# Supplementary material for: Binary-FRET reveals transient excited-state structure associated with activity-dependent CaMKII - NR2B binding and adaptation
Source: Nat Commun. 2022 Oct 25;13:6335. doi: 10.1038/s41467-022-33795-8 (PMC9596428; doi:10.1038/s41467-022-33795-8)
Supplement: Supplementary file 3 — Source Data [file 41467_2022_33795_MOESM3_ESM.zip]

Archive with 161 entries (148 files):
- Nat Comm Source Data Files Excel folder/
- __MACOSX/._Nat Comm Source Data Files Excel folder
- Nat Comm Source Data Files Excel folder/fig 3 Excel folder/
- __MACOSX/Nat Comm Source Data Files Excel folder/._fig 3 Excel folder
- Nat Comm Source Data Files Excel folder/fig 4 Excel folder/
- __MACOSX/Nat Comm Source Data Files Excel folder/._fig 4 Excel folder
- Nat Comm Source Data Files Excel folder/.DS_Store
- __MACOSX/Nat Comm Source Data Files Excel folder/._.DS_Store
- Nat Comm Source Data Files Excel folder/S3 folder/
- __MACOSX/Nat Comm Source Data Files Excel folder/._S3 folder
- Nat Comm Source Data Files Excel folder/fig 5 Excel folder/
- __MACOSX/Nat Comm Source Data Files Excel folder/._fig 5 Excel folder
- Nat Comm Source Data Files Excel folder/fig 2 Excel folder/
- __MACOSX/Nat Comm Source Data Files Excel folder/._fig 2 Excel folder
- Nat Comm Source Data Files Excel folder/S6 Excel folder/
- __MACOSX/Nat Comm Source Data Files Excel folder/._S6 Excel folder
- Nat Comm Source Data Files Excel folder/S1 Excel folder/
- __MACOSX/Nat Comm Source Data Files Excel folder/._S1 Excel folder
- Nat Comm Source Data Files Excel folder/S5 Excel folder/
- __MACOSX/Nat Comm Source Data Files Excel folder/._S5 Excel folder
- Nat Comm Source Data Files Excel folder/S2 Excel folder/
- __MACOSX/Nat Comm Source Data Files Excel folder/._S2 Excel folder
- Nat Comm Source Data Files Excel folder/S4 Excel folder/
- __MACOSX/Nat Comm Source Data Files Excel folder/._S4 Excel folder
- Nat Comm Source Data Files Excel folder/fig 6 Excel folder/
- __MACOSX/Nat Comm Source Data Files Excel folder/._fig 6 Excel folder
- Nat Comm Source Data Files Excel folder/fig 3 Excel folder/.DS_Store
- __MACOSX/Nat Comm Source Data Files Excel folder/fig 3 Excel folder/._.DS_Store
- Nat Comm Source Data Files Excel folder/fig 3 Excel folder/Data 2 lifetime.xls
- __MACOSX/Nat Comm Source Data Files Excel folder/fig 3 Excel folder/._Data 2 lifetime.xls
- Nat Comm Source Data Files Excel folder/fig 3 Excel folder/Data 1 anisotropy.xls
- __MACOSX/Nat Comm Source Data Files Excel folder/fig 3 Excel folder/._Data 1 anisotropy.xls
- Nat Comm Source Data Files Excel folder/fig 4 Excel folder/.DS_Store
- __MACOSX/Nat Comm Source Data Files Excel folder/fig 4 Excel folder/._.DS_Store
- Nat Comm Source Data Files Excel folder/fig 4 Excel folder/Data ave.xls
- __MACOSX/Nat Comm Source Data Files Excel folder/fig 4 Excel folder/._Data ave.xls
- Nat Comm Source Data Files Excel folder/S3 folder/a.csv
- __MACOSX/Nat Comm Source Data Files Excel folder/S3 folder/._a.csv
- Nat Comm Source Data Files Excel folder/S3 folder/b.csv
- __MACOSX/Nat Comm Source Data Files Excel folder/S3 folder/._b.csv
- Nat Comm Source Data Files Excel folder/S3 folder/.DS_Store
- __MACOSX/Nat Comm Source Data Files Excel folder/S3 folder/._.DS_Store
- Nat Comm Source Data Files Excel folder/S3 folder/c and d.csv
- __MACOSX/Nat Comm Source Data Files Excel folder/S3 folder/._c and d.csv
- Nat Comm Source Data Files Excel folder/fig 5 Excel folder/.DS_Store
- __MACOSX/Nat Comm Source Data Files Excel folder/fig 5 Excel folder/._.DS_Store
- Nat Comm Source Data Files Excel folder/fig 5 Excel folder/Table0.xls
- __MACOSX/Nat Comm Source Data Files Excel folder/fig 5 Excel folder/._Table0.xls
- Nat Comm Source Data Files Excel folder/fig 2 Excel folder/Data 4 Anisotropy.xls
- __MACOSX/Nat Comm Source Data Files Excel folder/fig 2 Excel folder/._Data 4 Anisotropy.xls
- Nat Comm Source Data Files Excel folder/fig 2 Excel folder/Data 2 Anisotropy.xls
- __MACOSX/Nat Comm Source Data Files Excel folder/fig 2 Excel folder/._Data 2 Anisotropy.xls
- Nat Comm Source Data Files Excel folder/fig 2 Excel folder/Data 1 Norm lifetime.xls
- __MACOSX/Nat Comm Source Data Files Excel folder/fig 2 Excel folder/._Data 1 Norm lifetime.xls
- Nat Comm Source Data Files Excel folder/fig 2 Excel folder/Data 3 Norm Lifetime.xls
- __MACOSX/Nat Comm Source Data Files Excel folder/fig 2 Excel folder/._Data 3 Norm Lifetime.xls
- Nat Comm Source Data Files Excel folder/S6 Excel folder/EGTA 3mM TRA.xls
- __MACOSX/Nat Comm Source Data Files Excel folder/S6 Excel folder/._EGTA 3mM TRA.xls
- Nat Comm Source Data Files Excel folder/S6 Excel folder/EGTA 0 5mM TRA.xls
- __MACOSX/Nat Comm Source Data Files Excel folder/S6 Excel folder/._EGTA 0 5mM TRA.xls
- Nat Comm Source Data Files Excel folder/S6 Excel folder/EGTA 0 2mM Decay.xls
- __MACOSX/Nat Comm Source Data Files Excel folder/S6 Excel folder/._EGTA 0 2mM Decay.xls
- Nat Comm Source Data Files Excel folder/S6 Excel folder/.DS_Store
- __MACOSX/Nat Comm Source Data Files Excel folder/S6 Excel folder/._.DS_Store
- Nat Comm Source Data Files Excel folder/S6 Excel folder/EGTA 3 mM Decay.xls
- __MACOSX/Nat Comm Source Data Files Excel folder/S6 Excel folder/._EGTA 3 mM Decay.xls
- Nat Comm Source Data Files Excel folder/S6 Excel folder/EGTA 0 2mM TRA.xls
- __MACOSX/Nat Comm Source Data Files Excel folder/S6 Excel folder/._EGTA 0 2mM TRA.xls
- Nat Comm Source Data Files Excel folder/S6 Excel folder/EGTA 1mM TRA.xls
- __MACOSX/Nat Comm Source Data Files Excel folder/S6 Excel folder/._EGTA 1mM TRA.xls
- Nat Comm Source Data Files Excel folder/S6 Excel folder/NO EGTA TRA.xls
- __MACOSX/Nat Comm Source Data Files Excel folder/S6 Excel folder/._NO EGTA TRA.xls
- Nat Comm Source Data Files Excel folder/S6 Excel folder/EGTA 1mM Decay.xls
- __MACOSX/Nat Comm Source Data Files Excel folder/S6 Excel folder/._EGTA 1mM Decay.xls
- Nat Comm Source Data Files Excel folder/S6 Excel folder/EGTA 0 5mM Decay.xls
- __MACOSX/Nat Comm Source Data Files Excel folder/S6 Excel folder/._EGTA 0 5mM Decay.xls
- Nat Comm Source Data Files Excel folder/S6 Excel folder/No EGTA Decay.xls
- __MACOSX/Nat Comm Source Data Files Excel folder/S6 Excel folder/._No EGTA Decay.xls
- Nat Comm Source Data Files Excel folder/S1 Excel folder/S1A.xls
- __MACOSX/Nat Comm Source Data Files Excel folder/S1 Excel folder/._S1A.xls
- Nat Comm Source Data Files Excel folder/S1 Excel folder/S1B.xls
- __MACOSX/Nat Comm Source Data Files Excel folder/S1 Excel folder/._S1B.xls
- Nat Comm Source Data Files Excel folder/S1 Excel folder/.DS_Store
- __MACOSX/Nat Comm Source Data Files Excel folder/S1 Excel folder/._.DS_Store
- Nat Comm Source Data Files Excel folder/S5 Excel folder/CaCl2 0 5mM decay.xls
- __MACOSX/Nat Comm Source Data Files Excel folder/S5 Excel folder/._CaCl2 0 5mM decay.xls
- Nat Comm Source Data Files Excel folder/S5 Excel folder/.DS_Store
- __MACOSX/Nat Comm Source Data Files Excel folder/S5 Excel folder/._.DS_Store
- Nat Comm Source Data Files Excel folder/S5 Excel folder/CaCl2 0 5mM TRA.xls
- __MACOSX/Nat Comm Source Data Files Excel folder/S5 Excel folder/._CaCl2 0 5mM TRA.xls
- Nat Comm Source Data Files Excel folder/S5 Excel folder/CaCl2 0 2mM TRA.xls
- __MACOSX/Nat Comm Source Data Files Excel folder/S5 Excel folder/._CaCl2 0 2mM TRA.xls
- Nat Comm Source Data Files Excel folder/S5 Excel folder/CaCl2 3mM TRA.xls
- __MACOSX/Nat Comm Source Data Files Excel folder/S5 Excel folder/._CaCl2 3mM TRA.xls
- Nat Comm Source Data Files Excel folder/S5 Excel folder/CaCl2 3mM decay.xls
- __MACOSX/Nat Comm Source Data Files Excel folder/S5 Excel folder/._CaCl2 3mM decay.xls
- Nat Comm Source Data Files Excel folder/S5 Excel folder/CaCl2 1 5mM TRA.xls
- __MACOSX/Nat Comm Source Data Files Excel folder/S5 Excel folder/._CaCl2 1 5mM TRA.xls
- Nat Comm Source Data Files Excel folder/S5 Excel folder/CaCl2 1mM decay.xls
- __MACOSX/Nat Comm Source Data Files Excel folder/S5 Excel folder/._CaCl2 1mM decay.xls
- Nat Comm Source Data Files Excel folder/S5 Excel folder/CaCl2 0 7mM TRA.xls
- __MACOSX/Nat Comm Source Data Files Excel folder/S5 Excel folder/._CaCl2 0 7mM TRA.xls
- Nat Comm Source Data Files Excel folder/S5 Excel folder/CaCl2 0 7mM decay.xls
- __MACOSX/Nat Comm Source Data Files Excel folder/S5 Excel folder/._CaCl2 0 7mM decay.xls
- Nat Comm Source Data Files Excel folder/S5 Excel folder/CaCl2 1mM TRA.xls
- __MACOSX/Nat Comm Source Data Files Excel folder/S5 Excel folder/._CaCl2 1mM TRA.xls
- Nat Comm Source Data Files Excel folder/S5 Excel folder/CaCl2 1 5mM decay.xls
- __MACOSX/Nat Comm Source Data Files Excel folder/S5 Excel folder/._CaCl2 1 5mM decay.xls
- Nat Comm Source Data Files Excel folder/S5 Excel folder/CaCl2 0 2mM decay.xls
- __MACOSX/Nat Comm Source Data Files Excel folder/S5 Excel folder/._CaCl2 0 2mM decay.xls
- Nat Comm Source Data Files Excel folder/S2 Excel folder/.DS_Store
- __MACOSX/Nat Comm Source Data Files Excel folder/S2 Excel folder/._.DS_Store
- Nat Comm Source Data Files Excel folder/S2 Excel folder/h.xls
- __MACOSX/Nat Comm Source Data Files Excel folder/S2 Excel folder/._h.xls
- Nat Comm Source Data Files Excel folder/S2 Excel folder/g.xls
- __MACOSX/Nat Comm Source Data Files Excel folder/S2 Excel folder/._g.xls
- Nat Comm Source Data Files Excel folder/S2 Excel folder/f.xls
- __MACOSX/Nat Comm Source Data Files Excel folder/S2 Excel folder/._f.xls
- Nat Comm Source Data Files Excel folder/S2 Excel folder/d.xls
- __MACOSX/Nat Comm Source Data Files Excel folder/S2 Excel folder/._d.xls
- Nat Comm Source Data Files Excel folder/S2 Excel folder/e.xls
- __MACOSX/Nat Comm Source Data Files Excel folder/S2 Excel folder/._e.xls
- Nat Comm Source Data Files Excel folder/S2 Excel folder/a.xls
- __MACOSX/Nat Comm Source Data Files Excel folder/S2 Excel folder/._a.xls
- Nat Comm Source Data Files Excel folder/S2 Excel folder/b.xls
- __MACOSX/Nat Comm Source Data Files Excel folder/S2 Excel folder/._b.xls
- Nat Comm Source Data Files Excel folder/S2 Excel folder/c.xls
- __MACOSX/Nat Comm Source Data Files Excel folder/S2 Excel folder/._c.xls
- Nat Comm Source Data Files Excel folder/S4 Excel folder/I205K TRA.xls
- __MACOSX/Nat Comm Source Data Files Excel folder/S4 Excel folder/._I205K TRA.xls
- Nat Comm Source Data Files Excel folder/S4 Excel folder/.DS_Store
- __MACOSX/Nat Comm Source Data Files Excel folder/S4 Excel folder/._.DS_Store
- Nat Comm Source Data Files Excel folder/S4 Excel folder/305:6 Decay.xls
- __MACOSX/Nat Comm Source Data Files Excel folder/S4 Excel folder/._305:6 Decay.xls
- Nat Comm Source Data Files Excel folder/S4 Excel folder/I205K Decay.xls
- __MACOSX/Nat Comm Source Data Files Excel folder/S4 Excel folder/._I205K Decay.xls
- Nat Comm Source Data Files Excel folder/S4 Excel folder/305:6 TRA.xls
- __MACOSX/Nat Comm Source Data Files Excel folder/S4 Excel folder/._305:6 TRA.xls
- Nat Comm Source Data Files Excel folder/S4 Excel folder/K42R TRA.xls
- __MACOSX/Nat Comm Source Data Files Excel folder/S4 Excel folder/._K42R TRA.xls
- Nat Comm Source Data Files Excel folder/S4 Excel folder/WT TRA.xls
- __MACOSX/Nat Comm Source Data Files Excel folder/S4 Excel folder/._WT TRA.xls
- Nat Comm Source Data Files Excel folder/S4 Excel folder/WT Decay.xls
- __MACOSX/Nat Comm Source Data Files Excel folder/S4 Excel folder/._WT Decay.xls
- Nat Comm Source Data Files Excel folder/S4 Excel folder/T286A TRA.xls
- __MACOSX/Nat Comm Source Data Files Excel folder/S4 Excel folder/._T286A TRA.xls
- Nat Comm Source Data Files Excel folder/S4 Excel folder/T286A Decay.xls
- __MACOSX/Nat Comm Source Data Files Excel folder/S4 Excel folder/._T286A Decay.xls
- Nat Comm Source Data Files Excel folder/S4 Excel folder/K42R Decay.xls
- __MACOSX/Nat Comm Source Data Files Excel folder/S4 Excel folder/._K42R Decay.xls
- Nat Comm Source Data Files Excel folder/fig 6 Excel folder/untitled folder/
- Nat Comm Source Data Files Excel folder/fig 6 Excel folder/.DS_Store
- __MACOSX/Nat Comm Source Data Files Excel folder/fig 6 Excel folder/._.DS_Store
- Nat Comm Source Data Files Excel folder/fig 6 Excel folder/Table2.xls
- __MACOSX/Nat Comm Source Data Files Excel folder/fig 6 Excel folder/._Table2.xls
- Nat Comm Source Data Files Excel folder/fig 6 Excel folder/Table3.xls
- __MACOSX/Nat Comm Source Data Files Excel folder/fig 6 Excel folder/._Table3.xls
- Nat Comm Source Data Files Excel folder/fig 6 Excel folder/Table1.xls
- __MACOSX/Nat Comm Source Data Files Excel folder/fig 6 Excel folder/._Table1.xls
- Nat Comm Source Data Files Excel folder/fig 6 Excel folder/Table0.xls
- __MACOSX/Nat Comm Source Data Files Excel folder/fig 6 Excel folder/._Table0.xls
