# Supplementary material for: Binary-FRET reveals transient excited-state structure associated with activity-dependent CaMKII - NR2B binding and adaptation
Source: Nat Commun. 2022 Oct 25;13:6335. doi: 10.1038/s41467-022-33795-8 (PMC9596428; doi:10.1038/s41467-022-33795-8)
Supplement: Supplementary file 3 — Source Data [file 41467_2022_33795_MOESM3_ESM.zip › Nat Comm Source Data Files Excel folder/fig 3 Excel folder/Data 2 lifetime.xls]

## Sheet: Data 2
	VCaMKII+CaM	VCaMKII+CaM	VCaMKII+CaM	VCaMKII+CaM	VCaMKII+CaM+mChNR2B(1298)	VCaMKII+CaM+mChNR2B(1298)	VCaMKII+CaM+mChNR2B(1298)	VCaMKII+CaM+mChNR2B(1298)	VCaMKII+CaM+mChNR2B	VCaMKII+CaM+mChNR2B	VCaMKII+CaM+mChNR2B	VCaMKII+CaM+mChNR2B	VCaMKII+CaM+UrNR2B	VCaMKII+CaM+UrNR2B	VCaMKII+CaM+UrNR2B	VCaMKII+CaM+UrNR2B
0	3.02864	3.01869	3.01342	3.01579	3.02864	3.01869	3.01342	3.01579	3.02864	3.01869	3.01342	3.01579	3.02864	3.01869	3.01342	3.01579
7	3.06017	3.07104	3.06397	3.06906	3.06532	3.03646	3.04031	3.05181	2.64754	2.66623	2.67653	2.65321	3.05708	3.04751	3.06903	3.04877
17	3.06146	3.07067	3.06409	3.06769	3.05781	3.04801	3.04198	3.05506	2.65173	2.6703	2.67629	2.65859	3.06009	3.04647	3.06538	3.06007
27	3.05826	3.07204	3.06278	3.06989	3.06644	3.05475	3.04489	3.06168	2.65017	2.67806	2.67827	2.65936	3.06132	3.04957	3.06328	3.05386
37	3.05902	3.07597	3.05934	3.06872	3.06287	3.04498	3.04463	3.06337	2.65487	2.67852	2.68123	2.66253	3.06365	3.05469	3.05935	3.05164
47	3.05893	3.07254	3.06052	3.06231	3.06211	3.0655	3.04967	3.06374	2.65436	2.68597	2.68395	2.66365	3.06342	3.04935	3.05706	3.05657
57	3.06047	3.07225	3.05552	3.06697	3.06445	3.05628	3.0493	3.07531	2.65589	2.68883	2.68465	2.6658	3.06069	3.05383	3.05747	3.04951
67	3.05578	3.07195	3.06256	3.06125	3.06404	3.05962	3.05166	3.06461	2.65656	2.69088	2.68816	2.66376	3.06381	3.05302	3.05055	3.05143
77	3.05791	3.06828	3.05553	3.0625	3.06186	3.06486	3.05547	3.0696	2.65753	2.69771	2.68902	2.66892	3.06519	3.05765	3.07178	3.04976
87	3.05431	3.06946	3.05651	3.06195	3.06421	3.06114	3.05367	3.06751	2.66066	2.69628	2.70082	2.6719	3.06528	3.05572	3.05168	3.04538
97	3.05385	3.06728	3.05294	3.05914	3.064	3.07035	3.0532	3.07099	2.73215	2.69875	2.6926	2.67567	3.06516	3.05562	3.04757	3.0553
107	3.05488	3.06666	3.05341	3.05743	3.05996	3.06001	3.04545	3.06362	2.66401	2.70488	2.70015	2.68033	3.06774	3.05524	3.04579	3.0613
117	3.05313	3.06724	3.05625	3.0595	3.06155	3.06842	3.04851	3.07106	2.66563	2.7007	2.70291	2.68007	3.06981	3.056	3.0505	3.04818
127	3.05008	3.06453	3.05278	3.05634	3.06935	3.05759	3.05211	3.06476	2.6679	2.70926	2.70399	2.68461	3.06635	3.05459	3.04713	3.04558
137	3.05404	3.06549	3.04765	3.05416	3.06964	3.06941	3.05863	3.0639	2.66574	2.70883	2.70511	2.68584	3.07011	3.06888	3.04878	3.04116
147	3.04973	3.05997	3.04667	3.05574	3.05658	3.06738	3.05349	3.05307	2.66598	2.71248	2.70738	2.68754	3.06821	3.07173	3.04977	3.0429
157	3.04946	3.06308	3.04736	3.05079	3.06562	3.06481	3.05324	3.07524	2.67149	2.71199	2.71116	2.69431	3.07014	3.05637	3.05076	3.0449
167	3.04509	3.06052	3.04578	3.04889	3.06254	3.06248	3.05189	3.0725	2.67012	2.71435	2.70957	2.69551	3.06592	3.05628	3.05217	3.04698
177	3.04748	3.06044	3.04502	3.04908	3.06265	3.06972	3.04849	3.07417	2.67121	2.71532	2.71307	2.69796	3.06987	3.05703	3.05374	3.04453
