# Supplementary material for: Binary-FRET reveals transient excited-state structure associated with activity-dependent CaMKII - NR2B binding and adaptation
Source: Nat Commun. 2022 Oct 25;13:6335. doi: 10.1038/s41467-022-33795-8 (PMC9596428; doi:10.1038/s41467-022-33795-8)
Supplement: Supplementary file 3 — Source Data [file 41467_2022_33795_MOESM3_ESM.zip › Nat Comm Source Data Files Excel folder/fig 3 Excel folder/Data 1 anisotropy.xls]

## Sheet: Data 1
	VCaMKII+CaM	VCaMKII+CaM	VCaMKII+CaM	VCaMKII+CaM	VCaMKII+CaM+mChNR2B(1298)	VCaMKII+CaM+mChNR2B(1298)	VCaMKII+CaM+mChNR2B(1298)	VCaMKII+CaM+mChNR2B(1298)	VCaMKII+CaM+mChNR2B	VCaMKII+CaM+mChNR2B	VCaMKII+CaM+mChNR2B	VCaMKII+CaM+mChNR2B	VCaMKII+CaM+UrNR2B	VCaMKII+CaM+UrNR2B	VCaMKII+CaM+UrNR2B	VCaMKII+CaM+UrNR2B
0	0.336474	0.333891	0.33345	0.33618	0.336474	0.333891	0.33345	0.33618	0.336474	0.333891	0.33345	0.33618	0.336474	0.333891	0.33345	0.33618
7	0.407585	0.40845	0.408743	0.412022	0.408759	0.412073	0.409096	0.412217	0.429734	0.430844	0.427218	0.429275	0.42561	0.426511	0.424976	0.427912
17	0.408678	0.411567	0.41194	0.413597	0.410871	0.412784	0.413177	0.413439	0.429693	0.431471	0.428679	0.429356	0.426726	0.427332	0.425809	0.426926
27	0.409027	0.412434	0.413781	0.41385	0.411278	0.413101	0.413811	0.413163	0.429943	0.431554	0.42882	0.430746	0.427018	0.428508	0.426306	0.42887
37	0.410223	0.412713	0.413629	0.413497	0.411765	0.413196	0.41373	0.412588	0.430786	0.432123	0.428863	0.43025	0.427461	0.428421	0.426359	0.430103
47	0.409657	0.413375	0.414472	0.412824	0.411536	0.413338	0.413801	0.411721	0.430721	0.432261	0.430001	0.431051	0.42715	0.42863	0.428084	0.424793
57	0.40928	0.413121	0.414098	0.412071	0.411225	0.413105	0.412732	0.410868	0.430394	0.432649	0.430305	0.430881	0.428235	0.428706	0.42717	0.429666
67	0.409634	0.413608	0.413823	0.410944	0.411223	0.411744	0.412067	0.409222	0.430993	0.432634	0.430096	0.431338	0.427849	0.428095	0.428049	0.428969
77	0.409057	0.413012	0.413471	0.409167	0.410819	0.411957	0.411496	0.40883	0.431576	0.431956	0.430632	0.430819	0.428231	0.428909	0.427401	0.429146
87	0.409192	0.412061	0.41321	0.40909	0.410335	0.410322	0.410565	0.407447	0.431512	0.432426	0.428881	0.430568	0.4291	0.429062	0.427645	0.429692
97	0.408961	0.411735	0.412415	0.406961	0.410033	0.409594	0.409336	0.405109	0.41625	0.432507	0.430257	0.429872	0.427824	0.42844	0.428668	0.430513
107	0.408475	0.411013	0.41175	0.405534	0.408664	0.408019	0.409159	0.404269	0.43201	0.432439	0.430727	0.429879	0.429199	0.429018	0.42908	0.428543
117	0.407174	0.409702	0.411599	0.40434	0.408669	0.407473	0.409063	0.40325	0.431129	0.432833	0.430867	0.430318	0.428482	0.428028	0.43028	0.430176
127	0.406224	0.409273	0.411074	0.402732	0.407692	0.405519	0.40781	0.402376	0.431897	0.432645	0.430229	0.429477	0.42857	0.428211	0.429247	0.429679
137	0.406572	0.408291	0.40995	0.401607	0.402882	0.403961	0.404819	0.401427	0.431975	0.432047	0.430285	0.429936	0.429229	0.427542	0.428748	0.430085
147	0.405973	0.40776	0.409073	0.400182	0.406507	0.402848	0.405839	0.401611	0.432077	0.432298	0.430469	0.42932	0.428739	0.425843	0.429247	0.429439
157	0.405552	0.4066	0.408687	0.399009	0.406782	0.402094	0.405598	0.398836	0.432614	0.432367	0.430576	0.429954	0.42826	0.427829	0.429065	0.429976
167	0.40526	0.405441	0.407852	0.397619	0.405945	0.400545	0.404266	0.397326	0.432054	0.432114	0.430363	0.428776	0.428758	0.426949	0.425232	0.429236
177	0.40457	0.404289	0.405769	0.403397	0.404066	0.398864	0.404383	0.39681	0.431244	0.431995	0.430607	0.428796	0.428631	0.428193	0.429519	0.429515
