# Supplementary material for: Binary-FRET reveals transient excited-state structure associated with activity-dependent CaMKII - NR2B binding and adaptation
Source: Nat Commun. 2022 Oct 25;13:6335. doi: 10.1038/s41467-022-33795-8 (PMC9596428; doi:10.1038/s41467-022-33795-8)
Supplement: Supplementary file 3 — Source Data [file 41467_2022_33795_MOESM3_ESM.zip › Nat Comm Source Data Files Excel folder/fig 4 Excel folder/Data ave.xls]

## Sheet: Data ave
	anisotropy	anisotropy	anisotropy	anisotropy	anisotropy	anisotropy	lifetime	lifetime	lifetime	lifetime	lifetime	lifetime
0	0.331334	0.338564	0.334678	0.335298	0.338547	0.335215	2.98896	2.95639	2.96804	2.94876	2.97686	2.9782
2	0.394775	0.387032	0.396927	0.402768	0.385747	0.378721	2.95595	2.99457	2.96038	2.90509	2.96565	2.94642
4	0.415735	0.425731	0.422242	0.422731	0.421751	0.421831	2.77519	2.67393	2.74749	2.78182	2.72295	2.71378
6	0.415853	0.427027	0.424945	0.425458	0.421698	0.425862	2.76315	2.67574	2.71274	2.75032	2.72854	2.69366
8	0.418417	0.427079	0.428118	0.431115	0.422783	0.425082	2.7718	2.66361	2.73313	2.74773	2.72242	2.70245
10	0.417092	0.425777	0.424501	0.430015	0.424615	0.4212	2.75805	2.68304	2.68528	2.70766	2.72731	2.67702
12	0.417058	0.424985	0.427095	0.430743	0.423088	0.425709	2.76118	2.64134	2.69777	2.69992	2.71769	2.70438
14	0.419609	0.425772	0.428565	0.429038	0.423006	0.422128	2.75401	2.66047	2.70742	2.71873	2.72317	2.71326
16	0.417635	0.42391	0.427559	0.429184	0.42245	0.423739	2.77512	2.66257	2.70413	2.70484	2.70863	2.70258
18	0.421121	0.423938	0.426536	0.429515	0.423666	0.428566	2.75016	2.6795	2.70061	2.69975	2.7345	2.68551
20	0.420093	0.427765	0.42585	0.428592	0.423976	0.422871	2.74909	2.63892	2.67691	2.70306	2.72382	2.67937
22	0.416515	0.424234	0.426518	0.431961	0.422768	0.42476	2.75415	2.66818	2.71951	2.68387	2.72349	2.6914
24	0.417609	0.42214	0.427987	0.430185	0.424904	0.424946	2.7364	2.66404	2.68172	2.70412	2.72247	2.68367
26	0.422649	0.424988	0.429521	0.432666	0.426133	0.421159	2.7494	2.65409	2.67086	2.70086	2.73598	2.69848
28	0.420554	0.427325	0.4292	0.429013	0.424187	0.426655	2.75396	2.64425	2.68124	2.70087	2.71928	2.69117
30	0.419931	0.426468	0.429212	0.427507	0.422598	0.424011	2.71249	2.67056	2.67995	2.68699	2.71809	2.68274
