# Supplementary material for: Binary-FRET reveals transient excited-state structure associated with activity-dependent CaMKII - NR2B binding and adaptation
Source: Nat Commun. 2022 Oct 25;13:6335. doi: 10.1038/s41467-022-33795-8 (PMC9596428; doi:10.1038/s41467-022-33795-8)
Supplement: Supplementary file 3 — Source Data [file 41467_2022_33795_MOESM3_ESM.zip › Nat Comm Source Data Files Excel folder/S3 folder/a.csv]

	TRA 0s	TRA 2s	TRA 4s
0.000	-0.10551996666667	0.04624635916667	0.06346175630833
0.012	-0.04475779866667	0.08703032816667	0.10517369116667
0.024	-0.00300640213333	0.11408896233333	0.13195338083333
0.036	0.04276953585500	0.13579564533333	0.15127208266667
0.048	0.08154326121667	0.16532599250000	0.15954828583333
0.060	0.11384670566667	0.21481385000000	0.22544841333333
0.072	0.15039462350000	0.25051645000000	0.25963169166667
0.084	0.21602084166667	0.28843879166667	0.28035602000000
0.096	0.23998837000000	0.31480119666667	0.32716444833333
0.108	0.27575684500000	0.35509430000000	0.34638747166667
0.120	0.30407155000000	0.36215681000000	0.38901389333333
0.132	0.34775481500000	0.38925630333333	0.39102841833333
0.144	0.36989864833333	0.41860469166667	0.41480704166667
0.156	0.37676074666667	0.43297736000000	0.43646715000000
0.168	0.38760262666667	0.44411325000000	0.44834282666667
0.180	0.40318868833333	0.44480855666667	0.44666961333333
0.192	0.43687588333333	0.45260961333333	0.45379794166667
0.204	0.42428560666667	0.45192613166667	0.46979901666667
0.216	0.42372091166667	0.46641280166667	0.47633402166667
0.228	0.44066243166667	0.45705200666667	0.47276758166667
0.240	0.43131795000000	0.45217442166667	0.47495430666667
0.252	0.43536116666667	0.46587192000000	0.49083165333333
0.264	0.44299508166667	0.47593552000000	0.47691123666667
0.276	0.42698368000000	0.47577465666667	0.48101395500000
0.288	0.43048066000000	0.47657655166667	0.48160602666667
0.300	0.44717653166667	0.46519339166667	0.47915577166667
0.312	0.43109080333333	0.47087219666667	0.49659547666667
0.324	0.41858052166667	0.46208917500000	0.46053372500000
0.336	0.42740525333333	0.46721597666667	0.49123486000000
0.348	0.42029441333333	0.46586013500000	0.48351520666667
0.360	0.43179088833333	0.45585482833333	0.48011908000000
0.372	0.42744247166667	0.45855059333333	0.48120098333333
0.384	0.42231391333333	0.46053501666667	0.49401026166667
0.396	0.42291080333333	0.46310059666667	0.47281343166667
0.408	0.42773001833333	0.46867191166667	0.47519956166667
0.420	0.42860966000000	0.47083732333333	0.48224370666667
0.432	0.42136246833333	0.47130050333333	0.48270920500000
0.444	0.41267778666667	0.46274419666667	0.47242450166667
0.456	0.41925885166667	0.47033584166667	0.47291969333333
0.468	0.41889160333333	0.46992384833333	0.47112810166667
0.480	0.41782052666667	0.46103879333333	0.49236612833333
0.492	0.42499032000000	0.45663585166667	0.48147377333333
0.504	0.42332223500000	0.45899031166667	0.47230773166667
0.516	0.42161757833333	0.45317716833333	0.46954188833333
0.528	0.42167334833333	0.45654682500000	0.47453171000000
0.540	0.42264064333333	0.45617227833333	0.46390613500000
0.552	0.40680891333333	0.45734654833333	0.48706960500000
0.564	0.41958730500000	0.46053392166667	0.48299823500000
0.576	0.42221933000000	0.45099259000000	0.46843555166667
0.588	0.41493332333333	0.45609748333333	0.48942513500000
0.600	0.40051774166667	0.45839357333333	0.47708683833333
0.612	0.40063228166667	0.44300630666667	0.48128871666667
0.624	0.41178246000000	0.44551489500000	0.48057332000000
0.636	0.39205904666667	0.44144015166667	0.45520821833333
0.648	0.41932032000000	0.45786497000000	0.47394725333333
0.660	0.39641060333333	0.45287417500000	0.48187666166667
0.672	0.40688102000000	0.44688350500000	0.46369958000000
0.684	0.39476711833333	0.44913116166667	0.47884151333333
0.696	0.40241016833333	0.44177461666667	0.47374294333333
0.708	0.40278729166667	0.45652763000000	0.46254894333333
0.720	0.38688443000000	0.45150163333333	0.46741935166667
0.732	0.41891449000000	0.44900953333333	0.46912384333333
0.744	0.38960126500000	0.45108147000000	0.46370043000000
0.756	0.39661338833333	0.44419911500000	0.45789568166667
0.768	0.40421964833333	0.44585323666667	0.45397214166667
0.780	0.39345375166667	0.44506177166667	0.46540923000000
0.792	0.39050531333333	0.43720095333333	0.46640706666667
0.804	0.40115658000000	0.43176253500000	0.44802470000000
0.816	0.39765534833333	0.44941975833333	0.47157124500000
0.828	0.38953900333333	0.45825502166667	0.47765796333333
0.840	0.38736899833333	0.44730085333333	0.47742574833333
0.852	0.39920151333333	0.44991132666667	0.46407257166667
0.864	0.39012761333333	0.44263860666667	0.45542339500000
0.876	0.39652837000000	0.46076546166667	0.47756343500000
0.888	0.39326818000000	0.43318984000000	0.47526655666667
0.900	0.38576898666667	0.44584541166667	0.47385463166667
0.912	0.39133527333333	0.45247325333333	0.45036694333333
0.924	0.38473970166667	0.43034491000000	0.45010894500000
0.936	0.38523319166667	0.45134172166667	0.45980993833333
0.948	0.38034419833333	0.43615930500000	0.45877940500000
0.960	0.37971217333333	0.42866442000000	0.46016556666667
0.972	0.37674846166667	0.45534552500000	0.46334839833333
0.984	0.39223309833333	0.44002767500000	0.45797140833333
0.996	0.38710495333333	0.44754507166667	0.47397693333333
1.008	0.39585773666667	0.45740324000000	0.45491064166667
1.020	0.39275201166667	0.43762163833333	0.46058964333333
1.032	0.38599427166667	0.44640871333333	0.42286041166667
1.044	0.38903621166667	0.43923083500000	0.46687397833333
1.056	0.39738804166667	0.43076910666667	0.45515634166667
1.068	0.38322362333333	0.42493718166667	0.46925844666667
1.080	0.38200113000000	0.43324617000000	0.44123388500000
1.092	0.37249826666667	0.41993344333333	0.46925702833333
1.104	0.38922286000000	0.42163928666667	0.47534829833333
1.116	0.36890199666667	0.43750153000000	0.44643299666667
1.128	0.38308851333333	0.43397997500000	0.45699707000000
1.140	0.37206467333333	0.42351901666667	0.46513351333333
1.152	0.37265409000000	0.42502425000000	0.46601923333333
1.164	0.37800895000000	0.43055139000000	0.47570270000000
1.176	0.39209172333333	0.43044654000000	0.45848115833333
1.188	0.37360782666667	0.44035995500000	0.44833023000000
1.200	0.36902002333333	0.43740541166667	0.45177990166667
1.212	0.36291986666667	0.43628008333333	0.45158864500000
1.224	0.35482022500000	0.41820118000000	0.45922368333333
1.236	0.37043629666667	0.42274011666667	0.45162975333333
1.248	0.36471748000000	0.42016378333333	0.45341163500000
1.260	0.36021590166667	0.41802855500000	0.44760094500000
1.272	0.36066435333333	0.41878339333333	0.45473878166667
1.284	0.38176995000000	0.43557061500000	0.45569276333333
1.296	0.39159651666667	0.41489455500000	0.44600917166667
1.308	0.36735822666667	0.41996236166667	0.42373039166667
1.320	0.36116446666667	0.41993488833333	0.43455395666667
1.332	0.36350115666667	0.42008300166667	0.44545415000000
1.344	0.35863260000000	0.43196792500000	0.45601504666667
1.356	0.36877864000000	0.40265295666667	0.45557563666667
1.368	0.35533462333333	0.42882889333333	0.45007397166667
1.380	0.34579776666667	0.43334161666667	0.43906442833333
1.392	0.35601354666667	0.43439447500000	0.43680674166667
1.404	0.36622017666667	0.40719795166667	0.46023672000000
1.416	0.35898093500000	0.42582732333333	0.44885292166667
1.428	0.34987990000000	0.42290560000000	0.44574064000000
1.440	0.38289264833333	0.39717347333333	0.44601589000000
1.452	0.35779200000000	0.40718896166667	0.43244224333333
1.464	0.35654984000000	0.42177219666667	0.47501441833333
1.476	0.37155811500000	0.41546652166667	0.43604312333333
1.488	0.36794703666667	0.41981284166667	0.46008956333333
1.500	0.36556080333333	0.42160513500000	0.44565119000000
1.512	0.36704510500000	0.41274204833333	0.43221882666667
1.524	0.36335335666667	0.41448774833333	0.43818460333333
1.536	0.36901310500000	0.42578381500000	0.45297236500000
1.548	0.38012320000000	0.42300913666667	0.43985834333333
1.560	0.34639609500000	0.41389547166667	0.44210511000000
1.572	0.36034786166667	0.40808270333333	0.43942697500000
1.584	0.36474349666667	0.41516802166667	0.44054951833333
1.596	0.34487384500000	0.43148923000000	0.44594199000000
1.608	0.34225666666667	0.40262581500000	0.45030156333333
1.620	0.35607830166667	0.40366311833333	0.43062258833333
1.632	0.35611652666667	0.41109012166667	0.42964259833333
1.644	0.35422122000000	0.39979104166667	0.43133501166667
1.656	0.35512203166667	0.39589099000000	0.45113547333333
1.668	0.35509067500000	0.40409953666667	0.43935137500000
1.680	0.34806538833333	0.40630208333333	0.44127790166667
1.692	0.34785570833333	0.39629739500000	0.42674037000000
1.704	0.35376563166667	0.40036822833333	0.43742096333333
1.716	0.35010943666667	0.40571962166667	0.43952481833333
1.728	0.35227764333333	0.41435218500000	0.42154985666667
1.740	0.34053807333333	0.41774621166667	0.44639633500000
1.752	0.35200804333333	0.40036280000000	0.42816840166667
1.764	0.35551409000000	0.41913967333333	0.42846307666667
1.776	0.35101384333333	0.38327897500000	0.43028860500000
1.788	0.35002784833333	0.41008596833333	0.44316647000000
1.800	0.35872487166667	0.40149616666667	0.43673957666667
1.812	0.35792027000000	0.40839976333333	0.42157655833333
1.824	0.35506345833333	0.41062534833333	0.43173859500000
1.836	0.35876955000000	0.40240778666667	0.43499342000000
1.848	0.33943896000000	0.40528854666667	0.44473310333333
1.860	0.34357642000000	0.40750402166667	0.42387155500000
1.872	0.37026105333333	0.40278957333333	0.41855846833333
1.884	0.36361902833333	0.39368032000000	0.42259646000000
1.896	0.33358981166667	0.39702145166667	0.44003967500000
1.908	0.33801514500000	0.40924275833333	0.42016096333333
1.920	0.34467311333333	0.41477474500000	0.44362364666667
1.932	0.37198366333333	0.40636210166667	0.43131365500000
1.944	0.33529432166667	0.39953347500000	0.43356633666667
1.956	0.35655418500000	0.40377192500000	0.41739149000000
1.968	0.33753655166667	0.41055662166667	0.44055875166667
1.980	0.33707933000000	0.41862311500000	0.43798537166667
1.992	0.33019310166667	0.41054778333333	0.43749604333333
2.004	0.33452908166667	0.42426618500000	0.43257018500000
2.016	0.35961882666667	0.38296152500000	0.41114789333333
2.028	0.35837223666667	0.41507874833333	0.43566507666667
2.040	0.34326911500000	0.40405428666667	0.41647991666667
2.052	0.33732050333333	0.40798592500000	0.43284908166667
2.064	0.34571779333333	0.40285974833333	0.43202421500000
2.076	0.35432243333333	0.38653206500000	0.42427217333333
2.088	0.33764966500000	0.40866065500000	0.44272370500000
2.100	0.31398933666667	0.40684401333333	0.43710754833333
2.112	0.34267480000000	0.39342930833333	0.42768905500000
2.124	0.34793087833333	0.38261364500000	0.42730357833333
2.136	0.32527628166667	0.40326256166667	0.41034625166667
2.148	0.34008543666667	0.40659363166667	0.41336229000000
2.160	0.32794979333333	0.40989852000000	0.44261414500000
2.172	0.33199470333333	0.41094687500000	0.40548271166667
2.184	0.33967378833333	0.38636031500000	0.42442186833333
2.196	0.32755984333333	0.38527850166667	0.45175176333333
2.208	0.34223156166667	0.39468217500000	0.44177737333333
2.220	0.33646932333333	0.39231705666667	0.42509901000000
2.232	0.33797167333333	0.40528419666667	0.41981960000000
2.244	0.32029561166667	0.39276400833333	0.43107447666667
2.256	0.34028840500000	0.41113697833333	0.41883421500000
2.268	0.32923924500000	0.38236345166667	0.42454927000000
2.280	0.32777702833333	0.40707383500000	0.41776278166667
2.292	0.33311299500000	0.40031475833333	0.42593564166667
2.304	0.34145715833333	0.41734095333333	0.41780484166667
2.316	0.34040700000000	0.37812867666667	0.43319843833333
2.328	0.33565623333333	0.39149948000000	0.43639304833333
2.340	0.31538397166667	0.38613473333333	0.41361741833333
2.352	0.33583622166667	0.40240159833333	0.42691236000000
2.364	0.34302146833333	0.39796140333333	0.41645017333333
2.376	0.33341961166667	0.40168974666667	0.40375519333333
2.388	0.33528933000000	0.39162343166667	0.41021138333333
2.400	0.32419082500000	0.41234336166667	0.41340437166667
2.412	0.32614813333333	0.39769046333333	0.41902881833333
2.424	0.33493630666667	0.39345713500000	0.42947073666667
2.436	0.32593316333333	0.39078225666667	0.44310305000000
2.448	0.33713297666667	0.40300415833333	0.41753405333333
2.460	0.34578040333333	0.40336709000000	0.43306289500000
2.472	0.33124684333333	0.39902421333333	0.40554195500000
2.484	0.31408854833333	0.40029492666667	0.39784810833333
2.496	0.31440322666667	0.38361575166667	0.41582987666667
2.508	0.32065415333333	0.40838393666667	0.44350465166667
2.520	0.33870855500000	0.40716769000000	0.42031887333333
2.532	0.36392381166667	0.40158456500000	0.43114429833333
2.544	0.32584926500000	0.40672394166667	0.41904125666667
2.556	0.33505917000000	0.37577649833333	0.41472170500000
2.568	0.32658904666667	0.39713083166667	0.42743225166667
2.580	0.34267069833333	0.39200918833333	0.39744295833333
2.592	0.33680502666667	0.40299097166667	0.42605884666667
2.604	0.33448202000000	0.38887031000000	0.42799049500000
2.616	0.33459676333333	0.38472922500000	0.41736271500000
2.628	0.35190108833333	0.38693013000000	0.41994747666667
2.640	0.33018240333333	0.39391336666667	0.41570521000000
2.652	0.33933983666667	0.40740337500000	0.41063008333333
2.664	0.31967880333333	0.41180117333333	0.42306923166667
2.676	0.33467271333333	0.40041223166667	0.43325712666667
2.688	0.33875848833333	0.40203920166667	0.39994507000000
2.700	0.33236628000000	0.37714695333333	0.41764085000000
2.712	0.31470695166667	0.39548563500000	0.42097505833333
2.724	0.29267457500000	0.39752088500000	0.40819929166667
2.736	0.32573311833333	0.36191241666667	0.42575538000000
2.748	0.32236897000000	0.38441099000000	0.43290990000000
2.760	0.31714224333333	0.38952937500000	0.43316982166667
2.772	0.30621536500000	0.37930308666667	0.40184897333333
2.784	0.32765249833333	0.39614169833333	0.41191821666667
2.796	0.31848474500000	0.38318652000000	0.41626149166667
2.808	0.30804507833333	0.37849197333333	0.42591103500000
2.820	0.30915772000000	0.39702520833333	0.40115958333333
2.832	0.31109856666667	0.37519338833333	0.41536303833333
2.844	0.31089580500000	0.38214064666667	0.40457580500000
2.856	0.31955730666667	0.38385441000000	0.42008158833333
2.868	0.31024802000000	0.38344325666667	0.39673064166667
2.880	0.31463950833333	0.36992084500000	0.38506045000000
2.892	0.30323125833333	0.40195951333333	0.42062368500000
2.904	0.31661960833333	0.36946774500000	0.41854045333333
2.916	0.33168961500000	0.36325857833333	0.41430021833333
2.928	0.31592255833333	0.35583099500000	0.40735034000000
2.940	0.30379702333333	0.39177013333333	0.41325028333333
2.952	0.33223555833333	0.37507741166667	0.40048195000000
2.964	0.33324749166667	0.37759269666667	0.41987482333333
2.976	0.32349205500000	0.38865959666667	0.40564669666667
2.988	0.32578977500000	0.39819627500000	0.41892927833333
3.000	0.32386687500000	0.37950070833333	0.38660803000000
3.012	0.30135800000000	0.39049261500000	0.42600506500000
3.024	0.33514328333333	0.36580860500000	0.40241203166667
3.036	0.32504762833333	0.38905820166667	0.42599193666667
3.048	0.29297156833333	0.38878654500000	0.40184380666667
3.060	0.31291871333333	0.38646569666667	0.38288771500000
3.072	0.31457720333333	0.38967010333333	0.40240741500000
3.084	0.30003798833333	0.39064578000000	0.42111261166667
3.096	0.30120560500000	0.38180438666667	0.40588122000000
3.108	0.29961117166667	0.38094330000000	0.43044856666667
3.120	0.31734724333333	0.35807803333333	0.39316854000000
3.132	0.28968358500000	0.35458629666667	0.39471384500000
3.144	0.32855639666667	0.38107927833333	0.42270190166667
3.156	0.30155805833333	0.37488440666667	0.38429011000000
3.168	0.29448591666667	0.37123760500000	0.39209075833333
3.180	0.29343537166667	0.35611462666667	0.39669094000000
3.192	0.33188297000000	0.36840160333333	0.39583749000000
3.204	0.30425812666667	0.36496782333333	0.39908173500000
3.216	0.31035594666667	0.37424496333333	0.41926098833333
3.228	0.31967103000000	0.37466234333333	0.41673134833333
3.240	0.29170254166667	0.36470297000000	0.38918717333333
3.252	0.31570179166667	0.35854689333333	0.40523307833333
3.264	0.29360329500000	0.35539455500000	0.41885104333333
3.276	0.31605984000000	0.36654839500000	0.40156192666667
3.288	0.30736742333333	0.35004253666667	0.38255008166667
3.300	0.29251893166667	0.35966939833333	0.37776109000000
3.312	0.30160957000000	0.36285034166667	0.38572469000000
3.324	0.28921137166667	0.38184081333333	0.39795632000000
3.336	0.31042648833333	0.35486241666667	0.43030791833333
3.348	0.32059238166667	0.38534815666667	0.41227357500000
3.360	0.33022999833333	0.34038593666667	0.38340977166667
3.372	0.31632978166667	0.38597948333333	0.39337109666667
3.384	0.29909063333333	0.37617226500000	0.41665398500000
3.396	0.32490296666667	0.36731162500000	0.38921774833333
3.408	0.32208571833333	0.37657296000000	0.41063219000000
3.420	0.30671525666667	0.36653860000000	0.41104277000000
3.432	0.30920708833333	0.39409794833333	0.38136485666667
3.444	0.30421830666667	0.37720477166667	0.38358433166667
3.456	0.31279245500000	0.35818510166667	0.37706121333333
3.468	0.32153815500000	0.37697704666667	0.38932622000000
3.480	0.32092431333333	0.37830893333333	0.41320483500000
3.492	0.30765737000000	0.36398150500000	0.38346912500000
3.504	0.31057229666667	0.34379429166667	0.40330865000000
3.516	0.29109651833333	0.37352594166667	0.39698980666667
3.528	0.31294787000000	0.38125056333333	0.40782162500000
3.540	0.29535953500000	0.35961093333333	0.38740881166667
3.552	0.31500737000000	0.36971469833333	0.43266378333333
3.564	0.33043790000000	0.37400429833333	0.39589048500000
3.576	0.28838527833333	0.37088169333333	0.40794614000000
3.588	0.32848670666667	0.36844385500000	0.40283117166667
3.600	0.30089567666667	0.36612202833333	0.39654074166667
3.612	0.28731308666667	0.34235220166667	0.41566721166667
3.624	0.29280684333333	0.38712231333333	0.39757611000000
3.636	0.30968984166667	0.36233770833333	0.41950313333333
3.648	0.30508193833333	0.36832314833333	0.40568767166667
3.660	0.32179020833333	0.35452990166667	0.43981306333333
3.672	0.31635107500000	0.36296431666667	0.41181609666667
3.684	0.31058831500000	0.37016093166667	0.39836046000000
3.696	0.30266434500000	0.36641437833333	0.42228042000000
3.708	0.30082205000000	0.37848512666667	0.39654242000000
3.720	0.30933531666667	0.36212152333333	0.40668924166667
3.732	0.29920907833333	0.36250295833333	0.38362829833333
3.744	0.29694273166667	0.36513553166667	0.37337850500000
3.756	0.29183810000000	0.36439596666667	0.36340172166667
3.768	0.31042096166667	0.34650847333333	0.37837890833333
3.780	0.30402428000000	0.36136000666667	0.43061281000000
3.792	0.29023765166667	0.38010959333333	0.39653970833333
3.804	0.30929732000000	0.37504435666667	0.37926897000000
3.816	0.29908077166667	0.35258019833333	0.40676344833333
3.828	0.29264522166667	0.34751823666667	0.40105003166667
3.840	0.31627874500000	0.33891338000000	0.38452761000000
3.852	0.28672688166667	0.35991052833333	0.39046144500000
3.864	0.30736809166667	0.37072367500000	0.36792770500000
3.876	0.28534250500000	0.34914566666667	0.39134478166667
3.888	0.27614300000000	0.34422983666667	0.42745733833333
3.900	0.33029340666667	0.36122274333333	0.37915461166667
3.912	0.31015511666667	0.36252287000000	0.38781182500000
3.924	0.30449808666667	0.36940641166667	0.38240080333333
3.936	0.27972627000000	0.33429859666667	0.40394670833333
3.948	0.29437452500000	0.34902033000000	0.40121427666667
3.960	0.28527698500000	0.33955882500000	0.38142111000000
3.972	0.30208564166667	0.36135742000000	0.39348885000000
3.984	0.30409603166667	0.37659147833333	0.39070035500000
3.996	0.26946355333333	0.32477106666667	0.40528679666667
4.008	0.29886172166667	0.35798660333333	0.38374646166667
4.020	0.32214909000000	0.33916339333333	0.40069001333333
4.032	0.28205416166667	0.35799835000000	0.40429317333333
4.044	0.29110492500000	0.34740477833333	0.37194798666667
4.056	0.29424512000000	0.37022724000000	0.38319704333333
4.068	0.30592056666667	0.34202597500000	0.37970301000000
4.080	0.28446255333333	0.34414321166667	0.37910291833333
4.092	0.29359375833333	0.33612183333333	0.36985192500000
4.104	0.29292584500000	0.36717710500000	0.38607502666667
4.116	0.30794634000000	0.36892172333333	0.39627288666667
4.128	0.31012966666667	0.38839692833333	0.39339562500000
4.140	0.31696494333333	0.33889275333333	0.37044294666667
4.152	0.26604921000000	0.35728796666667	0.38348923666667
4.164	0.28231109166667	0.36001229000000	0.39708493166667
4.176	0.28519019833333	0.34926344666667	0.37892053833333
4.188	0.29577760333333	0.35152022000000	0.34559307500000
4.200	0.28789161500000	0.36036217166667	0.38538210666667
4.212	0.31636445500000	0.34787237666667	0.40356197500000
4.224	0.31513097000000	0.35507193333333	0.40459783833333
4.236	0.29275992500000	0.34180695000000	0.37788668333333
4.248	0.31477500666667	0.33084233666667	0.41956800666667
4.260	0.28543848166667	0.33481654833333	0.42955093666667
4.272	0.29143855833333	0.37084655166667	0.35318933833333
4.284	0.29636539500000	0.36311142000000	0.39096307333333
4.296	0.27643853500000	0.35417374500000	0.38417294000000
4.308	0.27991509333333	0.36637075000000	0.36526106833333
4.320	0.25974123166667	0.35781242833333	0.40808523333333
4.332	0.29216005333333	0.32604412500000	0.38791743500000
4.344	0.28163160666667	0.33946688500000	0.38266646166667
4.356	0.26729708333333	0.33456727500000	0.39883191833333
4.368	0.29601651333333	0.33337752500000	0.40514729666667
4.380	0.25814957666667	0.33218515500000	0.38348249500000
4.392	0.29652432000000	0.33881515333333	0.39385690666667
4.404	0.31244234166667	0.34348466500000	0.39865057000000
4.416	0.27530008833333	0.32304641666667	0.39093499833333
4.428	0.28353233500000	0.34178056500000	0.38971479000000
4.440	0.27523416833333	0.35594825000000	0.37475366666667
4.452	0.28918887333333	0.33854687666667	0.36845869166667
4.464	0.30118385833333	0.33638284000000	0.34550330500000
4.476	0.29053772166667	0.35309752333333	0.35205164000000
4.488	0.30828042833333	0.36705187333333	0.37700306833333
4.500	0.27623956833333	0.33146745833333	0.39538519166667
4.512	0.30205606333333	0.32995533000000	0.39127488500000
4.524	0.28009914000000	0.37885616166667	0.37203197333333
4.536	0.27916531000000	0.33440107000000	0.37048663166667
4.548	0.31089104333333	0.34307294333333	0.37854523000000
4.560	0.26263784500000	0.33234149166667	0.40632360666667
4.572	0.27391323333333	0.34889910500000	0.40130101500000
4.584	0.29660984333333	0.36134711000000	0.41294286166667
4.596	0.28698408500000	0.35045256666667	0.40780259500000
4.608	0.26177165166667	0.34317484166667	0.37530411333333
4.620	0.29840183500000	0.34252254666667	0.38584772500000
4.632	0.29360298166667	0.37869009500000	0.34002921500000
4.644	0.30133202166667	0.35168236666667	0.38862227500000
4.656	0.29738757500000	0.32967983500000	0.37146041000000
4.668	0.31347393000000	0.35826805500000	0.35995768000000
4.680	0.27772356333333	0.36965725833333	0.36573686166667
4.692	0.28744220333333	0.34855621000000	0.36909751500000
4.704	0.31029352000000	0.35025904166667	0.36089024666667
4.716	0.28111862333333	0.32482141833333	0.37553664000000
4.728	0.24995033166667	0.34481829500000	0.40125804166667
4.740	0.28051397833333	0.36280258000000	0.40106509000000
4.752	0.26930284166667	0.34436720333333	0.40027740000000
4.764	0.27134195166667	0.33289411500000	0.34926437000000
4.776	0.28882789666667	0.33385047833333	0.37239395500000
4.788	0.28615374166667	0.33696407000000	0.38714241000000
4.800	0.31667431166667	0.33669458333333	0.37795437833333
4.812	0.30048589166667	0.34621231166667	0.38450111500000
4.824	0.27700135000000	0.29519458000000	0.35801784166667
4.836	0.26376928833333	0.35030502000000	0.38167274000000
4.848	0.27458714666667	0.34333184000000	0.38767050500000
4.860	0.28203275666667	0.36855876666667	0.38412236333333
4.872	0.27100472000000	0.38493779333333	0.42042225500000
4.884	0.29673672500000	0.33206248833333	0.37356326666667
4.896	0.26911149500000	0.33081180500000	0.37780802500000
4.908	0.29261572500000	0.33427670166667	0.37448518833333
4.920	0.28382828333333	0.34423773500000	0.37103503000000
4.932	0.26234787333333	0.33931167500000	0.37856167000000
4.944	0.28600641333333	0.35084074333333	0.39877142000000
4.956	0.28436155500000	0.32638312333333	0.40232936000000
4.968	0.26430939000000	0.36105415166667	0.40283663166667
4.980	0.29722956666667	0.32315824833333	0.32634088333333
4.992	0.28220900000000	0.33702318833333	0.34316971333333
5.004	0.28782494000000	0.30884872000000	0.36862970666667
5.016	0.29444901500000	0.33017074333333	0.37854286500000
5.028	0.28769634500000	0.36009579500000	0.36142626833333
5.040	0.26128832500000	0.31275384666667	0.37547036000000
5.052	0.28033219666667	0.36600046833333	0.40443999333333
5.064	0.24502053833333	0.32843697000000	0.38420220166667
5.076	0.28413083333333	0.31848576666667	0.38129897333333
5.088	0.23652998000000	0.34835072500000	0.36233935666667
5.100	0.28490221166667	0.30946950166667	0.34577390666667
5.112	0.27177761500000	0.34155391666667	0.40691156833333
5.124	0.26810939500000	0.34181538333333	0.38433903166667
5.136	0.25790969500000	0.38247506500000	0.36788092000000
5.148	0.25846020333333	0.30613659500000	0.35215048166667
5.160	0.27546976666667	0.36309896500000	0.40524293500000
5.172	0.27223568500000	0.34238143666667	0.35741167000000
5.184	0.27244125833333	0.34478287833333	0.35713550500000
5.196	0.27241324166667	0.29976940000000	0.36518856000000
5.208	0.26769039666667	0.35238599666667	0.35364706333333
5.220	0.29082629166667	0.31193446000000	0.36836605333333
5.232	0.21503981500000	0.30593315833333	0.35864794166667
5.244	0.28028660500000	0.34224715333333	0.33615723333333
5.256	0.25262222166667	0.34449656833333	0.36110831333333
5.268	0.25063136166667	0.35075060500000	0.34204795333333
5.280	0.27936442500000	0.35179218500000	0.33784436166667
5.292	0.29183910000000	0.34567721000000	0.36094385000000
5.304	0.29679522666667	0.34037515833333	0.37454893666667
5.316	0.27675808666667	0.31925960500000	0.40143312000000
5.328	0.23899722333333	0.30779209166667	0.39147940166667
5.340	0.28008580833333	0.33437940666667	0.39582987500000
5.352	0.28647052666667	0.31527888000000	0.36643200000000
5.364	0.26678174500000	0.35169330833333	0.37711037666667
5.376	0.27646875166667	0.33511384000000	0.33528659500000
5.388	0.28112183833333	0.31551654833333	0.41536663500000
5.400	0.28178100333333	0.35279141333333	0.35730623666667
5.412	0.26675540166667	0.32406488666667	0.37577232666667
5.424	0.29538380666667	0.32094510833333	0.38157641000000
5.436	0.27924867166667	0.34221359000000	0.37845601166667
5.448	0.28718886333333	0.36059847333333	0.35759664166667
5.460	0.28066899833333	0.35247666500000	0.39514862666667
5.472	0.25773246000000	0.34779932000000	0.36986548666667
5.484	0.26837826833333	0.31561882166667	0.39082253833333
5.496	0.29276135500000	0.30260783166667	0.38643023333333
5.508	0.26700625500000	0.31435285166667	0.35391465500000
5.520	0.25878058833333	0.34651778833333	0.35805406333333
5.532	0.25160534333333	0.29160157833333	0.37932170833333
5.544	0.25886279500000	0.29114396833333	0.38287009333333
5.556	0.27549613500000	0.31923398333333	0.37778443333333
5.568	0.28138015000000	0.32435739166667	0.38984218000000
5.580	0.28184125333333	0.31291461666667	0.35486580833333
5.592	0.27791582666667	0.28738105833333	0.34602834166667
5.604	0.26322721333333	0.32717688500000	0.35530669333333
5.616	0.26955306166667	0.29651113333333	0.36412641333333
5.628	0.25411688000000	0.32003968000000	0.35399568166667
5.640	0.27969203166667	0.33198111833333	0.35080652000000
5.652	0.23379453833333	0.31515552000000	0.37440084500000
5.664	0.27996533000000	0.35632408166667	0.35689238333333
5.676	0.28623086166667	0.32035984000000	0.34846121500000
5.688	0.22258270166667	0.33897131833333	0.38422715166667
5.700	0.24390998000000	0.31398585833333	0.34564276500000
5.712	0.26771060000000	0.30521971166667	0.35467209333333
5.724	0.27549516500000	0.31601942500000	0.38827489500000
5.736	0.27768473333333	0.34509217166667	0.37889018666667
5.748	0.24882494666667	0.28842648000000	0.37749838833333
5.760	0.23970300000000	0.32588523166667	0.41307990500000
5.772	0.24122458500000	0.32768555166667	0.40260777000000
5.784	0.26390792500000	0.32338526666667	0.36683296166667
5.796	0.27746877166667	0.29487363000000	0.35302152000000
5.808	0.27320260500000	0.35633551000000	0.35562064500000
5.820	0.29282587833333	0.30894608500000	0.41386308666667
5.832	0.27832213000000	0.32349436000000	0.35495442333333
5.844	0.27696621833333	0.32642765833333	0.36950851500000
5.856	0.26830666833333	0.34483135500000	0.34198223500000
5.868	0.26349119166667	0.33843914000000	0.34630266333333
5.880	0.28660204666667	0.30008835500000	0.38888285000000
5.892	0.24201635000000	0.32926221666667	0.35130626666667
5.904	0.28508160666667	0.31258117666667	0.32566315833333
5.916	0.22753168000000	0.30397960333333	0.38284464333333
5.928	0.26338813500000	0.30369882166667	0.34944306833333
5.940	0.26223206333333	0.32708156000000	0.33987710833333
5.952	0.28479955000000	0.32270280333333	0.33930415500000
5.964	0.28897538166667	0.29755140833333	0.32171603666667
5.976	0.26621100166667	0.33488841500000	0.35566497833333
5.988	0.28665831500000	0.28908321666667	0.37106673666667
6.000	0.24050885000000	0.32635642500000	0.37805307333333
6.012	0.27851964833333	0.31458347166667	0.33724147833333
6.024	0.27345659500000	0.34452158166667	0.35589967833333
6.036	0.25892808833333	0.32285972833333	0.33034693166667
6.048	0.26355261333333	0.29235563333333	0.33320707666667
6.060	0.25489951166667	0.29760233500000	0.36183128666667
6.072	0.28092589000000	0.28291801500000	0.33347894166667
6.084	0.24555757166667	0.29519967833333	0.32096414166667
6.096	0.27719515000000	0.34548821000000	0.36986520333333
6.108	0.26274985333333	0.31692150166667	0.34418737000000
6.120	0.25515541000000	0.25626859166667	0.34322617000000
6.132	0.26499487166667	0.29383739833333	0.36393515666667
6.144	0.21381804000000	0.34779931000000	0.37959203500000
6.156	0.28298241666667	0.30110744666667	0.37396854333333
6.168	0.26354996833333	0.28978540500000	0.37198492166667
6.180	0.29037849500000	0.31063277500000	0.38107317666667
6.192	0.28115692500000	0.32442861333333	0.38284780000000
6.204	0.23946715000000	0.29550485333333	0.33408347833333
6.216	0.30363795666667	0.29833029833333	0.41355084000000
6.228	0.25611403000000	0.32131805833333	0.38229387166667
6.240	0.26219319666667	0.33176132500000	0.37055437166667
6.252	0.24468692333333	0.29780571166667	0.36606041666667
6.264	0.24201032500000	0.30421457000000	0.39764885666667
6.276	0.28457691833333	0.26984349833333	0.33939548833333
6.288	0.30224844166667	0.33557250333333	0.34429219500000
6.300	0.27767119166667	0.31634691000000	0.32051482666667
6.312	0.25895623500000	0.31958525333333	0.36908830000000
6.324	0.24295607000000	0.29029297833333	0.35008683000000
6.336	0.25280275500000	0.28038982833333	0.33744050333333
6.348	0.29886946833333	0.25941433666667	0.36227807333333
6.360	0.28352026500000	0.25519319333333	0.37592150166667
6.372	0.27564027000000	0.23576512166667	0.34383371333333
6.384	0.25671793666667	0.31901750833333	0.38364459166667
6.396	0.27766604000000	0.30442523000000	0.34535824666667
6.408	0.26946218500000	0.30897356500000	0.37644741333333
6.420	0.27143223500000	0.33838503166667	0.38040304833333
6.432	0.24353039666667	0.32492471666667	0.38330309166667
6.444	0.28100900500000	0.31547573500000	0.34702642166667
6.456	0.25974366500000	0.32089515500000	0.33917018833333
6.468	0.23641818166667	0.26502537000000	0.35973600500000
6.480	0.26937420666667	0.30744457166667	0.29781778500000
6.492	0.23289454166667	0.30087724000000	0.35277766500000
6.504	0.25870315000000	0.32205846833333	0.33477483166667
6.516	0.26934664333333	0.30018882333333	0.34144487833333
6.528	0.23519370500000	0.29559913833333	0.39014619333333
6.540	0.26808144000000	0.32471249500000	0.37565421000000
6.552	0.23702415500000	0.32522662333333	0.37065852666667
6.564	0.26187076333333	0.31509776333333	0.30319688000000
6.576	0.28252860333333	0.25212045833333	0.39213923000000
6.588	0.25701421666667	0.31380423000000	0.33676801000000
6.600	0.22741807833333	0.29965095166667	0.33171065166667
6.612	0.23535139166667	0.28369647833333	0.33875615333333
6.624	0.21887798666667	0.27591839000000	0.36510457500000
6.636	0.22813175000000	0.29893582000000	0.36247146333333
6.648	0.25229774166667	0.25043745000000	0.38123120333333
6.660	0.22322412666667	0.32798871000000	0.35538304833333
6.672	0.22782405700000	0.30651290000000	0.32893440333333
6.684	0.24423548000000	0.28119399500000	0.36962721833333
6.696	0.25119554833333	0.32652199666667	0.32461037333333
6.708	0.22516868166667	0.31570110500000	0.33263664333333
6.720	0.26937311000000	0.29573319333333	0.36020486000000
6.732	0.26846850833333	0.29123328166667	0.35698207833333
6.744	0.23799269666667	0.27168458166667	0.35614485000000
6.756	0.24571072166667	0.29581961333333	0.37052310500000
6.768	0.24812493833333	0.28648395166667	0.35491875833333
6.780	0.26612911666667	0.28436426000000	0.33020175833333
6.792	0.25444828000000	0.29227632000000	0.37127342666667
6.804	0.28385899166667	0.31218406500000	0.32637896666667
6.816	0.24745533333333	0.31742702166667	0.38072492666667
6.828	0.22416684333333	0.32777804666667	0.41981395166667
6.840	0.29888670833333	0.30689674500000	0.33279802000000
6.852	0.25511663333333	0.32774836000000	0.37947076500000
6.864	0.24553428833333	0.27459744666667	0.35558870833333
6.876	0.25865805166667	0.28939422833333	0.35104426333333
6.888	0.27763516666667	0.30961227833333	0.34222010333333
6.900	0.21894052833333	0.32303270000000	0.37693316333333
6.912	0.31459937166667	0.33806814666667	0.38216093000000
6.924	0.27179378000000	0.28555784500000	0.35857219166667
6.936	0.22890830833333	0.30995789666667	0.34228848333333
6.948	0.26873695166667	0.32898901000000	0.34418421500000
6.960	0.24997217666667	0.29155008500000	0.39523919333333
6.972	0.26750128166667	0.27822957166667	0.34878880666667
6.984	0.26251351333333	0.30497053833333	0.33351212666667
6.996	0.24304345666667	0.33569286333333	0.39496649500000
7.008	0.25099793000000	0.31586222333333	0.35705483000000
7.020	0.23045774166667	0.30081164666667	0.36333467000000
7.032	0.25318903833333	0.33562738333333	0.34308141666667
7.044	0.29057091666667	0.24673387000000	0.37323062166667
7.056	0.24792571833333	0.27277478500000	0.33151607666667
7.068	0.25148375333333	0.28183380333333	0.35234460666667
7.080	0.27271818333333	0.30386687833333	0.35320765000000
7.092	0.24303649166667	0.34236360500000	0.36695853500000
7.104	0.27625301666667	0.25816812666667	0.39773947666667
7.116	0.21829818333333	0.32061090666667	0.34851784833333
7.128	0.27128959166667	0.28867403500000	0.30845029000000
7.140	0.24877752000000	0.24031183333333	0.32083008666667
7.152	0.24405291000000	0.27885408166667	0.38144752333333
7.164	0.20382062166667	0.28527423666667	0.35532722000000
7.176	0.20304642333333	0.28853456666667	0.35972173833333
7.188	0.21396164833333	0.27969491166667	0.36204705666667
7.200	0.22101471666667	0.29971704500000	0.36925428666667
7.212	0.20810425333333	0.26247676166667	0.36041179000000
7.224	0.28577602333333	0.31685266500000	0.32819529833333
7.236	0.22946420833333	0.25950121833333	0.40401333333333
7.248	0.23610363500000	0.32057437833333	0.32080410000000
7.260	0.25476592333333	0.27041335666667	0.34446476333333
7.272	0.28254661833333	0.24749970666667	0.35586337166667
7.284	0.24584644666667	0.26957559833333	0.33115011666667
7.296	0.27169185666667	0.30886590500000	0.32215539500000
7.308	0.16515457066667	0.29260103833333	0.30909514500000
7.320	0.21514489000000	0.25977589500000	0.28552878333333
7.332	0.23277392666667	0.30645979666667	0.32943681666667
7.344	0.24564021166667	0.28977449333333	0.34819603000000
7.356	0.23512150000000	0.31759725000000	0.35538057500000
7.368	0.26253176833333	0.31189047000000	0.33738583166667
7.380	0.25100427666667	0.28368147166667	0.35326422333333
7.392	0.22670253666667	0.27052980500000	0.34514907500000
7.404	0.23632837166667	0.26265026500000	0.36328672333333
7.416	0.27410747500000	0.30035436666667	0.34085917166667
7.428	0.24713394500000	0.25574265333333	0.35294640000000
7.440	0.21447293666667	0.35564214000000	0.34125638500000
7.452	0.22510548500000	0.29168678666667	0.33627921833333
7.464	0.22853892833333	0.30486719333333	0.34781411666667
7.476	0.27551748333333	0.31515740500000	0.32338802500000
7.488	0.26155233500000	0.30692299833333	0.31080448166667
7.500	0.24994693833333	0.34357312333333	0.33995491166667
7.512	0.25147005833333	0.26319014500000	0.28163535500000
7.524	0.24314674166667	0.31294324333333	0.32076997833333
7.536	0.23291044333333	0.27123028666667	0.35877464666667
7.548	0.22861363166667	0.30548957833333	0.37632783833333
7.560	0.23254467000000	0.31424171666667	0.30079874166667
7.572	0.24705102666667	0.24707928333333	0.38583717333333
7.584	0.26922611333333	0.29285623833333	0.30775468666667
7.596	0.25201811166667	0.32707955500000	0.34549009500000
7.608	0.23669909333333	0.29547448833333	0.41468550333333
7.620	0.23184690333333	0.30071685833333	0.36982249166667
7.632	0.25698235166667	0.30485617000000	0.33641232166667
7.644	0.22143396833333	0.31123478166667	0.37247413000000
7.656	0.24601104000000	0.26775249333333	0.36181918166667
7.668	0.22570132500000	0.28016986666667	0.32929227166667
7.680	0.23628093666667	0.24669359000000	0.30763254166667
7.692	0.24055420166667	0.30691723500000	0.34211135666667
7.704	0.19756772166667	0.30175045500000	0.35221375333333
7.716	0.23554200500000	0.26957899500000	0.36605967000000
7.728	0.27632525000000	0.25026393000000	0.35402333333333
7.740	0.23633893500000	0.24488966333333	0.36999598166667
7.752	0.25389918000000	0.28870146000000	0.29495920333333
7.764	0.23962604500000	0.27263308500000	0.33295052500000
7.776	0.24444425666667	0.30732600333333	0.33249189166667
7.788	0.21465605500000	0.25909383166667	0.33208344500000
7.800	0.18744826666667	0.29027353333333	0.28595101000000
7.812	0.27710839666667	0.28938419333333	0.34327515833333
7.824	0.20366519333333	0.28819351333333	0.35491408000000
7.836	0.21011995833333	0.29793941000000	0.33804372000000
7.848	0.25536000666667	0.26675170000000	0.36467030500000
7.860	0.26262311833333	0.27215731333333	0.35604574166667
7.872	0.26573848500000	0.29434052166667	0.36847071166667
7.884	0.28328769333333	0.31151610666667	0.35995713333333
7.896	0.21822773166667	0.26606474500000	0.31003945666667
7.908	0.21652020333333	0.31180129000000	0.34132696333333
7.920	0.22527318333333	0.26598370500000	0.32649739833333
7.932	0.22912002166667	0.26106650433333	0.31498828833333
7.944	0.29625457833333	0.31107663333333	0.34923371666667
7.956	0.25794628500000	0.29886751333333	0.27390508333333
7.968	0.25603967166667	0.31134111666667	0.33680627333333
7.980	0.23052117500000	0.30954391333333	0.35328124500000
7.992	0.19711173433333	0.26270363666667	0.35750107500000
8.004	0.29749330166667	0.28177199000000	0.34926799833333
8.016	0.21507417066667	0.29114660333333	0.29357888500000
8.028	0.20610031833333	0.24043227000000	0.31281675833333
8.040	0.26294922833333	0.34578235833333	0.32564815333333
8.052	0.26734492666667	0.31252903333333	0.33919343333333
8.064	0.18707217166667	0.25997891333333	0.32642401500000
8.076	0.24356387000000	0.28484095833333	0.38103252000000
8.088	0.24977970666667	0.24204050000000	0.33000095666667
8.100	0.24972875166667	0.22654393166667	0.31746797500000
8.112	0.18093729800000	0.22440085000000	0.26497215833333
8.124	0.27803738000000	0.22631971333333	0.35284979166667
8.136	0.23342212000000	0.27116840166667	0.35993492000000
8.148	0.26670277166667	0.27276347666667	0.43017393166667
8.160	0.27736499333333	0.27572597833333	0.29302132333333
8.172	0.22802049666667	0.27887546500000	0.31696694000000
8.184	0.26160879166667	0.21152909666667	0.32814762166667
8.196	0.22305026333333	0.20968901183333	0.33673755833333
8.208	0.27141282166667	0.29875254000000	0.38761717166667
8.220	0.21266927833333	0.24870836333333	0.31888153666667
8.232	0.28284933166667	0.30105729500000	0.36429490166667
8.244	0.26782966333333	0.27042886500000	0.34399256833333
8.256	0.32994788666667	0.31726628500000	0.37709857333333
8.268	0.24867684833333	0.26424044833333	0.37581598666667
8.280	0.20573426650000	0.24179329800000	0.33748435333333
8.292	0.29447737666667	0.27181060833333	0.31858210333333
8.304	0.29903653166667	0.28537753500000	0.35967512833333
8.316	0.20854116333333	0.27593065666667	0.29629360833333
8.328	0.26991530500000	0.25440813500000	0.38413347833333
8.340	0.23401569500000	0.28639276666667	0.44328682666667
8.352	0.26215015333333	0.33032914000000	0.35857207166667
8.364	0.23121014500000	0.29967668000000	0.34292142833333
8.376	0.25278949500000	0.27305705000000	0.35599109000000
8.388	0.23868735433333	0.28080310666667	0.34388116666667
8.400	0.20896109166667	0.34286765000000	0.35688830333333
8.412	0.22140094166667	0.22815278166667	0.34800732333333
8.424	0.28474983833333	0.30062973333333	0.36953037833333
8.436	0.23021429166667	0.29081371166667	0.33428667166667
8.448	0.24117481200000	0.27809378500000	0.31239238000000
8.460	0.25094246666667	0.30448707500000	0.34637039166667
8.472	0.21640700000000	0.26915607333333	0.37449838833333
8.484	0.24999659000000	0.26397369833333	0.32294204166667
8.496	0.19057322166667	0.27148141166667	0.32174681666667
8.508	0.20469923500000	0.31433055666667	0.31427808500000
8.520	0.27895695666667	0.23774902000000	0.31826023500000
8.532	0.18577171983333	0.30009733500000	0.36218596800000
8.544	0.22058951166667	0.24758285333333	0.27035949500000
8.556	0.22430998500000	0.28251872333333	0.31489971166667
8.568	0.22051169403500	0.29701083666667	0.29955145833333
8.580	0.23598400833333	0.28097956500000	0.34384915000000
8.592	0.25884120333333	0.22677139000000	0.31395376666667
8.604	0.22871939583333	0.27582748333333	0.30371948833333
8.616	0.17048828300000	0.28631137000000	0.36138957666667
8.628	0.24468859333333	0.24795724333333	0.30092052166667
8.640	0.26942546000000	0.34116524166667	0.28118085316667
8.652	0.19863582833333	0.24838632833333	0.37577817166667
8.664	0.26820824000000	0.29721118333333	0.34638176666667
8.676	0.27211124833333	0.26218591166667	0.34924091666667
8.688	0.17171566666667	0.23393441783333	0.33126333666667
8.700	0.24329138000000	0.25115727166667	0.35173350500000
8.712	0.23343921166667	0.24626047500000	0.28965803833333
8.724	0.19706246833333	0.23101623833333	0.31504791666667
8.736	0.24915010833333	0.25872782000000	0.29161231500000
8.748	0.25790209333333	0.31818209166667	0.34558741333333
8.760	0.21448143500000	0.27624757833333	0.32878305333333
8.772	0.17039067500000	0.23883403116667	0.33331389333333
8.784	0.20953216500000	0.23809270500000	0.30452201833333
8.796	0.22943089000000	0.27585925333333	0.32875413166667
8.808	0.28724225500000	0.27585045000000	0.39563026500000
8.820	0.22444408166667	0.32143992666667	0.37912320000000
8.832	0.27734691166667	0.29619339000000	0.38401957833333
8.844	0.24830151000000	0.25737824833333	0.34597562333333
8.856	0.27036716166667	0.28412906666667	0.33885806500000
8.868	0.21851564833333	0.29368641166667	0.33254586166667
8.880	0.26568069666667	0.21035342733333	0.35029083166667
8.892	0.24733273500000	0.28037189166667	0.33356041333333
8.904	0.20501082166667	0.25580313333333	0.34244027166667
8.916	0.18761447666667	0.28793143166667	0.29917818000000
8.928	0.22070605166667	0.25406345166667	0.33848147833333
8.940	0.22167938666667	0.28571712166667	0.34894288000000
8.952	0.24040638166667	0.33760173000000	0.38667780166667
8.964	0.28738158333333	0.26354928833333	0.35014469333333
8.976	0.24272920333333	0.25411302666667	0.29665159333333
8.988	0.21988344166667	0.28515801166667	0.27207132333333
9.000	0.22968067500000	0.28684915833333	0.29694378666667
9.012	0.26451939166667	0.25343133166667	0.31075692666667
9.024	0.26032564000000	0.24694323166667	0.38225828333333
9.036	0.21110261433333	0.27692972833333	0.27859469666667
9.048	0.23252442333333	0.27093671000000	0.35266465833333
9.060	0.31612399000000	0.26113238666667	0.31781351166667
9.072	0.25352569500000	0.24178887333333	0.36198527000000
9.084	0.26087037500000	0.25582466833333	0.37791997000000
9.096	0.21414533333333	0.25732312333333	0.30589780500000
9.108	0.22763927800000	0.29035253833333	0.31662983166667
9.120	0.25632400500000	0.30449543000000	0.36601103833333
9.132	0.22849129000000	0.27710490833333	0.30075030500000
9.144	0.20476510916667	0.29411187833333	0.23484134583333
9.156	0.22226606666667	0.21262879833333	0.33570339833333
9.168	0.18585142333333	0.29922626833333	0.30581105500000
9.180	0.21187174416667	0.30002879666667	0.31682238000000
9.192	0.22974967666667	0.24250081100000	0.32225746666667
9.204	0.27877608333333	0.25610031516667	0.37747419500000
9.216	0.26375386666667	0.27130580000000	0.27555937166667
9.228	0.19983979016667	0.23188695500000	0.30350744666667
9.240	0.21013561000000	0.24539559000000	0.31451727500000
9.252	0.28070722333333	0.24841402300000	0.30740568100000
9.264	0.35237307333333	0.25839914166667	0.32072745166667
9.276	0.26027463416667	0.21130694733333	0.31124005333333
9.288	0.23589219833333	0.30437433166667	0.29750967166667
9.300	0.19750351500000	0.25758882833333	0.33401176333333
9.312	0.21073175533333	0.20907236000000	0.32027675500000
9.324	0.24042945666667	0.22741746500000	0.25436741666667
9.336	0.24776147333333	0.24190110333333	0.35493755666667
9.348	0.21179068666667	0.29031888166667	0.34804381000000
9.360	0.17195205333333	0.26290324000000	0.33553386666667
9.372	0.17655013950000	0.21983896166667	0.40396767333333
9.384	0.24993398833333	0.25754121166667	0.33666185000000
9.396	0.20418459216667	0.20381322050000	0.36427781666667
9.408	0.23828560883333	0.23748599283333	0.38156861500000
9.420	0.24506374833333	0.26637185500000	0.35633311500000
9.432	0.19840158050000	0.23284402700000	0.36854603833333
9.444	0.23104566833333	0.24190790500000	0.26588565000000
9.456	0.20979967333333	0.24459544666667	0.24901527500000
9.468	0.20928865000000	0.24322277000000	0.34200548833333
9.480	0.20821966333333	0.24396629900000	0.33212990833333
9.492	0.23919222166667	0.24096508583333	0.34827542333333
9.504	0.24330341766667	0.19653251116667	0.30812088066667
9.516	0.16748955150000	0.32349481500000	0.39406040333333
9.528	0.22840216316667	0.27083258166667	0.31315949500000
9.540	0.21283692083333	0.24450357500000	0.25143352833333
9.552	0.16454162333333	0.23248512000000	0.38153364333333
9.564	0.19751476666667	0.28048699333333	0.38486559333333
9.576	0.23184817500000	0.23855816000000	0.34322184166667
9.588	0.23565755166667	0.17269067300000	0.29071320833333
9.600	0.17868180516667	0.23027178166667	0.28939548166667
9.612	0.19547784016667	0.25906201666667	0.37552061666667
9.624	0.21566595483333	0.27657456666667	0.29912468833333
9.636	0.24866755000000	0.24944160650000	0.32789736883333
9.648	0.25226805083333	0.18520420650000	0.25347652666667
9.660	0.29212708500000	0.24052700166667	0.28659970000000
9.672	0.23359325183333	0.20299303500000	0.40041712333333
9.684	0.17042481816667	0.27796183333333	0.34590363833333
9.696	0.27352565166667	0.25649074666667	0.27812544716667
9.708	0.24526889500000	0.28528352333333	0.28025651666667
9.720	0.19945417000000	0.29639254000000	0.27895146333333
9.732	0.23732318950000	0.28050685666667	0.36362091500000
9.744	0.20266715833333	0.19956995750000	0.29667335333333
9.756	0.24393973366667	0.25265734166667	0.36893168666667
9.768	0.23355740566667	0.22419635333333	0.33441387500000
9.780	0.27116103833333	0.30610201333333	0.24936872666667
9.792	0.18318292333333	0.32555914833333	0.35903785000000
9.804	0.23427378416667	0.22563704333333	0.27663737833333
9.816	0.18609570716667	0.26584805833333	0.30143125333333
9.828	0.23761552166667	0.24009208616667	0.33578223833333
9.840	0.25539961166667	0.18578657500000	0.31635191000000
9.852	0.25175655166667	0.24592688166667	0.34836898000000
9.864	0.27731562000000	0.24206341833333	0.26213852333333
9.876	0.25315616333333	0.28090077833333	0.28457724166667
9.888	0.26117364333333	0.29141229833333	0.30828343833333
9.900	0.26810120000000	0.29957137116667	0.35740956500000
9.912	0.26712460500000	0.25520579333333	0.29454457833333
9.924	0.20898231366667	0.25331179833333	0.37908990666667
9.936	0.25121990833333	0.27178625000000	0.32246567166667
9.948	0.22377060333333	0.20780296650000	0.29933339333333
9.960	0.24137193000000	0.22029696466667	0.26439456166667
9.972	0.25081490333333	0.23549659216667	0.29254314000000
9.984	0.30905443333333	0.19123067933333	0.31969228333333
9.996	0.15521728833333	0.27919220666667	0.28981737633333
10.008	0.28232651833333	0.25594678266667	0.48133744166667
10.020	0.24084267000000	0.19820581666667	0.34602268000000
10.032	0.24879429650000	0.26490518950000	0.33575327333333
10.044	0.25880274666667	0.25071532333333	0.35648405666667
10.056	0.26416174166667	0.25615643416667	0.36103750166667
10.068	0.19269068741667	0.20068840333333	0.34774338333333
10.080	0.15960224816667	0.24099578266667	0.36021358833333
10.092	0.18477700040000	0.23554464683333	0.25035515000000
10.104	0.27682734333333	0.27023022333333	0.30790073833333
10.116	0.21866333833333	0.34441577666667	0.29654224166667
10.128	0.24995475333333	0.28771550666667	0.25597916650000
10.140	0.17881874800000	0.24541126333333	0.35712346166667
10.152	0.26530369666667	0.21573070333333	0.35951559333333
10.164	0.22723270166667	0.19635831833333	0.35600688166667
10.176	0.22816860583333	0.18725854333333	0.26514568166667
10.188	0.17067634416667	0.20240296250000	0.28465213883333
10.200	0.37300422833333	0.26586834500000	0.33647998000000
10.212	0.86447778666667	0.25053939500000	0.39967149166667
10.224	1.00000000000000	0.54452249500000	0.55539510666667
10.236	1.00000000000000	1.00000000000000	1.00000000000000
10.248	1.00000000000000	1.00000000000000	1.00000000000000
10.260	1.00000000000000	1.00000000000000	1.00000000000000
10.272	1.00000000000000	1.00000000000000	1.00000000000000
10.284	1.00000000000000	1.00000000000000	1.00000000000000
10.296	1.00000000000000	1.00000000000000	1.00000000000000
10.308	1.00000000000000	1.00000000000000	1.00000000000000
10.320	1.00000000000000	1.00000000000000	1.00000000000000
10.332	1.00000000000000	1.00000000000000	1.00000000000000
10.344
10.356
10.368
10.380
10.392
10.404
10.416
10.428
10.440
10.452
10.464
10.476
10.488
10.500
10.512
10.524
10.536
10.548
10.560
10.572
10.584
10.596
10.608
10.620
10.632
10.644
10.656
10.668
10.680
10.692
10.704
10.716
10.728
10.740
10.752
10.764
10.776
10.788
10.800
10.812
10.824
10.836
10.848
10.860
10.872
10.884
10.896
10.908
10.920
10.932
10.944
10.956
10.968
10.980
10.992
11.004
11.016
11.028
11.040
11.052
11.064
11.076
11.088
11.100
11.112
11.124
11.136
11.148
11.160
