# Supplementary material for: Binary-FRET reveals transient excited-state structure associated with activity-dependent CaMKII - NR2B binding and adaptation
Source: Nat Commun. 2022 Oct 25;13:6335. doi: 10.1038/s41467-022-33795-8 (PMC9596428; doi:10.1038/s41467-022-33795-8)
Supplement: Supplementary file 3 — Source Data [file 41467_2022_33795_MOESM3_ESM.zip › Nat Comm Source Data Files Excel folder/S3 folder/b.csv]

	Decay 0s	Decay 2s	Decay 4s
0.000	0.02326761566667	0.02069547400000	0.01642798883333
0.012	0.02560982283333	0.02513936550000	0.02011748733333
0.024	0.03160961850000	0.02678533600000	0.02355634000000
0.036	0.03792702666667	0.03149573333333	0.02979813766667
0.048	0.04272311800000	0.03598366483333	0.03280581566667
0.060	0.04943475333333	0.04387098366667	0.03940107150000
0.072	0.07234526733333	0.05814038150000	0.06169900616667
0.084	0.09587817666667	0.07383362200000	0.07763094033333
0.096	0.11591078983333	0.09736396116667	0.10104119883333
0.108	0.15550404383333	0.13195627333333	0.13843517366667
0.120	0.19279635833333	0.16576871000000	0.17378107666667
0.132	0.24079479500000	0.22011193833333	0.21718560666667
0.144	0.30976219666667	0.27177093833333	0.28124973333333
0.156	0.35504777333333	0.34437976500000	0.33296771833333
0.168	0.43107538333333	0.40286030333333	0.41033746333333
0.180	0.48549674000000	0.47676527500000	0.47149589666667
0.192	0.54297931666667	0.54724437000000	0.54650298000000
0.204	0.60908997833333	0.60644519333333	0.60917436000000
0.216	0.66649030833333	0.67623581500000	0.66358043833333
0.228	0.72199761666667	0.72354174666667	0.71282188000000
0.240	0.75682304333333	0.76294271333333	0.77185340833333
0.252	0.81161108333333	0.80863766666667	0.82709212333333
0.264	0.86864360166667	0.84220972500000	0.85328145833333
0.276	0.87140149166667	0.86928575333333	0.87911955666667
0.288	0.90104830333333	0.88597751666667	0.90856202333333
0.300	0.92102918333333	0.91874024333333	0.92141792333333
0.312	0.93532121166667	0.93674862333333	0.92681044333333
0.324	0.94616235333333	0.94667377000000	0.94830075666667
0.336	0.95524720500000	0.96158181666667	0.94527345000000
0.348	0.95940983166667	0.94524935000000	0.96953331666667
0.360	0.94831081000000	0.95473318500000	0.96966050000000
0.372	0.97942674000000	0.96741876833333	0.96782957333333
0.384	0.96392326500000	0.98162732500000	0.95451754333333
0.396	0.98176838000000	0.96604215000000	0.97553711000000
0.408	0.95022983333333	0.94920938333333	0.95696271500000
0.420	0.97506678000000	0.94829289833333	0.97172747166667
0.432	0.96774472833333	0.95646020666667	0.96648511333333
0.444	0.96748982666667	0.93986295666667	0.95343714000000
0.456	0.96210432166667	0.95403097166667	0.95659593833333
0.468	0.94636051833333	0.94634605500000	0.95713184166667
0.480	0.95796815500000	0.94736197500000	0.94917610166667
0.492	0.95674782000000	0.94425549000000	0.93981370333333
0.504	0.94860367166667	0.92540605000000	0.94171390833333
0.516	0.95035410000000	0.94088351666667	0.93335293666667
0.528	0.93594970500000	0.92013530000000	0.94660635833333
0.540	0.94088910166667	0.93149355166667	0.92518111000000
0.552	0.93079823000000	0.92950081833333	0.91880397000000
0.564	0.94010752500000	0.92084391000000	0.91287748000000
0.576	0.93660894000000	0.93155995000000	0.92179821000000
0.588	0.93012363666667	0.91365753500000	0.90212681833333
0.600	0.90941497833333	0.91437118333333	0.88885997833333
0.612	0.90999934166667	0.91048078833333	0.88274268333333
0.624	0.92501826000000	0.89959961333333	0.89692438666667
0.636	0.91330183666667	0.90215404833333	0.89322895000000
0.648	0.90767885166667	0.88553338166667	0.90001012833333
0.660	0.90651694000000	0.89738465333333	0.86267757500000
0.672	0.88715224333333	0.89223763333333	0.86992320333333
0.684	0.87735346833333	0.87792116500000	0.86069049333333
0.696	0.87634349000000	0.88323012166667	0.86401616500000
0.708	0.88272557666667	0.88156201333333	0.85060714833333
0.720	0.89514248666667	0.87522237500000	0.86672200666667
0.732	0.88335445500000	0.87353240333333	0.85982927833333
0.744	0.86604324166667	0.85786278000000	0.84394466000000
0.756	0.86200132166667	0.86445335500000	0.83794996000000
0.768	0.85647490500000	0.85061899666667	0.83213497166667
0.780	0.85872358000000	0.84126723666667	0.82993956333333
0.792	0.85870401000000	0.84477485333333	0.82733954166667
0.804	0.84963843333333	0.82755975833333	0.83341554666667
0.816	0.83743830500000	0.84518177333333	0.80779651666667
0.828	0.83152773000000	0.83726677333333	0.81512603166667
0.840	0.83806531333333	0.83147488166667	0.80167684000000
0.852	0.81971904833333	0.82345242500000	0.81749537666667
0.864	0.83406913166667	0.82740522333333	0.80472261833333
0.876	0.82503637833333	0.81536144000000	0.79769404833333
0.888	0.82690150500000	0.80618114000000	0.81306049333333
0.900	0.82964866333333	0.81884730833333	0.79936512333333
0.912	0.81651669666667	0.80527356000000	0.78154190666667
0.924	0.82706892500000	0.79981194000000	0.79488647833333
0.936	0.80661972500000	0.80816289666667	0.78436076666667
0.948	0.79675625833333	0.80827631666667	0.78885728000000
0.960	0.80987229000000	0.79897524833333	0.78310422166667
0.972	0.80935530000000	0.78925963166667	0.75902985500000
0.984	0.80006637166667	0.78443416000000	0.77694050666667
0.996	0.79730081500000	0.78540250833333	0.75688621333333
1.008	0.80147062500000	0.78913723666667	0.74806474833333
1.020	0.79322952166667	0.77129090833333	0.75213476000000
1.032	0.78703024000000	0.77752259500000	0.76156942166667
1.044	0.79333354833333	0.76932469166667	0.75912939333333
1.056	0.79428088666667	0.75427811333333	0.74065227333333
1.068	0.76774629166667	0.76555290833333	0.74370046500000
1.080	0.77362358666667	0.75412288333333	0.74913436000000
1.092	0.75978488833333	0.76062481500000	0.73673866000000
1.104	0.77142632000000	0.76029941333333	0.72234944500000
1.116	0.75502157166667	0.74770814000000	0.71359380000000
1.128	0.76152232333333	0.74783610333333	0.74122990166667
1.140	0.74360316000000	0.73857998833333	0.71108469500000
1.152	0.74115139333333	0.74494342000000	0.71748112666667
1.164	0.75218763833333	0.74852002666667	0.71717413333333
1.176	0.73794634000000	0.73117724166667	0.71756773333333
1.188	0.74279638166667	0.72519498000000	0.71670885000000
1.200	0.74673216500000	0.73797317500000	0.69395108833333
1.212	0.72978934666667	0.71797556500000	0.69937007666667
1.224	0.74096475166667	0.71812620666667	0.68538783166667
1.236	0.73246542500000	0.71613687333333	0.69522740500000
1.248	0.73145324166667	0.72916699500000	0.68188069333333
1.260	0.73372284500000	0.72280386000000	0.68410859500000
1.272	0.71527833500000	0.71862936000000	0.67392190333333
1.284	0.71754952333333	0.71894109333333	0.68662398166667
1.296	0.71003386166667	0.71206736833333	0.67499913000000
1.308	0.70988196333333	0.71380569833333	0.67358267333333
1.320	0.71911788166667	0.70543010166667	0.67457302333333
1.332	0.69680332333333	0.69424062833333	0.66651278666667
1.344	0.69940944666667	0.68584260166667	0.67956465333333
1.356	0.70565048833333	0.70183278166667	0.66752422166667
1.368	0.69210233166667	0.68759627333333	0.66002850666667
1.380	0.68817890666667	0.68290472000000	0.64990119333333
1.392	0.70272711833333	0.68454488333333	0.65876592166667
1.404	0.69988029166667	0.69680962000000	0.66397077000000
1.416	0.69799173000000	0.69283949166667	0.64505001833333
1.428	0.67425275833333	0.68020483166667	0.65597993166667
1.440	0.68726592333333	0.67248985166667	0.64434847333333
1.452	0.67792691833333	0.67982728166667	0.64045672500000
1.464	0.68021787166667	0.68075723500000	0.62450835166667
1.476	0.69020230500000	0.65815559000000	0.64012521500000
1.488	0.67857714500000	0.67351250833333	0.63227179666667
1.500	0.67009789666667	0.66707736333333	0.62788244000000
1.512	0.66266091833333	0.66554844333333	0.63836596500000
1.524	0.68111154333333	0.66173831666667	0.64303412166667
1.536	0.66822674666667	0.67128508166667	0.62425294500000
1.548	0.65137731000000	0.65688533500000	0.63263746000000
1.560	0.64435890333333	0.64508669500000	0.61244180833333
1.572	0.66353896000000	0.65098502166667	0.62881362333333
1.584	0.66679664666667	0.65702611500000	0.61452024333333
1.596	0.65650127333333	0.64882447166667	0.59743261500000
1.608	0.64446422500000	0.63779862833333	0.62138687500000
1.620	0.63986897500000	0.63076920333333	0.60149130166667
1.632	0.65130207833333	0.64485402833333	0.60766099000000
1.644	0.63255365500000	0.63103489000000	0.60441440333333
1.656	0.63652722166667	0.62410358666667	0.59343732333333
1.668	0.62766823333333	0.61127742000000	0.59820584666667
1.680	0.63379302500000	0.61782095833333	0.58210841666667
1.692	0.63976653500000	0.62476233500000	0.57463540833333
1.704	0.62858435333333	0.61127305000000	0.56889323333333
1.716	0.61936590000000	0.61651430500000	0.58827939666667
1.728	0.62323557333333	0.61013873500000	0.57832889500000
1.740	0.62898149000000	0.60666852166667	0.57830776666667
1.752	0.61849482000000	0.61488159666667	0.56895294000000
1.764	0.62119517833333	0.59843294000000	0.57969483666667
1.776	0.61886687166667	0.59562370166667	0.58887066500000
1.788	0.60929612333333	0.60633660500000	0.56565025333333
1.800	0.59107792333333	0.59640498000000	0.55833122166667
1.812	0.60270773500000	0.59989604166667	0.56255790500000
1.824	0.60295497500000	0.59467438000000	0.54799261666667
1.836	0.60015674500000	0.58296824666667	0.54672923666667
1.848	0.59129934333333	0.57627121666667	0.54940863500000
1.860	0.58388337500000	0.58771278500000	0.55379393666667
1.872	0.59977468000000	0.59129042500000	0.54866382500000
1.884	0.58683908166667	0.58787743333333	0.53847245666667
1.896	0.58004221333333	0.57577599166667	0.55809766000000
1.908	0.58669139833333	0.57373572166667	0.54046561166667
1.920	0.57293993333333	0.56388953166667	0.53206648500000
1.932	0.57485108500000	0.56196680666667	0.53238927333333
1.944	0.58708239666667	0.56032926000000	0.53435154833333
1.956	0.56144958000000	0.56162961500000	0.54419443000000
1.968	0.58321443166667	0.56450133500000	0.53093659166667
1.980	0.57009928500000	0.56286221666667	0.51944118333333
1.992	0.57412064333333	0.55866854333333	0.52431410833333
2.004	0.56911043333333	0.54570707833333	0.52782608000000
2.016	0.55799704833333	0.56144200666667	0.52481816166667
2.028	0.55734107000000	0.53946887833333	0.52117215166667
2.040	0.55001306666667	0.55440546833333	0.51623708666667
2.052	0.56448719000000	0.55401615166667	0.51148901833333
2.064	0.56168139000000	0.54190749666667	0.50532890666667
2.076	0.56169591333333	0.53596441333333	0.51070284500000
2.088	0.55367935666667	0.54339432833333	0.51323583166667
2.100	0.55189541166667	0.54588258000000	0.50275228833333
2.112	0.55347206166667	0.54744614500000	0.49907839666667
2.124	0.54475039333333	0.53786169333333	0.49986144000000
2.136	0.53648063333333	0.53660074500000	0.49796806333333
2.148	0.54276454500000	0.52015993833333	0.49614015666667
2.160	0.52072201166667	0.53683683333333	0.49504521833333
2.172	0.53410631333333	0.54056018500000	0.50049690833333
2.184	0.53165771500000	0.51810583500000	0.48575479833333
2.196	0.52708422333333	0.52050206666667	0.48976820833333
2.208	0.53677746833333	0.51464598500000	0.47792505666667
2.220	0.54225066333333	0.52097913166667	0.48025892666667
2.232	0.54768310000000	0.51883580166667	0.48279413666667
2.244	0.52243444333333	0.51892679833333	0.47582514500000
2.256	0.52610942500000	0.50683490000000	0.47146849166667
2.268	0.52349423166667	0.52099841333333	0.48190940500000
2.280	0.53260583833333	0.52081030666667	0.47851275333333
2.292	0.52936741833333	0.50345082500000	0.47543919166667
2.304	0.52795827333333	0.50640210500000	0.46837195500000
2.316	0.51773770833333	0.50012371833333	0.47826041333333
2.328	0.51244874833333	0.50161783833333	0.46563133000000
2.340	0.50149346000000	0.49565631166667	0.47610372333333
2.352	0.52400414000000	0.50145134666667	0.46449095500000
2.364	0.50466835833333	0.50603520500000	0.46330998166667
2.376	0.50363374166667	0.49513395666667	0.46857488833333
2.388	0.49804666000000	0.49971402166667	0.46344517833333
2.400	0.49854523333333	0.48884962000000	0.46082509166667
2.412	0.51037112333333	0.49159263833333	0.44252080333333
2.424	0.48924383666667	0.47412368000000	0.44519852666667
2.436	0.49167047000000	0.48426956500000	0.45415208666667
2.448	0.48798853000000	0.48288662166667	0.45427498833333
2.460	0.49497808500000	0.47613684000000	0.44037067833333
2.472	0.49731809000000	0.48891941666667	0.44436328166667
2.484	0.49053143333333	0.47849015500000	0.44795416833333
2.496	0.48198320000000	0.48034101333333	0.44515975833333
2.508	0.49030399666667	0.45945017500000	0.44129937833333
2.520	0.45866971333333	0.48358288500000	0.43645958000000
2.532	0.46898132333333	0.47236357166667	0.43342533833333
2.544	0.47715439333333	0.46567780166667	0.42309033666667
2.556	0.47197869666667	0.46517227166667	0.43056040500000
2.568	0.46617603333333	0.45394743833333	0.43288670000000
2.580	0.46758577833333	0.46061348500000	0.41059850333333
2.592	0.45511575166667	0.45500171333333	0.41444738333333
2.604	0.46746838666667	0.44989945666667	0.41680024166667
2.616	0.45037655333333	0.44502866166667	0.42205512666667
2.628	0.46134471333333	0.44911674166667	0.40253412833333
2.640	0.45005325000000	0.43958370833333	0.41197045666667
2.652	0.44689604166667	0.44333007000000	0.40660849166667
2.664	0.44494512166667	0.44875146666667	0.40341223000000
2.676	0.43893256833333	0.44932495333333	0.41411319500000
2.688	0.44135356500000	0.44145963500000	0.39950795833333
2.700	0.44027408500000	0.43161035500000	0.40280094166667
2.712	0.45576240666667	0.43259290333333	0.39542607500000
2.724	0.43834163500000	0.42388235000000	0.39158386833333
2.736	0.44015287000000	0.42186535166667	0.40424680666667
2.748	0.44244427166667	0.43254248333333	0.39090914500000
2.760	0.43111411333333	0.41204473833333	0.38942750833333
2.772	0.42256061666667	0.42313352166667	0.38706307166667
2.784	0.42384306333333	0.42544259166667	0.38129289666667
2.796	0.43312666000000	0.42117750666667	0.37776532666667
2.808	0.41574371000000	0.41229876833333	0.38779531166667
2.820	0.42841219000000	0.42322824500000	0.39165687000000
2.832	0.41652876166667	0.40381962166667	0.38107925666667
2.844	0.42420893833333	0.41807613166667	0.37300203000000
2.856	0.42058404833333	0.40756799666667	0.38155975333333
2.868	0.41205349500000	0.40578210333333	0.37359730833333
2.880	0.41385604500000	0.39828232500000	0.37414359000000
2.892	0.41439554000000	0.40910316500000	0.36895703000000
2.904	0.40114670000000	0.40337240333333	0.36984849500000
2.916	0.40646869000000	0.40624526666667	0.37149470000000
2.928	0.41244363833333	0.38543362500000	0.37517100166667
2.940	0.40405601166667	0.38835182166667	0.36080020833333
2.952	0.41405391333333	0.39601692333333	0.36018268500000
2.964	0.40486041666667	0.39494510500000	0.36688228333333
2.976	0.41532539833333	0.39372012500000	0.37018479500000
2.988	0.39904678333333	0.39280116500000	0.35653684333333
3.000	0.40738221333333	0.38769220666667	0.35325588833333
3.012	0.39981442000000	0.39111759333333	0.35106624000000
3.024	0.39722146500000	0.38824491166667	0.35804773000000
3.036	0.39748166500000	0.36728505666667	0.35310411500000
3.048	0.39088910333333	0.39400072000000	0.35518051666667
3.060	0.38980616666667	0.38422576000000	0.34753332500000
3.072	0.38974549000000	0.38917271500000	0.35399225833333
3.084	0.39278412833333	0.38990081333333	0.35246725333333
3.096	0.37975661500000	0.37266855333333	0.35824480000000
3.108	0.37956172166667	0.38031206000000	0.33261750000000
3.120	0.38381080666667	0.37755899666667	0.34341939166667
3.132	0.38587575166667	0.37162810666667	0.34797882333333
3.144	0.39184006166667	0.37612003166667	0.33125563500000
3.156	0.37617727500000	0.36839647666667	0.34020792500000
3.168	0.36850939166667	0.37524989833333	0.33359410500000
3.180	0.37761236833333	0.37476497333333	0.33541783666667
3.192	0.37455418166667	0.37008251333333	0.33568304333333
3.204	0.36756244666667	0.36596616000000	0.32531721500000
3.216	0.38489641333333	0.36155341000000	0.32985017833333
3.228	0.37463281000000	0.36660857500000	0.33242250000000
3.240	0.37783609833333	0.35579790166667	0.33238676000000
3.252	0.36602816666667	0.36070533500000	0.33361063000000
3.264	0.36908748166667	0.36001882000000	0.32023311166667
3.276	0.37180797166667	0.35300110833333	0.32454823000000
3.288	0.36671660333333	0.35371255666667	0.33176838833333
3.300	0.35623636166667	0.36328487500000	0.32442886000000
3.312	0.35643006500000	0.36008040500000	0.32409054833333
3.324	0.36276226333333	0.35701940333333	0.32101686833333
3.336	0.37292531666667	0.34821401500000	0.31642173666667
3.348	0.35375952166667	0.34946762500000	0.31495546666667
3.360	0.34729355500000	0.35125634666667	0.32592585833333
3.372	0.35944898333333	0.34543466166667	0.31853518833333
3.384	0.36002495000000	0.35066536166667	0.30792893833333
3.396	0.36727845333333	0.34786238166667	0.32263613500000
3.408	0.35236877166667	0.33957055333333	0.32422452166667
3.420	0.35885476666667	0.33795258666667	0.32272749000000
3.432	0.35247341666667	0.34018713666667	0.31370699333333
3.444	0.36010526666667	0.34696186500000	0.31112659166667
3.456	0.34756316666667	0.34817527000000	0.31687646666667
3.468	0.34974971666667	0.34696484666667	0.30701670166667
3.480	0.35744024500000	0.34025067666667	0.31331648500000
3.492	0.34081089333333	0.34350783000000	0.31125029000000
3.504	0.34081690166667	0.34218506333333	0.30742316500000
3.516	0.33799618500000	0.33648489500000	0.30772469000000
3.528	0.34903882000000	0.33169518000000	0.30995985333333
3.540	0.34142408333333	0.33420556166667	0.30850801666667
3.552	0.33441488833333	0.34051956833333	0.29304658333333
3.564	0.34650629333333	0.33011555000000	0.30477552333333
3.576	0.33244253833333	0.32902692833333	0.30465025166667
3.588	0.33247725000000	0.31941689000000	0.29799247666667
3.600	0.33689888833333	0.32617361500000	0.29255899333333
3.612	0.33325694166667	0.31765828000000	0.29424420000000
3.624	0.33078725166667	0.32670915166667	0.30012093000000
3.636	0.32948150500000	0.31400439666667	0.29324849000000
3.648	0.32289765666667	0.31879864666667	0.28368035666667
3.660	0.31823018333333	0.32605817166667	0.28307818500000
3.672	0.32336608833333	0.31378647833333	0.28990906500000
3.684	0.32392185500000	0.31429732000000	0.27893372500000
3.696	0.31909122166667	0.31740052833333	0.28008681166667
3.708	0.32100039000000	0.31955163333333	0.28200822500000
3.720	0.30681099500000	0.30277011833333	0.27076657166667
3.732	0.31692667833333	0.30808498000000	0.27991175500000
3.744	0.31314508166667	0.31544921333333	0.27586589166667
3.756	0.29915780666667	0.29974896500000	0.28210163166667
3.768	0.30251048000000	0.31197713500000	0.27509203666667
3.780	0.31411933000000	0.29950901166667	0.26697233000000
3.792	0.31089290166667	0.30050621000000	0.27485139333333
3.804	0.30235102666667	0.30063872666667	0.27591617166667
3.816	0.30224300333333	0.30240743500000	0.27503113000000
3.828	0.30211853000000	0.30512475500000	0.26376115833333
3.840	0.29955011166667	0.28753434166667	0.26830455166667
3.852	0.30876781500000	0.29027401000000	0.26407817000000
3.864	0.30057918500000	0.29690397333333	0.27474069000000
3.876	0.30228728166667	0.29657394166667	0.26344854666667
3.888	0.29977635666667	0.28980097166667	0.26301191166667
3.900	0.29996688333333	0.29040204500000	0.26524043333333
3.912	0.29505146666667	0.29127715666667	0.25679904666667
3.924	0.29049166500000	0.28595444000000	0.25219277833333
3.936	0.29548866500000	0.28615471333333	0.26118264833333
3.948	0.28868315166667	0.29390189000000	0.25879372333333
3.960	0.29506104333333	0.29081277000000	0.25221015166667
3.972	0.27956577500000	0.27589709333333	0.25596368500000
3.984	0.29030356333333	0.28157368666667	0.25931653666667
3.996	0.28624685666667	0.28975850833333	0.25418766000000
4.008	0.28730850833333	0.27490684000000	0.24418736500000
4.020	0.28716620333333	0.27034141333333	0.24838529000000
4.032	0.27446687000000	0.28045357000000	0.24814610666667
4.044	0.27312006666667	0.28151703833333	0.24468382666667
4.056	0.27559981833333	0.27823683333333	0.23952069500000
4.068	0.28149519833333	0.27428032000000	0.25047945500000
4.080	0.27590306166667	0.27841757833333	0.24101265500000
4.092	0.27977328166667	0.27443234333333	0.24191256166667
4.104	0.27767598666667	0.27449578000000	0.24289584333333
4.116	0.27155282500000	0.27839470500000	0.23361002333333
4.128	0.27495267166667	0.27409632666667	0.24847424333333
4.140	0.27103345666667	0.26442102666667	0.24264243166667
4.152	0.27305041166667	0.26614400833333	0.24046729000000
4.164	0.26440599166667	0.26438141666667	0.23731980500000
4.176	0.26999248666667	0.26632634500000	0.24013335333333
4.188	0.27308232000000	0.27140642833333	0.24515026333333
4.200	0.27466244000000	0.26320848333333	0.23748207166667
4.212	0.27388573166667	0.27068679833333	0.23744723166667
4.224	0.27309610000000	0.25749456833333	0.22772784833333
4.236	0.26704222500000	0.26255217333333	0.23669802333333
4.248	0.26800205000000	0.26477465333333	0.23676726166667
4.260	0.26274781000000	0.26400649833333	0.22818350333333
4.272	0.27219715666667	0.26593767333333	0.23883898666667
4.284	0.26459723166667	0.25950669333333	0.23274224833333
4.296	0.26774019500000	0.25256444500000	0.22181966666667
4.308	0.25813253166667	0.25752353500000	0.22760324000000
4.320	0.25317870500000	0.26257160833333	0.22622549666667
4.332	0.26196809000000	0.25070077833333	0.23165302500000
4.344	0.25655814833333	0.25511405666667	0.22204576166667
4.356	0.25635254166667	0.25049382500000	0.22381793500000
4.368	0.24386587500000	0.24936346000000	0.23097611500000
4.380	0.25082337166667	0.24556160166667	0.22165910166667
4.392	0.25485618500000	0.24841290500000	0.22256591333333
4.404	0.25159275000000	0.24704538500000	0.21957250000000
4.416	0.24949028833333	0.25121970166667	0.22041299833333
4.428	0.25349326833333	0.24752855833333	0.21792840833333
4.440	0.25544081166667	0.24552134166667	0.21653453833333
4.452	0.25690200166667	0.25237692333333	0.21999673166667
4.464	0.24824878833333	0.24717660000000	0.22154437833333
4.476	0.24485776333333	0.23908761166667	0.21503758666667
4.488	0.24806932666667	0.23938756166667	0.20912320666667
4.500	0.24465867833333	0.24137154500000	0.20826130500000
4.512	0.24979631166667	0.23968016166667	0.21307801833333
4.524	0.24088995666667	0.24322960666667	0.22310486666667
4.536	0.23999389666667	0.23596649166667	0.20787285000000
4.548	0.24681412666667	0.23669119500000	0.21594825500000
4.560	0.24119995333333	0.23254168166667	0.21144443666667
4.572	0.24322879500000	0.23742546833333	0.21442861500000
4.584	0.23714468333333	0.23841624166667	0.20979651666667
4.596	0.23673756333333	0.23434236500000	0.20768284166667
4.608	0.23724846666667	0.23443041833333	0.20405595833333
4.620	0.23598132333333	0.23202766666667	0.20495109833333
4.632	0.23671550666667	0.23031279000000	0.20693136666667
4.644	0.22931882666667	0.22734041166667	0.20111442000000
4.656	0.24033737666667	0.22930951333333	0.20020022000000
4.668	0.23830601166667	0.22483056666667	0.20235790333333
4.680	0.23005311666667	0.22119303000000	0.20340894333333
4.692	0.23476506666667	0.22604951833333	0.19534607833333
4.704	0.23267247000000	0.21962261166667	0.19836747500000
4.716	0.22574951666667	0.21763457000000	0.20824348166667
4.728	0.22809751500000	0.22911810500000	0.20141519166667
4.740	0.23304974500000	0.22058046166667	0.19190606333333
4.752	0.23059382333333	0.21974226666667	0.19840282833333
4.764	0.22686728166667	0.22089492500000	0.19115386166667
4.776	0.22990941333333	0.21778940500000	0.19467726333333
4.788	0.22408824666667	0.21889712833333	0.19494320000000
4.800	0.21963673500000	0.21651731833333	0.18415682333333
4.812	0.22756431500000	0.22320550000000	0.18290402166667
4.824	0.21737520833333	0.21194580666667	0.18152878833333
4.836	0.21536245833333	0.22176822666667	0.18347099166667
4.848	0.22067307166667	0.21259710666667	0.18571431666667
4.860	0.21345788000000	0.21745207666667	0.18656786500000
4.872	0.21242672166667	0.20878840166667	0.17986647500000
4.884	0.21639449833333	0.20696070166667	0.17916154666667
4.896	0.20952139000000	0.20771267333333	0.18914141833333
4.908	0.21171963666667	0.21686489500000	0.18219121000000
4.920	0.21259463666667	0.20976855666667	0.18404206500000
4.932	0.21336612500000	0.20844326666667	0.18203641000000
4.944	0.20793430833333	0.20620628666667	0.18262289000000
4.956	0.19918320833333	0.20770348166667	0.18103971833333
4.968	0.21414487666667	0.20085634000000	0.18070293833333
4.980	0.21439797666667	0.20597753000000	0.17622540666667
4.992	0.20704853166667	0.20405759166667	0.17981802833333
5.004	0.20072962166667	0.19892282166667	0.17920553000000
5.016	0.20155620333333	0.20157909000000	0.17247319500000
5.028	0.19611974166667	0.19753724333333	0.17973589333333
5.040	0.21448343833333	0.20086945166667	0.17245839833333
5.052	0.19737504666667	0.19427389666667	0.17630624166667
5.064	0.19983519833333	0.20382312000000	0.17368364833333
5.076	0.20008438333333	0.19344662333333	0.17428049000000
5.088	0.18782272500000	0.19484705500000	0.17288846000000
5.100	0.19855571666667	0.20139020166667	0.17215007833333
5.112	0.19234611500000	0.19057024666667	0.17187063833333
5.124	0.20543741333333	0.19657124833333	0.17415050500000
5.136	0.19970305666667	0.19462381666667	0.17013667500000
5.148	0.19687406833333	0.18779793500000	0.17119426166667
5.160	0.19156302666667	0.19821598000000	0.17086719500000
5.172	0.19353820166667	0.19649406000000	0.16854146833333
5.184	0.19583542666667	0.18907331333333	0.15888390500000
5.196	0.19087347833333	0.19525686000000	0.16539376166667
5.208	0.19497805666667	0.18777265500000	0.16119464666667
5.220	0.20049146500000	0.18861162000000	0.17054449833333
5.232	0.19608594500000	0.19510098333333	0.16691502833333
5.244	0.18611635833333	0.18474229666667	0.16152538500000
5.256	0.19024702833333	0.18369702833333	0.16282712000000
5.268	0.18825862500000	0.18438831333333	0.16532668333333
5.280	0.19574944166667	0.18714084666667	0.16494719833333
5.292	0.18868066500000	0.18487836666667	0.15904751500000
5.304	0.18568343666667	0.18409411500000	0.15959452166667
5.316	0.18878584666667	0.17679201000000	0.16060060833333
5.328	0.19143386166667	0.19024274500000	0.15373855000000
5.340	0.18240478500000	0.18509000833333	0.16422024333333
5.352	0.17874063833333	0.17977727666667	0.16438170000000
5.364	0.19132307833333	0.18318613666667	0.15841799500000
5.376	0.18795108000000	0.18156151666667	0.15698883500000
5.388	0.17310552833333	0.18088573666667	0.15559793833333
5.400	0.19041319666667	0.18597626833333	0.15795362333333
5.412	0.17673311500000	0.17900019000000	0.15567124000000
5.424	0.17589579333333	0.18252224833333	0.15138016000000
5.436	0.18111294500000	0.17856711500000	0.15706922500000
5.448	0.18062997000000	0.18538629166667	0.15671442333333
5.460	0.17593783833333	0.16941673000000	0.15039491333333
5.472	0.17246621666667	0.17342271333333	0.15695887500000
5.484	0.18258282166667	0.17847697166667	0.15259325166667
5.496	0.18275940500000	0.17270573833333	0.14847280333333
5.508	0.17801290166667	0.17437823000000	0.14571627666667
5.520	0.17254161666667	0.16540575833333	0.14963118000000
5.532	0.17877527666667	0.16779950666667	0.14482552333333
5.544	0.17372215666667	0.17385737500000	0.15667148666667
5.556	0.17922557166667	0.16317091000000	0.14934344166667
5.568	0.17496434000000	0.16422350666667	0.14149322166667
5.580	0.17314002000000	0.17199547000000	0.14833175166667
5.592	0.16973163833333	0.16592568500000	0.13951139166667
5.604	0.16439484333333	0.16242306500000	0.14730397666667
5.616	0.16848100500000	0.16810506333333	0.14419060500000
5.628	0.16744978666667	0.16301574500000	0.14428939166667
5.640	0.16262584166667	0.17015256000000	0.13955241666667
5.652	0.16531804333333	0.16369038333333	0.14543770333333
5.664	0.16066773333333	0.16045836500000	0.13945597000000
5.676	0.17219090333333	0.16118397166667	0.13892992000000
5.688	0.15994415333333	0.16530097000000	0.13090471333333
5.700	0.16560276166667	0.16101250666667	0.13072732000000
5.712	0.16340997000000	0.15737008166667	0.13277176000000
5.724	0.15565318500000	0.15757867333333	0.13761917333333
5.736	0.16663596000000	0.15871171000000	0.13553233166667
5.748	0.16377392833333	0.15838999333333	0.13806102833333
5.760	0.16501019666667	0.15763357666667	0.13656886000000
5.772	0.16307578500000	0.15800762666667	0.13575495333333
5.784	0.16255606000000	0.15513424500000	0.12670873333333
5.796	0.15565076666667	0.15244568500000	0.13503791666667
5.808	0.16035779166667	0.16164809500000	0.13617798833333
5.820	0.15887230500000	0.15631656500000	0.12811295166667
5.832	0.15497479833333	0.15407486166667	0.13294843500000
5.844	0.15344117333333	0.15361148500000	0.13479037166667
5.856	0.15564747000000	0.15345561166667	0.13092339166667
5.868	0.14696514833333	0.14647598500000	0.13808042000000
5.880	0.15658327666667	0.14985672000000	0.13034707833333
5.892	0.14549997333333	0.15000657500000	0.12975030500000
5.904	0.15057002000000	0.15003864333333	0.12909819333333
5.916	0.15737355666667	0.14953848666667	0.12467311166667
5.928	0.14743869333333	0.14494610500000	0.12706306833333
5.940	0.15239491666667	0.14593052500000	0.12896473166667
5.952	0.14412671666667	0.14098425666667	0.13122400166667
5.964	0.14366741333333	0.14516718833333	0.12414797666667
5.976	0.14926058833333	0.14331021000000	0.12723340500000
5.988	0.15095650166667	0.14707422833333	0.12825597000000
6.000	0.14441570166667	0.14387784333333	0.11696469333333
6.012	0.14635730500000	0.14701466333333	0.11649073000000
6.024	0.14692999500000	0.14159320833333	0.12735256333333
6.036	0.14175433666667	0.14964071666667	0.12032860000000
6.048	0.13943696666667	0.13893302833333	0.12432118666667
6.060	0.15462670500000	0.13972866500000	0.12152133000000
6.072	0.13565094000000	0.14009431666667	0.12017776000000
6.084	0.13955918333333	0.14401959000000	0.12457687666667
6.096	0.14158510833333	0.13792457833333	0.11615288500000
6.108	0.13837605500000	0.14002303166667	0.11706385166667
6.120	0.14405921500000	0.14188327000000	0.11553380533333
6.132	0.14232849833333	0.13931582333333	0.11985877500000
6.144	0.14179772333333	0.13863710666667	0.12142582166667
6.156	0.13832790500000	0.14022882500000	0.12280815666667
6.168	0.14429366666667	0.14031111666667	0.11912268333333
6.180	0.13550369000000	0.13752993166667	0.12114153833333
6.192	0.14270408166667	0.14525611500000	0.12014845166667
6.204	0.13932270000000	0.14352187833333	0.11810099333333
6.216	0.13843300333333	0.13450627166667	0.11450236833333
6.228	0.13474799833333	0.14112095333333	0.11066842666667
6.240	0.14052389500000	0.13797633833333	0.11940618833333
6.252	0.13639317333333	0.13558974000000	0.11606148166667
6.264	0.13485306000000	0.13988681166667	0.11318964400000
6.276	0.13425402833333	0.13786011500000	0.11416693666667
6.288	0.13364611166667	0.12957170000000	0.11261103833333
6.300	0.13378555333333	0.12895069500000	0.11735851000000
6.312	0.13069699500000	0.13294906333333	0.11362108083333
6.324	0.14077577166667	0.13558063666667	0.10556616900000
6.336	0.13501463333333	0.13030692500000	0.10616681416667
6.348	0.13423060333333	0.13231386333333	0.10930603250000
6.360	0.13480024166667	0.14062650833333	0.10632969000000
6.372	0.13199165833333	0.13908451000000	0.10702151316667
6.384	0.12864136000000	0.13027312500000	0.11627866500000
6.396	0.12969649833333	0.13102012833333	0.11062426500000
6.408	0.12875555166667	0.12640093166667	0.10982371666667
6.420	0.12659070000000	0.12162765000000	0.10884216483333
6.432	0.12433247333333	0.13590672666667	0.10868844066667
6.444	0.12825430833333	0.12726309500000	0.10943817133333
6.456	0.13299738833333	0.12993397000000	0.10539201433333
6.468	0.12734364666667	0.12542445833333	0.11031389666667
6.480	0.12677620333333	0.12735503666667	0.10875182833333
6.492	0.12879218833333	0.12836520833333	0.11304843233333
6.504	0.12023811333333	0.12227782833333	0.10237163766667
6.516	0.12491754166667	0.12734364833333	0.10299871116667
6.528	0.12940027333333	0.12198075666667	0.10849247383333
6.540	0.11942777833333	0.12502406166667	0.10772141116667
6.552	0.12951709833333	0.12205914666667	0.10095489300000
6.564	0.12333869500000	0.12231065166667	0.10438596866667
6.576	0.12377429333333	0.11964481000000	0.10075075816667
6.588	0.12211762500000	0.12062551166667	0.10506887250000
6.600	0.11780579833333	0.11700700666667	0.10349956466667
6.612	0.11853491000000	0.11886432000000	0.10183724300000
6.624	0.11626765500000	0.12061263333333	0.09946555366667
6.636	0.11618249666667	0.11302521666667	0.10229758900000
6.648	0.11744073000000	0.11176522083333	0.09666651866667
6.660	0.12368164166667	0.11408020666667	0.09750978583333
6.672	0.11448866500000	0.11724133333333	0.09102757516667
6.684	0.11825667500000	0.11738681333333	0.09656479866667
6.696	0.12331769333333	0.11987524000000	0.09930967333333
6.708	0.12400225333333	0.11452152333333	0.09985668366667
6.720	0.11262950833333	0.11423683666667	0.10069515966667
6.732	0.11850265666667	0.11702671833333	0.10125774533333
6.744	0.10897927616667	0.11798753833333	0.09541677416667
6.756	0.12161392166667	0.11479568833333	0.09375655416667
6.768	0.11762601866667	0.11769685666667	0.09645771350000
6.780	0.11562692166667	0.11706377166667	0.09613574100000
6.792	0.11934791166667	0.10969589850000	0.09927898350000
6.804	0.11700079833333	0.11311577000000	0.10640518383333
6.816	0.11721021000000	0.11088012666667	0.08996140066667
6.828	0.11962224833333	0.11966072000000	0.09397941000000
6.840	0.11309018500000	0.11327819833333	0.09200920383333
6.852	0.11541655833333	0.11508893833333	0.09040119366667
6.864	0.11287200833333	0.10861234200000	0.09305445016667
6.876	0.11218091116667	0.11321944333333	0.09653489266667
6.888	0.10342321233333	0.11087126733333	0.10110669050000
6.900	0.11091359166667	0.11524732000000	0.10085340333333
6.912	0.11528987666667	0.10597361716667	0.09808780700000
6.924	0.11101292850000	0.10900298500000	0.09406341516667
6.936	0.10161483366667	0.10869314316667	0.09223040400000
6.948	0.10757139616667	0.10751339600000	0.08260661133333
6.960	0.11044830533333	0.11121507083333	0.09336941866667
6.972	0.10770052233333	0.10421445150000	0.09149315833333
6.984	0.10490333916667	0.10405659533333	0.09558440516667
6.996	0.10658168066667	0.10482716916667	0.08651699000000
7.008	0.10377111900000	0.10928296166667	0.08758379650000
7.020	0.10176121383333	0.10520703866667	0.08815483433333
7.032	0.10284226116667	0.11092034833333	0.08999471800000
7.044	0.11108039333333	0.10388021216667	0.08347129683333
7.056	0.09857887566667	0.10367950050000	0.08614755416667
7.068	0.10652629016667	0.10031357833333	0.09007411600000
7.080	0.09882433116667	0.09790867650000	0.09115242233333
7.092	0.10236722216667	0.10521060016667	0.09098278983333
7.104	0.10058624783333	0.10436494716667	0.08626059316667
7.116	0.10259290033333	0.10084948300000	0.08145277316667
7.128	0.10050336900000	0.10078457700000	0.08288081750000
7.140	0.09598254200000	0.09054943966667	0.08819995950000
7.152	0.10197604750000	0.09307613850000	0.07731788250000
7.164	0.09759247683333	0.09640254416667	0.08272131150000
7.176	0.09775841750000	0.09900740533333	0.08182428783333
7.188	0.10010489316667	0.09225084950000	0.07955751700000
7.200	0.09787119283333	0.10715193466667	0.07653456816667
7.212	0.09805468233333	0.09571473850000	0.08134710416667
7.224	0.09394631750000	0.09820372350000	0.08265493300000
7.236	0.09835669633333	0.09570309666667	0.08259029300000
7.248	0.09389199866667	0.08984786633333	0.08236109100000
7.260	0.09839853900000	0.10133115466667	0.07873701683333
7.272	0.09532089350000	0.09328772616667	0.07954531283333
7.284	0.09546965716667	0.09605568716667	0.07656834166667
7.296	0.09411942600000	0.09503020850000	0.07908767600000
7.308	0.09617645483333	0.09107808583333	0.07481492550000
7.320	0.09728381333333	0.09345901700000	0.08158322800000
7.332	0.09611829133333	0.09528716466667	0.08413540566667
7.344	0.09431465700000	0.09068303533333	0.08160386733333
7.356	0.09496527833333	0.09946381050000	0.07971820733333
7.368	0.09362793083333	0.09007297766667	0.07779661816667
7.380	0.09894308366667	0.09713828566667	0.07762681800000
7.392	0.09248209083333	0.08774361400000	0.07834601400000
7.404	0.09068284800000	0.09244683616667	0.08135833466667
7.416	0.08705248916667	0.09277867516667	0.07893005900000
7.428	0.09162933183333	0.09686512600000	0.08593171050000
7.440	0.09568837950000	0.09217233950000	0.07763461783333
7.452	0.09382382450000	0.09097748466667	0.07197211800000
7.464	0.09339248866667	0.08666000750000	0.07376740633333
7.476	0.08992375816667	0.09288567733333	0.07778489816667
7.488	0.09064184433333	0.09312852833333	0.07474483300000
7.500	0.08724773800000	0.09487195833333	0.07198152800000
7.512	0.08699947000000	0.08848260466667	0.07419904700000
7.524	0.08664425200000	0.09558528350000	0.07352265466667
7.536	0.08643601233333	0.08713617283333	0.07238373650000
7.548	0.08784240750000	0.08998208116667	0.08066963150000
7.560	0.08845108483333	0.08684211600000	0.07324042050000
7.572	0.08868248883333	0.08663781383333	0.07708857800000
7.584	0.09207467350000	0.09215999500000	0.07197499900000
7.596	0.08878008883333	0.08752179283333	0.07366836683333
7.608	0.08588275383333	0.09102823550000	0.07125803950000
7.620	0.08624216533333	0.08399667233333	0.07526246816667
7.632	0.08747442066667	0.08665795750000	0.07196514200000
7.644	0.08382745700000	0.08517747616667	0.07093518233333
7.656	0.08668808583333	0.08909231050000	0.07140444350000
7.668	0.08686200550000	0.08632635766667	0.07438001783333
7.680	0.08223295833333	0.08588900766667	0.06908822683333
7.692	0.08381458866667	0.08165295816667	0.07091528933333
7.704	0.08149770516667	0.08262806616667	0.06873276516667
7.716	0.09111287316667	0.07894392450000	0.06966649500000
7.728	0.08554138216667	0.08481483433333	0.07138329133333
7.740	0.08484698216667	0.08243774616667	0.06969126316667
7.752	0.08349109316667	0.08452116450000	0.06651801866667
7.764	0.08694477883333	0.07973426966667	0.06880189216667
7.776	0.08044482150000	0.08379585783333	0.06786264850000
7.788	0.08070569483333	0.07997669533333	0.07080336033333
7.800	0.08034474533333	0.08265090616667	0.06867431233333
7.812	0.08314699700000	0.08107480283333	0.06921436883333
7.824	0.07914909583333	0.08903834466667	0.06951641033333
7.836	0.08326564983333	0.08291510616667	0.06775189316667
7.848	0.07894165166667	0.08229740700000	0.06853604000000
7.860	0.08565503850000	0.08246974516667	0.06689082583333
7.872	0.07985920200000	0.08392419000000	0.05983685516667
7.884	0.08342079550000	0.08314579850000	0.06203325166667
7.896	0.08176344500000	0.07487539450000	0.06741537850000
7.908	0.08427304900000	0.07797081650000	0.06182580000000
7.920	0.07507867483333	0.08328059566667	0.06689595616667
7.932	0.08363272516667	0.07503001766667	0.07135873550000
7.944	0.07564189916667	0.08014775183333	0.06729544583333
7.956	0.08009804650000	0.08155217650000	0.06549182716667
7.968	0.07756674800000	0.07720692466667	0.06294219450000
7.980	0.07454723016667	0.08069391783333	0.05820600700000
7.992	0.07577847450000	0.07618904850000	0.06809553866667
8.004	0.07768096266667	0.07885681983333	0.06325952900000
8.016	0.07626687116667	0.07704987383333	0.06540670800000
8.028	0.07899345466667	0.07421132183333	0.06479233050000
8.040	0.07384849650000	0.07379241266667	0.06330833650000
8.052	0.07919782016667	0.07325807333333	0.06609463816667
8.064	0.07834300416667	0.07348509816667	0.06159678033333
8.076	0.07131861016667	0.07389968150000	0.06494138200000
8.088	0.07513941566667	0.07715513433333	0.06754051150000
8.100	0.07295277350000	0.07275947433333	0.05957977000000
8.112	0.06874384066667	0.07346037400000	0.06117512333333
8.124	0.07373269766667	0.07511913416667	0.05613406000000
8.136	0.07449686716667	0.07730829566667	0.05903274866667
8.148	0.06957453483333	0.07485550083333	0.06167900133333
8.160	0.07099025200000	0.06378981666667	0.05956425200000
8.172	0.06987306700000	0.07297664183333	0.05854298800000
8.184	0.07123335083333	0.07306597000000	0.06220074800000
8.196	0.07150646550000	0.07440419550000	0.05646806650000
8.208	0.06879912066667	0.07175888250000	0.05921192050000
8.220	0.06943277333333	0.07291363700000	0.05903367266667
8.232	0.06830304300000	0.07336287333333	0.05654921866667
8.244	0.07355331116667	0.07012681650000	0.06081115950000
8.256	0.06623804583333	0.06958073633333	0.05499895416667
8.268	0.06913523416667	0.06771408133333	0.05684642066667
8.280	0.06824784966667	0.06868834633333	0.05304463766667
8.292	0.06507842183333	0.07121012216667	0.05366594166667
8.304	0.06536777400000	0.06924247933333	0.05724360316667
8.316	0.06938189700000	0.06998271200000	0.05804756166667
8.328	0.06898590983333	0.07157398250000	0.05320982450000
8.340	0.06887705633333	0.06743618466667	0.05790371316667
8.352	0.06944595900000	0.07409252350000	0.05596330450000
8.364	0.06318175350000	0.06981095150000	0.05476140666667
8.376	0.06716363433333	0.06384941233333	0.05378410233333
8.388	0.06265641450000	0.07020774216667	0.05775940183333
8.400	0.06413901533333	0.06368622366667	0.05191857966667
8.412	0.06821926316667	0.06642272133333	0.05445527850000
8.424	0.05885356166667	0.06660437016667	0.05157202150000
8.436	0.06531742700000	0.06669382450000	0.05481107050000
8.448	0.06353419583333	0.06362876116667	0.05098179050000
8.460	0.06134822533333	0.06378579200000	0.05138887833333
8.472	0.06521084600000	0.06610418466667	0.05077817783333
8.484	0.06171851050000	0.06244506233333	0.05274137550000
8.496	0.06624893300000	0.06346531033333	0.05644228233333
8.508	0.06200987416667	0.06166172600000	0.05660935066667
8.520	0.06351539416667	0.06109168566667	0.05221181683333
8.532	0.06462447283333	0.06057598933333	0.05235052050000
8.544	0.06470793233333	0.05956693216667	0.04808630350000
8.556	0.05977505950000	0.06117086916667	0.05264092483333
8.568	0.06194896583333	0.06748712083333	0.05054411033333
8.580	0.06121355183333	0.06462160816667	0.04887705066667
8.592	0.06302797466667	0.05981043850000	0.05160762750000
8.604	0.05667823000000	0.06340645050000	0.04935418433333
8.616	0.05917515966667	0.06200348033333	0.04690503500000
8.628	0.05936239916667	0.06186447916667	0.05165276066667
8.640	0.06036890183333	0.06141859183333	0.04916149800000
8.652	0.06664760983333	0.05809574450000	0.04850707133333
8.664	0.05687807700000	0.05793522800000	0.05380243116667
8.676	0.06370053750000	0.06034410566667	0.05140851250000
8.688	0.06006821916667	0.06482290366667	0.05461652516667
8.700	0.06058991633333	0.06114253016667	0.05301600583333
8.712	0.06662271033333	0.05941669883333	0.04725348150000
8.724	0.05784505416667	0.06164060283333	0.05280738450000
8.736	0.06101444566667	0.06153230116667	0.05154096516667
8.748	0.05964740016667	0.05651760600000	0.04817862800000
8.760	0.05519967516667	0.05991451550000	0.04759670983333
8.772	0.05863908416667	0.05899988166667	0.04739689783333
8.784	0.06258908666667	0.06318702750000	0.04913213800000
8.796	0.05888995650000	0.05838046600000	0.04971509366667
8.808	0.05915229266667	0.06103437400000	0.04828581850000
8.820	0.05863725150000	0.06198757266667	0.04967059300000
8.832	0.05523845683333	0.05736292900000	0.05056842033333
8.844	0.06324226466667	0.05802483666667	0.04738696783333
8.856	0.05911378800000	0.06065213983333	0.05084097566667
8.868	0.05860999183333	0.06658813666667	0.05320830150000
8.880	0.05638361483333	0.06055271800000	0.05374814266667
8.892	0.06345881833333	0.05890520033333	0.05173668650000
8.904	0.06196211966667	0.05564535916667	0.04442092633333
8.916	0.05702291183333	0.05881241150000	0.04571452383333
8.928	0.05800994433333	0.06041984316667	0.04625708866667
8.940	0.05752905583333	0.06092681300000	0.04539967066667
8.952	0.05456326900000	0.06030600833333	0.04407068716667
8.964	0.06303887083333	0.05877069716667	0.05030346900000
8.976	0.05718209283333	0.05842893400000	0.04438871600000
8.988	0.05739834100000	0.06079370400000	0.04431763000000
9.000	0.05637756166667	0.05759135866667	0.04736425850000
9.012	0.05924270983333	0.05909048033333	0.04917094250000
9.024	0.05618346666667	0.05621562650000	0.04609281883333
9.036	0.05541308150000	0.05699236200000	0.04627330416667
9.048	0.05725757266667	0.05771444983333	0.04559743366667
9.060	0.05631242766667	0.05801160833333	0.04310685516667
9.072	0.05618466366667	0.05532791833333	0.04276604083333
9.084	0.05689974683333	0.05758929566667	0.04195692116667
9.096	0.05291921700000	0.05375778616667	0.04135404333333
9.108	0.05520610066667	0.05607672033333	0.04437715516667
9.120	0.05953142866667	0.05445376833333	0.04358494750000
9.132	0.05353385400000	0.05733336350000	0.04361213933333
9.144	0.05303811416667	0.05653209266667	0.04584529016667
9.156	0.05078687216667	0.05466410066667	0.04372205633333
9.168	0.04868794283333	0.05029929916667	0.03904107116667
9.180	0.05029533716667	0.05226547766667	0.03886348133333
9.192	0.05023922683333	0.05319781716667	0.04125146583333
9.204	0.05255410400000	0.05193295616667	0.04209093116667
9.216	0.05131431483333	0.05312508450000	0.04346987666667
9.228	0.04983066283333	0.05225176733333	0.04097751850000
9.240	0.04987645083333	0.05185159533333	0.04344204250000
9.252	0.04861138150000	0.04979825816667	0.04023367433333
9.264	0.05029157800000	0.05022642450000	0.03902651050000
9.276	0.05076190500000	0.04933106200000	0.04468711966667
9.288	0.05005102116667	0.05385694966667	0.03933852266667
9.300	0.04941479366667	0.04911769183333	0.03771194000000
9.312	0.05089966383333	0.04839838000000	0.04277182300000
9.324	0.04804334850000	0.04922731900000	0.04000501383333
9.336	0.04439100750000	0.04629043983333	0.03812952266667
9.348	0.04880618866667	0.05205320500000	0.03763036166667
9.360	0.04371570683333	0.04828591266667	0.04067783166667
9.372	0.04765929983333	0.04879900683333	0.04004191800000
9.384	0.05066284533333	0.05072475100000	0.03922225066667
9.396	0.04913936300000	0.04429258783333	0.03828923700000
9.408	0.04239195833333	0.04844935900000	0.03775508233333
9.420	0.05239724800000	0.04431115833333	0.03787862450000
9.432	0.05087028383333	0.04986389916667	0.03965323483333
9.444	0.04536289233333	0.04813712783333	0.03803984400000
9.456	0.04969712983333	0.04564635150000	0.03828014850000
9.468	0.04878123616667	0.05136098533333	0.03625265816667
9.480	0.04261396000000	0.05049059416667	0.03842873633333
9.492	0.04866952950000	0.04677587316667	0.03808179000000
9.504	0.04802010950000	0.04909308933333	0.03674573383333
9.516	0.04676186050000	0.04672744550000	0.03714306283333
9.528	0.04303379033333	0.04683270416667	0.03884155350000
9.540	0.05232541266667	0.04576789766667	0.03552351150000
9.552	0.04278365216667	0.04751157633333	0.03774740550000
9.564	0.04731483550000	0.04730093166667	0.03499639100000
9.576	0.04477019533333	0.04774805783333	0.03870919166667
9.588	0.04588117883333	0.04276327116667	0.03608594400000
9.600	0.04570004366667	0.04320783883333	0.03655484750000
9.612	0.04419466683333	0.04965463083333	0.03698678183333
9.624	0.04185279883333	0.04804572533333	0.03428790966667
9.636	0.04542380083333	0.04598247150000	0.03242391600000
9.648	0.04539320450000	0.04475429583333	0.03060788916667
9.660	0.04424085700000	0.04473775733333	0.03293625500000
9.672	0.04216088350000	0.04679961250000	0.03135323183333
9.684	0.04368393250000	0.04059140650000	0.03452160433333
9.696	0.04273888733333	0.04334133050000	0.03755721433333
9.708	0.04089869816667	0.04429085866667	0.03607321116667
9.720	0.04416822366667	0.04711657200000	0.03603030716667
9.732	0.04438468500000	0.04501476316667	0.03333692650000
9.744	0.04116175883333	0.04281129550000	0.03487018266667
9.756	0.04063220000000	0.04532249450000	0.03543380250000
9.768	0.04405504333333	0.04227568450000	0.03526901216667
9.780	0.04203669333333	0.04645035333333	0.03590300433333
9.792	0.04182093050000	0.04706912433333	0.03696640716667
9.804	0.04348376516667	0.04550964333333	0.03537946066667
9.816	0.04047157466667	0.04424666733333	0.03518379800000
9.828	0.04238844583333	0.04215939283333	0.03517289650000
9.840	0.03985059033333	0.04366360416667	0.03259870716667
9.852	0.04043454416667	0.04636549833333	0.03595141983333
9.864	0.03841817550000	0.04174733966667	0.03821806483333
9.876	0.04308235150000	0.04091346550000	0.03500392650000
9.888	0.04076691616667	0.04158525533333	0.03541904766667
9.900	0.03961273400000	0.04369911233333	0.02999161100000
9.912	0.04146904950000	0.03943659833333	0.03594749316667
9.924	0.04091140950000	0.04277401666667	0.03395326966667
9.936	0.03952751616667	0.04478372750000	0.03626926233333
9.948	0.03921957083333	0.04355679833333	0.03120106666667
9.960	0.04160756383333	0.04139082500000	0.03335669166667
9.972	0.04152077116667	0.03905659050000	0.03728697550000
9.984	0.04218266016667	0.04355314983333	0.03388521383333
9.996	0.03916800516667	0.04167885200000	0.03334858900000
10.008	0.03730975416667	0.04023700566667	0.03458512566667
10.020	0.03827800100000	0.04018044166667	0.03133606133333
10.032	0.03891799783333	0.04323310900000	0.03240056233333
10.044	0.04409844783333	0.04300757800000	0.02985983250000
10.056	0.04042093133333	0.03894684000000	0.03539590916667
10.068	0.04141446633333	0.03999380650000	0.03077124416667
10.080	0.03456651416667	0.03996256733333	0.03162116750000
10.092	0.03594422800000	0.04018366300000	0.02933950050000
10.104	0.04056753283333	0.03809658500000	0.03119805683333
10.116	0.03740074283333	0.03715412350000	0.02935639833333
10.128	0.03735225833333	0.03631967366667	0.02922961166667
10.140	0.03927999550000	0.04205902583333	0.03151166933333
10.152	0.03803051083333	0.03641041316667	0.02751603450000
10.164	0.03780159233333	0.03835457700000	0.02726644383333
10.176	0.04032033666667	0.03922096633333	0.02863457800000
10.188	0.03836747500000	0.04002760216667	0.03214014016667
10.200	0.03686747016667	0.03956627416667	0.02822700366667
10.212	0.03779823583333	0.04028722033333	0.03137902966667
10.224	0.03653697366667	0.03833124233333	0.02930338766667
10.236	0.03602231600000	0.03859406650000	0.03036577500000
10.248	0.03578441266667	0.03628444600000	0.03098554333333
10.260	0.03674085983333	0.03885991733333	0.03179895783333
10.272	0.04038472233333	0.03718415433333	0.02785902133333
10.284	0.03970492766667	0.03862169116667	0.02626187616667
10.296	0.03279962866667	0.03504132666667	0.02852125616667
10.308	0.02724476866667	0.03834476466667	0.02890920616667
10.320	0.02958052133333	0.03223597800000	0.02544903450000
10.332	0.02685683500000	0.03308705033333	0.01908789483333
10.344	0.02008365316667	0.02063865216667	0.01715974233333
10.356	0.01554899350000	0.01675130216667	0.01702498783333
10.368	0.01713017283333	0.01665562750000	0.01544079383333
10.380	0.01611395616667	0.01713811750000	0.01626683950000
10.392	0.01508326900000	0.01679470366667	0.01445189100000
10.404	0.01805085950000	0.01845629600000	0.01567728150000
10.416	0.01703593700000	0.01690764266667	0.01433043183333
10.428	0.01712417950000	0.01680640933333	0.01458671766667
10.440	0.00000000000000	0.00000000000000	0.00000000000000
10.452	0.00000000000000	0.00000000000000	0.00000000000000
10.464	0.00000000000000	0.00000000000000	0.00000000000000
10.476	0.00000000000000	0.00000000000000	0.00000000000000
10.488	0.00000000000000	0.00000000000000	0.00000000000000
10.500	0.00000000000000	0.00000000000000	0.00000000000000
10.512	0.00000000000000	0.00000000000000	0.00000000000000
10.524	0.00000000000000	0.00000000000000	0.00000000000000
10.536	0.00000000000000	0.00000000000000	0.00000000000000
10.548	0.00000000000000	0.00000000000000	0.00000000000000
10.560	0.00000000000000	0.00000000000000	0.00000000000000
10.572	0.00000000000000	0.00000000000000	0.00000000000000
10.584	0.00000000000000	0.00000000000000	0.00000000000000
10.596	0.00000000000000	0.00000000000000	0.00000000000000
10.608	0.00000000000000	0.00000000000000	0.00000000000000
10.620	0.00000000000000	0.00000000000000	0.00000000000000
10.632	0.00000000000000	0.00000000000000	0.00000000000000
10.644	0.00000000000000	0.00000000000000	0.00000000000000
10.656	0.00000000000000	0.00000000000000	0.00000000000000
10.668	0.00000000000000	0.00000000000000	0.00000000000000
10.680	0.00000000000000	0.00000000000000	0.00000000000000
10.692	0.00000000000000	0.00000000000000	0.00000000000000
10.704	0.00000000000000	0.00000000000000	0.00000000000000
10.716	0.00000000000000	0.00000000000000	0.00000000000000
10.728	0.00000000000000	0.00000000000000	0.00000000000000
10.740	0.00000000000000	0.00000000000000	0.00000000000000
10.752	0.00000000000000	0.00000000000000	0.00000000000000
10.764	0.00000000000000	0.00000000000000	0.00000000000000
10.776	0.00000000000000	0.00000000000000	0.00000000000000
10.788	0.00000000000000	0.00000000000000	0.00000000000000
10.800	0.00000000000000	0.00000000000000	0.00000000000000
10.812	0.00000000000000	0.00000000000000	0.00000000000000
10.824	0.00000000000000	0.00000000000000	0.00000000000000
10.836	0.00000000000000	0.00000000000000	0.00000000000000
10.848	0.00000000000000	0.00000000000000	0.00000000000000
10.860	0.00000000000000	0.00000000000000	0.00000000000000
10.872	0.00000000000000	0.00000000000000	0.00000000000000
10.884	0.00000000000000	0.00000000000000	0.00000000000000
10.896	0.00000000000000	0.00000000000000	0.00000000000000
10.908	0.00000000000000	0.00000000000000	0.00000000000000
10.920	0.00000000000000	0.00000000000000	0.00000000000000
10.932	0.00000000000000	0.00000000000000	0.00000000000000
10.944	0.00000000000000	0.00000000000000	0.00000000000000
10.956	0.00000000000000	0.00000000000000	0.00000000000000
10.968	0.00000000000000	0.00000000000000	0.00000000000000
10.980	0.00000000000000	0.00000000000000	0.00000000000000
10.992	0.00000000000000	0.00000000000000	0.00000000000000
11.004	0.00000000000000	0.00000000000000	0.00000000000000
11.016	0.00000000000000	0.00000000000000	0.00000000000000
11.028	0.00000000000000	0.00000000000000	0.00000000000000
11.040	0.00000000000000	0.00000000000000	0.00000000000000
11.052	0.00000000000000	0.00000000000000	0.00000000000000
11.064	0.00000000000000	0.00000000000000	0.00000000000000
11.076	0.00000000000000	0.00000000000000	0.00000000000000
11.088	0.00000000000000	0.00000000000000	0.00000000000000
11.100	0.00000000000000	0.00000000000000	0.00000000000000
11.112	0.00000000000000	0.00000000000000	0.00000000000000
11.124	0.00000000000000	0.00000000000000	0.00000000000000
11.136	0.00000000000000	0.00000000000000	0.00000000000000
11.148	0.00000000000000	0.00000000000000	0.00000000000000
11.160	0.00000000000000	0.00000000000000	0.00000000000000
11.172	0.00000000000000	0.00000000000000	0.00000000000000
11.184	0.00000000000000	0.00000000000000	0.00000000000000
11.196	0.00000000000000	0.00000000000000	0.00000000000000
11.208	0.00000000000000	0.00000000000000	0.00000000000000
11.220	0.00000000000000	0.00000000000000	0.00000000000000
11.232	0.00000000000000	0.00000000000000	0.00000000000000
11.244	0.00000000000000	0.00000000000000	0.00000000000000
11.256	0.00000000000000	0.00000000000000	0.00000000000000
