# Supplementary material for: Binary-FRET reveals transient excited-state structure associated with activity-dependent CaMKII - NR2B binding and adaptation
Source: Nat Commun. 2022 Oct 25;13:6335. doi: 10.1038/s41467-022-33795-8 (PMC9596428; doi:10.1038/s41467-022-33795-8)
Supplement: Supplementary file 3 — Source Data [file 41467_2022_33795_MOESM3_ESM.zip › Nat Comm Source Data Files Excel folder/fig 5 Excel folder/Table0.xls]

## Sheet: Table0
WTtime	WTanisot	WTanisotSD	WTlife	WTlifeSD	time305	anis305	anisSD305	life305	lifeSD305	i205ktime	i205kanisot	i205kanisotSD	iso5klife	i205klifeSD	t268aTime	t268aAnisot	t268AAnisotSD	t268aLife	t268aLifeSD	k42rTime	k42rAnisot	k42rAnisotSD	k42rLife	k42rLifeSD
0	0.321557	0.00274208	3.0177	0.00975681	0	0.349664	0.00366768	2.99227	0.00260412	0	0.315846	0.0068936	3.02432	0.00202316	0	0.323778	0.0001778	3.02396	0.00619037	0	0.317184	0.00688137	3.03105	0.0114683
6	0.410762	0.0029477	2.72269	0.00583218	6	0.339806	0.00132275	3.02889	0.000470594	6	0.38111	0.00127141	3.06333	0.00149241	6	0.401274	0.00087034	2.8094	0.00490051	6	0.409372	0.000735226	2.65233	0.00498052
12	0.411974	0.00271114	2.72603	0.0123446	16	0.339217	0.00196755	3.02664	0.000653422	12	0.380474	0.000717105	3.05987	0.00177436	12	0.402402	0.00107664	2.80939	0.0059811	12	0.405996	0.00204857	2.6849	0.013274
18	0.41462	0.00316568	2.71496	0.0160419	26	0.3387	0.00165487	3.02505	0.0024038	18	0.379727	0.00210979	3.05947	0.000674247	18	0.403621	0.000985719	2.80708	0.00583939	18	0.399148	0.00400818	2.74106	0.0299046
24	0.413173	0.00282966	2.71672	0.0139939	36	0.337489	0.00190023	3.02385	0.00397257	24	0.377232	0.00258686	3.05679	0.00212856	24	0.404442	0.000841793	2.80383	0.00223046	24	0.389611	0.00576815	2.79188	0.0279988
30	0.413553	0.00264378	2.7113	0.0156179	46	0.337164	0.00121258	3.02374	0.00332431	30	0.374748	0.00233136	3.05702	0.00177208	30	0.404422	0.00257297	2.79093	0.00910117	30	0.378546	0.00686697	2.83247	0.0243579
38	0.413129	0.00265465	2.71229	0.0138944	56	0.337228	0.000568992	3.01217	0.015319	37	0.37032	0.00173112	3.05282	0.00369323	37	0.407889	0.00732417	2.76649	0.0405757	36	0.365247	0.00767422	2.86919	0.0201377
48	0.412834	0.00255142	2.71267	0.0119333	66	0.33615	0.00137773	3.02278	0.00443476	47	0.365641	0.00186689	3.04629	0.00485003	47	0.406298	0.000956729	2.77422	0.0170653	46	0.348246	0.00864633	2.90384	0.0144329
58	0.411647	0.00246731	2.71151	0.014502	76	0.335625	0.00138408	3.02308	0.00181686	57	0.361488	0.00297607	3.04407	0.0138191	57	0.406586	0.000248459	2.78296	0.00485464	56	0.338211	0.0070811	2.92605	0.00904111
68	0.412554	0.00128403	2.71778	0.00515917	86	0.336693	0.00238737	3.00589	0.0144045	67	0.355788	0.00181026	3.04964	0.00219301	67	0.407896	0.000603262	2.78009	0.00368302	66	0.33137	0.00348948	2.94851	0.0105804
78	0.411221	0.00293394	2.72351	0.011857	96	0.336678	0.000372814	3.00208	0.0166418	77	0.35195	0.00221975	3.03882	0.0130542	77	0.407656	0.00124004	2.78206	0.00445907	76	0.324589	0.00336259	2.9613	0.00668777
88	0.412355	0.00393396	2.71067	0.00895449	106	0.335891	0.00230466	3.00906	0.0100775	87	0.349666	0.00430952	3.02964	0.0299888	87	0.407804	0.000974563	2.78149	0.0027997	86	0.319538	0.0027456	2.97053	0.00682939
98	0.410381	0.00215513	2.73301	0.0108602	116	0.334021	0.00235994	3.01661	0.00709771	97	0.344335	0.00118882	3.03408	0.0187631	97	0.408241	0.000884744	2.78119	0.00862275	96	0.314653	0.00316612	2.97748	0.00519009
108	0.409357	0.0023832	2.73501	0.0111591	126	0.3368	0.00157059	3.01218	0.00817143	107	0.341561	0.00285889	3.04145	0.0082441	107	0.409436	0.00243653	2.77416	0.0185824	106	0.312588	0.0019481	2.97955	0.00700592
118	0.411114	0.00470127	2.73058	0.0225984	136	0.333956	0.00406517	3.01052	0.00822105	117	0.337813	0.00289552	3.04182	0.00382686	117	0.407819	0.00172687	2.7856	0.00655733	116	0.308688	0.00130109	2.98887	0.00649542
128	0.413875	0.0033128	2.71944	0.0184449	146	0.332803	0.0036881	3.01503	0.0105819	127	0.334766	0.00282401	3.04331	0.00247575	127	0.408685	0.000946911	2.79285	0.00118152	126	0.306379	0.00189789	2.99111	0.00622529
138	0.409455	0.00497916	2.73948	0.0247516	156	0.336898	0.00137109	2.99617	0.0188434	137	0.333579	0.00188112	3.03126	0.0156567	137	0.407076	0.00157665	2.77054	0.0108898	136	0.303388	0.00323773	2.94899	0.0438268
148	0.405469	0.00430699	2.73901	0.0242308	166	0.333799	0.000927376	3.01097	0.00967754	147	0.331096	0.00175532	3.0246	0.0269555	147	0.408443	0.0023316	2.78732	0.0100921	146	0.302405	0.00205716	2.99539	0.00404207
158	0.41088	0.00429348	2.74221	0.0145789	176	0.332195	0.00531681	3.01237	0.00673441	157	0.327397	0.00245855	3.03223	0.00536541	157	0.407956	0.00162986	2.79461	0.0104483	156	0.298575	0.000523922	2.98472	0.0239998
168	0.413074	0.00628791	2.72104	0.0213294						167	0.328605	0.00325514	3.02192	0.0154945	167	0.408722	0.00191811	2.77942	0.0148787	166	0.306678	0.0113114	2.97563	0.0454535
178	0.409539	0.00573806	2.73979	0.0201701						177	0.324568	0.00228151	3.03853	0.00103319	177	0.409197	0.000747231	2.78494	0.0221979	176	0.303186	0.00721839	2.98885	0.0230024
