# Supplementary material for: Binary-FRET reveals transient excited-state structure associated with activity-dependent CaMKII - NR2B binding and adaptation
Source: Nat Commun. 2022 Oct 25;13:6335. doi: 10.1038/s41467-022-33795-8 (PMC9596428; doi:10.1038/s41467-022-33795-8)
Supplement: Supplementary file 3 — Source Data [file 41467_2022_33795_MOESM3_ESM.zip › Nat Comm Source Data Files Excel folder/fig 2 Excel folder/Data 4 Anisotropy.xls]

## Sheet: Data 4
	UrVA	mChVA	UrVV	mChVV
0	0.323994	0.332734	0.0973273	0.149683
0.003	0.329583	0.325497	0.0986248	0.14901
0.006	0.323613	0.329133	0.11333	0.152724
0.009	0.338045	0.331994	0.110877	0.164713
0.012	0.349931	0.335434	0.123587	0.177575
0.015	0.350647	0.342125	0.141894	0.179733
0.018	0.355279	0.354852	0.1499	0.181866
0.021	0.353524	0.36193	0.16873	0.198752
0.024	0.364326	0.354877	0.16863	0.201986
0.027	0.361862	0.35601	0.176813	0.215661
0.03	0.354901	0.356004	0.188704	0.224386
0.033	0.382524	0.374951	0.20204	0.237311
0.036	0.368058	0.366792	0.206916	0.233623
0.039	0.376127	0.369288	0.213834	0.255343
0.042	0.381618	0.374691	0.217834	0.254117
0.045	0.396617	0.380741	0.232714	0.264728
0.048	0.387467	0.386503	0.241584	0.267964
0.051	0.384386	0.390534	0.263094	0.279509
0.054	0.402057	0.399272	0.265585	0.293592
0.057	0.3979	0.402371	0.265318	0.295196
0.06	0.401442	0.40791	0.277094	0.305811
0.063	0.411496	0.401679	0.295303	0.321042
0.066	0.414655	0.406086	0.299396	0.320482
0.069	0.419759	0.418814	0.300972	0.315954
0.072	0.427206	0.421844	0.310601	0.330777
0.075	0.420972	0.429045	0.315464	0.343758
0.078	0.422346	0.435134	0.32775	0.339343
0.081	0.43355	0.435959	0.332052	0.352025
0.084	0.434063	0.436779	0.343711	0.35079
0.087	0.441848	0.44396	0.344155	0.365884
0.09	0.442923	0.441557	0.355336	0.371424
0.093	0.440718	0.444939	0.36032	0.374198
0.096	0.449025	0.446194	0.360429	0.377542
0.099	0.451726	0.45138	0.361008	0.379055
0.102	0.448538	0.452997	0.37194	0.386826
0.105	0.447478	0.460432	0.371571	0.397135
0.108	0.459292	0.463857	0.374508	0.399886
0.111	0.467975	0.469118	0.381827	0.401082
0.114	0.456858	0.462361	0.38032	0.401252
0.117	0.462842	0.467327	0.386703	0.403412
0.12	0.471627	0.468757	0.398938	0.413842
0.123	0.468845	0.473581	0.396812	0.40657
0.126	0.473826	0.481105	0.395981	0.415441
0.129	0.467467	0.481274	0.400848	0.408712
0.132	0.47468	0.484838	0.404203	0.412591
0.135	0.482116	0.484851	0.409385	0.417554
0.138	0.477527	0.489557	0.403877	0.418989
0.141	0.482123	0.483969	0.405698	0.419794
0.144	0.483757	0.480749	0.405389	0.42311
0.147	0.483618	0.489804	0.411376	0.430865
0.15	0.48667	0.494659	0.418383	0.427473
0.153	0.481926	0.485734	0.417035	0.42396
0.156	0.486605	0.49746	0.422224	0.430773
0.159	0.485804	0.490828	0.422501	0.437041
0.162	0.489981	0.485599	0.419686	0.424615
0.165	0.486297	0.489472	0.42035	0.433865
0.168	0.48982	0.502835	0.418643	0.429706
0.171	0.487525	0.501947	0.422589	0.432593
0.174	0.486624	0.496159	0.421279	0.439167
0.177	0.499341	0.498609	0.418301	0.434948
0.18	0.498881	0.499196	0.428442	0.43263
0.183	0.493606	0.500109	0.417556	0.439493
0.186	0.498344	0.503678	0.429522	0.430215
0.189	0.493358	0.501497	0.431079	0.43835
0.192	0.494517	0.503456	0.427464	0.431344
0.195	0.500769	0.501699	0.425898	0.435852
0.198	0.494481	0.499491	0.426335	0.438868
0.201	0.494568	0.502182	0.421702	0.436673
0.204	0.50059	0.499408	0.428455	0.433769
0.207	0.503149	0.504625	0.430767	0.435833
0.21	0.505494	0.504109	0.425249	0.430147
0.213	0.503102	0.500168	0.4324	0.430724
0.216	0.502115	0.509738	0.42807	0.431617
0.219	0.501319	0.503836	0.424494	0.434534
0.222	0.497395	0.50803	0.426325	0.436468
0.225	0.496057	0.509397	0.433242	0.424426
0.228	0.500768	0.506134	0.42848	0.433183
0.231	0.493291	0.504555	0.424624	0.438986
0.234	0.497762	0.509832	0.429676	0.43589
0.237	0.506479	0.507975	0.43255	0.438646
0.24	0.505603	0.507755	0.424826	0.425375
0.243	0.503749	0.505003	0.430978	0.433443
0.246	0.498802	0.506028	0.42169	0.433021
0.249	0.503715	0.503446	0.426279	0.433095
0.252	0.493795	0.503991	0.428916	0.428245
0.255	0.504147	0.506714	0.423748	0.431355
0.258	0.492056	0.504507	0.421981	0.43002
0.261	0.500583	0.501806	0.428674	0.426019
0.264	0.504495	0.496289	0.421842	0.417698
0.267	0.506117	0.498836	0.424254	0.435403
0.27	0.503781	0.507102	0.428032	0.424827
0.273	0.505909	0.504451	0.419121	0.426171
0.276	0.504429	0.505647	0.417083	0.431811
0.279	0.503156	0.504725	0.424238	0.434229
0.282	0.501046	0.507434	0.430824	0.427444
0.285	0.504876	0.507977	0.422499	0.428613
0.288	0.501866	0.504527	0.426038	0.42358
0.291	0.497596	0.501032	0.426306	0.433232
0.294	0.503105	0.502059	0.422813	0.427149
0.297	0.499363	0.49872	0.423834	0.422769
0.3	0.502747	0.50476	0.416124	0.426358
0.303	0.503512	0.503649	0.421255	0.422577
0.306	0.503377	0.502723	0.421067	0.424358
0.309	0.503847	0.501869	0.419226	0.424149
0.312	0.502759	0.501298	0.419967	0.422901
0.315	0.502333	0.514793	0.419882	0.426775
0.318	0.500555	0.507094	0.420889	0.428723
0.321	0.508168	0.502474	0.414414	0.424414
0.324	0.498771	0.506552	0.416878	0.421
0.327	0.504219	0.499427	0.416314	0.41519
0.33	0.507832	0.502189	0.418171	0.423218
0.333	0.503468	0.508415	0.421817	0.425548
0.336	0.504327	0.502978	0.411445	0.416552
0.339	0.496789	0.506499	0.417694	0.422833
0.342	0.501165	0.505287	0.422486	0.41719
0.345	0.500958	0.503201	0.423293	0.416658
0.348	0.498105	0.502076	0.418167	0.420596
0.351	0.502524	0.504604	0.416054	0.419688
0.354	0.505134	0.500904	0.412157	0.421651
0.357	0.508804	0.503441	0.415462	0.419642
0.36	0.506272	0.502912	0.412833	0.423299
0.363	0.501614	0.503461	0.418604	0.41706
0.366	0.502945	0.516922	0.421064	0.417965
0.369	0.495622	0.504657	0.421997	0.419095
0.372	0.504485	0.503744	0.416991	0.41911
0.375	0.502405	0.504222	0.418968	0.411896
0.378	0.49901	0.506372	0.417047	0.415525
0.381	0.500786	0.513544	0.410141	0.420386
0.384	0.5072	0.50033	0.413285	0.414923
0.387	0.499226	0.497744	0.408845	0.417957
0.39	0.500324	0.505299	0.414784	0.418638
0.393	0.501145	0.50201	0.410063	0.419207
0.396	0.505998	0.507879	0.411212	0.418719
0.399	0.501097	0.505713	0.409942	0.418331
0.402	0.501875	0.495243	0.412793	0.414754
0.405	0.5092	0.500447	0.418772	0.41166
0.408	0.498951	0.49753	0.409433	0.41523
0.411	0.4961	0.506311	0.417691	0.412058
0.414	0.505948	0.505397	0.412659	0.424312
0.417	0.50725	0.502615	0.413578	0.413467
0.42	0.50639	0.508416	0.409352	0.40928
0.423	0.499008	0.493005	0.413399	0.413476
0.426	0.501965	0.509795	0.409746	0.414071
0.429	0.503937	0.504077	0.411087	0.414217
0.432	0.50089	0.506908	0.405763	0.409786
0.435	0.507521	0.501616	0.41446	0.415448
0.438	0.50203	0.502289	0.410484	0.413133
0.441	0.499183	0.499093	0.407436	0.412297
0.444	0.500361	0.500838	0.408183	0.409811
0.447	0.510246	0.501664	0.411034	0.406686
0.45	0.502915	0.506467	0.406802	0.416567
0.453	0.499334	0.4962	0.413451	0.414693
0.456	0.500479	0.498387	0.414845	0.41428
0.459	0.499563	0.496611	0.405121	0.404055
0.462	0.500828	0.50834	0.403527	0.411257
0.465	0.502629	0.498074	0.406363	0.414263
0.468	0.497105	0.509392	0.403395	0.410041
0.471	0.502424	0.502575	0.410257	0.408132
0.474	0.505973	0.504574	0.400045	0.414866
0.477	0.500505	0.498881	0.402732	0.413951
0.48	0.497156	0.495881	0.403993	0.410687
0.483	0.498983	0.491915	0.407076	0.412748
0.486	0.511918	0.502294	0.401165	0.409707
0.489	0.502756	0.497629	0.404887	0.404319
0.492	0.499135	0.506348	0.405169	0.412689
0.495	0.507929	0.496337	0.40547	0.399647
0.498	0.5027	0.50707	0.408008	0.405569
0.501	0.502099	0.507732	0.404522	0.410382
0.504	0.505083	0.503262	0.402448	0.409799
0.507	0.503945	0.506779	0.406568	0.417238
0.51	0.510633	0.502683	0.402463	0.400175
0.513	0.50149	0.508451	0.403684	0.408603
0.516	0.50146	0.497659	0.399965	0.401644
0.519	0.50296	0.497361	0.406098	0.405852
0.522	0.500981	0.501829	0.397996	0.412159
0.525	0.502406	0.494356	0.406858	0.409393
0.528	0.503083	0.499187	0.402806	0.403269
0.531	0.506283	0.496803	0.401714	0.41217
0.534	0.497731	0.506803	0.408972	0.40035
0.537	0.510999	0.503956	0.409088	0.400735
0.54	0.500427	0.495408	0.401976	0.399696
0.543	0.500419	0.489327	0.406911	0.39379
0.546	0.500041	0.494226	0.403207	0.404241
0.549	0.498132	0.494242	0.402181	0.410585
0.552	0.501634	0.496072	0.401682	0.404035
0.555	0.497608	0.494829	0.397581	0.396973
0.558	0.503926	0.495752	0.403716	0.401615
0.561	0.500209	0.503481	0.401851	0.404369
0.564	0.496519	0.502856	0.394012	0.400578
0.567	0.499616	0.498814	0.397659	0.403353
0.57	0.49733	0.499608	0.396466	0.39994
0.573	0.500119	0.495731	0.399813	0.398128
0.576	0.506527	0.508656	0.396793	0.398338
0.579	0.5007	0.496219	0.396539	0.400703
0.582	0.499371	0.499941	0.398536	0.393953
0.585	0.505508	0.493141	0.395388	0.402952
0.588	0.50504	0.504071	0.398557	0.397731
0.591	0.49971	0.491196	0.393483	0.399594
0.594	0.498037	0.505664	0.397193	0.400116
0.597	0.497084	0.495385	0.404844	0.394995
0.6	0.498802	0.493677	0.386418	0.398969
0.603	0.495568	0.498279	0.395755	0.398239
0.606	0.505814	0.498703	0.394639	0.391345
0.609	0.501273	0.498727	0.391842	0.398152
0.612	0.499036	0.502639	0.397605	0.394701
0.615	0.499609	0.497364	0.39375	0.393292
0.618	0.492698	0.498374	0.396387	0.391175
0.621	0.498066	0.496198	0.398831	0.395904
0.624	0.497926	0.495404	0.388618	0.389631
0.627	0.497951	0.498946	0.391388	0.395755
0.63	0.49947	0.49336	0.401268	0.391506
0.633	0.494797	0.491401	0.390623	0.394703
0.636	0.49378	0.496239	0.392748	0.3994
0.639	0.499841	0.496154	0.387735	0.394028
0.642	0.496954	0.494254	0.393957	0.389396
0.645	0.488466	0.497259	0.393615	0.394137
0.648	0.490918	0.486245	0.394884	0.39696
0.651	0.488652	0.500258	0.392192	0.395137
0.654	0.489303	0.49098	0.393437	0.393686
0.657	0.499883	0.501942	0.391566	0.388397
0.66	0.497867	0.4928	0.387406	0.397703
0.663	0.495367	0.495087	0.39313	0.398369
0.666	0.496537	0.493297	0.398671	0.401751
0.669	0.492431	0.490524	0.39059	0.390391
0.672	0.503617	0.495923	0.391139	0.390055
0.675	0.493903	0.491205	0.392377	0.391891
0.678	0.498668	0.504301	0.389974	0.391922
0.681	0.49581	0.494753	0.38497	0.38895
0.684	0.495991	0.49268	0.384205	0.381179
0.687	0.499728	0.485535	0.38934	0.392545
0.69	0.495503	0.499521	0.394967	0.391384
0.693	0.493443	0.496205	0.390201	0.391709
0.696	0.489706	0.499597	0.390976	0.391902
0.699	0.500194	0.488448	0.390522	0.390466
0.702	0.497927	0.494941	0.391423	0.390314
0.705	0.496046	0.492182	0.38729	0.396547
0.708	0.497031	0.49411	0.391722	0.387885
0.711	0.495428	0.479447	0.392877	0.381944
0.714	0.489315	0.49089	0.388635	0.39519
0.717	0.493096	0.484873	0.385852	0.391258
0.72	0.495994	0.489216	0.384138	0.387423
0.723	0.498019	0.493913	0.388888	0.382892
0.726	0.502928	0.49947	0.384588	0.390056
0.729	0.4949	0.49268	0.383678	0.390805
0.732	0.493364	0.495157	0.392429	0.38758
0.735	0.495909	0.489635	0.390386	0.38393
0.738	0.501215	0.499802	0.389205	0.387191
0.741	0.501916	0.497236	0.382875	0.382165
0.744	0.490876	0.49596	0.386055	0.394393
0.747	0.499984	0.498766	0.390601	0.387557
0.75	0.493383	0.496453	0.382876	0.396398
0.753	0.496595	0.49526	0.391221	0.391438
0.756	0.490299	0.49794	0.384108	0.3836
0.759	0.497181	0.495061	0.38203	0.385729
0.762	0.50012	0.496334	0.385714	0.389597
0.765	0.498348	0.498611	0.391117	0.389664
0.768	0.493818	0.504522	0.38466	0.394292
0.771	0.492781	0.492786	0.382329	0.38796
0.774	0.497677	0.494567	0.381101	0.384584
0.777	0.498157	0.485058	0.386187	0.381767
0.78	0.493055	0.500346	0.389113	0.395086
0.783	0.499408	0.491501	0.385369	0.392333
0.786	0.494289	0.496795	0.39091	0.383626
0.789	0.501947	0.488981	0.376886	0.381761
0.792	0.495587	0.490604	0.387843	0.38597
0.795	0.499074	0.495185	0.386541	0.394788
0.798	0.500565	0.487763	0.388512	0.392065
0.801	0.499106	0.500032	0.381016	0.384356
0.804	0.491484	0.493446	0.382067	0.379411
0.807	0.492439	0.489932	0.387218	0.391204
0.81	0.488618	0.494019	0.382274	0.386789
0.813	0.494859	0.488069	0.383768	0.387143
0.816	0.487096	0.494157	0.383225	0.383684
0.819	0.500465	0.503834	0.386244	0.391021
0.822	0.499341	0.491339	0.385938	0.390922
0.825	0.492725	0.487373	0.380951	0.377034
0.828	0.490948	0.492842	0.3761	0.384844
0.831	0.495398	0.495188	0.384866	0.383014
0.834	0.499555	0.492678	0.379005	0.384722
0.837	0.494842	0.495802	0.38674	0.383226
0.84	0.495516	0.491432	0.384252	0.385476
0.843	0.496693	0.489463	0.386156	0.3883
0.846	0.499208	0.489512	0.376842	0.376353
0.849	0.493874	0.497377	0.375225	0.393389
0.852	0.491002	0.500983	0.385413	0.378637
0.855	0.492949	0.497643	0.387766	0.387695
0.858	0.48883	0.487097	0.382211	0.38759
0.861	0.49778	0.498633	0.384246	0.388049
0.864	0.493859	0.487602	0.377283	0.389809
0.867	0.490952	0.492914	0.379797	0.388152
0.87	0.494724	0.483977	0.377793	0.380357
0.873	0.498739	0.493194	0.37952	0.387399
0.876	0.496521	0.49706	0.382542	0.389749
0.879	0.492903	0.492102	0.376929	0.378517
0.882	0.494969	0.491485	0.374861	0.376373
0.885	0.488103	0.492638	0.381852	0.380553
0.888	0.494712	0.489333	0.377255	0.381463
0.891	0.492414	0.49091	0.384969	0.379689
0.894	0.492851	0.4897	0.379413	0.377813
0.897	0.500029	0.48375	0.372605	0.379185
0.9	0.495172	0.502491	0.383864	0.388349
0.903	0.501408	0.494457	0.378535	0.38192
0.906	0.494482	0.49003	0.378456	0.381376
0.909	0.493839	0.499582	0.382298	0.387282
0.912	0.499757	0.487991	0.385565	0.377776
0.915	0.501764	0.497242	0.380362	0.38197
0.918	0.492569	0.493546	0.378737	0.37793
0.921	0.495428	0.496039	0.380784	0.376311
0.924	0.497488	0.486542	0.374243	0.38054
0.927	0.493332	0.487556	0.384036	0.383066
0.93	0.493412	0.48875	0.374654	0.373532
0.933	0.494291	0.491319	0.375031	0.381084
0.936	0.487971	0.495319	0.378366	0.383114
0.939	0.487396	0.489456	0.381893	0.384828
0.942	0.488364	0.482145	0.374554	0.378184
0.945	0.488167	0.490162	0.37835	0.379342
0.948	0.491294	0.490813	0.376348	0.37406
0.951	0.494886	0.487282	0.374576	0.377411
0.954	0.492886	0.485748	0.372874	0.370613
0.957	0.496372	0.485963	0.375489	0.377552
0.96	0.490374	0.488454	0.380321	0.384853
0.963	0.484756	0.490903	0.376819	0.375741
0.966	0.495938	0.48403	0.376038	0.383674
0.969	0.495585	0.485275	0.373661	0.37824
0.972	0.488975	0.487094	0.376698	0.3753
0.975	0.492196	0.48935	0.36974	0.376869
0.978	0.48612	0.49279	0.374841	0.377245
0.981	0.490926	0.489607	0.375106	0.38108
0.984	0.494335	0.482265	0.37645	0.382039
0.987	0.490917	0.486159	0.380276	0.371076
0.99	0.495232	0.485202	0.374997	0.384575
0.993	0.489811	0.489773	0.366779	0.377728
0.996	0.49725	0.490777	0.373745	0.374391
0.999	0.4863	0.496308	0.379443	0.378387
1.002	0.488342	0.479984	0.36783	0.379242
1.005	0.494071	0.483653	0.370971	0.367755
1.008	0.485131	0.486357	0.376352	0.38132
1.011	0.490527	0.483191	0.382504	0.366231
1.014	0.492134	0.489493	0.378167	0.379411
1.017	0.490803	0.485135	0.372435	0.375953
1.02	0.494995	0.481026	0.372899	0.372206
1.023	0.496685	0.493502	0.372817	0.376591
1.026	0.485229	0.484658	0.368144	0.377528
1.029	0.485955	0.492303	0.379876	0.373022
1.032	0.490052	0.486945	0.370414	0.372294
1.035	0.493287	0.485253	0.378214	0.377263
1.038	0.491277	0.494463	0.371278	0.370034
1.041	0.494365	0.476868	0.372113	0.376018
1.044	0.488413	0.487646	0.377021	0.367183
1.047	0.49143	0.475458	0.374219	0.380374
1.05	0.481916	0.491214	0.370202	0.374796
1.053	0.488786	0.486274	0.377422	0.37585
1.056	0.495788	0.494822	0.375957	0.375071
1.059	0.488621	0.487578	0.368908	0.376527
1.062	0.493157	0.482997	0.375439	0.381634
1.065	0.492813	0.485116	0.37327	0.376049
1.068	0.486123	0.489417	0.364746	0.372237
1.071	0.492968	0.490301	0.368757	0.373626
1.074	0.490445	0.479886	0.368902	0.366346
1.077	0.487002	0.486645	0.374455	0.366448
1.08	0.485536	0.488427	0.370405	0.370603
1.083	0.488639	0.486489	0.37087	0.374401
1.086	0.491474	0.477857	0.372709	0.378589
1.089	0.491138	0.494076	0.373284	0.37345
1.092	0.489845	0.49211	0.366308	0.371561
1.095	0.491042	0.488793	0.369585	0.372221
1.098	0.486179	0.494555	0.364345	0.364792
1.101	0.485673	0.486162	0.371117	0.375436
1.104	0.485986	0.490143	0.3671	0.374034
1.107	0.486568	0.483835	0.370961	0.367373
1.11	0.488319	0.48516	0.3706	0.364889
1.113	0.480404	0.487732	0.365398	0.368304
1.116	0.483816	0.484643	0.366142	0.371246
1.119	0.486433	0.485067	0.364483	0.370873
1.122	0.484325	0.486745	0.369809	0.369999
1.125	0.489655	0.482815	0.370671	0.377899
1.128	0.485449	0.489817	0.367581	0.371315
1.131	0.479932	0.478188	0.369893	0.377786
1.134	0.485094	0.484305	0.361669	0.364741
1.137	0.481415	0.488194	0.357507	0.359847
1.14	0.490219	0.478213	0.363821	0.365149
1.143	0.487568	0.485839	0.359288	0.372682
1.146	0.484355	0.482661	0.368281	0.36304
1.149	0.489179	0.484059	0.370077	0.367997
1.152	0.48686	0.489363	0.363012	0.365814
1.155	0.491445	0.484091	0.360944	0.368966
1.158	0.479373	0.487775	0.365464	0.378668
1.161	0.487623	0.484878	0.365723	0.364245
1.164	0.488766	0.478151	0.364982	0.361953
1.167	0.47984	0.477206	0.364185	0.353296
1.17	0.487746	0.481278	0.361716	0.362951
1.173	0.483584	0.481397	0.361997	0.365992
1.176	0.485903	0.475844	0.360232	0.363981
1.179	0.489374	0.473308	0.368377	0.361962
1.182	0.490309	0.479852	0.370393	0.361768
1.185	0.492612	0.472319	0.36681	0.36318
1.188	0.4873	0.484497	0.365083	0.369247
1.191	0.483801	0.492961	0.359087	0.363175
1.194	0.479082	0.478278	0.359504	0.358852
1.197	0.485078	0.484137	0.363682	0.369736
1.2	0.483404	0.47622	0.361128	0.362717
1.203	0.487277	0.476627	0.359012	0.364516
1.206	0.482013	0.475111	0.364841	0.351454
1.209	0.490355	0.486139	0.369615	0.371133
1.212	0.482138	0.483657	0.359067	0.363977
1.215	0.487528	0.48783	0.36425	0.363407
1.218	0.483186	0.48125	0.362771	0.37394
1.221	0.488634	0.48087	0.359561	0.369172
1.224	0.477713	0.48871	0.356359	0.375137
1.227	0.489761	0.485022	0.367254	0.356957
1.23	0.484379	0.482765	0.363096	0.366323
1.233	0.485251	0.473021	0.363054	0.364659
1.236	0.48384	0.481465	0.359119	0.362824
1.239	0.487388	0.485133	0.362388	0.371488
1.242	0.491824	0.478838	0.365702	0.361306
1.245	0.482715	0.478255	0.364552	0.362333
1.248	0.487023	0.473443	0.356176	0.361589
1.251	0.496971	0.478001	0.361533	0.363155
1.254	0.482752	0.477533	0.359635	0.360735
1.257	0.481277	0.482347	0.371037	0.366452
1.26	0.483106	0.474492	0.358114	0.363908
1.263	0.488794	0.475636	0.355804	0.359024
1.266	0.477029	0.483235	0.358774	0.363371
1.269	0.491046	0.485008	0.359894	0.369756
1.272	0.49387	0.477281	0.361646	0.361891
1.275	0.489885	0.472887	0.36226	0.353569
1.278	0.486647	0.481571	0.362729	0.362648
1.281	0.487907	0.480332	0.352648	0.367377
1.284	0.484565	0.475083	0.36297	0.363282
1.287	0.486575	0.482825	0.364724	0.366261
1.29	0.489794	0.480238	0.361795	0.365353
1.293	0.480589	0.481909	0.354861	0.362599
1.296	0.485521	0.473675	0.360557	0.362043
1.299	0.483711	0.483478	0.35838	0.36737
1.302	0.48763	0.478311	0.359216	0.358891
1.305	0.479245	0.469722	0.355801	0.356342
1.308	0.486847	0.476756	0.363534	0.358023
1.311	0.484674	0.484259	0.359154	0.367629
1.314	0.486387	0.478766	0.362821	0.362308
1.317	0.489306	0.479335	0.357836	0.351905
1.32	0.487519	0.478382	0.363475	0.35672
1.323	0.482482	0.470942	0.359208	0.362569
1.326	0.484605	0.479374	0.355846	0.360641
1.329	0.483973	0.48	0.353985	0.362515
1.332	0.49154	0.486135	0.358157	0.357424
1.335	0.491895	0.482473	0.356572	0.369575
1.338	0.484218	0.48092	0.358148	0.352374
1.341	0.480133	0.47167	0.358679	0.359278
1.344	0.49033	0.470608	0.361097	0.351592
1.347	0.484932	0.480828	0.361886	0.350428
1.35	0.483118	0.48314	0.358379	0.35581
1.353	0.487337	0.485846	0.360839	0.360281
1.356	0.481599	0.475926	0.352301	0.349564
1.359	0.485031	0.478068	0.360148	0.365495
1.362	0.483186	0.475741	0.355525	0.368779
1.365	0.488641	0.487521	0.348059	0.363369
1.368	0.478676	0.475464	0.361787	0.359544
1.371	0.481608	0.484482	0.34866	0.35446
1.374	0.482455	0.474753	0.349126	0.360191
1.377	0.485041	0.475956	0.359163	0.362732
1.38	0.482046	0.482417	0.362605	0.360108
1.383	0.485973	0.485516	0.357487	0.354563
1.386	0.492105	0.485513	0.358144	0.363657
1.389	0.477721	0.478822	0.357092	0.354951
1.392	0.479972	0.481177	0.369957	0.360224
1.395	0.479997	0.471755	0.358773	0.365638
1.398	0.489432	0.478969	0.369618	0.363705
1.401	0.490831	0.482522	0.351324	0.350012
1.404	0.487915	0.483074	0.359112	0.35542
1.407	0.48057	0.471996	0.362395	0.362692
1.41	0.481026	0.485726	0.35767	0.35983
1.413	0.486004	0.469628	0.362234	0.352696
1.416	0.487235	0.475528	0.357118	0.366568
1.419	0.486171	0.479299	0.35643	0.354131
1.422	0.480296	0.477159	0.357571	0.348113
1.425	0.480383	0.481341	0.361519	0.351132
1.428	0.484055	0.479171	0.353233	0.373652
1.431	0.479207	0.472035	0.362718	0.369171
1.434	0.480139	0.482647	0.359576	0.35633
1.437	0.483664	0.476894	0.354304	0.367988
1.44	0.484077	0.48602	0.35896	0.361951
1.443	0.492988	0.477494	0.365163	0.353308
1.446	0.476845	0.478041	0.357152	0.366293
1.449	0.485084	0.477526	0.358121	0.363222
1.452	0.482203	0.481569	0.35902	0.369749
1.455	0.489319	0.478208	0.354087	0.355045
1.458	0.479033	0.480493	0.351333	0.366173
1.461	0.486487	0.495011	0.355994	0.360125
1.464	0.483803	0.476187	0.36061	0.357868
1.467	0.482641	0.485791	0.355766	0.35344
1.47	0.487115	0.487169	0.354376	0.358464
1.473	0.483859	0.47798	0.353792	0.365028
1.476	0.486737	0.481721	0.348657	0.35706
1.479	0.486943	0.47765	0.352977	0.365283
1.482	0.486926	0.476057	0.357387	0.360505
1.485	0.479747	0.477718	0.345295	0.358885
1.488	0.489436	0.475945	0.359385	0.35761
1.491	0.476189	0.477315	0.364398	0.359557
1.494	0.484938	0.485708	0.350092	0.356069
1.497	0.487405	0.480377	0.356351	0.360517
1.5	0.487307	0.476012	0.35215	0.366516
1.503	0.484947	0.4804	0.353066	0.356786
1.506	0.484014	0.469642	0.359777	0.363827
1.509	0.487778	0.471898	0.352419	0.362732
1.512	0.487402	0.476391	0.356245	0.354389
1.515	0.474768	0.466299	0.3584	0.353536
1.518	0.475918	0.477031	0.353066	0.358506
1.521	0.486094	0.470589	0.358341	0.36028
1.524	0.476327	0.480445	0.360573	0.357892
1.527	0.479334	0.485795	0.350599	0.356898
1.53	0.483439	0.476362	0.360969	0.356316
1.533	0.477784	0.475417	0.359424	0.348007
1.536	0.485476	0.4825	0.352971	0.349284
1.539	0.477856	0.479013	0.357775	0.350593
1.542	0.477304	0.480032	0.352159	0.359227
1.545	0.484705	0.464719	0.350271	0.354428
1.548	0.482499	0.484066	0.366643	0.355661
1.551	0.486165	0.478322	0.35522	0.356349
1.554	0.487409	0.469682	0.349293	0.348653
1.557	0.477137	0.484602	0.343672	0.353673
1.56	0.485999	0.473036	0.356928	0.352859
1.563	0.485715	0.477239	0.357956	0.353539
1.566	0.484224	0.478164	0.35732	0.35036
1.569	0.483213	0.475218	0.343347	0.344599
1.572	0.479396	0.469438	0.353194	0.35447
1.575	0.485143	0.467628	0.35647	0.35416
1.578	0.475791	0.491465	0.352113	0.344231
1.581	0.482388	0.474653	0.357907	0.359771
1.584	0.479912	0.481947	0.352251	0.359348
1.587	0.483243	0.476786	0.352347	0.356325
1.59	0.486677	0.479618	0.352798	0.354006
1.593	0.474122	0.476443	0.352366	0.357197
1.596	0.475869	0.476985	0.356099	0.350211
1.599	0.478964	0.478033	0.353464	0.361597
1.602	0.475985	0.48257	0.344263	0.35311
1.605	0.487177	0.479431	0.353048	0.354161
1.608	0.480908	0.476231	0.356091	0.352522
1.611	0.482876	0.473604	0.351824	0.355757
1.614	0.472803	0.465058	0.347275	0.348066
1.617	0.47829	0.478434	0.349498	0.351843
1.62	0.481401	0.469565	0.352055	0.357173
1.623	0.485969	0.475972	0.351443	0.359466
1.626	0.468606	0.472104	0.347117	0.345986
1.629	0.489382	0.470918	0.354087	0.347661
1.632	0.479354	0.465236	0.3515	0.354542
1.635	0.47771	0.475214	0.356681	0.358579
1.638	0.482735	0.479771	0.358191	0.347407
1.641	0.480501	0.47651	0.344103	0.344164
1.644	0.484975	0.467035	0.345288	0.355486
1.647	0.477403	0.487368	0.343191	0.355177
1.65	0.481913	0.476557	0.346025	0.35281
1.653	0.477651	0.48413	0.342356	0.355724
1.656	0.484041	0.484697	0.352876	0.349952
1.659	0.469981	0.475237	0.351205	0.3525
1.662	0.469693	0.480688	0.342094	0.348169
1.665	0.480056	0.46101	0.347373	0.34732
1.668	0.477943	0.475931	0.344813	0.353346
1.671	0.484066	0.465284	0.354146	0.352076
1.674	0.467543	0.473169	0.348267	0.343444
1.677	0.481765	0.470354	0.35462	0.348318
1.68	0.47911	0.471058	0.346637	0.349059
1.683	0.482738	0.470887	0.347725	0.351522
1.686	0.472108	0.472701	0.347752	0.346106
1.689	0.481419	0.479202	0.342817	0.344105
1.692	0.480315	0.484696	0.352275	0.343659
1.695	0.47443	0.469459	0.345368	0.354543
1.698	0.484399	0.474229	0.360725	0.343681
1.701	0.476976	0.473737	0.350872	0.358835
1.704	0.476847	0.459081	0.34018	0.347547
1.707	0.473044	0.478691	0.341634	0.34643
1.71	0.478409	0.476823	0.355295	0.344102
1.713	0.477545	0.473953	0.345911	0.345471
1.716	0.473576	0.468752	0.345006	0.34605
1.719	0.481495	0.467839	0.343676	0.350856
1.722	0.475985	0.469097	0.347106	0.34575
1.725	0.477486	0.468581	0.341343	0.344404
1.728	0.477496	0.479125	0.344778	0.349365
1.731	0.478424	0.470919	0.347265	0.344898
1.734	0.473793	0.478897	0.342065	0.354654
1.737	0.474075	0.473989	0.343773	0.348909
1.74	0.480675	0.464339	0.343615	0.350614
1.743	0.480543	0.476308	0.346575	0.351019
1.746	0.469347	0.471813	0.344385	0.345717
1.749	0.47495	0.4661	0.343819	0.342082
1.752	0.480624	0.4754	0.344631	0.341566
1.755	0.482374	0.475006	0.347763	0.35138
1.758	0.478794	0.463023	0.345516	0.347411
1.761	0.483127	0.471533	0.341925	0.342101
1.764	0.46975	0.475448	0.343746	0.346574
1.767	0.476394	0.47225	0.34992	0.335681
1.77	0.471236	0.470609	0.357244	0.335653
1.773	0.475921	0.475018	0.346088	0.336809
1.776	0.479289	0.468612	0.347701	0.352331
1.779	0.472244	0.468751	0.33702	0.349321
1.782	0.472447	0.47629	0.338374	0.355218
1.785	0.473502	0.469837	0.348208	0.338846
1.788	0.471245	0.474702	0.336501	0.344108
1.791	0.484702	0.468518	0.346976	0.345257
1.794	0.471621	0.476315	0.343594	0.344135
1.797	0.46839	0.469803	0.342799	0.350525
1.8	0.47221	0.474957	0.348921	0.343392
1.803	0.470691	0.475843	0.341892	0.34185
1.806	0.476084	0.471273	0.33461	0.345524
1.809	0.46853	0.478692	0.338131	0.341392
1.812	0.47143	0.474474	0.340491	0.337766
1.815	0.481904	0.472011	0.335872	0.339698
1.818	0.477952	0.476085	0.340586	0.351039
1.821	0.485882	0.462009	0.34411	0.345176
1.824	0.476209	0.47127	0.35042	0.348338
1.827	0.47689	0.474289	0.34595	0.348974
1.83	0.477948	0.484354	0.332942	0.338367
1.833	0.47624	0.469511	0.347139	0.344572
1.836	0.474473	0.469753	0.345549	0.349217
1.839	0.467867	0.4618	0.34621	0.343281
1.842	0.467658	0.466288	0.337289	0.348096
1.845	0.472841	0.470493	0.334728	0.344777
1.848	0.485337	0.472529	0.34552	0.34758
1.851	0.470075	0.477566	0.345007	0.335916
1.854	0.475319	0.464621	0.343675	0.333971
1.857	0.467887	0.46113	0.339901	0.343351
1.86	0.482849	0.477173	0.342185	0.351312
1.863	0.476317	0.470748	0.339929	0.348115
1.866	0.466789	0.471368	0.349003	0.345396
1.869	0.47502	0.465807	0.34253	0.353537
1.872	0.464501	0.467288	0.338171	0.343374
1.875	0.474411	0.473375	0.33923	0.34567
1.878	0.482206	0.467054	0.334749	0.342094
1.881	0.482638	0.474335	0.342458	0.342547
1.884	0.480923	0.474525	0.343149	0.341431
1.887	0.477693	0.472496	0.347134	0.344643
1.89	0.464126	0.470266	0.3505	0.339119
1.893	0.477293	0.474062	0.350087	0.343801
1.896	0.481113	0.4743	0.34532	0.347782
1.899	0.469174	0.4604	0.347279	0.347877
1.902	0.482059	0.468841	0.343322	0.340263
1.905	0.468664	0.468765	0.343715	0.338217
1.908	0.477065	0.466338	0.334052	0.335928
1.911	0.477663	0.469013	0.342378	0.343084
1.914	0.475379	0.471723	0.345083	0.351272
1.917	0.477646	0.464401	0.341868	0.345943
1.92	0.47576	0.475954	0.33137	0.341106
1.923	0.477883	0.461758	0.337178	0.341731
1.926	0.472019	0.467976	0.339718	0.345481
1.929	0.475337	0.47133	0.335053	0.340009
1.932	0.48186	0.468163	0.338581	0.343267
1.935	0.48108	0.471379	0.343275	0.349898
1.938	0.47858	0.476205	0.328558	0.351861
1.941	0.48984	0.471291	0.336778	0.351001
1.944	0.469599	0.466177	0.342827	0.350972
1.947	0.468597	0.465285	0.335574	0.334279
1.95	0.47653	0.476062	0.342586	0.339313
1.953	0.475839	0.470955	0.346587	0.346768
1.956	0.472898	0.476637	0.343599	0.339556
1.959	0.464406	0.467195	0.340614	0.344238
1.962	0.465718	0.470388	0.346416	0.338991
1.965	0.469389	0.467483	0.340163	0.345888
1.968	0.474142	0.470924	0.343986	0.342821
1.971	0.473135	0.472034	0.346939	0.340784
1.974	0.46893	0.46888	0.343638	0.344612
1.977	0.480587	0.476659	0.3398	0.342548
1.98	0.47772	0.479593	0.338311	0.353036
1.983	0.47001	0.471546	0.350585	0.336893
1.986	0.477008	0.469187	0.340375	0.347441
1.989	0.483233	0.468123	0.340805	0.343851
1.992	0.471514	0.469615	0.343909	0.344591
1.995	0.471195	0.464474	0.34333	0.347368
1.998	0.478733	0.46758	0.338213	0.342783
2.001	0.469379	0.46541	0.330956	0.352907
2.004	0.479023	0.461375	0.335625	0.333228
2.007	0.476139	0.47112	0.332941	0.340046
2.01	0.46988	0.46627	0.344681	0.340981
2.013	0.476385	0.466385	0.337909	0.34658
2.016	0.476761	0.470378	0.334921	0.345474
2.019	0.472272	0.474686	0.339086	0.342591
2.022	0.477471	0.472508	0.334467	0.351382
2.025	0.464275	0.475011	0.352138	0.346388
2.028	0.472169	0.481361	0.342998	0.327696
2.031	0.471914	0.465881	0.337458	0.337222
2.034	0.485665	0.467102	0.334202	0.341701
2.037	0.472184	0.469516	0.343051	0.341877
2.04	0.469503	0.45427	0.339234	0.335534
2.043	0.473621	0.474571	0.337558	0.344245
2.046	0.473944	0.474198	0.334467	0.347471
2.049	0.46889	0.458222	0.325577	0.343969
2.052	0.475343	0.467036	0.338861	0.338623
2.055	0.46846	0.471158	0.344747	0.348215
2.058	0.472693	0.468038	0.335923	0.344443
2.061	0.476118	0.478293	0.333419	0.346483
2.064	0.46906	0.470598	0.33599	0.344154
2.067	0.475888	0.467855	0.33333	0.343707
2.07	0.473793	0.457444	0.334403	0.343621
2.073	0.477583	0.459753	0.338046	0.340921
2.076	0.468746	0.456592	0.341944	0.336462
2.079	0.486379	0.462345	0.328541	0.34958
2.082	0.473823	0.474667	0.33432	0.34001
2.085	0.473151	0.457174	0.333099	0.347608
2.088	0.462135	0.471221	0.337029	0.348719
2.091	0.473541	0.465484	0.33624	0.344139
2.094	0.46578	0.465711	0.323084	0.335009
2.097	0.469715	0.461752	0.339735	0.332019
2.1	0.470701	0.466846	0.339962	0.342093
2.103	0.472125	0.468696	0.341356	0.335254
2.106	0.473308	0.46927	0.33645	0.339184
2.109	0.471255	0.459238	0.331969	0.336775
2.112	0.467716	0.467554	0.3341	0.342963
2.115	0.474285	0.476514	0.333116	0.347323
2.118	0.474029	0.468429	0.334796	0.34031
2.121	0.467784	0.457079	0.335116	0.342547
2.124	0.473533	0.469833	0.321712	0.348569
2.127	0.473997	0.462727	0.336625	0.336069
2.13	0.462942	0.468126	0.338079	0.339334
2.133	0.474629	0.463803	0.334666	0.335486
2.136	0.469504	0.461608	0.339695	0.336887
2.139	0.47615	0.459125	0.34771	0.336808
2.142	0.464727	0.47354	0.327057	0.343245
2.145	0.459167	0.461835	0.332686	0.338528
2.148	0.474727	0.481265	0.34772	0.33918
2.151	0.46807	0.468859	0.326464	0.335457
2.154	0.472407	0.47765	0.341052	0.346572
2.157	0.465609	0.465565	0.338794	0.341973
2.16	0.470093	0.456247	0.328216	0.343632
2.163	0.472789	0.452076	0.340305	0.333973
2.166	0.467635	0.458671	0.340307	0.336236
2.169	0.477612	0.470853	0.338075	0.339916
2.172	0.465589	0.457787	0.33137	0.333497
2.175	0.481371	0.477128	0.329118	0.334015
2.178	0.465334	0.463037	0.337001	0.327287
2.181	0.471416	0.466528	0.330505	0.341713
2.184	0.463469	0.4683	0.334527	0.338074
2.187	0.463484	0.470543	0.331366	0.333175
2.19	0.478942	0.462381	0.331603	0.337689
2.193	0.469068	0.484311	0.336965	0.342994
2.196	0.467794	0.459872	0.334113	0.351483
2.199	0.464603	0.468075	0.329239	0.346172
2.202	0.456213	0.471442	0.337717	0.3404
2.205	0.463773	0.46171	0.337767	0.338479
2.208	0.462049	0.464563	0.334289	0.338823
2.211	0.4754	0.469408	0.33283	0.333286
2.214	0.46609	0.46529	0.328777	0.334047
2.217	0.468107	0.46562	0.324228	0.336648
2.22	0.468609	0.456552	0.332537	0.334643
2.223	0.475965	0.460778	0.334	0.334569
2.226	0.47205	0.458019	0.330456	0.333359
2.229	0.465823	0.46282	0.333339	0.341098
2.232	0.466808	0.462101	0.325532	0.335125
2.235	0.472625	0.461082	0.339203	0.338928
2.238	0.46829	0.465454	0.333055	0.334862
2.241	0.470092	0.474557	0.326406	0.340114
2.244	0.476248	0.478984	0.341723	0.343536
2.247	0.466547	0.462006	0.333892	0.336648
2.25	0.469224	0.458057	0.336147	0.34865
2.253	0.468177	0.458023	0.336321	0.339426
2.256	0.46939	0.462023	0.332561	0.344478
2.259	0.471431	0.470612	0.338885	0.332534
2.262	0.466853	0.465054	0.330619	0.333066
2.265	0.477381	0.458571	0.338376	0.330938
2.268	0.470961	0.470595	0.339667	0.341491
2.271	0.465945	0.470288	0.331376	0.33752
2.274	0.472609	0.469597	0.334004	0.331086
2.277	0.469764	0.460974	0.327144	0.344055
2.28	0.470446	0.465542	0.332705	0.345923
2.283	0.46512	0.464805	0.333184	0.336238
2.286	0.458582	0.458246	0.335154	0.333663
2.289	0.464789	0.464762	0.330708	0.335255
2.292	0.463853	0.460867	0.328754	0.333765
2.295	0.46488	0.464368	0.333393	0.335419
2.298	0.469094	0.475032	0.332474	0.324241
2.301	0.464434	0.459129	0.336525	0.331226
2.304	0.473307	0.467396	0.340241	0.341945
2.307	0.474539	0.471486	0.346112	0.334166
2.31	0.46965	0.451842	0.334085	0.342348
2.313	0.470196	0.458439	0.33552	0.333459
2.316	0.480186	0.46944	0.324142	0.344468
2.319	0.469646	0.454965	0.340455	0.337479
2.322	0.476338	0.465143	0.341127	0.33715
2.325	0.468563	0.466999	0.339745	0.342221
2.328	0.469495	0.459955	0.331627	0.337066
2.331	0.473093	0.458753	0.32941	0.334568
2.334	0.465102	0.478638	0.335678	0.341087
2.337	0.469972	0.462644	0.340384	0.346426
2.34	0.465293	0.465992	0.332855	0.337081
2.343	0.472118	0.46539	0.333572	0.341206
2.346	0.474317	0.455229	0.331876	0.336801
2.349	0.469126	0.461306	0.335626	0.332085
2.352	0.465613	0.459386	0.329689	0.343929
2.355	0.471858	0.468562	0.337379	0.340414
2.358	0.479045	0.454357	0.335269	0.336478
2.361	0.470968	0.461786	0.323013	0.332702
2.364	0.460784	0.461275	0.340535	0.340514
2.367	0.474391	0.472675	0.336652	0.338234
2.37	0.46637	0.459982	0.338207	0.333674
2.373	0.470925	0.45628	0.341125	0.3371
2.376	0.471164	0.4683	0.340975	0.342532
2.379	0.46907	0.472267	0.334014	0.331713
2.382	0.475094	0.469052	0.330903	0.340129
2.385	0.470843	0.466217	0.340619	0.331239
2.388	0.466207	0.471056	0.332094	0.339116
2.391	0.468397	0.466625	0.329787	0.334693
2.394	0.47458	0.464458	0.334124	0.321677
2.397	0.469379	0.465823	0.326167	0.320233
2.4	0.472423	0.464352	0.334253	0.329499
2.403	0.469977	0.46222	0.333268	0.327004
2.406	0.469133	0.456123	0.318291	0.335716
2.409	0.470422	0.462021	0.328662	0.321562
2.412	0.475613	0.466133	0.340093	0.326016
2.415	0.4707	0.463243	0.330035	0.330343
2.418	0.462769	0.461617	0.329247	0.339847
2.421	0.471659	0.456298	0.33214	0.34274
2.424	0.463073	0.452726	0.330179	0.331372
2.427	0.461131	0.466334	0.335509	0.324493
2.43	0.466577	0.469862	0.33358	0.330079
2.433	0.463255	0.469615	0.334137	0.34316
2.436	0.472748	0.457836	0.326722	0.335156
2.439	0.464788	0.463689	0.339505	0.323918
2.442	0.475714	0.465207	0.341729	0.330322
2.445	0.473861	0.476301	0.338525	0.329499
2.448	0.465772	0.47384	0.32839	0.326112
2.451	0.460674	0.461934	0.329742	0.329167
2.454	0.467351	0.456839	0.342553	0.330039
2.457	0.468839	0.467897	0.339357	0.322825
2.46	0.469435	0.460681	0.343038	0.346823
2.463	0.477545	0.47762	0.324687	0.330748
2.466	0.46348	0.454019	0.328051	0.339637
2.469	0.465331	0.462699	0.332112	0.330213
2.472	0.475369	0.460661	0.331643	0.342827
2.475	0.470129	0.457946	0.330102	0.32554
2.478	0.467187	0.461522	0.333754	0.329832
2.481	0.479796	0.45632	0.333698	0.331579
2.484	0.463617	0.469174	0.339215	0.327436
2.487	0.465997	0.454686	0.335436	0.331986
2.49	0.469288	0.463923	0.336143	0.351444
2.493	0.469798	0.458295	0.329016	0.33322
2.496	0.467446	0.474199	0.345678	0.325033
2.499	0.465992	0.467364	0.332997	0.338987
2.502	0.467176	0.465415	0.33436	0.338559
2.505	0.473915	0.46052	0.3356	0.342436
2.508	0.471177	0.474815	0.330729	0.340561
2.511	0.46778	0.476488	0.323841	0.329941
2.514	0.470554	0.466184	0.332771	0.335953
2.517	0.476121	0.468844	0.330486	0.334962
2.52	0.462656	0.463314	0.324698	0.327187
2.523	0.462422	0.457058	0.331234	0.335433
2.526	0.468664	0.472411	0.331574	0.326831
2.529	0.466259	0.460487	0.325284	0.33129
2.532	0.464262	0.458604	0.327647	0.334333
2.535	0.471997	0.470941	0.328351	0.336623
2.538	0.461831	0.448203	0.344839	0.331691
2.541	0.463817	0.458626	0.33615	0.333914
2.544	0.46634	0.462862	0.332607	0.341121
2.547	0.461572	0.463335	0.329045	0.332681
2.55	0.476555	0.461367	0.337608	0.325756
2.553	0.466686	0.471407	0.325211	0.336013
2.556	0.473708	0.475078	0.329777	0.344159
2.559	0.474212	0.47142	0.33014	0.339383
2.562	0.464346	0.463511	0.335221	0.326591
2.565	0.469366	0.459619	0.331385	0.329475
2.568	0.47322	0.46049	0.324759	0.337502
2.571	0.463688	0.45866	0.338712	0.332466
2.574	0.471478	0.469998	0.323658	0.336121
2.577	0.466526	0.460565	0.339202	0.334249
2.58	0.466866	0.466887	0.330908	0.333331
2.583	0.475227	0.469512	0.33041	0.328849
2.586	0.482168	0.45203	0.32726	0.337368
2.589	0.470946	0.463113	0.333841	0.331545
2.592	0.466789	0.449756	0.331871	0.339095
2.595	0.458974	0.470037	0.329399	0.327502
2.598	0.465741	0.477178	0.325799	0.335819
2.601	0.458055	0.450567	0.333885	0.331028
2.604	0.456947	0.447022	0.32958	0.343963
2.607	0.472452	0.46604	0.332353	0.334847
2.61	0.468312	0.458836	0.328329	0.33137
2.613	0.455084	0.465999	0.328367	0.323904
2.616	0.466282	0.466453	0.331747	0.329874
2.619	0.464745	0.465735	0.331758	0.325244
2.622	0.471693	0.44788	0.328181	0.32561
2.625	0.468829	0.45842	0.330361	0.315403
2.628	0.4609	0.475877	0.321562	0.322958
2.631	0.461363	0.46511	0.32728	0.32689
2.634	0.466963	0.457272	0.321362	0.336226
2.637	0.464417	0.452722	0.327669	0.320643
2.64	0.465976	0.462752	0.326939	0.321965
2.643	0.466394	0.461459	0.319477	0.329169
2.646	0.469674	0.465672	0.334967	0.329073
2.649	0.469917	0.463094	0.318723	0.31755
2.652	0.470657	0.474586	0.322112	0.32565
2.655	0.466236	0.470712	0.320231	0.331969
2.658	0.454186	0.459205	0.319443	0.329745
2.661	0.462283	0.461494	0.326226	0.320035
2.664	0.470001	0.459722	0.328511	0.326993
2.667	0.463027	0.469053	0.322512	0.320933
2.67	0.467066	0.456251	0.324234	0.3226
2.673	0.465502	0.453214	0.328129	0.316069
2.676	0.452943	0.453471	0.33126	0.329299
2.679	0.465597	0.460801	0.326484	0.330015
2.682	0.457018	0.458241	0.32906	0.328948
2.685	0.460626	0.459601	0.32471	0.330122
2.688	0.462255	0.461676	0.322232	0.33824
2.691	0.459957	0.455887	0.318012	0.325193
2.694	0.462565	0.459146	0.308948	0.321884
2.697	0.465557	0.451763	0.330041	0.331493
2.7	0.456431	0.461757	0.319242	0.32714
2.703	0.45745	0.458174	0.323121	0.328711
2.706	0.454919	0.452927	0.320799	0.318665
2.709	0.461096	0.445777	0.324621	0.327522
2.712	0.466263	0.44203	0.33233	0.336943
2.715	0.458329	0.442405	0.319344	0.321754
2.718	0.460641	0.455544	0.318597	0.311211
2.721	0.468353	0.467525	0.320753	0.330349
2.724	0.471156	0.45076	0.316713	0.32956
2.727	0.463021	0.460352	0.32249	0.318412
2.73	0.460444	0.468203	0.326257	0.313604
2.733	0.467126	0.457075	0.324146	0.309779
2.736	0.461985	0.455502	0.320441	0.305841
2.739	0.454645	0.460237	0.32067	0.335601
2.742	0.469127	0.448901	0.307929	0.321508
2.745	0.463877	0.450714	0.327693	0.330329
2.748	0.451792	0.444306	0.329042	0.324391
2.751	0.463238	0.466387	0.326269	0.322882
2.754	0.453851	0.440257	0.319609	0.332167
2.757	0.46202	0.460354	0.319172	0.330147
2.76	0.455953	0.460051	0.312219	0.329165
2.763	0.451354	0.461833	0.321644	0.329575
2.766	0.464153	0.446703	0.322467	0.315623
2.769	0.46341	0.458733	0.313236	0.32716
2.772	0.453251	0.47184	0.314204	0.31549
2.775	0.451972	0.454108	0.327347	0.328322
2.778	0.462121	0.452107	0.324199	0.312134
2.781	0.454008	0.447325	0.315909	0.31902
2.784	0.464086	0.449966	0.312727	0.321291
2.787	0.462715	0.465154	0.318023	0.321086
2.79	0.449438	0.464539	0.314912	0.318812
2.793	0.455057	0.451833	0.318811	0.319589
2.796	0.455679	0.459559	0.319731	0.319291
2.799	0.47722	0.456079	0.312819	0.332994
2.802	0.459783	0.444852	0.32315	0.326234
2.805	0.459242	0.452688	0.31835	0.322527
2.808	0.459516	0.456762	0.313246	0.335574
2.811	0.464989	0.450456	0.312767	0.320112
2.814	0.450043	0.446453	0.311299	0.314228
2.817	0.463113	0.457684	0.31915	0.335559
2.82	0.456169	0.455265	0.325472	0.318573
2.823	0.453823	0.463477	0.318438	0.327364
2.826	0.463579	0.470583	0.320721	0.317084
2.829	0.455256	0.452422	0.321432	0.322354
2.832	0.459195	0.46923	0.320862	0.315107
2.835	0.459829	0.448763	0.321646	0.324418
2.838	0.456204	0.447005	0.320695	0.334862
2.841	0.456682	0.44895	0.321962	0.318403
2.844	0.467422	0.455978	0.320889	0.319169
2.847	0.464895	0.458806	0.314597	0.317691
2.85	0.453418	0.456025	0.320164	0.332026
2.853	0.467716	0.452097	0.320891	0.327423
2.856	0.465621	0.451954	0.316777	0.321859
2.859	0.450095	0.458046	0.319099	0.335164
2.862	0.454156	0.434607	0.324409	0.326326
2.865	0.461962	0.447999	0.31764	0.334807
2.868	0.458665	0.451286	0.31915	0.314266
2.871	0.455907	0.447595	0.325251	0.323675
2.874	0.448205	0.457511	0.32013	0.316789
2.877	0.461718	0.459631	0.318259	0.324313
2.88	0.456244	0.447345	0.311839	0.329511
2.883	0.458801	0.444485	0.318448	0.329493
2.886	0.450827	0.449647	0.31255	0.317509
2.889	0.458814	0.455085	0.311537	0.319901
2.892	0.455979	0.46089	0.327116	0.325047
2.895	0.452519	0.467145	0.314905	0.309765
2.898	0.453581	0.453599	0.318703	0.319584
2.901	0.45215	0.462039	0.316479	0.32358
2.904	0.463474	0.448834	0.327189	0.319385
2.907	0.453588	0.454647	0.322413	0.321667
2.91	0.467624	0.45284	0.314178	0.323732
2.913	0.454606	0.440426	0.318173	0.314279
2.916	0.461761	0.464719	0.323526	0.322351
2.919	0.451438	0.449873	0.317821	0.319562
2.922	0.454134	0.451835	0.324874	0.314733
2.925	0.454456	0.447304	0.31509	0.324077
2.928	0.463532	0.471872	0.317498	0.322075
2.931	0.471026	0.449547	0.310784	0.315424
2.934	0.461672	0.456212	0.323912	0.327242
2.937	0.445648	0.457869	0.320587	0.329624
2.94	0.454633	0.460562	0.316708	0.330437
2.943	0.464012	0.449247	0.332219	0.32368
2.946	0.462863	0.445954	0.317193	0.320434
2.949	0.450971	0.441756	0.314744	0.317644
2.952	0.453837	0.461281	0.321581	0.321863
2.955	0.458998	0.455205	0.308379	0.31825
2.958	0.470459	0.467732	0.311196	0.32298
2.961	0.461113	0.457757	0.32435	0.326814
2.964	0.452198	0.454923	0.32202	0.315035
2.967	0.465751	0.46358	0.324233	0.325612
2.97	0.459655	0.443208	0.324715	0.314287
2.973	0.450536	0.449656	0.32325	0.317182
2.976	0.452392	0.455606	0.32095	0.317503
2.979	0.455394	0.451909	0.321478	0.312702
2.982	0.458984	0.46664	0.320201	0.329288
2.985	0.46404	0.45644	0.308765	0.313297
2.988	0.45648	0.459035	0.31664	0.325926
2.991	0.465823	0.457019	0.317008	0.329567
2.994	0.460119	0.459482	0.310229	0.313226
2.997	0.458664	0.455197	0.318217	0.321266
3	0.453199	0.459635	0.317428	0.331151
3.003	0.466831	0.459769	0.314487	0.327866
3.006	0.456176	0.451815	0.312697	0.326283
3.009	0.462633	0.459476	0.318564	0.328642
3.012	0.458309	0.455053	0.321671	0.32171
3.015	0.466498	0.450984	0.316758	0.323933
3.018	0.46016	0.443592	0.320585	0.319122
3.021	0.464834	0.442372	0.31753	0.316287
3.024	0.464978	0.452009	0.322416	0.30864
3.027	0.452042	0.456131	0.31319	0.323915
3.03	0.449026	0.456699	0.32056	0.315064
3.033	0.460354	0.448755	0.321756	0.314685
3.036	0.455501	0.472146	0.318022	0.311502
3.039	0.46109	0.45562	0.319943	0.308886
3.042	0.458249	0.462395	0.314469	0.317705
3.045	0.45927	0.443476	0.318534	0.308627
3.048	0.44767	0.457779	0.317477	0.314122
3.051	0.459229	0.442463	0.315511	0.319217
3.054	0.450969	0.439243	0.317446	0.321404
3.057	0.453354	0.465529	0.31308	0.311039
3.06	0.451289	0.440408	0.316089	0.320152
3.063	0.457438	0.448926	0.313381	0.316994
3.066	0.457529	0.448267	0.297726	0.320372
3.069	0.45238	0.449843	0.318578	0.317051
3.072	0.460617	0.466655	0.314555	0.319629
3.075	0.451913	0.456525	0.315651	0.321096
3.078	0.458298	0.453569	0.314662	0.330165
3.081	0.460674	0.44768	0.318919	0.312756
3.084	0.452636	0.453201	0.313885	0.319508
3.087	0.457042	0.456381	0.317795	0.32085
3.09	0.458168	0.457393	0.312717	0.31833
3.093	0.454761	0.447083	0.315842	0.315627
3.096	0.467148	0.460191	0.320874	0.319418
3.099	0.457074	0.448432	0.315421	0.309946
3.102	0.451032	0.44688	0.317407	0.32198
3.105	0.468473	0.443076	0.312811	0.308784
3.108	0.458391	0.452206	0.318084	0.32038
3.111	0.461905	0.462133	0.318501	0.320311
3.114	0.456339	0.4397	0.309078	0.317609
3.117	0.46025	0.451244	0.31215	0.31982
3.12	0.45702	0.45283	0.315827	0.322599
3.123	0.445219	0.433393	0.306939	0.328353
3.126	0.46415	0.463417	0.320483	0.317938
3.129	0.451469	0.461923	0.302407	0.318361
3.132	0.452632	0.448315	0.321139	0.323932
3.135	0.450793	0.443336	0.311229	0.314784
3.138	0.473566	0.460296	0.321275	0.3159
3.141	0.453416	0.449196	0.310633	0.31626
3.144	0.4568	0.440406	0.305383	0.319268
3.147	0.453287	0.436569	0.321133	0.313996
3.15	0.456199	0.458648	0.317838	0.317232
3.153	0.458661	0.452712	0.316799	0.304774
3.156	0.442063	0.447441	0.320101	0.31772
3.159	0.457236	0.465224	0.304067	0.322096
3.162	0.453442	0.450847	0.306257	0.310065
3.165	0.453823	0.448022	0.316235	0.318028
3.168	0.453436	0.456869	0.309949	0.319034
3.171	0.45609	0.458738	0.306081	0.322022
3.174	0.463124	0.452447	0.316492	0.31864
3.177	0.448106	0.456343	0.3075	0.321153
3.18	0.447829	0.461795	0.30616	0.317277
3.183	0.451101	0.446908	0.313719	0.319989
3.186	0.44836	0.45617	0.303008	0.30566
3.189	0.451586	0.44574	0.312884	0.307472
3.192	0.44825	0.44098	0.318316	0.319032
3.195	0.453496	0.448835	0.31063	0.31384
3.198	0.452749	0.455441	0.31574	0.3155
3.201	0.443168	0.440157	0.310412	0.317524
3.204	0.452911	0.443767	0.317307	0.31228
3.207	0.448522	0.453971	0.309903	0.315611
3.21	0.453505	0.441587	0.320756	0.31322
3.213	0.450907	0.440933	0.319178	0.32282
3.216	0.449176	0.444006	0.304663	0.311292
3.219	0.45189	0.440531	0.297082	0.31898
3.222	0.440494	0.442157	0.308037	0.327535
3.225	0.451417	0.440701	0.303451	0.310578
3.228	0.443134	0.441121	0.301197	0.318567
3.231	0.462475	0.435701	0.310404	0.305132
3.234	0.460669	0.444447	0.313594	0.319145
3.237	0.451354	0.451432	0.301136	0.307143
3.24	0.442095	0.436964	0.305956	0.310348
3.243	0.451035	0.427472	0.306785	0.306998
3.246	0.454864	0.456861	0.317233	0.308078
3.249	0.439813	0.444594	0.310087	0.319466
3.252	0.447051	0.441017	0.302581	0.308398
3.255	0.453565	0.459838	0.311993	0.316527
3.258	0.443675	0.454328	0.303729	0.313734
3.261	0.447226	0.452204	0.305645	0.307018
3.264	0.457522	0.459839	0.313783	0.303894
3.267	0.442606	0.441272	0.316742	0.318891
3.27	0.451607	0.438041	0.308142	0.318268
3.273	0.445067	0.466986	0.314076	0.32124
3.276	0.455426	0.431582	0.305204	0.319
3.279	0.44823	0.451798	0.302877	0.302864
3.282	0.445699	0.45185	0.313564	0.316197
3.285	0.45037	0.429746	0.31326	0.321603
3.288	0.445092	0.442693	0.312565	0.311275
3.291	0.446001	0.449475	0.30824	0.316154
3.294	0.453709	0.445886	0.311924	0.316081
3.297	0.458347	0.450621	0.311222	0.309834
3.3	0.45164	0.431283	0.311778	0.314072
3.303	0.458791	0.459191	0.312599	0.305038
3.306	0.446191	0.433083	0.312286	0.311169
3.309	0.454752	0.457648	0.317485	0.313332
3.312	0.459883	0.429662	0.312151	0.319469
3.315	0.460244	0.460279	0.306646	0.311815
3.318	0.453757	0.436365	0.308082	0.306771
3.321	0.454313	0.442245	0.310048	0.308075
3.324	0.465891	0.441338	0.318307	0.299769
3.327	0.446961	0.452353	0.316397	0.324382
3.33	0.445611	0.444692	0.312249	0.298719
3.333	0.452435	0.44899	0.316286	0.311244
3.336	0.448427	0.455641	0.318434	0.316294
3.339	0.458048	0.455835	0.313621	0.307222
3.342	0.457778	0.432697	0.311171	0.318755
3.345	0.450286	0.455305	0.314848	0.321144
3.348	0.449091	0.450337	0.304011	0.321607
3.351	0.45736	0.447777	0.310764	0.3157
3.354	0.464405	0.464919	0.318219	0.316203
3.357	0.457294	0.449791	0.326232	0.314052
3.36	0.456412	0.446045	0.317081	0.312856
3.363	0.445824	0.446873	0.323067	0.331122
3.366	0.454144	0.460415	0.323525	0.302594
3.369	0.458602	0.451777	0.305398	0.315067
3.372	0.453834	0.461549	0.30637	0.307833
3.375	0.452236	0.435662	0.302077	0.322082
3.378	0.463767	0.461551	0.314907	0.328157
3.381	0.454229	0.460193	0.311082	0.324664
3.384	0.454191	0.447608	0.31538	0.308782
3.387	0.457472	0.453385	0.316779	0.321864
3.39	0.456869	0.459951	0.316607	0.316463
3.393	0.457006	0.437353	0.306391	0.325449
3.396	0.460568	0.446575	0.313593	0.311719
3.399	0.456879	0.449554	0.323564	0.306884
3.402	0.45221	0.45797	0.315935	0.320724
3.405	0.457506	0.440606	0.309083	0.318327
3.408	0.454615	0.454979	0.30509	0.332067
3.411	0.459021	0.44893	0.311848	0.307085
3.414	0.456017	0.460355	0.32421	0.324221
3.417	0.472394	0.449029	0.320425	0.321285
3.42	0.470387	0.441109	0.318887	0.313157
3.423	0.452672	0.450981	0.318294	0.316592
3.426	0.452291	0.444382	0.31292	0.334875
3.429	0.457636	0.455675	0.322782	0.328352
3.432	0.451514	0.452827	0.302573	0.30992
3.435	0.466052	0.449228	0.306448	0.320151
3.438	0.454624	0.449992	0.306694	0.302917
3.441	0.455594	0.464655	0.30821	0.332096
3.444	0.46523	0.440358	0.320229	0.315515
3.447	0.447661	0.457173	0.323014	0.304454
3.45	0.462185	0.437098	0.314689	0.322811
3.453	0.444854	0.438547	0.309359	0.324057
3.456	0.450786	0.444362	0.324594	0.313294
3.459	0.450718	0.461357	0.321135	0.321978
3.462	0.456642	0.444635	0.30845	0.306759
3.465	0.458578	0.456707	0.314827	0.319776
3.468	0.441719	0.437184	0.308639	0.319585
3.471	0.460384	0.465474	0.315707	0.319484
3.474	0.458829	0.449084	0.309232	0.305654
3.477	0.459185	0.450781	0.310912	0.322404
3.48	0.457383	0.455426	0.317104	0.314454
3.483	0.453203	0.465616	0.306587	0.323162
3.486	0.446149	0.451642	0.316033	0.311277
3.489	0.458956	0.450758	0.315195	0.305063
3.492	0.449834	0.449606	0.31138	0.312591
3.495	0.45273	0.455049	0.313519	0.317549
3.498	0.451831	0.458566	0.315133	0.316199
3.501	0.456229	0.451273	0.309969	0.310899
3.504	0.446307	0.432075	0.317687	0.308036
3.507	0.46676	0.440926	0.309875	0.323397
3.51	0.450272	0.441237	0.310346	0.315218
3.513	0.462609	0.43488	0.312772	0.303333
3.516	0.457283	0.432064	0.309933	0.318861
3.519	0.450291	0.450989	0.30204	0.322261
3.522	0.454602	0.446585	0.310508	0.316337
3.525	0.457009	0.449681	0.308743	0.318694
3.528	0.452685	0.445703	0.304046	0.318848
3.531	0.444636	0.42522	0.304403	0.303101
3.534	0.442885	0.448208	0.301661	0.304051
3.537	0.449558	0.458078	0.314511	0.305228
3.54	0.451365	0.455044	0.302866	0.312665
3.543	0.454265	0.448787	0.320228	0.304041
3.546	0.455783	0.453587	0.309792	0.311906
3.549	0.447815	0.442561	0.300677	0.290852
3.552	0.445189	0.443257	0.305949	0.326201
3.555	0.445792	0.457278	0.310337	0.307214
3.558	0.45461	0.457382	0.308424	0.319142
3.561	0.447591	0.43224	0.302668	0.319693
3.564	0.45954	0.444007	0.297673	0.319407
3.567	0.450754	0.441937	0.307779	0.308471
3.57	0.462366	0.455809	0.306823	0.319918
3.573	0.452057	0.445145	0.313755	0.311508
3.576	0.450308	0.445133	0.305933	0.309392
3.579	0.45744	0.444617	0.304021	0.322336
3.582	0.4511	0.457122	0.306804	0.311674
3.585	0.451248	0.440072	0.310497	0.305014
3.588	0.446045	0.43198	0.301109	0.311084
3.591	0.46289	0.446472	0.316737	0.295722
3.594	0.442576	0.464914	0.303185	0.318694
3.597	0.455568	0.454385	0.30863	0.323757
3.6	0.445148	0.44823	0.308687	0.30969
3.603	0.454261	0.434306	0.300594	0.31777
3.606	0.440389	0.452558	0.312065	0.32289
3.609	0.45354	0.443036	0.305536	0.311222
3.612	0.448857	0.453081	0.314977	0.317665
3.615	0.449305	0.44455	0.29871	0.30874
3.618	0.446717	0.442353	0.312326	0.295665
3.621	0.464264	0.450761	0.300463	0.29966
3.624	0.448001	0.446817	0.301463	0.314574
3.627	0.436643	0.430447	0.309776	0.303035
3.63	0.449168	0.459638	0.308679	0.302459
3.633	0.452369	0.447792	0.311549	0.297748
3.636	0.431353	0.434577	0.306585	0.322544
3.639	0.435027	0.451843	0.296092	0.300359
3.642	0.445515	0.440585	0.302753	0.308957
3.645	0.470231	0.457468	0.315032	0.315531
3.648	0.451563	0.439885	0.297446	0.308523
3.651	0.44781	0.440491	0.309208	0.316538
3.654	0.446813	0.443634	0.312005	0.315552
3.657	0.449146	0.452813	0.303137	0.317588
3.66	0.453055	0.449288	0.301982	0.31023
3.663	0.45833	0.445809	0.29902	0.308512
3.666	0.462855	0.442184	0.304861	0.299413
3.669	0.450269	0.44207	0.318625	0.327026
3.672	0.448999	0.447388	0.312447	0.312844
3.675	0.448525	0.448344	0.301054	0.296355
3.678	0.452076	0.447564	0.309048	0.303429
3.681	0.441384	0.446325	0.302964	0.308096
3.684	0.454562	0.443881	0.302252	0.321154
3.687	0.454659	0.440128	0.309032	0.316874
3.69	0.449918	0.442812	0.316353	0.313592
3.693	0.456479	0.437765	0.293112	0.303289
3.696	0.45144	0.445391	0.303201	0.313653
3.699	0.4514	0.43938	0.312187	0.307112
3.702	0.450321	0.446562	0.300803	0.316355
3.705	0.446918	0.445721	0.302102	0.299648
3.708	0.458872	0.451037	0.312503	0.307731
3.711	0.439394	0.451101	0.306519	0.304953
3.714	0.461512	0.446645	0.301441	0.304414
3.717	0.443764	0.459769	0.313997	0.310778
3.72	0.445369	0.434499	0.307081	0.314523
3.723	0.458916	0.442775	0.306224	0.323824
3.726	0.451993	0.445716	0.307738	0.313022
3.729	0.456376	0.464385	0.313015	0.311796
3.732	0.454399	0.444835	0.308174	0.324318
3.735	0.458214	0.462758	0.3098	0.309687
3.738	0.447326	0.441697	0.310617	0.320799
3.741	0.456729	0.456417	0.304024	0.309571
3.744	0.453431	0.448605	0.311219	0.314863
3.747	0.45173	0.434781	0.307146	0.306607
3.75	0.461559	0.443308	0.309318	0.327416
3.753	0.4505	0.44116	0.311248	0.3058
3.756	0.453318	0.447799	0.313414	0.316552
3.759	0.443462	0.441884	0.31846	0.318727
3.762	0.450086	0.435808	0.317397	0.315851
3.765	0.450331	0.455994	0.302672	0.307866
3.768	0.449374	0.437557	0.315121	0.3112
3.771	0.449086	0.453382	0.303468	0.308281
3.774	0.446215	0.445321	0.317616	0.31897
3.777	0.45065	0.442625	0.314973	0.310067
3.78	0.436693	0.44255	0.314377	0.316877
3.783	0.454465	0.456437	0.302537	0.304622
3.786	0.43942	0.439892	0.32026	0.301916
3.789	0.455643	0.445604	0.303427	0.31528
3.792	0.446135	0.440897	0.301703	0.31005
3.795	0.465402	0.437396	0.306885	0.302229
3.798	0.454778	0.449805	0.307815	0.315146
3.801	0.467826	0.451601	0.32218	0.311421
3.804	0.44987	0.450099	0.300213	0.311481
3.807	0.456723	0.46635	0.314056	0.312533
3.81	0.444079	0.434251	0.309592	0.309606
3.813	0.451505	0.439705	0.311436	0.301554
3.816	0.442325	0.440756	0.304811	0.319183
3.819	0.442109	0.44007	0.30859	0.308423
3.822	0.434666	0.436517	0.308623	0.327156
3.825	0.45138	0.439313	0.295705	0.320206
3.828	0.458501	0.431395	0.306011	0.316303
3.831	0.448592	0.45347	0.298926	0.317994
3.834	0.440105	0.449055	0.303851	0.325762
3.837	0.454943	0.446399	0.317378	0.315339
3.84	0.45062	0.445516	0.300455	0.298498
3.843	0.443437	0.44652	0.301249	0.310654
3.846	0.443797	0.45589	0.308467	0.313417
3.849	0.436925	0.435115	0.31312	0.313301
3.852	0.446845	0.456408	0.295367	0.303853
3.855	0.450855	0.43125	0.305426	0.312127
3.858	0.449886	0.438825	0.30684	0.307029
3.861	0.454927	0.461724	0.292416	0.309844
3.864	0.452948	0.457395	0.297367	0.316719
3.867	0.439112	0.436153	0.302682	0.29918
3.87	0.454114	0.434574	0.307192	0.290377
3.873	0.457719	0.436935	0.299294	0.299564
3.876	0.463275	0.42725	0.294455	0.302177
3.879	0.442702	0.450944	0.301955	0.295801
3.882	0.438326	0.461816	0.298644	0.308142
3.885	0.440742	0.421477	0.293072	0.314171
3.888	0.43179	0.437427	0.294656	0.295472
3.891	0.43564	0.43686	0.285844	0.303665
3.894	0.435534	0.429356	0.3042	0.308201
3.897	0.450383	0.450279	0.299762	0.294924
3.9	0.44473	0.437707	0.29912	0.289396
3.903	0.448554	0.442776	0.291954	0.322583
3.906	0.440648	0.43642	0.308498	0.305519
3.909	0.442738	0.432316	0.301523	0.308554
3.912	0.427602	0.433815	0.296411	0.289736
3.915	0.448272	0.432986	0.295565	0.31726
3.918	0.448022	0.434388	0.29134	0.309735
3.921	0.445165	0.42779	0.298002	0.30543
3.924	0.449508	0.434185	0.296081	0.273463
3.927	0.43974	0.445643	0.298813	0.296036
3.93	0.44035	0.454463	0.299159	0.295971
3.933	0.426304	0.436623	0.296116	0.301621
3.936	0.433806	0.43817	0.28627	0.294616
3.939	0.458197	0.436708	0.297079	0.301411
3.942	0.436478	0.440538	0.301519	0.299389
3.945	0.429848	0.425691	0.292059	0.293442
3.948	0.438902	0.416906	0.2993	0.296859
3.951	0.442767	0.435697	0.283667	0.299148
3.954	0.44108	0.420027	0.295248	0.282389
3.957	0.443383	0.452964	0.296881	0.295943
3.96	0.439076	0.437943	0.296703	0.30667
3.963	0.43713	0.436385	0.284804	0.300917
3.966	0.441212	0.437179	0.304676	0.305647
3.969	0.442592	0.445377	0.288897	0.295454
3.972	0.443362	0.435843	0.298015	0.284243
3.975	0.434015	0.433258	0.298354	0.286884
3.978	0.442266	0.443046	0.297946	0.292715
3.981	0.422652	0.428918	0.307845	0.309741
3.984	0.440705	0.43966	0.289742	0.292497
3.987	0.446873	0.431138	0.294917	0.307775
3.99	0.438241	0.460208	0.298354	0.294378
3.993	0.431848	0.435808	0.284791	0.299207
3.996	0.442408	0.419088	0.290003	0.300968
3.999	0.439416	0.442226	0.297868	0.280452
4.002	0.437753	0.42882	0.298857	0.29029
4.005	0.422431	0.441309	0.294505	0.299159
4.008	0.440154	0.428968	0.294604	0.29718
4.011	0.435993	0.422388	0.300218	0.297397
4.014	0.453249	0.429106	0.29252	0.288191
4.017	0.450874	0.434104	0.285641	0.285992
4.02	0.439877	0.446784	0.286353	0.294422
4.023	0.438373	0.426555	0.299279	0.291057
4.026	0.428515	0.432585	0.29445	0.304974
4.029	0.430353	0.42815	0.296481	0.295834
4.032	0.442919	0.424465	0.299503	0.326708
4.035	0.440729	0.423052	0.300833	0.289763
4.038	0.44322	0.433658	0.303473	0.302937
4.041	0.435209	0.413615	0.297869	0.290986
4.044	0.43179	0.434711	0.308964	0.300029
4.047	0.432333	0.443983	0.290088	0.306293
4.05	0.434179	0.442418	0.304528	0.303806
4.053	0.439676	0.430006	0.29349	0.301616
4.056	0.443863	0.443783	0.309488	0.312745
4.059	0.446987	0.442153	0.294243	0.311086
4.062	0.444462	0.42452	0.298471	0.301877
4.065	0.436638	0.424191	0.29652	0.298333
4.068	0.448333	0.452416	0.311134	0.304281
4.071	0.443468	0.416701	0.301214	0.294593
4.074	0.442698	0.440674	0.294187	0.303707
4.077	0.448363	0.43236	0.300636	0.302432
4.08	0.45116	0.43406	0.310026	0.303431
4.083	0.445986	0.433372	0.30181	0.286423
4.086	0.443712	0.444143	0.302495	0.309724
4.089	0.443842	0.433011	0.307788	0.300644
4.092	0.453414	0.434617	0.292239	0.300095
4.095	0.432754	0.443191	0.312242	0.33175
4.098	0.433832	0.429499	0.302734	0.306479
4.101	0.444589	0.446979	0.291215	0.301353
4.104	0.443002	0.436143	0.298251	0.294703
4.107	0.43777	0.446667	0.295136	0.299993
4.11	0.439409	0.441039	0.303882	0.284637
4.113	0.443591	0.443343	0.3018	0.308252
4.116	0.447631	0.435956	0.300175	0.288184
4.119	0.44291	0.439803	0.289595	0.31114
4.122	0.455141	0.446368	0.302488	0.311218
4.125	0.439643	0.442372	0.305788	0.298683
4.128	0.453318	0.446802	0.300558	0.318203
4.131	0.446018	0.451379	0.306365	0.299941
4.134	0.446615	0.429999	0.311091	0.299488
4.137	0.449751	0.443521	0.30551	0.289998
4.14	0.435337	0.436268	0.30367	0.31611
4.143	0.446933	0.443143	0.294219	0.302469
4.146	0.437209	0.438593	0.299244	0.296335
4.149	0.45296	0.447822	0.305079	0.302877
4.152	0.434076	0.442202	0.300432	0.321221
4.155	0.426508	0.44537	0.308419	0.298778
4.158	0.437415	0.435851	0.298631	0.310411
4.161	0.44902	0.429741	0.308396	0.294227
4.164	0.441078	0.447352	0.294663	0.302516
4.167	0.456472	0.432595	0.298472	0.301204
4.17	0.446102	0.446567	0.298393	0.297805
4.173	0.439425	0.454432	0.300617	0.302116
4.176	0.447863	0.445542	0.298448	0.301715
4.179	0.443238	0.426909	0.310998	0.292164
4.182	0.448583	0.429613	0.302239	0.296291
4.185	0.441452	0.419306	0.305091	0.312749
4.188	0.436762	0.427019	0.308152	0.305002
4.191	0.443738	0.440092	0.306582	0.307457
4.194	0.452148	0.432971	0.305149	0.314087
4.197	0.451757	0.443192	0.290427	0.28923
4.2	0.44496	0.441682	0.302773	0.316484
4.203	0.45704	0.438954	0.300406	0.293638
4.206	0.443961	0.448927	0.289822	0.290983
4.209	0.440268	0.429865	0.303499	0.30784
4.212	0.455871	0.430856	0.295535	0.315139
4.215	0.445892	0.445251	0.298244	0.300772
4.218	0.433451	0.451096	0.303346	0.293037
4.221	0.434347	0.45155	0.294695	0.334658
4.224	0.434158	0.431556	0.298582	0.309692
4.227	0.437247	0.431649	0.300065	0.311047
4.23	0.442245	0.430652	0.299916	0.309702
4.233	0.443708	0.463301	0.297424	0.287594
4.236	0.447333	0.416105	0.311218	0.304706
4.239	0.44121	0.450816	0.303465	0.301646
4.242	0.428444	0.422115	0.300757	0.300213
4.245	0.440164	0.445704	0.294131	0.291731
4.248	0.438893	0.43935	0.278811	0.293363
4.251	0.440875	0.447752	0.294848	0.300367
4.254	0.445769	0.421672	0.283837	0.281836
4.257	0.431282	0.447257	0.298791	0.304385
4.26	0.433063	0.431725	0.302148	0.301331
4.263	0.445207	0.421595	0.29467	0.296175
4.266	0.437376	0.440911	0.298618	0.307615
4.269	0.438042	0.439477	0.293837	0.307687
4.272	0.437651	0.425748	0.289434	0.291671
4.275	0.44133	0.458547	0.286012	0.291533
4.278	0.445264	0.434326	0.284071	0.292226
4.281	0.432105	0.432952	0.290484	0.30242
4.284	0.448662	0.442006	0.301303	0.279487
4.287	0.452233	0.434214	0.285529	0.286249
4.29	0.426696	0.444252	0.294725	0.297603
4.293	0.436885	0.439754	0.300258	0.297658
4.296	0.431078	0.42223	0.293062	0.303386
4.299	0.434619	0.417704	0.281029	0.287588
4.302	0.439287	0.431854	0.291987	0.287078
4.305	0.438272	0.432731	0.293141	0.302737
4.308	0.435968	0.438216	0.279921	0.285074
4.311	0.439792	0.413226	0.290137	0.288496
4.314	0.448911	0.425801	0.295249	0.306387
4.317	0.428146	0.438806	0.289611	0.299259
4.32	0.43383	0.422695	0.297463	0.279335
4.323	0.433436	0.432658	0.284413	0.284133
4.326	0.450243	0.44079	0.286813	0.286558
4.329	0.437461	0.435258	0.283712	0.270522
4.332	0.424314	0.428226	0.299789	0.283604
4.335	0.441186	0.432512	0.289934	0.279712
4.338	0.431268	0.424229	0.293844	0.279369
4.341	0.427651	0.419929	0.285105	0.305529
4.344	0.43807	0.425842	0.278694	0.28484
4.347	0.438248	0.426081	0.285407	0.29049
4.35	0.443313	0.420644	0.293066	0.320309
4.353	0.442404	0.430983	0.293013	0.299544
4.356	0.416765	0.420816	0.282186	0.29617
4.359	0.417954	0.428003	0.281577	0.298973
4.362	0.449953	0.429013	0.291964	0.299814
4.365	0.424963	0.431994	0.305157	0.299225
4.368	0.43827	0.437662	0.286946	0.295159
4.371	0.435477	0.423738	0.299882	0.287185
4.374	0.440348	0.427742	0.290644	0.297455
4.377	0.436194	0.423397	0.294209	0.293681
4.38	0.440768	0.418867	0.293673	0.276135
4.383	0.45335	0.432667	0.287608	0.299097
4.386	0.438936	0.437032	0.293041	0.281719
4.389	0.439594	0.43407	0.293739	0.291302
4.392	0.446511	0.427604	0.291308	0.282452
4.395	0.437015	0.437256	0.296992	0.30944
4.398	0.448897	0.420949	0.303911	0.296632
4.401	0.432875	0.42178	0.29151	0.307184
4.404	0.440319	0.433805	0.299817	0.30145
4.407	0.440911	0.427842	0.294126	0.283511
4.41	0.442893	0.429601	0.295624	0.287436
4.413	0.439094	0.428945	0.301578	0.282644
4.416	0.443102	0.44298	0.30644	0.29418
4.419	0.445476	0.437318	0.30033	0.303736
4.422	0.440545	0.450116	0.294992	0.309663
4.425	0.440329	0.415505	0.302604	0.300488
4.428	0.437472	0.458982	0.295237	0.2919
4.431	0.435919	0.436069	0.305634	0.296604
4.434	0.440595	0.435311	0.300596	0.294225
4.437	0.439081	0.439482	0.295795	0.294865
4.44	0.447432	0.422484	0.277982	0.312976
4.443	0.434637	0.442011	0.289227	0.294871
4.446	0.438971	0.421063	0.303567	0.299946
4.449	0.454531	0.448833	0.298706	0.303132
4.452	0.428616	0.430476	0.299079	0.306293
4.455	0.450141	0.44454	0.293584	0.299485
4.458	0.437959	0.448855	0.303797	0.313648
4.461	0.452323	0.442608	0.302696	0.306283
4.464	0.444543	0.437336	0.315598	0.319089
4.467	0.433172	0.436856	0.306404	0.299908
4.47	0.448253	0.421177	0.298272	0.31496
4.473	0.449566	0.439685	0.307432	0.317919
4.476	0.439389	0.453917	0.290706	0.299479
4.479	0.439065	0.454588	0.288035	0.319865
4.482	0.447411	0.436306	0.311201	0.307703
4.485	0.44077	0.442944	0.311179	0.311364
4.488	0.450378	0.446871	0.302119	0.299924
4.491	0.448075	0.431518	0.308002	0.300147
4.494	0.451944	0.434534	0.29824	0.314154
4.497	0.438685	0.440917	0.296338	0.313575
4.5	0.440288	0.430533	0.299389	0.303704
4.503	0.448928	0.428919	0.294827	0.301461
4.506	0.453233	0.430537	0.294031	0.316434
4.509	0.439685	0.433291	0.312196	0.297649
4.512	0.438079	0.44083	0.294241	0.29328
4.515	0.441651	0.445127	0.296353	0.308853
4.518	0.450717	0.449842	0.305108	0.301809
4.521	0.438834	0.445113	0.309687	0.296241
4.524	0.436634	0.430672	0.306485	0.307509
4.527	0.431205	0.438857	0.298892	0.308684
4.53	0.428629	0.423068	0.300611	0.292806
4.533	0.428711	0.446387	0.302046	0.296807
4.536	0.43653	0.427316	0.301257	0.289934
4.539	0.4519	0.444269	0.296518	0.296241
4.542	0.443981	0.437475	0.283841	0.304076
4.545	0.43032	0.44273	0.30534	0.298498
4.548	0.445333	0.444352	0.298681	0.298485
4.551	0.442208	0.442785	0.298295	0.295751
4.554	0.43903	0.433639	0.300695	0.302783
4.557	0.427316	0.438003	0.31137	0.303657
4.56	0.444474	0.43635	0.287804	0.29322
4.563	0.434522	0.427521	0.298408	0.293481
4.566	0.445935	0.428977	0.289927	0.30027
4.569	0.450897	0.426881	0.285455	0.296905
4.572	0.454847	0.434155	0.298494	0.286858
4.575	0.433911	0.434062	0.290897	0.302668
4.578	0.447607	0.434144	0.296467	0.294596
4.581	0.445477	0.414023	0.290428	0.317168
4.584	0.443917	0.43903	0.286693	0.287266
4.587	0.456827	0.443501	0.29769	0.290917
4.59	0.451927	0.429571	0.293216	0.298634
4.593	0.440451	0.431695	0.281477	0.297602
4.596	0.44567	0.449094	0.279058	0.285885
4.599	0.435678	0.420848	0.299432	0.289127
4.602	0.447015	0.434194	0.290496	0.288863
4.605	0.439953	0.428896	0.300239	0.305592
4.608	0.44539	0.436987	0.302678	0.304117
4.611	0.444075	0.41162	0.297164	0.282614
4.614	0.434269	0.434205	0.297241	0.290917
4.617	0.425363	0.447834	0.292983	0.292291
4.62	0.431319	0.445608	0.288525	0.300697
4.623	0.42969	0.422209	0.291718	0.294912
4.626	0.442159	0.443107	0.280828	0.314857
4.629	0.44384	0.426983	0.291391	0.299838
4.632	0.442476	0.450152	0.28782	0.284795
4.635	0.430623	0.432672	0.285064	0.29623
4.638	0.443779	0.441232	0.293013	0.292452
4.641	0.447634	0.441613	0.285572	0.29621
4.644	0.427107	0.418426	0.289578	0.30271
4.647	0.439325	0.42413	0.306224	0.292535
4.65	0.437606	0.438053	0.291469	0.308612
4.653	0.433626	0.440742	0.299744	0.296356
4.656	0.435924	0.436348	0.283549	0.281405
4.659	0.43651	0.438778	0.29559	0.290818
4.662	0.442316	0.407434	0.292935	0.288307
4.665	0.447008	0.429899	0.28881	0.290006
4.668	0.431981	0.418561	0.283512	0.294011
4.671	0.430755	0.421056	0.287107	0.309756
4.674	0.423536	0.424592	0.294836	0.296601
4.677	0.434625	0.438882	0.281118	0.279599
4.68	0.424237	0.429326	0.284048	0.28747
4.683	0.43975	0.43685	0.287471	0.294069
4.686	0.451452	0.430583	0.285306	0.296755
4.689	0.436534	0.404531	0.283661	0.28965
4.692	0.434989	0.427029	0.301074	0.291168
4.695	0.429572	0.4027	0.294977	0.292153
4.698	0.41877	0.436649	0.28512	0.286845
4.701	0.447087	0.43882	0.299733	0.284528
4.704	0.444172	0.424853	0.286218	0.284077
4.707	0.435931	0.408998	0.291809	0.301015
4.71	0.435064	0.434147	0.283935	0.27768
4.713	0.424076	0.436386	0.286062	0.291552
4.716	0.428004	0.418779	0.286854	0.295296
4.719	0.443393	0.42422	0.288845	0.284233
4.722	0.429987	0.416637	0.29135	0.293149
4.725	0.441814	0.435852	0.289509	0.295335
4.728	0.442775	0.445433	0.292746	0.290222
4.731	0.43291	0.444769	0.283052	0.287914
4.734	0.438189	0.427202	0.28488	0.296068
4.737	0.437253	0.420552	0.300153	0.30069
4.74	0.447282	0.433398	0.312529	0.301941
4.743	0.437301	0.413026	0.291142	0.296019
4.746	0.436158	0.431749	0.289874	0.298704
4.749	0.445882	0.437357	0.285555	0.269753
4.752	0.446609	0.423831	0.28529	0.294578
4.755	0.422698	0.413674	0.293423	0.276046
4.758	0.42868	0.432396	0.291234	0.285679
4.761	0.422252	0.433741	0.298541	0.301631
4.764	0.447436	0.436526	0.294007	0.292882
4.767	0.424781	0.432943	0.298494	0.28603
4.77	0.42893	0.436512	0.298813	0.291418
4.773	0.43255	0.416521	0.282434	0.286102
4.776	0.440525	0.421742	0.304436	0.284319
4.779	0.445547	0.426812	0.304198	0.294346
4.782	0.436502	0.435672	0.300709	0.296616
4.785	0.426613	0.436662	0.302077	0.297235
4.788	0.43342	0.444856	0.294417	0.301302
4.791	0.436847	0.415918	0.300676	0.292121
4.794	0.422414	0.423084	0.288067	0.303126
4.797	0.428889	0.432444	0.307073	0.296807
4.8	0.433058	0.418231	0.285248	0.299495
4.803	0.424748	0.433367	0.293316	0.27395
4.806	0.426648	0.432051	0.285771	0.294607
4.809	0.428667	0.422813	0.291099	0.285991
4.812	0.43349	0.419525	0.293067	0.306637
4.815	0.430096	0.432061	0.290988	0.303443
4.818	0.425834	0.42732	0.287928	0.300315
4.821	0.435643	0.431468	0.292765	0.296977
4.824	0.435832	0.431859	0.286276	0.293089
4.827	0.430804	0.424209	0.29108	0.278263
4.83	0.451916	0.418876	0.288033	0.27429
4.833	0.431687	0.413432	0.284209	0.299476
4.836	0.418684	0.438568	0.287534	0.283262
4.839	0.440976	0.424603	0.298608	0.291633
4.842	0.448205	0.42248	0.285528	0.293531
4.845	0.43957	0.419523	0.285398	0.294778
4.848	0.442247	0.418087	0.283309	0.303048
4.851	0.434903	0.4321	0.294677	0.295189
4.854	0.434412	0.420137	0.28105	0.301636
4.857	0.437731	0.43061	0.285393	0.296078
4.86	0.447918	0.425258	0.289615	0.27583
4.863	0.438213	0.40976	0.288096	0.276259
4.866	0.44455	0.427269	0.28826	0.313265
4.869	0.44067	0.428473	0.292467	0.282928
4.872	0.44487	0.420365	0.294206	0.290522
4.875	0.43528	0.430435	0.295128	0.294507
4.878	0.440515	0.425977	0.272125	0.29264
4.881	0.447857	0.414509	0.287578	0.294338
4.884	0.425207	0.438138	0.279433	0.283752
4.887	0.415557	0.429269	0.2876	0.299205
4.89	0.413691	0.422498	0.297915	0.297421
4.893	0.43842	0.438993	0.292261	0.282161
4.896	0.428799	0.441355	0.297336	0.299297
4.899	0.412613	0.433208	0.281421	0.302521
4.902	0.420432	0.43132	0.297481	0.28861
4.905	0.426489	0.424256	0.284332	0.29468
4.908	0.427855	0.429956	0.287012	0.301167
4.911	0.438619	0.412983	0.292895	0.269392
4.914	0.440181	0.420844	0.285817	0.280125
4.917	0.438199	0.42628	0.289846	0.278386
4.92	0.43892	0.414869	0.278926	0.288116
4.923	0.440641	0.416419	0.287429	0.280549
4.926	0.430181	0.42664	0.285745	0.296417
4.929	0.43465	0.419627	0.282319	0.292325
4.932	0.441015	0.432975	0.28695	0.293716
4.935	0.423885	0.431869	0.292253	0.307521
4.938	0.432887	0.448879	0.27808	0.280837
4.941	0.431316	0.412989	0.290988	0.268746
4.944	0.415361	0.426479	0.284234	0.289336
4.947	0.434046	0.427358	0.280465	0.2969
4.95	0.433183	0.434513	0.28672	0.299921
4.953	0.412738	0.42526	0.284253	0.284149
4.956	0.431701	0.423975	0.287655	0.284446
4.959	0.427242	0.434194	0.285997	0.276199
4.962	0.428049	0.427735	0.281418	0.290804
4.965	0.417051	0.417307	0.284268	0.296694
4.968	0.416123	0.43432	0.287774	0.271486
4.971	0.437214	0.415527	0.305475	0.282487
4.974	0.429467	0.415323	0.292251	0.320665
4.977	0.437268	0.41942	0.278429	0.291197
4.98	0.423398	0.422623	0.288181	0.289609
4.983	0.444852	0.42303	0.287675	0.289607
4.986	0.433273	0.441328	0.286124	0.287554
4.989	0.441603	0.443819	0.28486	0.283173
4.992	0.426516	0.431343	0.283363	0.294712
4.995	0.425474	0.420399	0.272397	0.296583
4.998	0.43546	0.408087	0.279548	0.2802
5.001	0.431699	0.417402	0.284116	0.303085
5.004	0.423073	0.430678	0.287859	0.300825
5.007	0.435534	0.411374	0.283459	0.285122
5.01	0.43395	0.415004	0.289562	0.294257
5.013	0.426844	0.44734	0.283423	0.282823
5.016	0.422139	0.441481	0.277618	0.278654
5.019	0.424816	0.437029	0.272827	0.296345
5.022	0.433224	0.418592	0.289906	0.272436
5.025	0.439803	0.426118	0.28379	0.287325
5.028	0.427623	0.432581	0.286917	0.280085
5.031	0.425219	0.431775	0.29305	0.29204
5.034	0.421924	0.414559	0.284638	0.28338
5.037	0.415509	0.403438	0.280881	0.301941
5.04	0.416893	0.416169	0.280094	0.297057
5.043	0.439602	0.429781	0.292797	0.284373
5.046	0.41493	0.432625	0.289533	0.300042
5.049	0.417552	0.420378	0.286692	0.291944
5.052	0.426915	0.431863	0.277319	0.291446
5.055	0.436829	0.430391	0.268867	0.290832
5.058	0.427938	0.422359	0.292368	0.289884
5.061	0.419378	0.422129	0.284961	0.291472
5.064	0.426567	0.427531	0.285814	0.283569
5.067	0.437454	0.408629	0.276858	0.289839
5.07	0.422244	0.432102	0.295179	0.301757
5.073	0.426115	0.441408	0.278226	0.279973
5.076	0.435238	0.41974	0.294052	0.27955
5.079	0.424526	0.413567	0.268828	0.297535
5.082	0.432615	0.414509	0.274628	0.297127
5.085	0.430419	0.419373	0.288383	0.300158
5.088	0.430722	0.43891	0.279748	0.309549
5.091	0.422594	0.433672	0.281729	0.291551
5.094	0.438588	0.432617	0.287602	0.278601
5.097	0.431208	0.435914	0.293443	0.295817
5.1	0.41015	0.419851	0.285911	0.273431
5.103	0.427454	0.428808	0.283991	0.284108
5.106	0.438958	0.416144	0.283539	0.293383
5.109	0.429144	0.434286	0.263103	0.269531
5.112	0.426583	0.420448	0.283826	0.299046
5.115	0.415027	0.444516	0.282691	0.280495
5.118	0.427151	0.414617	0.282813	0.280439
5.121	0.433682	0.4249	0.279959	0.268766
5.124	0.428581	0.41513	0.293478	0.312894
5.127	0.431123	0.429317	0.268708	0.297956
5.13	0.431894	0.421782	0.276699	0.277255
5.133	0.43082	0.435359	0.281173	0.284884
5.136	0.422208	0.418677	0.295426	0.267334
5.139	0.431213	0.420176	0.271294	0.271574
5.142	0.413486	0.420257	0.278471	0.295398
5.145	0.422324	0.424818	0.280864	0.303392
5.148	0.419322	0.427531	0.279712	0.28253
5.151	0.41276	0.43263	0.281384	0.288103
5.154	0.432533	0.437354	0.275372	0.284843
5.157	0.435262	0.411353	0.284722	0.277325
5.16	0.419379	0.40304	0.281722	0.285693
5.163	0.420081	0.411714	0.285096	0.282517
5.166	0.429905	0.413878	0.276976	0.281122
5.169	0.430333	0.419127	0.275309	0.28647
5.172	0.429508	0.415786	0.281623	0.276136
5.175	0.41576	0.417931	0.292844	0.278962
5.178	0.417944	0.420968	0.288588	0.297337
5.181	0.429881	0.430986	0.280819	0.291658
5.184	0.425057	0.436937	0.278041	0.270014
5.187	0.42312	0.441653	0.280186	0.273536
5.19	0.431708	0.428152	0.293396	0.289638
5.193	0.41571	0.427974	0.293506	0.2636
5.196	0.425605	0.40942	0.288403	0.265877
5.199	0.423737	0.419165	0.283916	0.291914
5.202	0.427526	0.408733	0.282485	0.285556
5.205	0.436505	0.421153	0.292015	0.290267
5.208	0.436275	0.417942	0.281932	0.290956
5.211	0.439033	0.422714	0.279598	0.276864
5.214	0.428954	0.431388	0.29465	0.291103
5.217	0.441175	0.431279	0.282316	0.294497
5.22	0.431716	0.422277	0.291666	0.292602
5.223	0.433573	0.407477	0.281714	0.28107
5.226	0.418693	0.423807	0.285111	0.279032
5.229	0.420579	0.423373	0.294879	0.280147
5.232	0.436094	0.405554	0.292125	0.285977
5.235	0.433675	0.419327	0.27742	0.285761
5.238	0.428022	0.422224	0.2825	0.277414
5.241	0.42057	0.411055	0.276454	0.278682
5.244	0.435672	0.435013	0.28692	0.289014
5.247	0.42836	0.402287	0.280601	0.282511
5.25	0.425623	0.420528	0.282225	0.283669
5.253	0.429819	0.4259	0.274207	0.280183
5.256	0.415349	0.416616	0.279174	0.263984
5.259	0.423816	0.43616	0.280391	0.285633
5.262	0.418022	0.409624	0.290184	0.291165
5.265	0.435876	0.426585	0.279255	0.280654
5.268	0.427068	0.418845	0.298203	0.273175
5.271	0.428965	0.433437	0.272346	0.306394
5.274	0.431335	0.440079	0.28487	0.293298
5.277	0.429398	0.408677	0.290825	0.277299
5.28	0.426426	0.428019	0.274633	0.287484
5.283	0.432042	0.399042	0.294635	0.277187
5.286	0.422888	0.443588	0.289027	0.287402
5.289	0.41672	0.401898	0.279723	0.299342
5.292	0.422406	0.425823	0.291991	0.262998
5.295	0.413115	0.427039	0.293121	0.286711
5.298	0.451423	0.418485	0.283987	0.298983
5.301	0.4326	0.423967	0.275562	0.27969
5.304	0.431039	0.424893	0.28147	0.292664
5.307	0.440093	0.410415	0.280994	0.295535
5.31	0.432323	0.420756	0.272243	0.294127
5.313	0.417174	0.426169	0.290163	0.29461
5.316	0.433552	0.431131	0.278587	0.294867
5.319	0.427286	0.422551	0.279056	0.290873
5.322	0.431254	0.429138	0.287003	0.286853
5.325	0.430632	0.428993	0.286411	0.303516
5.328	0.440664	0.416917	0.288631	0.276738
5.331	0.438012	0.431532	0.273587	0.299828
5.334	0.439174	0.413429	0.296024	0.289277
5.337	0.433199	0.410169	0.295372	0.295617
5.34	0.424722	0.430163	0.28415	0.27714
5.343	0.422723	0.418094	0.288918	0.283396
5.346	0.424514	0.441313	0.275248	0.275489
5.349	0.435832	0.443921	0.300034	0.30047
5.352	0.430932	0.413381	0.277472	0.270032
5.355	0.439214	0.415176	0.298417	0.281696
5.358	0.420507	0.4072	0.280293	0.289602
5.361	0.428054	0.425573	0.293018	0.290856
5.364	0.432278	0.418508	0.290247	0.302853
5.367	0.423632	0.420736	0.28014	0.28691
5.37	0.439216	0.411171	0.282776	0.279582
5.373	0.433423	0.401051	0.276824	0.296519
5.376	0.429233	0.437364	0.28182	0.291334
5.379	0.415854	0.430748	0.282363	0.299988
5.382	0.439232	0.433802	0.292311	0.29333
5.385	0.428754	0.422057	0.285566	0.280851
5.388	0.437664	0.431887	0.301863	0.296011
5.391	0.44724	0.414493	0.276944	0.297354
5.394	0.468244	0.434872	0.291928	0.272289
5.397	0.436892	0.436138	0.296381	0.278699
5.4	0.413025	0.433068	0.27491	0.278608
5.403	0.421955	0.424229	0.29256	0.291853
5.406	0.440544	0.435535	0.291634	0.294877
5.409	0.442066	0.421135	0.293996	0.28318
5.412	0.418853	0.441365	0.28392	0.28923
5.415	0.427084	0.407165	0.276361	0.304755
5.418	0.438565	0.426678	0.28385	0.28675
5.421	0.438094	0.420212	0.278313	0.303519
5.424	0.442492	0.41472	0.284581	0.284897
5.427	0.432736	0.416086	0.279082	0.294491
5.43	0.440334	0.42717	0.27865	0.295674
5.433	0.446728	0.446553	0.290635	0.272102
5.436	0.429223	0.408291	0.289956	0.295329
5.439	0.419191	0.424123	0.288807	0.272063
5.442	0.418453	0.440229	0.291005	0.293188
5.445	0.425424	0.434792	0.290074	0.278277
5.448	0.427235	0.439707	0.292545	0.293938
5.451	0.421011	0.41442	0.287832	0.28748
5.454	0.440211	0.449109	0.290379	0.283815
5.457	0.432775	0.402772	0.286974	0.281801
5.46	0.43163	0.413413	0.289378	0.282331
5.463	0.423973	0.412767	0.283414	0.295922
5.466	0.432227	0.420835	0.291085	0.291706
5.469	0.429488	0.431199	0.281553	0.2728
5.472	0.431395	0.426208	0.283146	0.280707
5.475	0.41706	0.425953	0.273761	0.313023
5.478	0.40546	0.397906	0.276346	0.303179
5.481	0.419763	0.423083	0.284269	0.271711
5.484	0.444439	0.418035	0.279417	0.259558
5.487	0.423187	0.432882	0.28386	0.29236
5.49	0.430337	0.424522	0.275957	0.295641
5.493	0.43787	0.438701	0.27993	0.295323
5.496	0.431426	0.43807	0.2869	0.281681
5.499	0.421739	0.422126	0.277497	0.268107
5.502	0.414653	0.412879	0.292479	0.27811
5.505	0.427003	0.401248	0.299881	0.264762
5.508	0.417677	0.403669	0.285875	0.288703
5.511	0.425105	0.418136	0.282283	0.283166
5.514	0.425688	0.441696	0.285378	0.284396
5.517	0.431077	0.411649	0.282952	0.297829
5.52	0.426342	0.406933	0.290708	0.269853
5.523	0.432297	0.425038	0.287232	0.282263
5.526	0.421985	0.401185	0.28732	0.275373
5.529	0.436684	0.412752	0.284192	0.275342
5.532	0.417363	0.432805	0.280247	0.298297
5.535	0.435075	0.421443	0.278773	0.286675
5.538	0.426223	0.416506	0.267173	0.269618
5.541	0.412401	0.426868	0.268525	0.271405
5.544	0.418318	0.402508	0.282302	0.293724
5.547	0.398501	0.405938	0.282709	0.277499
5.55	0.425831	0.418629	0.26952	0.278615
5.553	0.419485	0.428411	0.272915	0.283971
5.556	0.420916	0.42056	0.268646	0.263468
5.559	0.42699	0.437801	0.294231	0.286556
5.562	0.441857	0.425878	0.285694	0.285701
5.565	0.422957	0.41687	0.289729	0.274435
5.568	0.416257	0.418736	0.278445	0.279032
5.571	0.447217	0.403392	0.279884	0.266803
5.574	0.415368	0.397277	0.269814	0.267875
5.577	0.416043	0.398237	0.270001	0.288126
5.58	0.430582	0.424011	0.279606	0.301053
5.583	0.43312	0.402862	0.279798	0.286645
5.586	0.437957	0.398065	0.285459	0.281881
5.589	0.427497	0.447873	0.291522	0.275061
5.592	0.416018	0.415894	0.269331	0.284086
5.595	0.429543	0.421	0.275433	0.281483
5.598	0.430946	0.417413	0.286676	0.260655
5.601	0.404579	0.420577	0.285455	0.268553
5.604	0.430427	0.415275	0.26608	0.280189
5.607	0.417159	0.405458	0.267002	0.295801
5.61	0.426658	0.421527	0.28033	0.289644
5.613	0.413962	0.411823	0.276588	0.286291
5.616	0.41892	0.419293	0.28422	0.281817
5.619	0.417764	0.41392	0.272489	0.264197
5.622	0.421362	0.412037	0.28482	0.276959
5.625	0.426525	0.397483	0.28739	0.270778
5.628	0.398434	0.402878	0.273428	0.264889
5.631	0.437709	0.396454	0.280352	0.287428
5.634	0.434193	0.412006	0.28528	0.269873
5.637	0.431703	0.421515	0.290491	0.279496
5.64	0.41759	0.421886	0.274226	0.27378
5.643	0.439158	0.415736	0.278287	0.302836
5.646	0.438397	0.421434	0.267939	0.280251
5.649	0.418393	0.412707	0.276013	0.266207
5.652	0.418757	0.420937	0.275969	0.296711
5.655	0.417291	0.402625	0.282718	0.25674
5.658	0.408797	0.435426	0.270659	0.284876
5.661	0.422872	0.409851	0.281729	0.276693
5.664	0.435542	0.422677	0.274532	0.270342
5.667	0.424332	0.439657	0.274107	0.309186
5.67	0.427923	0.403634	0.291939	0.279782
5.673	0.419624	0.403787	0.286392	0.287489
5.676	0.410932	0.438931	0.26556	0.285996
5.679	0.417921	0.388616	0.281308	0.296289
5.682	0.423653	0.416019	0.275553	0.290664
5.685	0.426688	0.42513	0.275967	0.272914
5.688	0.423175	0.4076	0.292148	0.295371
5.691	0.4311	0.417357	0.264537	0.285789
5.694	0.427529	0.416755	0.262506	0.303318
5.697	0.421039	0.419183	0.288841	0.297656
5.7	0.423603	0.434927	0.279485	0.29837
5.703	0.405524	0.440624	0.289613	0.269945
5.706	0.414343	0.435644	0.273549	0.280864
5.709	0.420456	0.418097	0.262525	0.289755
5.712	0.43426	0.424996	0.276875	0.282435
5.715	0.427417	0.431747	0.27632	0.277225
5.718	0.416677	0.418934	0.274327	0.295223
5.721	0.429819	0.422527	0.270438	0.291801
5.724	0.419306	0.404797	0.284851	0.291886
5.727	0.426205	0.42724	0.28203	0.284836
5.73	0.431248	0.445517	0.290258	0.270594
5.733	0.427599	0.425836	0.271672	0.278584
5.736	0.428665	0.423777	0.295256	0.279512
5.739	0.432785	0.394871	0.293645	0.276891
5.742	0.416998	0.396958	0.27519	0.294243
5.745	0.427392	0.421122	0.270894	0.290812
5.748	0.418259	0.407055	0.273859	0.281576
5.751	0.42655	0.437778	0.275863	0.26979
5.754	0.422764	0.435298	0.281489	0.270935
5.757	0.434179	0.392034	0.273024	0.2774
5.76	0.43161	0.390829	0.274698	0.285038
5.763	0.412753	0.428558	0.277171	0.281271
5.766	0.426874	0.403944	0.280876	0.278964
5.769	0.429623	0.394879	0.28657	0.279692
5.772	0.426826	0.431687	0.261983	0.298652
5.775	0.437076	0.41641	0.277369	0.274544
5.778	0.399685	0.413497	0.272561	0.303303
5.781	0.425331	0.432033	0.274646	0.301389
5.784	0.456805	0.426641	0.282169	0.273442
5.787	0.399277	0.405507	0.267155	0.300167
5.79	0.425403	0.398441	0.290126	0.291446
5.793	0.425582	0.392517	0.284163	0.283231
5.796	0.415419	0.414177	0.268396	0.286569
5.799	0.420017	0.430464	0.275501	0.275641
5.802	0.416798	0.44371	0.269755	0.295438
5.805	0.417981	0.400788	0.288661	0.278186
5.808	0.409563	0.411609	0.272415	0.265129
5.811	0.429578	0.414809	0.25812	0.271382
5.814	0.429646	0.423759	0.271514	0.276578
5.817	0.408058	0.406309	0.273956	0.281579
5.82	0.410892	0.403762	0.291264	0.282751
5.823	0.426175	0.4054	0.286187	0.256259
5.826	0.411773	0.432756	0.267191	0.265039
5.829	0.409325	0.427439	0.28038	0.268285
5.832	0.424277	0.405337	0.284796	0.276785
5.835	0.4273	0.416819	0.26998	0.294077
5.838	0.432002	0.408676	0.280923	0.291753
5.841	0.433182	0.390143	0.272274	0.290903
5.844	0.430171	0.403523	0.271608	0.276571
5.847	0.403021	0.421484	0.279873	0.3016
5.85	0.420429	0.432891	0.263319	0.27686
5.853	0.416022	0.396444	0.280267	0.282194
5.856	0.419707	0.412977	0.265909	0.268099
5.859	0.432215	0.408199	0.275483	0.264696
5.862	0.431649	0.412069	0.273419	0.275092
5.865	0.437001	0.418672	0.26795	0.283355
5.868	0.421933	0.428509	0.27191	0.295127
5.871	0.426421	0.400688	0.274346	0.261138
5.874	0.422623	0.407143	0.290952	0.300853
5.877	0.421187	0.415986	0.290056	0.29365
5.88	0.412079	0.398993	0.266692	0.259287
5.883	0.429941	0.396925	0.272193	0.283079
5.886	0.420191	0.42211	0.264073	0.27918
5.889	0.423543	0.405949	0.27281	0.273028
5.892	0.410002	0.405401	0.280185	0.271624
5.895	0.431551	0.428205	0.278903	0.26793
5.898	0.436993	0.41099	0.262285	0.287478
5.901	0.41617	0.415999	0.263415	0.29342
5.904	0.412054	0.427354	0.269026	0.274799
5.907	0.416542	0.424648	0.26136	0.271791
5.91	0.413435	0.410998	0.258411	0.297742
5.913	0.413144	0.409018	0.277407	0.295664
5.916	0.418494	0.429107	0.275056	0.25892
5.919	0.418533	0.400987	0.273465	0.273274
5.922	0.415285	0.412793	0.249401	0.286059
5.925	0.413635	0.416764	0.28569	0.270636
5.928	0.424735	0.406951	0.271953	0.282052
5.931	0.403657	0.386239	0.264248	0.271079
5.934	0.414488	0.417644	0.267522	0.282321
5.937	0.414052	0.397	0.286558	0.272905
5.94	0.414338	0.43037	0.287613	0.266601
5.943	0.414397	0.410533	0.272387	0.283583
5.946	0.420108	0.41131	0.26647	0.283993
5.949	0.414124	0.418819	0.27171	0.259984
5.952	0.42495	0.414838	0.278661	0.275434
5.955	0.417249	0.39669	0.256492	0.258383
5.958	0.408182	0.409862	0.276869	0.272819
5.961	0.411164	0.410945	0.267976	0.273975
5.964	0.412276	0.415961	0.280968	0.285511
5.967	0.414208	0.405246	0.2768	0.301946
5.97	0.411475	0.391166	0.270915	0.28156
5.973	0.421607	0.426197	0.270442	0.279318
5.976	0.420486	0.410168	0.274336	0.297372
5.979	0.419505	0.406019	0.272107	0.277977
5.982	0.421638	0.409831	0.261854	0.287491
5.985	0.429871	0.423189	0.268128	0.265501
5.988	0.427329	0.410547	0.263493	0.271907
5.991	0.397208	0.413876	0.275196	0.274647
5.994	0.435134	0.420981	0.274391	0.266391
[truncated: 1,471 more rows]
