# Supplementary material for: Binary-FRET reveals transient excited-state structure associated with activity-dependent CaMKII - NR2B binding and adaptation
Source: Nat Commun. 2022 Oct 25;13:6335. doi: 10.1038/s41467-022-33795-8 (PMC9596428; doi:10.1038/s41467-022-33795-8)
Supplement: Supplementary file 3 — Source Data [file 41467_2022_33795_MOESM3_ESM.zip › Nat Comm Source Data Files Excel folder/fig 2 Excel folder/Data 2 Anisotropy.xls]

## Sheet: Data 2
	UrVA	mChVA	UrVV	mChVV
0	0.302475	0.330904	0.0835716	0.138644
0.003	0.312017	0.345519	0.0860303	0.167885
0.006	0.316299	0.343362	0.106585	0.162641
0.009	0.310574	0.357552	0.110496	0.170094
0.012	0.327425	0.346954	0.119085	0.186418
0.015	0.329102	0.356298	0.129752	0.175098
0.018	0.331468	0.357171	0.146981	0.190304
0.021	0.330998	0.345587	0.152801	0.199576
0.024	0.330205	0.368977	0.158503	0.210057
0.027	0.349086	0.355091	0.168231	0.218777
0.03	0.346636	0.375841	0.180523	0.225606
0.033	0.34964	0.376568	0.194315	0.23886
0.036	0.35506	0.37772	0.20437	0.241342
0.039	0.356622	0.377082	0.201811	0.25112
0.042	0.349974	0.391146	0.227404	0.260645
0.045	0.366186	0.394987	0.228159	0.263955
0.048	0.37748	0.396948	0.238954	0.278261
0.051	0.380703	0.395872	0.255113	0.289589
0.054	0.379065	0.400703	0.256241	0.292457
0.057	0.388867	0.40221	0.262707	0.302967
0.06	0.388434	0.414086	0.275108	0.309626
0.063	0.398483	0.408298	0.28181	0.322832
0.066	0.402871	0.41403	0.299855	0.319586
0.069	0.408965	0.422167	0.290244	0.334204
0.072	0.411072	0.420531	0.302426	0.340371
0.075	0.414664	0.430273	0.320249	0.336463
0.078	0.41878	0.435487	0.321499	0.343479
0.081	0.421102	0.431622	0.331681	0.352404
0.084	0.426822	0.440542	0.340207	0.359536
0.087	0.432326	0.443564	0.33865	0.365351
0.09	0.441333	0.447384	0.350758	0.371064
0.093	0.441793	0.449849	0.350754	0.378458
0.096	0.439123	0.459381	0.361876	0.380057
0.099	0.453867	0.45469	0.362306	0.382181
0.102	0.444191	0.45759	0.365372	0.384708
0.105	0.457884	0.461089	0.37254	0.389658
0.108	0.457044	0.464168	0.381022	0.396026
0.111	0.454822	0.467874	0.375663	0.396974
0.114	0.454824	0.47311	0.380412	0.404183
0.117	0.467686	0.473623	0.384067	0.404825
0.12	0.469072	0.473728	0.391547	0.406093
0.123	0.462237	0.48048	0.394564	0.407837
0.126	0.469781	0.480684	0.398468	0.411283
0.129	0.472421	0.479544	0.406675	0.409043
0.132	0.472173	0.484466	0.406922	0.417583
0.135	0.488699	0.487436	0.404907	0.422064
0.138	0.484741	0.486484	0.405141	0.423461
0.141	0.477055	0.49125	0.407259	0.427678
0.144	0.483574	0.493176	0.41497	0.422409
0.147	0.482573	0.496166	0.414022	0.427357
0.15	0.482215	0.492167	0.415599	0.423387
0.153	0.491048	0.494468	0.412919	0.426644
0.156	0.485945	0.495029	0.421461	0.431847
0.159	0.489968	0.496098	0.41365	0.425921
0.162	0.495361	0.496563	0.416007	0.432328
0.165	0.497655	0.497501	0.417653	0.428605
0.168	0.496091	0.502806	0.417026	0.438136
0.171	0.49408	0.500654	0.422833	0.431662
0.174	0.493278	0.502903	0.425204	0.432627
0.177	0.500998	0.502652	0.42068	0.435293
0.18	0.496176	0.499984	0.426453	0.435881
0.183	0.502264	0.505309	0.42412	0.436807
0.186	0.497361	0.503791	0.429442	0.436108
0.189	0.498103	0.50773	0.422993	0.43111
0.192	0.50278	0.507167	0.428424	0.437237
0.195	0.492261	0.507301	0.421645	0.437657
0.198	0.498771	0.511384	0.424243	0.436738
0.201	0.497957	0.508113	0.426024	0.435835
0.204	0.503403	0.505707	0.424732	0.436004
0.207	0.501416	0.508383	0.423276	0.435311
0.21	0.501161	0.508445	0.424823	0.433921
0.213	0.498358	0.504287	0.421034	0.435735
0.216	0.504525	0.513409	0.424851	0.436365
0.219	0.503944	0.505497	0.422695	0.431441
0.222	0.499448	0.506225	0.423879	0.436251
0.225	0.502336	0.510714	0.428392	0.432434
0.228	0.503287	0.50659	0.42156	0.439114
0.231	0.497982	0.50688	0.432206	0.438337
0.234	0.50694	0.508694	0.421448	0.432274
0.237	0.498167	0.507878	0.425199	0.43862
0.24	0.505284	0.509684	0.428288	0.441866
0.243	0.506189	0.506604	0.42257	0.438023
0.246	0.501503	0.509615	0.426521	0.425967
0.249	0.504205	0.508264	0.420159	0.429447
0.252	0.500067	0.508467	0.425515	0.43358
0.255	0.50204	0.509906	0.429295	0.434049
0.258	0.506872	0.509321	0.428718	0.430967
0.261	0.498591	0.509996	0.418237	0.433182
0.264	0.503839	0.5102	0.428197	0.433208
0.267	0.502007	0.512374	0.420953	0.423521
0.27	0.504596	0.513204	0.416865	0.434656
0.273	0.498947	0.509315	0.422996	0.429607
0.276	0.505547	0.504889	0.424061	0.426921
0.279	0.497214	0.50907	0.421196	0.430706
0.282	0.500701	0.506037	0.413983	0.429296
0.285	0.503139	0.508896	0.429472	0.433529
0.288	0.496352	0.505635	0.421495	0.426517
0.291	0.512534	0.509978	0.422694	0.430176
0.294	0.506002	0.508891	0.418501	0.429995
0.297	0.507556	0.507848	0.42201	0.425952
0.3	0.493538	0.515092	0.42224	0.431083
0.303	0.508759	0.509865	0.421455	0.422308
0.306	0.507166	0.51016	0.417604	0.427919
0.309	0.50281	0.508817	0.423461	0.422989
0.312	0.499744	0.503592	0.415276	0.425214
0.315	0.506475	0.510462	0.414946	0.419222
0.318	0.501292	0.504325	0.415506	0.427891
0.321	0.503108	0.504755	0.417583	0.425697
0.324	0.50594	0.507303	0.413875	0.415521
0.327	0.500216	0.509613	0.41239	0.424352
0.33	0.504741	0.506411	0.417186	0.421779
0.333	0.501127	0.507965	0.417655	0.424546
0.336	0.507051	0.507177	0.417771	0.425945
0.339	0.506232	0.514249	0.423614	0.420012
0.342	0.504565	0.507919	0.413878	0.420805
0.345	0.500481	0.507275	0.417745	0.422687
0.348	0.502246	0.504589	0.40896	0.426662
0.351	0.495615	0.508458	0.417317	0.423404
0.354	0.500039	0.506108	0.415269	0.417394
0.357	0.50069	0.507653	0.417599	0.42214
0.36	0.498461	0.508995	0.416011	0.417639
0.363	0.502641	0.506252	0.417749	0.42002
0.366	0.505804	0.50729	0.41667	0.423941
0.369	0.499421	0.503841	0.408994	0.416837
0.372	0.502996	0.502812	0.413378	0.415944
0.375	0.500836	0.5022	0.413775	0.416826
0.378	0.503831	0.505432	0.407851	0.422775
0.381	0.497742	0.505071	0.411713	0.421418
0.384	0.50034	0.50698	0.408196	0.419401
0.387	0.50732	0.50279	0.412508	0.417533
0.39	0.500128	0.506913	0.403518	0.416817
0.393	0.501682	0.510353	0.403732	0.410703
0.396	0.499129	0.502616	0.410679	0.424191
0.399	0.500171	0.507643	0.408721	0.414063
0.402	0.499548	0.507977	0.414261	0.416668
0.405	0.50391	0.503764	0.407618	0.412766
0.408	0.503826	0.509675	0.407879	0.420094
0.411	0.502452	0.504638	0.407883	0.414272
0.414	0.498934	0.505811	0.410231	0.413588
0.417	0.503147	0.511614	0.414033	0.413058
0.42	0.507589	0.501775	0.412174	0.41355
0.423	0.507192	0.508225	0.404497	0.417108
0.426	0.499471	0.506252	0.409641	0.415702
0.429	0.50821	0.506693	0.407014	0.416065
0.432	0.506985	0.510691	0.40864	0.41147
0.435	0.499828	0.506609	0.407411	0.414194
0.438	0.502729	0.506794	0.411639	0.41698
0.441	0.504233	0.505692	0.403368	0.413817
0.444	0.505966	0.507175	0.408798	0.414084
0.447	0.504614	0.509252	0.408974	0.41355
0.45	0.501459	0.50784	0.403012	0.410568
0.453	0.502624	0.511592	0.407994	0.40824
0.456	0.500055	0.509025	0.404912	0.41101
0.459	0.507108	0.505088	0.409041	0.413067
0.462	0.50574	0.503397	0.399888	0.412542
0.465	0.503429	0.506435	0.403222	0.414286
0.468	0.497455	0.507319	0.41373	0.410928
0.471	0.505781	0.50936	0.402871	0.410197
0.474	0.505105	0.508305	0.404228	0.409412
0.477	0.502069	0.497671	0.408498	0.408257
0.48	0.504381	0.505024	0.403136	0.407937
0.483	0.503815	0.512074	0.414109	0.403025
0.486	0.50531	0.508084	0.40362	0.405034
0.489	0.502273	0.511283	0.39668	0.406383
0.492	0.49862	0.502624	0.405254	0.410047
0.495	0.497102	0.503689	0.400045	0.416797
0.498	0.505589	0.506009	0.403523	0.40563
0.501	0.498909	0.502774	0.404787	0.408594
0.504	0.500312	0.507137	0.404004	0.40817
0.507	0.500511	0.502496	0.40589	0.4049
0.51	0.498532	0.506418	0.405448	0.40955
0.513	0.501892	0.504418	0.397934	0.407508
0.516	0.502998	0.502188	0.399433	0.406047
0.519	0.49991	0.505966	0.397496	0.401531
0.522	0.500966	0.5032	0.399216	0.402653
0.525	0.495372	0.502187	0.393785	0.402122
0.528	0.498097	0.50134	0.395153	0.407735
0.531	0.50262	0.497192	0.397744	0.408804
0.534	0.497314	0.499859	0.396911	0.414579
0.537	0.499287	0.499983	0.404255	0.401946
0.54	0.498727	0.501621	0.399791	0.405071
0.543	0.493559	0.49984	0.398592	0.404435
0.546	0.500063	0.504231	0.403452	0.403233
0.549	0.497886	0.506101	0.402297	0.400687
0.552	0.497597	0.502552	0.397867	0.403405
0.555	0.501381	0.503751	0.398449	0.398656
0.558	0.498452	0.503859	0.402349	0.397996
0.561	0.497648	0.507922	0.398853	0.399785
0.564	0.501597	0.506613	0.392527	0.410671
0.567	0.496685	0.498937	0.394584	0.406363
0.57	0.502451	0.502176	0.397156	0.401022
0.573	0.4983	0.502888	0.398771	0.409451
0.576	0.503651	0.504351	0.392139	0.400423
0.579	0.499409	0.499479	0.395662	0.405808
0.582	0.496703	0.500995	0.399762	0.403236
0.585	0.494754	0.505798	0.393516	0.397425
0.588	0.504993	0.503784	0.400718	0.404288
0.591	0.499921	0.503788	0.392479	0.402882
0.594	0.494838	0.503361	0.392805	0.400538
0.597	0.495954	0.502868	0.404146	0.398984
0.6	0.499136	0.507913	0.390778	0.398894
0.603	0.50048	0.500484	0.393035	0.396571
0.606	0.504356	0.500825	0.389618	0.402197
0.609	0.49747	0.493958	0.394998	0.401127
0.612	0.498147	0.504512	0.389162	0.394987
0.615	0.500747	0.5032	0.393177	0.395209
0.618	0.497042	0.506044	0.39518	0.395071
0.621	0.496677	0.493072	0.387806	0.400338
0.624	0.497393	0.502836	0.394238	0.398952
0.627	0.491184	0.502813	0.392456	0.39714
0.63	0.496876	0.494651	0.393808	0.390406
0.633	0.498802	0.498404	0.389572	0.39881
0.636	0.497885	0.499016	0.390682	0.393203
0.639	0.494132	0.501386	0.388471	0.396445
0.642	0.493848	0.504311	0.3946	0.394048
0.645	0.491742	0.498923	0.390304	0.397682
0.648	0.50134	0.502451	0.395358	0.393631
0.651	0.497385	0.499587	0.393914	0.391948
0.654	0.501525	0.496776	0.388877	0.392608
0.657	0.495158	0.505905	0.387678	0.394418
0.66	0.49948	0.496536	0.393013	0.388279
0.663	0.494966	0.496795	0.393067	0.397215
0.666	0.497133	0.499414	0.392022	0.394186
0.669	0.495098	0.497492	0.38991	0.395002
0.672	0.495426	0.498411	0.388652	0.389005
0.675	0.494914	0.502686	0.385075	0.393781
0.678	0.501306	0.50413	0.384898	0.398906
0.681	0.492574	0.49813	0.379202	0.395697
0.684	0.495471	0.491849	0.388458	0.384828
0.687	0.495671	0.4979	0.389458	0.388876
0.69	0.496676	0.502457	0.38008	0.386255
0.693	0.488531	0.495455	0.391251	0.394301
0.696	0.490052	0.495292	0.382924	0.389032
0.699	0.498858	0.495718	0.385429	0.391235
0.702	0.490553	0.499051	0.386326	0.388494
0.705	0.493529	0.496301	0.386254	0.391903
0.708	0.493989	0.498725	0.389067	0.388425
0.711	0.500694	0.497418	0.38591	0.393969
0.714	0.494506	0.497512	0.383008	0.393505
0.717	0.494821	0.501448	0.387012	0.388878
0.72	0.497446	0.49747	0.383468	0.38192
0.723	0.490691	0.4944	0.387333	0.394606
0.726	0.494278	0.496929	0.388306	0.387731
0.729	0.495391	0.499596	0.382777	0.387048
0.732	0.494509	0.5014	0.372932	0.386896
0.735	0.496367	0.502184	0.387139	0.385019
0.738	0.501658	0.503135	0.380035	0.385656
0.741	0.498468	0.498309	0.385836	0.381773
0.744	0.494101	0.499031	0.381552	0.396955
0.747	0.495063	0.498085	0.383061	0.392418
0.75	0.495852	0.496683	0.385419	0.384292
0.753	0.493412	0.493392	0.381454	0.389727
0.756	0.495621	0.497751	0.382034	0.38706
0.759	0.489146	0.496803	0.37468	0.387271
0.762	0.495653	0.492272	0.383999	0.386103
0.765	0.4883	0.499749	0.379269	0.387767
0.768	0.498855	0.495692	0.381166	0.393055
0.771	0.490963	0.496304	0.381857	0.386122
0.774	0.494869	0.496257	0.37849	0.385238
0.777	0.492065	0.500743	0.384101	0.394442
0.78	0.497243	0.498831	0.385021	0.382913
0.783	0.501973	0.497053	0.385271	0.387609
0.786	0.494186	0.498667	0.379603	0.389841
0.789	0.491814	0.494508	0.380409	0.391434
0.792	0.501371	0.496439	0.384516	0.386706
0.795	0.499295	0.49793	0.380039	0.391236
0.798	0.494203	0.495589	0.377322	0.386089
0.801	0.496723	0.49734	0.383864	0.386486
0.804	0.492166	0.496774	0.380784	0.387299
0.807	0.498962	0.5038	0.376255	0.380505
0.81	0.488543	0.495601	0.384533	0.387198
0.813	0.485252	0.496779	0.378103	0.382481
0.816	0.497401	0.498214	0.383205	0.386294
0.819	0.491092	0.496457	0.378925	0.387259
0.822	0.493543	0.495884	0.378476	0.379781
0.825	0.492299	0.497193	0.38025	0.390898
0.828	0.497901	0.501505	0.381417	0.384485
0.831	0.49635	0.499911	0.375431	0.393599
0.834	0.493845	0.498914	0.37936	0.386964
0.837	0.488834	0.498498	0.379792	0.383805
0.84	0.498395	0.502861	0.379229	0.391125
0.843	0.494237	0.493423	0.37773	0.383089
0.846	0.494552	0.491914	0.384722	0.389546
0.849	0.493766	0.493266	0.382804	0.383602
0.852	0.490603	0.495198	0.37969	0.386434
0.855	0.498574	0.491756	0.38146	0.388579
0.858	0.483963	0.498653	0.375905	0.392546
0.861	0.495347	0.502534	0.376674	0.386698
0.864	0.492328	0.49464	0.375399	0.383798
0.867	0.491701	0.501489	0.37992	0.386797
0.87	0.493654	0.496812	0.384031	0.380895
0.873	0.490773	0.494465	0.372263	0.385166
0.876	0.494405	0.495752	0.378355	0.385329
0.879	0.485278	0.493659	0.382866	0.378716
0.882	0.496435	0.496094	0.382834	0.380407
0.885	0.492176	0.489311	0.38095	0.390402
0.888	0.491242	0.498891	0.375897	0.379098
0.891	0.494295	0.491905	0.381906	0.389215
0.894	0.492904	0.494861	0.379398	0.384317
0.897	0.491799	0.492762	0.37611	0.381348
0.9	0.499229	0.501319	0.374549	0.380475
0.903	0.496847	0.500957	0.372744	0.381334
0.906	0.49184	0.492601	0.380697	0.379301
0.909	0.499303	0.492791	0.379034	0.377746
0.912	0.495676	0.490612	0.378694	0.380494
0.915	0.491299	0.497809	0.374448	0.377645
0.918	0.49932	0.493	0.379667	0.377327
0.921	0.498454	0.494073	0.375501	0.374344
0.924	0.495277	0.49549	0.371507	0.375764
0.927	0.486606	0.490785	0.375268	0.382089
0.93	0.496525	0.494124	0.376793	0.3883
0.933	0.492006	0.491115	0.365207	0.381786
0.936	0.493081	0.497238	0.369958	0.385322
0.939	0.487651	0.498841	0.374612	0.372378
0.942	0.489548	0.496084	0.37298	0.381706
0.945	0.493083	0.488503	0.37219	0.378533
0.948	0.493964	0.484649	0.380355	0.377737
0.951	0.493771	0.489459	0.374707	0.384675
0.954	0.489228	0.492579	0.372291	0.38195
0.957	0.493702	0.496641	0.369091	0.372617
0.96	0.491401	0.491125	0.373794	0.38325
0.963	0.492656	0.495923	0.377835	0.379131
0.966	0.488443	0.497595	0.364863	0.382068
0.969	0.489448	0.495618	0.370193	0.379811
0.972	0.487129	0.48856	0.374253	0.381614
0.975	0.492513	0.492482	0.373084	0.373201
0.978	0.4913	0.491413	0.376958	0.377756
0.981	0.4902	0.488282	0.372217	0.371434
0.984	0.490528	0.491028	0.370072	0.380934
0.987	0.491211	0.491486	0.368114	0.38393
0.99	0.490757	0.493021	0.365185	0.371695
0.993	0.488076	0.489545	0.375119	0.376528
0.996	0.488765	0.496912	0.3722	0.380764
0.999	0.485724	0.497272	0.368019	0.380828
1.002	0.485391	0.501207	0.373795	0.377744
1.005	0.493437	0.491563	0.37537	0.37254
1.008	0.484792	0.489874	0.373498	0.37728
1.011	0.493016	0.492795	0.366177	0.375105
1.014	0.491263	0.49503	0.370219	0.377808
1.017	0.490974	0.49243	0.372038	0.378388
1.02	0.489497	0.486458	0.373401	0.37299
1.023	0.491196	0.487991	0.366645	0.373905
1.026	0.489309	0.489922	0.369131	0.379445
1.029	0.484417	0.492743	0.361581	0.374469
1.032	0.486889	0.499773	0.361208	0.375214
1.035	0.493035	0.48871	0.373879	0.375658
1.038	0.485152	0.493261	0.366587	0.385047
1.041	0.484323	0.494106	0.368323	0.373678
1.044	0.49237	0.495406	0.372166	0.366014
1.047	0.48496	0.485793	0.365792	0.370005
1.05	0.487739	0.4975	0.376896	0.371179
1.053	0.491473	0.495601	0.366685	0.368055
1.056	0.486768	0.495771	0.364889	0.377845
1.059	0.490197	0.484	0.375399	0.369814
1.062	0.491081	0.485434	0.362692	0.378316
1.065	0.487142	0.489236	0.365528	0.37274
1.068	0.494547	0.491643	0.36737	0.376254
1.071	0.486851	0.493272	0.371515	0.371639
1.074	0.490563	0.488664	0.363582	0.371895
1.077	0.485234	0.485755	0.371089	0.370498
1.08	0.490196	0.486441	0.370629	0.369038
1.083	0.484557	0.489605	0.363792	0.373228
1.086	0.489298	0.492087	0.369162	0.372864
1.089	0.491865	0.490526	0.369857	0.374008
1.092	0.482703	0.489337	0.368624	0.373093
1.095	0.495704	0.497344	0.358374	0.373415
1.098	0.48743	0.490837	0.358169	0.378422
1.101	0.485554	0.492433	0.371287	0.378158
1.104	0.487579	0.497718	0.362925	0.375687
1.107	0.486073	0.489521	0.365526	0.373456
1.11	0.484733	0.488107	0.362577	0.364378
1.113	0.491057	0.483914	0.359902	0.372887
1.116	0.486485	0.495285	0.35532	0.369281
1.119	0.49242	0.482454	0.364315	0.361954
1.122	0.487073	0.484637	0.367359	0.364676
1.125	0.491401	0.491916	0.370754	0.372575
1.128	0.477499	0.486787	0.364246	0.367243
1.131	0.48578	0.490741	0.364258	0.365443
1.134	0.493024	0.490377	0.368336	0.372831
1.137	0.489704	0.492693	0.358756	0.371413
1.14	0.489367	0.484634	0.369043	0.3734
1.143	0.482664	0.494527	0.361777	0.368337
1.146	0.485066	0.494208	0.364148	0.36545
1.149	0.486003	0.496467	0.36237	0.373838
1.152	0.488781	0.485691	0.358854	0.368586
1.155	0.487312	0.48939	0.357178	0.366306
1.158	0.484527	0.492008	0.353722	0.365401
1.161	0.484505	0.484877	0.358689	0.366509
1.164	0.486727	0.48232	0.3629	0.363207
1.167	0.486419	0.490568	0.369146	0.370283
1.17	0.482461	0.490188	0.360614	0.364813
1.173	0.484619	0.490576	0.360098	0.365358
1.176	0.491033	0.491073	0.354411	0.365004
1.179	0.485436	0.486507	0.359091	0.374914
1.182	0.488675	0.489158	0.363654	0.365647
1.185	0.474778	0.482407	0.356686	0.368747
1.188	0.480746	0.493056	0.356502	0.363703
1.191	0.479864	0.489652	0.359801	0.36359
1.194	0.484955	0.483375	0.354287	0.364107
1.197	0.485929	0.490902	0.36288	0.365394
1.2	0.485161	0.489838	0.360791	0.365119
1.203	0.481639	0.490251	0.35518	0.371072
1.206	0.476562	0.484626	0.361606	0.362001
1.209	0.488207	0.494532	0.354602	0.359674
1.212	0.483471	0.486527	0.360355	0.365746
1.215	0.476604	0.482349	0.361786	0.363994
1.218	0.483681	0.47985	0.357513	0.359949
1.221	0.490264	0.488072	0.357763	0.358964
1.224	0.479498	0.483491	0.355267	0.369135
1.227	0.477517	0.48714	0.361372	0.362381
1.23	0.483947	0.484855	0.356186	0.366978
1.233	0.484635	0.483747	0.356961	0.366192
1.236	0.479759	0.487696	0.361236	0.364411
1.239	0.486392	0.485683	0.3568	0.362287
1.242	0.486352	0.486516	0.359275	0.366251
1.245	0.486055	0.491039	0.355597	0.362548
1.248	0.481218	0.486114	0.356918	0.368398
1.251	0.487338	0.485643	0.361025	0.365457
1.254	0.488323	0.485762	0.358422	0.365019
1.257	0.482084	0.484386	0.362427	0.365708
1.26	0.481604	0.480182	0.360595	0.361595
1.263	0.477189	0.487061	0.352284	0.358601
1.266	0.476079	0.483401	0.353598	0.364306
1.269	0.480931	0.482916	0.351078	0.367693
1.272	0.479355	0.48409	0.356463	0.356545
1.275	0.486325	0.485862	0.354723	0.367438
1.278	0.47838	0.486258	0.361443	0.359906
1.281	0.485425	0.481455	0.363344	0.362991
1.284	0.476576	0.478182	0.356608	0.355221
1.287	0.487196	0.484323	0.359351	0.362832
1.29	0.483727	0.485929	0.355836	0.357027
1.293	0.48894	0.484242	0.359758	0.362163
1.296	0.484098	0.4788	0.357324	0.36581
1.299	0.48191	0.481027	0.362011	0.362637
1.302	0.480902	0.483748	0.351253	0.369953
1.305	0.480024	0.487544	0.361737	0.366851
1.308	0.483368	0.48652	0.355326	0.358892
1.311	0.485986	0.483933	0.357729	0.360925
1.314	0.477627	0.489477	0.360511	0.361308
1.317	0.478647	0.488231	0.356641	0.35404
1.32	0.488722	0.480799	0.352015	0.363986
1.323	0.481181	0.480411	0.354985	0.360928
1.326	0.489374	0.482505	0.355441	0.360135
1.329	0.480605	0.478416	0.358052	0.359926
1.332	0.475493	0.481644	0.360178	0.360214
1.335	0.480907	0.487228	0.353245	0.362394
1.338	0.48612	0.487048	0.356568	0.366385
1.341	0.483053	0.484814	0.350964	0.358257
1.344	0.477425	0.485361	0.348288	0.368585
1.347	0.487017	0.486167	0.346227	0.366201
1.35	0.483583	0.487868	0.359419	0.362101
1.353	0.480706	0.484394	0.358749	0.360691
1.356	0.486386	0.481465	0.356485	0.369222
1.359	0.479043	0.490287	0.358153	0.361361
1.362	0.488002	0.488438	0.357259	0.35624
1.365	0.476806	0.481347	0.361663	0.360345
1.368	0.481089	0.477754	0.34964	0.365562
1.371	0.483541	0.487404	0.34772	0.363299
1.374	0.481458	0.479144	0.355386	0.358696
1.377	0.485612	0.478696	0.353099	0.355918
1.38	0.48236	0.485544	0.360663	0.357375
1.383	0.487175	0.483108	0.352729	0.364316
1.386	0.486428	0.482868	0.356132	0.362473
1.389	0.482755	0.476392	0.349182	0.360238
1.392	0.486867	0.484631	0.354008	0.360763
1.395	0.482985	0.479095	0.351119	0.360547
1.398	0.481957	0.485185	0.355894	0.364992
1.401	0.47608	0.485382	0.35561	0.368445
1.404	0.484939	0.485997	0.349308	0.356543
1.407	0.486749	0.485943	0.357398	0.359501
1.41	0.476844	0.479474	0.360408	0.363852
1.413	0.486636	0.482405	0.35388	0.366006
1.416	0.494798	0.481718	0.358662	0.360303
1.419	0.484723	0.481541	0.352677	0.3627
1.422	0.483385	0.479312	0.358406	0.359378
1.425	0.482023	0.479403	0.354814	0.357262
1.428	0.480924	0.478324	0.356809	0.363071
1.431	0.488627	0.486399	0.355786	0.363087
1.434	0.487248	0.486571	0.354857	0.351317
1.437	0.481778	0.480426	0.349429	0.362562
1.44	0.477764	0.482166	0.352692	0.366606
1.443	0.480089	0.484111	0.348235	0.365168
1.446	0.477903	0.477327	0.353196	0.361128
1.449	0.485628	0.486518	0.34735	0.362583
1.452	0.480084	0.483787	0.348649	0.357845
1.455	0.486915	0.483477	0.358047	0.362191
1.458	0.478951	0.48721	0.348542	0.360681
1.461	0.48209	0.484683	0.354729	0.356276
1.464	0.486719	0.488429	0.356301	0.359254
1.467	0.478569	0.485357	0.355871	0.357007
1.47	0.478842	0.481553	0.35495	0.36384
1.473	0.483231	0.482518	0.350936	0.355748
1.476	0.483669	0.484787	0.349439	0.361261
1.479	0.482696	0.484433	0.359883	0.353415
1.482	0.489315	0.481455	0.34765	0.359297
1.485	0.483992	0.489456	0.355496	0.360476
1.488	0.486309	0.478249	0.350251	0.358212
1.491	0.481193	0.486658	0.355559	0.362546
1.494	0.48498	0.481274	0.35686	0.359562
1.497	0.476693	0.4833	0.356955	0.363403
1.5	0.478643	0.482167	0.357218	0.361542
1.503	0.48067	0.479466	0.356931	0.362256
1.506	0.484217	0.488646	0.355199	0.362019
1.509	0.488311	0.475915	0.350575	0.362348
1.512	0.484001	0.483563	0.351273	0.355088
1.515	0.478017	0.48178	0.357777	0.354033
1.518	0.486588	0.481687	0.353694	0.358663
1.521	0.486598	0.485709	0.360254	0.365201
1.524	0.479844	0.494971	0.350901	0.356538
1.527	0.484219	0.481763	0.35479	0.361079
1.53	0.477983	0.481782	0.35129	0.360092
1.533	0.481004	0.481346	0.357658	0.366294
1.536	0.482615	0.484264	0.34835	0.360018
1.539	0.481169	0.488083	0.349662	0.360065
1.542	0.484896	0.483059	0.358222	0.367965
1.545	0.483111	0.484689	0.345057	0.361762
1.548	0.489298	0.485171	0.364754	0.354376
1.551	0.482058	0.482913	0.35359	0.359063
1.554	0.479196	0.484992	0.352541	0.347937
1.557	0.484741	0.477725	0.34641	0.359595
1.56	0.487515	0.482234	0.357333	0.351664
1.563	0.477771	0.476582	0.354	0.358185
1.566	0.4885	0.477148	0.347026	0.348637
1.569	0.480173	0.47682	0.350043	0.359827
1.572	0.476358	0.482513	0.342786	0.359934
1.575	0.476966	0.484523	0.344138	0.360839
1.578	0.48519	0.480345	0.355313	0.353315
1.581	0.480304	0.475874	0.34426	0.355281
1.584	0.485844	0.485437	0.351353	0.351221
1.587	0.479235	0.484405	0.347858	0.358479
1.59	0.479606	0.47655	0.348169	0.350096
1.593	0.474609	0.487903	0.35273	0.353067
1.596	0.482222	0.489685	0.354452	0.354103
1.599	0.482577	0.481493	0.355141	0.357455
1.602	0.480378	0.474034	0.343547	0.360028
1.605	0.474646	0.480654	0.339525	0.350328
1.608	0.483595	0.478536	0.352785	0.351135
1.611	0.472282	0.480602	0.352971	0.35006
1.614	0.471458	0.480565	0.35011	0.351013
1.617	0.480978	0.48364	0.347468	0.352718
1.62	0.475529	0.479837	0.350135	0.357575
1.623	0.489338	0.47864	0.341888	0.356759
1.626	0.47349	0.485419	0.348268	0.350533
1.629	0.471528	0.478077	0.347048	0.356876
1.632	0.479788	0.483713	0.349994	0.353848
1.635	0.476395	0.480399	0.339962	0.354651
1.638	0.475427	0.476599	0.341628	0.349542
1.641	0.472813	0.486625	0.34909	0.354827
1.644	0.479601	0.483593	0.355027	0.353791
1.647	0.472098	0.482902	0.3383	0.36097
1.65	0.48125	0.483864	0.343332	0.344213
1.653	0.472309	0.46771	0.346091	0.347795
1.656	0.475106	0.473872	0.349528	0.351028
1.659	0.4733	0.483043	0.344177	0.35908
1.662	0.478395	0.48682	0.349916	0.350699
1.665	0.474326	0.473681	0.337921	0.355538
1.668	0.476733	0.479681	0.351182	0.348094
1.671	0.478932	0.479873	0.349554	0.350757
1.674	0.477276	0.47314	0.348904	0.351722
1.677	0.476456	0.480573	0.340157	0.344573
1.68	0.470429	0.472582	0.342743	0.350659
1.683	0.481156	0.481534	0.345347	0.346621
1.686	0.47678	0.484405	0.337544	0.353336
1.689	0.470045	0.468969	0.34369	0.347779
1.692	0.473287	0.485983	0.343945	0.35003
1.695	0.477842	0.480893	0.345143	0.359209
1.698	0.481162	0.474941	0.347252	0.34959
1.701	0.47679	0.478913	0.351551	0.344892
1.704	0.47215	0.481837	0.341855	0.35029
1.707	0.481104	0.486604	0.338302	0.350353
1.71	0.469462	0.478655	0.34309	0.349806
1.713	0.476621	0.477619	0.343148	0.349271
1.716	0.474461	0.473529	0.343785	0.3563
1.719	0.463509	0.475055	0.351488	0.354546
1.722	0.466593	0.475314	0.348507	0.355995
1.725	0.478745	0.470473	0.347214	0.349661
1.728	0.481506	0.47516	0.348118	0.349892
1.731	0.477941	0.474321	0.340323	0.349781
1.734	0.481665	0.47646	0.343695	0.35285
1.737	0.480912	0.473715	0.351955	0.352087
1.74	0.480973	0.476798	0.344089	0.349964
1.743	0.48128	0.477664	0.342249	0.348382
1.746	0.478954	0.483775	0.338775	0.348368
1.749	0.473242	0.474131	0.333888	0.349518
1.752	0.467745	0.475147	0.341047	0.344079
1.755	0.473454	0.47942	0.346046	0.350439
1.758	0.478373	0.480621	0.349622	0.341793
1.761	0.474597	0.468699	0.346114	0.343851
1.764	0.474288	0.471656	0.342318	0.356857
1.767	0.477331	0.477712	0.341207	0.350087
1.77	0.471871	0.474822	0.340582	0.350546
1.773	0.469723	0.477201	0.344238	0.348528
1.776	0.470615	0.478662	0.339734	0.345485
1.779	0.477778	0.476009	0.340565	0.346182
1.782	0.472747	0.480614	0.344668	0.352683
1.785	0.475107	0.468185	0.336755	0.339446
1.788	0.479055	0.48146	0.337044	0.350698
1.791	0.469769	0.472319	0.339899	0.349986
1.794	0.467728	0.474429	0.347113	0.354907
1.797	0.47375	0.480652	0.342204	0.34272
1.8	0.47367	0.480051	0.347407	0.349702
1.803	0.471391	0.470645	0.343031	0.349125
1.806	0.474085	0.482997	0.337308	0.34377
1.809	0.471921	0.470808	0.336522	0.34746
1.812	0.465401	0.475439	0.339285	0.341348
1.815	0.48173	0.477419	0.344611	0.348728
1.818	0.471625	0.473076	0.333531	0.338233
1.821	0.472105	0.469614	0.336447	0.354325
1.824	0.476833	0.476376	0.335138	0.347344
1.827	0.483308	0.474196	0.329215	0.341601
1.83	0.468542	0.46683	0.334898	0.349519
1.833	0.4724	0.470457	0.335603	0.345558
1.836	0.466789	0.47805	0.340333	0.348173
1.839	0.474937	0.480372	0.352106	0.359768
1.842	0.462526	0.474578	0.337216	0.352441
1.845	0.470194	0.479649	0.336899	0.34486
1.848	0.473464	0.48489	0.345086	0.345634
1.851	0.468531	0.465279	0.342699	0.346358
1.854	0.477863	0.471807	0.337279	0.355915
1.857	0.476506	0.469196	0.343161	0.338505
1.86	0.469707	0.479209	0.332499	0.346687
1.863	0.475262	0.477337	0.337902	0.346094
1.866	0.47349	0.471983	0.341726	0.347204
1.869	0.46854	0.479197	0.333901	0.352494
1.872	0.469071	0.478686	0.344176	0.351375
1.875	0.468435	0.465794	0.335405	0.351579
1.878	0.472739	0.482849	0.337872	0.342672
1.881	0.469684	0.475737	0.346713	0.33647
1.884	0.478961	0.470655	0.338288	0.340662
1.887	0.478941	0.471962	0.338003	0.340874
1.89	0.469678	0.47062	0.343006	0.346688
1.893	0.471404	0.472624	0.339682	0.342037
1.896	0.48177	0.468055	0.344262	0.356824
1.899	0.473721	0.472833	0.341451	0.34631
1.902	0.474292	0.47569	0.345369	0.347561
1.905	0.468085	0.471045	0.335019	0.34499
1.908	0.476103	0.470768	0.343617	0.345864
1.911	0.48064	0.472199	0.34118	0.354928
1.914	0.466947	0.471637	0.334675	0.339907
1.917	0.473488	0.474859	0.332351	0.342269
1.92	0.475104	0.479358	0.340928	0.347355
1.923	0.481504	0.477227	0.339389	0.349482
1.926	0.481579	0.473318	0.335712	0.332772
1.929	0.471858	0.47245	0.336218	0.34218
1.932	0.465775	0.481062	0.34001	0.342297
1.935	0.477444	0.469552	0.33873	0.345826
1.938	0.479896	0.473256	0.345628	0.340576
1.941	0.470993	0.477431	0.343418	0.34246
1.944	0.474538	0.467586	0.338104	0.344177
1.947	0.476787	0.480709	0.345305	0.348728
1.95	0.473261	0.477011	0.334376	0.345772
1.953	0.474247	0.477639	0.334505	0.346851
1.956	0.478152	0.472974	0.339867	0.348387
1.959	0.478214	0.469506	0.338239	0.344745
1.962	0.473076	0.482055	0.347682	0.347253
1.965	0.474511	0.481419	0.344839	0.345586
1.968	0.473825	0.471119	0.346897	0.349616
1.971	0.471694	0.474283	0.339368	0.34319
1.974	0.474767	0.469267	0.3351	0.349617
1.977	0.470307	0.469899	0.330252	0.331061
1.98	0.482735	0.472032	0.335907	0.335629
1.983	0.477317	0.475833	0.336732	0.3425
1.986	0.474755	0.470884	0.338623	0.338836
1.989	0.474054	0.475952	0.338928	0.345275
1.992	0.472483	0.472447	0.334246	0.347823
1.995	0.464019	0.481312	0.332176	0.34885
1.998	0.475567	0.468312	0.336749	0.340355
2.001	0.480596	0.473767	0.336601	0.345321
2.004	0.46701	0.465497	0.330114	0.351325
2.007	0.481706	0.482659	0.344184	0.34224
2.01	0.471282	0.477981	0.332846	0.343453
2.013	0.467203	0.468379	0.334047	0.345666
2.016	0.476302	0.471431	0.33384	0.350274
2.019	0.466814	0.478859	0.333158	0.347862
2.022	0.472422	0.466093	0.32895	0.350214
2.025	0.468731	0.467388	0.339586	0.342795
2.028	0.464632	0.470872	0.332617	0.345108
2.031	0.47273	0.466652	0.336225	0.342913
2.034	0.470248	0.475741	0.339203	0.336195
2.037	0.472468	0.477009	0.332205	0.340058
2.04	0.476591	0.475106	0.337779	0.340841
2.043	0.467343	0.466162	0.338048	0.339209
2.046	0.464854	0.469604	0.331782	0.346119
2.049	0.470743	0.474102	0.332457	0.343507
2.052	0.469816	0.474074	0.337787	0.345707
2.055	0.468819	0.470004	0.339715	0.347076
2.058	0.46466	0.475193	0.33373	0.341064
2.061	0.47867	0.472594	0.343091	0.335898
2.064	0.466983	0.470317	0.33115	0.34195
2.067	0.471133	0.467605	0.326941	0.347148
2.07	0.46757	0.471864	0.336631	0.322994
2.073	0.472688	0.472012	0.338821	0.339697
2.076	0.468171	0.471349	0.338724	0.347339
2.079	0.471677	0.472649	0.332064	0.348875
2.082	0.472544	0.474248	0.330085	0.334877
2.085	0.470654	0.472149	0.338191	0.344562
2.088	0.475196	0.473402	0.338428	0.335523
2.091	0.474125	0.468187	0.333611	0.344464
2.094	0.467268	0.473988	0.336537	0.340007
2.097	0.470719	0.471784	0.327241	0.339432
2.1	0.466545	0.469607	0.341896	0.340679
2.103	0.471369	0.475216	0.340356	0.335462
2.106	0.473558	0.470811	0.335105	0.340007
2.109	0.471933	0.476857	0.334202	0.336231
2.112	0.467492	0.474408	0.333158	0.342491
2.115	0.468462	0.462664	0.338187	0.346118
2.118	0.464838	0.468922	0.327396	0.346569
2.121	0.477699	0.474536	0.337512	0.337067
2.124	0.470556	0.475801	0.33429	0.342238
2.127	0.474007	0.473662	0.331525	0.339982
2.13	0.468445	0.469896	0.329612	0.343742
2.133	0.475154	0.475424	0.326213	0.336388
2.136	0.472129	0.465886	0.341649	0.337197
2.139	0.47869	0.466742	0.331588	0.338902
2.142	0.468687	0.465928	0.334094	0.341324
2.145	0.463452	0.480898	0.326861	0.335431
2.148	0.462884	0.46145	0.336165	0.339062
2.151	0.459991	0.475487	0.345585	0.340997
2.154	0.475479	0.466398	0.329359	0.339269
2.157	0.474088	0.478337	0.339371	0.341191
2.16	0.475382	0.47342	0.336719	0.337374
2.163	0.47544	0.470886	0.328053	0.341948
2.166	0.468321	0.473111	0.330383	0.338114
2.169	0.471891	0.460083	0.335793	0.338826
2.172	0.466417	0.473229	0.331239	0.346436
2.175	0.468676	0.463093	0.32463	0.339514
2.178	0.461741	0.463853	0.336007	0.34872
2.181	0.458456	0.468766	0.331291	0.334302
2.184	0.468845	0.476117	0.332835	0.342849
2.187	0.473544	0.477175	0.328139	0.333661
2.19	0.469893	0.459504	0.327121	0.334678
2.193	0.472651	0.470294	0.332893	0.340902
2.196	0.464543	0.464418	0.329486	0.341993
2.199	0.473564	0.465859	0.333143	0.333895
2.202	0.467165	0.467916	0.328846	0.330465
2.205	0.466756	0.476252	0.331094	0.340499
2.208	0.469491	0.466592	0.331821	0.332382
2.211	0.466542	0.467941	0.335749	0.338173
2.214	0.462489	0.468042	0.324421	0.339368
2.217	0.476625	0.464311	0.327674	0.333874
2.22	0.47128	0.47115	0.335213	0.332531
2.223	0.462946	0.467352	0.333469	0.330229
2.226	0.462418	0.4714	0.328156	0.339977
2.229	0.462235	0.466269	0.334075	0.334351
2.232	0.467328	0.460822	0.332063	0.33544
2.235	0.469883	0.469562	0.324037	0.354977
2.238	0.463534	0.469151	0.339141	0.338985
2.241	0.472191	0.471089	0.337702	0.33874
2.244	0.469983	0.46729	0.32394	0.340016
2.247	0.471267	0.47776	0.321403	0.340116
2.25	0.469877	0.469399	0.334665	0.346282
2.253	0.466951	0.475129	0.329908	0.334904
2.256	0.47549	0.469654	0.325696	0.33828
2.259	0.472512	0.470672	0.334854	0.336832
2.262	0.471383	0.468718	0.327483	0.339001
2.265	0.466361	0.472797	0.331942	0.335484
2.268	0.469576	0.466282	0.33885	0.331224
2.271	0.459965	0.466614	0.331459	0.332194
2.274	0.476237	0.464015	0.338641	0.347049
2.277	0.471379	0.470133	0.327151	0.341742
2.28	0.465733	0.471488	0.330093	0.333242
2.283	0.47236	0.46227	0.330459	0.343334
2.286	0.466137	0.475432	0.332796	0.332905
2.289	0.463883	0.464429	0.344359	0.349155
2.292	0.473126	0.467778	0.329529	0.338934
2.295	0.461237	0.466074	0.326088	0.342583
2.298	0.468677	0.464616	0.339725	0.33663
2.301	0.466787	0.46876	0.325032	0.336601
2.304	0.460995	0.458775	0.331328	0.34001
2.307	0.47223	0.459234	0.33977	0.33924
2.31	0.472148	0.471714	0.331767	0.338094
2.313	0.464972	0.464731	0.327652	0.337109
2.316	0.473109	0.46099	0.333117	0.337981
2.319	0.472269	0.470442	0.32807	0.339962
2.322	0.47631	0.475337	0.332191	0.335139
2.325	0.469287	0.475222	0.331073	0.342248
2.328	0.468076	0.457866	0.336117	0.342955
2.331	0.472473	0.472491	0.338069	0.329979
2.334	0.463484	0.465548	0.333425	0.331265
2.337	0.466047	0.473308	0.340331	0.339213
2.34	0.458893	0.474054	0.327537	0.330229
2.343	0.458464	0.471894	0.328138	0.344634
2.346	0.468203	0.47239	0.329087	0.335415
2.349	0.467086	0.470894	0.328319	0.344954
2.352	0.471169	0.467894	0.328064	0.338053
2.355	0.470051	0.475756	0.32982	0.345565
2.358	0.469973	0.470012	0.327677	0.339109
2.361	0.465462	0.468559	0.338554	0.343902
2.364	0.462819	0.472197	0.327019	0.33974
2.367	0.465227	0.469616	0.333763	0.331234
2.37	0.470358	0.481589	0.338984	0.341459
2.373	0.467959	0.466245	0.339483	0.337642
2.376	0.474128	0.463914	0.337533	0.329297
2.379	0.465822	0.465467	0.334152	0.335615
2.382	0.46937	0.467581	0.327184	0.340179
2.385	0.469253	0.46781	0.340881	0.33844
2.388	0.475798	0.45149	0.338574	0.32779
2.391	0.477028	0.474532	0.323154	0.341094
2.394	0.469945	0.476328	0.334198	0.33585
2.397	0.473907	0.468064	0.325528	0.334485
2.4	0.464725	0.468142	0.322753	0.340658
2.403	0.466917	0.46895	0.326185	0.333331
2.406	0.468374	0.464945	0.334012	0.333405
2.409	0.472536	0.46661	0.328621	0.334392
2.412	0.465016	0.46237	0.330106	0.343776
2.415	0.469402	0.469782	0.332178	0.338197
2.418	0.470562	0.474024	0.33593	0.334625
2.421	0.45987	0.475079	0.331135	0.342109
2.424	0.471182	0.473366	0.338673	0.342096
2.427	0.472896	0.462574	0.324881	0.340325
2.43	0.462843	0.470116	0.325802	0.339192
2.433	0.462173	0.463364	0.327766	0.340929
2.436	0.466223	0.469105	0.33103	0.343616
2.439	0.468627	0.468385	0.332279	0.328137
2.442	0.478531	0.468361	0.331434	0.339216
2.445	0.466005	0.469192	0.331965	0.333486
2.448	0.456786	0.472604	0.329781	0.327987
2.451	0.470412	0.467049	0.328902	0.34005
2.454	0.467337	0.471241	0.327949	0.339529
2.457	0.466227	0.468082	0.334336	0.339716
2.46	0.468323	0.468159	0.328201	0.33998
2.463	0.467725	0.468753	0.326892	0.336106
2.466	0.464555	0.466739	0.322864	0.344315
2.469	0.463618	0.462163	0.327308	0.327967
2.472	0.453644	0.475126	0.332296	0.339392
2.475	0.468657	0.463333	0.329326	0.337855
2.478	0.46667	0.470154	0.333975	0.335452
2.481	0.456496	0.468937	0.333961	0.329542
2.484	0.471237	0.472997	0.322163	0.336467
2.487	0.46643	0.474294	0.33051	0.339308
2.49	0.462133	0.470563	0.329546	0.340951
2.493	0.472836	0.472992	0.328633	0.343175
2.496	0.459656	0.472769	0.329216	0.340251
2.499	0.463659	0.468211	0.331718	0.342049
2.502	0.464104	0.470388	0.331363	0.332659
2.505	0.458033	0.46034	0.331961	0.337525
2.508	0.462477	0.469729	0.325088	0.342172
2.511	0.458677	0.470357	0.328864	0.336673
2.514	0.474535	0.458527	0.334788	0.343211
2.517	0.457557	0.461226	0.327	0.332799
2.52	0.47429	0.472186	0.33294	0.346917
2.523	0.47069	0.461049	0.331465	0.335164
2.526	0.4697	0.471328	0.323536	0.32782
2.529	0.464806	0.475747	0.330194	0.348974
2.532	0.472256	0.465201	0.329191	0.322702
2.535	0.459787	0.468573	0.325244	0.331388
2.538	0.462942	0.465706	0.324739	0.335185
2.541	0.46408	0.466939	0.333167	0.327479
2.544	0.466805	0.460621	0.321749	0.337138
2.547	0.459007	0.471292	0.33069	0.338607
2.55	0.467945	0.458708	0.328036	0.343614
2.553	0.466983	0.471634	0.332241	0.332257
2.556	0.467914	0.459697	0.3276	0.341741
2.559	0.4759	0.461243	0.323346	0.331534
2.562	0.47509	0.456321	0.331015	0.335143
2.565	0.472913	0.469084	0.332709	0.334034
2.568	0.462696	0.461074	0.325259	0.340092
2.571	0.459195	0.46482	0.319437	0.337267
2.574	0.46697	0.477527	0.328897	0.341011
2.577	0.460067	0.46807	0.328625	0.330181
2.58	0.463747	0.463832	0.332897	0.335972
2.583	0.462318	0.455552	0.331161	0.336933
2.586	0.468526	0.460718	0.338181	0.338021
2.589	0.464898	0.469397	0.326606	0.331972
2.592	0.465367	0.465868	0.328012	0.329568
2.595	0.467595	0.461998	0.324302	0.328603
2.598	0.46598	0.459673	0.32681	0.334124
2.601	0.463368	0.476254	0.329792	0.329114
2.604	0.466005	0.464075	0.33236	0.335051
2.607	0.469128	0.464044	0.325403	0.333361
2.61	0.461138	0.471994	0.318595	0.328692
2.613	0.460455	0.474583	0.321628	0.334618
2.616	0.458926	0.456818	0.312785	0.32506
2.619	0.464253	0.465697	0.313691	0.323259
2.622	0.461873	0.460647	0.322822	0.332068
2.625	0.468059	0.46132	0.323143	0.33093
2.628	0.459126	0.460265	0.320918	0.339954
2.631	0.467707	0.472259	0.32951	0.340002
2.634	0.466981	0.464298	0.323738	0.329178
2.637	0.4822	0.46909	0.327186	0.334209
2.64	0.458839	0.459395	0.316898	0.320471
2.643	0.469655	0.460285	0.318796	0.332867
2.646	0.464422	0.462442	0.324018	0.329188
2.649	0.464911	0.457825	0.310506	0.313807
2.652	0.461495	0.456811	0.330591	0.319594
2.655	0.455285	0.453116	0.3268	0.330565
2.658	0.459166	0.46621	0.327947	0.326617
2.661	0.46187	0.462299	0.307227	0.327246
2.664	0.456423	0.461832	0.32081	0.323479
2.667	0.455009	0.457372	0.329969	0.329602
2.67	0.459496	0.465168	0.311607	0.328174
2.673	0.459533	0.457246	0.323088	0.325136
2.676	0.467096	0.452	0.318133	0.329199
2.679	0.471251	0.465205	0.322804	0.324893
2.682	0.467595	0.455402	0.322183	0.32328
2.685	0.461659	0.466772	0.322777	0.330802
2.688	0.453606	0.465877	0.325834	0.336918
2.691	0.46799	0.461641	0.317392	0.32385
2.694	0.455555	0.452395	0.333208	0.331243
2.697	0.458093	0.45169	0.318318	0.334664
2.7	0.467665	0.45262	0.316832	0.323892
2.703	0.466309	0.472108	0.323268	0.321886
2.706	0.469527	0.465369	0.32379	0.321479
2.709	0.45671	0.47014	0.318037	0.331443
2.712	0.455955	0.454806	0.319496	0.324003
2.715	0.45871	0.464393	0.325419	0.315642
2.718	0.459226	0.45921	0.322226	0.318463
2.721	0.466164	0.461295	0.327276	0.321616
2.724	0.459735	0.460417	0.313379	0.333476
2.727	0.462414	0.462747	0.316882	0.324651
2.73	0.464684	0.459408	0.313952	0.33465
2.733	0.459517	0.460189	0.326201	0.327774
2.736	0.470289	0.456135	0.32324	0.328852
2.739	0.465591	0.466248	0.31785	0.328959
2.742	0.45755	0.467074	0.315553	0.327169
2.745	0.458505	0.45882	0.321385	0.32671
2.748	0.453994	0.466413	0.317684	0.317968
2.751	0.455283	0.459124	0.327412	0.316798
2.754	0.453048	0.456917	0.326158	0.33299
2.757	0.463458	0.459618	0.314481	0.321101
2.76	0.471056	0.469441	0.325367	0.3309
2.763	0.453448	0.459145	0.314692	0.331364
2.766	0.456364	0.46042	0.318568	0.334131
2.769	0.455967	0.461471	0.307989	0.327776
2.772	0.459195	0.470787	0.322032	0.333472
2.775	0.463076	0.462052	0.328412	0.327001
2.778	0.454323	0.452328	0.315057	0.319109
2.781	0.475315	0.452869	0.30935	0.338872
2.784	0.450897	0.461398	0.309993	0.328262
2.787	0.450967	0.455258	0.315112	0.317664
2.79	0.46087	0.449078	0.310964	0.314049
2.793	0.457055	0.458033	0.318392	0.321773
2.796	0.4678	0.47037	0.31817	0.330816
2.799	0.458233	0.451671	0.319228	0.32333
2.802	0.454648	0.458366	0.316851	0.318485
2.805	0.467813	0.461957	0.319758	0.313776
2.808	0.471754	0.463604	0.318051	0.317408
2.811	0.457023	0.454486	0.317341	0.318981
2.814	0.452919	0.458193	0.326211	0.328019
2.817	0.458396	0.446943	0.316423	0.335741
2.82	0.46261	0.462021	0.317371	0.333599
2.823	0.460096	0.458709	0.308902	0.329508
2.826	0.463649	0.461061	0.319055	0.32538
2.829	0.45905	0.459701	0.315625	0.326618
2.832	0.4536	0.464464	0.314902	0.318598
2.835	0.462705	0.458154	0.310333	0.316806
2.838	0.463358	0.461636	0.321412	0.323214
2.841	0.45973	0.463794	0.314615	0.324021
2.844	0.45645	0.465815	0.313816	0.317268
2.847	0.458992	0.448769	0.321177	0.334512
2.85	0.459946	0.453238	0.311046	0.318383
2.853	0.461628	0.469207	0.311109	0.325614
2.856	0.459228	0.457967	0.311377	0.32413
2.859	0.447499	0.450979	0.314216	0.323558
2.862	0.465183	0.458633	0.319196	0.323323
2.865	0.456057	0.456952	0.310503	0.321026
2.868	0.450582	0.459712	0.31734	0.320188
2.871	0.458079	0.459738	0.318696	0.314339
2.874	0.473928	0.454579	0.310174	0.323224
2.877	0.447082	0.461794	0.318408	0.330659
2.88	0.470209	0.454721	0.313658	0.331289
2.883	0.455366	0.450042	0.323182	0.331539
2.886	0.459352	0.461497	0.319917	0.323045
2.889	0.466793	0.453387	0.313579	0.32618
2.892	0.446272	0.457929	0.324559	0.328526
2.895	0.455792	0.446821	0.3147	0.3256
2.898	0.464062	0.464766	0.319861	0.325465
2.901	0.45929	0.458891	0.314398	0.317209
2.904	0.456452	0.458059	0.313624	0.323409
2.907	0.461027	0.452395	0.325749	0.314914
2.91	0.456799	0.450616	0.313775	0.326913
2.913	0.453633	0.462551	0.315745	0.328801
2.916	0.449187	0.467864	0.31656	0.328435
2.919	0.463968	0.457215	0.321593	0.324068
2.922	0.447891	0.463691	0.316461	0.324521
2.925	0.457657	0.465077	0.308219	0.319343
2.928	0.455674	0.465972	0.317924	0.322483
2.931	0.468557	0.452682	0.321291	0.322869
2.934	0.456077	0.454688	0.306345	0.326889
2.937	0.453204	0.455258	0.327137	0.31973
2.94	0.453381	0.456586	0.317486	0.320644
2.943	0.447262	0.468235	0.316304	0.327637
2.946	0.472668	0.455828	0.317029	0.311946
2.949	0.456613	0.462432	0.316725	0.318769
2.952	0.452708	0.463621	0.31441	0.318552
2.955	0.462356	0.449795	0.315603	0.320634
2.958	0.459769	0.451366	0.308879	0.322233
2.961	0.458858	0.45466	0.319617	0.32626
2.964	0.460641	0.475328	0.320928	0.324412
2.967	0.450235	0.452683	0.325104	0.323369
2.97	0.464072	0.454174	0.314641	0.319315
2.973	0.462245	0.456756	0.312522	0.322003
2.976	0.45756	0.468152	0.312527	0.318543
2.979	0.457391	0.462809	0.315645	0.31633
2.982	0.450235	0.46526	0.3202	0.316584
2.985	0.456683	0.465946	0.319054	0.318723
2.988	0.456842	0.466176	0.310947	0.32242
2.991	0.455671	0.464223	0.311777	0.31841
2.994	0.459701	0.458421	0.316352	0.316835
2.997	0.450743	0.456477	0.319014	0.316443
3	0.457248	0.461793	0.312392	0.330856
3.003	0.45587	0.453805	0.310289	0.316886
3.006	0.44986	0.458841	0.311217	0.328238
3.009	0.450676	0.461649	0.306373	0.313497
3.012	0.44907	0.459231	0.320799	0.317369
3.015	0.453467	0.45085	0.318656	0.314509
3.018	0.446866	0.46717	0.316062	0.323646
3.021	0.45413	0.451872	0.316028	0.33283
3.024	0.450152	0.459597	0.316763	0.324316
3.027	0.457838	0.460247	0.311498	0.324495
3.03	0.450413	0.454382	0.310482	0.321646
3.033	0.45758	0.455418	0.307907	0.32162
3.036	0.456126	0.45536	0.318978	0.317852
3.039	0.450196	0.449145	0.315367	0.3295
3.042	0.448371	0.44155	0.309691	0.32742
3.045	0.460289	0.447571	0.313701	0.319224
3.048	0.448156	0.461037	0.313221	0.334514
3.051	0.452547	0.453658	0.305653	0.316412
3.054	0.460552	0.456085	0.314913	0.322328
3.057	0.454028	0.466348	0.307264	0.319557
3.06	0.459385	0.460458	0.313127	0.316971
3.063	0.457196	0.458839	0.311003	0.310683
3.066	0.452709	0.46284	0.31169	0.318225
3.069	0.447897	0.460586	0.308003	0.305548
3.072	0.458991	0.450149	0.311859	0.328662
3.075	0.448244	0.467076	0.313953	0.318527
3.078	0.453066	0.451852	0.301956	0.318838
3.081	0.444796	0.457203	0.311689	0.306719
3.084	0.463848	0.467704	0.307932	0.330518
3.087	0.45266	0.461436	0.30975	0.32372
3.09	0.454249	0.46157	0.311587	0.331298
3.093	0.458785	0.462368	0.315031	0.317196
3.096	0.461429	0.449763	0.310856	0.315047
3.099	0.455635	0.457248	0.318768	0.323592
3.102	0.453367	0.460334	0.306926	0.314371
3.105	0.452445	0.455516	0.306076	0.318756
3.108	0.457982	0.451028	0.315152	0.318977
3.111	0.450981	0.463688	0.304149	0.319367
3.114	0.466429	0.45302	0.307383	0.325352
3.117	0.447013	0.463962	0.299852	0.315731
3.12	0.454105	0.451776	0.312211	0.329985
3.123	0.45803	0.460603	0.314152	0.331529
3.126	0.45082	0.460332	0.312059	0.316818
3.129	0.452705	0.462711	0.317054	0.328107
3.132	0.458108	0.44637	0.319848	0.31647
3.135	0.447367	0.451242	0.306118	0.323731
3.138	0.459	0.459465	0.309635	0.320523
3.141	0.449634	0.45538	0.312244	0.313036
3.144	0.450759	0.449679	0.300961	0.318185
3.147	0.458483	0.452773	0.306487	0.318393
3.15	0.442926	0.453964	0.305519	0.313494
3.153	0.459527	0.457954	0.315628	0.318942
3.156	0.447619	0.440417	0.306935	0.302347
3.159	0.45211	0.449118	0.301665	0.311688
3.162	0.460227	0.456162	0.316344	0.319761
3.165	0.444489	0.457191	0.301143	0.307577
3.168	0.453895	0.453745	0.312666	0.309301
3.171	0.447889	0.454135	0.321742	0.307406
3.174	0.449076	0.445542	0.298651	0.308388
3.177	0.459222	0.458641	0.307065	0.314406
3.18	0.462318	0.451235	0.299272	0.327023
3.183	0.451685	0.458024	0.30488	0.318645
3.186	0.44716	0.461632	0.304233	0.321857
3.189	0.441999	0.4466	0.307321	0.307835
3.192	0.44319	0.445435	0.309114	0.314304
3.195	0.453015	0.453035	0.304518	0.324296
3.198	0.452177	0.446967	0.304137	0.32213
3.201	0.448083	0.457794	0.30431	0.314375
3.204	0.454785	0.45763	0.298332	0.322025
3.207	0.448713	0.44984	0.312873	0.31782
3.21	0.455494	0.454233	0.310791	0.319243
3.213	0.450664	0.453188	0.319223	0.310375
3.216	0.451822	0.454149	0.301845	0.313809
3.219	0.451783	0.452161	0.30789	0.319104
3.222	0.465479	0.446824	0.306531	0.321771
3.225	0.450698	0.446742	0.289968	0.310031
3.228	0.449666	0.444906	0.318222	0.317052
3.231	0.441606	0.455764	0.31451	0.315996
3.234	0.450601	0.456898	0.308832	0.299036
3.237	0.451604	0.455451	0.306242	0.307586
3.24	0.447559	0.45235	0.308496	0.31637
3.243	0.440041	0.447484	0.308784	0.315954
3.246	0.447928	0.446666	0.297529	0.32191
3.249	0.449988	0.446642	0.310328	0.323844
3.252	0.459549	0.45215	0.304589	0.31081
3.255	0.447188	0.456959	0.304547	0.326533
3.258	0.446817	0.443469	0.309816	0.312546
3.261	0.470198	0.454413	0.293562	0.314131
3.264	0.453825	0.456283	0.309609	0.312508
3.267	0.451248	0.439828	0.303514	0.31813
3.27	0.452868	0.446169	0.310995	0.316602
3.273	0.461214	0.443753	0.304871	0.307159
3.276	0.448623	0.45141	0.304223	0.31101
3.279	0.447939	0.448878	0.313033	0.312858
3.282	0.446839	0.441969	0.313003	0.326746
3.285	0.458577	0.443228	0.304075	0.315656
3.288	0.448023	0.448673	0.313293	0.302491
3.291	0.451924	0.444967	0.305573	0.321351
3.294	0.444378	0.456328	0.300712	0.32277
3.297	0.455225	0.446706	0.297479	0.318559
3.3	0.450342	0.449235	0.312667	0.31905
3.303	0.449255	0.456996	0.312373	0.308568
3.306	0.453669	0.456457	0.315068	0.317323
3.309	0.448835	0.455618	0.311033	0.331938
3.312	0.452274	0.446017	0.309158	0.324135
3.315	0.443857	0.454125	0.315005	0.311309
3.318	0.444154	0.449694	0.316303	0.317266
3.321	0.45344	0.449356	0.308146	0.312388
3.324	0.447545	0.459068	0.317823	0.319278
3.327	0.45145	0.444879	0.304033	0.306433
3.33	0.452439	0.45528	0.312194	0.314884
3.333	0.449533	0.448834	0.313887	0.312597
3.336	0.451661	0.451543	0.313494	0.321762
3.339	0.447216	0.450121	0.304737	0.319306
3.342	0.452359	0.444911	0.319975	0.327455
3.345	0.446055	0.459979	0.31201	0.320123
3.348	0.457526	0.45132	0.310365	0.316875
3.351	0.45388	0.456293	0.307848	0.328387
3.354	0.453279	0.449358	0.313874	0.32557
3.357	0.455926	0.456439	0.29963	0.315842
3.36	0.454351	0.463173	0.316625	0.325206
3.363	0.449246	0.454835	0.312514	0.325299
3.366	0.448323	0.451047	0.312684	0.314342
3.369	0.456191	0.450213	0.318494	0.313804
3.372	0.455407	0.441795	0.304859	0.321789
3.375	0.456853	0.454949	0.319414	0.309354
3.378	0.461989	0.449986	0.311012	0.31665
3.381	0.456601	0.45531	0.312393	0.315202
3.384	0.44519	0.446132	0.307545	0.314749
3.387	0.456469	0.457521	0.308852	0.327339
3.39	0.449279	0.4478	0.306653	0.320362
3.393	0.46073	0.449385	0.303751	0.316575
3.396	0.454217	0.452154	0.319738	0.32621
3.399	0.460914	0.448574	0.309003	0.320227
3.402	0.451502	0.449668	0.307025	0.322392
3.405	0.453856	0.457122	0.310376	0.306684
3.408	0.452241	0.456671	0.314613	0.332299
3.411	0.452994	0.453507	0.299391	0.319566
3.414	0.450639	0.469138	0.310673	0.320892
3.417	0.457243	0.464309	0.311675	0.317074
3.42	0.448142	0.454988	0.31334	0.314135
3.423	0.455527	0.454489	0.315564	0.307014
3.426	0.451603	0.451942	0.309215	0.316964
3.429	0.449636	0.455189	0.315189	0.325512
3.432	0.45189	0.452048	0.301744	0.31597
3.435	0.455263	0.453791	0.307203	0.326412
3.438	0.452771	0.443278	0.312189	0.311208
3.441	0.446741	0.448293	0.317392	0.324735
3.444	0.445861	0.46043	0.315085	0.321672
3.447	0.462486	0.450047	0.312135	0.31704
3.45	0.446102	0.46458	0.308084	0.336768
3.453	0.448734	0.453037	0.312287	0.309652
3.456	0.461086	0.464478	0.314952	0.330212
3.459	0.448001	0.456844	0.310044	0.315832
3.462	0.451824	0.451239	0.30655	0.328178
3.465	0.458043	0.46158	0.311151	0.306298
3.468	0.448809	0.451678	0.325367	0.306271
3.471	0.451086	0.455281	0.313442	0.330853
3.474	0.458658	0.450668	0.310269	0.321236
3.477	0.440341	0.458334	0.304712	0.309769
3.48	0.455773	0.4504	0.319136	0.324205
3.483	0.456799	0.458436	0.31049	0.317211
3.486	0.444315	0.45545	0.307523	0.320811
3.489	0.456939	0.443539	0.306265	0.320743
3.492	0.462167	0.455988	0.313957	0.314069
3.495	0.455399	0.462321	0.325912	0.309487
3.498	0.45387	0.460608	0.30571	0.31969
3.501	0.458561	0.458711	0.304042	0.319038
3.504	0.449166	0.45463	0.313124	0.321129
3.507	0.456769	0.460341	0.303078	0.323099
3.51	0.446461	0.465281	0.307653	0.320178
3.513	0.44634	0.460187	0.310342	0.318174
3.516	0.455295	0.454352	0.307663	0.317589
3.519	0.455651	0.448596	0.308693	0.325369
3.522	0.449898	0.453285	0.308067	0.312604
3.525	0.448906	0.446941	0.308507	0.32479
3.528	0.454212	0.455957	0.297449	0.319614
3.531	0.45682	0.441248	0.311512	0.309176
3.534	0.451186	0.457559	0.298738	0.303486
3.537	0.455674	0.452601	0.300421	0.329588
3.54	0.451138	0.459307	0.301819	0.316303
3.543	0.450138	0.457291	0.303513	0.31149
3.546	0.466546	0.450437	0.31181	0.312468
3.549	0.448679	0.450303	0.305087	0.30867
3.552	0.457956	0.466303	0.312946	0.316072
3.555	0.460831	0.461306	0.296842	0.314237
3.558	0.454314	0.450484	0.311502	0.312013
3.561	0.441042	0.450977	0.306799	0.326493
3.564	0.453757	0.457513	0.30616	0.313885
3.567	0.450368	0.441441	0.307525	0.30385
3.57	0.443457	0.459792	0.303458	0.301866
3.573	0.448411	0.43334	0.313758	0.314229
3.576	0.452334	0.448466	0.297788	0.303515
3.579	0.45865	0.443546	0.29567	0.328526
3.582	0.450992	0.450717	0.305088	0.309736
3.585	0.45373	0.452794	0.298944	0.325419
3.588	0.447791	0.443261	0.293997	0.315916
3.591	0.44584	0.443202	0.306867	0.305448
3.594	0.443929	0.443829	0.314226	0.308416
3.597	0.444802	0.443688	0.31066	0.301015
3.6	0.450833	0.447162	0.304792	0.31133
3.603	0.452775	0.425166	0.29822	0.298532
3.606	0.451368	0.444537	0.304101	0.315859
3.609	0.452648	0.455576	0.301842	0.316388
3.612	0.439252	0.448123	0.292506	0.309569
3.615	0.44401	0.443587	0.310553	0.318038
3.618	0.449333	0.450351	0.303598	0.302023
3.621	0.443713	0.451269	0.30605	0.315557
3.624	0.452458	0.455697	0.298158	0.302959
3.627	0.453641	0.427489	0.301751	0.309531
3.63	0.442101	0.449493	0.299275	0.310611
3.633	0.444486	0.434817	0.306006	0.306446
3.636	0.444729	0.444004	0.306917	0.306203
3.639	0.444935	0.443056	0.308769	0.308531
3.642	0.455512	0.455159	0.298018	0.32779
3.645	0.448263	0.439561	0.305732	0.310273
3.648	0.438009	0.448294	0.295784	0.317675
3.651	0.453371	0.444403	0.304694	0.308117
3.654	0.450452	0.443798	0.297002	0.315896
3.657	0.446495	0.446622	0.301116	0.311763
3.66	0.445823	0.453074	0.290845	0.304305
3.663	0.444447	0.433181	0.310712	0.314917
3.666	0.441918	0.438956	0.303301	0.31612
3.669	0.441104	0.450042	0.306148	0.317601
3.672	0.451028	0.442793	0.312317	0.316752
3.675	0.440542	0.449041	0.31096	0.315726
3.678	0.439917	0.440464	0.300159	0.316756
3.681	0.450153	0.446408	0.289742	0.308502
3.684	0.451029	0.4445	0.298934	0.311778
3.687	0.446541	0.440651	0.311254	0.312213
3.69	0.451329	0.450354	0.312987	0.327231
3.693	0.442756	0.441154	0.307877	0.322893
3.696	0.451267	0.443648	0.30914	0.306216
3.699	0.44889	0.443505	0.304731	0.32215
3.702	0.447837	0.458101	0.301484	0.313827
3.705	0.460601	0.447423	0.299449	0.316154
3.708	0.444747	0.450912	0.301976	0.313007
3.711	0.441392	0.441482	0.300715	0.317728
3.714	0.460291	0.442809	0.305969	0.309683
3.717	0.436453	0.446602	0.309071	0.307806
3.72	0.455095	0.455348	0.303589	0.301587
3.723	0.442993	0.454878	0.308167	0.310751
3.726	0.441155	0.445032	0.301579	0.303569
3.729	0.451612	0.455583	0.30319	0.323365
3.732	0.442794	0.461826	0.307308	0.321609
3.735	0.456826	0.438921	0.310665	0.307944
3.738	0.452599	0.448281	0.298773	0.30486
3.741	0.447957	0.447715	0.311883	0.313786
3.744	0.444456	0.46142	0.30601	0.300109
3.747	0.4597	0.451503	0.299885	0.319036
3.75	0.455291	0.441768	0.303975	0.312109
3.753	0.445385	0.452279	0.303632	0.309683
3.756	0.442404	0.440613	0.308744	0.32383
3.759	0.455357	0.445578	0.293268	0.307948
3.762	0.449063	0.448011	0.303188	0.317307
3.765	0.448519	0.439164	0.301363	0.321214
3.768	0.44786	0.457654	0.307268	0.312
3.771	0.452702	0.445781	0.30241	0.316491
3.774	0.448333	0.451209	0.313239	0.320785
3.777	0.450969	0.455011	0.306506	0.32271
3.78	0.447688	0.44728	0.305396	0.301349
3.783	0.436417	0.443876	0.306811	0.317407
3.786	0.448131	0.462303	0.302485	0.309485
3.789	0.46001	0.453229	0.306868	0.311736
3.792	0.449995	0.447908	0.306747	0.315326
3.795	0.460991	0.443771	0.296698	0.302364
3.798	0.446117	0.439658	0.290021	0.312365
3.801	0.459505	0.453835	0.309034	0.309964
3.804	0.450949	0.446654	0.297145	0.33024
3.807	0.440075	0.448217	0.301188	0.303201
3.81	0.452869	0.453416	0.29797	0.328477
3.813	0.442354	0.450191	0.311342	0.305067
3.816	0.451422	0.454312	0.308597	0.306814
3.819	0.446993	0.455438	0.305909	0.308367
3.822	0.442091	0.454538	0.302794	0.310921
3.825	0.449528	0.463618	0.305549	0.322323
3.828	0.442335	0.449527	0.314027	0.31419
3.831	0.453729	0.447401	0.308818	0.305781
3.834	0.448165	0.446127	0.307523	0.305857
3.837	0.444942	0.457837	0.295756	0.309052
3.84	0.446299	0.44714	0.297584	0.31847
3.843	0.450765	0.464347	0.2984	0.310754
3.846	0.459018	0.450931	0.300009	0.312487
3.849	0.441335	0.448523	0.297522	0.303131
3.852	0.454833	0.449732	0.298719	0.298739
3.855	0.444377	0.44712	0.302888	0.31437
3.858	0.448659	0.439195	0.31041	0.308582
3.861	0.44512	0.436454	0.29655	0.30368
3.864	0.452567	0.444147	0.301892	0.308337
3.867	0.446897	0.455374	0.295894	0.315887
3.87	0.44195	0.441399	0.304093	0.302753
3.873	0.453789	0.452542	0.290409	0.301221
3.876	0.439142	0.457693	0.298237	0.309143
3.879	0.438841	0.439133	0.292664	0.305584
3.882	0.444331	0.436815	0.300425	0.30938
3.885	0.458733	0.430279	0.293537	0.299795
3.888	0.444428	0.459729	0.286152	0.316596
3.891	0.448201	0.442173	0.29979	0.299341
3.894	0.445435	0.446717	0.303096	0.313161
3.897	0.446728	0.443249	0.292314	0.310773
3.9	0.44373	0.441846	0.286218	0.305066
3.903	0.44767	0.439642	0.291948	0.300524
3.906	0.445701	0.438646	0.293074	0.309544
3.909	0.438835	0.437506	0.292303	0.309379
3.912	0.437654	0.432195	0.300526	0.30738
3.915	0.440181	0.458342	0.294597	0.305574
3.918	0.442705	0.449246	0.295223	0.302919
3.921	0.442824	0.459832	0.29447	0.299473
3.924	0.432599	0.437448	0.300492	0.305127
3.927	0.437337	0.450424	0.284838	0.29541
3.93	0.434036	0.439393	0.292394	0.312151
3.933	0.446918	0.437215	0.30587	0.303595
3.936	0.440493	0.434985	0.287418	0.302449
3.939	0.441777	0.42926	0.301128	0.302202
3.942	0.442186	0.430954	0.296348	0.295072
3.945	0.445018	0.443234	0.294337	0.290963
3.948	0.44181	0.448102	0.29689	0.30416
3.951	0.435916	0.427501	0.301466	0.306206
3.954	0.432077	0.451141	0.306043	0.294418
3.957	0.440909	0.450212	0.283408	0.30768
3.96	0.447168	0.445408	0.296921	0.292753
3.963	0.446595	0.44321	0.300368	0.295322
3.966	0.432948	0.44016	0.287183	0.303136
3.969	0.432456	0.441369	0.286694	0.287195
3.972	0.421086	0.442845	0.293951	0.310762
3.975	0.441604	0.437336	0.285749	0.293967
3.978	0.439312	0.434208	0.287918	0.292036
3.981	0.444988	0.442206	0.30402	0.284005
3.984	0.433049	0.443114	0.276272	0.302306
3.987	0.434083	0.442051	0.285688	0.294054
3.99	0.438897	0.439721	0.291326	0.287601
3.993	0.430964	0.430453	0.295889	0.299876
3.996	0.43523	0.427392	0.282193	0.298649
3.999	0.447544	0.443809	0.281069	0.288399
4.002	0.445829	0.451431	0.289572	0.301384
4.005	0.444618	0.434776	0.284293	0.289904
4.008	0.435525	0.438534	0.29149	0.28769
4.011	0.432647	0.43103	0.291788	0.309284
4.014	0.433728	0.444408	0.294804	0.296396
4.017	0.443536	0.447028	0.287503	0.28792
4.02	0.437186	0.426173	0.28147	0.31285
4.023	0.441861	0.435156	0.302506	0.30242
4.026	0.423211	0.444801	0.294027	0.297517
4.029	0.431873	0.440594	0.285747	0.305284
4.032	0.440999	0.442753	0.302052	0.303872
4.035	0.447633	0.441641	0.299563	0.301531
4.038	0.444097	0.445822	0.29549	0.298402
4.041	0.439639	0.458586	0.289839	0.302326
4.044	0.444506	0.455706	0.287181	0.296701
4.047	0.440234	0.432865	0.288124	0.308275
4.05	0.433231	0.44441	0.28925	0.30746
4.053	0.438037	0.448124	0.290821	0.283087
4.056	0.435533	0.440242	0.289672	0.310132
4.059	0.436305	0.439575	0.30024	0.312234
4.062	0.432519	0.431902	0.290251	0.29082
4.065	0.449545	0.435339	0.294873	0.294593
4.068	0.44061	0.453835	0.295131	0.292867
4.071	0.440624	0.443192	0.295776	0.299021
4.074	0.45609	0.445064	0.290899	0.301604
4.077	0.44774	0.446631	0.300298	0.299497
4.08	0.434536	0.449065	0.28629	0.300375
4.083	0.434158	0.436875	0.304256	0.291129
4.086	0.437694	0.439965	0.296677	0.306998
4.089	0.433754	0.433501	0.298779	0.298154
4.092	0.444378	0.438798	0.309672	0.304628
4.095	0.442241	0.445418	0.284157	0.306606
4.098	0.448631	0.442354	0.301267	0.299825
4.101	0.436207	0.452104	0.299029	0.301056
4.104	0.432331	0.439396	0.291723	0.311131
4.107	0.438558	0.440684	0.284739	0.30277
4.11	0.43163	0.433829	0.302719	0.302909
4.113	0.438211	0.447077	0.295896	0.308477
4.116	0.445532	0.446631	0.28992	0.306338
4.119	0.451868	0.451636	0.301883	0.306183
4.122	0.438448	0.436318	0.30544	0.32145
4.125	0.444163	0.447161	0.294258	0.31139
4.128	0.449507	0.443194	0.299499	0.303678
4.131	0.428007	0.44806	0.296863	0.301774
4.134	0.446097	0.445179	0.315925	0.310377
4.137	0.459055	0.448373	0.303882	0.292409
4.14	0.443076	0.45995	0.293916	0.318681
4.143	0.450515	0.443964	0.304022	0.309172
4.146	0.442433	0.466131	0.304873	0.295204
4.149	0.44752	0.433948	0.301198	0.314487
4.152	0.443871	0.457139	0.288083	0.308197
4.155	0.441929	0.44963	0.29783	0.295647
4.158	0.438824	0.439192	0.305931	0.301267
4.161	0.435502	0.442786	0.312219	0.318541
4.164	0.445535	0.450982	0.303379	0.327642
4.167	0.44161	0.438324	0.302039	0.314536
4.17	0.436684	0.440366	0.301219	0.301064
4.173	0.450625	0.43155	0.305395	0.321522
4.176	0.440368	0.446517	0.298645	0.303657
4.179	0.44223	0.439757	0.302236	0.303969
4.182	0.449875	0.453746	0.291984	0.298787
4.185	0.437941	0.440058	0.301376	0.312881
4.188	0.448216	0.442198	0.309197	0.301088
4.191	0.451261	0.44425	0.289875	0.306085
4.194	0.45259	0.448016	0.292341	0.302831
4.197	0.434507	0.443082	0.294049	0.303203
4.2	0.434239	0.438228	0.300093	0.291784
4.203	0.441594	0.43188	0.292408	0.311706
4.206	0.441068	0.442339	0.29917	0.298072
4.209	0.438974	0.440592	0.291348	0.310106
4.212	0.440174	0.433027	0.295829	0.31261
4.215	0.437652	0.442958	0.290724	0.297877
4.218	0.437308	0.449536	0.284182	0.295066
4.221	0.438071	0.436293	0.283968	0.292936
4.224	0.442677	0.444922	0.297532	0.30085
4.227	0.435286	0.450409	0.29581	0.290012
4.23	0.439924	0.431156	0.290092	0.311142
4.233	0.431206	0.440206	0.292939	0.308687
4.236	0.445848	0.449307	0.292458	0.310022
4.239	0.437342	0.436683	0.296821	0.287079
4.242	0.435668	0.439308	0.297529	0.304553
4.245	0.433392	0.440126	0.294596	0.293241
4.248	0.43493	0.446941	0.289525	0.299149
4.251	0.435784	0.446561	0.285343	0.301136
4.254	0.441413	0.441773	0.295362	0.299444
4.257	0.426177	0.443973	0.294548	0.300553
4.26	0.436851	0.448517	0.292213	0.29096
4.263	0.422476	0.428353	0.290303	0.284779
4.266	0.431443	0.439618	0.289992	0.307167
4.269	0.439556	0.45662	0.291215	0.299287
4.272	0.440567	0.430847	0.296631	0.29029
4.275	0.437662	0.454539	0.297801	0.289381
4.278	0.451372	0.429383	0.281157	0.281031
4.281	0.444181	0.430151	0.290563	0.298014
4.284	0.436253	0.436511	0.29064	0.295229
4.287	0.441607	0.433849	0.292305	0.295535
4.29	0.445888	0.445731	0.287307	0.302172
4.293	0.451757	0.443012	0.287755	0.285514
4.296	0.430355	0.442698	0.288042	0.290815
4.299	0.430968	0.432941	0.285962	0.291554
4.302	0.426307	0.439219	0.286746	0.294846
4.305	0.444251	0.431252	0.283067	0.286144
4.308	0.43787	0.430254	0.283973	0.298562
4.311	0.428964	0.420179	0.27388	0.295273
4.314	0.436303	0.430909	0.298673	0.299828
4.317	0.439096	0.439173	0.282447	0.299197
4.32	0.436832	0.436498	0.269678	0.288069
4.323	0.439451	0.436411	0.293798	0.302534
4.326	0.426366	0.446533	0.296243	0.298071
4.329	0.434831	0.434112	0.284306	0.29538
4.332	0.424372	0.430951	0.281637	0.300187
4.335	0.441684	0.424464	0.284728	0.284202
4.338	0.428765	0.428611	0.280824	0.302796
4.341	0.43555	0.424895	0.274882	0.282827
4.344	0.44249	0.438475	0.289112	0.294256
4.347	0.439144	0.445865	0.296234	0.300253
4.35	0.430477	0.445834	0.291517	0.291448
4.353	0.437587	0.428848	0.293262	0.292998
4.356	0.428653	0.429352	0.289086	0.279278
4.359	0.427552	0.44153	0.28537	0.285881
4.362	0.433808	0.438356	0.28406	0.301139
4.365	0.43714	0.449063	0.280794	0.300778
4.368	0.427023	0.436677	0.284616	0.293087
4.371	0.443087	0.450833	0.282463	0.297344
4.374	0.427009	0.450956	0.285401	0.29471
4.377	0.43621	0.429874	0.278853	0.295258
4.38	0.436386	0.438218	0.282946	0.281681
4.383	0.44024	0.434059	0.30671	0.305069
4.386	0.430291	0.432112	0.296341	0.294
4.389	0.435914	0.433113	0.280172	0.290685
4.392	0.431809	0.444086	0.283988	0.302185
4.395	0.426365	0.441535	0.291525	0.300417
4.398	0.438768	0.447108	0.292171	0.285882
4.401	0.438405	0.44176	0.290151	0.303659
4.404	0.437574	0.442447	0.303118	0.300207
4.407	0.439767	0.435235	0.302118	0.305714
4.41	0.447863	0.433472	0.29769	0.309892
4.413	0.434197	0.442106	0.287394	0.291747
4.416	0.448199	0.4272	0.300278	0.287511
4.419	0.45097	0.442086	0.298031	0.30369
4.422	0.442487	0.438023	0.289712	0.301046
4.425	0.437582	0.432881	0.309444	0.298203
4.428	0.437672	0.440396	0.291863	0.300764
4.431	0.439189	0.433017	0.287953	0.303789
4.434	0.436584	0.429661	0.291111	0.315934
4.437	0.425614	0.449371	0.285975	0.299058
4.44	0.439714	0.435066	0.302799	0.301983
4.443	0.438151	0.433084	0.301868	0.296983
4.446	0.441881	0.430376	0.302711	0.305285
4.449	0.438457	0.438864	0.289771	0.308811
4.452	0.434614	0.444274	0.293774	0.298318
4.455	0.439595	0.435186	0.298317	0.298561
4.458	0.447127	0.434774	0.288053	0.300444
4.461	0.450658	0.436489	0.285396	0.296256
4.464	0.43517	0.436728	0.293801	0.314199
4.467	0.43139	0.421756	0.301241	0.308421
4.47	0.432052	0.449598	0.295104	0.312524
4.473	0.446452	0.439557	0.30045	0.306438
4.476	0.442111	0.444188	0.299599	0.295805
4.479	0.454426	0.449245	0.286606	0.308446
4.482	0.448484	0.439742	0.291519	0.306797
4.485	0.442685	0.436834	0.289792	0.298043
4.488	0.437845	0.438924	0.295541	0.301035
4.491	0.434713	0.444004	0.301339	0.302108
4.494	0.445092	0.436323	0.302412	0.295398
4.497	0.433401	0.451947	0.29322	0.311829
4.5	0.450504	0.433643	0.296449	0.304188
4.503	0.434149	0.441403	0.30201	0.300354
4.506	0.445651	0.446104	0.301119	0.295583
4.509	0.445481	0.431472	0.300681	0.296289
4.512	0.434578	0.435027	0.299348	0.299163
4.515	0.437885	0.430979	0.290614	0.312331
4.518	0.445248	0.455041	0.300618	0.296342
4.521	0.43258	0.454516	0.294403	0.303849
4.524	0.430056	0.443876	0.30268	0.297697
4.527	0.432369	0.435759	0.299988	0.300672
4.53	0.45279	0.439734	0.290842	0.294542
4.533	0.45109	0.44842	0.283138	0.306661
4.536	0.45042	0.440319	0.296705	0.299984
4.539	0.433863	0.457502	0.301542	0.30175
4.542	0.443716	0.440006	0.294812	0.293666
4.545	0.443077	0.429441	0.288766	0.303976
4.548	0.442254	0.438047	0.298823	0.290086
4.551	0.438681	0.436235	0.286314	0.289007
4.554	0.441129	0.438726	0.30108	0.306954
4.557	0.440236	0.443474	0.298017	0.295888
4.56	0.441333	0.447089	0.289386	0.299303
4.563	0.42875	0.443154	0.288884	0.284515
4.566	0.434623	0.441105	0.30401	0.300666
4.569	0.426564	0.457629	0.305129	0.294589
4.572	0.444091	0.430054	0.295168	0.307853
4.575	0.441282	0.439965	0.294303	0.304336
4.578	0.439239	0.435748	0.297672	0.297846
4.581	0.433554	0.434291	0.298674	0.302577
4.584	0.440805	0.428248	0.284223	0.30942
4.587	0.438557	0.43642	0.298424	0.307032
4.59	0.439645	0.443353	0.287797	0.296265
4.593	0.440802	0.431421	0.298351	0.305632
4.596	0.434478	0.441298	0.295974	0.308277
4.599	0.440714	0.434078	0.297015	0.290858
4.602	0.435521	0.455783	0.295478	0.2952
4.605	0.444308	0.45125	0.294194	0.290157
4.608	0.437482	0.429128	0.295451	0.282046
4.611	0.431635	0.42591	0.28817	0.281427
4.614	0.424512	0.434872	0.284538	0.301752
4.617	0.43561	0.442446	0.282142	0.301985
4.62	0.442464	0.438865	0.293158	0.282821
4.623	0.440605	0.43788	0.292687	0.305771
4.626	0.442724	0.431187	0.280652	0.305965
4.629	0.429512	0.424379	0.291016	0.297752
4.632	0.438088	0.45296	0.280853	0.294137
4.635	0.445126	0.424746	0.29181	0.29338
4.638	0.435369	0.441882	0.290927	0.290579
4.641	0.432995	0.421903	0.285435	0.29717
4.644	0.439858	0.42574	0.284274	0.288881
4.647	0.428707	0.43296	0.294476	0.287684
4.65	0.429485	0.435207	0.293736	0.293227
4.653	0.437865	0.415317	0.297426	0.29018
4.656	0.424576	0.442511	0.284214	0.286523
4.659	0.42045	0.426869	0.282109	0.293885
4.662	0.438554	0.443096	0.281608	0.28292
4.665	0.435009	0.420343	0.294431	0.290857
4.668	0.42965	0.432647	0.285024	0.305378
4.671	0.428124	0.44527	0.291775	0.300397
4.674	0.436777	0.431296	0.283539	0.284897
4.677	0.419766	0.422392	0.283547	0.304168
4.68	0.429549	0.436856	0.289661	0.297379
4.683	0.433745	0.443055	0.282049	0.292428
4.686	0.437762	0.42352	0.279424	0.276853
4.689	0.421785	0.428018	0.297816	0.277851
4.692	0.432217	0.427343	0.298062	0.305994
4.695	0.447273	0.432007	0.276157	0.301531
4.698	0.429115	0.43661	0.282223	0.302421
4.701	0.421694	0.435868	0.275738	0.297458
4.704	0.426727	0.438973	0.279881	0.299663
4.707	0.43344	0.432166	0.280765	0.28153
4.71	0.432983	0.426347	0.27906	0.300289
4.713	0.434635	0.429139	0.285674	0.311756
4.716	0.423217	0.430835	0.30393	0.311232
4.719	0.429272	0.448562	0.281479	0.311778
4.722	0.418199	0.435066	0.28335	0.294078
4.725	0.435964	0.422803	0.288256	0.296318
4.728	0.420648	0.432737	0.298597	0.300388
4.731	0.437022	0.433571	0.278454	0.299749
4.734	0.428016	0.431227	0.285491	0.295151
4.737	0.432665	0.423411	0.284951	0.297551
4.74	0.432835	0.442231	0.28299	0.294397
4.743	0.42086	0.43416	0.289273	0.289961
4.746	0.42933	0.440579	0.287869	0.289194
4.749	0.419709	0.428611	0.28467	0.30107
4.752	0.439205	0.427612	0.285935	0.292118
4.755	0.427258	0.431801	0.292241	0.300671
4.758	0.439755	0.437658	0.285726	0.315435
4.761	0.431578	0.425053	0.275901	0.291117
4.764	0.428775	0.445749	0.282507	0.291735
4.767	0.42615	0.432746	0.282748	0.312661
4.77	0.424482	0.425078	0.289168	0.286544
4.773	0.426051	0.422109	0.276852	0.311844
4.776	0.434031	0.439837	0.290159	0.30659
4.779	0.437288	0.423329	0.279628	0.288618
4.782	0.42946	0.422788	0.284698	0.286458
4.785	0.438183	0.438239	0.284947	0.287198
4.788	0.424602	0.432007	0.289661	0.304756
4.791	0.429551	0.424224	0.288654	0.297715
4.794	0.42908	0.441686	0.291901	0.300747
4.797	0.440233	0.420998	0.298734	0.297894
4.8	0.414378	0.430589	0.277223	0.304916
4.803	0.429316	0.443232	0.282738	0.282885
4.806	0.439014	0.433287	0.294389	0.287297
4.809	0.428747	0.43296	0.288808	0.297396
4.812	0.434699	0.422429	0.301762	0.300421
4.815	0.431532	0.432203	0.29572	0.294637
4.818	0.435449	0.429565	0.291113	0.280384
4.821	0.432937	0.440016	0.281144	0.285721
4.824	0.426826	0.434885	0.276996	0.282299
4.827	0.429145	0.429998	0.298781	0.299117
4.83	0.42557	0.434734	0.296113	0.293477
4.833	0.444212	0.4237	0.289821	0.292732
4.836	0.424654	0.424229	0.285514	0.294763
4.839	0.437771	0.421138	0.292377	0.27488
4.842	0.434984	0.440946	0.294322	0.298333
4.845	0.423295	0.435252	0.290026	0.29464
4.848	0.429076	0.430086	0.288822	0.310748
4.851	0.44128	0.43682	0.299646	0.303689
4.854	0.436707	0.434046	0.273925	0.306435
4.857	0.431282	0.44238	0.280369	0.309505
4.86	0.424223	0.420229	0.292588	0.293846
4.863	0.43744	0.435697	0.293837	0.278487
4.866	0.433444	0.429841	0.291529	0.267106
4.869	0.426342	0.425832	0.29017	0.29885
4.872	0.413324	0.423521	0.295606	0.297829
4.875	0.432701	0.433605	0.26852	0.308314
4.878	0.435752	0.427654	0.302585	0.297003
4.881	0.442843	0.448952	0.280383	0.294063
4.884	0.437988	0.436855	0.286666	0.292802
4.887	0.43755	0.425408	0.293309	0.29538
4.89	0.444786	0.43921	0.285346	0.293068
4.893	0.425289	0.438524	0.285458	0.283896
4.896	0.41543	0.426315	0.295686	0.304035
4.899	0.438287	0.430408	0.283258	0.27823
4.902	0.425471	0.423356	0.280586	0.29409
4.905	0.423524	0.437308	0.281105	0.30572
4.908	0.428382	0.421176	0.286565	0.281339
4.911	0.429417	0.430613	0.285856	0.28911
4.914	0.420382	0.407173	0.279182	0.296232
4.917	0.42903	0.411266	0.27393	0.298746
4.92	0.417868	0.435571	0.279092	0.297673
4.923	0.422126	0.434238	0.281083	0.298544
4.926	0.43434	0.424839	0.274877	0.273536
4.929	0.419008	0.42446	0.291381	0.289467
4.932	0.434542	0.431872	0.282027	0.280587
4.935	0.437817	0.433	0.288764	0.297357
4.938	0.434855	0.426636	0.27694	0.291592
4.941	0.443375	0.412287	0.276596	0.288829
4.944	0.416825	0.430759	0.293659	0.274262
4.947	0.438396	0.422652	0.271666	0.308624
4.95	0.426228	0.420929	0.286686	0.30543
4.953	0.43587	0.425824	0.287427	0.299144
4.956	0.423324	0.423839	0.279303	0.29352
4.959	0.426156	0.430354	0.275995	0.275118
4.962	0.444735	0.426107	0.292553	0.292828
4.965	0.417257	0.431611	0.294041	0.285313
4.968	0.410579	0.427887	0.279644	0.288962
4.971	0.417304	0.424986	0.274161	0.29743
4.974	0.43298	0.412816	0.288219	0.293748
4.977	0.425527	0.425382	0.281852	0.279988
4.98	0.4315	0.436677	0.276872	0.295664
4.983	0.427424	0.438042	0.277047	0.271337
4.986	0.421442	0.442971	0.277986	0.294282
4.989	0.431894	0.419927	0.264235	0.296136
4.992	0.423176	0.420718	0.285572	0.288163
4.995	0.426278	0.425872	0.277335	0.299785
4.998	0.422099	0.420977	0.284764	0.279182
5.001	0.416662	0.409193	0.285031	0.295125
5.004	0.446096	0.436644	0.267639	0.28901
5.007	0.433633	0.431482	0.278169	0.28838
5.01	0.440545	0.428307	0.288853	0.288384
5.013	0.428568	0.424625	0.275057	0.292823
5.016	0.429414	0.436514	0.285022	0.278029
5.019	0.441162	0.436413	0.277264	0.299581
5.022	0.4156	0.416694	0.272608	0.302139
5.025	0.419017	0.426463	0.272019	0.278208
5.028	0.423838	0.417612	0.291457	0.277034
5.031	0.422371	0.4117	0.281634	0.280253
5.034	0.425331	0.419744	0.284823	0.294694
5.037	0.438582	0.432033	0.282	0.27827
5.04	0.425489	0.430519	0.275398	0.288335
5.043	0.430418	0.422746	0.28715	0.288747
5.046	0.424837	0.433957	0.27548	0.299998
5.049	0.422128	0.434951	0.270479	0.293456
5.052	0.418153	0.430286	0.290318	0.283147
5.055	0.417288	0.423129	0.265012	0.286469
5.058	0.429772	0.438532	0.279492	0.298101
5.061	0.419907	0.430015	0.27185	0.296566
5.064	0.424047	0.407907	0.296848	0.273414
5.067	0.426445	0.413592	0.278294	0.280185
5.07	0.431232	0.421208	0.267481	0.277704
5.073	0.432905	0.422182	0.282493	0.300495
5.076	0.421681	0.43329	0.287162	0.283285
5.079	0.425714	0.416768	0.273898	0.303689
5.082	0.425141	0.416269	0.284496	0.295304
5.085	0.423664	0.422525	0.283764	0.2812
5.088	0.427428	0.44473	0.282546	0.285882
5.091	0.432632	0.431844	0.269549	0.275841
5.094	0.429945	0.416912	0.273817	0.271392
5.097	0.417012	0.435205	0.295915	0.275113
5.1	0.42809	0.43217	0.273613	0.272894
5.103	0.423454	0.417191	0.27633	0.287487
5.106	0.42586	0.427597	0.276542	0.27624
5.109	0.424053	0.408064	0.284704	0.306718
5.112	0.431793	0.4327	0.276896	0.294321
5.115	0.430119	0.436382	0.276541	0.289259
5.118	0.416591	0.421142	0.287963	0.274593
5.121	0.425818	0.440063	0.27873	0.290344
5.124	0.426005	0.418749	0.267137	0.294417
5.127	0.424032	0.431162	0.271868	0.28506
5.13	0.429924	0.432588	0.288834	0.283414
5.133	0.41638	0.428777	0.277124	0.293158
5.136	0.42056	0.438717	0.271301	0.286025
5.139	0.429936	0.434453	0.289646	0.286439
5.142	0.417903	0.423354	0.283893	0.285697
5.145	0.427997	0.434129	0.284651	0.279595
5.148	0.439307	0.428112	0.270031	0.304576
5.151	0.432857	0.408895	0.283043	0.302317
5.154	0.418325	0.435508	0.282214	0.28141
5.157	0.422413	0.444335	0.277824	0.282648
5.16	0.422965	0.423549	0.269067	0.277162
5.163	0.418429	0.429124	0.284046	0.291063
5.166	0.425268	0.421183	0.275668	0.279327
5.169	0.429183	0.435527	0.272687	0.270446
5.172	0.425666	0.417466	0.279712	0.276956
5.175	0.416206	0.424164	0.281003	0.296618
5.178	0.429604	0.429991	0.277008	0.275107
5.181	0.427121	0.425682	0.273183	0.304394
5.184	0.437743	0.417995	0.286085	0.281473
5.187	0.428649	0.413577	0.281178	0.274928
5.19	0.424554	0.424487	0.283286	0.283937
5.193	0.424003	0.43515	0.266165	0.280557
5.196	0.428143	0.418503	0.287288	0.276568
5.199	0.430951	0.427034	0.269697	0.26963
5.202	0.424211	0.419144	0.293084	0.279177
5.205	0.433574	0.421391	0.282428	0.300845
5.208	0.431516	0.425238	0.278105	0.299305
5.211	0.445427	0.432076	0.279824	0.280067
5.214	0.415689	0.413453	0.28192	0.277205
5.217	0.433109	0.427239	0.249042	0.28793
5.22	0.423395	0.418761	0.28147	0.297009
5.223	0.420643	0.419369	0.282573	0.279026
5.226	0.425742	0.419872	0.281475	0.300791
5.229	0.402997	0.414192	0.271161	0.274196
5.232	0.422007	0.439842	0.274879	0.284371
5.235	0.425768	0.417281	0.27654	0.275464
5.238	0.419446	0.423461	0.282382	0.289165
5.241	0.433526	0.424833	0.286028	0.297078
5.244	0.429577	0.422669	0.273046	0.296934
5.247	0.425781	0.419541	0.283985	0.289308
5.25	0.423848	0.437543	0.288239	0.276639
5.253	0.425439	0.423845	0.291552	0.302754
5.256	0.420275	0.426234	0.2932	0.303786
5.259	0.43291	0.43447	0.270807	0.285218
5.262	0.417218	0.419907	0.269863	0.292824
5.265	0.415543	0.426686	0.274125	0.287326
5.268	0.435728	0.425125	0.284109	0.293458
5.271	0.429706	0.447289	0.28642	0.288347
5.274	0.42546	0.427636	0.28059	0.277825
5.277	0.430248	0.424155	0.281667	0.269668
5.28	0.4228	0.417502	0.279442	0.275366
5.283	0.434454	0.42382	0.27077	0.287468
5.286	0.431077	0.432569	0.277963	0.281603
5.289	0.42789	0.417782	0.280011	0.279805
5.292	0.415006	0.44504	0.284623	0.281478
5.295	0.434547	0.425375	0.277599	0.292781
5.298	0.424529	0.431192	0.290277	0.292046
5.301	0.419418	0.427153	0.282175	0.296539
5.304	0.432541	0.414734	0.271339	0.305532
5.307	0.43919	0.439721	0.284826	0.287829
5.31	0.431036	0.413394	0.285965	0.288431
5.313	0.438266	0.426318	0.30106	0.298387
5.316	0.425121	0.408484	0.28236	0.268778
5.319	0.449092	0.431807	0.281153	0.299647
5.322	0.425154	0.436134	0.282867	0.313029
5.325	0.417154	0.423807	0.283477	0.273949
5.328	0.432941	0.411191	0.299157	0.286248
5.331	0.417512	0.437924	0.279498	0.29831
5.334	0.423402	0.42282	0.279292	0.275441
5.337	0.433246	0.424555	0.287861	0.285697
5.34	0.427859	0.421285	0.292943	0.295784
5.343	0.422569	0.431358	0.280912	0.286633
5.346	0.416391	0.449035	0.289684	0.280308
5.349	0.408658	0.435234	0.286879	0.302506
5.352	0.427396	0.408774	0.2866	0.286457
5.355	0.41217	0.423128	0.286299	0.306923
5.358	0.437127	0.414668	0.296816	0.285029
5.361	0.436007	0.433717	0.293291	0.283406
5.364	0.438462	0.425217	0.279222	0.30064
5.367	0.41678	0.42383	0.284332	0.286217
5.37	0.415717	0.445014	0.285766	0.307151
5.373	0.425855	0.425549	0.284326	0.287222
5.376	0.430666	0.418926	0.27762	0.284458
5.379	0.420865	0.4296	0.277087	0.282199
5.382	0.423955	0.416523	0.275992	0.296224
5.385	0.417276	0.406973	0.274853	0.283426
5.388	0.434225	0.429194	0.276592	0.295059
5.391	0.434692	0.417002	0.292446	0.286307
5.394	0.427288	0.450826	0.284395	0.275811
5.397	0.439528	0.422655	0.275726	0.281993
5.4	0.44423	0.418536	0.274036	0.299292
5.403	0.426736	0.412711	0.295277	0.28629
5.406	0.428454	0.437288	0.278159	0.293896
5.409	0.43022	0.423182	0.286621	0.277012
5.412	0.422467	0.43013	0.292955	0.301007
5.415	0.433887	0.423546	0.281745	0.281406
5.418	0.426819	0.413941	0.274098	0.29213
5.421	0.421802	0.433856	0.288378	0.281879
5.424	0.42894	0.438465	0.278527	0.286848
5.427	0.425178	0.422919	0.29109	0.278235
5.43	0.432242	0.415426	0.280632	0.293621
5.433	0.438348	0.426359	0.292282	0.296066
5.436	0.426421	0.418012	0.280557	0.284166
5.439	0.440449	0.420836	0.28396	0.281135
5.442	0.425507	0.422477	0.266479	0.283705
5.445	0.41503	0.420153	0.28201	0.292179
5.448	0.427399	0.408407	0.26643	0.287027
5.451	0.432028	0.431673	0.27965	0.290392
5.454	0.440198	0.417316	0.283182	0.275389
5.457	0.423852	0.426721	0.298409	0.295327
5.46	0.43174	0.438256	0.263185	0.285969
5.463	0.424536	0.423431	0.28363	0.296548
5.466	0.428609	0.442985	0.268104	0.286458
5.469	0.432046	0.44718	0.286321	0.294373
5.472	0.425365	0.431847	0.294303	0.288105
5.475	0.411498	0.419714	0.292203	0.281713
5.478	0.422727	0.420991	0.274	0.286688
5.481	0.428273	0.415846	0.279922	0.295345
5.484	0.421103	0.420535	0.271023	0.284687
5.487	0.413853	0.420996	0.272702	0.275454
5.49	0.429219	0.423664	0.273232	0.305384
5.493	0.433052	0.414865	0.270399	0.290421
5.496	0.421654	0.419813	0.277829	0.273115
5.499	0.421129	0.423825	0.269327	0.28978
5.502	0.442627	0.414891	0.258449	0.291946
5.505	0.42525	0.433183	0.289262	0.292362
5.508	0.411286	0.448937	0.273973	0.285169
5.511	0.424693	0.434025	0.270774	0.284432
5.514	0.423201	0.426493	0.274522	0.300272
5.517	0.432973	0.430209	0.272812	0.27331
5.52	0.422333	0.42452	0.2746	0.279856
5.523	0.420226	0.431861	0.289984	0.296143
5.526	0.435799	0.419567	0.284513	0.286083
5.529	0.413733	0.42084	0.28175	0.286395
5.532	0.433516	0.426123	0.281511	0.278854
5.535	0.401559	0.411778	0.278163	0.258867
5.538	0.419727	0.421256	0.283473	0.279161
5.541	0.442393	0.422543	0.282141	0.277121
5.544	0.420265	0.424645	0.284856	0.290172
5.547	0.424572	0.413532	0.273503	0.28038
5.55	0.426117	0.415056	0.290994	0.276012
5.553	0.425024	0.412111	0.268268	0.301652
5.556	0.415226	0.413906	0.253835	0.295317
5.559	0.427563	0.423342	0.274912	0.289844
5.562	0.417071	0.432887	0.276398	0.268476
5.565	0.416191	0.42711	0.279445	0.273968
5.568	0.430369	0.406633	0.267297	0.276328
5.571	0.413873	0.425182	0.280595	0.277213
5.574	0.423222	0.414069	0.267653	0.284818
5.577	0.418138	0.420258	0.279949	0.284432
5.58	0.418505	0.405186	0.270544	0.26387
5.583	0.425007	0.407048	0.282127	0.270141
5.586	0.411331	0.418098	0.267157	0.289387
5.589	0.413684	0.423417	0.27107	0.281214
5.592	0.42521	0.41633	0.270961	0.275449
5.595	0.421805	0.426668	0.28559	0.292537
5.598	0.418537	0.442001	0.284665	0.296595
5.601	0.42408	0.410017	0.287731	0.269214
5.604	0.413998	0.439004	0.271643	0.281217
5.607	0.424834	0.426399	0.268159	0.279155
5.61	0.430391	0.409709	0.279338	0.285198
5.613	0.421007	0.424535	0.282477	0.286487
5.616	0.413363	0.425604	0.281411	0.292044
5.619	0.418773	0.409562	0.270955	0.289513
5.622	0.419108	0.43231	0.277939	0.280649
5.625	0.434091	0.408143	0.275592	0.278688
5.628	0.414791	0.427834	0.273463	0.275373
5.631	0.402918	0.425779	0.264516	0.289137
5.634	0.429899	0.432937	0.278932	0.299459
5.637	0.406842	0.418689	0.263224	0.282891
5.64	0.434136	0.420887	0.260894	0.294401
5.643	0.41116	0.425061	0.272911	0.268497
5.646	0.416243	0.426411	0.274721	0.261305
5.649	0.414864	0.426643	0.276518	0.292941
5.652	0.418951	0.415652	0.26728	0.282961
5.655	0.438435	0.414817	0.280236	0.277385
5.658	0.416542	0.417797	0.271993	0.282994
5.661	0.421558	0.425248	0.271079	0.284382
5.664	0.431182	0.414281	0.278887	0.273778
5.667	0.424311	0.419687	0.285942	0.272119
5.67	0.424484	0.426798	0.276592	0.282257
5.673	0.426586	0.41833	0.281185	0.270096
5.676	0.410832	0.425861	0.259187	0.282078
5.679	0.415115	0.424827	0.273705	0.286013
5.682	0.407419	0.41159	0.280712	0.265342
5.685	0.429981	0.436786	0.295897	0.293982
5.688	0.426296	0.421656	0.277803	0.273829
5.691	0.425889	0.423088	0.271092	0.291081
5.694	0.409481	0.419434	0.279023	0.298303
5.697	0.423239	0.415527	0.268308	0.292912
5.7	0.442082	0.431062	0.283985	0.285189
5.703	0.417676	0.408221	0.261991	0.294359
5.706	0.426384	0.407688	0.289835	0.27332
5.709	0.414279	0.425657	0.2767	0.276132
5.712	0.418642	0.430598	0.27564	0.30794
5.715	0.439402	0.417466	0.265868	0.283481
5.718	0.416649	0.414988	0.276389	0.272007
5.721	0.421707	0.402119	0.289079	0.288209
5.724	0.41783	0.433655	0.269398	0.283676
5.727	0.433731	0.411525	0.27283	0.273598
5.73	0.423363	0.403072	0.282152	0.284635
5.733	0.424434	0.432992	0.268365	0.288426
5.736	0.422094	0.419431	0.269134	0.274626
5.739	0.414983	0.424444	0.277928	0.292947
5.742	0.423304	0.409739	0.284396	0.260361
5.745	0.415302	0.416221	0.276281	0.287358
5.748	0.420337	0.418502	0.276012	0.288344
5.751	0.423313	0.413624	0.268337	0.294308
5.754	0.419151	0.425554	0.284404	0.272539
5.757	0.422121	0.394984	0.265108	0.295669
5.76	0.426113	0.418637	0.26801	0.28411
5.763	0.407965	0.419323	0.283595	0.279418
5.766	0.419169	0.421979	0.276258	0.289268
5.769	0.423574	0.41533	0.283809	0.288576
5.772	0.425505	0.426122	0.26167	0.310592
5.775	0.412786	0.435801	0.273888	0.271245
5.778	0.417987	0.426805	0.280618	0.292065
5.781	0.425944	0.410258	0.265239	0.298053
5.784	0.420865	0.406955	0.277928	0.28513
5.787	0.434168	0.445974	0.279948	0.287333
5.79	0.43423	0.403465	0.270399	0.253964
5.793	0.432934	0.426527	0.277028	0.300447
5.796	0.433276	0.430513	0.275482	0.28378
5.799	0.422598	0.427364	0.274731	0.271198
5.802	0.407825	0.421513	0.263125	0.272405
5.805	0.429543	0.408085	0.272187	0.302581
5.808	0.421573	0.416427	0.277707	0.281743
5.811	0.417699	0.417046	0.287362	0.286879
5.814	0.42772	0.444273	0.267451	0.290398
5.817	0.410319	0.407627	0.281139	0.258357
5.82	0.418387	0.408476	0.28311	0.295914
5.823	0.421438	0.428168	0.266588	0.285986
5.826	0.415533	0.418512	0.263762	0.26282
5.829	0.438182	0.424004	0.289168	0.279293
5.832	0.435296	0.427012	0.267753	0.273593
5.835	0.42863	0.421111	0.279116	0.254
5.838	0.419939	0.402329	0.27663	0.296
5.841	0.417377	0.413022	0.273734	0.283933
5.844	0.422809	0.4087	0.279188	0.273587
5.847	0.43514	0.400179	0.269966	0.281436
5.85	0.410494	0.426003	0.264371	0.270331
5.853	0.420361	0.415032	0.268884	0.290192
5.856	0.407898	0.410426	0.284607	0.281154
5.859	0.429724	0.405441	0.278475	0.276863
5.862	0.418326	0.414055	0.282024	0.286318
5.865	0.420265	0.420855	0.263476	0.286802
5.868	0.413837	0.408199	0.281142	0.284855
5.871	0.412972	0.417449	0.291872	0.286414
5.874	0.42047	0.417837	0.27428	0.282528
5.877	0.402966	0.416371	0.271274	0.270676
5.88	0.403424	0.402794	0.253253	0.276623
5.883	0.40822	0.400106	0.265893	0.261086
5.886	0.407008	0.437035	0.265789	0.285832
5.889	0.415855	0.423043	0.285433	0.289609
5.892	0.416108	0.396432	0.270995	0.253787
5.895	0.418942	0.412494	0.259711	0.272088
5.898	0.39454	0.401074	0.269825	0.264514
5.901	0.423437	0.419757	0.251488	0.274464
5.904	0.423153	0.421379	0.263379	0.261824
5.907	0.412568	0.415912	0.272025	0.269573
5.91	0.425914	0.434338	0.255785	0.259966
5.913	0.408078	0.40927	0.269475	0.263294
5.916	0.411909	0.419787	0.271894	0.266073
5.919	0.398811	0.429939	0.281023	0.265342
5.922	0.419662	0.413353	0.256995	0.275871
5.925	0.415282	0.41992	0.2725	0.278157
5.928	0.406302	0.428835	0.259928	0.272573
5.931	0.423817	0.384956	0.267971	0.283054
5.934	0.415235	0.421121	0.279705	0.289288
5.937	0.401652	0.407524	0.262369	0.281861
5.94	0.405979	0.419443	0.275648	0.242518
5.943	0.407069	0.423831	0.267403	0.292395
5.946	0.408954	0.441702	0.271286	0.271701
5.949	0.382899	0.422078	0.266943	0.294888
5.952	0.414007	0.403146	0.273302	0.265122
5.955	0.394551	0.41941	0.260619	0.28501
5.958	0.416079	0.424377	0.26365	0.263227
5.961	0.421336	0.414903	0.249177	0.271815
5.964	0.398556	0.423966	0.277868	0.268207
5.967	0.403866	0.409614	0.27002	0.278456
5.97	0.414089	0.430473	0.262713	0.271137
5.973	0.405317	0.416713	0.254936	0.272951
5.976	0.418952	0.437488	0.267573	0.273876
5.979	0.421442	0.414769	0.273172	0.268012
5.982	0.417074	0.423147	0.274845	0.281809
5.985	0.415335	0.418504	0.259066	0.288674
5.988	0.420465	0.407375	0.262658	0.266255
5.991	0.413336	0.419016	0.258955	0.283218
5.994	0.413195	0.429511	0.269043	0.26552
[truncated: 1,471 more rows]
