# Supplementary material for: Binary-FRET reveals transient excited-state structure associated with activity-dependent CaMKII - NR2B binding and adaptation
Source: Nat Commun. 2022 Oct 25;13:6335. doi: 10.1038/s41467-022-33795-8 (PMC9596428; doi:10.1038/s41467-022-33795-8)
Supplement: Supplementary file 3 — Source Data [file 41467_2022_33795_MOESM3_ESM.zip › Nat Comm Source Data Files Excel folder/fig 2 Excel folder/Data 1 Norm lifetime.xls]

## Sheet: Data 1
	UrVA	mChVA	UrVV	mChVV
0	0.0239817	0.0103862	0.0246806	0.0103953
0.003	0.0246414	0.0110376	0.0243431	0.0103592
0.006	0.0225951	0.0103877	0.0230017	0.011225
0.009	0.0242642	0.0103763	0.0255583	0.0111486
0.012	0.0238721	0.0122148	0.0260187	0.0115417
0.015	0.0236942	0.0115891	0.0259034	0.0117855
0.018	0.024747	0.0126023	0.0268391	0.0132555
0.021	0.0233208	0.0124768	0.0271434	0.013713
0.024	0.0247061	0.0133046	0.0279335	0.0141041
0.027	0.0255084	0.0138139	0.0281224	0.0144796
0.03	0.0276318	0.0138247	0.0291162	0.0159757
0.033	0.0263981	0.0155395	0.0294612	0.015045
0.036	0.0286021	0.0166277	0.0323807	0.0175865
0.039	0.027024	0.0169612	0.0330444	0.0188241
0.042	0.0293459	0.0186252	0.0337045	0.019144
0.045	0.0310849	0.0193284	0.0366415	0.0209683
0.048	0.0295764	0.0199335	0.0379994	0.023567
0.051	0.0327087	0.0225979	0.0400788	0.0249137
0.054	0.0351346	0.0243928	0.0423955	0.0264782
0.057	0.0349703	0.0259065	0.0430439	0.0307452
0.06	0.0361626	0.0284622	0.0468983	0.0325973
0.063	0.037977	0.0303444	0.0493182	0.0357917
0.066	0.0408363	0.0319964	0.0520388	0.037572
0.069	0.0427199	0.0349668	0.0556335	0.0405853
0.072	0.0444101	0.0395679	0.0619164	0.0469775
0.075	0.0492971	0.0425162	0.0646207	0.0479979
0.078	0.0516513	0.0454161	0.0716382	0.0535439
0.081	0.0528839	0.0491541	0.0734249	0.0586355
0.084	0.0566503	0.054237	0.0787229	0.0640089
0.087	0.0640233	0.0577989	0.0879819	0.069495
0.09	0.0674026	0.0621564	0.0930698	0.0754469
0.093	0.0696298	0.0705593	0.0980618	0.0822828
0.096	0.0759685	0.0744303	0.106606	0.0891444
0.099	0.081212	0.0820952	0.113696	0.0973596
0.102	0.087375	0.0894847	0.121442	0.10718
0.105	0.0952725	0.0965974	0.131855	0.113893
0.108	0.10053	0.104797	0.13967	0.12629
0.111	0.111965	0.113469	0.147904	0.134811
0.114	0.11531	0.12234	0.162144	0.143661
0.117	0.127383	0.132081	0.169094	0.155747
0.12	0.133171	0.141455	0.18355	0.165838
0.123	0.142247	0.152347	0.19133	0.182199
0.126	0.154956	0.165966	0.206895	0.191264
0.129	0.169062	0.17924	0.218098	0.208698
0.132	0.177277	0.193264	0.228086	0.220068
0.135	0.189819	0.206749	0.244185	0.235931
0.138	0.204669	0.218799	0.25946	0.250842
0.141	0.214162	0.232551	0.271128	0.263991
0.144	0.234618	0.249111	0.288846	0.281452
0.147	0.245176	0.267361	0.301564	0.300531
0.15	0.255664	0.28205	0.319057	0.319927
0.153	0.275897	0.299438	0.330531	0.333286
0.156	0.289142	0.316867	0.349986	0.351098
0.159	0.307144	0.333483	0.366689	0.369486
0.162	0.317923	0.354891	0.381264	0.389246
0.165	0.344109	0.371674	0.400207	0.413196
0.168	0.359668	0.394172	0.411342	0.424032
0.171	0.37671	0.410283	0.438826	0.443116
0.174	0.393941	0.428076	0.453747	0.461159
0.177	0.410517	0.449857	0.467317	0.479592
0.18	0.429395	0.464582	0.485221	0.503619
0.183	0.450758	0.484371	0.498876	0.519254
0.186	0.465878	0.511755	0.518763	0.533358
0.189	0.48322	0.528518	0.528535	0.554627
0.192	0.501033	0.549023	0.555551	0.569123
0.195	0.524749	0.564042	0.564616	0.59469
0.198	0.539186	0.586243	0.584212	0.611336
0.201	0.551259	0.602461	0.593775	0.633719
0.204	0.573838	0.62119	0.620536	0.643863
0.207	0.591382	0.642303	0.63307	0.663246
0.21	0.607229	0.665253	0.649752	0.679236
0.213	0.623136	0.677313	0.664744	0.697186
0.216	0.639698	0.692078	0.675863	0.717485
0.219	0.659334	0.713661	0.696517	0.729361
0.222	0.668983	0.724919	0.705794	0.738482
0.225	0.681305	0.738177	0.722517	0.757634
0.228	0.703007	0.756191	0.73374	0.774615
0.231	0.712222	0.773619	0.748642	0.788305
0.234	0.726336	0.784117	0.766014	0.796936
0.237	0.748949	0.801407	0.772095	0.813284
0.24	0.757726	0.806016	0.793079	0.828378
0.243	0.769972	0.822992	0.796155	0.83382
0.246	0.78703	0.829484	0.802111	0.846993
0.249	0.789477	0.841164	0.818156	0.85764
0.252	0.796757	0.846438	0.830807	0.868087
0.255	0.81145	0.867551	0.83085	0.877523
0.258	0.822932	0.878185	0.836221	0.888862
0.261	0.829498	0.884846	0.850908	0.901755
0.264	0.839704	0.894844	0.863673	0.9036
0.267	0.857038	0.899033	0.872569	0.91657
0.27	0.852509	0.907331	0.876795	0.916858
0.273	0.861814	0.923038	0.889934	0.924189
0.276	0.882284	0.92304	0.889466	0.927238
0.279	0.880034	0.934934	0.897354	0.940249
0.282	0.888194	0.932485	0.907092	0.936465
0.285	0.894495	0.945344	0.90411	0.949472
0.288	0.90621	0.947876	0.922322	0.965673
0.291	0.91007	0.948383	0.92817	0.953661
0.294	0.909288	0.957147	0.9287	0.965436
0.297	0.918984	0.961545	0.935184	0.961705
0.3	0.922955	0.97242	0.939902	0.97264
0.303	0.931346	0.970131	0.945498	0.962762
0.306	0.927348	0.966238	0.939792	0.972388
0.309	0.94143	0.972524	0.945859	0.972555
0.312	0.938389	0.972911	0.956186	0.981509
0.315	0.951842	0.976859	0.954311	0.979212
0.318	0.944376	0.978003	0.961562	0.981694
0.321	0.957638	0.984268	0.961746	0.985207
0.324	0.957992	0.980096	0.959141	0.986593
0.327	0.949603	0.979397	0.961603	0.990975
0.33	0.960774	0.979652	0.969106	0.987002
0.333	0.959793	0.986781	0.973546	0.990559
0.336	0.961521	0.990537	0.968038	0.990322
0.339	0.959499	0.98209	0.975985	0.995412
0.342	0.970074	0.983062	0.973132	0.993095
0.345	0.971623	0.993856	0.980178	0.998317
0.348	0.964821	0.992973	0.985883	0.990284
0.351	0.972816	0.99511	0.984277	0.987143
0.354	0.976149	0.988265	0.980983	0.989648
0.357	0.979546	0.991625	0.984845	0.992336
0.36	0.981212	0.982521	0.98718	0.991017
0.363	0.977351	0.98776	0.982362	0.994437
0.366	0.982865	0.983772	0.98493	0.992203
0.369	0.977418	0.985665	0.994811	0.987108
0.372	0.985801	0.984958	0.992592	0.988768
0.375	0.980802	0.9826	0.990461	0.98581
0.378	0.988166	0.98316	0.984568	0.982686
0.381	0.984491	0.981305	0.992126	0.993296
0.384	0.989753	0.980011	0.985422	0.981495
0.387	0.985734	0.976609	0.991048	0.978937
0.39	0.99257	0.97773	0.990753	0.982902
0.393	0.983749	0.974553	0.987563	0.980757
0.396	0.981836	0.975501	0.988391	0.981297
0.399	0.984344	0.969075	0.986899	0.978919
0.402	0.989233	0.972226	0.990919	0.980401
0.405	0.980495	0.969271	0.984028	0.97584
0.408	0.989474	0.966713	0.990378	0.97418
0.411	0.986073	0.964718	0.989655	0.979374
0.414	0.988422	0.963659	0.986228	0.97294
0.417	0.991052	0.967748	0.986491	0.972745
0.42	0.975114	0.958996	0.979335	0.964934
0.423	0.981938	0.960636	0.987095	0.965038
0.426	0.978864	0.951851	0.983586	0.967047
0.429	0.9842	0.95684	0.990795	0.960351
0.432	0.984979	0.947644	0.987245	0.962031
0.435	0.993125	0.950453	0.991721	0.962703
0.438	0.987396	0.949533	0.983939	0.965007
0.441	0.993278	0.949117	0.985856	0.96021
0.444	0.985732	0.94305	0.986107	0.955747
0.447	0.979975	0.946533	0.993317	0.956996
0.45	0.977686	0.944563	0.983514	0.956752
0.453	0.979494	0.943021	0.983454	0.949662
0.456	0.978287	0.946343	0.981387	0.952388
0.459	0.986781	0.941427	0.982828	0.955145
0.462	0.977881	0.932313	0.984524	0.945915
0.465	0.983122	0.940464	0.981103	0.952951
0.468	0.978847	0.932373	0.977143	0.944467
0.471	0.974373	0.934142	0.972504	0.935361
0.474	0.976896	0.920775	0.975043	0.94013
0.477	0.977306	0.923806	0.979151	0.93788
0.48	0.981834	0.920614	0.981377	0.941834
0.483	0.973235	0.923589	0.97396	0.935321
0.486	0.979005	0.917087	0.974829	0.929251
0.489	0.982238	0.915114	0.974135	0.933567
0.492	0.980749	0.913268	0.972651	0.933772
0.495	0.97918	0.910099	0.971062	0.92919
0.498	0.974804	0.909282	0.965546	0.92624
0.501	0.973432	0.912935	0.97146	0.921762
0.504	0.977528	0.908596	0.974348	0.927863
0.507	0.973833	0.910603	0.972774	0.919732
0.51	0.969141	0.903018	0.957781	0.91546
0.513	0.970513	0.904847	0.970178	0.9141
0.516	0.968261	0.896477	0.970798	0.91791
0.519	0.967614	0.902843	0.964263	0.912889
0.522	0.966827	0.900616	0.965238	0.909816
0.525	0.967957	0.895439	0.965165	0.917436
0.528	0.971784	0.893135	0.964018	0.907393
0.531	0.967782	0.892509	0.963781	0.906644
0.534	0.969714	0.88872	0.966598	0.903416
0.537	0.964094	0.88697	0.962026	0.900683
0.54	0.958743	0.884006	0.963556	0.904305
0.543	0.956215	0.879731	0.961598	0.901366
0.546	0.959779	0.876734	0.959681	0.895542
0.549	0.963674	0.882369	0.959012	0.89568
0.552	0.966692	0.874082	0.957594	0.890769
0.555	0.954917	0.875051	0.957073	0.888094
0.558	0.952581	0.875783	0.95997	0.885219
0.561	0.963112	0.870755	0.953612	0.889326
0.564	0.955671	0.868446	0.961976	0.880347
0.567	0.960094	0.862482	0.954047	0.88536
0.57	0.955986	0.861148	0.956914	0.880373
0.573	0.95482	0.865682	0.944244	0.884238
0.576	0.947355	0.86306	0.945048	0.87717
0.579	0.949445	0.854473	0.944014	0.879251
0.582	0.956037	0.853056	0.943926	0.873774
0.585	0.952646	0.856339	0.941331	0.873331
0.588	0.954107	0.850728	0.943762	0.873963
0.591	0.942893	0.851697	0.950502	0.868675
0.594	0.949704	0.848029	0.934756	0.864124
0.597	0.943132	0.849552	0.94555	0.8605
0.6	0.942213	0.839945	0.9457	0.862778
0.603	0.943884	0.845943	0.938218	0.867727
0.606	0.94513	0.83699	0.942849	0.864634
0.609	0.934362	0.841064	0.934797	0.857328
0.612	0.939579	0.838612	0.932974	0.857126
0.615	0.942392	0.828932	0.934301	0.856358
0.618	0.929736	0.832103	0.927383	0.84853
0.621	0.939679	0.833012	0.930716	0.853937
0.624	0.934483	0.825823	0.940546	0.849506
0.627	0.93383	0.821991	0.935177	0.845256
0.63	0.932501	0.822473	0.921222	0.838111
0.633	0.933199	0.822334	0.931864	0.845207
0.636	0.940735	0.818942	0.923907	0.836163
0.639	0.919311	0.820312	0.92767	0.84086
0.642	0.930221	0.819481	0.925979	0.835322
0.645	0.928936	0.820346	0.923215	0.834232
0.648	0.928953	0.815514	0.930982	0.832428
0.651	0.927744	0.806466	0.92594	0.833957
0.654	0.928308	0.804277	0.91988	0.828104
0.657	0.924617	0.808599	0.918774	0.825858
0.66	0.92019	0.806783	0.921529	0.833919
0.663	0.923817	0.808011	0.923557	0.82664
0.666	0.917555	0.807519	0.91462	0.822372
0.669	0.925878	0.796693	0.917636	0.814678
0.672	0.911807	0.796571	0.911906	0.819215
0.675	0.912065	0.800315	0.912789	0.816012
0.678	0.911125	0.796341	0.908636	0.819061
0.681	0.912522	0.793741	0.908103	0.810868
0.684	0.908102	0.79179	0.910563	0.809802
0.687	0.919302	0.791248	0.913785	0.806046
0.69	0.913079	0.788263	0.908041	0.81917
0.693	0.912051	0.78695	0.90243	0.807847
0.696	0.912794	0.783228	0.90802	0.81034
0.699	0.905986	0.782283	0.902564	0.804184
0.702	0.907841	0.785675	0.911774	0.799425
0.705	0.893772	0.776567	0.904175	0.805504
0.708	0.906672	0.783956	0.90274	0.793038
0.711	0.902296	0.774345	0.902076	0.805605
0.714	0.902686	0.775798	0.899441	0.795654
0.717	0.904955	0.777603	0.892819	0.789355
0.72	0.906896	0.771293	0.89816	0.794871
0.723	0.893632	0.766592	0.893532	0.78851
0.726	0.895858	0.768281	0.894625	0.789105
0.729	0.90372	0.761086	0.894864	0.790102
0.732	0.899013	0.766289	0.894277	0.789087
0.735	0.896444	0.762665	0.895703	0.790517
0.738	0.897399	0.764621	0.896665	0.788753
0.741	0.89426	0.760045	0.890027	0.784292
0.744	0.889043	0.764931	0.8901	0.780413
0.747	0.899224	0.76329	0.887486	0.779425
0.75	0.891761	0.757771	0.890599	0.784494
0.753	0.889736	0.752907	0.880732	0.781405
0.756	0.889292	0.757195	0.886947	0.771014
0.759	0.890456	0.749717	0.883847	0.77108
0.762	0.889321	0.748178	0.886293	0.768222
0.765	0.89226	0.75277	0.882156	0.769907
0.768	0.88185	0.747237	0.883713	0.768419
0.771	0.890072	0.744842	0.888007	0.771361
0.774	0.884004	0.745705	0.879949	0.762875
0.777	0.883646	0.740291	0.88448	0.771659
0.78	0.885106	0.742364	0.876091	0.76303
0.783	0.887369	0.738196	0.875031	0.758939
0.786	0.886534	0.734063	0.88223	0.764189
0.789	0.880849	0.733651	0.874336	0.760723
0.792	0.882119	0.734963	0.873665	0.757451
0.795	0.870606	0.734718	0.873265	0.754237
0.798	0.877299	0.732419	0.877414	0.749157
0.801	0.869561	0.730645	0.870208	0.756494
0.804	0.87498	0.728833	0.872699	0.754034
0.807	0.877882	0.731104	0.870728	0.755687
0.81	0.875551	0.729531	0.871328	0.75285
0.813	0.870513	0.724281	0.871549	0.748394
0.816	0.873902	0.724563	0.874088	0.753212
0.819	0.872715	0.72883	0.862437	0.753449
0.822	0.869494	0.720634	0.870257	0.74632
0.825	0.868459	0.71884	0.866917	0.746234
0.828	0.868453	0.714513	0.861896	0.738408
0.831	0.8625	0.718025	0.86673	0.739485
0.834	0.863063	0.721148	0.865989	0.742166
0.837	0.868967	0.712892	0.865049	0.740786
0.84	0.861923	0.717343	0.856801	0.7413
0.843	0.859139	0.71305	0.864141	0.735981
0.846	0.865848	0.712087	0.860148	0.732686
0.849	0.868947	0.713027	0.861962	0.727994
0.852	0.8597	0.710919	0.857341	0.737035
0.855	0.864281	0.706669	0.853479	0.734891
0.858	0.854055	0.709232	0.857158	0.731661
0.861	0.854699	0.702958	0.853141	0.738281
0.864	0.854869	0.701894	0.85042	0.734146
0.867	0.862988	0.700429	0.852283	0.73263
0.87	0.861697	0.700626	0.85437	0.729512
0.873	0.850582	0.697833	0.858662	0.729874
0.876	0.85553	0.703718	0.852552	0.728355
0.879	0.852938	0.696293	0.853559	0.716943
0.882	0.856959	0.694936	0.846665	0.721682
0.885	0.845296	0.692737	0.855197	0.72272
0.888	0.857242	0.696269	0.853318	0.716896
0.891	0.848113	0.696478	0.849271	0.718391
0.894	0.855544	0.689205	0.852062	0.718483
0.897	0.845339	0.695439	0.842387	0.71064
0.9	0.852815	0.687169	0.844559	0.709858
0.903	0.846431	0.689869	0.844779	0.710498
0.906	0.851502	0.688102	0.845064	0.71397
0.909	0.846751	0.684355	0.842237	0.711391
0.912	0.851375	0.680066	0.843792	0.707325
0.915	0.840678	0.68235	0.835085	0.708841
0.918	0.837321	0.685982	0.838103	0.706379
0.921	0.839988	0.680735	0.839461	0.701946
0.924	0.839987	0.677856	0.840321	0.700431
0.927	0.839393	0.676267	0.837124	0.705785
0.93	0.842063	0.676312	0.836141	0.700281
0.933	0.841921	0.679167	0.832478	0.705057
0.936	0.84303	0.672114	0.841081	0.701185
0.939	0.834604	0.676366	0.834748	0.697388
0.942	0.837128	0.66815	0.842568	0.704403
0.945	0.838631	0.668225	0.831747	0.690156
0.948	0.841048	0.670156	0.829088	0.69406
0.951	0.83241	0.669944	0.831554	0.69413
0.954	0.829638	0.664772	0.830208	0.688276
0.957	0.83588	0.666617	0.831674	0.695187
0.96	0.8379	0.664084	0.82533	0.68988
0.963	0.830608	0.659872	0.832434	0.689123
0.966	0.832265	0.660851	0.829987	0.683163
0.969	0.833304	0.667803	0.825114	0.684232
0.972	0.829654	0.660691	0.819942	0.68052
0.975	0.824342	0.663047	0.821731	0.679294
0.978	0.827324	0.655169	0.820067	0.683762
0.981	0.825458	0.66357	0.818315	0.678004
0.984	0.830023	0.660307	0.82258	0.680429
0.987	0.824481	0.660939	0.818092	0.677217
0.99	0.824291	0.65581	0.815036	0.677291
0.993	0.830091	0.64906	0.817442	0.675807
0.996	0.815365	0.649295	0.813957	0.678489
0.999	0.82061	0.652672	0.819912	0.672331
1.002	0.813377	0.645648	0.817517	0.672053
1.005	0.826204	0.646699	0.820504	0.673172
1.008	0.822224	0.645128	0.820099	0.67193
1.011	0.8181	0.648606	0.815369	0.664852
1.014	0.823474	0.648001	0.809215	0.6686
1.017	0.811784	0.644888	0.812696	0.667821
1.02	0.819651	0.644516	0.809991	0.665609
1.023	0.813672	0.639336	0.808017	0.671064
1.026	0.816158	0.643367	0.810066	0.660432
1.029	0.80943	0.643126	0.808409	0.663028
1.032	0.808623	0.638226	0.806007	0.664039
1.035	0.810236	0.631933	0.805755	0.657596
1.038	0.805706	0.63559	0.80909	0.656838
1.041	0.816414	0.634871	0.802691	0.653975
1.044	0.803804	0.634405	0.796808	0.662858
1.047	0.805121	0.63855	0.796535	0.656698
1.05	0.807335	0.634144	0.805466	0.655779
1.053	0.802675	0.6259	0.808003	0.657108
1.056	0.804474	0.629056	0.800283	0.655917
1.059	0.7958	0.631455	0.803223	0.656304
1.062	0.807057	0.626643	0.791905	0.651996
1.065	0.798128	0.622035	0.800568	0.647185
1.068	0.797604	0.628721	0.795662	0.649325
1.071	0.798008	0.624871	0.798234	0.639756
1.074	0.798811	0.620643	0.801948	0.647355
1.077	0.79892	0.619344	0.797635	0.647964
1.08	0.79688	0.622854	0.796936	0.646423
1.083	0.79401	0.620289	0.795034	0.642489
1.086	0.79237	0.617765	0.791615	0.643632
1.089	0.793718	0.615998	0.789226	0.640214
1.092	0.791437	0.612832	0.797043	0.634817
1.095	0.795273	0.617809	0.789524	0.627676
1.098	0.788375	0.612924	0.794117	0.64396
1.101	0.792224	0.615152	0.791574	0.636533
1.104	0.785675	0.612208	0.787537	0.635635
1.107	0.791726	0.610984	0.794766	0.632567
1.11	0.791646	0.608088	0.7895	0.633017
1.113	0.79321	0.608397	0.781167	0.635922
1.116	0.793986	0.6089	0.78399	0.632419
1.119	0.783088	0.602894	0.779867	0.627791
1.122	0.780104	0.60538	0.779735	0.630252
1.125	0.779331	0.603899	0.784912	0.628026
1.128	0.782784	0.606058	0.777502	0.626009
1.131	0.78026	0.601566	0.77104	0.622235
1.134	0.779447	0.591815	0.780932	0.624262
1.137	0.781407	0.596408	0.782072	0.623887
1.14	0.77831	0.598578	0.779895	0.623373
1.143	0.780356	0.59565	0.773107	0.622828
1.146	0.779108	0.596203	0.770005	0.61924
1.149	0.773574	0.593157	0.775829	0.619695
1.152	0.779185	0.591028	0.774482	0.617284
1.155	0.775244	0.594466	0.771143	0.6185
1.158	0.772474	0.596093	0.777042	0.616073
1.161	0.777159	0.594776	0.772571	0.613064
1.164	0.776219	0.59	0.773383	0.611833
1.167	0.774343	0.587572	0.774509	0.611212
1.17	0.774175	0.589629	0.767612	0.616648
1.173	0.782701	0.589061	0.774304	0.60985
1.176	0.776619	0.585284	0.760736	0.614425
1.179	0.773692	0.590724	0.7663	0.61227
1.182	0.772519	0.581069	0.768935	0.61663
1.185	0.767751	0.583099	0.765142	0.612749
1.188	0.768355	0.583269	0.761661	0.607356
1.191	0.76643	0.58147	0.766008	0.603762
1.194	0.769637	0.585546	0.75788	0.607309
1.197	0.766217	0.583454	0.760453	0.599595
1.2	0.763699	0.580717	0.759505	0.603037
1.203	0.761315	0.576991	0.759311	0.603832
1.206	0.765483	0.58188	0.757619	0.601324
1.209	0.762472	0.573737	0.758589	0.598954
1.212	0.763061	0.581227	0.763502	0.599694
1.215	0.760389	0.576892	0.754847	0.598968
1.218	0.760333	0.576002	0.761211	0.601758
1.221	0.762419	0.570719	0.754458	0.594694
1.224	0.759151	0.572993	0.757958	0.596523
1.227	0.757738	0.569659	0.761747	0.596514
1.23	0.752592	0.568064	0.757918	0.597729
1.233	0.760842	0.57088	0.756317	0.591496
1.236	0.756871	0.563828	0.753777	0.591101
1.239	0.758276	0.565803	0.758209	0.590247
1.242	0.754895	0.563823	0.752037	0.588941
1.245	0.756839	0.56417	0.75969	0.587539
1.248	0.74717	0.563939	0.755205	0.584843
1.251	0.758056	0.564596	0.749355	0.589264
1.254	0.748218	0.563417	0.74591	0.590472
1.257	0.746711	0.565486	0.744601	0.592296
1.26	0.751914	0.561472	0.747407	0.579869
1.263	0.753002	0.562498	0.749107	0.584401
1.266	0.751924	0.565249	0.748622	0.585987
1.269	0.748193	0.55841	0.744681	0.583612
1.272	0.749591	0.559911	0.747643	0.581634
1.275	0.742653	0.556813	0.74676	0.579207
1.278	0.737896	0.55535	0.740425	0.574626
1.281	0.745719	0.557545	0.746884	0.580436
1.284	0.741092	0.554172	0.741253	0.577139
1.287	0.743815	0.556348	0.734658	0.580421
1.29	0.741367	0.556167	0.747448	0.578616
1.293	0.739264	0.552527	0.742863	0.580656
1.296	0.742395	0.552202	0.739931	0.570312
1.299	0.744449	0.551307	0.739379	0.580081
1.302	0.736097	0.548241	0.736484	0.568663
1.305	0.739415	0.55194	0.737937	0.572509
1.308	0.746063	0.546338	0.738306	0.574334
1.311	0.737308	0.545607	0.741143	0.573288
1.314	0.743294	0.549059	0.735123	0.565984
1.317	0.74245	0.550231	0.723457	0.570041
1.32	0.743726	0.546303	0.735047	0.566794
1.323	0.744529	0.543787	0.725359	0.572745
1.326	0.737526	0.549689	0.736281	0.566129
1.329	0.734536	0.543563	0.732341	0.567231
1.332	0.731924	0.537064	0.725615	0.566309
1.335	0.735506	0.539327	0.734014	0.56624
1.338	0.728624	0.536908	0.72906	0.568038
1.341	0.736522	0.538282	0.730188	0.562717
1.344	0.727213	0.53796	0.735035	0.563894
1.347	0.736983	0.543999	0.722953	0.565297
1.35	0.736683	0.535397	0.731592	0.559327
1.353	0.726009	0.544012	0.726046	0.56406
1.356	0.729195	0.538007	0.72797	0.564337
1.359	0.731252	0.532088	0.72977	0.556173
1.362	0.73237	0.535096	0.721575	0.558159
1.365	0.723018	0.534791	0.724337	0.558674
1.368	0.729479	0.538001	0.728695	0.553435
1.371	0.726704	0.529994	0.718241	0.551678
1.374	0.727479	0.532451	0.72824	0.555146
1.377	0.718312	0.530184	0.725252	0.55578
1.38	0.728966	0.532671	0.722208	0.554444
1.383	0.720851	0.526312	0.721787	0.552956
1.386	0.727609	0.529494	0.717534	0.550673
1.389	0.727094	0.526817	0.71568	0.549239
1.392	0.722744	0.532242	0.716174	0.550895
1.395	0.726625	0.529564	0.719459	0.552311
1.398	0.725598	0.525196	0.719582	0.554221
1.401	0.725388	0.523491	0.713921	0.552048
1.404	0.716644	0.529121	0.721763	0.545376
1.407	0.721913	0.528763	0.71537	0.552388
1.41	0.720256	0.52254	0.717944	0.542512
1.413	0.722932	0.52353	0.716037	0.548102
1.416	0.716916	0.525245	0.70927	0.544302
1.419	0.719801	0.523182	0.714485	0.545722
1.422	0.717378	0.520018	0.710053	0.540395
1.425	0.720324	0.517659	0.714895	0.545822
1.428	0.714798	0.517322	0.712217	0.541946
1.431	0.718569	0.520427	0.712907	0.540174
1.434	0.710551	0.526098	0.70125	0.541633
1.437	0.711327	0.510323	0.71892	0.542069
1.44	0.716804	0.518125	0.710351	0.539042
1.443	0.716281	0.514777	0.711904	0.536055
1.446	0.710372	0.516055	0.709421	0.539071
1.449	0.709036	0.515817	0.711463	0.539442
1.452	0.709191	0.515375	0.708303	0.535758
1.455	0.705883	0.513609	0.718423	0.532656
1.458	0.711126	0.51459	0.706516	0.536298
1.461	0.712413	0.514528	0.704457	0.534841
1.464	0.711656	0.513194	0.707882	0.53319
1.467	0.70902	0.505616	0.698352	0.529249
1.47	0.708703	0.51101	0.708716	0.529963
1.473	0.704369	0.506581	0.706246	0.530187
1.476	0.705456	0.506179	0.705291	0.532803
1.479	0.706566	0.504391	0.705352	0.530551
1.482	0.703136	0.506031	0.704772	0.532039
1.485	0.700653	0.507906	0.704461	0.526565
1.488	0.70535	0.504524	0.694023	0.529689
1.491	0.69808	0.500293	0.703901	0.521635
1.494	0.705791	0.503613	0.696857	0.529029
1.497	0.696021	0.503925	0.697547	0.525728
1.5	0.705396	0.50352	0.695062	0.525223
1.503	0.700719	0.498431	0.697113	0.524602
1.506	0.700653	0.499761	0.702768	0.518497
1.509	0.701235	0.502884	0.69398	0.525349
1.512	0.702788	0.499459	0.694982	0.519978
1.515	0.694861	0.499952	0.691956	0.523948
1.518	0.698518	0.498914	0.697898	0.520581
1.521	0.693561	0.497724	0.691714	0.520938
1.524	0.692374	0.498538	0.693349	0.520174
1.527	0.694705	0.495942	0.69033	0.521604
1.53	0.69337	0.496221	0.6897	0.518126
1.533	0.697775	0.496296	0.69036	0.513643
1.536	0.696895	0.498169	0.686703	0.511009
1.539	0.689718	0.492692	0.688168	0.514581
1.542	0.689414	0.495516	0.687431	0.511632
1.545	0.694791	0.492056	0.690312	0.512033
1.548	0.687307	0.493969	0.686327	0.507904
1.551	0.691028	0.488242	0.685309	0.506103
1.554	0.685874	0.49126	0.683123	0.512937
1.557	0.683121	0.491783	0.683587	0.511569
1.56	0.691764	0.491349	0.68445	0.511612
1.563	0.69216	0.486401	0.685375	0.513662
1.566	0.685738	0.482667	0.682016	0.50714
1.569	0.685157	0.482269	0.683008	0.509987
1.572	0.684409	0.483034	0.682343	0.502118
1.575	0.685655	0.482392	0.676616	0.500725
1.578	0.677886	0.487183	0.682824	0.502919
1.581	0.682722	0.483744	0.681991	0.507397
1.584	0.681242	0.480643	0.684192	0.501229
1.587	0.68315	0.477642	0.682508	0.499889
1.59	0.676871	0.484449	0.677211	0.499765
1.593	0.678864	0.480616	0.678414	0.49671
1.596	0.683758	0.481295	0.677269	0.499497
1.599	0.677229	0.478034	0.674286	0.494333
1.602	0.677819	0.47629	0.67375	0.503103
1.605	0.68157	0.473861	0.668223	0.498279
1.608	0.668428	0.476561	0.672629	0.497822
1.611	0.676068	0.472539	0.671877	0.491308
1.614	0.676059	0.473359	0.671353	0.497162
1.617	0.667545	0.474554	0.671632	0.491614
1.62	0.666751	0.471448	0.676454	0.491952
1.623	0.670974	0.47634	0.671738	0.491379
1.626	0.66687	0.470254	0.662325	0.493903
1.629	0.670308	0.468085	0.659451	0.493018
1.632	0.674968	0.468867	0.663254	0.491046
1.635	0.67437	0.470687	0.665181	0.493664
1.638	0.671154	0.46838	0.665895	0.48755
1.641	0.669276	0.467014	0.658736	0.482251
1.644	0.667843	0.467595	0.664915	0.483685
1.647	0.670118	0.465011	0.66716	0.487776
1.65	0.663731	0.46346	0.659707	0.485836
1.653	0.662637	0.46709	0.662986	0.486968
1.656	0.670567	0.464121	0.65514	0.480478
1.659	0.664157	0.462938	0.667483	0.48421
1.662	0.656424	0.462644	0.657945	0.483414
1.665	0.666982	0.458855	0.656037	0.481062
1.668	0.663249	0.464198	0.658519	0.480199
1.671	0.661256	0.457	0.661514	0.47955
1.674	0.656972	0.460992	0.659453	0.477151
1.677	0.662259	0.460689	0.654397	0.479068
1.68	0.654141	0.462618	0.654367	0.480615
1.683	0.659309	0.460147	0.651608	0.480232
1.686	0.65712	0.45791	0.654378	0.475248
1.689	0.662549	0.453478	0.658111	0.484477
1.692	0.654478	0.457237	0.655796	0.477174
1.695	0.652664	0.456312	0.647188	0.479362
1.698	0.656676	0.454608	0.647764	0.471851
1.701	0.64754	0.454294	0.652343	0.474721
1.704	0.660191	0.452171	0.652754	0.46852
1.707	0.655486	0.452048	0.649802	0.472273
1.71	0.645057	0.44755	0.654845	0.469451
1.713	0.644494	0.449178	0.642204	0.468726
1.716	0.648617	0.453009	0.647293	0.469994
1.719	0.652861	0.450673	0.637145	0.470447
1.722	0.650086	0.445706	0.65239	0.468444
1.725	0.651897	0.447717	0.642098	0.472188
1.728	0.651701	0.445964	0.643055	0.464982
1.731	0.641556	0.443899	0.640314	0.466874
1.734	0.64407	0.448665	0.643867	0.466433
1.737	0.6397	0.449709	0.641037	0.464521
1.74	0.646649	0.446096	0.642811	0.467263
1.743	0.644669	0.447178	0.638612	0.463876
1.746	0.644286	0.445208	0.635278	0.462472
1.749	0.638554	0.439888	0.644511	0.463528
1.752	0.636715	0.440315	0.641204	0.462696
1.755	0.641051	0.441928	0.634709	0.461794
1.758	0.64349	0.440814	0.634718	0.459031
1.761	0.643495	0.440351	0.634447	0.461588
1.764	0.637918	0.439569	0.634718	0.458183
1.767	0.638297	0.439851	0.631864	0.463267
1.77	0.634451	0.443108	0.632647	0.452578
1.773	0.639217	0.437457	0.638695	0.449911
1.776	0.645324	0.437767	0.632332	0.454203
1.779	0.633735	0.439278	0.632444	0.45514
1.782	0.638604	0.433015	0.636352	0.450367
1.785	0.633549	0.434006	0.634145	0.452079
1.788	0.635041	0.432431	0.635435	0.45128
1.791	0.634237	0.435336	0.630758	0.453848
1.794	0.631836	0.433916	0.62741	0.447522
1.797	0.63065	0.433302	0.629812	0.450635
1.8	0.627722	0.428976	0.627738	0.447497
1.803	0.627103	0.432807	0.628527	0.450832
1.806	0.627841	0.433292	0.62442	0.449285
1.809	0.63338	0.430046	0.617641	0.446259
1.812	0.628773	0.428578	0.628663	0.452165
1.815	0.629686	0.432139	0.625593	0.446397
1.818	0.628753	0.429482	0.625383	0.447287
1.821	0.623876	0.426019	0.621682	0.448622
1.824	0.629904	0.428525	0.620361	0.446071
1.827	0.624587	0.4224	0.617238	0.445148
1.83	0.622129	0.426063	0.623292	0.439286
1.833	0.620957	0.426777	0.62284	0.444833
1.836	0.619065	0.421708	0.613694	0.44584
1.839	0.62082	0.421189	0.618219	0.441938
1.842	0.621351	0.421311	0.616488	0.444109
1.845	0.62865	0.420747	0.613596	0.44495
1.848	0.626158	0.420606	0.61779	0.438928
1.851	0.617826	0.421284	0.619535	0.440558
1.854	0.621455	0.42176	0.615616	0.437583
1.857	0.618676	0.424073	0.612841	0.438164
1.86	0.617606	0.422368	0.610625	0.438512
1.863	0.613553	0.417642	0.615017	0.438915
1.866	0.616698	0.415509	0.614729	0.438651
1.869	0.614218	0.41771	0.615825	0.435481
1.872	0.608765	0.416565	0.609941	0.434261
1.875	0.614856	0.41684	0.612002	0.436252
1.878	0.615028	0.412698	0.612822	0.432639
1.881	0.613022	0.414453	0.614402	0.435949
1.884	0.612081	0.418246	0.613229	0.430495
1.887	0.615015	0.412499	0.605936	0.432196
1.89	0.616503	0.411675	0.607857	0.431121
1.893	0.613259	0.412013	0.609924	0.435638
1.896	0.614334	0.412862	0.605892	0.42982
1.899	0.606024	0.411319	0.608156	0.433487
1.902	0.612679	0.415141	0.611232	0.43024
1.905	0.612448	0.407724	0.603468	0.430507
1.908	0.610209	0.409412	0.607009	0.426765
1.911	0.614574	0.409526	0.602422	0.432111
1.914	0.610638	0.409777	0.606709	0.427582
1.917	0.610275	0.410103	0.602539	0.427028
1.92	0.61109	0.409836	0.615352	0.429391
1.923	0.604647	0.408474	0.603009	0.427782
1.926	0.606274	0.408705	0.60818	0.423042
1.929	0.609781	0.40394	0.599112	0.427015
1.932	0.604998	0.402581	0.608192	0.426923
1.935	0.602662	0.401219	0.599326	0.423465
1.938	0.608171	0.406641	0.603494	0.419768
1.941	0.599831	0.406315	0.602847	0.423185
1.944	0.600838	0.404087	0.60991	0.423367
1.947	0.60522	0.405673	0.598892	0.421035
1.95	0.599945	0.403241	0.596389	0.420615
1.953	0.601076	0.404236	0.604122	0.424546
1.956	0.600953	0.403222	0.599173	0.417588
1.959	0.600593	0.403037	0.601767	0.419354
1.962	0.595551	0.402514	0.603364	0.422551
1.965	0.606671	0.401021	0.599065	0.417601
1.968	0.598071	0.404551	0.598763	0.415979
1.971	0.599917	0.399307	0.596169	0.416343
1.974	0.595573	0.398159	0.592969	0.41447
1.977	0.602699	0.396801	0.594746	0.418481
1.98	0.6011	0.397127	0.595423	0.419195
1.983	0.597073	0.395773	0.590243	0.415294
1.986	0.599072	0.403833	0.593411	0.414516
1.989	0.59169	0.398068	0.592027	0.415651
1.992	0.593469	0.397503	0.590973	0.414454
1.995	0.597182	0.394492	0.594593	0.41492
1.998	0.597248	0.396484	0.59398	0.414298
2.001	0.592849	0.395329	0.591031	0.413887
2.004	0.599807	0.392604	0.594949	0.415598
2.007	0.60218	0.39336	0.590819	0.408639
2.01	0.597015	0.395336	0.586363	0.410618
2.013	0.592502	0.39048	0.59349	0.413129
2.016	0.59109	0.395319	0.584286	0.414521
2.019	0.589496	0.395612	0.586052	0.412229
2.022	0.59006	0.391637	0.59004	0.412246
2.025	0.59045	0.392155	0.584917	0.406938
2.028	0.588287	0.389735	0.582493	0.415213
2.031	0.585983	0.393414	0.585134	0.40568
2.034	0.589866	0.391709	0.582414	0.406961
2.037	0.593679	0.392459	0.589177	0.407572
2.04	0.585528	0.391949	0.589769	0.40658
2.043	0.585739	0.393467	0.585242	0.404116
2.046	0.58605	0.389493	0.581643	0.403804
2.049	0.587202	0.387767	0.585171	0.405986
2.052	0.587056	0.386929	0.584729	0.401711
2.055	0.586813	0.384605	0.582152	0.40485
2.058	0.579232	0.384493	0.585961	0.399375
2.061	0.585809	0.385965	0.583129	0.407013
2.064	0.585087	0.389105	0.578648	0.400229
2.067	0.587441	0.383249	0.583515	0.4009
2.07	0.579479	0.383961	0.578005	0.400104
2.073	0.582913	0.383739	0.583116	0.401987
2.076	0.580387	0.384699	0.577119	0.400398
2.079	0.580866	0.385734	0.57326	0.399449
2.082	0.580159	0.381923	0.57502	0.401142
2.085	0.581056	0.380968	0.583574	0.398217
2.088	0.578825	0.381005	0.580336	0.39537
2.091	0.588344	0.379596	0.576688	0.395359
2.094	0.573917	0.381514	0.574679	0.398335
2.097	0.581073	0.378628	0.574519	0.396066
2.1	0.575144	0.380711	0.569585	0.391486
2.103	0.575225	0.381981	0.569334	0.392268
2.106	0.578463	0.379496	0.570631	0.396342
2.109	0.578014	0.380005	0.571494	0.39731
2.112	0.577754	0.380411	0.571145	0.398535
2.115	0.573927	0.38128	0.573114	0.394316
2.118	0.570727	0.378717	0.571881	0.38789
2.121	0.571923	0.375963	0.572051	0.390695
2.124	0.571475	0.376851	0.564095	0.386792
2.127	0.569614	0.372724	0.56894	0.385976
2.13	0.575383	0.371967	0.572484	0.390476
2.133	0.572115	0.375834	0.563498	0.392462
2.136	0.569535	0.374843	0.57037	0.390383
2.139	0.574007	0.373057	0.565017	0.386423
2.142	0.568608	0.371249	0.568155	0.387856
2.145	0.570956	0.372209	0.564429	0.38776
2.148	0.572299	0.369859	0.566184	0.387308
2.151	0.563124	0.371286	0.569176	0.385313
2.154	0.567129	0.367271	0.560463	0.384736
2.157	0.567646	0.370189	0.566547	0.385036
2.16	0.562493	0.370829	0.561301	0.388295
2.163	0.568884	0.368774	0.558884	0.386572
2.166	0.566093	0.367765	0.562129	0.383902
2.169	0.562985	0.366258	0.563018	0.383018
2.172	0.561936	0.368319	0.56336	0.384575
2.175	0.562683	0.36553	0.564912	0.38281
2.178	0.559081	0.3697	0.562123	0.384192
2.181	0.563352	0.368104	0.557648	0.377584
2.184	0.567218	0.36476	0.561607	0.379466
2.187	0.561259	0.368004	0.555593	0.378486
2.19	0.56231	0.361043	0.556856	0.381279
2.193	0.567357	0.361669	0.553272	0.379535
2.196	0.563626	0.362673	0.552656	0.380368
2.199	0.560272	0.36487	0.560832	0.378804
2.202	0.560459	0.361591	0.562097	0.372555
2.205	0.559142	0.359349	0.555044	0.378341
2.208	0.556462	0.364717	0.550685	0.376335
2.211	0.558171	0.363202	0.55358	0.375791
2.214	0.557106	0.360242	0.560106	0.375336
2.217	0.55434	0.359216	0.548863	0.380274
2.22	0.556535	0.359416	0.55262	0.369404
2.223	0.548215	0.35846	0.55008	0.377636
2.226	0.552278	0.362275	0.552403	0.370777
2.229	0.553015	0.357198	0.548931	0.373703
2.232	0.557235	0.358946	0.552088	0.375026
2.235	0.54756	0.357351	0.547565	0.370913
2.238	0.552067	0.360488	0.543314	0.372654
2.241	0.55326	0.355858	0.549449	0.37281
2.244	0.550037	0.358766	0.548951	0.373029
2.247	0.549678	0.35508	0.550276	0.368003
2.25	0.554068	0.353586	0.544907	0.369476
2.253	0.547345	0.354852	0.550604	0.367525
2.256	0.54772	0.35613	0.544728	0.372524
2.259	0.550205	0.3548	0.545086	0.369515
2.262	0.548055	0.35483	0.538544	0.369813
2.265	0.546866	0.353572	0.541752	0.369207
2.268	0.548227	0.351749	0.549061	0.371544
2.271	0.548197	0.353371	0.549714	0.368365
2.274	0.545977	0.352835	0.543485	0.365405
2.277	0.549396	0.352556	0.540747	0.368995
2.28	0.545229	0.348583	0.54075	0.3665
2.283	0.544569	0.34718	0.542908	0.365644
2.286	0.546493	0.346895	0.534164	0.365185
2.289	0.544369	0.350784	0.544026	0.365996
2.292	0.543719	0.348207	0.541976	0.364356
2.295	0.536874	0.350882	0.538977	0.362296
2.298	0.542173	0.343784	0.535882	0.362973
2.301	0.542382	0.349191	0.54083	0.362299
2.304	0.535482	0.35055	0.532642	0.363593
2.307	0.539459	0.345647	0.535316	0.360437
2.31	0.538661	0.349641	0.537372	0.35644
2.313	0.543005	0.344997	0.538338	0.356385
2.316	0.543903	0.345246	0.53835	0.362369
2.319	0.539742	0.34066	0.535458	0.357116
2.322	0.536121	0.345937	0.538278	0.358203
2.325	0.540743	0.346105	0.530365	0.359425
2.328	0.538283	0.34074	0.534689	0.362753
2.331	0.542129	0.343591	0.535623	0.354407
2.334	0.541574	0.343855	0.531837	0.361282
2.337	0.542529	0.343992	0.532789	0.362523
2.34	0.53858	0.342727	0.528091	0.354719
2.343	0.537133	0.34377	0.531062	0.358467
2.346	0.536067	0.340593	0.528732	0.353548
2.349	0.536321	0.337843	0.528499	0.357501
2.352	0.533349	0.339299	0.534966	0.35833
2.355	0.535211	0.339148	0.530164	0.35248
2.358	0.537518	0.341568	0.528544	0.353259
2.361	0.532451	0.341352	0.530634	0.354052
2.364	0.53382	0.335223	0.526008	0.352937
2.367	0.527014	0.339429	0.530432	0.354413
2.37	0.53061	0.337053	0.52755	0.352553
2.373	0.525354	0.333934	0.525014	0.3513
2.376	0.528915	0.34073	0.528888	0.351165
2.379	0.527782	0.336244	0.526551	0.351593
2.382	0.524837	0.333219	0.529198	0.349533
2.385	0.530597	0.334115	0.524168	0.348345
2.388	0.531315	0.33648	0.523766	0.349874
2.391	0.528127	0.334207	0.528464	0.349771
2.394	0.525194	0.333226	0.522106	0.351024
2.397	0.525434	0.334555	0.518917	0.350234
2.4	0.523618	0.329329	0.523205	0.348154
2.403	0.528806	0.33356	0.521244	0.346994
2.406	0.520347	0.335991	0.52687	0.348365
2.409	0.518035	0.333894	0.519934	0.346075
2.412	0.522197	0.330954	0.518813	0.346081
2.415	0.522303	0.329151	0.520075	0.348884
2.418	0.525183	0.33173	0.522947	0.345553
2.421	0.525363	0.328078	0.517406	0.341378
2.424	0.526215	0.330473	0.513782	0.33987
2.427	0.526083	0.332029	0.521148	0.345169
2.43	0.521399	0.329919	0.518068	0.337317
2.433	0.523814	0.329598	0.515121	0.342383
2.436	0.519512	0.328777	0.518316	0.346244
2.439	0.523592	0.32976	0.513931	0.33928
2.442	0.518334	0.329369	0.51728	0.340808
2.445	0.516789	0.325072	0.514296	0.339457
2.448	0.52072	0.330216	0.515242	0.338379
2.451	0.516988	0.327107	0.516076	0.339671
2.454	0.517957	0.326723	0.516251	0.338596
2.457	0.515486	0.324229	0.512244	0.341175
2.46	0.514759	0.328631	0.507888	0.337035
2.463	0.517046	0.325077	0.511865	0.333784
2.466	0.513515	0.326808	0.508688	0.338308
2.469	0.512201	0.323801	0.508994	0.336287
2.472	0.50976	0.320005	0.508094	0.336093
2.475	0.516092	0.322134	0.510808	0.337214
2.478	0.51426	0.32043	0.511047	0.335333
2.481	0.511235	0.321082	0.503923	0.33523
2.484	0.512487	0.321187	0.509578	0.332051
2.487	0.507826	0.319615	0.506813	0.334119
2.49	0.509264	0.320262	0.510573	0.333766
2.493	0.510249	0.319588	0.509272	0.331767
2.496	0.507887	0.319662	0.504137	0.334034
2.499	0.509408	0.321779	0.50464	0.335509
2.502	0.510842	0.321149	0.504002	0.331552
2.505	0.510858	0.316571	0.500788	0.328657
2.508	0.506204	0.32004	0.498152	0.332138
2.511	0.505441	0.316584	0.503554	0.33271
2.514	0.507231	0.321141	0.503016	0.33138
2.517	0.506319	0.31793	0.502781	0.325746
2.52	0.507464	0.316522	0.497838	0.328146
2.523	0.503511	0.32163	0.496395	0.329951
2.526	0.503041	0.312731	0.501907	0.327885
2.529	0.499639	0.314016	0.496782	0.329365
2.532	0.502486	0.311989	0.504276	0.323395
2.535	0.501863	0.31628	0.49459	0.328947
2.538	0.503567	0.315198	0.497888	0.32345
2.541	0.503241	0.315607	0.496357	0.325146
2.544	0.498723	0.314972	0.497699	0.32327
2.547	0.497721	0.314124	0.49311	0.325505
2.55	0.495977	0.312709	0.502753	0.324764
2.553	0.499654	0.310642	0.490092	0.319898
2.556	0.499527	0.310785	0.496892	0.322713
2.559	0.501368	0.311035	0.492558	0.320301
2.562	0.493198	0.312018	0.489976	0.319721
2.565	0.501654	0.312578	0.492623	0.31933
2.568	0.492113	0.310553	0.490119	0.319756
2.571	0.495865	0.305996	0.491225	0.318879
2.574	0.494432	0.305285	0.488818	0.321842
2.577	0.493805	0.305205	0.491571	0.321411
2.58	0.489291	0.307463	0.486639	0.322332
2.583	0.4939	0.307119	0.488541	0.314488
2.586	0.492052	0.304165	0.485626	0.317022
2.589	0.493922	0.30473	0.486766	0.317898
2.592	0.490378	0.305079	0.486496	0.316343
2.595	0.48946	0.302956	0.48609	0.317584
2.598	0.489816	0.307309	0.485996	0.319043
2.601	0.488708	0.302834	0.492426	0.315974
2.604	0.492888	0.303015	0.48079	0.317145
2.607	0.487278	0.303619	0.481036	0.315606
2.61	0.488501	0.302511	0.482956	0.315276
2.613	0.494376	0.303823	0.481912	0.311791
2.616	0.490053	0.301058	0.481562	0.311587
2.619	0.481843	0.299398	0.490049	0.311543
2.622	0.486701	0.297033	0.478078	0.307648
2.625	0.486181	0.299083	0.476872	0.311304
2.628	0.484951	0.298965	0.474665	0.31058
2.631	0.483858	0.299749	0.473077	0.310966
2.634	0.483638	0.302115	0.481258	0.311176
2.637	0.48386	0.2978	0.479329	0.307876
2.64	0.4864	0.295695	0.475904	0.305341
2.643	0.483799	0.298169	0.483161	0.30675
2.646	0.484709	0.293187	0.475053	0.309197
2.649	0.474487	0.300524	0.478528	0.313168
2.652	0.48433	0.298648	0.470326	0.303898
2.655	0.482418	0.293985	0.478692	0.308195
2.658	0.473894	0.294381	0.471207	0.307673
2.661	0.478457	0.293824	0.474673	0.310035
2.664	0.476013	0.291327	0.472456	0.302763
2.667	0.473401	0.292975	0.470652	0.305251
2.67	0.47409	0.289384	0.468755	0.303516
2.673	0.474253	0.291995	0.469245	0.305959
2.676	0.475763	0.289717	0.468671	0.305828
2.679	0.47454	0.294553	0.467653	0.303571
2.682	0.474604	0.29105	0.465396	0.299441
2.685	0.470958	0.291441	0.470337	0.298097
2.688	0.473887	0.291681	0.467709	0.304135
2.691	0.474829	0.288541	0.466858	0.296257
2.694	0.463191	0.288254	0.468447	0.301421
2.697	0.470324	0.290374	0.46524	0.299064
2.7	0.462336	0.28732	0.461657	0.297805
2.703	0.467724	0.286301	0.470701	0.300743
2.706	0.472082	0.285792	0.46756	0.298481
2.709	0.468792	0.284406	0.463261	0.296167
2.712	0.471664	0.287489	0.458434	0.29803
2.715	0.46615	0.286983	0.459657	0.297342
2.718	0.467001	0.288121	0.467439	0.299375
2.721	0.463016	0.285371	0.459672	0.297388
2.724	0.464107	0.280774	0.459763	0.2993
2.727	0.459504	0.283464	0.457961	0.298416
2.73	0.461178	0.285562	0.462756	0.296472
2.733	0.46229	0.284791	0.461474	0.295991
2.736	0.457414	0.2823	0.459718	0.293526
2.739	0.463924	0.284793	0.455721	0.289963
2.742	0.463485	0.281649	0.458406	0.289705
2.745	0.461971	0.279005	0.457494	0.293175
2.748	0.46142	0.277851	0.454962	0.290454
2.751	0.461333	0.280367	0.460963	0.290346
2.754	0.461279	0.281573	0.459176	0.290867
2.757	0.462341	0.283395	0.455923	0.291641
2.76	0.455152	0.280659	0.451655	0.291885
2.763	0.457948	0.280678	0.454051	0.29022
2.766	0.458272	0.275504	0.45208	0.289325
2.769	0.455018	0.280392	0.451176	0.289556
2.772	0.452608	0.275819	0.447181	0.287755
2.775	0.459441	0.281597	0.451338	0.290893
2.778	0.453255	0.280515	0.451729	0.290445
2.781	0.455815	0.280301	0.445796	0.29011
2.784	0.45609	0.277864	0.453502	0.286745
2.787	0.454408	0.276948	0.450423	0.287868
2.79	0.451915	0.27969	0.453199	0.286693
2.793	0.452422	0.274821	0.447871	0.289411
2.796	0.450952	0.276751	0.451387	0.282238
2.799	0.451499	0.275951	0.446445	0.285617
2.802	0.452032	0.273101	0.447914	0.284078
2.805	0.449027	0.27389	0.449113	0.287875
2.808	0.449404	0.272949	0.448169	0.287784
2.811	0.448485	0.274843	0.449526	0.288493
2.814	0.444626	0.272406	0.445876	0.283695
2.817	0.452488	0.274102	0.444604	0.281461
2.82	0.445412	0.269931	0.445716	0.280496
2.823	0.445848	0.273536	0.445583	0.281891
2.826	0.445996	0.271267	0.44226	0.282384
2.829	0.450444	0.27238	0.443874	0.278497
2.832	0.448831	0.274109	0.444056	0.279582
2.835	0.442506	0.274281	0.445968	0.281509
2.838	0.443665	0.266496	0.439259	0.277867
2.841	0.439393	0.270213	0.441415	0.280462
2.844	0.446511	0.267911	0.438303	0.276697
2.847	0.446064	0.268072	0.441713	0.283799
2.85	0.44695	0.268161	0.443069	0.282695
2.853	0.44123	0.26795	0.442105	0.278777
2.856	0.442354	0.268777	0.437272	0.2779
2.859	0.445467	0.267081	0.440627	0.276352
2.862	0.440882	0.267409	0.439798	0.278063
2.865	0.43868	0.266629	0.440285	0.275171
2.868	0.443079	0.264321	0.438531	0.274302
2.871	0.435149	0.26844	0.435842	0.276661
2.874	0.437069	0.263653	0.438155	0.275209
2.877	0.442463	0.26572	0.437419	0.277707
2.88	0.439184	0.264191	0.434539	0.272632
2.883	0.437203	0.266544	0.433189	0.280861
2.886	0.437963	0.264151	0.43492	0.275945
2.889	0.440678	0.262925	0.428453	0.272067
2.892	0.435616	0.263771	0.43457	0.274902
2.895	0.434664	0.260182	0.433748	0.273802
2.898	0.433359	0.26381	0.428987	0.269297
2.901	0.436443	0.263094	0.430836	0.269867
2.904	0.436569	0.262737	0.429287	0.268426
2.907	0.435232	0.262871	0.429495	0.27379
2.91	0.437862	0.261713	0.429885	0.271504
2.913	0.434581	0.260889	0.433321	0.272935
2.916	0.430508	0.260547	0.430948	0.26622
2.919	0.437601	0.261053	0.4337	0.27275
2.922	0.434984	0.262853	0.433281	0.273511
2.925	0.43216	0.266448	0.43335	0.270267
2.928	0.43807	0.259615	0.429012	0.2741
2.931	0.430039	0.25871	0.427708	0.269096
2.934	0.42739	0.258767	0.427036	0.272319
2.937	0.433491	0.259138	0.426434	0.269245
2.94	0.429887	0.2594	0.430336	0.269992
2.943	0.429354	0.257491	0.42811	0.269054
2.946	0.433166	0.258271	0.424015	0.267175
2.949	0.429897	0.25937	0.429071	0.26401
2.952	0.426314	0.261538	0.423181	0.266546
2.955	0.429767	0.257724	0.428182	0.270056
2.958	0.430749	0.257591	0.420823	0.264589
2.961	0.429746	0.257201	0.417792	0.264825
2.964	0.427702	0.258022	0.428096	0.26797
2.967	0.427284	0.257292	0.425656	0.267295
2.97	0.425342	0.25635	0.42742	0.266434
2.973	0.424398	0.255617	0.418989	0.269009
2.976	0.427527	0.255871	0.42849	0.265697
2.979	0.426843	0.255059	0.427036	0.267713
2.982	0.429179	0.256494	0.42167	0.263256
2.985	0.425722	0.253353	0.426175	0.264114
2.988	0.426144	0.255667	0.423132	0.26413
2.991	0.425915	0.250058	0.422971	0.261437
2.994	0.424971	0.254092	0.420926	0.264644
2.997	0.422699	0.253529	0.425217	0.265027
3	0.425382	0.255836	0.424444	0.260821
3.003	0.429514	0.254424	0.423031	0.262437
3.006	0.423814	0.253931	0.419627	0.266856
3.009	0.416185	0.251517	0.420698	0.262296
3.012	0.423118	0.251259	0.421476	0.260986
3.015	0.419389	0.252821	0.420151	0.262456
3.018	0.422675	0.252366	0.419913	0.259858
3.021	0.422595	0.251859	0.41552	0.263057
3.024	0.418902	0.252854	0.418905	0.259746
3.027	0.417806	0.249627	0.416965	0.261492
3.03	0.417088	0.2522	0.421682	0.261111
3.033	0.420685	0.249129	0.414262	0.257998
3.036	0.418129	0.251348	0.414702	0.260327
3.039	0.418889	0.248489	0.415452	0.261425
3.042	0.417937	0.248703	0.414823	0.259124
3.045	0.418249	0.25055	0.414196	0.259614
3.048	0.418751	0.248457	0.412434	0.259047
3.051	0.418652	0.247856	0.413122	0.259336
3.054	0.41373	0.247842	0.414107	0.258783
3.057	0.42068	0.24651	0.417569	0.25765
3.06	0.415502	0.24614	0.413237	0.259322
3.063	0.417938	0.246865	0.414898	0.258131
3.066	0.417182	0.24925	0.414129	0.253651
3.069	0.420703	0.247907	0.413608	0.255324
3.072	0.420921	0.24641	0.410968	0.256102
3.075	0.415176	0.246347	0.412692	0.256344
3.078	0.416672	0.242783	0.412045	0.254811
3.081	0.413044	0.243215	0.41395	0.25857
3.084	0.415798	0.244822	0.407651	0.255731
3.087	0.412084	0.244174	0.411386	0.256489
3.09	0.410088	0.245476	0.407382	0.252479
3.093	0.406156	0.241423	0.41384	0.254277
3.096	0.411617	0.244348	0.407242	0.251202
3.099	0.408995	0.241592	0.407212	0.253884
3.102	0.416727	0.246337	0.403672	0.255074
3.105	0.408804	0.244372	0.408175	0.253624
3.108	0.410422	0.242528	0.408108	0.249118
3.111	0.414749	0.24229	0.407364	0.251416
3.114	0.411326	0.242772	0.406983	0.252084
3.117	0.411736	0.242005	0.404647	0.254176
3.12	0.410829	0.241525	0.403101	0.249129
3.123	0.409281	0.238781	0.407289	0.25152
3.126	0.408875	0.242011	0.404934	0.249112
3.129	0.406592	0.240816	0.40587	0.249877
3.132	0.407556	0.242508	0.403536	0.249584
3.135	0.405942	0.237513	0.404601	0.251198
3.138	0.408478	0.240459	0.408072	0.250939
3.141	0.402942	0.241589	0.406157	0.248265
3.144	0.409074	0.239881	0.404997	0.248567
3.147	0.409056	0.238974	0.401108	0.249165
3.15	0.406806	0.23988	0.401848	0.248998
3.153	0.41233	0.236386	0.401862	0.245492
3.156	0.403701	0.239107	0.398847	0.248567
3.159	0.400265	0.240102	0.401969	0.24263
3.162	0.404866	0.238401	0.403392	0.247458
3.165	0.40222	0.239041	0.400989	0.24722
3.168	0.401901	0.240084	0.397935	0.244181
3.171	0.40294	0.236668	0.397667	0.246318
3.174	0.401221	0.23867	0.398918	0.24345
3.177	0.404686	0.238983	0.398149	0.242209
3.18	0.402867	0.236842	0.401987	0.245208
3.183	0.398507	0.234254	0.391437	0.241325
3.186	0.403526	0.233523	0.401252	0.24298
3.189	0.397355	0.238983	0.401879	0.241287
3.192	0.397939	0.233526	0.396576	0.24507
3.195	0.402254	0.235939	0.396426	0.239833
3.198	0.396793	0.23181	0.398038	0.243176
3.201	0.400657	0.23236	0.392793	0.241735
3.204	0.396782	0.234142	0.393636	0.246687
3.207	0.398393	0.234282	0.394819	0.243147
3.21	0.399588	0.231565	0.395481	0.240429
3.213	0.393483	0.234614	0.397275	0.244402
3.216	0.399929	0.230939	0.395306	0.243416
3.219	0.392509	0.233058	0.398243	0.243526
3.222	0.396301	0.232755	0.394906	0.240641
3.225	0.397464	0.233785	0.392545	0.238159
3.228	0.396445	0.229074	0.390842	0.241748
3.231	0.394546	0.23042	0.389434	0.240098
3.234	0.394556	0.22974	0.39344	0.235149
3.237	0.396509	0.227314	0.391417	0.235213
3.24	0.391553	0.231975	0.396465	0.237191
3.243	0.393747	0.229811	0.389683	0.235338
3.246	0.395803	0.229552	0.387161	0.241304
3.249	0.38935	0.22962	0.389798	0.240046
3.252	0.395442	0.229016	0.390751	0.242227
3.255	0.393077	0.22824	0.388203	0.236976
3.258	0.389851	0.226513	0.387421	0.232965
3.261	0.39292	0.229386	0.39129	0.238926
3.264	0.389052	0.227002	0.382108	0.233843
3.267	0.389244	0.229927	0.38351	0.23704
3.27	0.390746	0.2292	0.392393	0.236622
3.273	0.387877	0.22755	0.38918	0.235603
3.276	0.390913	0.225764	0.386569	0.239903
3.279	0.388431	0.227124	0.387798	0.237806
3.282	0.385395	0.227241	0.384653	0.233371
3.285	0.389769	0.227683	0.384311	0.237783
3.288	0.385911	0.225353	0.384751	0.237834
3.291	0.392961	0.229362	0.383855	0.237798
3.294	0.386963	0.226172	0.38468	0.235783
3.297	0.386567	0.224999	0.383648	0.232797
3.3	0.390683	0.22433	0.390721	0.239169
3.303	0.388654	0.226612	0.383076	0.234208
3.306	0.385686	0.222879	0.381339	0.232919
3.309	0.38739	0.224018	0.386623	0.236025
3.312	0.384837	0.220394	0.383981	0.233694
3.315	0.384982	0.225726	0.383171	0.232139
3.318	0.380352	0.222899	0.383726	0.230737
3.321	0.385229	0.222666	0.385778	0.230598
3.324	0.386886	0.224964	0.383961	0.232327
3.327	0.386008	0.22355	0.384599	0.231964
3.33	0.388219	0.22423	0.384866	0.230115
3.333	0.387531	0.222747	0.37747	0.230155
3.336	0.380075	0.222457	0.380041	0.232531
3.339	0.382202	0.223087	0.383335	0.232484
3.342	0.387236	0.225313	0.381897	0.235015
3.345	0.381956	0.221243	0.379397	0.233637
3.348	0.387319	0.220263	0.375933	0.234561
3.351	0.383381	0.22336	0.381136	0.233087
3.354	0.384191	0.219751	0.378801	0.232044
3.357	0.380258	0.222595	0.381008	0.229173
3.36	0.376292	0.222706	0.383221	0.231338
3.363	0.383267	0.221996	0.375878	0.229073
3.366	0.381205	0.222361	0.372843	0.229833
3.369	0.384429	0.22074	0.377382	0.22966
3.372	0.378026	0.221182	0.376711	0.232745
3.375	0.383578	0.22057	0.37803	0.227179
3.378	0.387619	0.220398	0.375859	0.226879
3.381	0.379418	0.218984	0.380069	0.228072
3.384	0.379425	0.22023	0.377189	0.223861
3.387	0.380253	0.218399	0.381413	0.229447
3.39	0.377824	0.218163	0.378578	0.228157
3.393	0.37936	0.218167	0.373381	0.225307
3.396	0.380057	0.215503	0.378884	0.227037
3.399	0.37702	0.21666	0.383551	0.22822
3.402	0.373027	0.21862	0.372934	0.223833
3.405	0.383809	0.21769	0.377544	0.225292
3.408	0.376001	0.218037	0.375935	0.228394
3.411	0.379452	0.217058	0.381087	0.226711
3.414	0.381161	0.219021	0.372165	0.22687
3.417	0.379225	0.218536	0.370212	0.224365
3.42	0.377609	0.219184	0.377938	0.223549
3.423	0.373246	0.22019	0.37645	0.228095
3.426	0.378528	0.217887	0.371259	0.222653
3.429	0.373729	0.21552	0.37413	0.224413
3.432	0.381121	0.217898	0.373258	0.22333
3.435	0.37552	0.216225	0.373219	0.221357
3.438	0.376836	0.217884	0.370972	0.224044
3.441	0.369183	0.214384	0.368243	0.223653
3.444	0.376232	0.212613	0.372615	0.221498
3.447	0.377769	0.217882	0.373563	0.224953
3.45	0.376424	0.215398	0.370714	0.224805
3.453	0.376067	0.216901	0.368407	0.223003
3.456	0.377277	0.211165	0.371844	0.220633
3.459	0.371537	0.216763	0.368128	0.218615
3.462	0.372615	0.216463	0.371823	0.224089
3.465	0.369483	0.214726	0.371924	0.222668
3.468	0.36779	0.215039	0.369178	0.217638
3.471	0.373263	0.215239	0.371711	0.223172
3.474	0.376994	0.212498	0.37	0.217483
3.477	0.368934	0.215436	0.366451	0.220717
3.48	0.371981	0.21058	0.370165	0.222287
3.483	0.3711	0.211713	0.363914	0.220794
3.486	0.367041	0.213493	0.364666	0.220333
3.489	0.374169	0.212599	0.363006	0.218338
3.492	0.370087	0.210733	0.368685	0.220628
3.495	0.369403	0.212005	0.363251	0.217032
3.498	0.370126	0.211275	0.361776	0.218375
3.501	0.371897	0.213182	0.365735	0.21624
3.504	0.366135	0.21145	0.367601	0.217512
3.507	0.368239	0.211504	0.364327	0.215522
3.51	0.367941	0.209682	0.364164	0.214679
3.513	0.366203	0.212393	0.364992	0.217851
3.516	0.366629	0.210345	0.358784	0.217526
3.519	0.368015	0.210198	0.358196	0.215481
3.522	0.36908	0.206497	0.362429	0.217189
3.525	0.368814	0.20771	0.360491	0.217332
3.528	0.365562	0.20558	0.363151	0.21399
3.531	0.366543	0.209419	0.356909	0.213156
3.534	0.366035	0.209216	0.357821	0.213177
3.537	0.367875	0.208687	0.361887	0.213462
3.54	0.363824	0.208698	0.359096	0.214236
3.543	0.363197	0.207382	0.356077	0.211746
3.546	0.362008	0.208786	0.359936	0.216236
3.549	0.361116	0.205915	0.356832	0.213952
3.552	0.359491	0.205935	0.358585	0.213626
3.555	0.360041	0.206543	0.358336	0.211934
3.558	0.360327	0.204065	0.355498	0.211656
3.561	0.35873	0.205026	0.35443	0.20903
3.564	0.361541	0.204494	0.35627	0.206882
3.567	0.354076	0.205751	0.359028	0.210113
3.57	0.35952	0.207546	0.353	0.209594
3.573	0.358831	0.206667	0.35238	0.212625
3.576	0.35887	0.204279	0.350741	0.206146
3.579	0.360457	0.201277	0.350689	0.212011
3.582	0.357484	0.20112	0.353379	0.209941
3.585	0.354959	0.201906	0.351145	0.208628
3.588	0.355802	0.2029	0.351745	0.210199
3.591	0.353129	0.202864	0.354497	0.205346
3.594	0.359111	0.2005	0.351375	0.209503
3.597	0.35845	0.20181	0.353099	0.205345
3.6	0.354237	0.198203	0.349184	0.207435
3.603	0.349766	0.201181	0.346573	0.210605
3.606	0.353052	0.19925	0.349158	0.204611
3.609	0.354331	0.201417	0.346935	0.208662
3.612	0.358645	0.201776	0.34619	0.206015
3.615	0.352231	0.198156	0.347762	0.205607
3.618	0.346731	0.201301	0.346986	0.206617
3.621	0.357302	0.200267	0.346103	0.208077
3.624	0.352511	0.197317	0.344882	0.202609
3.627	0.348117	0.198096	0.348081	0.205406
3.63	0.350512	0.19797	0.344671	0.204683
3.633	0.349155	0.199804	0.347064	0.204084
3.636	0.347034	0.198122	0.345336	0.203094
3.639	0.353108	0.199405	0.344737	0.202482
3.642	0.355341	0.195846	0.345482	0.203158
3.645	0.347726	0.195314	0.345777	0.202718
3.648	0.346189	0.195188	0.343211	0.203443
3.651	0.350712	0.197201	0.34316	0.201383
3.654	0.345163	0.196294	0.342062	0.20341
3.657	0.342191	0.197536	0.342506	0.204801
3.66	0.345336	0.195804	0.341771	0.202644
3.663	0.346207	0.197004	0.345144	0.199265
3.666	0.345972	0.195811	0.342222	0.203326
3.669	0.346046	0.191432	0.347529	0.203726
3.672	0.346891	0.194036	0.340994	0.199443
3.675	0.344359	0.193457	0.342615	0.202792
3.678	0.343234	0.193239	0.344337	0.201077
3.681	0.340715	0.194922	0.334255	0.200164
3.684	0.345495	0.193001	0.340882	0.199925
3.687	0.341387	0.189102	0.339733	0.200248
3.69	0.344255	0.192921	0.338989	0.19739
3.693	0.342436	0.195755	0.337742	0.200236
3.696	0.34446	0.192659	0.337632	0.196806
3.699	0.339469	0.1912	0.336544	0.19843
3.702	0.334542	0.189878	0.332778	0.199867
3.705	0.341681	0.189313	0.339939	0.196084
3.708	0.339436	0.191542	0.332718	0.196629
3.711	0.34412	0.191937	0.334534	0.200239
3.714	0.33937	0.191566	0.340718	0.197098
3.717	0.338108	0.192104	0.334516	0.198715
3.72	0.338258	0.190739	0.332896	0.195656
3.723	0.339268	0.190204	0.333686	0.196641
3.726	0.336119	0.191057	0.333243	0.198425
3.729	0.341047	0.190281	0.329581	0.197657
3.732	0.338003	0.188905	0.329681	0.19516
3.735	0.337944	0.191748	0.333266	0.195418
3.738	0.335105	0.194171	0.332092	0.194261
3.741	0.335947	0.189633	0.330867	0.192346
3.744	0.341782	0.187635	0.332631	0.194456
3.747	0.343842	0.190216	0.333261	0.196118
3.75	0.337405	0.188806	0.332435	0.194908
3.753	0.334718	0.187045	0.329558	0.193649
3.756	0.333204	0.189082	0.331262	0.192132
3.759	0.335451	0.185196	0.331369	0.193456
3.762	0.334985	0.188493	0.335201	0.194216
3.765	0.334031	0.186105	0.331116	0.195545
3.768	0.33551	0.189104	0.329285	0.19593
3.771	0.337216	0.184734	0.330881	0.193978
3.774	0.330403	0.188232	0.330985	0.192204
3.777	0.331631	0.187801	0.324801	0.192906
3.78	0.333026	0.187213	0.327706	0.195054
3.783	0.332481	0.184986	0.326129	0.190161
3.786	0.325813	0.186856	0.329964	0.195276
3.789	0.332263	0.184963	0.330015	0.190463
3.792	0.331226	0.185886	0.326717	0.191805
3.795	0.330919	0.184023	0.329116	0.193254
3.798	0.330602	0.185405	0.328914	0.189936
3.801	0.330341	0.188896	0.326568	0.188038
3.804	0.3342	0.184387	0.32714	0.190267
3.807	0.329878	0.18491	0.320712	0.189522
3.81	0.329618	0.182844	0.324442	0.190125
3.813	0.334132	0.188262	0.322568	0.190929
3.816	0.326792	0.182917	0.323405	0.187758
3.819	0.328342	0.18482	0.324065	0.189039
3.822	0.325054	0.184317	0.31798	0.187024
3.825	0.328455	0.181226	0.325173	0.186702
3.828	0.328791	0.186723	0.321883	0.186088
3.831	0.325994	0.18293	0.32494	0.189408
3.834	0.326406	0.182245	0.322514	0.185968
3.837	0.32645	0.182015	0.321397	0.186199
3.84	0.323778	0.183388	0.320734	0.18809
3.843	0.323702	0.18133	0.323498	0.188707
3.846	0.32657	0.181118	0.32706	0.189345
3.849	0.322321	0.183891	0.318469	0.190871
3.852	0.324514	0.181392	0.321847	0.184834
3.855	0.323516	0.177873	0.31926	0.185873
3.858	0.323192	0.17943	0.319653	0.186395
3.861	0.323071	0.179389	0.31728	0.184748
3.864	0.320055	0.178695	0.320597	0.18437
3.867	0.326764	0.177084	0.317175	0.184601
3.87	0.321358	0.181517	0.320144	0.184613
3.873	0.322663	0.17772	0.315246	0.183789
3.876	0.318202	0.179634	0.316517	0.184008
3.879	0.321048	0.176997	0.321836	0.183438
3.882	0.320147	0.17925	0.316422	0.183248
3.885	0.317907	0.17924	0.317103	0.18185
3.888	0.316715	0.178625	0.319594	0.182385
3.891	0.32037	0.182372	0.31617	0.180579
3.894	0.316547	0.177496	0.315495	0.182686
3.897	0.319737	0.177419	0.316656	0.180526
3.9	0.319779	0.176504	0.316541	0.182528
3.903	0.320081	0.172533	0.312337	0.18358
3.906	0.318978	0.176408	0.315249	0.182858
3.909	0.316484	0.177242	0.314489	0.18261
3.912	0.314501	0.172519	0.310991	0.179495
3.915	0.318131	0.17423	0.314339	0.180935
3.918	0.318211	0.175431	0.310154	0.178635
3.921	0.318481	0.17211	0.312624	0.178902
3.924	0.313305	0.176217	0.308884	0.179317
3.927	0.314255	0.176528	0.307068	0.175873
3.93	0.311968	0.173942	0.309216	0.182257
3.933	0.31872	0.174875	0.313548	0.180766
3.936	0.313098	0.174615	0.309243	0.176962
3.939	0.310592	0.172644	0.308651	0.177653
3.942	0.312227	0.174426	0.308856	0.181642
3.945	0.312047	0.174567	0.309883	0.177248
3.948	0.313483	0.171436	0.306782	0.178163
3.951	0.311004	0.170879	0.304376	0.177211
3.954	0.310847	0.169289	0.310953	0.175383
3.957	0.307851	0.170171	0.308452	0.177226
3.96	0.313503	0.171103	0.309107	0.175677
3.963	0.313341	0.168514	0.309001	0.176621
3.966	0.308616	0.170637	0.301825	0.17587
3.969	0.311155	0.169175	0.305296	0.176049
3.972	0.306392	0.170304	0.302478	0.174316
3.975	0.308258	0.169738	0.309173	0.171429
3.978	0.304654	0.169601	0.306777	0.17404
3.981	0.304914	0.1692	0.299736	0.174477
3.984	0.308842	0.168288	0.307024	0.17576
3.987	0.303957	0.16945	0.299892	0.173021
3.99	0.305569	0.166843	0.30109	0.17443
3.993	0.309211	0.16802	0.30234	0.174678
3.996	0.308429	0.168033	0.302664	0.173503
3.999	0.304026	0.170748	0.301562	0.171481
4.002	0.305605	0.168004	0.304902	0.1713
4.005	0.304277	0.169146	0.298821	0.170923
4.008	0.304946	0.168739	0.301872	0.175098
4.011	0.304717	0.168076	0.302026	0.173824
4.014	0.305132	0.167259	0.299626	0.172876
4.017	0.300584	0.168533	0.299876	0.174077
4.02	0.298515	0.167219	0.299562	0.173163
4.023	0.301158	0.166777	0.300743	0.171573
4.026	0.303288	0.166493	0.302046	0.175925
4.029	0.299608	0.166275	0.294553	0.170171
4.032	0.304425	0.164779	0.294941	0.171296
4.035	0.30275	0.165073	0.298118	0.169732
4.038	0.301743	0.169892	0.302963	0.171737
4.041	0.301776	0.167295	0.297463	0.169442
4.044	0.30067	0.164491	0.29925	0.170918
4.047	0.304227	0.167061	0.294063	0.172929
4.05	0.299767	0.162291	0.30138	0.170302
4.053	0.29794	0.164711	0.298486	0.169309
4.056	0.297782	0.163772	0.296575	0.16917
4.059	0.304881	0.162736	0.297484	0.168121
4.062	0.296819	0.161257	0.298521	0.170686
4.065	0.302709	0.166709	0.295454	0.170384
4.068	0.296489	0.163317	0.293806	0.17226
4.071	0.303107	0.162468	0.297248	0.168777
4.074	0.300541	0.163577	0.292486	0.170874
4.077	0.296302	0.163477	0.299727	0.170279
4.08	0.2943	0.160878	0.297597	0.170017
4.083	0.298856	0.161724	0.299377	0.168063
4.086	0.299204	0.16125	0.299975	0.168624
4.089	0.291872	0.164171	0.291524	0.169186
4.092	0.296943	0.1629	0.295206	0.166581
4.095	0.297494	0.162791	0.29316	0.168187
4.098	0.298109	0.163448	0.292901	0.170789
4.101	0.299778	0.162294	0.297399	0.168472
4.104	0.294287	0.161085	0.294408	0.168923
4.107	0.303096	0.16095	0.296013	0.167367
4.11	0.293358	0.161043	0.294757	0.167891
4.113	0.295432	0.163769	0.297017	0.166162
4.116	0.298122	0.161557	0.292822	0.172535
4.119	0.298471	0.163598	0.297181	0.164628
4.122	0.294623	0.161721	0.296449	0.16746
4.125	0.295506	0.162464	0.294377	0.167564
4.128	0.296188	0.162851	0.293231	0.167445
4.131	0.300219	0.163179	0.295455	0.168376
4.134	0.294018	0.162062	0.292661	0.168563
4.137	0.293269	0.162614	0.292587	0.166322
4.14	0.293691	0.161119	0.297085	0.167345
4.143	0.293285	0.16257	0.292944	0.168354
4.146	0.297222	0.162137	0.293493	0.166016
4.149	0.29827	0.159471	0.288854	0.167444
4.152	0.293216	0.159	0.2951	0.168093
4.155	0.297459	0.159818	0.296308	0.165148
4.158	0.293391	0.159837	0.289477	0.165788
4.161	0.297068	0.160035	0.290976	0.165812
4.164	0.298926	0.163768	0.292019	0.164727
4.167	0.295388	0.159876	0.290627	0.165678
4.17	0.291144	0.161868	0.288008	0.164749
4.173	0.294283	0.159308	0.288616	0.166263
4.176	0.293248	0.158609	0.293056	0.164729
4.179	0.293334	0.158492	0.291649	0.164945
4.182	0.293244	0.161401	0.290202	0.165192
4.185	0.296794	0.158643	0.291262	0.165249
4.188	0.291912	0.15602	0.292698	0.162754
4.191	0.290789	0.161584	0.293172	0.165652
4.194	0.29488	0.159442	0.287869	0.165833
4.197	0.295164	0.159088	0.291373	0.165604
4.2	0.291962	0.158499	0.286096	0.163353
4.203	0.291876	0.157941	0.28834	0.164826
4.206	0.292658	0.159095	0.29195	0.166426
4.209	0.289534	0.159032	0.292724	0.16383
4.212	0.293673	0.157629	0.293359	0.163444
4.215	0.294212	0.155961	0.285886	0.163752
4.218	0.292836	0.157383	0.283481	0.164083
4.221	0.293547	0.156214	0.289952	0.16041
4.224	0.288086	0.15936	0.286635	0.161948
4.227	0.28965	0.15867	0.284003	0.162688
4.23	0.291403	0.159097	0.28345	0.16286
4.233	0.28926	0.158099	0.284086	0.161507
4.236	0.291167	0.153985	0.285218	0.161796
4.239	0.28993	0.157224	0.287264	0.159587
4.242	0.291593	0.15653	0.287909	0.164293
4.245	0.287999	0.157479	0.286299	0.160536
4.248	0.287616	0.153997	0.281832	0.1628
4.251	0.284737	0.154715	0.283812	0.16141
4.254	0.288669	0.155502	0.284335	0.159936
4.257	0.291966	0.157719	0.281094	0.158453
4.26	0.286395	0.15499	0.282578	0.16127
4.263	0.285213	0.153857	0.279341	0.162613
4.266	0.28842	0.15106	0.283633	0.159333
4.269	0.289419	0.155842	0.278652	0.159851
4.272	0.284287	0.152534	0.278513	0.161041
4.275	0.283712	0.153038	0.285161	0.157791
4.278	0.284488	0.154935	0.280368	0.15864
4.281	0.285335	0.153492	0.281068	0.158812
4.284	0.288196	0.154283	0.273599	0.157005
4.287	0.28443	0.154159	0.279264	0.156915
4.29	0.285648	0.154435	0.281122	0.160149
4.293	0.285258	0.152184	0.278643	0.156603
4.296	0.283359	0.153534	0.276671	0.156443
4.299	0.279288	0.15161	0.276382	0.154587
4.302	0.284458	0.15193	0.27635	0.156029
4.305	0.282528	0.151578	0.278328	0.158556
4.308	0.280365	0.151998	0.274981	0.154628
4.311	0.283057	0.151502	0.2734	0.155004
4.314	0.27895	0.149219	0.273903	0.154984
4.317	0.276118	0.15241	0.277326	0.154913
4.32	0.276483	0.151223	0.273682	0.153873
4.323	0.277713	0.151991	0.275295	0.153142
4.326	0.281166	0.150485	0.279691	0.155165
4.329	0.277225	0.148472	0.276417	0.153723
4.332	0.281076	0.151274	0.272879	0.154796
4.335	0.280424	0.150093	0.272817	0.154434
4.338	0.281167	0.150144	0.278006	0.157008
4.341	0.277717	0.146125	0.274826	0.155271
4.344	0.280448	0.150401	0.277772	0.153578
4.347	0.281113	0.148397	0.271708	0.154619
4.35	0.275169	0.148805	0.274974	0.155159
4.353	0.273556	0.147571	0.274198	0.153179
4.356	0.280171	0.149673	0.275811	0.154424
4.359	0.275306	0.150126	0.271197	0.154174
4.362	0.278216	0.145914	0.272696	0.152211
4.365	0.275002	0.148261	0.2756	0.152389
4.368	0.277517	0.148131	0.272946	0.153072
4.371	0.273683	0.146265	0.270359	0.15114
4.374	0.276846	0.148503	0.27155	0.152031
4.377	0.273882	0.14795	0.267638	0.152604
4.38	0.2765	0.147632	0.275121	0.152234
4.383	0.270969	0.147888	0.270794	0.151279
4.386	0.276182	0.146623	0.2714	0.148739
4.389	0.272224	0.145018	0.268156	0.151342
4.392	0.273394	0.148771	0.270643	0.148758
4.395	0.273934	0.144826	0.270809	0.150873
4.398	0.276945	0.148669	0.269056	0.15079
4.401	0.272153	0.146084	0.269888	0.149347
4.404	0.268348	0.146092	0.267269	0.151318
4.407	0.270348	0.143324	0.267214	0.149112
4.41	0.271308	0.142352	0.270856	0.148083
4.413	0.268683	0.144556	0.269957	0.151243
4.416	0.266611	0.145892	0.271109	0.150132
4.419	0.270224	0.144037	0.273827	0.150653
4.422	0.272684	0.146633	0.266033	0.15022
4.425	0.272305	0.144975	0.267289	0.148793
4.428	0.268605	0.145032	0.266611	0.151531
4.431	0.265676	0.141876	0.268433	0.150459
4.434	0.270104	0.14568	0.267742	0.147764
4.437	0.272383	0.142111	0.269437	0.151669
4.44	0.270148	0.14437	0.271179	0.149237
4.443	0.273604	0.145399	0.266089	0.148679
4.446	0.268923	0.14689	0.263903	0.149712
4.449	0.273783	0.145627	0.267002	0.14929
4.452	0.268964	0.142578	0.270168	0.149497
4.455	0.267896	0.145111	0.273252	0.151343
4.458	0.265485	0.142559	0.262945	0.148363
4.461	0.267867	0.143022	0.264822	0.149238
4.464	0.273189	0.145105	0.269878	0.14914
4.467	0.271439	0.146059	0.268185	0.146054
4.47	0.271719	0.140752	0.267332	0.146566
4.473	0.268779	0.145343	0.268081	0.148135
4.476	0.269525	0.146021	0.266931	0.14653
4.479	0.265913	0.143074	0.265493	0.147491
4.482	0.264613	0.144847	0.263084	0.147589
4.485	0.268741	0.142618	0.264697	0.148256
4.488	0.262148	0.14288	0.261408	0.149309
4.491	0.271638	0.142882	0.263995	0.146122
4.494	0.271404	0.142298	0.264105	0.148524
4.497	0.266772	0.144218	0.264934	0.147908
4.5	0.266493	0.14367	0.262695	0.147932
4.503	0.268414	0.140878	0.265368	0.14552
4.506	0.27098	0.141429	0.264454	0.145047
4.509	0.269925	0.141936	0.266771	0.145799
4.512	0.265676	0.141164	0.266247	0.147674
4.515	0.266137	0.141443	0.265175	0.146972
4.518	0.262045	0.143185	0.26515	0.145478
4.521	0.266479	0.140837	0.265014	0.145272
4.524	0.266855	0.141518	0.264715	0.145976
4.527	0.265774	0.141038	0.266235	0.143298
4.53	0.265167	0.140208	0.260988	0.143333
4.533	0.262668	0.139732	0.264773	0.14508
4.536	0.26298	0.140568	0.263955	0.143509
4.539	0.261363	0.139474	0.259774	0.144028
4.542	0.26295	0.141054	0.262781	0.143701
4.545	0.262051	0.141098	0.256079	0.145868
4.548	0.26124	0.139944	0.263381	0.143889
4.551	0.261821	0.141645	0.259491	0.145831
4.554	0.260133	0.138969	0.256976	0.142954
4.557	0.264323	0.140043	0.263414	0.142381
4.56	0.261836	0.138606	0.256865	0.142498
4.563	0.261399	0.14003	0.256086	0.142795
4.566	0.263454	0.139767	0.257507	0.142533
4.569	0.262987	0.13672	0.257171	0.141036
4.572	0.265663	0.137972	0.260893	0.143514
4.575	0.262273	0.141241	0.261964	0.142807
4.578	0.259349	0.137897	0.253747	0.142004
4.581	0.261241	0.137753	0.257369	0.14001
4.584	0.263441	0.141166	0.261744	0.140551
4.587	0.262359	0.141101	0.255731	0.141697
4.59	0.26226	0.139068	0.255636	0.140067
4.593	0.259803	0.136416	0.257272	0.141288
4.596	0.257555	0.137183	0.258933	0.142185
4.599	0.260047	0.135502	0.259793	0.136933
4.602	0.259867	0.136724	0.255643	0.140011
4.605	0.259749	0.13743	0.252272	0.138909
4.608	0.26015	0.135786	0.251996	0.141663
4.611	0.256943	0.13794	0.254162	0.140518
4.614	0.252871	0.135028	0.253448	0.13744
4.617	0.259363	0.137754	0.253653	0.1389
4.62	0.257428	0.137097	0.254989	0.139854
4.623	0.252924	0.135334	0.252588	0.138707
4.626	0.258166	0.135065	0.251871	0.137843
4.629	0.255519	0.135803	0.250519	0.138865
4.632	0.258157	0.135118	0.252524	0.136768
4.635	0.252961	0.134165	0.247905	0.138306
4.638	0.253804	0.133178	0.246139	0.138115
4.641	0.25275	0.133096	0.251142	0.136788
4.644	0.257846	0.132968	0.250774	0.13907
4.647	0.256694	0.134426	0.24985	0.136282
4.65	0.252646	0.133644	0.247312	0.136746
4.653	0.251881	0.134025	0.247099	0.136353
4.656	0.252358	0.130601	0.25017	0.134539
4.659	0.255466	0.133294	0.246474	0.137107
4.662	0.250255	0.133243	0.248828	0.137503
4.665	0.252066	0.131601	0.249806	0.132698
4.668	0.251007	0.133818	0.248259	0.134148
4.671	0.249366	0.13092	0.246022	0.136041
4.674	0.253814	0.131416	0.244896	0.134859
4.677	0.248328	0.13329	0.242891	0.134769
4.68	0.247822	0.132266	0.251598	0.136889
4.683	0.247832	0.128109	0.246422	0.135879
4.686	0.246388	0.130311	0.243654	0.138453
4.689	0.247184	0.129772	0.240388	0.134105
4.692	0.249535	0.131791	0.240549	0.134416
4.695	0.246329	0.130011	0.2434	0.135411
4.698	0.246363	0.130666	0.240528	0.134475
4.701	0.250572	0.128948	0.236224	0.134357
4.704	0.25025	0.128331	0.240816	0.133843
4.707	0.245029	0.131158	0.243667	0.131654
4.71	0.246076	0.130495	0.241628	0.132672
4.713	0.244489	0.130305	0.238453	0.131632
4.716	0.24482	0.128506	0.241018	0.133031
4.719	0.241382	0.128897	0.239872	0.134899
4.722	0.246824	0.12908	0.241736	0.133283
4.725	0.242451	0.128031	0.239936	0.131688
4.728	0.24408	0.130428	0.238912	0.130513
4.731	0.241922	0.127762	0.241034	0.132277
4.734	0.241992	0.128634	0.241123	0.130489
4.737	0.245654	0.127065	0.236949	0.130283
4.74	0.239759	0.128774	0.238703	0.131121
4.743	0.240479	0.127223	0.235873	0.129885
4.746	0.244051	0.126466	0.241412	0.131422
4.749	0.245561	0.127318	0.237772	0.129331
4.752	0.240946	0.126067	0.242693	0.129218
4.755	0.239754	0.127824	0.239506	0.130615
4.758	0.237955	0.126892	0.23682	0.131226
4.761	0.241163	0.125789	0.239496	0.127448
4.764	0.241076	0.127493	0.234606	0.128308
4.767	0.238536	0.126811	0.23945	0.128379
4.77	0.241239	0.127156	0.237172	0.132423
4.773	0.237336	0.126564	0.239443	0.128269
4.776	0.240606	0.127378	0.238238	0.130186
4.779	0.240077	0.126387	0.239441	0.130775
4.782	0.241213	0.126034	0.236372	0.128716
4.785	0.241614	0.124837	0.236124	0.12857
4.788	0.239547	0.1269	0.235465	0.128292
4.791	0.241215	0.124162	0.235969	0.126233
4.794	0.237605	0.122856	0.236262	0.125453
4.797	0.237628	0.124476	0.235055	0.128223
4.8	0.238544	0.124315	0.23309	0.127916
4.803	0.242277	0.12265	0.232802	0.1282
4.806	0.235768	0.123247	0.231108	0.127414
4.809	0.239019	0.123637	0.232734	0.127994
4.812	0.239207	0.124524	0.236739	0.127821
4.815	0.236436	0.124068	0.237298	0.124997
4.818	0.238705	0.123915	0.234463	0.124051
4.821	0.236881	0.123087	0.235093	0.128641
4.824	0.236044	0.122613	0.23327	0.128174
4.827	0.233473	0.122494	0.238767	0.125657
4.83	0.232664	0.123128	0.233299	0.125107
4.833	0.237801	0.123005	0.233174	0.127105
4.836	0.238488	0.121989	0.234695	0.127094
4.839	0.235388	0.124708	0.232844	0.123955
4.842	0.233318	0.121783	0.23032	0.126505
4.845	0.23505	0.122742	0.235513	0.126316
4.848	0.235062	0.122202	0.231787	0.123435
4.851	0.234068	0.123069	0.23025	0.123637
4.854	0.234672	0.122305	0.229634	0.125749
4.857	0.236396	0.122971	0.234771	0.124933
4.86	0.235447	0.122634	0.228637	0.122782
4.863	0.233294	0.124494	0.227636	0.125571
4.866	0.232297	0.122035	0.232181	0.124971
4.869	0.23339	0.120285	0.230938	0.125316
4.872	0.231154	0.121778	0.233014	0.124448
4.875	0.230622	0.120525	0.227826	0.126808
4.878	0.234979	0.120718	0.230364	0.12312
4.881	0.230821	0.121021	0.234077	0.124151
4.884	0.235901	0.120681	0.230183	0.12267
4.887	0.233635	0.12172	0.229468	0.123964
4.89	0.232482	0.119983	0.229623	0.122614
4.893	0.231538	0.119234	0.2297	0.121826
4.896	0.23083	0.120016	0.228107	0.123807
4.899	0.230229	0.118774	0.22988	0.121127
4.902	0.230435	0.12082	0.228295	0.121818
4.905	0.230589	0.119495	0.228404	0.121887
4.908	0.235753	0.119869	0.230679	0.121474
4.911	0.230976	0.118457	0.225059	0.120807
4.914	0.225273	0.11969	0.230086	0.123294
4.917	0.230721	0.120742	0.226462	0.119021
4.92	0.23073	0.117465	0.224872	0.121145
4.923	0.22903	0.118469	0.225313	0.1209
4.926	0.229482	0.122519	0.230071	0.120991
4.929	0.227434	0.117966	0.220287	0.121042
4.932	0.231201	0.118459	0.221661	0.122116
4.935	0.230318	0.11934	0.224985	0.119053
4.938	0.227743	0.116799	0.225129	0.118888
4.941	0.230897	0.118522	0.224367	0.121633
4.944	0.231852	0.119369	0.227567	0.120143
4.947	0.225229	0.118467	0.219929	0.118835
4.95	0.226391	0.116317	0.223067	0.12076
4.953	0.228125	0.119383	0.224554	0.118115
4.956	0.226058	0.116804	0.222133	0.120895
4.959	0.228381	0.11574	0.226923	0.119715
4.962	0.224907	0.116412	0.220289	0.117845
4.965	0.228086	0.116939	0.22139	0.119702
4.968	0.226111	0.116344	0.221951	0.120488
4.971	0.228786	0.118221	0.221895	0.120096
4.974	0.223248	0.11749	0.220093	0.119318
4.977	0.225462	0.117362	0.220214	0.11884
4.98	0.225794	0.116597	0.218223	0.119193
4.983	0.224667	0.115336	0.221319	0.116518
4.986	0.220623	0.115183	0.218262	0.117365
4.989	0.224256	0.115227	0.223807	0.117341
4.992	0.224617	0.115315	0.217268	0.118566
4.995	0.222482	0.116617	0.217691	0.117662
4.998	0.225544	0.115628	0.219688	0.118421
5.001	0.223205	0.114576	0.220268	0.119745
5.004	0.225056	0.116228	0.220732	0.117643
5.007	0.225861	0.115644	0.220375	0.119181
5.01	0.223803	0.116035	0.218192	0.115714
5.013	0.221193	0.115658	0.216912	0.114793
5.016	0.222721	0.11435	0.218785	0.115848
5.019	0.220439	0.116041	0.215256	0.11874
5.022	0.22007	0.116079	0.214577	0.116147
5.025	0.219552	0.112171	0.217002	0.11594
5.028	0.220999	0.114075	0.217193	0.115463
5.031	0.226597	0.113239	0.216078	0.1163
5.034	0.218153	0.115304	0.221355	0.117903
5.037	0.216236	0.113653	0.216645	0.117515
5.04	0.221944	0.112694	0.215715	0.116148
5.043	0.219477	0.114485	0.216653	0.116203
5.046	0.220023	0.111084	0.212344	0.115806
5.049	0.218957	0.113831	0.216996	0.116495
5.052	0.216561	0.112356	0.21755	0.11408
5.055	0.221411	0.112043	0.213532	0.115242
5.058	0.220975	0.111597	0.215118	0.11517
5.061	0.219395	0.111364	0.215121	0.117697
5.064	0.218532	0.112176	0.212084	0.116006
5.067	0.219509	0.113147	0.217412	0.113403
5.07	0.217998	0.113086	0.211847	0.113863
5.073	0.218953	0.109478	0.213215	0.112763
5.076	0.217243	0.112067	0.214072	0.114893
5.079	0.218047	0.110906	0.216026	0.114839
5.082	0.216728	0.110459	0.212006	0.115239
5.085	0.214749	0.110739	0.216227	0.115394
5.088	0.216419	0.111677	0.214015	0.114368
5.091	0.216436	0.111714	0.213245	0.113263
5.094	0.213644	0.110835	0.214367	0.11614
5.097	0.217051	0.109744	0.212764	0.113357
5.1	0.215441	0.111875	0.211618	0.114388
5.103	0.216125	0.111497	0.216049	0.11152
5.106	0.21429	0.109822	0.212761	0.113332
5.109	0.213675	0.113148	0.210899	0.113307
5.112	0.215474	0.109131	0.208239	0.11423
5.115	0.215258	0.109187	0.21414	0.111902
5.118	0.215875	0.110271	0.212632	0.116218
5.121	0.213523	0.109961	0.212618	0.111031
5.124	0.216197	0.110647	0.215294	0.114791
5.127	0.215115	0.109396	0.209918	0.110507
5.13	0.21097	0.110006	0.211648	0.112031
5.133	0.213427	0.108765	0.20805	0.111609
5.136	0.214604	0.109859	0.211833	0.112438
5.139	0.213145	0.109016	0.211083	0.114664
5.142	0.211489	0.108543	0.210365	0.113574
5.145	0.212869	0.108571	0.210668	0.110581
5.148	0.210654	0.108157	0.212151	0.111406
5.151	0.215058	0.108805	0.210692	0.111161
5.154	0.212128	0.10927	0.208111	0.110773
5.157	0.214892	0.109594	0.210338	0.110815
5.16	0.210321	0.107446	0.211831	0.112306
5.163	0.212527	0.10973	0.206323	0.113256
5.166	0.212098	0.111531	0.208289	0.110574
5.169	0.212815	0.107838	0.212229	0.111501
5.172	0.209912	0.106489	0.207903	0.110446
5.175	0.21181	0.107217	0.207938	0.11164
5.178	0.212239	0.108484	0.20666	0.110749
5.181	0.209842	0.108114	0.208171	0.108934
5.184	0.209611	0.106896	0.204795	0.111838
5.187	0.209924	0.109113	0.204825	0.110276
5.19	0.211302	0.10864	0.213012	0.109553
5.193	0.208937	0.109079	0.206854	0.108557
5.196	0.211655	0.107255	0.209409	0.110858
5.199	0.214913	0.109471	0.205881	0.112281
5.202	0.211109	0.105917	0.207466	0.110908
5.205	0.209752	0.109974	0.209773	0.110159
5.208	0.207717	0.106157	0.206855	0.109218
5.211	0.208921	0.106316	0.205489	0.109445
5.214	0.211284	0.107611	0.20854	0.109728
5.217	0.214374	0.108341	0.20206	0.110034
5.22	0.206607	0.106897	0.2034	0.108611
5.223	0.207218	0.103336	0.206138	0.108101
5.226	0.207564	0.105842	0.206091	0.109212
5.229	0.209674	0.103957	0.205854	0.111576
5.232	0.209537	0.105965	0.200637	0.110325
5.235	0.207945	0.107218	0.206254	0.109522
5.238	0.208576	0.105974	0.207765	0.108807
5.241	0.205936	0.107978	0.206385	0.108517
5.244	0.209847	0.108872	0.206039	0.105736
5.247	0.206494	0.104904	0.203301	0.107192
5.25	0.205753	0.106859	0.208908	0.107478
5.253	0.207088	0.106934	0.203651	0.106769
5.256	0.209951	0.104704	0.206828	0.105942
5.259	0.205948	0.105775	0.202893	0.106875
5.262	0.21201	0.104936	0.204801	0.107519
5.265	0.207021	0.10546	0.200628	0.107671
5.268	0.206191	0.10415	0.202786	0.106208
5.271	0.209773	0.104578	0.20332	0.106395
5.274	0.207117	0.105878	0.203382	0.107488
5.277	0.209036	0.106534	0.203534	0.107766
5.28	0.206219	0.103269	0.202848	0.10641
5.283	0.204901	0.103911	0.206251	0.10739
5.286	0.201843	0.104493	0.203037	0.103729
5.289	0.204382	0.106023	0.201518	0.106206
5.292	0.208333	0.103386	0.203391	0.105721
5.295	0.205067	0.102885	0.202347	0.108504
5.298	0.204531	0.10413	0.202172	0.107373
5.301	0.205589	0.10417	0.201595	0.107352
5.304	0.205782	0.103202	0.20336	0.106916
5.307	0.206454	0.107093	0.204527	0.106011
5.31	0.204939	0.103049	0.201395	0.103733
5.313	0.204975	0.103567	0.206384	0.108242
5.316	0.20364	0.104116	0.20351	0.106019
5.319	0.204429	0.10352	0.201205	0.107343
5.322	0.203667	0.103179	0.199272	0.10563
5.325	0.203773	0.103674	0.203852	0.106068
5.328	0.203567	0.102181	0.204971	0.104291
5.331	0.201984	0.103426	0.200633	0.106687
5.334	0.20156	0.104231	0.198759	0.106372
5.337	0.20414	0.104143	0.200348	0.104939
5.34	0.203456	0.105237	0.201275	0.1039
5.343	0.201863	0.102668	0.201005	0.104568
5.346	0.200775	0.104432	0.199265	0.105327
5.349	0.207834	0.104527	0.197621	0.107009
5.352	0.203822	0.102788	0.201049	0.105437
5.355	0.202841	0.1013	0.198231	0.104305
5.358	0.206541	0.103995	0.200417	0.106212
5.361	0.198558	0.102065	0.200083	0.102855
5.364	0.202073	0.102541	0.19706	0.106953
5.367	0.203073	0.101409	0.198423	0.102986
5.37	0.200137	0.10103	0.200458	0.104591
5.373	0.203642	0.102328	0.198308	0.102338
5.376	0.200752	0.100974	0.192571	0.102555
5.379	0.203133	0.101086	0.195704	0.106318
5.382	0.201192	0.101582	0.199598	0.102584
5.385	0.202164	0.0997191	0.200358	0.105663
5.388	0.196832	0.102101	0.194137	0.10143
5.391	0.203144	0.100542	0.196259	0.101102
5.394	0.200752	0.101451	0.196423	0.103112
5.397	0.201546	0.10156	0.197545	0.103217
5.4	0.201246	0.101411	0.194518	0.100489
5.403	0.195913	0.0998504	0.19624	0.101944
5.406	0.196666	0.100179	0.194675	0.10272
5.409	0.198014	0.101028	0.196409	0.100375
5.412	0.20331	0.10061	0.195705	0.106067
5.415	0.196973	0.10006	0.195142	0.101459
5.418	0.198433	0.100617	0.192883	0.103142
5.421	0.199657	0.101401	0.195763	0.102749
5.424	0.195588	0.100173	0.196109	0.103768
5.427	0.202492	0.101366	0.194234	0.104289
5.43	0.197171	0.0997978	0.193987	0.102822
5.433	0.198588	0.0994373	0.194881	0.100333
5.436	0.198242	0.098386	0.196649	0.0989393
5.439	0.195274	0.099469	0.197436	0.0979244
5.442	0.195578	0.0994197	0.193817	0.0999819
5.445	0.19687	0.0981032	0.192832	0.100327
5.448	0.192418	0.096715	0.193957	0.0995038
5.451	0.197526	0.0997483	0.194499	0.100545
5.454	0.193656	0.0993793	0.194383	0.0990652
5.457	0.196188	0.0969791	0.190515	0.0993982
5.46	0.197691	0.0984619	0.193431	0.0999063
5.463	0.19708	0.098214	0.187876	0.100477
5.466	0.197202	0.0989323	0.195201	0.0983964
5.469	0.198026	0.0979556	0.19103	0.0995556
5.472	0.190907	0.0973535	0.188051	0.100802
5.475	0.197609	0.0986521	0.185814	0.0991114
5.478	0.197641	0.0963408	0.188583	0.0994478
5.481	0.195769	0.0964442	0.19196	0.100577
5.484	0.192742	0.0964901	0.189603	0.0966818
5.487	0.194494	0.0967846	0.189868	0.0997517
5.49	0.195284	0.0963829	0.1904	0.100499
5.493	0.193252	0.0976663	0.185122	0.0987603
5.496	0.190712	0.0955039	0.192112	0.0988515
5.499	0.192917	0.0955829	0.19103	0.097792
5.502	0.189241	0.097789	0.186007	0.0969584
5.505	0.190865	0.0944264	0.188889	0.0960069
5.508	0.195735	0.0971696	0.187509	0.0992406
5.511	0.192194	0.0977188	0.186248	0.0972959
5.514	0.193148	0.095709	0.190622	0.0997693
5.517	0.190311	0.0967996	0.185916	0.0987403
5.52	0.193625	0.098178	0.184641	0.0972739
5.523	0.187817	0.0952893	0.188461	0.0987261
5.526	0.18893	0.0961147	0.191111	0.0963167
5.529	0.19053	0.0949168	0.18767	0.0993075
5.532	0.188688	0.0943509	0.190343	0.0985087
5.535	0.189181	0.0955152	0.189754	0.0962328
5.538	0.187502	0.0976389	0.186399	0.0969828
5.541	0.190118	0.0930984	0.183373	0.0947272
5.544	0.189482	0.0942314	0.183494	0.0961335
5.547	0.187996	0.0940832	0.179998	0.095914
5.55	0.189634	0.0944082	0.183538	0.0972342
5.553	0.188631	0.0946611	0.185423	0.095563
5.556	0.189101	0.0952259	0.183128	0.0954532
5.559	0.184333	0.0930794	0.185519	0.0947902
5.562	0.188044	0.0959741	0.184495	0.0968981
5.565	0.185152	0.0943242	0.1837	0.0942816
5.568	0.184529	0.0945348	0.180052	0.0936288
5.571	0.187259	0.0933157	0.182021	0.0950459
5.574	0.187849	0.0934139	0.185088	0.0949201
5.577	0.185527	0.0936413	0.183615	0.0940377
5.58	0.186443	0.0921075	0.180381	0.0938534
5.583	0.187179	0.093808	0.182714	0.0946739
5.586	0.185642	0.0932404	0.184419	0.09326
5.589	0.18502	0.0941144	0.181405	0.095564
5.592	0.186755	0.0914594	0.179624	0.0923524
5.595	0.183395	0.0934359	0.182578	0.0940388
5.598	0.184544	0.091826	0.179797	0.0943678
5.601	0.183345	0.0911336	0.181379	0.0930539
5.604	0.185926	0.0922855	0.178242	0.0933088
5.607	0.187417	0.0926405	0.180217	0.0925607
5.61	0.179243	0.091742	0.176628	0.0960624
5.613	0.181804	0.0917876	0.17953	0.0926338
5.616	0.18067	0.0924732	0.18064	0.0927811
5.619	0.185289	0.0918162	0.178935	0.0941372
5.622	0.183346	0.0900776	0.179988	0.0936169
5.625	0.182838	0.0918616	0.180527	0.0929931
5.628	0.181327	0.092183	0.181091	0.0937246
5.631	0.181986	0.0886539	0.178439	0.093863
5.634	0.182787	0.0920427	0.178646	0.0919315
5.637	0.177421	0.0918128	0.178133	0.0919991
5.64	0.180155	0.0901125	0.17605	0.0925498
5.643	0.180795	0.0874892	0.176879	0.0919074
5.646	0.179762	0.088113	0.175333	0.0911639
5.649	0.17932	0.0908139	0.172939	0.0911944
5.652	0.179462	0.091063	0.176314	0.0946724
5.655	0.178543	0.0883245	0.180901	0.0921505
5.658	0.178154	0.0890102	0.175942	0.0928632
5.661	0.179533	0.0901709	0.180402	0.0926254
5.664	0.182802	0.090396	0.178047	0.0914382
5.667	0.175621	0.0893125	0.177762	0.0924253
5.67	0.180897	0.0896603	0.177851	0.0926579
5.673	0.178775	0.0877484	0.177925	0.0905859
5.676	0.180438	0.0887271	0.172459	0.092167
5.679	0.176778	0.0893277	0.175931	0.0917206
5.682	0.179818	0.0886257	0.176384	0.0900605
5.685	0.178873	0.089488	0.173033	0.0919397
5.688	0.178483	0.09058	0.175993	0.0901524
5.691	0.175794	0.0885346	0.176079	0.0889165
5.694	0.178997	0.0899021	0.176314	0.0902611
5.697	0.179217	0.0879188	0.173875	0.0916796
5.7	0.176741	0.0893837	0.175188	0.0917306
5.703	0.175249	0.0878012	0.172028	0.0895287
5.706	0.175816	0.0888209	0.170708	0.091838
5.709	0.177455	0.0892152	0.176829	0.0902964
5.712	0.174247	0.086211	0.171472	0.0886057
5.715	0.174783	0.0875136	0.174467	0.0892853
5.718	0.177893	0.087997	0.175279	0.0896684
5.721	0.178494	0.0870553	0.176897	0.0907438
5.724	0.179594	0.0892703	0.174077	0.0871836
5.727	0.17443	0.0867356	0.172299	0.0893344
5.73	0.175642	0.0863671	0.171248	0.0881594
5.733	0.179173	0.0860974	0.171754	0.0862928
5.736	0.17631	0.0891839	0.169507	0.0878956
5.739	0.176393	0.0865304	0.173887	0.0904093
5.742	0.175069	0.0851953	0.172822	0.0882098
5.745	0.17367	0.0889189	0.173369	0.0876072
5.748	0.176352	0.0883875	0.173101	0.0875153
5.751	0.177237	0.0874195	0.173347	0.0863884
5.754	0.174604	0.0861726	0.173741	0.0899841
5.757	0.176625	0.0871793	0.172348	0.089468
5.76	0.172336	0.0874173	0.171716	0.0865015
5.763	0.175996	0.085733	0.171453	0.0891755
5.766	0.173118	0.0869	0.17434	0.0871338
5.769	0.17297	0.0852662	0.172261	0.0881936
5.772	0.176134	0.0884544	0.173087	0.0873518
5.775	0.173861	0.0851144	0.169902	0.0874724
5.778	0.174695	0.0855489	0.169986	0.0872025
5.781	0.17435	0.0862511	0.172421	0.0886423
5.784	0.17659	0.0856768	0.17042	0.0849888
5.787	0.172646	0.0861387	0.169261	0.0886489
5.79	0.170758	0.0863605	0.169388	0.0889166
5.793	0.173226	0.0859641	0.170877	0.0884608
5.796	0.171272	0.0842206	0.168535	0.086806
5.799	0.173936	0.0859476	0.168023	0.0883707
5.802	0.17132	0.0852875	0.170291	0.0861721
5.805	0.171006	0.0855117	0.170579	0.089103
5.808	0.171158	0.0857284	0.169587	0.0881233
5.811	0.17131	0.0848279	0.173413	0.0853283
5.814	0.17296	0.086359	0.169283	0.0878443
5.817	0.176649	0.0848162	0.166476	0.0865245
5.82	0.169888	0.0850835	0.167471	0.0853271
5.823	0.169624	0.0855857	0.170528	0.087913
5.826	0.170728	0.0847574	0.170031	0.0865107
5.829	0.1719	0.0851767	0.167333	0.0849819
5.832	0.168943	0.0844525	0.168215	0.0854363
5.835	0.172653	0.0861905	0.169245	0.0855295
5.838	0.171088	0.0840684	0.167571	0.0846374
5.841	0.169353	0.0842804	0.170006	0.0867973
5.844	0.170428	0.0844874	0.165961	0.0863111
5.847	0.17218	0.0843819	0.168099	0.0850398
5.85	0.16773	0.0827561	0.167445	0.0860916
5.853	0.169376	0.0848458	0.166603	0.0844972
5.856	0.167612	0.083166	0.167131	0.086496
5.859	0.167432	0.0819367	0.168302	0.0858435
5.862	0.167638	0.0838365	0.167407	0.0834035
5.865	0.170237	0.0852901	0.163925	0.0850541
5.868	0.168205	0.0830606	0.164131	0.0827542
5.871	0.17002	0.0840541	0.170827	0.0825854
5.874	0.167668	0.0834642	0.164786	0.0849227
5.877	0.169466	0.0838817	0.166656	0.0867919
5.88	0.165547	0.0824142	0.166016	0.0849081
5.883	0.168956	0.0824646	0.166513	0.0848659
5.886	0.1656	0.0832607	0.161369	0.0840593
5.889	0.166385	0.0828306	0.166318	0.0848816
5.892	0.168284	0.084263	0.164562	0.0842369
5.895	0.166856	0.0831625	0.165697	0.0850123
5.898	0.167035	0.081149	0.162409	0.0841149
5.901	0.168389	0.0816817	0.163748	0.0838929
5.904	0.164849	0.0825519	0.161706	0.0828189
5.907	0.164502	0.0821562	0.165593	0.083507
5.91	0.165735	0.0811996	0.1629	0.0845178
5.913	0.167605	0.0818219	0.162664	0.0824744
5.916	0.16687	0.08132	0.163466	0.0815643
5.919	0.165533	0.0807833	0.164068	0.0827982
5.922	0.163272	0.0818567	0.162446	0.0819558
5.925	0.168854	0.0803592	0.162117	0.0851216
5.928	0.163694	0.0802258	0.161339	0.0820869
5.931	0.163598	0.0809563	0.159313	0.0833268
5.934	0.164853	0.080447	0.160779	0.0852379
5.937	0.167435	0.0805117	0.162176	0.0812132
5.94	0.16344	0.081215	0.160817	0.0820414
5.943	0.165797	0.0817914	0.161321	0.0821524
5.946	0.163406	0.0813118	0.159454	0.0816454
5.949	0.162398	0.0803779	0.163627	0.0818131
5.952	0.164376	0.0815232	0.162151	0.0805227
5.955	0.16537	0.0814721	0.15789	0.0828166
5.958	0.163685	0.0805586	0.159734	0.0799072
5.961	0.163682	0.080831	0.160979	0.0829678
5.964	0.160636	0.0791731	0.160812	0.0814349
5.967	0.162672	0.0811029	0.160588	0.0801302
5.97	0.161126	0.0801094	0.160253	0.0844189
5.973	0.158847	0.0789636	0.161185	0.0797753
5.976	0.162563	0.0800254	0.16105	0.0821361
5.979	0.161646	0.0795066	0.157134	0.0826296
5.982	0.160918	0.0794136	0.16062	0.0798511
5.985	0.161956	0.0794578	0.160007	0.0802622
5.988	0.161393	0.0790116	0.160794	0.0807424
5.991	0.162181	0.0801289	0.159878	0.0801563
5.994	0.160536	0.0804398	0.159108	0.0792385
[truncated: 1,716 more rows]
