# Supplementary material for: Binary-FRET reveals transient excited-state structure associated with activity-dependent CaMKII - NR2B binding and adaptation
Source: Nat Commun. 2022 Oct 25;13:6335. doi: 10.1038/s41467-022-33795-8 (PMC9596428; doi:10.1038/s41467-022-33795-8)
Supplement: Supplementary file 3 — Source Data [file 41467_2022_33795_MOESM3_ESM.zip › Nat Comm Source Data Files Excel folder/fig 2 Excel folder/Data 3 Norm Lifetime.xls]

## Sheet: Data 3
	UrVA	mChVA	UrVV	mChVV
0	0.0275036	0.0138669	0.0275602	0.0124008
0.003	0.0262769	0.0150586	0.0262436	0.0122212
0.006	0.028645	0.014394	0.0267265	0.0139318
0.009	0.0292156	0.0151256	0.02646	0.0150497
0.012	0.030118	0.0163262	0.0296568	0.0151213
0.015	0.0310234	0.0167355	0.0294426	0.0159964
0.018	0.0298677	0.0179658	0.0294425	0.0169028
0.021	0.0325673	0.0175924	0.0327461	0.0185197
0.024	0.0333606	0.0176561	0.0338423	0.0210103
0.027	0.0342381	0.0204866	0.0354957	0.0210771
0.03	0.0371723	0.0215306	0.0358366	0.0210391
0.033	0.0402039	0.0217184	0.0385719	0.0238553
0.036	0.0398501	0.0247109	0.0419205	0.0263177
0.039	0.0426274	0.0275973	0.0421913	0.0290547
0.042	0.0433832	0.0297809	0.0451308	0.0306882
0.045	0.0478539	0.0305233	0.0485184	0.0329963
0.048	0.0503328	0.0300296	0.0524735	0.0336087
0.051	0.0548621	0.0338461	0.0533252	0.0399202
0.054	0.0580336	0.0360542	0.0576415	0.0433437
0.057	0.0601205	0.0386631	0.061175	0.0458554
0.06	0.0636602	0.0438544	0.0651327	0.0517094
0.063	0.0673895	0.0462002	0.0703613	0.053094
0.066	0.0754341	0.052586	0.0751285	0.0609079
0.069	0.0799316	0.0549861	0.0813461	0.0652377
0.072	0.0841747	0.0607855	0.0856703	0.0696727
0.075	0.088618	0.0664376	0.0927798	0.075498
0.078	0.0941325	0.0726224	0.0985534	0.0820508
0.081	0.102662	0.0786265	0.106232	0.0898776
0.084	0.112748	0.084038	0.114117	0.0987109
0.087	0.117426	0.0907819	0.122666	0.105431
0.09	0.124324	0.0984328	0.130746	0.113936
0.093	0.136144	0.11063	0.143019	0.123409
0.096	0.140131	0.118692	0.150469	0.136789
0.099	0.153962	0.127865	0.159541	0.1446
0.102	0.160137	0.138274	0.17419	0.155101
0.105	0.174568	0.148301	0.183594	0.173055
0.108	0.183874	0.158118	0.194238	0.181231
0.111	0.199188	0.173058	0.206581	0.189536
0.114	0.210914	0.181465	0.220379	0.207806
0.117	0.221347	0.197862	0.23129	0.218714
0.12	0.233725	0.209158	0.244996	0.233378
0.123	0.243176	0.227302	0.258797	0.25175
0.126	0.265381	0.240885	0.277736	0.267074
0.129	0.275103	0.253336	0.295009	0.278159
0.132	0.294999	0.269587	0.303567	0.301788
0.135	0.310444	0.288955	0.316165	0.318058
0.138	0.322038	0.302823	0.335758	0.328572
0.141	0.33985	0.322919	0.349582	0.351454
0.144	0.351806	0.343422	0.366077	0.370593
0.147	0.373538	0.363274	0.384905	0.3893
0.15	0.393567	0.378451	0.400941	0.403919
0.153	0.405161	0.390976	0.418346	0.428677
0.156	0.421939	0.420513	0.438664	0.445925
0.159	0.437926	0.437176	0.452627	0.461788
0.162	0.454157	0.458376	0.474434	0.481382
0.165	0.467472	0.479566	0.482226	0.497742
0.168	0.490257	0.493258	0.501132	0.518039
0.171	0.515361	0.514902	0.511112	0.543315
0.174	0.520125	0.534645	0.539873	0.555363
0.177	0.54291	0.547612	0.554854	0.578551
0.18	0.556852	0.567854	0.570118	0.592588
0.183	0.576068	0.594598	0.580674	0.612066
0.186	0.591251	0.612046	0.605338	0.626799
0.189	0.60696	0.623147	0.620706	0.648496
0.192	0.618887	0.650555	0.632192	0.665662
0.195	0.639229	0.660631	0.650619	0.680958
0.198	0.651453	0.675747	0.657886	0.692362
0.201	0.66753	0.697908	0.67466	0.718749
0.204	0.678717	0.709596	0.694312	0.729402
0.207	0.697851	0.730626	0.702838	0.740605
0.21	0.703359	0.746578	0.720862	0.75628
0.213	0.725412	0.753677	0.727883	0.767624
0.216	0.737	0.776698	0.744103	0.784544
0.219	0.747225	0.785458	0.760746	0.803088
0.222	0.764432	0.805499	0.772418	0.807663
0.225	0.768959	0.809432	0.781678	0.81976
0.228	0.785247	0.824502	0.795823	0.835135
0.231	0.788443	0.838347	0.802377	0.843047
0.234	0.808497	0.844433	0.815223	0.851945
0.237	0.810127	0.856545	0.826739	0.862305
0.24	0.82897	0.874325	0.833221	0.873087
0.243	0.832219	0.871167	0.84645	0.885126
0.246	0.842972	0.876166	0.853024	0.887336
0.249	0.847787	0.897875	0.859705	0.905525
0.252	0.860228	0.906142	0.866805	0.913872
0.255	0.868565	0.909814	0.878122	0.911661
0.258	0.872436	0.916833	0.886868	0.925418
0.261	0.876781	0.928912	0.891084	0.938411
0.264	0.884371	0.933156	0.904522	0.935733
0.267	0.889619	0.943913	0.907963	0.945047
0.27	0.899066	0.939977	0.913002	0.947609
0.273	0.908552	0.946549	0.915116	0.95603
0.276	0.912549	0.950905	0.908926	0.958894
0.279	0.912883	0.956705	0.925998	0.956986
0.282	0.925753	0.964989	0.925895	0.961827
0.285	0.924167	0.975279	0.93502	0.967418
0.288	0.925155	0.960408	0.942172	0.968088
0.291	0.932328	0.969038	0.943611	0.975084
0.294	0.938366	0.967119	0.944614	0.969984
0.297	0.931684	0.978078	0.959811	0.97955
0.3	0.944679	0.986765	0.944914	0.98152
0.303	0.943026	0.971273	0.957842	0.982453
0.306	0.951432	0.968771	0.953628	0.986145
0.309	0.955011	0.978108	0.963003	0.986354
0.312	0.960164	0.989181	0.960667	0.985268
0.315	0.949364	0.992216	0.96547	0.985535
0.318	0.95804	0.979687	0.966665	0.987466
0.321	0.96594	0.991759	0.97243	0.985775
0.324	0.962232	0.988486	0.971883	0.9916
0.327	0.970694	0.985281	0.972601	0.983888
0.33	0.964297	0.986804	0.975638	0.992449
0.333	0.967718	0.983734	0.975294	0.989484
0.336	0.974147	0.984137	0.978965	0.982827
0.339	0.974541	0.989628	0.981281	0.993534
0.342	0.978877	0.988506	0.979994	0.98302
0.345	0.9781	0.984309	0.970128	0.994869
0.348	0.978915	0.995414	0.986004	0.98952
0.351	0.987249	0.990518	0.983383	0.984564
0.354	0.977073	0.981527	0.979556	0.993958
0.357	0.979766	0.983707	0.982317	0.989941
0.36	0.974029	0.985763	0.97959	0.99021
0.363	0.969757	0.982959	0.996149	0.987692
0.366	0.983204	0.982516	0.987725	0.979864
0.369	0.989671	0.992295	0.975872	0.982072
0.372	0.982066	0.977321	0.989289	0.981841
0.375	0.989035	0.973699	0.984869	0.983747
0.378	0.989871	0.977279	0.985339	0.983717
0.381	0.983083	0.983309	0.980882	0.982092
0.384	0.985422	0.980773	0.991932	0.978566
0.387	0.994976	0.977742	0.987016	0.973115
0.39	0.992138	0.975215	0.985836	0.972713
0.393	0.980629	0.972175	0.987632	0.974394
0.396	0.988781	0.971389	0.98309	0.971705
0.399	0.977812	0.966721	0.992312	0.968012
0.402	0.979689	0.972271	0.992524	0.969915
0.405	0.986982	0.964742	0.988325	0.974885
0.408	0.984765	0.957979	0.986723	0.971073
0.411	0.980713	0.969181	0.987052	0.9601
0.414	0.987986	0.962489	0.9809	0.962217
0.417	0.986411	0.956507	0.984198	0.969876
0.42	0.988153	0.954001	0.985367	0.964511
0.423	0.985743	0.959192	0.986687	0.971472
0.426	0.985747	0.950602	0.982532	0.957217
0.429	0.982747	0.949891	0.975587	0.957431
0.432	0.986623	0.950375	0.987078	0.963075
0.435	0.982242	0.948328	0.981113	0.950592
0.438	0.980146	0.934038	0.985919	0.950063
0.441	0.98179	0.943573	0.985503	0.949514
0.444	0.990475	0.93843	0.980793	0.94557
0.447	0.978177	0.948136	0.985056	0.954048
0.45	0.979532	0.937894	0.984588	0.950318
0.453	0.987819	0.938809	0.98074	0.943369
0.456	0.974662	0.940376	0.979931	0.948256
0.459	0.977879	0.928061	0.977441	0.938441
0.462	0.982513	0.928147	0.984802	0.939923
0.465	0.983011	0.930697	0.970467	0.93859
0.468	0.983727	0.923659	0.974641	0.937219
0.471	0.975772	0.928782	0.975064	0.926644
0.474	0.976847	0.933015	0.977977	0.939142
0.477	0.97901	0.921285	0.977474	0.932991
0.48	0.972424	0.921117	0.971634	0.934558
0.483	0.962017	0.923213	0.9669	0.929752
0.486	0.973373	0.911339	0.969451	0.920874
0.489	0.972484	0.91228	0.965359	0.925081
0.492	0.973121	0.916254	0.964153	0.924379
0.495	0.960175	0.919177	0.972434	0.923852
0.498	0.978002	0.910577	0.965984	0.912082
0.501	0.974755	0.9103	0.969956	0.913296
0.504	0.971676	0.911626	0.966877	0.917251
0.507	0.975115	0.911708	0.971192	0.914334
0.51	0.969983	0.895891	0.970058	0.914368
0.513	0.965305	0.903394	0.963411	0.904352
0.516	0.96084	0.900449	0.966885	0.909217
0.519	0.971462	0.901258	0.960317	0.905718
0.522	0.962674	0.905119	0.957869	0.905038
0.525	0.958509	0.898276	0.957688	0.911113
0.528	0.959722	0.907131	0.965912	0.900501
0.531	0.964525	0.883282	0.955152	0.902242
0.534	0.957786	0.894979	0.955305	0.883698
0.537	0.961029	0.88803	0.958686	0.894983
0.54	0.955197	0.881249	0.957959	0.900007
0.543	0.965081	0.884661	0.951315	0.893716
0.546	0.961544	0.879	0.95021	0.894129
0.549	0.956948	0.874354	0.945205	0.881715
0.552	0.951384	0.87481	0.94913	0.888978
0.555	0.943942	0.879656	0.947613	0.886643
0.558	0.949893	0.866824	0.947119	0.881481
0.561	0.949666	0.879956	0.945865	0.888141
0.564	0.947223	0.871229	0.945018	0.876407
0.567	0.941993	0.86562	0.948675	0.877417
0.57	0.94899	0.872616	0.944569	0.873825
0.573	0.949828	0.865319	0.941501	0.866337
0.576	0.952919	0.866185	0.932968	0.870963
0.579	0.944303	0.867748	0.952613	0.875565
0.582	0.942221	0.85646	0.941779	0.869233
0.585	0.941315	0.862983	0.945225	0.865428
0.588	0.943276	0.853582	0.943151	0.864543
0.591	0.938443	0.856725	0.931417	0.866589
0.594	0.932239	0.847773	0.936778	0.862026
0.597	0.936657	0.857102	0.940809	0.864409
0.6	0.94137	0.84863	0.934193	0.862351
0.603	0.947209	0.852195	0.92704	0.85122
0.606	0.928136	0.847574	0.932965	0.859749
0.609	0.93216	0.84016	0.934841	0.852667
0.612	0.941708	0.833817	0.932946	0.841769
0.615	0.925762	0.837929	0.921506	0.853912
0.618	0.932942	0.837224	0.928262	0.84764
0.621	0.935495	0.834108	0.925137	0.838748
0.624	0.929062	0.837054	0.924092	0.842389
0.627	0.933621	0.833747	0.928763	0.833882
0.63	0.922401	0.831284	0.922169	0.844585
0.633	0.928265	0.825935	0.924749	0.839591
0.636	0.924394	0.822328	0.920087	0.84615
0.639	0.922746	0.833822	0.918915	0.835891
0.642	0.923662	0.83133	0.916405	0.828738
0.645	0.925983	0.837188	0.916309	0.823647
0.648	0.90993	0.819702	0.920647	0.828012
0.651	0.919828	0.825626	0.916924	0.825386
0.654	0.915676	0.814673	0.908647	0.83115
0.657	0.910267	0.80891	0.913103	0.828475
0.66	0.912809	0.81844	0.91235	0.8241
0.663	0.915988	0.82278	0.914547	0.825173
0.666	0.913217	0.817143	0.911461	0.824578
0.669	0.910912	0.813923	0.904416	0.820189
0.672	0.913213	0.808093	0.917516	0.819644
0.675	0.913444	0.807205	0.908539	0.820866
0.678	0.908252	0.802618	0.912849	0.811084
0.681	0.90968	0.80428	0.903119	0.810201
0.684	0.904048	0.798424	0.897914	0.809772
0.687	0.907303	0.795682	0.901052	0.810534
0.69	0.901095	0.807164	0.895807	0.813175
0.693	0.903697	0.802317	0.904774	0.80814
0.696	0.897148	0.793906	0.896494	0.800223
0.699	0.904806	0.789126	0.901051	0.806104
0.702	0.905374	0.792018	0.891008	0.804373
0.705	0.896683	0.786358	0.895999	0.797181
0.708	0.895389	0.783992	0.892707	0.797773
0.711	0.902935	0.790166	0.898913	0.791688
0.714	0.903006	0.780582	0.89085	0.795344
0.717	0.89776	0.782757	0.88647	0.792661
0.72	0.89869	0.778274	0.891444	0.789838
0.723	0.89259	0.786595	0.89579	0.797414
0.726	0.891486	0.781738	0.899515	0.786448
0.729	0.895286	0.775245	0.887984	0.787716
0.732	0.894613	0.767307	0.890914	0.787363
0.735	0.895179	0.772966	0.885485	0.785643
0.738	0.890729	0.773821	0.890535	0.785745
0.741	0.895102	0.773978	0.886204	0.779714
0.744	0.893859	0.774555	0.887007	0.788944
0.747	0.880577	0.766516	0.887031	0.78683
0.75	0.884075	0.767626	0.875677	0.779777
0.753	0.891097	0.767433	0.880523	0.780539
0.756	0.889352	0.769946	0.878766	0.771616
0.759	0.874734	0.765585	0.879815	0.781794
0.762	0.881894	0.764262	0.876189	0.77985
0.765	0.888856	0.758895	0.875191	0.763954
0.768	0.883228	0.760434	0.876926	0.766711
0.771	0.878067	0.755499	0.871505	0.769021
0.774	0.88116	0.761089	0.873637	0.763347
0.777	0.874213	0.751194	0.877062	0.768123
0.78	0.877907	0.756991	0.875631	0.76871
0.783	0.880448	0.752496	0.868663	0.764366
0.786	0.87546	0.750987	0.869149	0.759598
0.789	0.879165	0.75141	0.871229	0.757314
0.792	0.869657	0.749032	0.869573	0.756787
0.795	0.877405	0.746884	0.866197	0.750926
0.798	0.873895	0.740938	0.87068	0.756315
0.801	0.873118	0.742922	0.866738	0.765217
0.804	0.878984	0.743587	0.869903	0.760776
0.807	0.871383	0.752845	0.862807	0.759196
0.81	0.876337	0.741015	0.861657	0.75448
0.813	0.869038	0.736679	0.86498	0.745725
0.816	0.865102	0.736788	0.864917	0.749746
0.819	0.867956	0.743628	0.855603	0.743522
0.822	0.856935	0.739452	0.858959	0.742957
0.825	0.869503	0.747492	0.864964	0.743803
0.828	0.862695	0.738794	0.860401	0.746674
0.831	0.864364	0.741871	0.855235	0.742157
0.834	0.86743	0.731649	0.859173	0.738928
0.837	0.864066	0.736485	0.856669	0.734472
0.84	0.864708	0.733484	0.861784	0.740498
0.843	0.860436	0.731746	0.852629	0.747043
0.846	0.861418	0.725905	0.852767	0.732468
0.849	0.861313	0.730291	0.855582	0.733709
0.852	0.859327	0.722413	0.860675	0.734801
0.855	0.848962	0.722012	0.851839	0.737954
0.858	0.852572	0.715549	0.848652	0.734754
0.861	0.8487	0.71498	0.857209	0.736906
0.864	0.867143	0.724951	0.854768	0.736959
0.867	0.855548	0.721525	0.85158	0.726101
0.87	0.858132	0.721085	0.849491	0.728157
0.873	0.846168	0.718605	0.843906	0.725621
0.876	0.849925	0.717569	0.843718	0.72883
0.879	0.845904	0.710036	0.846625	0.728533
0.882	0.851852	0.709401	0.840955	0.72018
0.885	0.858869	0.711333	0.841515	0.714837
0.888	0.850278	0.701196	0.846717	0.722717
0.891	0.855525	0.712534	0.840889	0.721299
0.894	0.84293	0.700917	0.84672	0.720697
0.897	0.835991	0.716982	0.840721	0.721836
0.9	0.841735	0.707648	0.837595	0.711429
0.903	0.841392	0.704988	0.842359	0.709408
0.906	0.843762	0.708457	0.838871	0.717342
0.909	0.843715	0.705275	0.841451	0.713575
0.912	0.840838	0.707567	0.82247	0.707301
0.915	0.841465	0.706046	0.837277	0.70757
0.918	0.840875	0.691802	0.83473	0.706916
0.921	0.840465	0.690993	0.84081	0.709426
0.924	0.846499	0.698273	0.82912	0.709589
0.927	0.840562	0.698339	0.827267	0.700442
0.93	0.834972	0.695665	0.83462	0.706702
0.933	0.843836	0.700761	0.828997	0.698596
0.936	0.840317	0.689456	0.827008	0.70544
0.939	0.833128	0.691796	0.827079	0.700059
0.942	0.835139	0.690632	0.828249	0.696276
0.945	0.827842	0.693125	0.832894	0.703238
0.948	0.83341	0.686191	0.826331	0.699903
0.951	0.825619	0.682067	0.821321	0.701217
0.954	0.829836	0.685426	0.820904	0.697337
0.957	0.829085	0.687328	0.826839	0.686356
0.96	0.829558	0.688193	0.823835	0.692796
0.963	0.826732	0.682411	0.830203	0.684649
0.966	0.821375	0.679801	0.822842	0.698637
0.969	0.828995	0.685047	0.823187	0.684291
0.972	0.821399	0.676183	0.82199	0.692348
0.975	0.826084	0.676544	0.816277	0.680753
0.978	0.822056	0.676849	0.815198	0.684182
0.981	0.820421	0.670247	0.815118	0.676845
0.984	0.82284	0.678142	0.820645	0.679687
0.987	0.818219	0.678189	0.816559	0.677068
0.99	0.821327	0.678214	0.810803	0.680236
0.993	0.820046	0.672838	0.810222	0.67325
0.996	0.810922	0.667672	0.811264	0.674536
0.999	0.823387	0.671433	0.812642	0.680336
1.002	0.817561	0.670573	0.811776	0.680714
1.005	0.823166	0.666731	0.805913	0.681084
1.008	0.812176	0.663067	0.8091	0.681472
1.011	0.819432	0.66475	0.808449	0.674946
1.014	0.817133	0.662925	0.805621	0.670958
1.017	0.813964	0.666302	0.810523	0.675259
1.02	0.810251	0.656505	0.805146	0.66175
1.023	0.806944	0.662366	0.805022	0.676232
1.026	0.814777	0.660295	0.795473	0.670804
1.029	0.809032	0.657373	0.796071	0.665026
1.032	0.805306	0.651726	0.798133	0.668877
1.035	0.808968	0.649589	0.797362	0.660225
1.038	0.804825	0.651553	0.798383	0.660565
1.041	0.800307	0.646791	0.795915	0.665295
1.044	0.807834	0.652874	0.800875	0.65957
1.047	0.805076	0.652951	0.802867	0.660378
1.05	0.801157	0.647622	0.795739	0.664521
1.053	0.802362	0.652758	0.804285	0.657394
1.056	0.800999	0.648263	0.794961	0.660207
1.059	0.796818	0.644325	0.790991	0.653397
1.062	0.796195	0.642683	0.79355	0.653038
1.065	0.801773	0.649855	0.795833	0.652298
1.068	0.801769	0.643484	0.795701	0.650905
1.071	0.794273	0.649944	0.788685	0.647955
1.074	0.786472	0.639948	0.789765	0.647766
1.077	0.794095	0.644536	0.788438	0.649018
1.08	0.793117	0.640513	0.778212	0.645608
1.083	0.792599	0.633783	0.781561	0.648306
1.086	0.787631	0.630517	0.788139	0.650022
1.089	0.794837	0.639467	0.78766	0.642641
1.092	0.78449	0.631915	0.787083	0.642079
1.095	0.789771	0.637556	0.784086	0.643474
1.098	0.782342	0.634423	0.781949	0.640477
1.101	0.781227	0.628578	0.781471	0.635927
1.104	0.780778	0.637453	0.785134	0.63212
1.107	0.779283	0.636305	0.778358	0.641186
1.11	0.784007	0.636234	0.781561	0.630065
1.113	0.788814	0.628292	0.784512	0.637681
1.116	0.783116	0.636564	0.781541	0.637602
1.119	0.788923	0.625055	0.777183	0.633016
1.122	0.785571	0.622751	0.776345	0.628771
1.125	0.786603	0.623795	0.773098	0.63287
1.128	0.785124	0.627206	0.777555	0.626861
1.131	0.780772	0.624618	0.774178	0.633727
1.134	0.779424	0.619523	0.764244	0.630253
1.137	0.776465	0.621491	0.779437	0.629873
1.14	0.769019	0.62793	0.774744	0.63054
1.143	0.777473	0.617549	0.768275	0.620619
1.146	0.781008	0.624325	0.772002	0.624572
1.149	0.775382	0.615181	0.768234	0.625721
1.152	0.773441	0.622271	0.775756	0.623266
1.155	0.767889	0.613688	0.775199	0.625201
1.158	0.771949	0.615429	0.767942	0.621636
1.161	0.773559	0.624209	0.761218	0.615908
1.164	0.772325	0.618414	0.759965	0.621191
1.167	0.765663	0.614475	0.763076	0.614621
1.17	0.774915	0.60795	0.76494	0.612335
1.173	0.768116	0.612011	0.755291	0.61414
1.176	0.761706	0.604559	0.764962	0.61194
1.179	0.769111	0.610078	0.768459	0.612001
1.182	0.768867	0.604561	0.765248	0.614468
1.185	0.770928	0.609997	0.762206	0.614177
1.188	0.765681	0.597433	0.762337	0.614081
1.191	0.761388	0.605679	0.75573	0.616885
1.194	0.763779	0.600341	0.755451	0.609524
1.197	0.759958	0.599108	0.758456	0.613543
1.2	0.764302	0.598089	0.758025	0.608353
1.203	0.7602	0.604185	0.75454	0.612962
1.206	0.755925	0.600566	0.75918	0.607872
1.209	0.756152	0.597682	0.74847	0.607539
1.212	0.75873	0.601817	0.752894	0.606808
1.215	0.752013	0.601052	0.752753	0.601761
1.218	0.76117	0.594661	0.755916	0.608444
1.221	0.759163	0.591911	0.749581	0.599943
1.224	0.758212	0.596318	0.748269	0.597022
1.227	0.754463	0.588609	0.745637	0.603697
1.23	0.755401	0.595275	0.749494	0.599438
1.233	0.752903	0.58986	0.750601	0.603054
1.236	0.749196	0.592959	0.74946	0.595933
1.239	0.747189	0.598752	0.745469	0.596926
1.242	0.754456	0.589225	0.747488	0.596511
1.245	0.754489	0.592497	0.73771	0.587138
1.248	0.746269	0.584727	0.747599	0.594441
1.251	0.752315	0.587174	0.74116	0.596416
1.254	0.745686	0.592286	0.745031	0.595238
1.257	0.751975	0.584202	0.748995	0.594515
1.26	0.752416	0.584494	0.739365	0.59288
1.263	0.747583	0.590539	0.739224	0.591859
1.266	0.74499	0.58041	0.741501	0.589897
1.269	0.742279	0.584861	0.743168	0.587616
1.272	0.745095	0.584222	0.741437	0.593606
1.275	0.741863	0.575465	0.738064	0.585897
1.278	0.74752	0.576586	0.733901	0.584304
1.281	0.74753	0.583981	0.743874	0.590123
1.284	0.738622	0.579071	0.738037	0.591444
1.287	0.743185	0.581104	0.735931	0.586426
1.29	0.738844	0.571221	0.741371	0.58798
1.293	0.740672	0.58065	0.734973	0.576941
1.296	0.735873	0.576416	0.727044	0.580522
1.299	0.735962	0.583898	0.72991	0.586615
1.302	0.734353	0.574225	0.725521	0.580508
1.305	0.736505	0.579741	0.734919	0.578546
1.308	0.732317	0.575933	0.725751	0.576554
1.311	0.741749	0.567783	0.728991	0.576871
1.314	0.738412	0.573657	0.733471	0.573743
1.317	0.732601	0.567499	0.734591	0.569233
1.32	0.740212	0.575078	0.730364	0.573023
1.323	0.736177	0.569472	0.732611	0.577113
1.326	0.736832	0.571157	0.730676	0.577886
1.329	0.734445	0.567568	0.725553	0.56861
1.332	0.732008	0.565051	0.727632	0.575144
1.335	0.729031	0.562801	0.726901	0.570401
1.338	0.730493	0.562064	0.725621	0.561882
1.341	0.738328	0.566992	0.728439	0.572531
1.344	0.730727	0.56182	0.728802	0.567287
1.347	0.728767	0.563993	0.720852	0.57206
1.35	0.72853	0.552848	0.726814	0.56761
1.353	0.724976	0.564404	0.722234	0.56446
1.356	0.725921	0.565741	0.723711	0.567597
1.359	0.722407	0.56155	0.727858	0.557867
1.362	0.727125	0.563805	0.719911	0.562825
1.365	0.728736	0.557749	0.722002	0.566968
1.368	0.724253	0.56242	0.723751	0.565098
1.371	0.724333	0.56054	0.715371	0.563796
1.374	0.727331	0.555012	0.720006	0.560759
1.377	0.723601	0.558007	0.716317	0.562304
1.38	0.722924	0.55234	0.718344	0.560198
1.383	0.724424	0.553149	0.71993	0.560397
1.386	0.722429	0.556062	0.718513	0.560338
1.389	0.717621	0.554888	0.719099	0.554391
1.392	0.719901	0.550856	0.717405	0.562586
1.395	0.723491	0.559024	0.713393	0.562663
1.398	0.713821	0.548881	0.714112	0.560451
1.401	0.713449	0.551612	0.718902	0.560233
1.404	0.708971	0.549265	0.714194	0.550839
1.407	0.718736	0.543755	0.704757	0.551224
1.41	0.718304	0.552737	0.70547	0.557751
1.413	0.718751	0.548042	0.710847	0.547782
1.416	0.718534	0.548372	0.711399	0.548915
1.419	0.719551	0.545925	0.712474	0.547855
1.422	0.710359	0.547209	0.708713	0.551047
1.425	0.712234	0.546725	0.712044	0.547025
1.428	0.72144	0.544948	0.707369	0.553274
1.431	0.715635	0.544242	0.711363	0.546097
1.434	0.717811	0.546549	0.706192	0.548878
1.437	0.712577	0.539417	0.707577	0.548308
1.44	0.71281	0.543747	0.704434	0.545447
1.443	0.712391	0.545581	0.70375	0.546689
1.446	0.711615	0.538974	0.706371	0.541506
1.449	0.703562	0.537876	0.703703	0.540014
1.452	0.711648	0.540419	0.703536	0.542812
1.455	0.703373	0.537628	0.70615	0.541761
1.458	0.706244	0.546131	0.705529	0.544063
1.461	0.708379	0.541754	0.70014	0.538426
1.464	0.704436	0.538637	0.702749	0.540416
1.467	0.702646	0.536321	0.697095	0.54167
1.47	0.704346	0.532026	0.698787	0.538417
1.473	0.703794	0.530931	0.701074	0.531608
1.476	0.705901	0.531612	0.698189	0.542891
1.479	0.706232	0.531384	0.705395	0.534277
1.482	0.705642	0.525375	0.696462	0.539807
1.485	0.70252	0.534166	0.699363	0.539739
1.488	0.704845	0.530547	0.692861	0.532485
1.491	0.701126	0.531959	0.707263	0.534988
1.494	0.695986	0.534449	0.698967	0.531197
1.497	0.695883	0.530577	0.691998	0.534697
1.5	0.695664	0.530192	0.69132	0.531831
1.503	0.697323	0.523994	0.692248	0.529106
1.506	0.687697	0.525034	0.694297	0.531391
1.509	0.701834	0.52507	0.693194	0.52855
1.512	0.696711	0.5259	0.6888	0.531228
1.515	0.691388	0.527575	0.689614	0.531934
1.518	0.69299	0.524444	0.680487	0.527068
1.521	0.686531	0.523678	0.694333	0.528467
1.524	0.694989	0.522185	0.684379	0.524155
1.527	0.701377	0.526319	0.684061	0.521223
1.53	0.693578	0.517591	0.687461	0.528568
1.533	0.691871	0.526311	0.685897	0.524679
1.536	0.68819	0.520735	0.684814	0.519156
1.539	0.687692	0.518236	0.682758	0.523938
1.542	0.689044	0.520851	0.687807	0.52175
1.545	0.692958	0.519224	0.677902	0.526783
1.548	0.688342	0.511243	0.681045	0.512452
1.551	0.686881	0.514972	0.673347	0.519354
1.554	0.685625	0.513162	0.679561	0.518831
1.557	0.684583	0.515701	0.681599	0.511472
1.56	0.68051	0.511322	0.679948	0.516823
1.563	0.684654	0.516009	0.675916	0.519491
1.566	0.687021	0.514855	0.681361	0.511157
1.569	0.682151	0.50845	0.680862	0.509624
1.572	0.68666	0.517417	0.670145	0.507304
1.575	0.679867	0.507436	0.676643	0.513748
1.578	0.682614	0.50745	0.675762	0.509286
1.581	0.678186	0.500584	0.680563	0.508967
1.584	0.681728	0.512192	0.672969	0.504819
1.587	0.677438	0.506682	0.667965	0.513952
1.59	0.679188	0.502129	0.676357	0.511216
1.593	0.680713	0.509432	0.678001	0.507696
1.596	0.674113	0.499827	0.669434	0.506065
1.599	0.677828	0.501727	0.676914	0.499373
1.602	0.673691	0.503633	0.669015	0.511079
1.605	0.677155	0.509397	0.672958	0.50842
1.608	0.664683	0.505787	0.670301	0.505534
1.611	0.676671	0.500881	0.660515	0.502591
1.614	0.675888	0.495069	0.669972	0.50313
1.617	0.673769	0.503901	0.665215	0.501567
1.62	0.669143	0.495773	0.665817	0.497668
1.623	0.67386	0.494507	0.662441	0.499414
1.626	0.668344	0.495363	0.666358	0.498564
1.629	0.664397	0.50335	0.668307	0.494412
1.632	0.661912	0.495823	0.663678	0.500548
1.635	0.674217	0.500585	0.664935	0.495778
1.638	0.669732	0.498379	0.665036	0.489761
1.641	0.656626	0.493746	0.661761	0.490099
1.644	0.660324	0.494598	0.654664	0.492445
1.647	0.660303	0.491497	0.659751	0.492555
1.65	0.663983	0.49282	0.655933	0.491133
1.653	0.659615	0.495104	0.655417	0.493051
1.656	0.657383	0.486787	0.65666	0.495671
1.659	0.65707	0.487424	0.648361	0.491444
1.662	0.661543	0.48736	0.650706	0.486135
1.665	0.662939	0.487958	0.656539	0.487896
1.668	0.657694	0.488191	0.647292	0.496712
1.671	0.660973	0.478674	0.655192	0.486353
1.674	0.651234	0.485884	0.653727	0.49382
1.677	0.657215	0.482052	0.646786	0.482969
1.68	0.655121	0.485243	0.64703	0.488629
1.683	0.655443	0.479842	0.650471	0.486455
1.686	0.655506	0.488342	0.646002	0.489165
1.689	0.649599	0.482584	0.653051	0.483824
1.692	0.651467	0.48979	0.646158	0.487001
1.695	0.648242	0.479401	0.641863	0.481433
1.698	0.645825	0.473334	0.649892	0.486198
1.701	0.651361	0.479488	0.637333	0.478175
1.704	0.652754	0.475127	0.643456	0.477476
1.707	0.652512	0.473114	0.643479	0.475355
1.71	0.647333	0.480363	0.639601	0.481125
1.713	0.647575	0.471975	0.642723	0.476501
1.716	0.644827	0.478788	0.641889	0.477489
1.719	0.644877	0.477116	0.64056	0.47619
1.722	0.645307	0.474016	0.637232	0.478012
1.725	0.642699	0.4726	0.637482	0.473156
1.728	0.643875	0.473075	0.634698	0.470942
1.731	0.64096	0.471477	0.64175	0.468736
1.734	0.646399	0.471454	0.632525	0.470074
1.737	0.642955	0.473013	0.63584	0.472822
1.74	0.63354	0.468689	0.637438	0.469699
1.743	0.634176	0.468128	0.636002	0.476709
1.746	0.641829	0.469405	0.634413	0.47417
1.749	0.636479	0.471503	0.637278	0.467859
1.752	0.636351	0.472688	0.632559	0.467662
1.755	0.646077	0.463523	0.631761	0.464599
1.758	0.637176	0.462027	0.631931	0.46852
1.761	0.630773	0.464017	0.634594	0.468616
1.764	0.633489	0.471163	0.628423	0.463891
1.767	0.643432	0.4633	0.631315	0.466845
1.77	0.642044	0.468876	0.633536	0.465971
1.773	0.632717	0.461822	0.635299	0.461694
1.776	0.631636	0.459271	0.629046	0.469896
1.779	0.63764	0.463458	0.621351	0.464425
1.782	0.636457	0.455772	0.634913	0.465821
1.785	0.627777	0.461566	0.625541	0.462647
1.788	0.631221	0.456489	0.623215	0.458549
1.791	0.622972	0.461082	0.622888	0.461897
1.794	0.631464	0.458431	0.625429	0.45351
1.797	0.625017	0.454911	0.627189	0.465849
1.8	0.632493	0.458904	0.619597	0.457168
1.803	0.625733	0.458489	0.622093	0.454779
1.806	0.629399	0.455438	0.619157	0.457028
1.809	0.625499	0.452872	0.627498	0.455477
1.812	0.629005	0.458817	0.621539	0.458331
1.815	0.623013	0.455094	0.623971	0.449424
1.818	0.623855	0.446703	0.613978	0.45655
1.821	0.623143	0.449125	0.612655	0.45263
1.824	0.625451	0.453982	0.615249	0.451535
1.827	0.624338	0.44958	0.614237	0.454999
1.83	0.631055	0.455968	0.616667	0.45512
1.833	0.620972	0.449152	0.616153	0.448566
1.836	0.618251	0.452429	0.617904	0.458922
1.839	0.615322	0.453154	0.615206	0.44455
1.842	0.620618	0.449043	0.615734	0.445628
1.845	0.624684	0.453337	0.615686	0.447192
1.848	0.619745	0.448865	0.611288	0.449939
1.851	0.610946	0.448013	0.613082	0.447889
1.854	0.619174	0.449742	0.610117	0.446507
1.857	0.621838	0.445692	0.609898	0.446805
1.86	0.616294	0.451719	0.608314	0.445765
1.863	0.617706	0.442888	0.611733	0.441267
1.866	0.614609	0.44146	0.611789	0.444862
1.869	0.615463	0.444449	0.605636	0.4456
1.872	0.611243	0.440337	0.614321	0.447094
1.875	0.606187	0.444162	0.606663	0.44198
1.878	0.616612	0.443087	0.603294	0.446179
1.881	0.60875	0.439255	0.608211	0.443167
1.884	0.6121	0.438869	0.60503	0.441574
1.887	0.618943	0.441198	0.5967	0.442133
1.89	0.617056	0.440483	0.609291	0.442106
1.893	0.606812	0.440694	0.603563	0.442079
1.896	0.611258	0.444215	0.604471	0.438948
1.899	0.609939	0.438233	0.606355	0.439356
1.902	0.612054	0.432967	0.611731	0.437357
1.905	0.610848	0.44056	0.59987	0.442598
1.908	0.604957	0.438302	0.607539	0.437098
1.911	0.612553	0.43974	0.607629	0.437068
1.914	0.608119	0.435115	0.596758	0.434384
1.917	0.612573	0.439527	0.603955	0.437772
1.92	0.607438	0.432195	0.598754	0.432527
1.923	0.600951	0.438607	0.602056	0.436953
1.926	0.59937	0.431366	0.60047	0.432025
1.929	0.603259	0.43331	0.6035	0.436357
1.932	0.604466	0.428168	0.598705	0.433535
1.935	0.600611	0.433235	0.597305	0.432275
1.938	0.60494	0.433307	0.597544	0.433185
1.941	0.604564	0.43604	0.59281	0.42675
1.944	0.603036	0.4313	0.595308	0.428852
1.947	0.601613	0.43064	0.600621	0.427164
1.95	0.599915	0.424121	0.598189	0.433693
1.953	0.589211	0.42701	0.590717	0.433956
1.956	0.597985	0.434299	0.594143	0.432951
1.959	0.60146	0.426098	0.603441	0.422583
1.962	0.595907	0.43298	0.594589	0.427448
1.965	0.600918	0.426248	0.599831	0.427665
1.968	0.595504	0.427282	0.591172	0.425179
1.971	0.597576	0.427761	0.596325	0.430047
1.974	0.590343	0.426471	0.591409	0.42861
1.977	0.606296	0.431277	0.593615	0.42242
1.98	0.596895	0.424697	0.590365	0.424902
1.983	0.595759	0.426911	0.589505	0.426652
1.986	0.596311	0.418894	0.59453	0.427061
1.989	0.594419	0.426271	0.586661	0.417849
1.992	0.596808	0.419167	0.586094	0.42697
1.995	0.600708	0.424102	0.584015	0.423225
1.998	0.589729	0.429719	0.589162	0.426196
2.001	0.591936	0.419523	0.587084	0.419514
2.004	0.590553	0.417456	0.584149	0.419668
2.007	0.592451	0.420598	0.586746	0.424594
2.01	0.594472	0.418342	0.582067	0.422825
2.013	0.595381	0.420687	0.587303	0.421356
2.016	0.590172	0.423312	0.587124	0.417986
2.019	0.585952	0.421496	0.586258	0.416875
2.022	0.590318	0.418675	0.585148	0.423884
2.025	0.58797	0.421679	0.589004	0.41949
2.028	0.582477	0.420908	0.581658	0.421014
2.031	0.589423	0.422627	0.582334	0.414465
2.034	0.585041	0.414684	0.577427	0.412708
2.037	0.588609	0.41706	0.580019	0.418428
2.04	0.587967	0.418083	0.578078	0.409506
2.043	0.588381	0.415865	0.582656	0.414004
2.046	0.586292	0.412912	0.58233	0.413385
2.049	0.589743	0.410856	0.579729	0.414754
2.052	0.583256	0.420095	0.579529	0.411158
2.055	0.578544	0.412066	0.578832	0.412011
2.058	0.577383	0.416915	0.580986	0.41265
2.061	0.578056	0.410083	0.577641	0.408592
2.064	0.587043	0.416842	0.57462	0.411769
2.067	0.58279	0.407598	0.578956	0.417656
2.07	0.580519	0.411407	0.570559	0.402311
2.073	0.578553	0.410523	0.573514	0.406798
2.076	0.581082	0.411381	0.573832	0.411996
2.079	0.575822	0.405454	0.574686	0.404127
2.082	0.576021	0.408324	0.5673	0.41084
2.085	0.577449	0.41254	0.571549	0.406606
2.088	0.576096	0.408017	0.567979	0.40663
2.091	0.579876	0.405535	0.569228	0.409988
2.094	0.582028	0.407151	0.573687	0.401781
2.097	0.574163	0.408582	0.572066	0.407563
2.1	0.576833	0.407427	0.572702	0.40279
2.103	0.580301	0.403453	0.56979	0.4073
2.106	0.575591	0.406876	0.574481	0.400223
2.109	0.570238	0.405532	0.568653	0.399837
2.112	0.571766	0.406752	0.568585	0.40162
2.115	0.570998	0.406363	0.568017	0.405723
2.118	0.567215	0.403925	0.571086	0.402154
2.121	0.568272	0.401856	0.572429	0.398379
2.124	0.571636	0.404192	0.567322	0.404879
2.127	0.574909	0.398376	0.570033	0.39895
2.13	0.572956	0.403584	0.564015	0.394093
2.133	0.572669	0.400707	0.562949	0.394099
2.136	0.568741	0.401366	0.569466	0.399355
2.139	0.567124	0.402439	0.558225	0.394132
2.142	0.561468	0.397612	0.565064	0.399365
2.145	0.575918	0.396558	0.558877	0.393449
2.148	0.566275	0.393925	0.557059	0.394322
2.151	0.563268	0.399596	0.559937	0.393863
2.154	0.562406	0.397483	0.560421	0.394844
2.157	0.562828	0.395017	0.559408	0.392369
2.16	0.567065	0.401974	0.557578	0.391504
2.163	0.564934	0.393753	0.558867	0.392786
2.166	0.559939	0.396971	0.560196	0.388249
2.169	0.566987	0.395014	0.561969	0.393473
2.172	0.567341	0.397141	0.553623	0.394499
2.175	0.564383	0.390422	0.556109	0.390499
2.178	0.561575	0.395502	0.554013	0.394728
2.181	0.556868	0.39212	0.557495	0.384958
2.184	0.559657	0.388989	0.555285	0.388889
2.187	0.558383	0.396977	0.556362	0.385257
2.19	0.563932	0.39559	0.552086	0.385786
2.193	0.554559	0.392161	0.552069	0.391313
2.196	0.562529	0.391479	0.548791	0.38357
2.199	0.557276	0.388165	0.554216	0.386969
2.202	0.559524	0.386032	0.554812	0.381877
2.205	0.5553	0.394463	0.548269	0.391355
2.208	0.560593	0.383292	0.554971	0.384429
2.211	0.548846	0.390776	0.54654	0.386852
2.214	0.552967	0.386556	0.555142	0.387142
2.217	0.549432	0.387794	0.553323	0.385682
2.22	0.557031	0.3897	0.550877	0.380172
2.223	0.554875	0.383558	0.549844	0.381163
2.226	0.5546	0.390164	0.548449	0.380322
2.229	0.558579	0.387752	0.551765	0.385389
2.232	0.549718	0.386911	0.545103	0.384134
2.235	0.553049	0.385018	0.545252	0.382173
2.238	0.549941	0.381274	0.548191	0.379672
2.241	0.551243	0.387539	0.540156	0.381499
2.244	0.546076	0.383537	0.546944	0.380267
2.247	0.547784	0.381111	0.546977	0.37874
2.25	0.553352	0.382495	0.546796	0.376565
2.253	0.546566	0.382724	0.544081	0.378809
2.256	0.550674	0.376417	0.542938	0.378726
2.259	0.545127	0.379724	0.541963	0.375759
2.262	0.547484	0.381715	0.541744	0.375166
2.265	0.550664	0.385355	0.54677	0.377249
2.268	0.540422	0.374951	0.535094	0.374223
2.271	0.554629	0.379585	0.541384	0.372841
2.274	0.535474	0.376763	0.53629	0.37382
2.277	0.561589	0.3757	0.536735	0.371104
2.28	0.54384	0.378271	0.546519	0.376375
2.283	0.545612	0.381219	0.538548	0.375611
2.286	0.544802	0.37245	0.535319	0.372634
2.289	0.543622	0.37894	0.535235	0.375224
2.292	0.545584	0.375059	0.542464	0.370282
2.295	0.543054	0.372858	0.540204	0.369217
2.298	0.54585	0.376207	0.535076	0.372717
2.301	0.539628	0.372607	0.535456	0.369906
2.304	0.540815	0.373795	0.540157	0.365879
2.307	0.537544	0.37374	0.533664	0.371723
2.31	0.541234	0.374569	0.535257	0.368737
2.313	0.538505	0.369609	0.536705	0.365458
2.316	0.540993	0.372677	0.530709	0.368774
2.319	0.534328	0.372787	0.53539	0.366375
2.322	0.538256	0.375892	0.53028	0.370645
2.325	0.545694	0.368545	0.532078	0.369283
2.328	0.542249	0.373303	0.529939	0.366689
2.331	0.535213	0.36644	0.530778	0.370844
2.334	0.534245	0.369835	0.532457	0.367763
2.337	0.53594	0.367017	0.53398	0.363828
2.34	0.53877	0.370898	0.529322	0.365293
2.343	0.529018	0.368168	0.534843	0.365374
2.346	0.534619	0.368509	0.531392	0.363741
2.349	0.535401	0.372502	0.530207	0.364534
2.352	0.53203	0.368528	0.525945	0.366447
2.355	0.531475	0.370136	0.528854	0.362848
2.358	0.529447	0.369772	0.527974	0.35928
2.361	0.527295	0.36323	0.525701	0.363067
2.364	0.531557	0.3644	0.527074	0.358647
2.367	0.530538	0.367011	0.522934	0.354302
2.37	0.52968	0.369353	0.521549	0.355448
2.373	0.536087	0.36694	0.521737	0.353129
2.376	0.524377	0.366607	0.527113	0.35904
2.379	0.535222	0.358262	0.518942	0.359558
2.382	0.533415	0.364965	0.520018	0.357625
2.385	0.521916	0.363223	0.519256	0.355215
2.388	0.530524	0.355696	0.522409	0.353006
2.391	0.531252	0.364503	0.519798	0.357795
2.394	0.524447	0.35883	0.516843	0.358699
2.397	0.523469	0.360523	0.5211	0.356488
2.4	0.528248	0.36041	0.521634	0.354942
2.403	0.52585	0.360643	0.519041	0.348436
2.406	0.524155	0.358786	0.513883	0.357333
2.409	0.525076	0.357891	0.522494	0.353159
2.412	0.525	0.355669	0.521545	0.352663
2.415	0.523038	0.357421	0.518617	0.351348
2.418	0.521542	0.356558	0.516131	0.360798
2.421	0.525445	0.357053	0.515087	0.35327
2.424	0.521922	0.360355	0.510229	0.350812
2.427	0.520213	0.356025	0.513327	0.353388
2.43	0.520418	0.359006	0.511563	0.348765
2.433	0.516453	0.360509	0.511554	0.352327
2.436	0.515414	0.356351	0.516534	0.348737
2.439	0.519853	0.356018	0.509324	0.351601
2.442	0.518674	0.35311	0.509778	0.352618
2.445	0.517773	0.354207	0.509316	0.34543
2.448	0.513973	0.353513	0.512406	0.344931
2.451	0.513991	0.356467	0.509176	0.349838
2.454	0.515819	0.34602	0.514092	0.349745
2.457	0.512845	0.357815	0.506942	0.34474
2.46	0.516352	0.350957	0.505971	0.344737
2.463	0.518277	0.354313	0.510843	0.344044
2.466	0.513443	0.347547	0.50738	0.345108
2.469	0.512288	0.346346	0.508166	0.34604
2.472	0.512711	0.348806	0.503909	0.342831
2.475	0.512174	0.348269	0.503895	0.344025
2.478	0.511308	0.350144	0.50838	0.345473
2.481	0.507818	0.349687	0.509974	0.346043
2.484	0.509929	0.342947	0.498753	0.344098
2.487	0.510062	0.34443	0.507381	0.344112
2.49	0.513509	0.346659	0.500105	0.34469
2.493	0.505666	0.352713	0.499724	0.342598
2.496	0.502772	0.346984	0.499641	0.342875
2.499	0.507544	0.344587	0.500588	0.337489
2.502	0.513137	0.347071	0.499516	0.34639
2.505	0.507524	0.345266	0.502505	0.341253
2.508	0.508498	0.337679	0.499248	0.336073
2.511	0.504254	0.339574	0.500903	0.33465
2.514	0.510202	0.343883	0.497636	0.340141
2.517	0.506759	0.33933	0.503176	0.338708
2.52	0.50059	0.344503	0.498275	0.334899
2.523	0.498875	0.34338	0.492811	0.343502
2.526	0.500678	0.342043	0.5045	0.336965
2.529	0.505135	0.339192	0.492514	0.334344
2.532	0.496927	0.341571	0.495434	0.334502
2.535	0.497554	0.338802	0.493466	0.33407
2.538	0.495303	0.337919	0.497529	0.331861
2.541	0.499716	0.339097	0.498904	0.331845
2.544	0.500152	0.338684	0.492864	0.335368
2.547	0.499704	0.336338	0.491473	0.336786
2.55	0.49647	0.339842	0.492738	0.332094
2.553	0.49485	0.336049	0.489855	0.328631
2.556	0.495113	0.337574	0.491139	0.332712
2.559	0.499999	0.335964	0.489183	0.331135
2.562	0.494094	0.334694	0.484744	0.330921
2.565	0.490996	0.333807	0.486839	0.33112
2.568	0.499453	0.330247	0.486631	0.329908
2.571	0.49579	0.333126	0.489529	0.328481
2.574	0.491795	0.336907	0.484591	0.327452
2.577	0.493206	0.334609	0.486681	0.334291
2.58	0.491882	0.329988	0.4814	0.328371
2.583	0.488168	0.328267	0.482094	0.327907
2.586	0.48443	0.33266	0.483972	0.326223
2.589	0.498308	0.326711	0.487571	0.324826
2.592	0.490231	0.328023	0.482638	0.324893
2.595	0.490456	0.3333	0.481639	0.327816
2.598	0.483548	0.329887	0.48149	0.321678
2.601	0.480106	0.326954	0.480124	0.326718
2.604	0.487324	0.329128	0.478822	0.320724
2.607	0.486905	0.328257	0.479413	0.320934
2.61	0.48357	0.327753	0.477233	0.320493
2.613	0.483222	0.328735	0.482189	0.319933
2.616	0.486897	0.32301	0.473776	0.326807
2.619	0.483416	0.324679	0.479579	0.32341
2.622	0.477164	0.326286	0.485309	0.319237
2.625	0.482908	0.323774	0.475416	0.316575
2.628	0.478535	0.324385	0.476121	0.317771
2.631	0.479448	0.320773	0.478641	0.31835
2.634	0.483011	0.320398	0.480784	0.31806
2.637	0.478702	0.321347	0.473847	0.323595
2.64	0.481831	0.32187	0.473079	0.318463
2.643	0.479846	0.322347	0.470836	0.319391
2.646	0.474489	0.322614	0.46204	0.315869
2.649	0.471447	0.321844	0.473625	0.319912
2.652	0.482543	0.318259	0.471048	0.317452
2.655	0.473065	0.317018	0.47185	0.314038
2.658	0.477062	0.318098	0.467116	0.314509
2.661	0.476772	0.31858	0.466382	0.314302
2.664	0.471293	0.320628	0.468439	0.311732
2.667	0.474747	0.320648	0.469651	0.314017
2.67	0.471759	0.315932	0.466236	0.31598
2.673	0.476622	0.314562	0.466417	0.308363
2.676	0.46808	0.317358	0.464485	0.314829
2.679	0.474854	0.315136	0.466401	0.310815
2.682	0.469276	0.315643	0.465602	0.30927
2.685	0.473154	0.315795	0.466622	0.311497
2.688	0.462787	0.31734	0.463927	0.311388
2.691	0.469331	0.314571	0.462941	0.308892
2.694	0.460531	0.313046	0.465889	0.30847
2.697	0.46926	0.31314	0.461373	0.306176
2.7	0.473021	0.311533	0.463282	0.306029
2.703	0.462034	0.309625	0.46471	0.312411
2.706	0.459487	0.313269	0.46098	0.307189
2.709	0.467735	0.308736	0.459665	0.308388
2.712	0.46426	0.312769	0.456233	0.30527
2.715	0.471017	0.307756	0.461312	0.305797
2.718	0.465094	0.309789	0.459043	0.303593
2.721	0.464015	0.31192	0.450158	0.304951
2.724	0.466292	0.312208	0.454779	0.300261
2.727	0.462949	0.310434	0.456909	0.306925
2.73	0.460994	0.310853	0.454869	0.300757
2.733	0.466035	0.30674	0.461142	0.30136
2.736	0.455015	0.308195	0.454949	0.302638
2.739	0.455852	0.307883	0.452995	0.301966
2.742	0.458475	0.306421	0.454387	0.300787
2.745	0.461339	0.304415	0.455584	0.303268
2.748	0.461454	0.305587	0.453345	0.30317
2.751	0.457279	0.306692	0.455585	0.298256
2.754	0.461126	0.304293	0.453757	0.298189
2.757	0.455014	0.310426	0.450048	0.302142
2.76	0.451672	0.307749	0.452616	0.298875
2.763	0.4527	0.302652	0.44871	0.299038
2.766	0.453861	0.304745	0.449514	0.296859
2.769	0.455494	0.303755	0.450737	0.302185
2.772	0.450139	0.298116	0.450368	0.296837
2.775	0.452911	0.298898	0.451068	0.294957
2.778	0.450527	0.300161	0.451827	0.295641
2.781	0.454048	0.297415	0.44391	0.293359
2.784	0.453845	0.304242	0.448728	0.297468
2.787	0.446771	0.298454	0.447159	0.30027
2.79	0.448859	0.303942	0.446484	0.299208
2.793	0.450381	0.301843	0.443088	0.293248
2.796	0.45509	0.301713	0.446465	0.298783
2.799	0.452553	0.300005	0.450423	0.293352
2.802	0.451845	0.298694	0.446553	0.288175
2.805	0.450171	0.300039	0.444094	0.291507
2.808	0.44944	0.297508	0.440698	0.291401
2.811	0.445485	0.295705	0.442544	0.292102
2.814	0.447087	0.295261	0.446595	0.288821
2.817	0.447354	0.298871	0.442333	0.290131
2.82	0.443935	0.292386	0.444102	0.288446
2.823	0.446065	0.299483	0.440698	0.287344
2.826	0.443755	0.29643	0.44007	0.292244
2.829	0.447083	0.301235	0.439456	0.289868
2.832	0.441304	0.293408	0.437565	0.287864
2.835	0.438011	0.296628	0.437127	0.286994
2.838	0.443258	0.29121	0.440022	0.295976
2.841	0.441676	0.295043	0.444254	0.285995
2.844	0.446095	0.294552	0.439663	0.290502
2.847	0.443628	0.289209	0.439573	0.282133
2.85	0.441621	0.294271	0.434277	0.287051
2.853	0.445861	0.29271	0.439756	0.285905
2.856	0.438953	0.290704	0.438153	0.291361
2.859	0.443615	0.290272	0.441171	0.283389
2.862	0.434917	0.291843	0.437749	0.284855
2.865	0.442137	0.295222	0.437058	0.282396
2.868	0.442272	0.290883	0.433618	0.287157
2.871	0.439988	0.291327	0.432034	0.286367
2.874	0.442576	0.291329	0.441694	0.282472
2.877	0.441089	0.28672	0.437034	0.28559
2.88	0.433958	0.288556	0.433897	0.283654
2.883	0.441312	0.288891	0.432054	0.289161
2.886	0.43182	0.287098	0.430123	0.2824
2.889	0.436539	0.288217	0.432371	0.281215
2.892	0.439698	0.286077	0.435232	0.284802
2.895	0.44009	0.284675	0.430192	0.282144
2.898	0.432758	0.289042	0.432039	0.281147
2.901	0.435658	0.287021	0.433992	0.286089
2.904	0.439538	0.280333	0.433691	0.2821
2.907	0.43844	0.29101	0.429803	0.278866
2.91	0.437868	0.281206	0.432876	0.281071
2.913	0.442692	0.286279	0.425778	0.27967
2.916	0.434384	0.28492	0.431099	0.283116
2.919	0.432509	0.287548	0.43055	0.278041
2.922	0.434423	0.285183	0.427321	0.278573
2.925	0.42999	0.283916	0.427085	0.2792
2.928	0.43222	0.285693	0.430109	0.274779
2.931	0.43238	0.286212	0.432634	0.278345
2.934	0.433267	0.289259	0.428822	0.275673
2.937	0.42981	0.287877	0.427408	0.276052
2.94	0.433463	0.284514	0.423324	0.280865
2.943	0.434677	0.28096	0.425407	0.276343
2.946	0.425165	0.283955	0.426125	0.277642
2.949	0.430108	0.279525	0.427174	0.278315
2.952	0.427032	0.278905	0.423087	0.276275
2.955	0.429312	0.285886	0.42101	0.272003
2.958	0.425544	0.281641	0.421536	0.275675
2.961	0.421523	0.284546	0.423762	0.277108
2.964	0.425211	0.280063	0.422506	0.27564
2.967	0.42499	0.281903	0.424523	0.27371
2.97	0.428355	0.278555	0.419377	0.274823
2.973	0.42561	0.284201	0.419614	0.272912
2.976	0.424476	0.282628	0.418708	0.276315
2.979	0.423517	0.277969	0.421616	0.275166
2.982	0.423932	0.284098	0.421271	0.273804
2.985	0.423735	0.282996	0.424443	0.269628
2.988	0.428678	0.279204	0.417909	0.274161
2.991	0.42572	0.27585	0.420007	0.273099
2.994	0.426492	0.278438	0.422741	0.274894
2.997	0.424002	0.277543	0.420019	0.269484
3	0.421851	0.279054	0.417136	0.271633
3.003	0.426573	0.277417	0.416531	0.270959
3.006	0.423962	0.276459	0.416288	0.27254
3.009	0.41927	0.276499	0.420634	0.268471
3.012	0.417282	0.27212	0.413501	0.271632
3.015	0.421978	0.275755	0.419652	0.276334
3.018	0.422532	0.272221	0.413674	0.272655
3.021	0.423929	0.272643	0.411527	0.269976
3.024	0.422617	0.275294	0.41274	0.266881
3.027	0.417788	0.276961	0.416223	0.269964
3.03	0.417237	0.275714	0.416603	0.264462
3.033	0.426028	0.276178	0.415524	0.267446
3.036	0.419216	0.276054	0.410782	0.267047
3.039	0.424067	0.273399	0.414218	0.273833
3.042	0.418238	0.274418	0.409961	0.265755
3.045	0.420982	0.273837	0.415288	0.266263
3.048	0.416025	0.268603	0.415826	0.263956
3.051	0.413603	0.274827	0.415498	0.26742
3.054	0.417389	0.274841	0.417134	0.266045
3.057	0.419732	0.271851	0.411954	0.264294
3.06	0.417662	0.271177	0.410372	0.261903
3.063	0.415132	0.269715	0.409196	0.266523
3.066	0.419241	0.272344	0.410437	0.267091
3.069	0.416998	0.270332	0.409553	0.263613
3.072	0.415897	0.272096	0.41007	0.261616
3.075	0.408384	0.271278	0.410381	0.264995
3.078	0.411737	0.268373	0.411172	0.263741
3.081	0.417827	0.270808	0.406571	0.263787
3.084	0.412724	0.266993	0.404686	0.263676
3.087	0.413291	0.265349	0.40953	0.262307
3.09	0.410162	0.269354	0.408806	0.264933
3.093	0.41256	0.267908	0.410869	0.261176
3.096	0.416896	0.264707	0.407552	0.262005
3.099	0.415133	0.264759	0.402657	0.263622
3.102	0.41038	0.265159	0.408861	0.255307
3.105	0.408551	0.269849	0.407468	0.264312
3.108	0.410792	0.262327	0.41152	0.263485
3.111	0.404321	0.262516	0.405501	0.256783
3.114	0.411011	0.263711	0.401298	0.259545
3.117	0.411893	0.270615	0.401018	0.259778
3.12	0.406298	0.259562	0.404661	0.258234
3.123	0.406018	0.26329	0.402577	0.259078
3.126	0.40835	0.271887	0.402611	0.254553
3.129	0.402964	0.263667	0.40104	0.255244
3.132	0.413677	0.263152	0.399609	0.258276
3.135	0.407552	0.261954	0.402705	0.258216
3.138	0.40717	0.264354	0.405391	0.256158
3.141	0.404273	0.263042	0.396589	0.257232
3.144	0.409274	0.263588	0.398448	0.254787
3.147	0.409457	0.261062	0.400356	0.256821
3.15	0.403987	0.263526	0.400332	0.2572
3.153	0.40155	0.264907	0.402227	0.256507
3.156	0.406781	0.257261	0.393359	0.255567
3.159	0.406404	0.259582	0.400839	0.257608
3.162	0.400739	0.261464	0.399249	0.254348
3.165	0.402515	0.260171	0.396199	0.253879
3.168	0.40376	0.257838	0.396924	0.250348
3.171	0.402075	0.263722	0.397222	0.256866
3.174	0.40513	0.260729	0.396418	0.254372
3.177	0.405596	0.259352	0.393157	0.252796
3.18	0.402756	0.258645	0.398616	0.254314
3.183	0.40084	0.260426	0.39971	0.252305
3.186	0.399073	0.256793	0.397448	0.253796
3.189	0.404234	0.26078	0.393869	0.253216
3.192	0.395632	0.252364	0.394108	0.253942
3.195	0.400032	0.255089	0.391858	0.249334
3.198	0.397713	0.254945	0.390263	0.251234
3.201	0.39505	0.258001	0.393908	0.250246
3.204	0.402627	0.258669	0.392574	0.253169
3.207	0.398029	0.255901	0.390809	0.247852
3.21	0.391895	0.257536	0.394359	0.253356
3.213	0.396186	0.257927	0.393146	0.250624
3.216	0.394005	0.253411	0.384859	0.248156
3.219	0.389931	0.258231	0.393056	0.250974
3.222	0.397188	0.253912	0.388835	0.245201
3.225	0.390178	0.255759	0.39342	0.250748
3.228	0.388184	0.255334	0.390348	0.246761
3.231	0.390428	0.252639	0.387185	0.251034
3.234	0.394152	0.256134	0.386477	0.251386
3.237	0.392042	0.253282	0.39411	0.247279
3.24	0.395723	0.25338	0.382973	0.243639
3.243	0.390782	0.255208	0.393461	0.242776
3.246	0.395965	0.253983	0.390329	0.246686
3.249	0.391173	0.253957	0.391657	0.248814
3.252	0.390006	0.251677	0.386196	0.244866
3.255	0.390224	0.253297	0.386255	0.244212
3.258	0.382837	0.252317	0.385203	0.248986
3.261	0.384954	0.254816	0.387566	0.245801
3.264	0.390012	0.254563	0.385402	0.245409
3.267	0.391998	0.253033	0.384613	0.245601
3.27	0.386576	0.2489	0.386582	0.245484
3.273	0.387217	0.250068	0.387036	0.24646
3.276	0.39589	0.251748	0.384138	0.2455
3.279	0.3855	0.245196	0.39126	0.240802
3.282	0.390886	0.250202	0.383385	0.242943
3.285	0.390453	0.248178	0.377927	0.242453
3.288	0.39163	0.248154	0.385522	0.240875
3.291	0.392424	0.248131	0.382752	0.239337
3.294	0.388508	0.248465	0.385831	0.243474
3.297	0.388895	0.247698	0.382956	0.241966
3.3	0.386579	0.248463	0.383874	0.24407
3.303	0.389009	0.248755	0.381545	0.244715
3.306	0.390348	0.243835	0.38862	0.244585
3.309	0.38989	0.245321	0.382048	0.23786
3.312	0.387018	0.247975	0.384655	0.240433
3.315	0.387013	0.243813	0.381537	0.2419
3.318	0.381514	0.247507	0.380868	0.239725
3.321	0.388204	0.246713	0.382247	0.240686
3.324	0.385573	0.247238	0.377811	0.242578
3.327	0.385682	0.244639	0.386546	0.241096
3.33	0.388994	0.2465	0.379648	0.239226
3.333	0.385511	0.24882	0.378891	0.238589
3.336	0.386362	0.241742	0.380285	0.239262
3.339	0.387564	0.243031	0.384115	0.236611
3.342	0.389466	0.248498	0.383673	0.241252
3.345	0.385722	0.24478	0.38014	0.238204
3.348	0.38665	0.245419	0.378361	0.23876
3.351	0.382085	0.247107	0.377821	0.236602
3.354	0.382759	0.244607	0.380254	0.23546
3.357	0.377703	0.246111	0.380062	0.238565
3.36	0.379786	0.243898	0.380997	0.239681
3.363	0.383595	0.244524	0.375106	0.237987
3.366	0.380766	0.245441	0.373259	0.236779
3.369	0.382691	0.245581	0.37722	0.238484
3.372	0.381444	0.24456	0.373882	0.237965
3.375	0.3798	0.240687	0.378994	0.235807
3.378	0.382327	0.241834	0.373447	0.23646
3.381	0.378305	0.245511	0.376362	0.240012
3.384	0.377865	0.237882	0.374466	0.237156
3.387	0.378991	0.245951	0.372202	0.237099
3.39	0.384135	0.246895	0.373986	0.233396
3.393	0.381558	0.239018	0.377618	0.232063
3.396	0.382864	0.240895	0.377382	0.236947
3.399	0.377089	0.243279	0.375568	0.237135
3.402	0.380845	0.238662	0.371273	0.238758
3.405	0.379765	0.240851	0.370891	0.237678
3.408	0.381244	0.241902	0.373113	0.236814
3.411	0.378314	0.238333	0.371313	0.235282
3.414	0.379125	0.240241	0.376135	0.232445
3.417	0.377427	0.237377	0.370587	0.233209
3.42	0.380538	0.240764	0.372076	0.232186
3.423	0.371944	0.239426	0.370846	0.233889
3.426	0.378151	0.241056	0.367402	0.232351
3.429	0.377136	0.235458	0.370069	0.231393
3.432	0.378378	0.239703	0.369094	0.232284
3.435	0.372983	0.237913	0.37029	0.235253
3.438	0.375519	0.239471	0.371585	0.233895
3.441	0.381399	0.236773	0.368838	0.235801
3.444	0.36929	0.239299	0.367071	0.231773
3.447	0.377419	0.238776	0.366026	0.226441
3.45	0.373764	0.239209	0.366431	0.233632
3.453	0.374318	0.238653	0.365596	0.230296
3.456	0.376516	0.235376	0.369088	0.231976
3.459	0.373241	0.237002	0.368982	0.232321
3.462	0.368902	0.237305	0.370462	0.230108
3.465	0.369586	0.234358	0.367866	0.2254
3.468	0.374573	0.233741	0.367537	0.229979
3.471	0.366772	0.238319	0.367183	0.226865
3.474	0.366572	0.238299	0.367532	0.22666
3.477	0.367014	0.237329	0.364326	0.228884
3.48	0.37048	0.239174	0.364006	0.22568
3.483	0.374139	0.233314	0.35987	0.225129
3.486	0.369167	0.23365	0.364588	0.230392
3.489	0.367446	0.233002	0.364577	0.22599
3.492	0.366309	0.235203	0.36138	0.227813
3.495	0.372246	0.23283	0.365229	0.225387
3.498	0.366086	0.229957	0.364112	0.220649
3.501	0.361002	0.227354	0.364218	0.224218
3.504	0.3676	0.233722	0.363545	0.223216
3.507	0.368428	0.233634	0.360671	0.22466
3.51	0.368022	0.231887	0.35895	0.227708
3.513	0.365907	0.236639	0.363767	0.224782
3.516	0.362836	0.232341	0.361409	0.225829
3.519	0.371215	0.231748	0.356611	0.224675
3.522	0.364334	0.234676	0.357484	0.224713
3.525	0.359405	0.227065	0.356767	0.223378
3.528	0.360065	0.233116	0.362538	0.224773
3.531	0.359234	0.230632	0.358741	0.223457
3.534	0.360499	0.227606	0.354418	0.219029
3.537	0.355958	0.228842	0.357293	0.225006
3.54	0.359021	0.228678	0.356239	0.220555
3.543	0.365055	0.22813	0.356308	0.2208
3.546	0.364537	0.231247	0.353465	0.220743
3.549	0.362254	0.224897	0.357102	0.217078
3.552	0.357332	0.225016	0.356835	0.218421
3.555	0.359705	0.229899	0.357576	0.221486
3.558	0.364989	0.228095	0.356978	0.221281
3.561	0.358362	0.225324	0.35767	0.217393
3.564	0.358444	0.229317	0.352093	0.217388
3.567	0.360052	0.221678	0.347099	0.22073
3.57	0.35632	0.229153	0.349853	0.217635
3.573	0.357351	0.2239	0.349349	0.218302
3.576	0.357761	0.222146	0.347396	0.220829
3.579	0.358798	0.224399	0.350731	0.213969
3.582	0.353764	0.222388	0.353149	0.216925
3.585	0.354352	0.218962	0.348097	0.214186
3.588	0.35833	0.222665	0.352253	0.217473
3.591	0.356113	0.218576	0.352606	0.214462
3.594	0.353734	0.224156	0.352388	0.217338
3.597	0.353077	0.220486	0.351397	0.217706
3.6	0.354227	0.222957	0.347371	0.213663
3.603	0.353538	0.219661	0.349914	0.211007
3.606	0.355544	0.221211	0.341607	0.211932
3.609	0.352494	0.219555	0.344572	0.216245
3.612	0.349759	0.221207	0.347069	0.215386
3.615	0.351615	0.22078	0.343939	0.211036
3.618	0.344005	0.220416	0.345609	0.21156
3.621	0.35223	0.219593	0.343441	0.213086
3.624	0.350677	0.223815	0.343068	0.216254
3.627	0.345596	0.222634	0.348231	0.210742
3.63	0.351965	0.220409	0.343305	0.213607
3.633	0.345662	0.221818	0.346016	0.211348
3.636	0.3494	0.219643	0.340805	0.211031
3.639	0.349603	0.218871	0.347175	0.214427
3.642	0.343137	0.213446	0.344733	0.207937
3.645	0.34894	0.218845	0.341588	0.209382
3.648	0.347166	0.219987	0.342133	0.209565
3.651	0.344801	0.221346	0.340013	0.207929
3.654	0.345745	0.217487	0.344517	0.208926
3.657	0.345827	0.214961	0.341351	0.20997
3.66	0.343757	0.218928	0.335696	0.207923
3.663	0.345903	0.215505	0.336177	0.20842
3.666	0.344727	0.216864	0.339609	0.206018
3.669	0.342644	0.217333	0.339008	0.204595
3.672	0.343149	0.212884	0.338141	0.207092
3.675	0.343021	0.214496	0.337704	0.209089
3.678	0.344346	0.214382	0.337035	0.202619
3.681	0.342699	0.216893	0.340581	0.206796
3.684	0.337843	0.211769	0.3377	0.207696
3.687	0.342773	0.213877	0.336041	0.20909
3.69	0.335901	0.212299	0.34279	0.204256
3.693	0.337964	0.212777	0.336133	0.205129
3.696	0.341251	0.216885	0.333665	0.208519
3.699	0.338753	0.213154	0.336054	0.203013
3.702	0.336074	0.211202	0.33289	0.20629
3.705	0.342409	0.212101	0.330981	0.205998
3.708	0.341538	0.213958	0.334912	0.204492
3.711	0.335627	0.216032	0.333564	0.202899
3.714	0.340703	0.21089	0.332078	0.206055
3.717	0.33671	0.211483	0.331752	0.201819
3.72	0.33902	0.211188	0.333512	0.209688
3.723	0.338138	0.206781	0.329187	0.203634
3.726	0.343139	0.210886	0.32903	0.201361
3.729	0.334635	0.211133	0.33081	0.20338
3.732	0.336449	0.209297	0.331736	0.204817
3.735	0.331337	0.208439	0.335994	0.201926
3.738	0.338609	0.208785	0.329908	0.20629
3.741	0.33146	0.211609	0.330498	0.207316
3.744	0.335047	0.207707	0.330106	0.19958
3.747	0.341144	0.209822	0.324143	0.202095
3.75	0.334588	0.211105	0.32547	0.204432
3.753	0.335438	0.205834	0.327888	0.203854
3.756	0.342691	0.211686	0.327951	0.203236
3.759	0.332462	0.207072	0.327354	0.201025
3.762	0.33193	0.207614	0.332001	0.20246
3.765	0.33456	0.207179	0.327028	0.199344
3.768	0.332615	0.205986	0.327781	0.195906
3.771	0.332411	0.208869	0.325774	0.201323
3.774	0.327999	0.207549	0.325463	0.199402
3.777	0.328144	0.204032	0.327295	0.197752
3.78	0.327478	0.209119	0.323278	0.198783
3.783	0.327601	0.205902	0.327815	0.196207
3.786	0.329247	0.209426	0.326364	0.198369
3.789	0.333109	0.206962	0.324615	0.196608
3.792	0.330002	0.203428	0.326156	0.199317
3.795	0.328127	0.208248	0.322435	0.202795
3.798	0.327555	0.206022	0.323605	0.199744
3.801	0.327494	0.20467	0.326195	0.197507
3.804	0.332216	0.202888	0.326023	0.197317
3.807	0.328809	0.205052	0.325934	0.196022
3.81	0.323057	0.20637	0.322671	0.197352
3.813	0.322836	0.202498	0.327853	0.19622
3.816	0.328285	0.201055	0.322296	0.197812
3.819	0.329301	0.203649	0.319845	0.197369
3.822	0.325931	0.203817	0.324603	0.193241
3.825	0.326184	0.20234	0.323182	0.19605
3.828	0.327989	0.205024	0.319671	0.197915
3.831	0.329812	0.20568	0.321762	0.196053
3.834	0.320763	0.203921	0.319497	0.197209
3.837	0.327049	0.204503	0.320819	0.195028
3.84	0.327072	0.202714	0.317258	0.193127
3.843	0.323863	0.201409	0.320257	0.19182
3.846	0.326938	0.199552	0.319622	0.192044
3.849	0.322127	0.198912	0.321086	0.195185
3.852	0.323436	0.202432	0.316944	0.191626
3.855	0.320857	0.197667	0.316954	0.192744
3.858	0.31974	0.202312	0.315665	0.192736
3.861	0.320711	0.201616	0.32032	0.19138
3.864	0.319655	0.19933	0.314412	0.190042
3.867	0.322477	0.201225	0.316697	0.190339
3.87	0.319793	0.197211	0.316745	0.191768
3.873	0.320087	0.199362	0.314848	0.190075
3.876	0.317198	0.198361	0.312324	0.18838
3.879	0.319347	0.195376	0.312804	0.193931
3.882	0.320374	0.200655	0.314972	0.188006
3.885	0.319019	0.198261	0.315054	0.188014
3.888	0.319296	0.201468	0.310053	0.18758
3.891	0.3153	0.197947	0.316547	0.192373
3.894	0.319104	0.200109	0.310658	0.192377
3.897	0.316148	0.196812	0.311165	0.194031
3.9	0.313429	0.197112	0.309082	0.183896
3.903	0.315232	0.191804	0.309875	0.187539
3.906	0.315196	0.195328	0.307841	0.189994
3.909	0.316891	0.195748	0.312529	0.187316
3.912	0.316035	0.1946	0.310508	0.18709
3.915	0.318013	0.196589	0.309061	0.186062
3.918	0.315107	0.192811	0.307932	0.186254
3.921	0.306833	0.19363	0.307589	0.184846
3.924	0.313806	0.192399	0.310676	0.186084
3.927	0.309755	0.190121	0.302261	0.183866
3.93	0.313029	0.193917	0.302665	0.183368
3.933	0.306378	0.191198	0.308537	0.186901
3.936	0.310085	0.19065	0.306515	0.188506
3.939	0.31657	0.195561	0.307052	0.185869
3.942	0.315334	0.192825	0.305457	0.18159
3.945	0.308818	0.193797	0.307398	0.184002
3.948	0.307652	0.193274	0.303872	0.182268
3.951	0.310911	0.193269	0.306851	0.181086
3.954	0.310086	0.192335	0.307711	0.180663
3.957	0.307209	0.192924	0.300729	0.180626
3.96	0.309032	0.18739	0.29947	0.182899
3.963	0.308359	0.18812	0.310877	0.181168
3.966	0.304327	0.185894	0.306858	0.179155
3.969	0.309999	0.192319	0.300406	0.182698
3.972	0.3086	0.187474	0.299869	0.180262
3.975	0.304366	0.194139	0.305407	0.180109
3.978	0.304549	0.185239	0.298877	0.18057
3.981	0.30721	0.187384	0.300591	0.181769
3.984	0.301595	0.186511	0.305901	0.177529
3.987	0.306892	0.187178	0.300441	0.17952
3.99	0.306655	0.184653	0.298409	0.185987
3.993	0.303799	0.184978	0.303792	0.179125
3.996	0.302633	0.191287	0.298541	0.181958
3.999	0.306388	0.18457	0.295892	0.17939
4.002	0.305527	0.185904	0.297017	0.179082
4.005	0.307539	0.188378	0.302679	0.178443
4.008	0.303411	0.190813	0.298745	0.179433
4.011	0.303245	0.186142	0.303996	0.178843
4.014	0.307202	0.189437	0.301717	0.175657
4.017	0.303001	0.185117	0.296539	0.178469
4.02	0.298977	0.187524	0.296277	0.177481
4.023	0.304475	0.18605	0.300539	0.177522
4.026	0.304127	0.185604	0.300561	0.179184
4.029	0.299762	0.183597	0.298013	0.178494
4.032	0.306764	0.188615	0.302314	0.178594
4.035	0.304599	0.188163	0.299624	0.175315
4.038	0.296155	0.185854	0.295243	0.179224
4.041	0.305239	0.184148	0.296292	0.180027
4.044	0.29847	0.184838	0.297722	0.183157
4.047	0.300794	0.183591	0.297783	0.179493
4.05	0.301064	0.183022	0.293825	0.18048
4.053	0.303097	0.181307	0.295878	0.177927
4.056	0.300816	0.18488	0.295098	0.17573
4.059	0.300054	0.182655	0.295382	0.177833
4.062	0.300941	0.182377	0.292719	0.176499
4.065	0.303109	0.185545	0.297371	0.180267
4.068	0.298704	0.184969	0.294366	0.175895
4.071	0.300141	0.18371	0.293011	0.17531
4.074	0.300381	0.180681	0.296326	0.177584
4.077	0.296422	0.182031	0.292065	0.172545
4.08	0.298793	0.180537	0.2926	0.174969
4.083	0.295132	0.182383	0.297021	0.174822
4.086	0.299089	0.182151	0.295191	0.177841
4.089	0.299745	0.182541	0.292935	0.176253
4.092	0.29895	0.183241	0.288992	0.177136
4.095	0.296551	0.180288	0.296693	0.178423
4.098	0.291314	0.181017	0.294482	0.175314
4.101	0.304445	0.177762	0.290107	0.174868
4.104	0.299489	0.181377	0.290714	0.172877
4.107	0.298523	0.184146	0.291772	0.17228
4.11	0.29511	0.180787	0.294743	0.172841
4.113	0.292974	0.18057	0.291319	0.17527
4.116	0.295729	0.179279	0.296318	0.172979
4.119	0.293965	0.182139	0.290349	0.177867
4.122	0.297017	0.182158	0.2938	0.173644
4.125	0.29627	0.181202	0.289948	0.173937
4.128	0.296143	0.182405	0.29306	0.173617
4.131	0.298048	0.18366	0.29484	0.17501
4.134	0.292147	0.182573	0.292955	0.173228
4.137	0.293031	0.178181	0.293129	0.173914
4.14	0.295112	0.182151	0.291207	0.174699
4.143	0.292287	0.181633	0.2902	0.172719
4.146	0.297487	0.180382	0.291742	0.172459
4.149	0.292964	0.183108	0.29413	0.172696
4.152	0.298012	0.180913	0.287236	0.169707
4.155	0.298009	0.185001	0.289606	0.174387
4.158	0.293666	0.179024	0.29232	0.172399
4.161	0.292735	0.180611	0.291527	0.17329
4.164	0.293982	0.183326	0.289918	0.176196
4.167	0.294439	0.178498	0.291786	0.169719
4.17	0.294922	0.179145	0.290241	0.174112
4.173	0.296259	0.179072	0.289133	0.172709
4.176	0.294627	0.175737	0.287911	0.171581
4.179	0.296725	0.180969	0.291781	0.171277
4.182	0.293024	0.178927	0.286987	0.175511
4.185	0.287377	0.178939	0.290028	0.170835
4.188	0.294917	0.178621	0.287129	0.169561
4.191	0.293901	0.179225	0.287218	0.168994
4.194	0.287715	0.181468	0.287228	0.170342
4.197	0.288377	0.178354	0.288026	0.170713
4.2	0.294253	0.178103	0.28753	0.173823
4.203	0.2955	0.174655	0.285655	0.171339
4.206	0.294439	0.177656	0.286961	0.168237
4.209	0.29377	0.178894	0.283242	0.169962
4.212	0.289624	0.179394	0.286789	0.17134
4.215	0.291566	0.177435	0.286266	0.168287
4.218	0.298015	0.177771	0.283971	0.16927
4.221	0.289221	0.17696	0.286721	0.167129
4.224	0.290726	0.178166	0.284339	0.165485
4.227	0.288967	0.174745	0.285149	0.166736
4.23	0.288954	0.172345	0.286708	0.172236
4.233	0.291046	0.176792	0.28617	0.169583
4.236	0.289185	0.174256	0.282857	0.17052
4.239	0.290357	0.175488	0.282878	0.164692
4.242	0.287726	0.177408	0.283402	0.165985
4.245	0.289581	0.175816	0.282697	0.170859
4.248	0.286293	0.172887	0.280837	0.16909
4.251	0.291809	0.170743	0.279397	0.167199
4.254	0.282895	0.17485	0.280768	0.1656
4.257	0.28461	0.175692	0.283228	0.166737
4.26	0.288102	0.174478	0.284355	0.168736
4.263	0.285583	0.168208	0.283297	0.167369
4.266	0.283422	0.169994	0.281055	0.165698
4.269	0.284233	0.174664	0.282004	0.163285
4.272	0.283915	0.174608	0.282148	0.16563
4.275	0.28466	0.172371	0.281226	0.163699
4.278	0.281573	0.171865	0.280476	0.163231
4.281	0.280186	0.172014	0.275834	0.167538
4.284	0.285419	0.16932	0.277463	0.161596
4.287	0.284475	0.171438	0.281856	0.165433
4.29	0.283306	0.173629	0.277254	0.166415
4.293	0.282157	0.169451	0.277407	0.163809
4.296	0.281699	0.168802	0.281107	0.166634
4.299	0.281054	0.167392	0.274569	0.166303
4.302	0.283892	0.172177	0.272737	0.165585
4.305	0.279199	0.171701	0.277765	0.162015
4.308	0.278636	0.170451	0.274154	0.160189
4.311	0.28202	0.169277	0.277526	0.159711
4.314	0.274852	0.169911	0.275181	0.162
4.317	0.278692	0.16836	0.276302	0.166227
4.32	0.281763	0.167739	0.275665	0.159937
4.323	0.278533	0.1678	0.274047	0.162767
4.326	0.278206	0.164922	0.274265	0.160956
4.329	0.27751	0.172163	0.274235	0.158266
4.332	0.276416	0.168278	0.274641	0.160702
4.335	0.275564	0.166971	0.275709	0.16389
4.338	0.280816	0.167156	0.274238	0.160416
4.341	0.272961	0.167941	0.277792	0.156581
4.344	0.275265	0.170058	0.270264	0.156806
4.347	0.27421	0.167697	0.272489	0.15673
4.35	0.277881	0.167894	0.26724	0.158011
4.353	0.273981	0.166552	0.270125	0.158772
4.356	0.273888	0.165506	0.269025	0.156584
4.359	0.2751	0.164304	0.269443	0.158582
4.362	0.278204	0.165475	0.26904	0.157313
4.365	0.2786	0.162295	0.268199	0.162811
4.368	0.274845	0.165166	0.271749	0.15624
4.371	0.271497	0.162626	0.26876	0.157009
4.374	0.276108	0.169412	0.273267	0.159328
4.377	0.277401	0.168101	0.266916	0.157901
4.38	0.27607	0.165845	0.269434	0.15665
4.383	0.277941	0.165908	0.270098	0.158531
4.386	0.27073	0.162414	0.266981	0.156939
4.389	0.273883	0.162695	0.268998	0.158536
4.392	0.27478	0.166262	0.270194	0.156546
4.395	0.272863	0.162726	0.268751	0.158448
4.398	0.270543	0.163709	0.267649	0.156969
4.401	0.271744	0.165719	0.271089	0.156327
4.404	0.268703	0.163759	0.263741	0.157265
4.407	0.270212	0.163696	0.267343	0.159132
4.41	0.273725	0.162512	0.268769	0.161371
4.413	0.278207	0.16205	0.268353	0.155968
4.416	0.269982	0.162361	0.265167	0.15396
4.419	0.272319	0.164135	0.265638	0.156642
4.422	0.270009	0.163466	0.26744	0.156064
4.425	0.273441	0.162108	0.265727	0.152325
4.428	0.269194	0.162137	0.267191	0.156712
4.431	0.270547	0.163168	0.264039	0.156037
4.434	0.266727	0.16365	0.263211	0.156895
4.437	0.272326	0.15876	0.267497	0.155653
4.44	0.272893	0.164001	0.262688	0.156184
4.443	0.272822	0.162528	0.266285	0.155563
4.446	0.267291	0.162464	0.262606	0.155346
4.449	0.269893	0.162052	0.269267	0.157583
4.452	0.271821	0.159676	0.263759	0.154294
4.455	0.269355	0.163837	0.268948	0.153035
4.458	0.273523	0.164616	0.265644	0.152828
4.461	0.273944	0.162806	0.266515	0.154894
4.464	0.27072	0.163848	0.266097	0.15308
4.467	0.268369	0.162552	0.267062	0.151735
4.47	0.266674	0.164415	0.266731	0.153254
4.473	0.26835	0.158687	0.264245	0.154847
4.476	0.271024	0.160732	0.26587	0.153791
4.479	0.271968	0.160546	0.266422	0.152175
4.482	0.266888	0.159254	0.258641	0.153678
4.485	0.269114	0.165315	0.260639	0.153269
4.488	0.265817	0.160617	0.264619	0.155
4.491	0.266708	0.159298	0.260061	0.15469
4.494	0.26751	0.161161	0.266411	0.151781
4.497	0.268187	0.161924	0.262332	0.155127
4.5	0.266697	0.159101	0.262186	0.155997
4.503	0.269479	0.16115	0.260717	0.15286
4.506	0.264704	0.161744	0.261595	0.151008
4.509	0.2706	0.15797	0.266489	0.152823
4.512	0.262206	0.161355	0.262495	0.151985
4.515	0.264975	0.156785	0.263078	0.149509
4.518	0.264943	0.159128	0.263821	0.152062
4.521	0.26654	0.156498	0.263427	0.151552
4.524	0.266301	0.160242	0.258999	0.153526
4.527	0.266108	0.160394	0.258889	0.151889
4.53	0.262754	0.159351	0.261617	0.149653
4.533	0.266562	0.161742	0.25739	0.151878
4.536	0.264621	0.157844	0.259067	0.151142
4.539	0.266776	0.159332	0.257751	0.150421
4.542	0.260241	0.157249	0.258706	0.146662
4.545	0.266794	0.161673	0.259056	0.15051
4.548	0.262991	0.158586	0.256197	0.15135
4.551	0.263876	0.156801	0.25645	0.14807
4.554	0.260751	0.15687	0.258763	0.150595
4.557	0.262239	0.156944	0.255196	0.14873
4.56	0.262777	0.155009	0.258778	0.150439
4.563	0.264637	0.157086	0.257813	0.147981
4.566	0.261693	0.156703	0.25652	0.147741
4.569	0.259119	0.156824	0.253114	0.148409
4.572	0.256788	0.153963	0.254825	0.148466
4.575	0.256097	0.154648	0.259486	0.14963
4.578	0.26121	0.154599	0.25438	0.145499
4.581	0.2591	0.153351	0.253628	0.147699
4.584	0.25512	0.156445	0.25075	0.146948
4.587	0.259531	0.156297	0.253007	0.149234
4.59	0.254946	0.156025	0.257259	0.146704
4.593	0.258203	0.15241	0.251288	0.14574
4.596	0.257414	0.150323	0.255216	0.147173
4.599	0.25625	0.149761	0.25015	0.144847
4.602	0.254252	0.154694	0.25575	0.146021
4.605	0.255857	0.152476	0.250398	0.144944
4.608	0.259174	0.156829	0.252766	0.148582
4.611	0.256591	0.151943	0.24821	0.143099
4.614	0.256108	0.156579	0.253058	0.144153
4.617	0.257082	0.151507	0.249389	0.145572
4.62	0.257898	0.155172	0.249232	0.146635
4.623	0.251461	0.153576	0.248554	0.146237
4.626	0.251827	0.152458	0.248891	0.144319
4.629	0.254975	0.15259	0.247473	0.143264
4.632	0.253936	0.148676	0.249642	0.143512
4.635	0.255352	0.147067	0.248382	0.140015
4.638	0.254351	0.14973	0.246961	0.14233
4.641	0.256169	0.151314	0.247721	0.14456
4.644	0.253388	0.153923	0.248017	0.14233
4.647	0.251489	0.151458	0.243831	0.142907
4.65	0.254738	0.152737	0.247004	0.140849
4.653	0.255193	0.149761	0.248211	0.141713
4.656	0.252485	0.15069	0.24547	0.143489
4.659	0.247437	0.147945	0.247868	0.141563
4.662	0.24682	0.148169	0.246011	0.141792
4.665	0.252486	0.151066	0.246152	0.143354
4.668	0.249979	0.15009	0.244668	0.140664
4.671	0.250152	0.149287	0.242106	0.142415
4.674	0.250837	0.149755	0.243624	0.14127
4.677	0.254181	0.148168	0.241428	0.138178
4.68	0.252007	0.149026	0.246282	0.140681
4.683	0.249599	0.147255	0.244046	0.139993
4.686	0.246082	0.149943	0.241726	0.141748
4.689	0.245046	0.148217	0.241779	0.138825
4.692	0.243497	0.144641	0.241241	0.140971
4.695	0.245566	0.148538	0.242503	0.139585
4.698	0.243593	0.1433	0.241497	0.140276
4.701	0.244755	0.147757	0.244781	0.139697
4.704	0.248002	0.145496	0.248167	0.136823
4.707	0.245265	0.144561	0.239498	0.13936
4.71	0.244688	0.146712	0.241481	0.140088
4.713	0.244461	0.144792	0.241216	0.138533
4.716	0.242551	0.14558	0.240209	0.139477
4.719	0.243748	0.143666	0.239434	0.140797
4.722	0.245461	0.143703	0.239859	0.138957
4.725	0.244918	0.14433	0.241329	0.13551
4.728	0.245947	0.144636	0.239073	0.135198
4.731	0.240896	0.149411	0.239837	0.138579
4.734	0.242457	0.142531	0.239385	0.138769
4.737	0.242622	0.142309	0.23931	0.137576
4.74	0.23909	0.142756	0.241363	0.136661
4.743	0.243346	0.142645	0.23614	0.135291
4.746	0.24028	0.140944	0.239907	0.138195
4.749	0.242245	0.145707	0.236337	0.133887
4.752	0.238437	0.141506	0.238965	0.138036
4.755	0.240555	0.142509	0.236903	0.134479
4.758	0.240931	0.142628	0.236261	0.134902
4.761	0.240958	0.144347	0.237959	0.135411
4.764	0.244248	0.145759	0.233624	0.134345
4.767	0.243517	0.141621	0.236935	0.134842
4.77	0.240754	0.140479	0.235901	0.1342
4.773	0.238905	0.140663	0.232234	0.132759
4.776	0.238622	0.143806	0.23781	0.131795
4.779	0.240351	0.138524	0.233727	0.130652
4.782	0.237206	0.142242	0.233034	0.137245
4.785	0.234672	0.141706	0.238648	0.136837
4.788	0.242521	0.141136	0.237492	0.134
4.791	0.239094	0.141257	0.23618	0.132934
4.794	0.243577	0.14169	0.232572	0.134278
4.797	0.236929	0.142602	0.23572	0.136052
4.8	0.234694	0.14146	0.236047	0.134066
4.803	0.23691	0.140616	0.230477	0.134516
4.806	0.236852	0.140569	0.233315	0.13591
4.809	0.235812	0.141401	0.235145	0.131701
4.812	0.235791	0.143476	0.229422	0.133917
4.815	0.239397	0.141727	0.231749	0.130684
4.818	0.23749	0.139053	0.234277	0.133328
4.821	0.233101	0.136739	0.232415	0.131533
4.824	0.23991	0.13945	0.231837	0.131607
4.827	0.232518	0.145003	0.231054	0.132134
4.83	0.237864	0.139912	0.233104	0.132656
4.833	0.241385	0.135053	0.233726	0.12967
4.836	0.235912	0.135253	0.231495	0.131386
4.839	0.237029	0.136269	0.232274	0.131388
4.842	0.237091	0.138323	0.230269	0.134307
4.845	0.234662	0.140261	0.230316	0.131538
4.848	0.234665	0.136694	0.229631	0.133574
4.851	0.236214	0.135872	0.230465	0.132366
4.854	0.233803	0.138088	0.22862	0.130454
4.857	0.232057	0.134318	0.22808	0.131037
4.86	0.2325	0.139716	0.225892	0.131994
4.863	0.232805	0.139487	0.229527	0.130429
4.866	0.230026	0.14063	0.231915	0.128948
4.869	0.228973	0.138227	0.227493	0.132475
4.872	0.23517	0.13885	0.228227	0.128596
4.875	0.230627	0.138649	0.223908	0.131437
4.878	0.234334	0.136756	0.22729	0.131501
4.881	0.233643	0.134471	0.228023	0.126646
4.884	0.228892	0.135655	0.226157	0.1299
4.887	0.230015	0.135052	0.227204	0.126916
4.89	0.231422	0.136409	0.225012	0.129624
4.893	0.232011	0.138898	0.229881	0.12945
4.896	0.227284	0.136816	0.227594	0.128735
4.899	0.231744	0.136722	0.222887	0.130319
4.902	0.231784	0.133506	0.224563	0.132462
4.905	0.229719	0.138104	0.222712	0.128141
4.908	0.231812	0.135196	0.224754	0.128759
4.911	0.229285	0.137827	0.219891	0.12963
4.914	0.228216	0.134903	0.227402	0.129354
4.917	0.227885	0.132578	0.219595	0.127596
4.92	0.225626	0.137956	0.227151	0.12656
4.923	0.230203	0.136213	0.223099	0.124578
4.926	0.228264	0.135907	0.222364	0.128963
4.929	0.22767	0.13615	0.222865	0.125073
4.932	0.228584	0.137223	0.223607	0.12945
4.935	0.225392	0.134025	0.224782	0.126571
4.938	0.231245	0.135735	0.223	0.128359
4.941	0.227081	0.13497	0.222781	0.123348
4.944	0.228371	0.130285	0.223151	0.126116
4.947	0.225492	0.135057	0.221972	0.127237
4.95	0.224024	0.135072	0.220525	0.124312
4.953	0.229292	0.133704	0.223017	0.125605
4.956	0.228121	0.131294	0.220455	0.128439
4.959	0.226708	0.131733	0.219124	0.127324
4.962	0.226303	0.13257	0.221318	0.12573
4.965	0.223991	0.132562	0.223778	0.126783
4.968	0.225113	0.131905	0.222795	0.123656
4.971	0.224475	0.135109	0.219896	0.129144
4.974	0.226604	0.131587	0.218556	0.124116
4.977	0.225375	0.128964	0.218871	0.127659
4.98	0.222843	0.133774	0.220324	0.126239
4.983	0.224647	0.131235	0.218502	0.126285
4.986	0.220698	0.133148	0.223599	0.123853
4.989	0.220973	0.131404	0.220733	0.129798
4.992	0.222926	0.131368	0.220394	0.120805
4.995	0.22319	0.128753	0.220228	0.123398
4.998	0.223269	0.131537	0.218296	0.125352
5.001	0.2232	0.131333	0.217932	0.1238
5.004	0.224353	0.13068	0.219745	0.122985
5.007	0.224001	0.131111	0.21787	0.119796
5.01	0.224575	0.128724	0.214551	0.122896
5.013	0.220994	0.128224	0.218123	0.120615
5.016	0.219953	0.12941	0.216688	0.123525
5.019	0.224093	0.12715	0.214798	0.121956
5.022	0.222245	0.127943	0.219449	0.122056
5.025	0.219311	0.129157	0.217873	0.12173
5.028	0.220098	0.128736	0.218707	0.121906
5.031	0.217314	0.132928	0.216308	0.126585
5.034	0.219889	0.129276	0.217926	0.123551
5.037	0.216103	0.129772	0.212032	0.121092
5.04	0.217877	0.125907	0.212576	0.119381
5.043	0.217092	0.130078	0.221072	0.124233
5.046	0.221007	0.12784	0.216776	0.120738
5.049	0.217374	0.129441	0.214451	0.122525
5.052	0.21779	0.125493	0.216019	0.120099
5.055	0.220924	0.129111	0.213478	0.121185
5.058	0.215088	0.127363	0.213897	0.119939
5.061	0.217484	0.128865	0.214531	0.122137
5.064	0.219441	0.125603	0.209584	0.120357
5.067	0.220045	0.125003	0.212701	0.121207
5.07	0.21732	0.125467	0.213513	0.119933
5.073	0.220102	0.126852	0.216177	0.120952
5.076	0.217098	0.126608	0.21296	0.120202
5.079	0.21505	0.126763	0.214096	0.120525
5.082	0.218175	0.127598	0.214489	0.117641
5.085	0.218062	0.127292	0.21249	0.119415
5.088	0.217469	0.126309	0.212151	0.119949
5.091	0.214198	0.125403	0.209702	0.120957
5.094	0.213636	0.125379	0.212873	0.116483
5.097	0.213372	0.124899	0.212583	0.120796
5.1	0.220366	0.126499	0.212486	0.117095
5.103	0.212273	0.124796	0.211253	0.118382
5.106	0.217537	0.125328	0.211278	0.118394
5.109	0.216964	0.124298	0.208065	0.119942
5.112	0.219643	0.125891	0.212357	0.116618
5.115	0.217286	0.126464	0.212971	0.116091
5.118	0.211678	0.1278	0.210299	0.117975
5.121	0.212642	0.124475	0.208036	0.114739
5.124	0.215429	0.125706	0.210163	0.118084
5.127	0.214042	0.127233	0.213229	0.118906
5.13	0.213682	0.124446	0.207548	0.117937
5.133	0.214014	0.124836	0.20702	0.117692
5.136	0.212102	0.123576	0.213054	0.117946
5.139	0.215672	0.123003	0.208771	0.119219
5.142	0.211401	0.122814	0.207214	0.12092
5.145	0.214577	0.123835	0.209514	0.119401
5.148	0.216029	0.123681	0.209635	0.119991
5.151	0.214261	0.12361	0.206254	0.118427
5.154	0.212326	0.122098	0.207924	0.11825
5.157	0.213541	0.124135	0.207988	0.115718
5.16	0.214783	0.122302	0.211791	0.116641
5.163	0.209173	0.127176	0.203474	0.117888
5.166	0.212376	0.124856	0.202993	0.115073
5.169	0.214464	0.123789	0.206332	0.11283
5.172	0.213785	0.125798	0.208667	0.1146
5.175	0.213858	0.121012	0.209093	0.113919
5.178	0.210419	0.12635	0.211154	0.118248
5.181	0.209343	0.121153	0.205417	0.11643
5.184	0.207175	0.122612	0.207461	0.115901
5.187	0.209172	0.125709	0.210296	0.116712
5.19	0.21424	0.125458	0.202959	0.114779
5.193	0.21414	0.120724	0.206714	0.11742
5.196	0.210056	0.11975	0.209685	0.114091
5.199	0.211582	0.124113	0.207053	0.112928
5.202	0.20975	0.123621	0.205017	0.115768
5.205	0.20743	0.122111	0.206634	0.110371
5.208	0.209772	0.12107	0.205717	0.111866
5.211	0.212556	0.123228	0.20322	0.118099
5.214	0.211975	0.118378	0.201265	0.113097
5.217	0.208664	0.122737	0.204852	0.114548
5.22	0.209319	0.123512	0.205486	0.117691
5.223	0.210982	0.121546	0.207746	0.113994
5.226	0.206856	0.122592	0.20835	0.112735
5.229	0.205884	0.120184	0.208348	0.116717
5.232	0.213014	0.120667	0.201846	0.114733
5.235	0.209753	0.121055	0.206236	0.111049
5.238	0.206268	0.122017	0.202656	0.115264
5.241	0.209015	0.120515	0.203978	0.113219
5.244	0.207515	0.121512	0.200816	0.107687
5.247	0.208645	0.119633	0.206221	0.11412
5.25	0.204248	0.124157	0.206299	0.115869
5.253	0.205221	0.120839	0.202935	0.112416
5.256	0.208952	0.12362	0.201693	0.117833
5.259	0.206437	0.119653	0.202252	0.111101
5.262	0.206841	0.117985	0.202673	0.11158
5.265	0.210369	0.119847	0.203512	0.111174
5.268	0.208828	0.117248	0.200656	0.112896
5.271	0.206626	0.120251	0.202547	0.109419
5.274	0.206137	0.120742	0.20361	0.111922
5.277	0.208466	0.117276	0.204059	0.113402
5.28	0.206618	0.120524	0.202554	0.112962
5.283	0.206805	0.121079	0.202276	0.113471
5.286	0.207589	0.119474	0.201977	0.112661
5.289	0.203248	0.119534	0.20125	0.111964
5.292	0.205988	0.119956	0.20112	0.113219
5.295	0.205429	0.117658	0.202287	0.112481
5.298	0.205695	0.118924	0.199863	0.110435
5.301	0.203806	0.119888	0.201749	0.111953
5.304	0.205042	0.116124	0.201306	0.11121
5.307	0.204714	0.118203	0.199847	0.110737
5.31	0.205052	0.118521	0.196418	0.110902
5.313	0.206862	0.11886	0.197604	0.112068
5.316	0.202207	0.11715	0.201077	0.111582
5.319	0.206184	0.117899	0.19972	0.109903
5.322	0.206232	0.119289	0.19946	0.110416
5.325	0.201658	0.115419	0.196133	0.111764
5.328	0.20487	0.116897	0.200668	0.110196
5.331	0.201587	0.114129	0.200273	0.113721
5.334	0.204827	0.120036	0.198753	0.107859
5.337	0.202066	0.118119	0.201022	0.110748
5.34	0.196324	0.11626	0.197049	0.10895
5.343	0.205945	0.117486	0.19889	0.110769
5.346	0.207729	0.116632	0.197943	0.113771
5.349	0.206852	0.116344	0.198327	0.109181
5.352	0.202513	0.116584	0.198595	0.108628
5.355	0.201348	0.114561	0.19775	0.109467
5.358	0.20158	0.115793	0.200829	0.108241
5.361	0.20248	0.11637	0.200198	0.110375
5.364	0.200196	0.116782	0.195174	0.10889
5.367	0.203843	0.116473	0.197545	0.111356
5.37	0.202434	0.115692	0.199025	0.107351
5.373	0.202777	0.114275	0.196368	0.108105
5.376	0.199313	0.116985	0.19805	0.11046
5.379	0.200619	0.118743	0.191994	0.107951
5.382	0.201842	0.12202	0.198579	0.108596
5.385	0.198811	0.114383	0.19728	0.109377
5.388	0.198596	0.11696	0.194403	0.111981
5.391	0.196452	0.117772	0.195327	0.105508
5.394	0.197694	0.115011	0.19472	0.106592
5.397	0.199376	0.11416	0.195561	0.107493
5.4	0.20023	0.114661	0.195826	0.106112
5.403	0.194652	0.11586	0.194636	0.107609
5.406	0.198523	0.112216	0.194612	0.109615
5.409	0.204631	0.115313	0.196378	0.108295
5.412	0.201518	0.1133	0.194214	0.109762
5.415	0.199904	0.115738	0.195135	0.106152
5.418	0.197697	0.112686	0.192787	0.105841
5.421	0.196065	0.113469	0.196222	0.106169
5.424	0.196138	0.113189	0.194725	0.106534
5.427	0.19456	0.112602	0.191462	0.105298
5.43	0.197969	0.115861	0.192904	0.107998
5.433	0.196892	0.110387	0.193045	0.108316
5.436	0.197937	0.112307	0.193238	0.105489
5.439	0.198332	0.115053	0.192977	0.107102
5.442	0.199339	0.113221	0.192135	0.10668
5.445	0.195727	0.113488	0.191528	0.104596
5.448	0.193474	0.112372	0.190044	0.104698
5.451	0.197068	0.112282	0.193206	0.107941
5.454	0.195297	0.114237	0.193175	0.104882
5.457	0.192404	0.110029	0.191622	0.105079
5.46	0.196956	0.110682	0.190439	0.107432
5.463	0.192201	0.112584	0.192022	0.104849
5.466	0.194365	0.113247	0.191419	0.105573
5.469	0.193336	0.110608	0.188662	0.102255
5.472	0.197056	0.111141	0.193175	0.105805
5.475	0.193298	0.114584	0.188631	0.106144
5.478	0.192004	0.110213	0.191806	0.105268
5.481	0.193987	0.108364	0.187387	0.101967
5.484	0.196656	0.110024	0.189022	0.102904
5.487	0.191092	0.112363	0.191644	0.103213
5.49	0.190011	0.113347	0.18797	0.104778
5.493	0.192381	0.111007	0.188861	0.103171
5.496	0.194697	0.110113	0.188068	0.101087
5.499	0.192016	0.109112	0.186667	0.100968
5.502	0.191089	0.110404	0.186256	0.102715
5.505	0.193163	0.110633	0.187449	0.103236
5.508	0.189115	0.11067	0.184099	0.104244
5.511	0.188892	0.108665	0.182936	0.102802
5.514	0.187641	0.108149	0.185571	0.103325
5.517	0.189388	0.108435	0.18708	0.101918
5.52	0.193077	0.109873	0.185399	0.103053
5.523	0.193321	0.111199	0.182476	0.101842
5.526	0.187814	0.106615	0.184881	0.103737
5.529	0.186802	0.110483	0.18524	0.103749
5.532	0.190337	0.109454	0.187045	0.104523
5.535	0.187354	0.107151	0.183183	0.101478
5.538	0.186671	0.106794	0.188367	0.100851
5.541	0.188379	0.109774	0.184102	0.102189
5.544	0.185235	0.106575	0.184521	0.100897
5.547	0.187754	0.107391	0.182668	0.0982295
5.55	0.186731	0.106391	0.183571	0.102013
5.553	0.184646	0.103603	0.181078	0.0997369
5.556	0.184305	0.107861	0.18235	0.0970534
5.559	0.189115	0.105722	0.182466	0.101461
5.562	0.186793	0.108746	0.182146	0.10131
5.565	0.182451	0.105211	0.182415	0.100304
5.568	0.185889	0.103408	0.182987	0.098339
5.571	0.185812	0.107252	0.179827	0.098854
5.574	0.18351	0.105792	0.180783	0.0987984
5.577	0.184458	0.10813	0.183218	0.098685
5.58	0.18383	0.106342	0.182848	0.098869
5.583	0.186647	0.105848	0.179236	0.0998455
5.586	0.183959	0.104564	0.180712	0.098256
5.589	0.185257	0.103399	0.182	0.0996314
5.592	0.184763	0.105624	0.180431	0.099821
5.595	0.184847	0.10508	0.181893	0.098368
5.598	0.185934	0.105129	0.182249	0.0991458
5.601	0.185705	0.104699	0.181368	0.0991407
5.604	0.181901	0.106634	0.179507	0.0989804
5.607	0.184656	0.103107	0.179909	0.0969832
5.61	0.186917	0.103741	0.180664	0.0957636
5.613	0.18275	0.104147	0.1772	0.0956547
5.616	0.181556	0.105263	0.178544	0.0966558
5.619	0.18156	0.10263	0.176518	0.0988841
5.622	0.181811	0.104702	0.179684	0.0970427
5.625	0.178918	0.101111	0.174351	0.0984419
5.628	0.18148	0.107012	0.177238	0.0966492
5.631	0.178944	0.103994	0.17785	0.0948645
5.634	0.17791	0.103299	0.1741	0.0972476
5.637	0.178022	0.10365	0.180011	0.0959823
5.64	0.181601	0.101889	0.176867	0.0979305
5.643	0.181931	0.102247	0.177234	0.0967725
5.646	0.178284	0.102772	0.177308	0.0978173
5.649	0.175655	0.101993	0.178032	0.0960592
5.652	0.185624	0.102968	0.175534	0.0935364
5.655	0.179514	0.101876	0.175516	0.0970015
5.658	0.179966	0.103597	0.177006	0.0971124
5.661	0.179425	0.101621	0.178749	0.0959675
5.664	0.178968	0.103751	0.175953	0.0949408
5.667	0.180845	0.102864	0.176486	0.0977464
5.67	0.18441	0.101151	0.176327	0.096738
5.673	0.177659	0.101024	0.178518	0.0950118
5.676	0.17547	0.104247	0.178495	0.0967113
5.679	0.180236	0.100495	0.174808	0.0932704
5.682	0.176759	0.104917	0.173036	0.0963634
5.685	0.180078	0.10021	0.173987	0.0957749
5.688	0.179052	0.101714	0.171432	0.0948889
5.691	0.173472	0.100489	0.174059	0.0945274
5.694	0.174534	0.104029	0.174477	0.0952272
5.697	0.178879	0.100701	0.17709	0.094546
5.7	0.180885	0.0997643	0.173409	0.0951173
5.703	0.176909	0.102574	0.172174	0.0950905
5.706	0.175504	0.102906	0.169193	0.0944887
5.709	0.178462	0.0981944	0.170255	0.0960127
5.712	0.176502	0.102016	0.174904	0.0913039
5.715	0.17452	0.100648	0.174632	0.0961988
5.718	0.175758	0.0985366	0.173551	0.0932821
5.721	0.178269	0.102426	0.171907	0.0964371
5.724	0.172693	0.101218	0.174566	0.0947475
5.727	0.172347	0.102859	0.174084	0.0939559
5.73	0.177644	0.100604	0.170539	0.0931472
5.733	0.175099	0.0986083	0.171275	0.092599
5.736	0.178745	0.0966552	0.168331	0.0939153
5.739	0.175446	0.101899	0.173321	0.0950002
5.742	0.176846	0.0999768	0.168814	0.0926321
5.745	0.174095	0.102627	0.172121	0.0934199
5.748	0.17535	0.0987065	0.168937	0.093102
5.751	0.170724	0.10098	0.170785	0.091762
5.754	0.172056	0.098507	0.169156	0.0929927
5.757	0.175896	0.0996133	0.170521	0.0925419
5.76	0.176664	0.0995277	0.172056	0.0924672
5.763	0.172646	0.0971132	0.170088	0.0909301
5.766	0.173214	0.0981108	0.170575	0.0929644
5.769	0.175805	0.0991068	0.172574	0.0936329
5.772	0.173875	0.0980939	0.168617	0.0919628
5.775	0.17361	0.0993301	0.168299	0.0920693
5.778	0.172422	0.097692	0.16936	0.0926548
5.781	0.174804	0.098311	0.167706	0.0920675
5.784	0.172304	0.0981172	0.171841	0.0909395
5.787	0.171915	0.0980941	0.169735	0.0904487
5.79	0.174423	0.0975927	0.16551	0.0947727
5.793	0.173197	0.0956649	0.168233	0.0915063
5.796	0.176284	0.0978416	0.170775	0.0907452
5.799	0.175462	0.099466	0.170016	0.0917939
5.802	0.173887	0.0978828	0.170461	0.0910138
5.805	0.170877	0.0966995	0.167395	0.0933076
5.808	0.174609	0.0977902	0.16565	0.0899435
5.811	0.171825	0.0985088	0.168837	0.0917188
5.814	0.170697	0.0954726	0.171388	0.089677
5.817	0.172156	0.0973127	0.168964	0.0912271
5.82	0.16948	0.0955109	0.16874	0.0896665
5.823	0.173823	0.0938691	0.167286	0.0912246
5.826	0.169324	0.0968197	0.168396	0.0932531
5.829	0.170649	0.0969503	0.168255	0.0912299
5.832	0.167503	0.0951618	0.171093	0.0895269
5.835	0.171656	0.094651	0.165211	0.0917185
5.838	0.169156	0.0974093	0.167645	0.090525
5.841	0.171539	0.097479	0.163773	0.089994
5.844	0.16958	0.0978679	0.162958	0.0860431
5.847	0.168418	0.096495	0.161773	0.0894159
5.85	0.167481	0.0942447	0.164748	0.0923652
5.853	0.166505	0.0966251	0.166823	0.0900307
5.856	0.168784	0.0959791	0.163068	0.0892946
5.859	0.167505	0.0956637	0.163355	0.0893484
5.862	0.169557	0.099053	0.166031	0.0897545
5.865	0.16522	0.09412	0.16542	0.0891874
5.868	0.165517	0.0955041	0.166623	0.0891666
5.871	0.169506	0.0945789	0.165782	0.0887163
5.874	0.168295	0.0960167	0.16453	0.0893444
5.877	0.168202	0.0963234	0.165695	0.0875061
5.88	0.168666	0.0964616	0.163688	0.0871876
5.883	0.165149	0.0957958	0.165447	0.0880133
5.886	0.163883	0.0952274	0.160716	0.0893138
5.889	0.169686	0.0936316	0.163326	0.0884338
5.892	0.166121	0.094785	0.162304	0.087535
5.895	0.16735	0.0928453	0.16142	0.0878996
5.898	0.169596	0.0977489	0.162942	0.0874574
5.901	0.167084	0.094399	0.16087	0.087215
5.904	0.164039	0.0937686	0.162178	0.0871446
5.907	0.167342	0.0929356	0.160227	0.088537
5.91	0.165016	0.0964184	0.16125	0.0883932
5.913	0.166831	0.0947757	0.159811	0.0865079
5.916	0.163459	0.0943511	0.164743	0.0858008
5.919	0.16527	0.091568	0.163938	0.0860147
5.922	0.165702	0.0915308	0.161226	0.0848895
5.925	0.164915	0.0951078	0.160394	0.0852878
5.928	0.166178	0.0947431	0.161931	0.0894232
5.931	0.164458	0.0953761	0.159854	0.0847918
5.934	0.166501	0.0911555	0.160567	0.0865467
5.937	0.163996	0.0948492	0.16035	0.0865832
5.94	0.164182	0.0928882	0.159023	0.0860303
5.943	0.163083	0.0936517	0.159985	0.0867197
5.946	0.162459	0.0914162	0.161134	0.0878011
5.949	0.158977	0.0931018	0.158953	0.0859821
5.952	0.162952	0.0929134	0.156345	0.0871107
5.955	0.165557	0.0919868	0.160646	0.0866435
5.958	0.163652	0.0935646	0.160116	0.0868098
5.961	0.159967	0.0934335	0.16033	0.0852532
5.964	0.163786	0.0909169	0.159841	0.0854866
5.967	0.162719	0.0914938	0.157727	0.0860105
5.97	0.165034	0.0910722	0.161472	0.0857797
5.973	0.16135	0.0906798	0.156533	0.0859164
5.976	0.163555	0.0921848	0.159635	0.0861647
5.979	0.161707	0.0906698	0.158143	0.0867506
5.982	0.159681	0.0944369	0.160765	0.0858286
5.985	0.162015	0.0935658	0.16076	0.0837198
5.988	0.160677	0.0904571	0.156666	0.0848013
5.991	0.159593	0.0948493	0.161463	0.0852242
5.994	0.160097	0.0925016	0.15767	0.0840783
[truncated: 1,711 more rows]
