# Supplementary material for: Binary-FRET reveals transient excited-state structure associated with activity-dependent CaMKII - NR2B binding and adaptation
Source: Nat Commun. 2022 Oct 25;13:6335. doi: 10.1038/s41467-022-33795-8 (PMC9596428; doi:10.1038/s41467-022-33795-8)
Supplement: Supplementary file 3 — Source Data [file 41467_2022_33795_MOESM3_ESM.zip › Nat Comm Source Data Files Excel folder/S6 Excel folder/EGTA 3mM TRA.xls]

## Sheet: EGTA 3mM TRA
	0 min	30 min	180 min
0	0.0543081	0.188689	0.036116
0.003	0.0476849	0.213197	0.0906275
0.006	0.0476664	0.186719	0.0436731
0.009	0.0672924	0.280356	0.0945278
0.012	0.0718733	0.222879	0.0707278
0.015	0.0877666	0.21279	0.0707336
0.018	0.11212	0.21549	0.0964617
0.021	0.0978142	0.24411	0.128496
0.024	0.119587	0.248924	0.162271
0.027	0.129297	0.220535	0.120019
0.03	0.14095	0.25843	0.117343
0.033	0.142606	0.248724	0.157733
0.036	0.146105	0.249911	0.15019
0.039	0.148852	0.289555	0.185261
0.042	0.169859	0.289751	0.195822
0.045	0.203158	0.29664	0.184281
0.048	0.194038	0.298748	0.22998
0.051	0.207425	0.32126	0.228713
0.054	0.23036	0.304181	0.210015
0.057	0.229213	0.329009	0.251624
0.06	0.215889	0.346406	0.23636
0.063	0.235884	0.326492	0.258845
0.066	0.256168	0.338002	0.273369
0.069	0.264264	0.345162	0.272824
0.072	0.27872	0.34159	0.314661
0.075	0.285628	0.355313	0.27779
0.078	0.2893	0.347402	0.318752
0.081	0.286025	0.361722	0.317473
0.084	0.286019	0.386871	0.306332
0.087	0.315301	0.391326	0.32683
0.09	0.31958	0.394888	0.346089
0.093	0.330614	0.396515	0.345974
0.096	0.333678	0.395388	0.340286
0.099	0.337847	0.406912	0.337802
0.102	0.346493	0.406354	0.384538
0.105	0.362833	0.416095	0.376314
0.108	0.352611	0.424278	0.380228
0.111	0.353851	0.430135	0.394489
0.114	0.360645	0.425453	0.388643
0.117	0.365809	0.421713	0.383056
0.12	0.388179	0.429857	0.387649
0.123	0.369243	0.436232	0.396987
0.126	0.378321	0.436724	0.398706
0.129	0.388984	0.440018	0.417203
0.132	0.388446	0.443288	0.410592
0.135	0.393873	0.456193	0.404975
0.138	0.40545	0.472046	0.422947
0.141	0.406981	0.439491	0.424588
0.144	0.418502	0.454337	0.427148
0.147	0.410637	0.455793	0.436831
0.15	0.415769	0.468046	0.436708
0.153	0.40614	0.465896	0.431528
0.156	0.416139	0.464544	0.434684
0.159	0.423287	0.479278	0.447578
0.162	0.423815	0.471413	0.444297
0.165	0.421479	0.454137	0.44201
0.168	0.417566	0.484973	0.444874
0.171	0.420906	0.458503	0.438229
0.174	0.42443	0.454182	0.455944
0.177	0.443002	0.478019	0.431935
0.18	0.432594	0.478903	0.453091
0.183	0.423043	0.482711	0.453393
0.186	0.43103	0.475578	0.444922
0.189	0.437515	0.478893	0.434936
0.192	0.43019	0.465437	0.44979
0.195	0.431763	0.489308	0.44468
0.198	0.436945	0.492822	0.444401
0.201	0.434593	0.491746	0.461429
0.204	0.439538	0.483987	0.44674
0.207	0.433911	0.483145	0.455567
0.21	0.442493	0.469168	0.453271
0.213	0.438365	0.491946	0.444373
0.216	0.439621	0.498151	0.439691
0.219	0.435838	0.473065	0.441253
0.222	0.438249	0.485758	0.457663
0.225	0.442398	0.479308	0.458759
0.228	0.434191	0.47483	0.454658
0.231	0.435412	0.47506	0.459633
0.234	0.437532	0.485136	0.454962
0.237	0.440279	0.484452	0.459948
0.24	0.44781	0.469273	0.459439
0.243	0.444372	0.483969	0.456326
0.246	0.442156	0.47909	0.454758
0.249	0.437485	0.491859	0.470407
0.252	0.437308	0.484133	0.463466
0.255	0.438475	0.499517	0.466685
0.258	0.437345	0.4845	0.464461
0.261	0.433403	0.482519	0.455927
0.264	0.439324	0.4776	0.458625
0.267	0.423868	0.500702	0.465651
0.27	0.447654	0.490952	0.463604
0.273	0.430818	0.477313	0.4688
0.276	0.43209	0.47181	0.456341
0.279	0.435258	0.48733	0.452182
0.282	0.432907	0.483823	0.445185
0.285	0.425216	0.475822	0.451164
0.288	0.444214	0.495778	0.445568
0.291	0.424623	0.480402	0.46851
0.294	0.4385	0.484361	0.458555
0.297	0.435477	0.481974	0.46307
0.3	0.433889	0.488656	0.463899
0.303	0.428031	0.475048	0.452761
0.306	0.42289	0.472121	0.456571
0.309	0.428963	0.475084	0.44876
0.312	0.429423	0.479702	0.446729
0.315	0.425617	0.480297	0.448795
0.318	0.439275	0.47552	0.453047
0.321	0.432288	0.473763	0.452088
0.324	0.436689	0.494957	0.45823
0.327	0.423797	0.487409	0.463899
0.33	0.43022	0.48223	0.461008
0.333	0.424122	0.479997	0.450662
0.336	0.433455	0.484254	0.457669
0.339	0.436017	0.479237	0.454366
0.342	0.431016	0.478222	0.455595
0.345	0.429313	0.477413	0.442446
0.348	0.438546	0.483905	0.445594
0.351	0.418596	0.47342	0.457307
0.354	0.424279	0.482081	0.457376
0.357	0.425145	0.478379	0.454161
0.36	0.43193	0.483886	0.449188
0.363	0.424213	0.483111	0.451664
0.366	0.424757	0.482348	0.450374
0.369	0.419659	0.489897	0.456914
0.372	0.433229	0.48838	0.464628
0.375	0.437285	0.478616	0.458504
0.378	0.421888	0.474145	0.446845
0.381	0.419736	0.486012	0.45344
0.384	0.420477	0.480387	0.45235
0.387	0.432398	0.477381	0.44783
0.39	0.424981	0.482241	0.454921
0.393	0.4285	0.484009	0.452193
0.396	0.430321	0.475337	0.441393
0.399	0.4274	0.474981	0.450569
0.402	0.427339	0.482085	0.450413
0.405	0.422725	0.468646	0.442648
0.408	0.421727	0.4736	0.43811
0.411	0.419368	0.46644	0.446616
0.414	0.413113	0.492716	0.453309
0.417	0.424455	0.470828	0.452301
0.42	0.417018	0.477253	0.456325
0.423	0.419998	0.487104	0.435934
0.426	0.416763	0.475075	0.442657
0.429	0.415659	0.475744	0.45157
0.432	0.412764	0.477977	0.462934
0.435	0.41398	0.475046	0.431872
0.438	0.41955	0.476004	0.439945
0.441	0.414755	0.488841	0.452105
0.444	0.422994	0.475971	0.457122
0.447	0.429039	0.470279	0.45171
0.45	0.417821	0.485027	0.450009
0.453	0.423532	0.48153	0.432675
0.456	0.422563	0.464444	0.44828
0.459	0.42275	0.4705	0.449
0.462	0.421625	0.482251	0.453241
0.465	0.412931	0.478595	0.432807
0.468	0.423384	0.48006	0.449041
0.471	0.413605	0.466022	0.451071
0.474	0.420035	0.471081	0.440204
0.477	0.420266	0.484066	0.436972
0.48	0.421698	0.480048	0.447548
0.483	0.421452	0.47932	0.444481
0.486	0.429483	0.472434	0.444523
0.489	0.416012	0.477642	0.456226
0.492	0.420525	0.476188	0.445517
0.495	0.421237	0.488722	0.432475
0.498	0.433584	0.47525	0.440028
0.501	0.42103	0.475457	0.436563
0.504	0.41095	0.475509	0.448341
0.507	0.425834	0.483654	0.442564
0.51	0.408749	0.477919	0.43773
0.513	0.415556	0.467589	0.439966
0.516	0.415501	0.470832	0.436148
0.519	0.412149	0.485705	0.440518
0.522	0.412892	0.483282	0.459742
0.525	0.424969	0.478122	0.446051
0.528	0.41104	0.479254	0.44187
0.531	0.418175	0.473972	0.429529
0.534	0.425513	0.474686	0.443804
0.537	0.414948	0.457099	0.424571
0.54	0.416494	0.472854	0.432127
0.543	0.412387	0.476744	0.43475
0.546	0.404794	0.461286	0.444106
0.549	0.413328	0.48234	0.444386
0.552	0.413827	0.472552	0.429714
0.555	0.405095	0.464711	0.44281
0.558	0.413917	0.473501	0.43738
0.561	0.405213	0.473363	0.433826
0.564	0.40194	0.464764	0.431352
0.567	0.410152	0.460517	0.447747
0.57	0.416634	0.470183	0.43453
0.573	0.41317	0.480835	0.436125
0.576	0.407117	0.480622	0.435667
0.579	0.399372	0.458501	0.444577
0.582	0.410064	0.476573	0.432684
0.585	0.406672	0.47442	0.435029
0.588	0.421516	0.48363	0.441804
0.591	0.400135	0.449927	0.427514
0.594	0.404063	0.486988	0.433915
0.597	0.407085	0.490538	0.439375
0.6	0.405089	0.466686	0.451038
0.603	0.413368	0.468808	0.442797
0.606	0.412081	0.46663	0.449562
0.609	0.416724	0.472913	0.425328
0.612	0.404513	0.47156	0.433248
0.615	0.414872	0.47194	0.437497
0.618	0.403152	0.47143	0.447301
0.621	0.413098	0.457168	0.433787
0.624	0.399826	0.461361	0.444089
0.627	0.410158	0.485169	0.441149
0.63	0.392304	0.469514	0.440668
0.633	0.410826	0.468387	0.442844
0.636	0.402878	0.464491	0.430888
0.639	0.399523	0.46883	0.438736
0.642	0.404433	0.45763	0.440023
0.645	0.398472	0.469446	0.438289
0.648	0.407028	0.468922	0.436014
0.651	0.407056	0.463922	0.431249
0.654	0.3993	0.475819	0.444822
0.657	0.410479	0.469763	0.43705
0.66	0.398582	0.477285	0.435984
0.663	0.40797	0.458442	0.43301
0.666	0.400415	0.464735	0.42987
0.669	0.394506	0.466711	0.442662
0.672	0.399288	0.459827	0.43771
0.675	0.40251	0.45988	0.436972
0.678	0.399598	0.472575	0.429768
0.681	0.39976	0.478071	0.422309
0.684	0.392139	0.464447	0.4323
0.687	0.395933	0.453025	0.423849
0.69	0.391511	0.462989	0.431608
0.693	0.402157	0.456059	0.431479
0.696	0.404457	0.472473	0.438767
0.699	0.396774	0.464977	0.428837
0.702	0.404358	0.471014	0.429516
0.705	0.392758	0.458776	0.439072
0.708	0.400685	0.46486	0.427704
0.711	0.398239	0.464192	0.421853
0.714	0.404557	0.461922	0.441974
0.717	0.397099	0.451125	0.430326
0.72	0.405611	0.453836	0.424628
0.723	0.402214	0.452864	0.432341
0.726	0.395413	0.459461	0.428568
0.729	0.402996	0.460261	0.436729
0.732	0.397011	0.456841	0.437137
0.735	0.399941	0.469599	0.412701
0.738	0.398506	0.45282	0.424199
0.741	0.395358	0.462116	0.420898
0.744	0.394507	0.449709	0.424145
0.747	0.404559	0.46541	0.418937
0.75	0.390139	0.463944	0.417205
0.753	0.395391	0.457183	0.436886
0.756	0.392736	0.461973	0.436405
0.759	0.397608	0.464759	0.426879
0.762	0.397484	0.474232	0.416949
0.765	0.397267	0.482681	0.432163
0.768	0.389339	0.453245	0.424599
0.771	0.38937	0.459496	0.427712
0.774	0.390853	0.459367	0.422747
0.777	0.394989	0.460695	0.430342
0.78	0.388072	0.465474	0.441723
0.783	0.39354	0.451185	0.430135
0.786	0.389364	0.464033	0.426016
0.789	0.396453	0.456894	0.41593
0.792	0.403881	0.464241	0.416084
0.795	0.393836	0.460163	0.426802
0.798	0.391311	0.459895	0.425273
0.801	0.379087	0.466323	0.42713
0.804	0.404165	0.45306	0.433244
0.807	0.390731	0.454604	0.430152
0.81	0.389764	0.465457	0.416582
0.813	0.395854	0.459011	0.424518
0.816	0.395187	0.458408	0.433255
0.819	0.390701	0.454366	0.425564
0.822	0.384379	0.46296	0.419332
0.825	0.401452	0.460284	0.420383
0.828	0.391083	0.457613	0.421044
0.831	0.388007	0.466339	0.419478
0.834	0.386446	0.459008	0.416485
0.837	0.391039	0.455896	0.422316
0.84	0.385401	0.461442	0.43095
0.843	0.391692	0.456807	0.437993
0.846	0.398135	0.459861	0.436219
0.849	0.393727	0.467059	0.429882
0.852	0.393589	0.46391	0.420972
0.855	0.396715	0.457657	0.433697
0.858	0.39474	0.445777	0.411144
0.861	0.395428	0.456283	0.422551
0.864	0.392964	0.464829	0.423285
0.867	0.381266	0.457391	0.416617
0.87	0.39152	0.443114	0.422026
0.873	0.383292	0.461394	0.415995
0.876	0.381669	0.453511	0.420036
0.879	0.381312	0.468298	0.412691
0.882	0.383686	0.454979	0.431574
0.885	0.393932	0.459759	0.424856
0.888	0.385425	0.464347	0.42655
0.891	0.385617	0.452064	0.429694
0.894	0.39488	0.466699	0.428974
0.897	0.387107	0.474931	0.419054
0.9	0.382692	0.456926	0.424105
0.903	0.383328	0.462118	0.434591
0.906	0.383482	0.455784	0.419302
0.909	0.38597	0.465345	0.423902
0.912	0.390093	0.45877	0.411153
0.915	0.383586	0.450259	0.418339
0.918	0.391703	0.464698	0.414047
0.921	0.379173	0.449941	0.431127
0.924	0.383669	0.456767	0.429712
0.927	0.385413	0.457019	0.416298
0.93	0.38298	0.455031	0.419525
0.933	0.382919	0.455089	0.423161
0.936	0.390958	0.45727	0.420301
0.939	0.378687	0.467327	0.413145
0.942	0.379999	0.456081	0.41986
0.945	0.379983	0.451109	0.425694
0.948	0.395773	0.452735	0.422041
0.951	0.387111	0.462093	0.422966
0.954	0.385653	0.451844	0.404422
0.957	0.38879	0.452836	0.41429
0.96	0.381498	0.463125	0.425069
0.963	0.389865	0.450307	0.419069
0.966	0.386782	0.452328	0.418305
0.969	0.381525	0.454602	0.426099
0.972	0.38183	0.458706	0.408965
0.975	0.38373	0.467911	0.40862
0.978	0.382111	0.468251	0.41024
0.981	0.38422	0.465172	0.421611
0.984	0.372704	0.460182	0.412686
0.987	0.378588	0.449026	0.420138
0.99	0.385882	0.461791	0.415197
0.993	0.384107	0.460199	0.41758
0.996	0.393292	0.457062	0.424293
0.999	0.3843	0.461509	0.416705
1.002	0.380581	0.449703	0.415687
1.005	0.383002	0.4693	0.41609
1.008	0.38048	0.452736	0.410986
1.011	0.387149	0.453175	0.414949
1.014	0.379683	0.455117	0.423803
1.017	0.375808	0.467219	0.41355
1.02	0.393906	0.465163	0.426889
1.023	0.396273	0.457978	0.410902
1.026	0.387728	0.441524	0.412691
1.029	0.383193	0.4689	0.41897
1.032	0.376442	0.466558	0.419246
1.035	0.372802	0.437183	0.406022
1.038	0.378889	0.441815	0.41648
1.041	0.379031	0.461842	0.42418
1.044	0.38656	0.459127	0.418559
1.047	0.391306	0.45307	0.433815
1.05	0.378065	0.470174	0.407754
1.053	0.376997	0.440384	0.402145
1.056	0.370078	0.468845	0.412017
1.059	0.384629	0.455384	0.417321
1.062	0.377656	0.441064	0.40147
1.065	0.389895	0.446115	0.408005
1.068	0.369735	0.450392	0.408261
1.071	0.378631	0.463905	0.403834
1.074	0.374836	0.459751	0.420949
1.077	0.382173	0.448894	0.420127
1.08	0.36597	0.464283	0.411107
1.083	0.371669	0.441394	0.399574
1.086	0.386631	0.452324	0.415383
1.089	0.373118	0.434896	0.415733
1.092	0.36774	0.458489	0.415356
1.095	0.377318	0.445039	0.408682
1.098	0.36956	0.452265	0.419135
1.101	0.388093	0.451922	0.403296
1.104	0.371522	0.451527	0.406623
1.107	0.376693	0.4483	0.416737
1.11	0.374864	0.432483	0.387495
1.113	0.365502	0.456145	0.415032
1.116	0.383318	0.457893	0.398591
1.119	0.37997	0.447349	0.410171
1.122	0.375804	0.460126	0.407557
1.125	0.37313	0.428562	0.404616
1.128	0.366672	0.460205	0.398585
1.131	0.373815	0.452346	0.41734
1.134	0.370691	0.445785	0.398438
1.137	0.378213	0.444505	0.417635
1.14	0.376126	0.447032	0.422069
1.143	0.378016	0.457791	0.412755
1.146	0.366238	0.433604	0.409708
1.149	0.367889	0.450871	0.41583
1.152	0.385672	0.463023	0.416064
1.155	0.374803	0.442925	0.399697
1.158	0.373945	0.443013	0.418484
1.161	0.380128	0.451239	0.411391
1.164	0.37516	0.455668	0.419367
1.167	0.367107	0.440484	0.414005
1.17	0.376424	0.446033	0.421514
1.173	0.376109	0.441261	0.412285
1.176	0.367696	0.448531	0.401233
1.179	0.38305	0.448096	0.384732
1.182	0.366918	0.435955	0.412197
1.185	0.378394	0.45232	0.403832
1.188	0.379858	0.440467	0.399223
1.191	0.360081	0.451888	0.401352
1.194	0.366615	0.452727	0.40329
1.197	0.375948	0.43776	0.412708
1.2	0.362394	0.437418	0.408476
1.203	0.369849	0.452246	0.406639
1.206	0.368925	0.433858	0.403451
1.209	0.36804	0.457743	0.418895
1.212	0.378782	0.43148	0.402821
1.215	0.371483	0.441665	0.414782
1.218	0.366545	0.4576	0.400336
1.221	0.367975	0.466537	0.417721
1.224	0.369279	0.439954	0.405477
1.227	0.361111	0.432935	0.4099
1.23	0.379201	0.446505	0.399406
1.233	0.363517	0.444129	0.399719
1.236	0.364285	0.442309	0.387392
1.239	0.376992	0.446516	0.402169
1.242	0.367223	0.44061	0.393602
1.245	0.36328	0.437673	0.401011
1.248	0.371917	0.432104	0.413232
1.251	0.366517	0.45113	0.408974
1.254	0.366957	0.463966	0.409316
1.257	0.369048	0.442935	0.406046
1.26	0.362847	0.448074	0.390329
1.263	0.36924	0.442847	0.399437
1.266	0.360548	0.448269	0.414153
1.269	0.372282	0.436975	0.406473
1.272	0.369698	0.445755	0.392969
1.275	0.361904	0.445112	0.401862
1.278	0.374783	0.422634	0.406024
1.281	0.374174	0.445801	0.404417
1.284	0.358712	0.440631	0.414718
1.287	0.366306	0.436495	0.405407
1.29	0.363118	0.439289	0.397398
1.293	0.358306	0.437685	0.404123
1.296	0.371689	0.438531	0.409406
1.299	0.378749	0.4408	0.402316
1.302	0.352913	0.447865	0.404047
1.305	0.376001	0.435267	0.397419
1.308	0.372313	0.437121	0.409839
1.311	0.36524	0.441198	0.399228
1.314	0.377807	0.453233	0.394939
1.317	0.35685	0.445569	0.396212
1.32	0.357734	0.453238	0.396837
1.323	0.373331	0.450277	0.401728
1.326	0.355859	0.441379	0.404072
1.329	0.352896	0.44318	0.408201
1.332	0.359505	0.432101	0.410727
1.335	0.364511	0.446899	0.396784
1.338	0.357708	0.44822	0.412859
1.341	0.366813	0.440718	0.399575
1.344	0.360108	0.443439	0.406365
1.347	0.361108	0.45986	0.393179
1.35	0.359525	0.446448	0.398051
1.353	0.360289	0.426455	0.389513
1.356	0.356458	0.441206	0.393219
1.359	0.359505	0.435768	0.416822
1.362	0.369372	0.431461	0.399949
1.365	0.36364	0.436445	0.405012
1.368	0.367654	0.433931	0.398282
1.371	0.371093	0.449547	0.391324
1.374	0.360298	0.449245	0.395579
1.377	0.368504	0.429488	0.386948
1.38	0.367657	0.448181	0.403113
1.383	0.363013	0.446499	0.394983
1.386	0.369293	0.448384	0.38938
1.389	0.365099	0.438372	0.406724
1.392	0.365192	0.447407	0.404075
1.395	0.371707	0.430788	0.415948
1.398	0.359146	0.435064	0.390035
1.401	0.370015	0.452469	0.399775
1.404	0.363733	0.443522	0.400624
1.407	0.362655	0.44109	0.394244
1.41	0.372985	0.452664	0.399552
1.413	0.361632	0.435486	0.402931
1.416	0.36038	0.436297	0.399144
1.419	0.374757	0.446465	0.392229
1.422	0.357882	0.441626	0.400279
1.425	0.373273	0.432597	0.398647
1.428	0.357643	0.435726	0.394158
1.431	0.365808	0.433965	0.406421
1.434	0.351692	0.427253	0.421637
1.437	0.369717	0.440776	0.39528
1.44	0.371119	0.443852	0.391255
1.443	0.35337	0.45405	0.399816
1.446	0.365395	0.439402	0.406669
1.449	0.356005	0.419341	0.372151
1.452	0.349783	0.438007	0.403075
1.455	0.360344	0.444145	0.395207
1.458	0.361081	0.442885	0.394483
1.461	0.367273	0.43924	0.391831
1.464	0.366493	0.431375	0.398985
1.467	0.350239	0.434112	0.414832
1.47	0.366705	0.434005	0.398051
1.473	0.361912	0.446329	0.398973
1.476	0.362272	0.439375	0.387753
1.479	0.354512	0.436115	0.387592
1.482	0.357801	0.42496	0.405265
1.485	0.350218	0.429306	0.395246
1.488	0.356374	0.44152	0.389347
1.491	0.370351	0.444188	0.401796
1.494	0.354761	0.448697	0.399226
1.497	0.368541	0.453271	0.391884
1.5	0.359652	0.4334	0.412933
1.503	0.359901	0.43288	0.403551
1.506	0.358011	0.444965	0.393355
1.509	0.364194	0.440992	0.398388
1.512	0.358249	0.442683	0.395546
1.515	0.363391	0.447311	0.393262
1.518	0.3572	0.443805	0.400688
1.521	0.353541	0.43962	0.387404
1.524	0.365638	0.43643	0.404539
1.527	0.360526	0.43803	0.402205
1.53	0.361023	0.441827	0.389656
1.533	0.360764	0.439057	0.402163
1.536	0.356249	0.424773	0.383045
1.539	0.353151	0.431089	0.404912
1.542	0.347794	0.441926	0.395217
1.545	0.365016	0.430388	0.388216
1.548	0.372362	0.433875	0.386105
1.551	0.355131	0.422033	0.400465
1.554	0.338724	0.442509	0.394135
1.557	0.355891	0.442397	0.403657
1.56	0.364219	0.445059	0.419576
1.563	0.363079	0.445596	0.39327
1.566	0.358079	0.447503	0.389058
1.569	0.366485	0.4296	0.394042
1.572	0.362935	0.451755	0.406062
1.575	0.362828	0.422944	0.398437
1.578	0.351996	0.469347	0.381531
1.581	0.360289	0.432586	0.377606
1.584	0.353263	0.445308	0.391302
1.587	0.353431	0.444926	0.399728
1.59	0.353577	0.437556	0.38921
1.593	0.359846	0.437981	0.384447
1.596	0.364445	0.428244	0.393972
1.599	0.356815	0.450286	0.384134
1.602	0.357342	0.448206	0.396044
1.605	0.364048	0.442727	0.389962
1.608	0.349244	0.446236	0.377944
1.611	0.347387	0.435885	0.396818
1.614	0.352102	0.447197	0.394246
1.617	0.364418	0.445884	0.400955
1.62	0.355291	0.443726	0.384887
1.623	0.357245	0.433635	0.394131
1.626	0.353206	0.440628	0.392252
1.629	0.352023	0.434493	0.37968
1.632	0.35362	0.449591	0.38421
1.635	0.33703	0.445187	0.389483
1.638	0.36566	0.4452	0.405876
1.641	0.349241	0.439796	0.399756
1.644	0.362598	0.439106	0.384744
1.647	0.366535	0.441876	0.385288
1.65	0.357855	0.439354	0.402194
1.653	0.343608	0.429826	0.409539
1.656	0.352337	0.432215	0.401329
1.659	0.357685	0.427204	0.388689
1.662	0.346789	0.440878	0.381208
1.665	0.347475	0.422628	0.383244
1.668	0.338602	0.420915	0.389878
1.671	0.358506	0.436158	0.383891
1.674	0.341147	0.445861	0.390878
1.677	0.357763	0.43196	0.387839
1.68	0.369872	0.432262	0.374523
1.683	0.34731	0.429575	0.40791
1.686	0.345711	0.442553	0.375772
1.689	0.352409	0.428013	0.391429
1.692	0.344111	0.433935	0.390301
1.695	0.348061	0.435538	0.394264
1.698	0.347714	0.444697	0.383489
1.701	0.357128	0.429631	0.384061
1.704	0.342861	0.426248	0.384092
1.707	0.354969	0.430368	0.398598
1.71	0.352347	0.414504	0.385495
1.713	0.358036	0.430219	0.400237
1.716	0.358652	0.422152	0.402258
1.719	0.352494	0.430298	0.377447
1.722	0.359457	0.423674	0.378191
1.725	0.346329	0.423238	0.382967
1.728	0.337973	0.422728	0.399255
1.731	0.343084	0.430131	0.366805
1.734	0.355249	0.434821	0.400659
1.737	0.355618	0.437488	0.387511
1.74	0.355596	0.424411	0.399918
1.743	0.353367	0.42749	0.383433
1.746	0.341433	0.441887	0.39223
1.749	0.364013	0.41963	0.385985
1.752	0.344449	0.416748	0.386147
1.755	0.344946	0.439042	0.379644
1.758	0.352281	0.431852	0.402425
1.761	0.339735	0.428778	0.374793
1.764	0.360607	0.443875	0.381103
1.767	0.342735	0.415833	0.386332
1.77	0.345644	0.426809	0.400081
1.773	0.351398	0.449835	0.394302
1.776	0.353449	0.428971	0.384064
1.779	0.346617	0.422126	0.395682
1.782	0.348825	0.430438	0.384108
1.785	0.333087	0.42015	0.398386
1.788	0.349527	0.42821	0.386435
1.791	0.357081	0.427873	0.395136
1.794	0.3383	0.423282	0.39033
1.797	0.34241	0.426899	0.384926
1.8	0.33649	0.426652	0.377276
1.803	0.337425	0.438512	0.396722
1.806	0.343654	0.431982	0.367887
1.809	0.339743	0.402672	0.376122
1.812	0.349441	0.427551	0.391191
1.815	0.359637	0.427774	0.385005
1.818	0.345088	0.441614	0.372021
1.821	0.351219	0.420898	0.365993
1.824	0.333207	0.426634	0.38691
1.827	0.368673	0.428219	0.386024
1.83	0.338628	0.424018	0.360186
1.833	0.345227	0.412425	0.379556
1.836	0.337839	0.439989	0.37856
1.839	0.338645	0.4502	0.385612
1.842	0.33865	0.411934	0.383156
1.845	0.334423	0.434372	0.37554
1.848	0.342997	0.435549	0.382848
1.851	0.340638	0.437755	0.37508
1.854	0.332044	0.417771	0.376884
1.857	0.34758	0.433867	0.395747
1.86	0.343317	0.414918	0.390978
1.863	0.337708	0.436141	0.389482
1.866	0.339699	0.417268	0.378336
1.869	0.344198	0.43161	0.376086
1.872	0.339746	0.416938	0.385673
1.875	0.355203	0.422878	0.380722
1.878	0.346733	0.436616	0.377033
1.881	0.350435	0.435786	0.380859
1.884	0.33668	0.440939	0.389202
1.887	0.34953	0.423165	0.390013
1.89	0.344263	0.427581	0.375739
1.893	0.36042	0.432209	0.389436
1.896	0.334416	0.419191	0.387403
1.899	0.352334	0.436388	0.38056
1.902	0.339599	0.40959	0.376413
1.905	0.345602	0.435697	0.375584
1.908	0.333107	0.425309	0.390735
1.911	0.341098	0.437362	0.388939
1.914	0.358182	0.431122	0.376183
1.917	0.33726	0.427325	0.383387
1.92	0.349179	0.419172	0.371597
1.923	0.346325	0.435846	0.38397
1.926	0.350453	0.433955	0.363741
1.929	0.346893	0.43393	0.376853
1.932	0.344876	0.431652	0.361054
1.935	0.352708	0.422665	0.402165
1.938	0.334116	0.422563	0.380432
1.941	0.344145	0.437181	0.379373
1.944	0.333029	0.454616	0.380841
1.947	0.344959	0.41764	0.378421
1.95	0.34398	0.425198	0.393047
1.953	0.343787	0.431157	0.387406
1.956	0.335141	0.430522	0.363224
1.959	0.336996	0.446705	0.388448
1.962	0.344265	0.426192	0.390437
1.965	0.343787	0.424053	0.376761
1.968	0.332911	0.440831	0.380972
1.971	0.325076	0.423195	0.399965
1.974	0.346466	0.431721	0.379739
1.977	0.349042	0.423702	0.383379
1.98	0.34996	0.43341	0.404049
1.983	0.346592	0.420364	0.376866
1.986	0.345987	0.424004	0.388228
1.989	0.343152	0.426852	0.388433
1.992	0.343058	0.432366	0.38166
1.995	0.346766	0.439751	0.391777
1.998	0.33575	0.418876	0.363491
2.001	0.340551	0.440216	0.368153
2.004	0.34753	0.427558	0.37596
2.007	0.338315	0.409278	0.378413
2.01	0.339707	0.416722	0.382853
2.013	0.336709	0.434992	0.409872
2.016	0.345638	0.422939	0.37509
2.019	0.333165	0.425486	0.386501
2.022	0.350499	0.420167	0.38116
2.025	0.337835	0.42334	0.381593
2.028	0.340931	0.423137	0.377521
2.031	0.345393	0.414189	0.371866
2.034	0.337389	0.433065	0.370225
2.037	0.350932	0.413289	0.362014
2.04	0.341828	0.429586	0.377104
2.043	0.342078	0.439965	0.382916
2.046	0.345498	0.425028	0.372678
2.049	0.339923	0.427117	0.357979
2.052	0.343935	0.406152	0.376894
2.055	0.343577	0.427138	0.372841
2.058	0.335437	0.417315	0.370067
2.061	0.324098	0.431693	0.366662
2.064	0.340381	0.440382	0.379571
2.067	0.342812	0.431327	0.379369
2.07	0.340866	0.41756	0.382317
2.073	0.335491	0.421612	0.38915
2.076	0.325182	0.42658	0.380472
2.079	0.326218	0.431113	0.375379
2.082	0.322248	0.41395	0.371286
2.085	0.34108	0.427926	0.368981
2.088	0.340891	0.407505	0.37139
2.091	0.337855	0.42591	0.375379
2.094	0.35105	0.437314	0.395813
2.097	0.329061	0.429197	0.382236
2.1	0.336374	0.431414	0.376153
2.103	0.337669	0.429338	0.37798
2.106	0.34395	0.409679	0.37329
2.109	0.341772	0.425456	0.372904
2.112	0.331905	0.440884	0.358012
2.115	0.329457	0.42093	0.367754
2.118	0.337677	0.426757	0.365775
2.121	0.335024	0.418718	0.367825
2.124	0.321134	0.424892	0.368283
2.127	0.331185	0.426079	0.374642
2.13	0.335347	0.414414	0.37873
2.133	0.335907	0.426712	0.378247
2.136	0.347733	0.418579	0.37644
2.139	0.33689	0.40645	0.366607
2.142	0.334735	0.435791	0.363109
2.145	0.336719	0.441852	0.366396
2.148	0.335737	0.407076	0.368269
2.151	0.339931	0.42657	0.363819
2.154	0.330779	0.407666	0.373211
2.157	0.339026	0.424744	0.364563
2.16	0.333283	0.397416	0.371455
2.163	0.339977	0.406982	0.371051
2.166	0.340175	0.420515	0.370418
2.169	0.342682	0.424513	0.361396
2.172	0.345087	0.413783	0.378395
2.175	0.324899	0.420109	0.371164
2.178	0.324558	0.430296	0.380168
2.181	0.333564	0.421229	0.384776
2.184	0.334605	0.422477	0.361649
2.187	0.331123	0.395819	0.379366
2.19	0.336352	0.42147	0.355662
2.193	0.332487	0.42707	0.374036
2.196	0.324332	0.41099	0.384652
2.199	0.344678	0.41975	0.377626
2.202	0.333125	0.432806	0.37982
2.205	0.331174	0.413639	0.362932
2.208	0.337502	0.411974	0.374962
2.211	0.337728	0.418035	0.365375
2.214	0.340233	0.430424	0.382851
2.217	0.340523	0.404676	0.381066
2.22	0.331531	0.424257	0.379967
2.223	0.336087	0.435152	0.361886
2.226	0.33399	0.423615	0.371793
2.229	0.328059	0.406283	0.369666
2.232	0.328936	0.433342	0.385908
2.235	0.332815	0.430331	0.360938
2.238	0.322406	0.409655	0.37503
2.241	0.339239	0.398895	0.378551
2.244	0.32595	0.42379	0.369561
2.247	0.343023	0.432659	0.367603
2.25	0.334429	0.423338	0.382162
2.253	0.326372	0.429553	0.378083
2.256	0.332392	0.423982	0.385413
2.259	0.343235	0.407566	0.376906
2.262	0.342505	0.424175	0.368718
2.265	0.332469	0.423943	0.374157
2.268	0.320892	0.417244	0.355862
2.271	0.325252	0.403511	0.376842
2.274	0.332221	0.403376	0.357013
2.277	0.32081	0.421875	0.368557
2.28	0.325978	0.401593	0.363426
2.283	0.338466	0.410865	0.370018
2.286	0.327761	0.41479	0.374512
2.289	0.338673	0.415054	0.362896
2.292	0.334897	0.435481	0.374859
2.295	0.332769	0.43762	0.370025
2.298	0.323509	0.418621	0.367944
2.301	0.326939	0.405467	0.37723
2.304	0.336046	0.435302	0.377358
2.307	0.324987	0.425593	0.375166
2.31	0.337867	0.419187	0.388919
2.313	0.335369	0.410625	0.364216
2.316	0.334268	0.426428	0.385938
2.319	0.31859	0.415911	0.36873
2.322	0.334826	0.424214	0.379322
2.325	0.321206	0.427893	0.359345
2.328	0.329987	0.428575	0.35671
2.331	0.327954	0.39355	0.365897
2.334	0.326593	0.419408	0.370078
2.337	0.338848	0.413934	0.367348
2.34	0.328601	0.404176	0.372984
2.343	0.330949	0.413861	0.36516
2.346	0.323385	0.417931	0.358043
2.349	0.331011	0.399887	0.37596
2.352	0.33848	0.42026	0.375382
2.355	0.331016	0.414752	0.365148
2.358	0.334837	0.410903	0.365042
2.361	0.309424	0.415444	0.364653
2.364	0.33627	0.427845	0.362663
2.367	0.320864	0.409611	0.372952
2.37	0.334341	0.427413	0.374965
2.373	0.32692	0.415813	0.362687
2.376	0.334667	0.414562	0.366178
2.379	0.331134	0.404796	0.369869
2.382	0.323641	0.416266	0.373913
2.385	0.326135	0.418782	0.359246
2.388	0.335333	0.414755	0.369453
2.391	0.342499	0.414124	0.366026
2.394	0.345224	0.419252	0.380866
2.397	0.342283	0.429483	0.3618
2.4	0.329886	0.408074	0.378026
2.403	0.318195	0.41524	0.371904
2.406	0.328471	0.419559	0.37552
2.409	0.327137	0.409491	0.354482
2.412	0.32743	0.409516	0.376074
2.415	0.328739	0.406073	0.366306
2.418	0.322244	0.413764	0.368977
2.421	0.321141	0.411448	0.381231
2.424	0.345313	0.408487	0.352686
2.427	0.32619	0.41043	0.367115
2.43	0.355194	0.410031	0.364241
2.433	0.344972	0.417214	0.35593
2.436	0.323903	0.405466	0.375319
2.439	0.327051	0.430763	0.373035
2.442	0.327485	0.401563	0.3851
2.445	0.327479	0.415618	0.368609
2.448	0.331229	0.422218	0.354768
2.451	0.317139	0.424932	0.373648
2.454	0.3388	0.410288	0.364711
2.457	0.334339	0.404061	0.381913
2.46	0.335172	0.414236	0.36662
2.463	0.332226	0.44447	0.377868
2.466	0.334032	0.42182	0.36817
2.469	0.315665	0.42038	0.355916
2.472	0.333428	0.421764	0.360718
2.475	0.329247	0.408786	0.357582
2.478	0.323201	0.427844	0.376226
2.481	0.32087	0.405698	0.349084
2.484	0.326436	0.428396	0.382032
2.487	0.33809	0.406635	0.371073
2.49	0.321097	0.418584	0.378853
2.493	0.342243	0.415997	0.370217
2.496	0.335867	0.416645	0.371006
2.499	0.333194	0.420706	0.369519
2.502	0.322975	0.424882	0.372805
2.505	0.346812	0.428761	0.372362
2.508	0.33934	0.423291	0.373053
2.511	0.335651	0.42193	0.371505
2.514	0.328118	0.414273	0.390328
2.517	0.330975	0.41218	0.380925
2.52	0.330299	0.429742	0.379533
2.523	0.332405	0.395455	0.388172
2.526	0.332638	0.396573	0.353671
2.529	0.332933	0.407354	0.374878
2.532	0.328188	0.40937	0.379514
2.535	0.325958	0.431422	0.371231
2.538	0.338244	0.418869	0.370798
2.541	0.329013	0.411061	0.365518
2.544	0.323319	0.420124	0.36196
2.547	0.322846	0.406976	0.358155
2.55	0.32665	0.424121	0.366388
2.553	0.327233	0.383154	0.380857
2.556	0.3205	0.400798	0.350958
2.559	0.327157	0.42061	0.367678
2.562	0.325764	0.434395	0.361614
2.565	0.320201	0.4192	0.349837
2.568	0.327001	0.414972	0.377129
2.571	0.331028	0.426437	0.364771
2.574	0.338921	0.411861	0.372769
2.577	0.33112	0.418918	0.368507
2.58	0.316518	0.416398	0.365964
2.583	0.317281	0.410572	0.35925
2.586	0.330649	0.406697	0.372946
2.589	0.326192	0.405054	0.348443
2.592	0.333522	0.412284	0.360762
2.595	0.317749	0.404155	0.356421
2.598	0.332512	0.405614	0.351829
2.601	0.321869	0.397742	0.357353
2.604	0.335197	0.41448	0.369435
2.607	0.330898	0.405245	0.368412
2.61	0.314769	0.41277	0.380585
2.613	0.325752	0.425343	0.34835
2.616	0.321941	0.416087	0.363538
2.619	0.32942	0.427508	0.366925
2.622	0.316735	0.40139	0.368402
2.625	0.318506	0.414133	0.345239
2.628	0.322492	0.40545	0.356678
2.631	0.326641	0.40725	0.372404
2.634	0.324015	0.415526	0.352768
2.637	0.328893	0.427393	0.361301
2.64	0.324178	0.417184	0.363186
2.643	0.327088	0.439157	0.357591
2.646	0.315399	0.410988	0.356571
2.649	0.324654	0.413497	0.375447
2.652	0.326365	0.40365	0.37366
2.655	0.343166	0.421228	0.360105
2.658	0.327163	0.414636	0.362731
2.661	0.320026	0.41529	0.361224
2.664	0.319102	0.40984	0.357759
2.667	0.32589	0.410801	0.349325
2.67	0.316284	0.394681	0.36751
2.673	0.320917	0.403765	0.35707
2.676	0.314574	0.41467	0.349039
2.679	0.313983	0.410667	0.364147
2.682	0.324811	0.415633	0.351982
2.685	0.319459	0.416169	0.354937
2.688	0.314335	0.404789	0.378919
2.691	0.324473	0.396051	0.372014
2.694	0.326119	0.413635	0.354277
2.697	0.332167	0.400216	0.356036
2.7	0.316188	0.415717	0.342601
2.703	0.332607	0.399028	0.350247
2.706	0.316884	0.402366	0.360778
2.709	0.320922	0.421266	0.359525
2.712	0.309028	0.409779	0.36315
2.715	0.315487	0.400316	0.34252
2.718	0.322418	0.411636	0.367762
2.721	0.3214	0.407564	0.384773
2.724	0.309919	0.41596	0.343092
2.727	0.306747	0.413438	0.362869
2.73	0.308077	0.419164	0.369691
2.733	0.324484	0.409979	0.344058
2.736	0.314912	0.404766	0.354711
2.739	0.314421	0.416601	0.348734
2.742	0.329957	0.426793	0.359088
2.745	0.320956	0.378889	0.355334
2.748	0.315714	0.409516	0.368025
2.751	0.311112	0.409679	0.35797
2.754	0.30975	0.416027	0.353534
2.757	0.321448	0.425154	0.335735
2.76	0.308354	0.405065	0.383171
2.763	0.305382	0.396825	0.365142
2.766	0.331091	0.404085	0.343706
2.769	0.333232	0.420857	0.338214
2.772	0.319028	0.398464	0.348492
2.775	0.320151	0.414155	0.363428
2.778	0.32248	0.405353	0.347548
2.781	0.308457	0.397266	0.346633
2.784	0.318362	0.410015	0.359849
2.787	0.331653	0.408804	0.336671
2.79	0.314797	0.4177	0.347713
2.793	0.30817	0.404584	0.353802
2.796	0.309155	0.42015	0.332904
2.799	0.330045	0.407149	0.34642
2.802	0.313339	0.406081	0.355681
2.805	0.313328	0.411358	0.362501
2.808	0.323433	0.414672	0.379732
2.811	0.313769	0.393258	0.367521
2.814	0.314062	0.399667	0.361711
2.817	0.317345	0.428426	0.366283
2.82	0.350585	0.4038	0.347878
2.823	0.325292	0.409421	0.343018
2.826	0.310355	0.408765	0.363325
2.829	0.315317	0.409354	0.35209
2.832	0.318007	0.425675	0.349281
2.835	0.301563	0.421518	0.363895
2.838	0.311433	0.401472	0.353959
2.841	0.310697	0.411112	0.363168
2.844	0.312219	0.403608	0.359236
2.847	0.303472	0.410449	0.348797
2.85	0.319618	0.409096	0.351626
2.853	0.308633	0.394829	0.338818
2.856	0.311086	0.399995	0.35066
2.859	0.31477	0.421348	0.364888
2.862	0.313857	0.408199	0.351829
2.865	0.322301	0.400841	0.347825
2.868	0.315477	0.384265	0.369596
2.871	0.322112	0.396949	0.346346
2.874	0.298076	0.414433	0.340047
2.877	0.319118	0.413203	0.349012
2.88	0.31804	0.395341	0.332256
2.883	0.305212	0.39675	0.374165
2.886	0.31734	0.396711	0.354453
2.889	0.324795	0.399051	0.358971
2.892	0.309615	0.412616	0.340923
2.895	0.311249	0.412321	0.368298
2.898	0.316242	0.406062	0.35654
2.901	0.303072	0.415705	0.359696
2.904	0.308604	0.40567	0.362155
2.907	0.312127	0.389087	0.35485
2.91	0.317947	0.422713	0.372789
2.913	0.316878	0.38232	0.355314
2.916	0.295078	0.39718	0.358386
2.919	0.337227	0.399601	0.352857
2.922	0.313373	0.414345	0.352555
2.925	0.316453	0.40957	0.34065
2.928	0.325891	0.405521	0.33589
2.931	0.315481	0.405287	0.35478
2.934	0.3145	0.398598	0.348862
2.937	0.332069	0.400085	0.354712
2.94	0.334655	0.389679	0.352286
2.943	0.307837	0.420232	0.360751
2.946	0.295023	0.392271	0.354216
2.949	0.319331	0.4029	0.361737
2.952	0.313939	0.422731	0.34062
2.955	0.320294	0.401496	0.357307
2.958	0.298365	0.393494	0.346025
2.961	0.314026	0.393829	0.332968
2.964	0.323904	0.411786	0.341516
2.967	0.297056	0.415464	0.350067
2.97	0.311596	0.4084	0.372154
2.973	0.314975	0.411985	0.366132
2.976	0.303031	0.416535	0.344201
2.979	0.325453	0.416466	0.336213
2.982	0.302808	0.403389	0.351497
2.985	0.30965	0.402915	0.346224
2.988	0.319042	0.400633	0.35967
2.991	0.323303	0.370572	0.350635
2.994	0.320971	0.402017	0.370757
2.997	0.296503	0.403302	0.367135
3	0.317212	0.402373	0.360579
3.003	0.308914	0.411194	0.347512
3.006	0.309805	0.404895	0.342979
3.009	0.313515	0.392294	0.346295
3.012	0.301753	0.409215	0.368881
3.015	0.305204	0.39793	0.347981
3.018	0.312753	0.414894	0.350034
3.021	0.294845	0.395575	0.341973
3.024	0.312616	0.402107	0.342927
3.027	0.317961	0.419156	0.331601
3.03	0.325203	0.391065	0.351357
3.033	0.311902	0.391933	0.368469
3.036	0.329544	0.406389	0.352103
3.039	0.314464	0.425965	0.358156
3.042	0.301913	0.402087	0.354166
3.045	0.3075	0.389546	0.348284
3.048	0.305572	0.384525	0.359226
3.051	0.320403	0.403799	0.359531
3.054	0.304859	0.386506	0.349979
3.057	0.313995	0.37253	0.350253
3.06	0.304959	0.381145	0.348967
3.063	0.308773	0.383361	0.34785
3.066	0.315039	0.402177	0.362468
3.069	0.317705	0.406825	0.352569
3.072	0.313196	0.398703	0.335897
3.075	0.305658	0.398888	0.337106
3.078	0.318464	0.389897	0.350782
3.081	0.320628	0.411734	0.355649
3.084	0.306315	0.402685	0.348147
3.087	0.295871	0.387983	0.337818
3.09	0.315519	0.402935	0.34016
3.093	0.302796	0.391964	0.345704
3.096	0.310441	0.415463	0.362599
3.099	0.309269	0.396341	0.342715
3.102	0.308121	0.413972	0.363906
3.105	0.303879	0.387448	0.336697
3.108	0.29638	0.417528	0.328511
3.111	0.317927	0.407326	0.362063
3.114	0.305957	0.378642	0.347599
3.117	0.313315	0.418275	0.355221
3.12	0.297301	0.381356	0.354242
3.123	0.311637	0.403383	0.330098
3.126	0.315978	0.394981	0.345084
3.129	0.301053	0.397598	0.342977
3.132	0.294442	0.389767	0.335933
3.135	0.310109	0.379434	0.353786
3.138	0.308629	0.385709	0.355989
3.141	0.290484	0.389019	0.360402
3.144	0.31987	0.397882	0.345912
3.147	0.314699	0.404176	0.355248
3.15	0.316458	0.398581	0.333436
3.153	0.29546	0.388224	0.329816
3.156	0.306462	0.373934	0.363883
3.159	0.304954	0.400046	0.334475
3.162	0.304697	0.395217	0.348224
3.165	0.307149	0.394741	0.34851
3.168	0.32496	0.394371	0.335732
3.171	0.300257	0.381415	0.360866
3.174	0.316074	0.395495	0.338399
3.177	0.314733	0.380393	0.348119
3.18	0.311286	0.406657	0.341672
3.183	0.306489	0.398488	0.338376
3.186	0.317546	0.4146	0.34365
3.189	0.284882	0.40813	0.347992
3.192	0.29753	0.394178	0.347284
3.195	0.300645	0.406328	0.348705
3.198	0.301906	0.40116	0.359384
3.201	0.28648	0.389565	0.353171
3.204	0.302291	0.388401	0.343901
3.207	0.305142	0.407086	0.342895
3.21	0.313588	0.388495	0.337726
3.213	0.298186	0.389014	0.351425
3.216	0.305851	0.373873	0.343603
3.219	0.309145	0.390296	0.332647
3.222	0.307801	0.407202	0.345133
3.225	0.304198	0.397506	0.353433
3.228	0.323303	0.388295	0.34995
3.231	0.332683	0.394127	0.351388
3.234	0.303609	0.389584	0.346981
3.237	0.308464	0.397884	0.340542
3.24	0.295478	0.371658	0.348966
3.243	0.296477	0.386767	0.34008
3.246	0.300718	0.390991	0.350079
3.249	0.306794	0.398665	0.342439
3.252	0.301856	0.40143	0.337495
3.255	0.296047	0.40481	0.3462
3.258	0.309358	0.399841	0.340201
3.261	0.300907	0.404303	0.335808
3.264	0.301693	0.414314	0.335825
3.267	0.315829	0.388321	0.342488
3.27	0.305866	0.401115	0.349211
3.273	0.324969	0.417554	0.327512
3.276	0.293021	0.404637	0.350293
3.279	0.303524	0.377775	0.343312
3.282	0.308418	0.395973	0.34511
3.285	0.31726	0.379426	0.327716
3.288	0.303003	0.383955	0.348699
3.291	0.312072	0.412726	0.348531
3.294	0.300953	0.397555	0.337294
3.297	0.290464	0.396709	0.338686
3.3	0.305051	0.394765	0.33655
3.303	0.317112	0.382569	0.332945
3.306	0.294858	0.372333	0.35469
3.309	0.321992	0.390052	0.333139
3.312	0.297204	0.389729	0.361049
3.315	0.31722	0.399591	0.33881
3.318	0.306272	0.403001	0.357411
3.321	0.299426	0.396912	0.332244
3.324	0.285716	0.391036	0.348473
3.327	0.310337	0.390253	0.367304
3.33	0.319868	0.394244	0.343985
3.333	0.289475	0.392568	0.333709
3.336	0.291321	0.388923	0.340928
3.339	0.312606	0.393796	0.359727
3.342	0.291179	0.400714	0.348952
3.345	0.318613	0.378196	0.359538
3.348	0.309433	0.391634	0.356916
3.351	0.27891	0.395142	0.344665
3.354	0.312899	0.390293	0.343344
3.357	0.313484	0.384961	0.312197
3.36	0.2949	0.403483	0.356848
3.363	0.30949	0.380311	0.340626
3.366	0.310316	0.406754	0.328753
3.369	0.309634	0.374285	0.341659
3.372	0.29768	0.389796	0.335138
3.375	0.308233	0.384405	0.346769
3.378	0.313819	0.40554	0.352619
3.381	0.308099	0.393057	0.350293
3.384	0.301412	0.414485	0.36183
3.387	0.310843	0.397258	0.363188
3.39	0.300247	0.410192	0.351994
3.393	0.301953	0.409445	0.349101
3.396	0.304358	0.382881	0.345093
3.399	0.296504	0.400182	0.334432
3.402	0.313659	0.394149	0.358989
3.405	0.319937	0.385124	0.344535
3.408	0.306626	0.385804	0.353727
3.411	0.33813	0.38218	0.339562
3.414	0.307119	0.391926	0.34225
3.417	0.317223	0.394966	0.343445
3.42	0.307529	0.397906	0.357257
3.423	0.296471	0.403745	0.352236
3.426	0.285202	0.389928	0.354425
3.429	0.308981	0.410403	0.343568
3.432	0.308434	0.387496	0.338551
3.435	0.300118	0.397592	0.332106
3.438	0.312711	0.387194	0.350358
3.441	0.299379	0.424256	0.322674
3.444	0.304422	0.382068	0.343173
3.447	0.311501	0.411795	0.344587
3.45	0.320412	0.388201	0.349979
3.453	0.307493	0.408588	0.346121
3.456	0.306091	0.400004	0.353165
3.459	0.302182	0.382696	0.326227
3.462	0.309882	0.378584	0.325298
3.465	0.304441	0.395523	0.339556
3.468	0.299664	0.411829	0.338698
3.471	0.299371	0.401816	0.337746
3.474	0.303255	0.381838	0.354739
3.477	0.305242	0.373001	0.350605
3.48	0.297693	0.399668	0.339899
3.483	0.315441	0.409048	0.354604
3.486	0.292954	0.409372	0.34078
3.489	0.29799	0.390821	0.342253
3.492	0.305703	0.399691	0.337356
3.495	0.297065	0.398216	0.367432
3.498	0.307385	0.407717	0.340387
3.501	0.30549	0.380731	0.342835
3.504	0.306704	0.387627	0.350102
3.507	0.287649	0.401127	0.361922
3.51	0.309501	0.395583	0.356609
3.513	0.306354	0.411502	0.343758
3.516	0.31664	0.40306	0.335766
3.519	0.303879	0.398511	0.356305
3.522	0.311247	0.375032	0.331357
3.525	0.30551	0.393081	0.355599
3.528	0.299249	0.395824	0.340811
3.531	0.296418	0.398137	0.343706
3.534	0.301247	0.40945	0.337933
3.537	0.305434	0.378315	0.354681
3.54	0.282213	0.379269	0.329114
3.543	0.302624	0.400828	0.324839
3.546	0.303789	0.405919	0.36766
3.549	0.300769	0.39477	0.346589
3.552	0.297367	0.39449	0.322544
3.555	0.294397	0.401363	0.345206
3.558	0.297965	0.388404	0.347715
3.561	0.293749	0.388819	0.336186
3.564	0.284176	0.387659	0.341305
3.567	0.313162	0.413182	0.341714
3.57	0.30587	0.383342	0.356699
3.573	0.309504	0.396734	0.335972
3.576	0.309898	0.394815	0.335752
3.579	0.30903	0.438146	0.355852
3.582	0.306972	0.391353	0.347363
3.585	0.292829	0.4063	0.359175
3.588	0.308541	0.390384	0.345205
3.591	0.314495	0.392553	0.356961
3.594	0.299889	0.386331	0.328055
3.597	0.282163	0.381364	0.338919
3.6	0.301944	0.380983	0.330449
3.603	0.318162	0.384425	0.337868
3.606	0.313291	0.397084	0.32989
3.609	0.301672	0.399437	0.352318
3.612	0.301365	0.384976	0.337889
3.615	0.285369	0.401301	0.327873
3.618	0.285624	0.410622	0.337881
3.621	0.282911	0.38613	0.343143
3.624	0.30661	0.398493	0.340649
3.627	0.304865	0.39197	0.338751
3.63	0.293619	0.39398	0.346542
3.633	0.2942	0.39808	0.332095
3.636	0.312201	0.393501	0.337084
3.639	0.294156	0.373759	0.325629
3.642	0.289122	0.375554	0.339444
3.645	0.306361	0.401211	0.336229
3.648	0.308746	0.410039	0.343591
3.651	0.311845	0.366025	0.334703
3.654	0.302015	0.400495	0.336527
3.657	0.30097	0.387617	0.339626
3.66	0.298713	0.355879	0.334738
3.663	0.301221	0.372553	0.347062
3.666	0.30206	0.399735	0.334501
3.669	0.307237	0.398536	0.333906
3.672	0.295295	0.402195	0.35176
3.675	0.27435	0.390999	0.327863
3.678	0.301569	0.398836	0.339377
3.681	0.283221	0.37504	0.340401
3.684	0.296359	0.380429	0.342537
3.687	0.295535	0.392943	0.351696
3.69	0.287421	0.41573	0.335411
3.693	0.292143	0.396697	0.339849
3.696	0.301908	0.379039	0.34486
3.699	0.28712	0.393612	0.324715
3.702	0.294175	0.402182	0.342005
3.705	0.313649	0.388072	0.344308
3.708	0.299314	0.424861	0.356125
3.711	0.311644	0.378772	0.332523
3.714	0.309349	0.393531	0.339238
3.717	0.289041	0.37789	0.346175
3.72	0.294406	0.381694	0.331399
3.723	0.311631	0.385761	0.348764
3.726	0.289743	0.383706	0.33532
3.729	0.302171	0.38201	0.320128
3.732	0.304541	0.368146	0.320818
3.735	0.292287	0.393718	0.345918
3.738	0.304281	0.392115	0.318734
3.741	0.294572	0.382534	0.344041
3.744	0.297091	0.377804	0.323332
3.747	0.293584	0.408024	0.330188
3.75	0.289361	0.378852	0.334778
3.753	0.305478	0.402136	0.333129
3.756	0.289443	0.374449	0.348123
3.759	0.296714	0.393146	0.354769
3.762	0.312414	0.363401	0.345617
3.765	0.289669	0.378284	0.319979
3.768	0.296652	0.40689	0.345363
3.771	0.302197	0.412503	0.34645
3.774	0.288653	0.388433	0.349286
3.777	0.296938	0.37748	0.333854
3.78	0.287754	0.382567	0.331377
3.783	0.302647	0.362063	0.327251
3.786	0.280528	0.396978	0.322293
3.789	0.329755	0.399344	0.332604
3.792	0.299227	0.412301	0.314573
3.795	0.304106	0.390916	0.337979
3.798	0.289263	0.404961	0.344717
3.801	0.294049	0.394324	0.346749
3.804	0.297165	0.375755	0.343538
3.807	0.306149	0.391847	0.328774
3.81	0.298868	0.405255	0.324224
3.813	0.29221	0.40053	0.332101
3.816	0.309448	0.38518	0.330608
3.819	0.295588	0.398931	0.331805
3.822	0.300222	0.374254	0.345139
3.825	0.306288	0.403006	0.344687
3.828	0.309784	0.383756	0.337997
3.831	0.304865	0.372277	0.341773
3.834	0.307398	0.36012	0.339278
3.837	0.296342	0.380845	0.35302
3.84	0.295122	0.375698	0.338962
3.843	0.294728	0.390381	0.34134
3.846	0.293578	0.389254	0.318594
3.849	0.311184	0.387739	0.358495
3.852	0.282613	0.393302	0.322829
3.855	0.318538	0.403541	0.338724
3.858	0.286744	0.396702	0.321029
3.861	0.296847	0.403029	0.345843
3.864	0.314617	0.394415	0.333986
3.867	0.288863	0.394182	0.31225
3.87	0.290022	0.382289	0.343645
3.873	0.294493	0.408826	0.308562
3.876	0.289231	0.383503	0.332828
3.879	0.29689	0.39731	0.322885
3.882	0.29286	0.403555	0.335926
3.885	0.294497	0.406257	0.352225
3.888	0.3001	0.39192	0.352066
3.891	0.304942	0.403003	0.316947
3.894	0.283981	0.377853	0.343295
3.897	0.293714	0.391406	0.321982
3.9	0.287947	0.373409	0.334923
3.903	0.289564	0.373973	0.308073
3.906	0.297969	0.394827	0.319952
3.909	0.267642	0.375088	0.328989
3.912	0.291921	0.373961	0.324729
3.915	0.31231	0.397482	0.342746
3.918	0.302806	0.376201	0.316817
3.921	0.29783	0.402213	0.32717
3.924	0.294561	0.386837	0.314302
3.927	0.296374	0.390666	0.303776
3.93	0.304672	0.408025	0.340807
3.933	0.291849	0.405023	0.327126
3.936	0.308164	0.41037	0.342697
3.939	0.282136	0.375575	0.346635
3.942	0.288847	0.363379	0.323755
3.945	0.28831	0.386821	0.336894
3.948	0.289427	0.36686	0.342991
3.951	0.298285	0.391896	0.316912
3.954	0.300928	0.372971	0.326726
3.957	0.288585	0.389581	0.32591
3.96	0.312336	0.382759	0.32961
3.963	0.289344	0.390883	0.319353
3.966	0.285569	0.369231	0.349566
3.969	0.291507	0.379393	0.332098
3.972	0.287968	0.376512	0.344436
3.975	0.291098	0.3932	0.329097
3.978	0.286037	0.340999	0.322776
3.981	0.279087	0.377086	0.321156
3.984	0.282216	0.362053	0.332314
3.987	0.299809	0.381976	0.325774
3.99	0.276199	0.367298	0.33324
3.993	0.28261	0.378759	0.334255
3.996	0.295596	0.376312	0.311511
3.999	0.292994	0.399145	0.339295
4.002	0.278723	0.337553	0.337678
4.005	0.292689	0.367902	0.310191
4.008	0.297496	0.345686	0.320556
4.011	0.266946	0.375125	0.324402
4.014	0.270336	0.403335	0.343845
4.017	0.281732	0.373631	0.321521
4.02	0.281728	0.35894	0.330789
4.023	0.286947	0.362491	0.32494
4.026	0.287145	0.374395	0.324646
4.029	0.290931	0.366945	0.32552
4.032	0.279944	0.409446	0.312555
4.035	0.279883	0.383331	0.309292
4.038	0.288491	0.366331	0.313472
4.041	0.290961	0.404651	0.336041
4.044	0.284079	0.356205	0.311678
4.047	0.279509	0.393279	0.32634
4.05	0.283992	0.382748	0.333884
4.053	0.282249	0.384525	0.327703
4.056	0.290408	0.384352	0.325422
4.059	0.270561	0.362908	0.310316
4.062	0.290427	0.372182	0.319345
4.065	0.284167	0.407774	0.336192
4.068	0.291926	0.392601	0.320835
4.071	0.300814	0.372974	0.322402
4.074	0.292132	0.385421	0.309088
4.077	0.305912	0.366324	0.329936
4.08	0.305557	0.385938	0.332741
4.083	0.260114	0.400517	0.325716
4.086	0.293474	0.364413	0.323293
4.089	0.269332	0.371991	0.321739
4.092	0.297307	0.361854	0.317526
4.095	0.293585	0.392842	0.327547
4.098	0.289327	0.3735	0.316509
4.101	0.294739	0.386218	0.330166
4.104	0.287657	0.381253	0.341509
4.107	0.303518	0.391668	0.309353
4.11	0.286681	0.386113	0.314397
4.113	0.28951	0.381518	0.336213
4.116	0.303231	0.384406	0.326549
4.119	0.297845	0.390534	0.359784
4.122	0.273419	0.374186	0.332036
4.125	0.304166	0.388286	0.317916
4.128	0.297079	0.391946	0.332398
4.131	0.275466	0.397212	0.337788
4.134	0.28317	0.369534	0.335756
4.137	0.296615	0.379642	0.319351
4.14	0.290836	0.383336	0.317665
4.143	0.294276	0.40186	0.328169
4.146	0.289648	0.356384	0.354636
4.149	0.293567	0.393651	0.340473
4.152	0.296675	0.371713	0.345643
4.155	0.315337	0.360269	0.326296
4.158	0.311975	0.402681	0.340367
4.161	0.302491	0.378855	0.321479
4.164	0.303943	0.394079	0.332815
4.167	0.303832	0.371547	0.333512
4.17	0.301911	0.392308	0.308138
4.173	0.29089	0.384729	0.322291
4.176	0.300972	0.375432	0.316782
4.179	0.276305	0.387672	0.3341
4.182	0.283085	0.388053	0.325758
4.185	0.288867	0.395914	0.31448
4.188	0.288106	0.369225	0.318256
4.191	0.294836	0.397446	0.339062
4.194	0.289563	0.394706	0.33476
4.197	0.287912	0.36677	0.33458
4.2	0.304965	0.391339	0.312159
4.203	0.276365	0.388612	0.333199
4.206	0.299548	0.378147	0.329458
4.209	0.291114	0.369309	0.31658
4.212	0.279697	0.373408	0.35183
4.215	0.281603	0.392025	0.335916
4.218	0.287544	0.383478	0.328992
4.221	0.29939	0.373672	0.320206
4.224	0.302807	0.393247	0.35679
4.227	0.281519	0.378692	0.320197
4.23	0.296831	0.35847	0.315833
4.233	0.283946	0.357194	0.338852
4.236	0.278925	0.369432	0.331701
4.239	0.272659	0.360309	0.343737
4.242	0.310845	0.38942	0.321792
4.245	0.277412	0.375797	0.332267
4.248	0.294964	0.37968	0.325476
4.251	0.29068	0.393282	0.348316
4.254	0.276922	0.38407	0.314363
4.257	0.295677	0.399141	0.330663
4.26	0.284639	0.375909	0.340606
4.263	0.302781	0.374689	0.341989
4.266	0.291547	0.389832	0.325702
4.269	0.28252	0.360627	0.329447
4.272	0.284396	0.369655	0.340986
4.275	0.285226	0.387471	0.363572
4.278	0.284579	0.370402	0.338909
4.281	0.298603	0.377765	0.346607
4.284	0.288034	0.353828	0.324758
4.287	0.286336	0.399296	0.321195
4.29	0.269293	0.380084	0.323145
4.293	0.268968	0.351356	0.34148
4.296	0.301753	0.379672	0.320833
4.299	0.271152	0.375914	0.309854
4.302	0.275454	0.404921	0.303938
4.305	0.285209	0.363361	0.316009
4.308	0.282777	0.383028	0.324014
4.311	0.277337	0.374023	0.328583
4.314	0.280545	0.384264	0.32615
4.317	0.27531	0.367964	0.336683
4.32	0.2951	0.374523	0.297501
4.323	0.300611	0.389726	0.325223
4.326	0.256348	0.364799	0.311336
4.329	0.277154	0.378171	0.320831
4.332	0.282001	0.371547	0.29993
4.335	0.277052	0.378909	0.317927
4.338	0.277123	0.363409	0.32798
4.341	0.275866	0.374468	0.311514
4.344	0.281827	0.371192	0.315496
4.347	0.284769	0.386842	0.32969
4.35	0.278194	0.351225	0.315163
4.353	0.270465	0.376278	0.307426
4.356	0.277544	0.379946	0.338376
4.359	0.269256	0.362344	0.312233
4.362	0.299925	0.372175	0.342411
4.365	0.286595	0.389243	0.327511
4.368	0.271722	0.359933	0.327821
4.371	0.265078	0.391068	0.290337
4.374	0.305422	0.362664	0.317973
4.377	0.277356	0.371012	0.320805
4.38	0.282328	0.356357	0.289674
4.383	0.279668	0.354389	0.317115
4.386	0.277413	0.375122	0.32115
4.389	0.297658	0.36836	0.306833
4.392	0.265218	0.369501	0.331326
4.395	0.294252	0.354189	0.329726
4.398	0.277766	0.35328	0.325105
4.401	0.278004	0.356956	0.337146
4.404	0.277592	0.398944	0.307772
4.407	0.278139	0.406372	0.305515
4.41	0.282495	0.391346	0.313885
4.413	0.28728	0.363563	0.329962
4.416	0.26958	0.383602	0.292036
4.419	0.300618	0.386657	0.311911
4.422	0.266067	0.372844	0.31871
4.425	0.285199	0.356227	0.3349
4.428	0.280344	0.373663	0.318442
4.431	0.26667	0.383623	0.309958
4.434	0.286321	0.363006	0.361496
4.437	0.294338	0.393094	0.334985
4.44	0.294769	0.357913	0.322908
4.443	0.298376	0.382422	0.322396
4.446	0.292008	0.393282	0.31928
4.449	0.272857	0.378064	0.321631
4.452	0.309532	0.3598	0.326107
4.455	0.277939	0.384853	0.311342
4.458	0.275439	0.369276	0.347286
4.461	0.284656	0.390347	0.343208
4.464	0.278666	0.392039	0.311282
4.467	0.292681	0.394333	0.324798
4.47	0.269829	0.380348	0.330669
4.473	0.299129	0.366052	0.326197
4.476	0.280853	0.365559	0.324363
4.479	0.276863	0.395729	0.351402
4.482	0.290774	0.365945	0.3262
4.485	0.310406	0.385053	0.35312
4.488	0.277113	0.353494	0.324439
4.491	0.295372	0.397872	0.319403
4.494	0.279586	0.355644	0.333481
4.497	0.285511	0.341837	0.337218
4.5	0.287209	0.377851	0.311675
4.503	0.28165	0.388445	0.332857
4.506	0.289153	0.359521	0.353259
4.509	0.304259	0.397475	0.325011
4.512	0.296156	0.382565	0.312374
4.515	0.291435	0.384216	0.337
4.518	0.273005	0.35579	0.352276
4.521	0.283333	0.377622	0.344672
4.524	0.286922	0.407415	0.324948
4.527	0.275964	0.375457	0.321345
4.53	0.289279	0.388124	0.31443
4.533	0.271468	0.373916	0.316497
4.536	0.277769	0.363346	0.332441
4.539	0.285296	0.36054	0.340737
4.542	0.281594	0.398696	0.328483
4.545	0.286373	0.391909	0.328533
4.548	0.276871	0.372755	0.326833
4.551	0.281501	0.369065	0.307473
4.554	0.285426	0.378135	0.351347
4.557	0.279083	0.390766	0.33371
4.56	0.288042	0.374327	0.314263
4.563	0.288844	0.381755	0.308245
4.566	0.280606	0.384114	0.326264
4.569	0.277005	0.347005	0.341537
4.572	0.305885	0.374368	0.311957
4.575	0.270724	0.378374	0.310744
4.578	0.284574	0.409025	0.333614
4.581	0.28258	0.364544	0.323863
4.584	0.262174	0.388131	0.312485
4.587	0.278379	0.372446	0.32443
4.59	0.281384	0.389866	0.316747
4.593	0.290053	0.403652	0.326669
4.596	0.286229	0.379445	0.315142
4.599	0.27705	0.356012	0.336506
4.602	0.278939	0.375207	0.332949
4.605	0.278134	0.397059	0.319949
4.608	0.305862	0.35095	0.321996
4.611	0.276573	0.370876	0.317428
4.614	0.28833	0.368046	0.310448
4.617	0.296915	0.368886	0.31138
4.62	0.297037	0.377821	0.313322
4.623	0.274459	0.360713	0.316998
4.626	0.286422	0.394861	0.318506
4.629	0.278129	0.401538	0.324178
4.632	0.302314	0.344645	0.33722
4.635	0.288941	0.406157	0.300404
4.638	0.289401	0.375273	0.275729
4.641	0.2677	0.371696	0.333487
4.644	0.276443	0.382059	0.332067
4.647	0.296359	0.356407	0.311307
4.65	0.273662	0.371989	0.343182
4.653	0.286759	0.393072	0.317877
4.656	0.276703	0.341229	0.324358
4.659	0.270744	0.375503	0.307029
4.662	0.287577	0.342283	0.331047
4.665	0.275098	0.379924	0.32406
4.668	0.278194	0.380252	0.318149
4.671	0.288532	0.389211	0.293939
4.674	0.267836	0.362217	0.305373
4.677	0.286096	0.380323	0.331936
4.68	0.273238	0.377252	0.304714
4.683	0.264604	0.359478	0.302433
4.686	0.277953	0.376003	0.328051
4.689	0.2886	0.359434	0.323736
4.692	0.268507	0.375514	0.285449
4.695	0.284528	0.375975	0.317331
4.698	0.270003	0.377083	0.299514
4.701	0.295917	0.375967	0.308083
4.704	0.271562	0.365944	0.331729
4.707	0.287428	0.371741	0.287687
4.71	0.285735	0.372611	0.328724
4.713	0.28382	0.366056	0.293873
4.716	0.273961	0.354347	0.331523
4.719	0.287322	0.376726	0.306679
4.722	0.274353	0.371806	0.292429
4.725	0.267088	0.357836	0.299636
4.728	0.27775	0.370761	0.348006
4.731	0.26737	0.385143	0.333556
4.734	0.264005	0.348809	0.328464
4.737	0.284385	0.398159	0.320375
4.74	0.282418	0.36752	0.299345
4.743	0.274928	0.37427	0.298033
4.746	0.289995	0.332132	0.315515
4.749	0.298728	0.380538	0.336844
4.752	0.27039	0.339802	0.301185
4.755	0.271297	0.358518	0.303391
4.758	0.282204	0.368274	0.315753
4.761	0.282309	0.379446	0.335626
4.764	0.275441	0.387697	0.328536
4.767	0.289839	0.342977	0.303753
4.77	0.275449	0.351591	0.317837
4.773	0.274076	0.386903	0.309905
4.776	0.292488	0.368802	0.328286
4.779	0.269112	0.355686	0.332458
4.782	0.280062	0.3974	0.32203
4.785	0.264097	0.353174	0.316042
4.788	0.289055	0.38493	0.326432
4.791	0.280873	0.380234	0.31417
4.794	0.283117	0.373544	0.303868
4.797	0.268086	0.360232	0.341011
4.8	0.284498	0.349014	0.325981
4.803	0.275256	0.347265	0.334121
4.806	0.255983	0.389526	0.326313
4.809	0.283208	0.36779	0.319627
4.812	0.294165	0.385549	0.350432
4.815	0.270531	0.398522	0.322169
4.818	0.294455	0.355949	0.291203
4.821	0.293326	0.384579	0.310854
4.824	0.272752	0.35607	0.317629
4.827	0.295146	0.363011	0.306531
4.83	0.254272	0.395992	0.2966
4.833	0.289538	0.36963	0.310312
4.836	0.28698	0.391032	0.319073
4.839	0.291082	0.406973	0.285677
4.842	0.264708	0.37868	0.323424
4.845	0.271245	0.378862	0.274229
4.848	0.284987	0.379487	0.32279
4.851	0.272683	0.365889	0.331721
4.854	0.282311	0.368783	0.301032
4.857	0.274983	0.350371	0.300229
4.86	0.299064	0.37332	0.304889
4.863	0.24992	0.3799	0.302459
4.866	0.271638	0.371255	0.334146
4.869	0.284828	0.384189	0.315807
4.872	0.277244	0.36987	0.285034
4.875	0.291509	0.352945	0.307082
4.878	0.267843	0.380167	0.297135
4.881	0.272178	0.370307	0.325797
4.884	0.278908	0.358953	0.318325
4.887	0.273459	0.395924	0.323094
4.89	0.253766	0.346386	0.303382
4.893	0.289882	0.357756	0.32001
4.896	0.272904	0.391552	0.298998
4.899	0.271686	0.374473	0.328191
4.902	0.267801	0.39287	0.315254
4.905	0.27755	0.359648	0.329709
4.908	0.268675	0.382115	0.311811
4.911	0.266253	0.363031	0.323139
4.914	0.290444	0.378509	0.321014
4.917	0.275629	0.385517	0.312813
4.92	0.29648	0.342002	0.286943
4.923	0.252227	0.33688	0.325226
4.926	0.282546	0.386376	0.308699
4.929	0.265121	0.349979	0.309276
4.932	0.269976	0.358168	0.299283
4.935	0.27671	0.366544	0.329486
4.938	0.271639	0.372497	0.325509
4.941	0.255475	0.361862	0.313769
4.944	0.287827	0.363228	0.328208
4.947	0.268764	0.360284	0.322275
4.95	0.297839	0.332942	0.328313
4.953	0.26548	0.386051	0.311773
4.956	0.283473	0.373483	0.326959
4.959	0.260903	0.328492	0.315898
4.962	0.252657	0.346029	0.331873
4.965	0.274485	0.351264	0.313573
4.968	0.278213	0.356475	0.283232
4.971	0.24459	0.380155	0.33227
4.974	0.280605	0.34911	0.325271
4.977	0.260034	0.382456	0.276202
4.98	0.262855	0.371575	0.289258
4.983	0.286031	0.364375	0.300856
4.986	0.280603	0.382595	0.324479
4.989	0.265087	0.357939	0.293445
4.992	0.255206	0.346662	0.316721
4.995	0.277432	0.368422	0.307401
4.998	0.250765	0.394756	0.307984
5.001	0.271092	0.346054	0.308652
5.004	0.255422	0.371071	0.308649
5.007	0.281474	0.382334	0.314073
5.01	0.278604	0.371696	0.319388
5.013	0.279892	0.352187	0.316987
5.016	0.255025	0.362561	0.313329
5.019	0.272849	0.374351	0.303202
5.022	0.272316	0.37798	0.310441
5.025	0.255633	0.371645	0.302367
5.028	0.27207	0.379697	0.306666
5.031	0.286901	0.365125	0.305493
5.034	0.293034	0.382385	0.308379
5.037	0.26035	0.370041	0.299328
5.04	0.274311	0.351972	0.314007
5.043	0.284449	0.352937	0.303516
5.046	0.282623	0.364155	0.318996
5.049	0.273162	0.359155	0.291139
5.052	0.287056	0.362911	0.321302
5.055	0.298822	0.36474	0.308101
5.058	0.288099	0.343977	0.289804
5.061	0.277394	0.35223	0.31309
5.064	0.254049	0.350482	0.3147
5.067	0.276285	0.361414	0.307683
5.07	0.249082	0.368147	0.303084
5.073	0.271728	0.360346	0.322703
5.076	0.25879	0.364691	0.334569
5.079	0.277031	0.363151	0.312752
5.082	0.26066	0.368056	0.290652
5.085	0.281335	0.39977	0.301696
5.088	0.286022	0.343976	0.318045
5.091	0.258708	0.358884	0.295769
5.094	0.270698	0.357367	0.327992
5.097	0.281037	0.364178	0.305431
5.1	0.268431	0.352682	0.299794
5.103	0.263754	0.358956	0.316137
5.106	0.283377	0.371833	0.319628
5.109	0.26293	0.374059	0.305986
5.112	0.263066	0.379773	0.318854
5.115	0.254722	0.367517	0.325949
5.118	0.256391	0.35977	0.315379
5.121	0.265614	0.378112	0.311973
5.124	0.260623	0.355375	0.314443
5.127	0.274368	0.343112	0.312572
5.13	0.246526	0.355338	0.32159
5.133	0.263688	0.39022	0.305005
5.136	0.24115	0.377923	0.305872
5.139	0.260309	0.36189	0.299604
5.142	0.289572	0.397642	0.322001
5.145	0.280049	0.367093	0.295355
5.148	0.257871	0.388934	0.307499
5.151	0.262642	0.366326	0.32695
5.154	0.28673	0.367571	0.30508
5.157	0.278188	0.370037	0.290561
5.16	0.27101	0.365947	0.290904
5.163	0.26686	0.365009	0.325339
5.166	0.285441	0.335867	0.316658
5.169	0.274102	0.363445	0.31016
5.172	0.265433	0.375856	0.30596
5.175	0.269842	0.339436	0.294855
5.178	0.288882	0.362013	0.293637
5.181	0.265299	0.368062	0.324453
5.184	0.258217	0.354294	0.292986
5.187	0.256909	0.352716	0.337853
5.19	0.288368	0.376017	0.2974
5.193	0.268215	0.349702	0.311044
5.196	0.276048	0.403049	0.318874
5.199	0.307213	0.328954	0.300541
5.202	0.285692	0.352099	0.310895
5.205	0.274936	0.349679	0.296372
5.208	0.267111	0.356354	0.290894
5.211	0.281377	0.364069	0.297975
5.214	0.273383	0.335555	0.304099
5.217	0.283975	0.356458	0.310455
5.22	0.287648	0.377613	0.298995
5.223	0.282753	0.353956	0.319606
5.226	0.281769	0.377415	0.311696
5.229	0.267427	0.334908	0.293763
5.232	0.273166	0.375974	0.318933
5.235	0.279891	0.348324	0.308118
5.238	0.274342	0.356125	0.319194
5.241	0.265452	0.376464	0.296532
5.244	0.261744	0.37746	0.302799
5.247	0.28134	0.366825	0.296765
5.25	0.258601	0.366483	0.2953
5.253	0.257976	0.338365	0.309539
5.256	0.281649	0.356913	0.31423
5.259	0.275338	0.359951	0.293393
5.262	0.266017	0.370599	0.285876
5.265	0.262066	0.352449	0.314707
5.268	0.283975	0.342457	0.298561
5.271	0.261912	0.360567	0.312937
5.274	0.274801	0.369844	0.28601
5.277	0.262773	0.360178	0.325183
5.28	0.260883	0.346716	0.306676
5.283	0.262098	0.367953	0.289072
5.286	0.245437	0.34299	0.308021
5.289	0.269816	0.344209	0.281774
5.292	0.282317	0.332595	0.288092
5.295	0.266413	0.366016	0.28608
5.298	0.269834	0.372173	0.271761
5.301	0.288991	0.356308	0.317941
5.304	0.288024	0.344636	0.29044
5.307	0.275395	0.347104	0.299467
5.31	0.243715	0.336637	0.314107
5.313	0.259894	0.377707	0.312114
5.316	0.283405	0.333927	0.301796
5.319	0.277366	0.359022	0.296763
5.322	0.272428	0.361735	0.323745
5.325	0.261594	0.355885	0.301375
5.328	0.265807	0.333003	0.309927
5.331	0.26181	0.356725	0.30246
5.334	0.292985	0.369455	0.321313
5.337	0.281555	0.368868	0.308859
5.34	0.266214	0.352914	0.317784
5.343	0.2722	0.387084	0.280663
5.346	0.262181	0.362093	0.288617
5.349	0.258887	0.346998	0.321551
5.352	0.282082	0.356585	0.317758
5.355	0.284033	0.387612	0.289309
5.358	0.271244	0.333865	0.295046
5.361	0.293632	0.391764	0.278812
5.364	0.280376	0.383903	0.306183
5.367	0.279519	0.353412	0.323525
5.37	0.254811	0.333564	0.322813
5.373	0.287382	0.378207	0.30974
5.376	0.256741	0.37239	0.295504
5.379	0.272925	0.374076	0.312843
5.382	0.29805	0.379299	0.321789
5.385	0.246077	0.362602	0.328263
5.388	0.275511	0.369656	0.312992
5.391	0.294024	0.368823	0.316161
5.394	0.268396	0.383921	0.279553
5.397	0.240545	0.379536	0.322463
5.4	0.251451	0.395054	0.331719
5.403	0.306919	0.348563	0.309031
5.406	0.239862	0.367539	0.322465
5.409	0.273323	0.344771	0.334269
5.412	0.290312	0.347421	0.281823
5.415	0.253272	0.360675	0.300461
5.418	0.280113	0.358394	0.311788
5.421	0.267628	0.357456	0.302089
5.424	0.264994	0.367738	0.313539
5.427	0.265058	0.387834	0.334316
5.43	0.249245	0.348876	0.314139
5.433	0.269656	0.348635	0.299177
5.436	0.255758	0.355079	0.305326
5.439	0.280087	0.366779	0.301103
5.442	0.263838	0.364867	0.307272
5.445	0.293193	0.345336	0.30673
5.448	0.257648	0.366437	0.306511
5.451	0.259118	0.376783	0.300774
5.454	0.248513	0.335444	0.308553
5.457	0.270661	0.36857	0.322252
5.46	0.268648	0.352615	0.310026
5.463	0.273544	0.394779	0.336227
5.466	0.263628	0.355065	0.314327
5.469	0.279035	0.355719	0.332475
5.472	0.276205	0.334043	0.338031
5.475	0.282367	0.364003	0.293677
5.478	0.275917	0.38818	0.306119
5.481	0.268354	0.392373	0.31393
5.484	0.254994	0.353453	0.320835
5.487	0.27531	0.363373	0.304035
5.49	0.265794	0.356947	0.304005
5.493	0.257478	0.337032	0.317518
5.496	0.258941	0.339375	0.318736
5.499	0.276096	0.347553	0.302366
5.502	0.28166	0.358295	0.308166
5.505	0.271367	0.36161	0.301443
5.508	0.264249	0.33651	0.318547
5.511	0.263594	0.373183	0.274237
5.514	0.267122	0.358028	0.306094
5.517	0.266141	0.381549	0.276397
5.52	0.267329	0.372172	0.2589
5.523	0.283562	0.342672	0.291987
5.526	0.282701	0.35806	0.307162
5.529	0.272284	0.320084	0.329735
5.532	0.265141	0.367129	0.296582
5.535	0.263154	0.359062	0.299726
5.538	0.27053	0.368466	0.297039
5.541	0.276909	0.391891	0.292909
5.544	0.256149	0.370865	0.303414
5.547	0.278874	0.340396	0.305426
5.55	0.270051	0.349991	0.302783
5.553	0.265539	0.343577	0.326789
5.556	0.268744	0.339029	0.32063
5.559	0.267386	0.332239	0.303077
5.562	0.260776	0.381388	0.301342
5.565	0.270535	0.341311	0.307166
5.568	0.265646	0.359578	0.30378
5.571	0.27441	0.357989	0.291166
5.574	0.277519	0.379604	0.302107
5.577	0.277481	0.375791	0.307531
5.58	0.259603	0.370188	0.289538
5.583	0.280738	0.372874	0.293444
5.586	0.262269	0.351146	0.294544
5.589	0.268431	0.347092	0.299074
5.592	0.287642	0.328084	0.306153
5.595	0.257003	0.390006	0.300547
5.598	0.282482	0.354057	0.332795
5.601	0.244176	0.370433	0.297726
5.604	0.277967	0.370658	0.297974
5.607	0.244241	0.338208	0.314383
5.61	0.271953	0.371497	0.32694
5.613	0.263542	0.373396	0.279088
5.616	0.25947	0.344166	0.301759
5.619	0.256958	0.356664	0.295602
5.622	0.276579	0.344467	0.289492
5.625	0.231009	0.330576	0.28859
5.628	0.261687	0.345386	0.311618
5.631	0.25411	0.364392	0.312732
5.634	0.281247	0.341528	0.296387
5.637	0.289154	0.357206	0.33148
5.64	0.272718	0.338448	0.301759
5.643	0.244923	0.33058	0.308668
5.646	0.261533	0.32849	0.289931
5.649	0.255284	0.387053	0.305968
5.652	0.283274	0.360929	0.29682
5.655	0.262204	0.358131	0.314399
5.658	0.281149	0.393958	0.288187
5.661	0.274803	0.334667	0.298347
5.664	0.243245	0.353083	0.294305
5.667	0.226552	0.373229	0.303592
5.67	0.273986	0.368554	0.27393
5.673	0.28074	0.355054	0.300056
5.676	0.227511	0.358327	0.29819
5.679	0.272023	0.350454	0.305066
5.682	0.285431	0.311621	0.273466
5.685	0.271798	0.347839	0.347554
5.688	0.270738	0.345463	0.3021
5.691	0.29871	0.362947	0.324374
5.694	0.256029	0.358502	0.315702
5.697	0.279857	0.345738	0.299157
5.7	0.28557	0.333054	0.322206
5.703	0.287079	0.383002	0.308286
5.706	0.269182	0.357269	0.293757
5.709	0.268165	0.366734	0.314981
5.712	0.257728	0.372443	0.307848
5.715	0.273047	0.372435	0.288103
5.718	0.254563	0.331605	0.264174
5.721	0.275259	0.301032	0.310225
5.724	0.25231	0.347736	0.320263
5.727	0.271975	0.384955	0.295684
5.73	0.265963	0.371173	0.312075
5.733	0.248093	0.339874	0.30389
5.736	0.251313	0.318439	0.321962
5.739	0.272187	0.334757	0.28903
5.742	0.267572	0.3582	0.292173
5.745	0.238612	0.345401	0.294282
5.748	0.257418	0.321631	0.279682
5.751	0.274446	0.365327	0.31984
5.754	0.262276	0.369784	0.307547
5.757	0.273419	0.363043	0.307603
5.76	0.258285	0.383563	0.291269
5.763	0.275865	0.3719	0.314738
5.766	0.255281	0.358849	0.304382
5.769	0.248131	0.37136	0.294351
5.772	0.253957	0.346225	0.299056
5.775	0.256559	0.35969	0.266195
5.778	0.258697	0.351068	0.282682
5.781	0.272221	0.353015	0.295152
5.784	0.257447	0.343697	0.299611
5.787	0.26989	0.366867	0.294443
5.79	0.270498	0.352405	0.325881
5.793	0.2958	0.356933	0.309775
5.796	0.231693	0.356039	0.296191
5.799	0.268398	0.329726	0.278412
5.802	0.244283	0.37375	0.331323
5.805	0.263164	0.343841	0.304891
5.808	0.266827	0.330251	0.296217
5.811	0.274933	0.372893	0.332591
5.814	0.269054	0.351988	0.29065
5.817	0.270068	0.335078	0.327663
5.82	0.257863	0.322577	0.300811
5.823	0.252473	0.38978	0.30549
5.826	0.244815	0.35388	0.279148
5.829	0.279157	0.34699	0.27862
5.832	0.235741	0.362015	0.305613
5.835	0.260004	0.338881	0.281041
5.838	0.247738	0.35951	0.300697
5.841	0.291053	0.369463	0.283944
5.844	0.270105	0.368417	0.320094
5.847	0.257138	0.36247	0.316412
5.85	0.282717	0.353919	0.306003
5.853	0.261311	0.329482	0.280576
5.856	0.265957	0.369335	0.301734
5.859	0.258043	0.336045	0.278545
5.862	0.271815	0.362817	0.283159
5.865	0.263607	0.341251	0.318373
5.868	0.260454	0.366184	0.306186
5.871	0.281536	0.365114	0.28656
5.874	0.241667	0.371347	0.273544
5.877	0.277762	0.34306	0.284139
5.88	0.275345	0.342601	0.298457
5.883	0.250519	0.355296	0.282829
5.886	0.27518	0.355234	0.298739
5.889	0.271894	0.304538	0.30305
5.892	0.263005	0.38518	0.272297
5.895	0.284409	0.33333	0.324833
5.898	0.257477	0.327836	0.305289
5.901	0.227206	0.338458	0.299846
5.904	0.286531	0.328528	0.306511
5.907	0.251096	0.348616	0.285507
5.91	0.265848	0.321814	0.275451
5.913	0.258021	0.310293	0.286859
5.916	0.274087	0.326321	0.311677
5.919	0.234825	0.313058	0.275646
5.922	0.246185	0.376235	0.274171
5.925	0.24624	0.367848	0.273737
5.928	0.249394	0.33909	0.325485
5.931	0.266116	0.3993	0.281577
5.934	0.268639	0.382276	0.323644
5.937	0.263381	0.358758	0.296537
5.94	0.270249	0.358275	0.310648
5.943	0.261239	0.346256	0.279405
5.946	0.245963	0.350676	0.329413
5.949	0.264727	0.363305	0.312064
5.952	0.257322	0.334496	0.279291
5.955	0.259436	0.375842	0.280182
5.958	0.256597	0.333715	0.276325
5.961	0.291094	0.328929	0.288828
5.964	0.243707	0.331464	0.282747
5.967	0.226652	0.381687	0.297002
5.97	0.231909	0.353413	0.30532
5.973	0.260681	0.33619	0.271937
5.976	0.238897	0.339683	0.30912
5.979	0.255931	0.372772	0.290073
5.982	0.249577	0.328724	0.269609
5.985	0.27188	0.328	0.269762
5.988	0.244001	0.350235	0.302011
5.991	0.276369	0.363688	0.275679
5.994	0.261518	0.338049	0.282981
[truncated: 1,511 more rows]
