# Supplementary material for: Binary-FRET reveals transient excited-state structure associated with activity-dependent CaMKII - NR2B binding and adaptation
Source: Nat Commun. 2022 Oct 25;13:6335. doi: 10.1038/s41467-022-33795-8 (PMC9596428; doi:10.1038/s41467-022-33795-8)
Supplement: Supplementary file 3 — Source Data [file 41467_2022_33795_MOESM3_ESM.zip › Nat Comm Source Data Files Excel folder/S6 Excel folder/EGTA 0 5mM TRA.xls]

## Sheet: EGTA 0 5mM TRA
	0 min	30 min	180 min
0	0.0955776	0.201405	0.199466
0.003	0.134535	0.271673	0.240492
0.006	0.156014	0.262628	0.226416
0.009	0.115269	0.262398	0.245368
0.012	0.127993	0.246892	0.20247
0.015	0.16379	0.273489	0.228579
0.018	0.120419	0.216542	0.266782
0.021	0.162375	0.302035	0.24791
0.024	0.155266	0.275409	0.230436
0.027	0.178066	0.276062	0.249906
0.03	0.181056	0.306292	0.263781
0.033	0.180361	0.273008	0.257411
0.036	0.207554	0.307632	0.243804
0.039	0.195661	0.290303	0.288848
0.042	0.218429	0.312746	0.273732
0.045	0.2231	0.300072	0.310613
0.048	0.203356	0.321385	0.327703
0.051	0.217968	0.313979	0.31534
0.054	0.21318	0.333515	0.288856
0.057	0.233549	0.333628	0.32275
0.06	0.280179	0.330876	0.316888
0.063	0.247939	0.357859	0.334519
0.066	0.262868	0.353148	0.351214
0.069	0.284024	0.347234	0.330278
0.072	0.267912	0.375944	0.33346
0.075	0.276144	0.379332	0.353933
0.078	0.264024	0.355845	0.369379
0.081	0.299569	0.383359	0.364937
0.084	0.319406	0.390383	0.379121
0.087	0.298221	0.379751	0.377281
0.09	0.319606	0.395516	0.372146
0.093	0.328523	0.414601	0.38326
0.096	0.325266	0.38971	0.402374
0.099	0.33197	0.420949	0.390437
0.102	0.32801	0.404102	0.404995
0.105	0.338792	0.420273	0.403012
0.108	0.32611	0.421636	0.394478
0.111	0.331165	0.424552	0.420276
0.114	0.349622	0.433142	0.422386
0.117	0.362064	0.439227	0.420249
0.12	0.358018	0.427916	0.42658
0.123	0.359705	0.440922	0.440894
0.126	0.365299	0.448195	0.437982
0.129	0.358181	0.444044	0.44442
0.132	0.370227	0.444124	0.44691
0.135	0.394551	0.450631	0.451804
0.138	0.378481	0.447766	0.453383
0.141	0.390629	0.451596	0.451153
0.144	0.391662	0.457155	0.451965
0.147	0.382597	0.468092	0.455405
0.15	0.392851	0.461142	0.451896
0.153	0.382634	0.462968	0.463833
0.156	0.391652	0.46116	0.461732
0.159	0.39927	0.458762	0.46673
0.162	0.409757	0.470288	0.47012
0.165	0.407296	0.481229	0.468195
0.168	0.403623	0.468471	0.462648
0.171	0.413891	0.478977	0.472606
0.174	0.413336	0.462973	0.480291
0.177	0.400375	0.482197	0.475275
0.18	0.416557	0.469654	0.480107
0.183	0.415278	0.459182	0.465769
0.186	0.412081	0.494108	0.47567
0.189	0.423491	0.479369	0.480119
0.192	0.427151	0.471008	0.482848
0.195	0.421385	0.48032	0.475961
0.198	0.399319	0.477162	0.477226
0.201	0.42671	0.490133	0.47178
0.204	0.426979	0.480476	0.485975
0.207	0.415857	0.489149	0.475972
0.21	0.426213	0.494792	0.490585
0.213	0.417404	0.489758	0.481071
0.216	0.411937	0.484506	0.486274
0.219	0.428228	0.493903	0.485453
0.222	0.433157	0.482411	0.475005
0.225	0.423259	0.485389	0.478543
0.228	0.423497	0.484881	0.494044
0.231	0.426592	0.494585	0.485152
0.234	0.432269	0.482638	0.488204
0.237	0.420885	0.487258	0.488155
0.24	0.426883	0.495995	0.479084
0.243	0.436013	0.485937	0.473006
0.246	0.431378	0.491539	0.490797
0.249	0.432903	0.480488	0.47677
0.252	0.43406	0.485109	0.486492
0.255	0.431571	0.498552	0.479555
0.258	0.433022	0.483863	0.482192
0.261	0.428503	0.477261	0.485532
0.264	0.442263	0.483454	0.484103
0.267	0.426457	0.49251	0.490924
0.27	0.424335	0.48974	0.483527
0.273	0.423912	0.488324	0.484415
0.276	0.429578	0.495929	0.482741
0.279	0.410356	0.485999	0.486654
0.282	0.432822	0.488464	0.472754
0.285	0.429809	0.487374	0.493878
0.288	0.423726	0.490683	0.487927
0.291	0.425016	0.481177	0.499246
0.294	0.431694	0.497233	0.486157
0.297	0.426212	0.490998	0.481144
0.3	0.426501	0.489554	0.473922
0.303	0.425034	0.488082	0.474389
0.306	0.438251	0.479885	0.491057
0.309	0.42627	0.491569	0.483819
0.312	0.434458	0.492445	0.480185
0.315	0.43615	0.490604	0.488695
0.318	0.432474	0.478459	0.486235
0.321	0.42133	0.487396	0.493932
0.324	0.419396	0.486319	0.485617
0.327	0.418309	0.487217	0.476136
0.33	0.429221	0.4725	0.482107
0.333	0.429204	0.470441	0.481604
0.336	0.420451	0.480201	0.479006
0.339	0.42519	0.492738	0.479757
0.342	0.410175	0.491309	0.485305
0.345	0.425027	0.479283	0.477686
0.348	0.421768	0.483112	0.484723
0.351	0.426584	0.474392	0.484914
0.354	0.433956	0.475285	0.475559
0.357	0.438782	0.485427	0.4775
0.36	0.419058	0.481793	0.477157
0.363	0.43262	0.472099	0.477679
0.366	0.421709	0.487299	0.483068
0.369	0.43069	0.482715	0.476235
0.372	0.423605	0.490201	0.474728
0.375	0.438226	0.485404	0.480753
0.378	0.417882	0.485838	0.474643
0.381	0.427143	0.47703	0.472593
0.384	0.413854	0.492238	0.484462
0.387	0.432183	0.491312	0.484257
0.39	0.424925	0.481163	0.470215
0.393	0.423916	0.491462	0.479468
0.396	0.429809	0.496527	0.48635
0.399	0.429511	0.472751	0.470489
0.402	0.425698	0.478297	0.485101
0.405	0.426905	0.479105	0.480263
0.408	0.439815	0.475753	0.4743
0.411	0.424394	0.479438	0.482292
0.414	0.410427	0.476099	0.470582
0.417	0.428761	0.479717	0.473584
0.42	0.412226	0.480378	0.482555
0.423	0.416488	0.483079	0.489406
0.426	0.420434	0.491968	0.477484
0.429	0.423672	0.482925	0.480073
0.432	0.415361	0.479456	0.47572
0.435	0.410296	0.470702	0.480748
0.438	0.42744	0.484755	0.478802
0.441	0.422454	0.479851	0.47569
0.444	0.417005	0.481132	0.483219
0.447	0.409347	0.469393	0.476004
0.45	0.414288	0.485041	0.478042
0.453	0.413681	0.483076	0.485809
0.456	0.420782	0.476755	0.46046
0.459	0.417557	0.470956	0.478177
0.462	0.420654	0.48922	0.479029
0.465	0.408222	0.483699	0.473598
0.468	0.414757	0.478533	0.477099
0.471	0.420201	0.485368	0.479242
0.474	0.421098	0.481821	0.476811
0.477	0.421288	0.4868	0.470235
0.48	0.406489	0.477447	0.47886
0.483	0.419288	0.482466	0.473166
0.486	0.417026	0.478491	0.471673
0.489	0.422346	0.485465	0.475978
0.492	0.417242	0.487111	0.481596
0.495	0.410879	0.483281	0.473298
0.498	0.430511	0.485098	0.477102
0.501	0.407336	0.475489	0.470647
0.504	0.407421	0.471945	0.476057
0.507	0.425638	0.473737	0.490742
0.51	0.40093	0.48556	0.476101
0.513	0.420029	0.487632	0.475199
0.516	0.423512	0.470716	0.485062
0.519	0.415117	0.468203	0.46793
0.522	0.41637	0.470136	0.477066
0.525	0.403982	0.487973	0.479452
0.528	0.414262	0.484401	0.459552
0.531	0.410736	0.473966	0.477946
0.534	0.406039	0.46978	0.474338
0.537	0.426476	0.468866	0.476674
0.54	0.413163	0.4738	0.473363
0.543	0.419775	0.481311	0.475746
0.546	0.408546	0.472925	0.477391
0.549	0.414994	0.464362	0.471286
0.552	0.42331	0.479977	0.46849
0.555	0.406501	0.475909	0.464255
0.558	0.418642	0.480017	0.467698
0.561	0.402043	0.475099	0.472074
0.564	0.403645	0.474303	0.473894
0.567	0.417339	0.47366	0.467609
0.57	0.397759	0.476559	0.465258
0.573	0.403448	0.483903	0.459548
0.576	0.404678	0.474324	0.468765
0.579	0.403332	0.477583	0.468845
0.582	0.394983	0.476248	0.471211
0.585	0.401988	0.489004	0.469123
0.588	0.402113	0.467795	0.486
0.591	0.402265	0.465168	0.467706
0.594	0.395684	0.480361	0.471442
0.597	0.414326	0.475774	0.471029
0.6	0.413915	0.48631	0.469923
0.603	0.41093	0.475193	0.461612
0.606	0.388811	0.48852	0.477073
0.609	0.406808	0.476296	0.475566
0.612	0.402303	0.465371	0.474214
0.615	0.392163	0.473487	0.477384
0.618	0.397268	0.475937	0.466155
0.621	0.393472	0.47189	0.46211
0.624	0.401269	0.480724	0.470703
0.627	0.403591	0.468883	0.48056
0.63	0.407129	0.458385	0.475665
0.633	0.407663	0.460584	0.470172
0.636	0.397273	0.473568	0.469847
0.639	0.406184	0.479843	0.467877
0.642	0.393964	0.468492	0.460632
0.645	0.392143	0.456742	0.468545
0.648	0.390786	0.467853	0.461955
0.651	0.39834	0.474423	0.465918
0.654	0.409132	0.473479	0.466599
0.657	0.394736	0.481841	0.466572
0.66	0.396597	0.458597	0.467196
0.663	0.394641	0.477581	0.45946
0.666	0.402247	0.471991	0.45764
0.669	0.392948	0.475785	0.476054
0.672	0.394646	0.47898	0.475953
0.675	0.389181	0.471901	0.46974
0.678	0.402217	0.460738	0.460071
0.681	0.39334	0.455989	0.466955
0.684	0.407256	0.467879	0.466794
0.687	0.396331	0.470698	0.465053
0.69	0.394286	0.468545	0.454328
0.693	0.399271	0.474386	0.474914
0.696	0.395819	0.470522	0.471069
0.699	0.390907	0.472846	0.464059
0.702	0.403165	0.466577	0.465322
0.705	0.389457	0.474632	0.460886
0.708	0.404145	0.46558	0.464417
0.711	0.399531	0.475337	0.463398
0.714	0.400103	0.466674	0.460472
0.717	0.393641	0.473929	0.45601
0.72	0.384033	0.466196	0.469704
0.723	0.395866	0.462551	0.474539
0.726	0.392713	0.464714	0.470653
0.729	0.393936	0.462682	0.45725
0.732	0.399213	0.456285	0.463001
0.735	0.398335	0.46449	0.455915
0.738	0.4017	0.46388	0.470946
0.741	0.392877	0.46624	0.476389
0.744	0.400311	0.457589	0.457268
0.747	0.41163	0.462198	0.463497
0.75	0.40111	0.474841	0.460935
0.753	0.390222	0.471556	0.455686
0.756	0.398096	0.484097	0.458917
0.759	0.393832	0.467071	0.461379
0.762	0.398673	0.453454	0.462104
0.765	0.39421	0.466278	0.470205
0.768	0.395612	0.458519	0.467644
0.771	0.395722	0.467381	0.458039
0.774	0.397078	0.471292	0.460476
0.777	0.388741	0.468778	0.468072
0.78	0.400965	0.459624	0.461799
0.783	0.391697	0.473033	0.459233
0.786	0.390476	0.479915	0.461645
0.789	0.388482	0.460592	0.470833
0.792	0.395226	0.455862	0.457094
0.795	0.385925	0.478909	0.469948
0.798	0.388731	0.477302	0.476493
0.801	0.398946	0.452412	0.465418
0.804	0.404634	0.465149	0.453388
0.807	0.392143	0.489938	0.476834
0.81	0.39039	0.471799	0.454257
0.813	0.396137	0.45375	0.454348
0.816	0.395006	0.457781	0.450618
0.819	0.398548	0.459244	0.459184
0.822	0.390587	0.480546	0.466429
0.825	0.397294	0.48166	0.463656
0.828	0.395021	0.467206	0.469722
0.831	0.383085	0.461641	0.45638
0.834	0.397054	0.477104	0.455166
0.837	0.401961	0.454826	0.471901
0.84	0.386412	0.453325	0.464507
0.843	0.388085	0.465865	0.454232
0.846	0.393633	0.472058	0.465689
0.849	0.392663	0.468527	0.459958
0.852	0.381189	0.452866	0.466502
0.855	0.379079	0.470073	0.461841
0.858	0.387972	0.474014	0.464411
0.861	0.376624	0.47515	0.448511
0.864	0.386871	0.467054	0.459086
0.867	0.385757	0.450626	0.46151
0.87	0.388071	0.465501	0.466004
0.873	0.3981	0.453665	0.460647
0.876	0.379947	0.464436	0.448977
0.879	0.388179	0.465202	0.453083
0.882	0.397342	0.4644	0.458756
0.885	0.387179	0.461785	0.457107
0.888	0.382683	0.470287	0.460449
0.891	0.396778	0.490113	0.442178
0.894	0.393039	0.447938	0.458664
0.897	0.391419	0.457858	0.454047
0.9	0.387161	0.468993	0.46363
0.903	0.379449	0.458939	0.473434
0.906	0.387317	0.451038	0.45177
0.909	0.387852	0.455019	0.448417
0.912	0.381095	0.453069	0.454013
0.915	0.38366	0.459232	0.450196
0.918	0.383292	0.466554	0.464481
0.921	0.378269	0.46977	0.471672
0.924	0.382104	0.450951	0.455453
0.927	0.375191	0.462103	0.452789
0.93	0.393139	0.462435	0.459313
0.933	0.395001	0.450166	0.471946
0.936	0.376569	0.45936	0.458926
0.939	0.390097	0.452078	0.4442
0.942	0.376318	0.448902	0.456211
0.945	0.385468	0.460556	0.458301
0.948	0.377597	0.454985	0.455111
0.951	0.386321	0.45681	0.461533
0.954	0.385089	0.456981	0.445424
0.957	0.381097	0.462168	0.450403
0.96	0.383206	0.450145	0.462433
0.963	0.391053	0.442766	0.450068
0.966	0.394074	0.471619	0.455435
0.969	0.388405	0.45796	0.456367
0.972	0.390658	0.452353	0.445639
0.975	0.372798	0.464149	0.447174
0.978	0.380538	0.450662	0.457314
0.981	0.375054	0.464129	0.450459
0.984	0.392241	0.444647	0.459607
0.987	0.369543	0.456971	0.456705
0.99	0.389994	0.465047	0.442241
0.993	0.374306	0.453642	0.449445
0.996	0.391139	0.466451	0.455968
0.999	0.376282	0.439951	0.462379
1.002	0.383126	0.455055	0.45173
1.005	0.375863	0.452038	0.442875
1.008	0.390772	0.472235	0.454608
1.011	0.379612	0.450421	0.447359
1.014	0.377147	0.458034	0.447112
1.017	0.391949	0.463673	0.446859
1.02	0.384292	0.44673	0.44879
1.023	0.380218	0.470655	0.455772
1.026	0.378223	0.464645	0.457475
1.029	0.379703	0.4526	0.44933
1.032	0.374126	0.453007	0.46216
1.035	0.373224	0.448753	0.450465
1.038	0.375765	0.463265	0.449925
1.041	0.375423	0.449816	0.44345
1.044	0.377353	0.46221	0.455399
1.047	0.377857	0.448619	0.458819
1.05	0.380812	0.446893	0.455655
1.053	0.378343	0.462352	0.458721
1.056	0.374943	0.451037	0.454266
1.059	0.377488	0.436117	0.439393
1.062	0.366532	0.456469	0.444108
1.065	0.370234	0.45395	0.454893
1.068	0.377198	0.466975	0.461836
1.071	0.374744	0.467419	0.453909
1.074	0.375994	0.443432	0.463074
1.077	0.372695	0.440099	0.459838
1.08	0.359645	0.444062	0.453293
1.083	0.376942	0.461255	0.456118
1.086	0.383958	0.443807	0.446694
1.089	0.37603	0.453957	0.457755
1.092	0.388424	0.456072	0.452534
1.095	0.378369	0.453338	0.458669
1.098	0.36736	0.444254	0.451168
1.101	0.370989	0.448213	0.461982
1.104	0.364942	0.457868	0.43937
1.107	0.379564	0.443658	0.450773
1.11	0.369781	0.439727	0.456242
1.113	0.363135	0.444213	0.449186
1.116	0.376208	0.455031	0.451863
1.119	0.362061	0.452935	0.447493
1.122	0.365422	0.455064	0.437653
1.125	0.371627	0.45458	0.450552
1.128	0.372306	0.450606	0.452297
1.131	0.375816	0.456981	0.449639
1.134	0.381276	0.463675	0.43773
1.137	0.371617	0.452623	0.442999
1.14	0.372405	0.441383	0.458941
1.143	0.380022	0.44184	0.453325
1.146	0.379103	0.466518	0.441961
1.149	0.367343	0.446937	0.452502
1.152	0.371471	0.456404	0.436001
1.155	0.37152	0.456276	0.443631
1.158	0.383146	0.459716	0.454161
1.161	0.367459	0.432756	0.447589
1.164	0.368016	0.444459	0.439682
1.167	0.374024	0.453302	0.444836
1.17	0.37151	0.456068	0.459485
1.173	0.373572	0.461621	0.437499
1.176	0.366046	0.454634	0.443276
1.179	0.359103	0.444046	0.445806
1.182	0.369558	0.461586	0.439213
1.185	0.369295	0.450551	0.440516
1.188	0.371453	0.433109	0.452916
1.191	0.385147	0.444515	0.457037
1.194	0.36737	0.448351	0.436657
1.197	0.371495	0.452543	0.443835
1.2	0.367836	0.451307	0.446688
1.203	0.369708	0.438428	0.450953
1.206	0.366265	0.455621	0.445673
1.209	0.368235	0.461751	0.450547
1.212	0.364398	0.446434	0.443988
1.215	0.3636	0.453407	0.442113
1.218	0.36431	0.454273	0.441352
1.221	0.367614	0.455984	0.44248
1.224	0.351954	0.435674	0.441377
1.227	0.369956	0.44164	0.440138
1.23	0.366826	0.45589	0.443522
1.233	0.352274	0.455487	0.43319
1.236	0.3704	0.434666	0.449228
1.239	0.363791	0.44504	0.447319
1.242	0.369797	0.461264	0.449027
1.245	0.370105	0.461785	0.446606
1.248	0.368447	0.439377	0.44763
1.251	0.36356	0.446731	0.454373
1.254	0.361314	0.440168	0.439137
1.257	0.363769	0.441156	0.446535
1.26	0.36577	0.458986	0.449944
1.263	0.367517	0.440511	0.444629
1.266	0.354258	0.427838	0.445072
1.269	0.36379	0.458218	0.445322
1.272	0.343083	0.439932	0.443272
1.275	0.361894	0.442318	0.431084
1.278	0.354074	0.455546	0.438995
1.281	0.368087	0.448862	0.454648
1.284	0.354567	0.426199	0.457246
1.287	0.364089	0.438293	0.46004
1.29	0.358728	0.4551	0.453122
1.293	0.357093	0.446132	0.454288
1.296	0.36417	0.441672	0.443456
1.299	0.371883	0.441966	0.455802
1.302	0.357744	0.444979	0.444777
1.305	0.356715	0.43473	0.452268
1.308	0.342831	0.461497	0.451478
1.311	0.36133	0.438272	0.442201
1.314	0.361408	0.453484	0.447242
1.317	0.374054	0.447195	0.445003
1.32	0.363349	0.45063	0.460555
1.323	0.354837	0.447385	0.436608
1.326	0.362646	0.424895	0.43279
1.329	0.360728	0.455885	0.446199
1.332	0.355062	0.445131	0.456022
1.335	0.35461	0.452331	0.428948
1.338	0.356267	0.453566	0.455292
1.341	0.352244	0.447953	0.453273
1.344	0.36917	0.418758	0.44856
1.347	0.350603	0.467331	0.452465
1.35	0.363881	0.44347	0.435469
1.353	0.361496	0.42911	0.431503
1.356	0.361866	0.43848	0.447028
1.359	0.370936	0.446982	0.448488
1.362	0.352342	0.438739	0.438655
1.365	0.360162	0.439455	0.442363
1.368	0.349395	0.4428	0.440674
1.371	0.364334	0.435648	0.436279
1.374	0.359283	0.440518	0.441668
1.377	0.365227	0.44999	0.438675
1.38	0.359854	0.438599	0.445759
1.383	0.35261	0.43515	0.446823
1.386	0.351556	0.427943	0.436278
1.389	0.354578	0.450632	0.441341
1.392	0.360367	0.431727	0.436145
1.395	0.352688	0.450803	0.440755
1.398	0.358124	0.450371	0.435925
1.401	0.36144	0.442573	0.449312
1.404	0.361436	0.44102	0.433794
1.407	0.352523	0.430683	0.435973
1.41	0.368051	0.433045	0.447623
1.413	0.356567	0.448829	0.440045
1.416	0.35168	0.443176	0.447525
1.419	0.360394	0.440467	0.445273
1.422	0.355555	0.429405	0.418026
1.425	0.354308	0.433981	0.435538
1.428	0.370955	0.435032	0.436067
1.431	0.361926	0.44874	0.439181
1.434	0.358681	0.457753	0.453929
1.437	0.355235	0.455088	0.440644
1.44	0.360528	0.429311	0.446001
1.443	0.352771	0.45502	0.45496
1.446	0.356277	0.428571	0.43635
1.449	0.356007	0.423048	0.435751
1.452	0.370527	0.461686	0.453322
1.455	0.363302	0.438929	0.442987
1.458	0.359084	0.44964	0.437549
1.461	0.364422	0.439315	0.437975
1.464	0.35563	0.447152	0.428532
1.467	0.341392	0.433388	0.440855
1.47	0.357893	0.440504	0.428858
1.473	0.362911	0.451118	0.438739
1.476	0.371725	0.453659	0.427903
1.479	0.364255	0.45911	0.440076
1.482	0.361797	0.432718	0.431373
1.485	0.357973	0.437921	0.433381
1.488	0.36616	0.444154	0.439112
1.491	0.365177	0.441619	0.438704
1.494	0.359381	0.455419	0.44047
1.497	0.370741	0.446535	0.445558
1.5	0.359245	0.456782	0.438302
1.503	0.379062	0.448898	0.43493
1.506	0.372688	0.452691	0.445194
1.509	0.35194	0.425387	0.443128
1.512	0.366794	0.438516	0.44721
1.515	0.359484	0.440966	0.442898
1.518	0.353365	0.444103	0.426235
1.521	0.355274	0.432922	0.428988
1.524	0.362085	0.442018	0.4365
1.527	0.356602	0.415583	0.449487
1.53	0.351142	0.449596	0.435217
1.533	0.344305	0.448737	0.445381
1.536	0.352844	0.437799	0.435395
1.539	0.348461	0.435334	0.460799
1.542	0.370889	0.428836	0.435033
1.545	0.360108	0.422974	0.437016
1.548	0.346383	0.437897	0.442326
1.551	0.355883	0.433037	0.43214
1.554	0.349624	0.438318	0.422699
1.557	0.361818	0.436887	0.44473
1.56	0.371027	0.422981	0.434021
1.563	0.353891	0.446877	0.458644
1.566	0.359372	0.456307	0.441449
1.569	0.355167	0.437006	0.423972
1.572	0.355559	0.426191	0.423729
1.575	0.351628	0.458052	0.424973
1.578	0.368869	0.448473	0.440568
1.581	0.356337	0.42866	0.433954
1.584	0.342306	0.438519	0.43128
1.587	0.349285	0.44584	0.438598
1.59	0.353099	0.430784	0.445078
1.593	0.36391	0.437403	0.436435
1.596	0.360215	0.458269	0.446473
1.599	0.354685	0.435902	0.43795
1.602	0.349978	0.444223	0.443509
1.605	0.344919	0.438683	0.44695
1.608	0.362785	0.441955	0.43039
1.611	0.352955	0.434466	0.431805
1.614	0.354289	0.452539	0.437131
1.617	0.350912	0.423869	0.434502
1.62	0.346838	0.441126	0.42791
1.623	0.345027	0.430057	0.434635
1.626	0.35082	0.436967	0.431989
1.629	0.358529	0.452473	0.440656
1.632	0.355623	0.428797	0.438699
1.635	0.333465	0.434651	0.420733
1.638	0.349553	0.437997	0.443752
1.641	0.351292	0.417421	0.439113
1.644	0.353012	0.435438	0.435687
1.647	0.344771	0.436335	0.433603
1.65	0.340184	0.419598	0.423981
1.653	0.34544	0.451681	0.449024
1.656	0.359205	0.447477	0.445844
1.659	0.351678	0.441452	0.45584
1.662	0.355404	0.422058	0.434096
1.665	0.350958	0.433514	0.440327
1.668	0.34507	0.427649	0.440069
1.671	0.357331	0.442107	0.439619
1.674	0.365135	0.431782	0.437548
1.677	0.343802	0.450638	0.440094
1.68	0.35407	0.447791	0.434508
1.683	0.348573	0.433554	0.435549
1.686	0.355047	0.423009	0.431895
1.689	0.341647	0.4187	0.432874
1.692	0.34886	0.434597	0.425456
1.695	0.355051	0.443361	0.434438
1.698	0.350802	0.431386	0.418642
1.701	0.337758	0.423285	0.416746
1.704	0.351371	0.432196	0.430558
1.707	0.337047	0.436733	0.441986
1.71	0.332675	0.442923	0.435995
1.713	0.350833	0.435477	0.402952
1.716	0.356613	0.428826	0.424811
1.719	0.349658	0.427009	0.416201
1.722	0.354417	0.440042	0.423658
1.725	0.34306	0.439496	0.418533
1.728	0.34596	0.431709	0.42609
1.731	0.348452	0.437723	0.443292
1.734	0.34772	0.459274	0.435756
1.737	0.342188	0.441376	0.426691
1.74	0.345747	0.441297	0.42636
1.743	0.363817	0.449293	0.428901
1.746	0.342365	0.437697	0.430692
1.749	0.350201	0.44773	0.416706
1.752	0.338487	0.429265	0.418145
1.755	0.337676	0.422852	0.420458
1.758	0.353306	0.432837	0.439629
1.761	0.337721	0.428215	0.440905
1.764	0.340463	0.438024	0.420046
1.767	0.3455	0.427493	0.413526
1.77	0.344017	0.432662	0.413874
1.773	0.335066	0.425672	0.433747
1.776	0.356113	0.422528	0.430074
1.779	0.34329	0.429814	0.439491
1.782	0.331327	0.430248	0.435814
1.785	0.346277	0.410827	0.412869
1.788	0.325671	0.427484	0.423301
1.791	0.3357	0.423293	0.433446
1.794	0.348611	0.419926	0.427307
1.797	0.33864	0.424918	0.430249
1.8	0.329077	0.442848	0.440431
1.803	0.343882	0.444313	0.431365
1.806	0.33187	0.43546	0.430427
1.809	0.332367	0.430745	0.422356
1.812	0.350791	0.441911	0.437515
1.815	0.322137	0.426946	0.423863
1.818	0.350014	0.435284	0.43292
1.821	0.338437	0.42127	0.433799
1.824	0.348693	0.419444	0.433213
1.827	0.344655	0.427626	0.442281
1.83	0.358063	0.44015	0.422033
1.833	0.347775	0.41946	0.430573
1.836	0.34095	0.447955	0.421813
1.839	0.327041	0.412575	0.428716
1.842	0.35342	0.44244	0.426894
1.845	0.331477	0.431013	0.438833
1.848	0.332529	0.428894	0.426919
1.851	0.321433	0.429945	0.42884
1.854	0.345512	0.416587	0.437356
1.857	0.34157	0.437695	0.436155
1.86	0.326158	0.416575	0.427177
1.863	0.332845	0.420206	0.427994
1.866	0.329073	0.4249	0.418468
1.869	0.342201	0.423051	0.433524
1.872	0.344305	0.422337	0.436732
1.875	0.331574	0.438108	0.428857
1.878	0.335188	0.442245	0.436491
1.881	0.34115	0.412751	0.446323
1.884	0.347555	0.423335	0.436481
1.887	0.336823	0.427154	0.43784
1.89	0.328464	0.422687	0.427792
1.893	0.328295	0.424731	0.432019
1.896	0.32976	0.458661	0.414103
1.899	0.342138	0.439716	0.423442
1.902	0.333325	0.437124	0.425663
1.905	0.342117	0.424461	0.437716
1.908	0.332011	0.419626	0.412102
1.911	0.337753	0.432698	0.430184
1.914	0.328353	0.426061	0.434014
1.917	0.352538	0.439139	0.430623
1.92	0.335477	0.418805	0.417839
1.923	0.34967	0.421129	0.419316
1.926	0.33762	0.429362	0.413424
1.929	0.340134	0.440557	0.434079
1.932	0.320797	0.418582	0.430626
1.935	0.325636	0.44865	0.41797
1.938	0.333608	0.444215	0.423934
1.941	0.338085	0.423789	0.431365
1.944	0.334204	0.42833	0.417789
1.947	0.335942	0.412343	0.416618
1.95	0.330227	0.433668	0.427015
1.953	0.341827	0.413056	0.419528
1.956	0.345251	0.437653	0.424657
1.959	0.34081	0.425939	0.432718
1.962	0.346384	0.407558	0.432164
1.965	0.325085	0.41404	0.408842
1.968	0.333326	0.427287	0.426033
1.971	0.345456	0.416717	0.4378
1.974	0.339691	0.410048	0.424776
1.977	0.327398	0.422587	0.436425
1.98	0.329241	0.413711	0.429087
1.983	0.33989	0.429719	0.429796
1.986	0.345008	0.421678	0.435133
1.989	0.347438	0.430537	0.436684
1.992	0.329605	0.427805	0.441862
1.995	0.345286	0.425896	0.429439
1.998	0.344417	0.442503	0.433666
2.001	0.346147	0.425485	0.421452
2.004	0.327687	0.429725	0.439736
2.007	0.348288	0.426589	0.424802
2.01	0.351998	0.429943	0.444165
2.013	0.333882	0.431898	0.438072
2.016	0.339539	0.436986	0.443781
2.019	0.332076	0.434538	0.425375
2.022	0.340656	0.410894	0.421701
2.025	0.331791	0.434041	0.433701
2.028	0.339944	0.421059	0.426818
2.031	0.342492	0.420624	0.440458
2.034	0.351493	0.427366	0.436629
2.037	0.347809	0.435005	0.426051
2.04	0.346028	0.425274	0.415917
2.043	0.330804	0.418527	0.42777
2.046	0.336237	0.418603	0.424835
2.049	0.318618	0.414368	0.427794
2.052	0.332816	0.415761	0.430614
2.055	0.322203	0.420454	0.43464
2.058	0.336858	0.428245	0.424658
2.061	0.347318	0.421594	0.430331
2.064	0.327195	0.422649	0.421607
2.067	0.338501	0.429893	0.437498
2.07	0.346225	0.432876	0.42317
2.073	0.33345	0.439665	0.414039
2.076	0.341111	0.420521	0.436873
2.079	0.329556	0.429899	0.423345
2.082	0.320809	0.436228	0.426262
2.085	0.331273	0.415054	0.429234
2.088	0.341157	0.430951	0.410173
2.091	0.321187	0.427611	0.426172
2.094	0.334519	0.430194	0.424268
2.097	0.330571	0.424357	0.427789
2.1	0.332305	0.444871	0.419067
2.103	0.352592	0.439977	0.409072
2.106	0.33292	0.420707	0.428249
2.109	0.328706	0.410004	0.407923
2.112	0.330656	0.416954	0.428543
2.115	0.330968	0.434358	0.415069
2.118	0.320872	0.418843	0.438541
2.121	0.324636	0.40253	0.428044
2.124	0.330928	0.447562	0.421256
2.127	0.337335	0.418914	0.423241
2.13	0.335679	0.419353	0.428849
2.133	0.323229	0.414367	0.4045
2.136	0.322462	0.410602	0.41453
2.139	0.324465	0.435948	0.421379
2.142	0.323203	0.419696	0.439586
2.145	0.329164	0.417155	0.416495
2.148	0.336016	0.412918	0.414071
2.151	0.337923	0.423216	0.410699
2.154	0.340361	0.427179	0.420664
2.157	0.335008	0.457568	0.431037
2.16	0.341175	0.419369	0.410968
2.163	0.334431	0.424511	0.43374
2.166	0.3286	0.411517	0.423942
2.169	0.326334	0.426721	0.418621
2.172	0.304867	0.405319	0.417919
2.175	0.327847	0.425034	0.405925
2.178	0.335622	0.426743	0.414677
2.181	0.319995	0.434962	0.428125
2.184	0.340462	0.413907	0.410712
2.187	0.329885	0.407771	0.408796
2.19	0.337346	0.40675	0.418025
2.193	0.322065	0.436033	0.427543
2.196	0.328574	0.41795	0.415368
2.199	0.330596	0.40843	0.411923
2.202	0.334315	0.415578	0.409197
2.205	0.32263	0.413436	0.411418
2.208	0.337768	0.42675	0.434001
2.211	0.324793	0.418202	0.407824
2.214	0.327696	0.422357	0.426679
2.217	0.334053	0.408163	0.42273
2.22	0.34299	0.424174	0.428293
2.223	0.327555	0.437334	0.411764
2.226	0.333468	0.404572	0.419553
2.229	0.32875	0.422489	0.405424
2.232	0.33476	0.419094	0.410925
2.235	0.317151	0.426304	0.410318
2.238	0.324495	0.414789	0.425355
2.241	0.338709	0.42258	0.42057
2.244	0.330715	0.415946	0.422707
2.247	0.327464	0.40165	0.425979
2.25	0.338295	0.397145	0.421735
2.253	0.336982	0.408381	0.413365
2.256	0.310288	0.425109	0.43541
2.259	0.327045	0.416203	0.41467
2.262	0.338906	0.439311	0.424838
2.265	0.330399	0.415098	0.409618
2.268	0.330928	0.43296	0.429442
2.271	0.32716	0.409164	0.407326
2.274	0.340852	0.421613	0.429692
2.277	0.330122	0.417316	0.407332
2.28	0.33195	0.409172	0.41596
2.283	0.340664	0.399069	0.418313
2.286	0.332278	0.415575	0.423122
2.289	0.334028	0.431544	0.429785
2.292	0.345747	0.410843	0.419234
2.295	0.325501	0.422805	0.413688
2.298	0.329188	0.400226	0.418505
2.301	0.331307	0.426154	0.427063
2.304	0.346592	0.41369	0.418527
2.307	0.310385	0.41553	0.414811
2.31	0.314767	0.423682	0.43444
2.313	0.326988	0.418707	0.430056
2.316	0.331291	0.431761	0.420624
2.319	0.333233	0.409978	0.425513
2.322	0.323424	0.411822	0.427701
2.325	0.32786	0.416271	0.422598
2.328	0.313321	0.414561	0.431883
2.331	0.327374	0.436308	0.418681
2.334	0.335077	0.413872	0.406528
2.337	0.326479	0.428306	0.419219
2.34	0.325982	0.448362	0.414596
2.343	0.324449	0.402262	0.413628
2.346	0.328395	0.409127	0.427311
2.349	0.331107	0.422571	0.414474
2.352	0.344506	0.422038	0.404256
2.355	0.31756	0.425148	0.431455
2.358	0.342297	0.405722	0.41675
2.361	0.318476	0.422676	0.414182
2.364	0.336402	0.412811	0.423357
2.367	0.334792	0.409726	0.43634
2.37	0.322774	0.419028	0.416581
2.373	0.316986	0.420294	0.409645
2.376	0.318824	0.416288	0.421079
2.379	0.324231	0.422863	0.416202
2.382	0.3142	0.411238	0.425239
2.385	0.337408	0.429444	0.402053
2.388	0.331655	0.404096	0.40864
2.391	0.313317	0.39645	0.409804
2.394	0.325022	0.430563	0.42157
2.397	0.322055	0.428979	0.42039
2.4	0.322347	0.433154	0.417825
2.403	0.328095	0.407357	0.410628
2.406	0.325671	0.414153	0.423965
2.409	0.321602	0.417875	0.428386
2.412	0.323207	0.412811	0.43134
2.415	0.331566	0.425379	0.42917
2.418	0.340336	0.41985	0.419813
2.421	0.318826	0.411071	0.403993
2.424	0.320917	0.41363	0.401668
2.427	0.326977	0.417609	0.421838
2.43	0.335604	0.408162	0.411916
2.433	0.317417	0.413709	0.411369
2.436	0.329955	0.440265	0.400232
2.439	0.334701	0.417526	0.411558
2.442	0.335487	0.425607	0.424792
2.445	0.326964	0.395639	0.417588
2.448	0.322111	0.436799	0.407083
2.451	0.327127	0.404856	0.422807
2.454	0.318596	0.392018	0.412324
2.457	0.31987	0.419677	0.417114
2.46	0.315572	0.425964	0.416968
2.463	0.32747	0.437976	0.404963
2.466	0.322427	0.419352	0.411152
2.469	0.335812	0.408281	0.409632
2.472	0.334397	0.426479	0.406949
2.475	0.320552	0.417482	0.424765
2.478	0.318607	0.413094	0.421855
2.481	0.325699	0.411339	0.423668
2.484	0.328225	0.414882	0.423603
2.487	0.341226	0.416376	0.421344
2.49	0.325247	0.421631	0.41279
2.493	0.319146	0.409635	0.416481
2.496	0.322655	0.420858	0.400176
2.499	0.339214	0.422956	0.414516
2.502	0.341117	0.427279	0.414412
2.505	0.326847	0.41688	0.412564
2.508	0.314709	0.434328	0.403313
2.511	0.325399	0.417329	0.40895
2.514	0.319714	0.418241	0.411302
2.517	0.341798	0.413601	0.40694
2.52	0.332147	0.429148	0.429603
2.523	0.317929	0.415318	0.41236
2.526	0.311588	0.404567	0.409318
2.529	0.314814	0.431902	0.414119
2.532	0.341984	0.414647	0.408157
2.535	0.311664	0.402155	0.413529
2.538	0.328954	0.400323	0.401735
2.541	0.326557	0.416234	0.421776
2.544	0.322461	0.427908	0.434699
2.547	0.326228	0.431532	0.418596
2.55	0.328762	0.430205	0.412172
2.553	0.33206	0.417745	0.406835
2.556	0.315335	0.421958	0.425179
2.559	0.31637	0.40712	0.423652
2.562	0.329415	0.409208	0.409052
2.565	0.323122	0.391429	0.412885
2.568	0.330147	0.439139	0.419291
2.571	0.320504	0.432319	0.424452
2.574	0.317882	0.420987	0.420085
2.577	0.334677	0.417665	0.408141
2.58	0.348079	0.410417	0.411807
2.583	0.323948	0.428249	0.422362
2.586	0.325218	0.425339	0.395891
2.589	0.330975	0.426958	0.422568
2.592	0.315172	0.398066	0.389383
2.595	0.329625	0.420722	0.41798
2.598	0.337933	0.413523	0.412895
2.601	0.322588	0.413552	0.418636
2.604	0.32802	0.424974	0.394731
2.607	0.312546	0.425722	0.385322
2.61	0.331785	0.421058	0.445906
2.613	0.325635	0.405852	0.404749
2.616	0.318759	0.398401	0.422105
2.619	0.320974	0.439757	0.409341
2.622	0.314091	0.436668	0.413279
2.625	0.323776	0.410766	0.401198
2.628	0.304846	0.396338	0.413936
2.631	0.321365	0.41785	0.413292
2.634	0.319618	0.422645	0.414681
2.637	0.320818	0.427447	0.421053
2.64	0.325414	0.416127	0.389714
2.643	0.320314	0.398436	0.419296
2.646	0.320934	0.412267	0.405545
2.649	0.318731	0.402954	0.417219
2.652	0.314521	0.408862	0.43844
2.655	0.311397	0.401575	0.408699
2.658	0.332926	0.43452	0.42255
2.661	0.311041	0.418039	0.402144
2.664	0.311308	0.414254	0.405993
2.667	0.309726	0.406598	0.40118
2.67	0.327959	0.407481	0.408888
2.673	0.320387	0.405439	0.414609
2.676	0.325076	0.396614	0.423037
2.679	0.32158	0.41277	0.417944
2.682	0.318388	0.40226	0.399752
2.685	0.315781	0.395661	0.418067
2.688	0.316375	0.401701	0.418182
2.691	0.312447	0.413507	0.42949
2.694	0.317513	0.420839	0.390449
2.697	0.299833	0.404357	0.403914
2.7	0.315528	0.417127	0.392075
2.703	0.326511	0.418312	0.40614
2.706	0.318345	0.414731	0.410089
2.709	0.331377	0.4011	0.428251
2.712	0.328838	0.438019	0.415945
2.715	0.340074	0.411796	0.420397
2.718	0.323213	0.411897	0.406265
2.721	0.319086	0.386667	0.409994
2.724	0.309077	0.420578	0.421885
2.727	0.325396	0.381746	0.417413
2.73	0.309695	0.400318	0.426669
2.733	0.312152	0.409277	0.397551
2.736	0.318258	0.395088	0.419013
2.739	0.302052	0.400407	0.40109
2.742	0.33057	0.391705	0.419242
2.745	0.318387	0.399061	0.405593
2.748	0.332853	0.414725	0.384708
2.751	0.309194	0.431792	0.409607
2.754	0.316567	0.43752	0.378576
2.757	0.30133	0.401817	0.398738
2.76	0.316487	0.40043	0.416091
2.763	0.307091	0.423442	0.400992
2.766	0.308839	0.38403	0.414822
2.769	0.306914	0.415856	0.423156
2.772	0.325354	0.411297	0.390129
2.775	0.31969	0.407488	0.406411
2.778	0.312646	0.399026	0.389621
2.781	0.30629	0.419764	0.399456
2.784	0.296264	0.416663	0.405671
2.787	0.312639	0.413349	0.408726
2.79	0.316461	0.412881	0.406132
2.793	0.311803	0.405271	0.409114
2.796	0.304481	0.37492	0.389079
2.799	0.31517	0.407428	0.398987
2.802	0.300397	0.391004	0.39937
2.805	0.320516	0.431303	0.421603
2.808	0.308703	0.39602	0.414601
2.811	0.308317	0.404096	0.386823
2.814	0.314714	0.393576	0.401184
2.817	0.316039	0.409966	0.408868
2.82	0.295591	0.434538	0.404448
2.823	0.305331	0.408785	0.39225
2.826	0.302186	0.416768	0.401901
2.829	0.304133	0.418197	0.396657
2.832	0.303358	0.374769	0.402236
2.835	0.308566	0.400501	0.411231
2.838	0.327376	0.417324	0.389692
2.841	0.306609	0.391589	0.413264
2.844	0.3045	0.399291	0.398351
2.847	0.31606	0.415638	0.386776
2.85	0.294815	0.404073	0.413008
2.853	0.315011	0.404968	0.409685
2.856	0.320109	0.405002	0.401041
2.859	0.303971	0.411689	0.397135
2.862	0.313818	0.389889	0.41101
2.865	0.322135	0.403867	0.418444
2.868	0.318094	0.403477	0.396658
2.871	0.304946	0.416986	0.424353
2.874	0.322244	0.411464	0.403657
2.877	0.302098	0.402698	0.410464
2.88	0.311446	0.426398	0.398071
2.883	0.313593	0.394972	0.395496
2.886	0.305857	0.405368	0.41702
2.889	0.315409	0.405039	0.39936
2.892	0.308618	0.420762	0.410424
2.895	0.305803	0.411494	0.406846
2.898	0.300422	0.415352	0.404756
2.901	0.306233	0.40086	0.385993
2.904	0.313733	0.397003	0.40761
2.907	0.321396	0.402618	0.412985
2.91	0.315712	0.405714	0.388454
2.913	0.295973	0.420521	0.390528
2.916	0.315068	0.410659	0.401556
2.919	0.305462	0.389358	0.399644
2.922	0.28886	0.397351	0.393353
2.925	0.30597	0.413991	0.403149
2.928	0.312089	0.399118	0.414399
2.931	0.310268	0.405165	0.397755
2.934	0.30475	0.408891	0.390049
2.937	0.329883	0.40103	0.404605
2.94	0.307457	0.394667	0.40054
2.943	0.308477	0.408718	0.401291
2.946	0.312677	0.411895	0.406695
2.949	0.310355	0.418921	0.420429
2.952	0.320921	0.383533	0.404439
2.955	0.291956	0.389325	0.40153
2.958	0.320198	0.401129	0.41279
2.961	0.299091	0.394212	0.40072
2.964	0.30526	0.406936	0.407267
2.967	0.295667	0.41778	0.384776
2.97	0.327249	0.399928	0.390148
2.973	0.314733	0.384287	0.397948
2.976	0.321266	0.403139	0.402589
2.979	0.306027	0.41827	0.406575
2.982	0.310736	0.404264	0.398708
2.985	0.320294	0.39013	0.411727
2.988	0.298009	0.405272	0.393717
2.991	0.313909	0.40505	0.40032
2.994	0.311962	0.400004	0.397106
2.997	0.312594	0.389831	0.390233
3	0.282664	0.41092	0.387843
3.003	0.302713	0.411339	0.417237
3.006	0.31993	0.388355	0.407453
3.009	0.297618	0.384681	0.388889
3.012	0.312253	0.402876	0.399883
3.015	0.310403	0.405795	0.403307
3.018	0.29753	0.410937	0.390204
3.021	0.310884	0.423162	0.393485
3.024	0.31409	0.403496	0.410852
3.027	0.303449	0.4362	0.407705
3.03	0.286018	0.409235	0.404079
3.033	0.302367	0.392818	0.397217
3.036	0.315394	0.410213	0.396556
3.039	0.305236	0.406543	0.40209
3.042	0.300009	0.382118	0.412662
3.045	0.304977	0.386768	0.402485
3.048	0.303382	0.401336	0.409257
3.051	0.306895	0.412375	0.407016
3.054	0.295086	0.394516	0.41931
3.057	0.309529	0.37343	0.397923
3.06	0.325756	0.425827	0.397796
3.063	0.308864	0.421432	0.408562
3.066	0.321551	0.413796	0.390803
3.069	0.287462	0.396604	0.410168
3.072	0.310507	0.399452	0.405689
3.075	0.305702	0.414595	0.392298
3.078	0.315695	0.40193	0.399794
3.081	0.296968	0.375548	0.384122
3.084	0.310003	0.442089	0.371479
3.087	0.304863	0.397467	0.398188
3.09	0.297343	0.392872	0.391956
3.093	0.307245	0.403822	0.399817
3.096	0.314479	0.399154	0.396653
3.099	0.322843	0.391007	0.389522
3.102	0.302138	0.386534	0.39157
3.105	0.310435	0.405988	0.394055
3.108	0.305723	0.397822	0.418292
3.111	0.306671	0.431574	0.381814
3.114	0.306763	0.412698	0.415702
3.117	0.311435	0.39371	0.394679
3.12	0.317576	0.387782	0.387601
3.123	0.316579	0.387765	0.407073
3.126	0.311692	0.425874	0.384576
3.129	0.287834	0.405007	0.373902
3.132	0.299767	0.412014	0.406492
3.135	0.296857	0.395653	0.406152
3.138	0.302401	0.398526	0.405138
3.141	0.317275	0.408854	0.406982
3.144	0.307378	0.403431	0.387948
3.147	0.306418	0.380432	0.40605
3.15	0.304299	0.409178	0.384348
3.153	0.309036	0.427465	0.406915
3.156	0.30181	0.402845	0.409812
3.159	0.315581	0.397622	0.40481
3.162	0.306305	0.384126	0.391751
3.165	0.306037	0.386115	0.394123
3.168	0.29894	0.407554	0.410663
3.171	0.311974	0.39705	0.396083
3.174	0.290073	0.372472	0.401626
3.177	0.30528	0.385461	0.396901
3.18	0.304399	0.396385	0.418641
3.183	0.321733	0.401777	0.396446
3.186	0.297122	0.397357	0.392373
3.189	0.283738	0.39987	0.40193
3.192	0.315541	0.383946	0.397296
3.195	0.309229	0.40147	0.411696
3.198	0.30398	0.405058	0.39162
3.201	0.30653	0.401516	0.411337
3.204	0.283076	0.388641	0.391816
3.207	0.298846	0.397761	0.39363
3.21	0.304407	0.419737	0.376692
3.213	0.290609	0.423311	0.412879
3.216	0.301358	0.409726	0.411332
3.219	0.284888	0.382657	0.394664
3.222	0.283586	0.414968	0.397634
3.225	0.323672	0.400481	0.394745
3.228	0.299771	0.392732	0.395045
3.231	0.290397	0.388205	0.397159
3.234	0.319912	0.387027	0.390569
3.237	0.311249	0.407976	0.376922
3.24	0.306415	0.385508	0.382943
3.243	0.297828	0.385992	0.38759
3.246	0.302501	0.419566	0.390878
3.249	0.278259	0.38353	0.391884
3.252	0.280003	0.396333	0.420494
3.255	0.294826	0.425575	0.388951
3.258	0.278742	0.383647	0.395543
3.261	0.286722	0.404741	0.396471
3.264	0.302528	0.39825	0.377558
3.267	0.306682	0.392584	0.38923
3.27	0.289996	0.388727	0.411215
3.273	0.302533	0.411577	0.3883
3.276	0.287401	0.395985	0.391747
3.279	0.293364	0.410918	0.404945
3.282	0.302751	0.375894	0.397962
3.285	0.290456	0.404401	0.392997
3.288	0.309639	0.373956	0.406126
3.291	0.303579	0.386103	0.378747
3.294	0.289112	0.418185	0.39047
3.297	0.296148	0.391272	0.394219
3.3	0.292896	0.39711	0.382754
3.303	0.307635	0.38138	0.389998
3.306	0.310478	0.385872	0.404351
3.309	0.287503	0.415588	0.401339
3.312	0.292176	0.391612	0.397559
3.315	0.301688	0.409318	0.409632
3.318	0.296207	0.412515	0.406195
3.321	0.297505	0.400107	0.394305
3.324	0.276119	0.379146	0.385482
3.327	0.300685	0.396586	0.403662
3.33	0.286941	0.369854	0.413464
3.333	0.298506	0.38892	0.406556
3.336	0.303101	0.392363	0.391938
3.339	0.295523	0.395681	0.396112
3.342	0.288608	0.389889	0.383155
3.345	0.320105	0.393261	0.383463
3.348	0.291023	0.414875	0.392296
3.351	0.313907	0.388405	0.406066
3.354	0.280682	0.406476	0.415844
3.357	0.304568	0.389855	0.383748
3.36	0.302458	0.410848	0.36432
3.363	0.305696	0.388508	0.402965
3.366	0.287385	0.418783	0.399086
3.369	0.296238	0.391561	0.386423
3.372	0.300789	0.391029	0.388431
3.375	0.295603	0.394971	0.393377
3.378	0.286442	0.404445	0.386064
3.381	0.295158	0.379164	0.40534
3.384	0.284543	0.367466	0.400969
3.387	0.306008	0.39975	0.390016
3.39	0.297669	0.411607	0.398204
3.393	0.298726	0.377893	0.378108
3.396	0.304708	0.374441	0.400812
3.399	0.304684	0.404054	0.399525
3.402	0.282733	0.404832	0.406348
3.405	0.289671	0.409099	0.390426
3.408	0.291212	0.419899	0.378964
3.411	0.307882	0.388062	0.402765
3.414	0.295883	0.406223	0.408501
3.417	0.304677	0.392386	0.405352
3.42	0.305071	0.393303	0.391666
3.423	0.308218	0.413577	0.383206
3.426	0.296597	0.397947	0.374685
3.429	0.31361	0.385844	0.398455
3.432	0.30014	0.400643	0.404594
3.435	0.315306	0.402591	0.414086
3.438	0.295885	0.408616	0.385468
3.441	0.31113	0.38023	0.369896
3.444	0.294725	0.407726	0.386071
3.447	0.293795	0.435321	0.396074
3.45	0.299057	0.400906	0.390894
3.453	0.301242	0.40285	0.402156
3.456	0.296015	0.386339	0.403665
3.459	0.314325	0.382321	0.390009
3.462	0.302312	0.382795	0.407851
3.465	0.299515	0.421474	0.403663
3.468	0.305883	0.390449	0.402852
3.471	0.302634	0.385348	0.399067
3.474	0.299619	0.40078	0.395759
3.477	0.302083	0.393767	0.388066
3.48	0.287711	0.384427	0.392915
3.483	0.291809	0.371735	0.389906
3.486	0.309624	0.389057	0.406885
3.489	0.291892	0.39572	0.401422
3.492	0.304954	0.39694	0.389925
3.495	0.30333	0.399935	0.402084
3.498	0.296773	0.411552	0.394046
3.501	0.305003	0.383601	0.374346
3.504	0.283878	0.401865	0.393349
3.507	0.289355	0.384401	0.407529
3.51	0.296845	0.38988	0.381601
3.513	0.301486	0.414935	0.403869
3.516	0.299694	0.402152	0.411139
3.519	0.31004	0.391182	0.39762
3.522	0.295705	0.393821	0.407068
3.525	0.291191	0.4024	0.390095
3.528	0.294991	0.403643	0.408464
3.531	0.317023	0.404953	0.396084
3.534	0.297794	0.398555	0.398315
3.537	0.298303	0.396564	0.387577
3.54	0.302415	0.376965	0.397042
3.543	0.291646	0.391409	0.39461
3.546	0.295795	0.401181	0.392044
3.549	0.287494	0.423937	0.402206
3.552	0.291828	0.392303	0.402009
3.555	0.296138	0.392354	0.400455
3.558	0.309575	0.377831	0.416428
3.561	0.305163	0.378895	0.385248
3.564	0.296381	0.407094	0.398083
3.567	0.309495	0.394076	0.380206
3.57	0.290598	0.38766	0.39281
3.573	0.314585	0.381419	0.401294
3.576	0.322291	0.384671	0.396355
3.579	0.286689	0.368822	0.396069
3.582	0.290374	0.376499	0.375391
3.585	0.292997	0.400542	0.406645
3.588	0.295875	0.381258	0.414556
3.591	0.28423	0.404893	0.377725
3.594	0.288676	0.418444	0.390685
3.597	0.282377	0.404929	0.39051
3.6	0.295224	0.37649	0.396825
3.603	0.308212	0.396817	0.390768
3.606	0.309372	0.385672	0.392435
3.609	0.325867	0.434814	0.397746
3.612	0.303525	0.411636	0.388143
3.615	0.289446	0.401967	0.381392
3.618	0.294679	0.412596	0.406598
3.621	0.304593	0.400303	0.398114
3.624	0.301817	0.369478	0.379859
3.627	0.285358	0.408616	0.37623
3.63	0.29793	0.392726	0.380987
3.633	0.305431	0.385152	0.388305
3.636	0.304152	0.414324	0.398124
3.639	0.301934	0.378085	0.417613
3.642	0.296567	0.37875	0.408369
3.645	0.298544	0.408428	0.398469
3.648	0.288455	0.416281	0.398259
3.651	0.291805	0.389098	0.383163
3.654	0.283096	0.411706	0.385364
3.657	0.315928	0.398027	0.392714
3.66	0.294417	0.402103	0.394453
3.663	0.297223	0.372137	0.396939
3.666	0.301076	0.396757	0.391825
3.669	0.306143	0.386682	0.399383
3.672	0.275986	0.39379	0.379851
3.675	0.294152	0.385035	0.412727
3.678	0.305736	0.405906	0.37252
3.681	0.288967	0.406484	0.396029
3.684	0.305356	0.42795	0.374455
3.687	0.297285	0.396023	0.399409
3.69	0.310212	0.389175	0.386399
3.693	0.285681	0.403461	0.38685
3.696	0.300165	0.38874	0.387112
3.699	0.28414	0.399648	0.388865
3.702	0.290711	0.410521	0.38675
3.705	0.282357	0.394967	0.378986
3.708	0.293013	0.402481	0.358627
3.711	0.293506	0.396548	0.400094
3.714	0.306704	0.372197	0.388232
3.717	0.289856	0.381579	0.38999
3.72	0.298162	0.380625	0.391512
3.723	0.293577	0.402621	0.389907
3.726	0.296996	0.399802	0.360047
3.729	0.286747	0.422312	0.390976
3.732	0.28558	0.338208	0.366325
3.735	0.277131	0.371044	0.383106
3.738	0.290499	0.3751	0.382707
3.741	0.312269	0.370484	0.391974
3.744	0.293951	0.384812	0.382489
3.747	0.29306	0.397182	0.393924
3.75	0.272536	0.417356	0.39558
3.753	0.317679	0.408249	0.375819
3.756	0.29413	0.376808	0.402883
3.759	0.293576	0.373485	0.377656
3.762	0.310734	0.406949	0.404334
3.765	0.306011	0.39669	0.418017
3.768	0.292438	0.418882	0.369293
3.771	0.294911	0.393583	0.400902
3.774	0.293431	0.394258	0.379036
3.777	0.299147	0.381718	0.388403
3.78	0.279258	0.381109	0.398796
3.783	0.295507	0.388137	0.392587
3.786	0.308458	0.405715	0.394276
3.789	0.297383	0.39267	0.386003
3.792	0.316012	0.401513	0.374923
3.795	0.281332	0.402792	0.365568
3.798	0.308416	0.385513	0.376331
3.801	0.285665	0.383674	0.390468
3.804	0.277377	0.374975	0.397522
3.807	0.310362	0.391871	0.394323
3.81	0.284898	0.380924	0.405298
3.813	0.275106	0.400366	0.399247
3.816	0.30151	0.394561	0.378049
3.819	0.278394	0.393835	0.406438
3.822	0.304313	0.405023	0.409963
3.825	0.300506	0.411443	0.391012
3.828	0.284636	0.410151	0.365552
3.831	0.279655	0.41412	0.389525
3.834	0.286035	0.396822	0.366598
3.837	0.296899	0.402377	0.40099
3.84	0.298971	0.391004	0.395083
3.843	0.292048	0.400268	0.377506
3.846	0.293709	0.388892	0.404314
3.849	0.289099	0.393364	0.3961
3.852	0.28225	0.385578	0.372213
3.855	0.286957	0.4032	0.374594
3.858	0.294486	0.394154	0.386531
3.861	0.296113	0.400401	0.384513
3.864	0.285329	0.392001	0.408499
3.867	0.284064	0.383322	0.401157
3.87	0.288689	0.391574	0.388798
3.873	0.290441	0.389265	0.360512
3.876	0.274981	0.366638	0.381141
3.879	0.279609	0.392445	0.38548
3.882	0.291916	0.349045	0.379515
3.885	0.294492	0.371227	0.382457
3.888	0.268469	0.376864	0.381836
3.891	0.28416	0.382108	0.386827
3.894	0.279436	0.359042	0.391512
3.897	0.280082	0.365602	0.407785
3.9	0.267193	0.405248	0.390163
3.903	0.288827	0.393769	0.389725
3.906	0.289142	0.352852	0.390499
3.909	0.28782	0.389005	0.420373
3.912	0.281191	0.382519	0.38502
3.915	0.275244	0.373201	0.371522
3.918	0.278846	0.386173	0.361694
3.921	0.276535	0.389373	0.386983
3.924	0.288868	0.399183	0.376944
3.927	0.283878	0.396367	0.393152
3.93	0.266916	0.370176	0.383621
3.933	0.279834	0.368985	0.397327
3.936	0.268822	0.369936	0.368506
3.939	0.281648	0.381254	0.395473
3.942	0.299063	0.377761	0.365341
3.945	0.276944	0.380669	0.399954
3.948	0.259547	0.377806	0.369376
3.951	0.276897	0.387876	0.376271
3.954	0.26752	0.4148	0.391965
3.957	0.28305	0.385588	0.385513
3.96	0.279274	0.387	0.362275
3.963	0.269896	0.374851	0.3912
3.966	0.261388	0.354151	0.384417
3.969	0.273169	0.387634	0.366566
3.972	0.279513	0.383233	0.378006
3.975	0.277467	0.378129	0.384841
3.978	0.292295	0.378044	0.376808
3.981	0.297367	0.381151	0.392059
3.984	0.290231	0.40158	0.389454
3.987	0.276103	0.342925	0.381222
3.99	0.271847	0.395387	0.390779
3.993	0.263519	0.381646	0.358455
3.996	0.27572	0.39739	0.369711
3.999	0.285306	0.367799	0.364128
4.002	0.278701	0.35334	0.381744
4.005	0.267377	0.379987	0.364932
4.008	0.289089	0.382019	0.368355
4.011	0.270409	0.358669	0.393148
4.014	0.292229	0.387553	0.377459
4.017	0.266485	0.384673	0.374764
4.02	0.299956	0.392294	0.391734
4.023	0.27476	0.377863	0.381378
4.026	0.277716	0.391897	0.360739
4.029	0.280913	0.384291	0.387185
4.032	0.294134	0.384364	0.37027
4.035	0.284599	0.375698	0.401665
4.038	0.280726	0.374664	0.382111
4.041	0.289972	0.391035	0.376015
4.044	0.294029	0.35687	0.389857
4.047	0.279664	0.370337	0.386289
4.05	0.298598	0.366287	0.360333
4.053	0.274771	0.392337	0.38534
4.056	0.272883	0.370858	0.380117
4.059	0.265445	0.372044	0.394293
4.062	0.278997	0.40148	0.376111
4.065	0.262304	0.383816	0.378074
4.068	0.263863	0.359626	0.378805
4.071	0.274252	0.371568	0.359741
4.074	0.284118	0.378567	0.376392
4.077	0.275675	0.371759	0.381178
4.08	0.27572	0.3804	0.370396
4.083	0.287299	0.362082	0.373971
4.086	0.298876	0.384985	0.352542
4.089	0.287023	0.37944	0.388716
4.092	0.278951	0.381488	0.374423
4.095	0.300648	0.374474	0.36889
4.098	0.294418	0.414193	0.40238
4.101	0.285827	0.401392	0.380438
4.104	0.282713	0.389567	0.370715
4.107	0.298525	0.376854	0.360244
4.11	0.300517	0.392995	0.393146
4.113	0.283037	0.374136	0.384861
4.116	0.272363	0.362643	0.360497
4.119	0.288975	0.366115	0.368
4.122	0.300165	0.390512	0.400415
4.125	0.293222	0.410022	0.3771
4.128	0.292816	0.36865	0.39369
4.131	0.285109	0.388397	0.383732
4.134	0.290635	0.381247	0.389464
4.137	0.279351	0.381238	0.375446
4.14	0.288057	0.395042	0.388532
4.143	0.288244	0.34866	0.36338
4.146	0.29036	0.399662	0.376046
4.149	0.268577	0.338306	0.392282
4.152	0.288624	0.370757	0.3832
4.155	0.282824	0.401568	0.382606
4.158	0.284817	0.387712	0.366912
4.161	0.260832	0.371805	0.39747
4.164	0.272945	0.374274	0.360738
4.167	0.298926	0.400186	0.397009
4.17	0.283758	0.388137	0.375052
4.173	0.280445	0.407057	0.360799
4.176	0.276849	0.371013	0.384863
4.179	0.276667	0.391399	0.364289
4.182	0.297995	0.377392	0.362737
4.185	0.280503	0.379967	0.394001
4.188	0.272267	0.380909	0.388459
4.191	0.259521	0.400654	0.399888
4.194	0.299938	0.403247	0.379669
4.197	0.289935	0.392287	0.382948
4.2	0.288049	0.373909	0.382953
4.203	0.293475	0.389912	0.36938
4.206	0.28378	0.355143	0.396822
4.209	0.28984	0.374295	0.373859
4.212	0.28654	0.373548	0.367501
4.215	0.277631	0.384532	0.386761
4.218	0.276362	0.364814	0.380187
4.221	0.265163	0.375481	0.390051
4.224	0.286231	0.385327	0.370448
4.227	0.274347	0.390227	0.381283
4.23	0.271118	0.400755	0.359273
4.233	0.268785	0.384041	0.374422
4.236	0.282804	0.399616	0.367145
4.239	0.282202	0.402617	0.387282
4.242	0.283247	0.36397	0.403448
4.245	0.251695	0.373137	0.385117
4.248	0.258474	0.378087	0.375105
4.251	0.270546	0.386983	0.361912
4.254	0.282967	0.367774	0.357077
4.257	0.28374	0.387596	0.398354
4.26	0.265868	0.362907	0.378986
4.263	0.270392	0.381539	0.393627
4.266	0.280932	0.361757	0.375117
4.269	0.270637	0.367347	0.40426
4.272	0.305786	0.381258	0.384524
4.275	0.26446	0.348072	0.366184
4.278	0.278997	0.388218	0.390084
4.281	0.265803	0.387871	0.380179
4.284	0.261443	0.362647	0.354359
4.287	0.296671	0.380277	0.387676
4.29	0.260775	0.389884	0.3752
4.293	0.282811	0.373512	0.394182
4.296	0.288491	0.390618	0.388169
4.299	0.270558	0.368506	0.409178
4.302	0.293076	0.396405	0.371181
4.305	0.245507	0.383759	0.37185
4.308	0.287765	0.356407	0.394794
4.311	0.295307	0.39256	0.353538
4.314	0.287541	0.369806	0.388523
4.317	0.274316	0.365539	0.36092
4.32	0.281898	0.385782	0.353938
4.323	0.272663	0.365821	0.380235
4.326	0.253197	0.382459	0.384524
4.329	0.276821	0.398869	0.383648
4.332	0.262147	0.394228	0.387686
4.335	0.261212	0.400083	0.363526
4.338	0.276394	0.394375	0.361556
4.341	0.263237	0.410921	0.37465
4.344	0.27897	0.392102	0.367579
4.347	0.280824	0.384736	0.368093
4.35	0.288986	0.384408	0.361093
4.353	0.296447	0.388925	0.377867
4.356	0.277291	0.377316	0.360768
4.359	0.273769	0.365138	0.363159
4.362	0.287197	0.340756	0.362443
4.365	0.268022	0.381812	0.361712
4.368	0.268162	0.373818	0.398687
4.371	0.296918	0.354789	0.377138
4.374	0.285285	0.369575	0.36168
4.377	0.255434	0.365416	0.363624
4.38	0.310121	0.358086	0.382335
4.383	0.257088	0.345899	0.354434
4.386	0.307477	0.372289	0.386308
4.389	0.277608	0.382756	0.357217
4.392	0.284672	0.377268	0.395537
4.395	0.303935	0.355154	0.404915
4.398	0.277086	0.398835	0.363367
4.401	0.275942	0.358156	0.367389
4.404	0.251041	0.351643	0.365595
4.407	0.285163	0.374354	0.380168
4.41	0.292604	0.380845	0.380162
4.413	0.27969	0.377604	0.360662
4.416	0.261357	0.389453	0.372701
4.419	0.284144	0.386533	0.370494
4.422	0.265688	0.356849	0.386228
4.425	0.293414	0.373639	0.3584
4.428	0.280651	0.370999	0.381524
4.431	0.298645	0.395697	0.401439
4.434	0.291769	0.377882	0.378619
4.437	0.279657	0.384175	0.366581
4.44	0.281163	0.345507	0.355334
4.443	0.284812	0.406	0.364145
4.446	0.284689	0.374109	0.389269
4.449	0.298444	0.373638	0.334182
4.452	0.291108	0.340892	0.354887
4.455	0.279651	0.35434	0.386491
4.458	0.272611	0.351282	0.362799
4.461	0.300467	0.395276	0.3707
4.464	0.290021	0.367787	0.376157
4.467	0.286766	0.389678	0.357099
4.47	0.280312	0.366217	0.368668
4.473	0.293111	0.384466	0.363902
4.476	0.261211	0.399387	0.358194
4.479	0.28803	0.39358	0.381267
4.482	0.269202	0.360923	0.379405
4.485	0.286744	0.393109	0.359612
4.488	0.301016	0.377743	0.382792
4.491	0.283401	0.395807	0.379491
4.494	0.27546	0.371172	0.390745
4.497	0.277324	0.385232	0.374142
4.5	0.286605	0.386868	0.372566
4.503	0.279023	0.383282	0.382556
4.506	0.279224	0.378908	0.378207
4.509	0.28562	0.395233	0.363083
4.512	0.285009	0.364141	0.385889
4.515	0.278522	0.393596	0.37897
4.518	0.264091	0.352805	0.361444
4.521	0.275154	0.369789	0.406934
4.524	0.273514	0.390739	0.367079
4.527	0.289348	0.366984	0.378312
4.53	0.280428	0.395391	0.3704
4.533	0.29458	0.395606	0.386335
4.536	0.284772	0.363223	0.381694
4.539	0.271806	0.357195	0.360097
4.542	0.273723	0.38489	0.358945
4.545	0.264053	0.387941	0.37983
4.548	0.276853	0.382307	0.379604
4.551	0.282063	0.340914	0.39507
4.554	0.292835	0.383803	0.373859
4.557	0.29492	0.383819	0.377149
4.56	0.285242	0.381911	0.382564
4.563	0.292086	0.385503	0.380194
4.566	0.278413	0.401419	0.381933
4.569	0.289915	0.387055	0.368786
4.572	0.270477	0.38366	0.396911
4.575	0.262945	0.3998	0.386228
4.578	0.278278	0.364709	0.36054
4.581	0.277545	0.420926	0.366771
4.584	0.29122	0.377991	0.390396
4.587	0.27927	0.396944	0.371488
4.59	0.289904	0.393539	0.395
4.593	0.285842	0.388911	0.385129
4.596	0.309365	0.392001	0.38403
4.599	0.264482	0.373696	0.351029
4.602	0.293676	0.391032	0.385409
4.605	0.300567	0.379923	0.38709
4.608	0.267309	0.389236	0.359074
4.611	0.289863	0.357787	0.386292
4.614	0.273349	0.372956	0.365204
4.617	0.282425	0.361207	0.379849
4.62	0.295757	0.390627	0.400738
4.623	0.284455	0.384561	0.398007
4.626	0.260621	0.371217	0.379217
4.629	0.249602	0.362185	0.367376
4.632	0.255139	0.375224	0.379064
4.635	0.287513	0.354674	0.345446
4.638	0.276814	0.376342	0.338623
4.641	0.279378	0.36241	0.399161
4.644	0.279248	0.372834	0.38246
4.647	0.277742	0.392369	0.387944
4.65	0.246967	0.363614	0.375437
4.653	0.273655	0.340837	0.36439
4.656	0.267677	0.377359	0.372061
4.659	0.269076	0.374454	0.363829
4.662	0.267845	0.380791	0.374202
4.665	0.254779	0.378466	0.375187
4.668	0.261898	0.372375	0.369381
4.671	0.300524	0.378598	0.384764
4.674	0.26502	0.365668	0.382643
4.677	0.258929	0.388527	0.359014
4.68	0.284805	0.388683	0.358961
4.683	0.267789	0.376658	0.349133
4.686	0.262243	0.376788	0.371448
4.689	0.262131	0.366859	0.380406
4.692	0.280328	0.387935	0.361848
4.695	0.238042	0.365118	0.367556
4.698	0.240689	0.397816	0.377247
4.701	0.282135	0.360457	0.369913
4.704	0.269524	0.372709	0.366863
4.707	0.29044	0.370369	0.353504
4.71	0.278702	0.372283	0.358228
4.713	0.270041	0.367395	0.372759
4.716	0.271911	0.366657	0.342191
4.719	0.275686	0.384474	0.356772
4.722	0.290535	0.366766	0.371061
4.725	0.279592	0.364092	0.381685
4.728	0.260788	0.362095	0.368194
4.731	0.265093	0.403121	0.358967
4.734	0.258671	0.342503	0.364372
4.737	0.257959	0.398037	0.361868
4.74	0.27624	0.377811	0.363223
4.743	0.272754	0.372131	0.367899
4.746	0.277123	0.400122	0.387349
4.749	0.268399	0.3508	0.388617
4.752	0.273836	0.381849	0.374154
4.755	0.294387	0.383089	0.376813
4.758	0.272378	0.356498	0.370309
4.761	0.269435	0.374018	0.386078
4.764	0.2662	0.356876	0.382702
4.767	0.264973	0.378317	0.361575
4.77	0.286166	0.36241	0.377453
4.773	0.267976	0.378591	0.341945
4.776	0.277989	0.359181	0.368861
4.779	0.285661	0.364235	0.365191
4.782	0.273305	0.39424	0.378416
4.785	0.285281	0.347969	0.365408
4.788	0.276107	0.396314	0.361691
4.791	0.259806	0.383339	0.38274
4.794	0.26941	0.382688	0.371038
4.797	0.293303	0.34535	0.357088
4.8	0.280794	0.36101	0.346182
4.803	0.272709	0.3902	0.359451
4.806	0.262476	0.37163	0.373267
4.809	0.279744	0.34687	0.367113
4.812	0.287807	0.35913	0.348862
4.815	0.288737	0.374163	0.389056
4.818	0.280854	0.394466	0.351805
4.821	0.264865	0.365857	0.404987
4.824	0.2786	0.363601	0.36788
4.827	0.295163	0.381966	0.376975
4.83	0.307677	0.388729	0.370654
4.833	0.255579	0.34682	0.394576
4.836	0.261408	0.369468	0.388204
4.839	0.2767	0.371051	0.373744
4.842	0.265354	0.374277	0.376251
4.845	0.247907	0.368818	0.39167
4.848	0.266957	0.400239	0.363049
4.851	0.281263	0.378621	0.368522
4.854	0.278192	0.354039	0.371459
4.857	0.264635	0.371648	0.373583
4.86	0.260875	0.38524	0.355471
4.863	0.269005	0.39273	0.354771
4.866	0.293507	0.35026	0.357323
4.869	0.264577	0.364252	0.380954
4.872	0.264422	0.322821	0.406375
4.875	0.27701	0.366365	0.350177
4.878	0.268238	0.362588	0.353368
4.881	0.250905	0.382	0.354989
4.884	0.255473	0.358072	0.370417
4.887	0.256781	0.348558	0.374162
4.89	0.258843	0.402621	0.393696
4.893	0.267917	0.395042	0.353665
4.896	0.268798	0.369718	0.386559
4.899	0.25823	0.357932	0.375278
4.902	0.268373	0.368119	0.38294
4.905	0.300426	0.37954	0.360599
4.908	0.250461	0.357922	0.367555
4.911	0.264874	0.351997	0.367834
4.914	0.265428	0.367916	0.390866
4.917	0.273061	0.355785	0.365032
4.92	0.272955	0.338456	0.369041
4.923	0.266474	0.373492	0.35965
4.926	0.278077	0.362952	0.357699
4.929	0.27337	0.360509	0.362947
4.932	0.263679	0.370695	0.386993
4.935	0.271908	0.377633	0.389743
4.938	0.267087	0.357391	0.348421
4.941	0.285362	0.336253	0.335708
4.944	0.247195	0.366021	0.345085
4.947	0.25624	0.347871	0.346991
4.95	0.250587	0.373567	0.36522
4.953	0.265184	0.349352	0.341714
4.956	0.27316	0.372709	0.360065
4.959	0.268411	0.354328	0.367036
4.962	0.265117	0.356675	0.367277
4.965	0.260112	0.380505	0.369765
4.968	0.268238	0.36327	0.361129
4.971	0.277785	0.378737	0.344802
4.974	0.254694	0.37622	0.349198
4.977	0.28981	0.391199	0.361005
4.98	0.264291	0.329854	0.38092
4.983	0.247045	0.355081	0.378764
4.986	0.279704	0.376588	0.36071
4.989	0.286988	0.382773	0.357515
4.992	0.267655	0.417446	0.34712
4.995	0.278987	0.368512	0.340823
4.998	0.264456	0.400258	0.36713
5.001	0.254975	0.34246	0.367163
5.004	0.265404	0.364591	0.342075
5.007	0.291898	0.360647	0.384411
5.01	0.268225	0.376416	0.35501
5.013	0.291356	0.367202	0.38349
5.016	0.285417	0.365816	0.357656
5.019	0.281575	0.378376	0.356921
5.022	0.268938	0.358072	0.370208
5.025	0.255676	0.342609	0.379112
5.028	0.259394	0.379987	0.378632
5.031	0.283997	0.36291	0.381724
5.034	0.270168	0.328744	0.362343
5.037	0.282849	0.36638	0.358441
5.04	0.285508	0.351671	0.363881
5.043	0.249648	0.372827	0.38669
5.046	0.265015	0.328306	0.378505
5.049	0.261507	0.338032	0.3346
5.052	0.26828	0.333871	0.381499
5.055	0.284211	0.359787	0.362583
5.058	0.261698	0.406063	0.342469
5.061	0.251258	0.398421	0.371391
5.064	0.282018	0.381073	0.348351
5.067	0.26096	0.332892	0.363972
5.07	0.259069	0.377828	0.364711
5.073	0.277741	0.377761	0.35917
5.076	0.276246	0.37094	0.352126
5.079	0.28861	0.348331	0.35914
5.082	0.260952	0.338391	0.356376
5.085	0.260742	0.342036	0.333006
5.088	0.277303	0.368495	0.380984
5.091	0.246592	0.371479	0.382816
5.094	0.272309	0.355657	0.393995
5.097	0.286655	0.321464	0.355801
5.1	0.255496	0.387664	0.361913
5.103	0.276139	0.362734	0.343711
5.106	0.274105	0.370612	0.344822
5.109	0.241181	0.383032	0.335765
5.112	0.274232	0.356459	0.372964
5.115	0.262291	0.366452	0.380259
5.118	0.251767	0.359754	0.385663
5.121	0.268844	0.372514	0.354317
5.124	0.254185	0.396694	0.352037
5.127	0.269707	0.369363	0.374546
5.13	0.25575	0.397105	0.355717
5.133	0.271847	0.361588	0.385068
5.136	0.25727	0.375496	0.349102
5.139	0.282744	0.38321	0.333516
5.142	0.253766	0.339761	0.333496
5.145	0.260809	0.344661	0.359155
5.148	0.26134	0.33702	0.375174
5.151	0.25503	0.389197	0.351369
5.154	0.260068	0.361425	0.366608
5.157	0.265621	0.377284	0.375166
5.16	0.266048	0.317374	0.312581
5.163	0.254747	0.339299	0.348315
5.166	0.269318	0.343252	0.358701
5.169	0.276651	0.384593	0.364793
5.172	0.250103	0.356184	0.3641
5.175	0.280128	0.336634	0.364282
5.178	0.292779	0.361498	0.33443
5.181	0.265624	0.378562	0.369776
5.184	0.2669	0.358697	0.341786
5.187	0.250729	0.363841	0.366246
5.19	0.289115	0.354537	0.383096
5.193	0.237547	0.36819	0.34792
5.196	0.249877	0.353299	0.342193
5.199	0.245648	0.354548	0.372008
5.202	0.252054	0.349869	0.351776
5.205	0.262988	0.35719	0.379793
5.208	0.298256	0.343818	0.366963
5.211	0.250377	0.374423	0.344555
5.214	0.255164	0.355309	0.357281
5.217	0.271491	0.353971	0.36674
5.22	0.270227	0.39677	0.362813
5.223	0.245536	0.368219	0.343056
5.226	0.265728	0.38818	0.367553
5.229	0.26932	0.328508	0.361362
5.232	0.258811	0.37271	0.359565
5.235	0.254753	0.34506	0.36277
5.238	0.244924	0.348545	0.374906
5.241	0.246704	0.357235	0.378584
5.244	0.274606	0.399789	0.351636
5.247	0.246628	0.347053	0.364309
5.25	0.250259	0.362879	0.352106
5.253	0.266532	0.334917	0.344595
5.256	0.274622	0.355029	0.379854
5.259	0.247068	0.345675	0.370293
5.262	0.251006	0.361473	0.336798
5.265	0.24628	0.363325	0.37457
5.268	0.264567	0.320302	0.355966
5.271	0.256258	0.357088	0.389466
5.274	0.257926	0.363298	0.34628
5.277	0.262774	0.333456	0.375779
5.28	0.272521	0.344929	0.345766
5.283	0.284937	0.367274	0.35706
5.286	0.244482	0.377939	0.365184
5.289	0.241489	0.330947	0.352074
5.292	0.273966	0.359083	0.358264
5.295	0.276591	0.341686	0.348579
5.298	0.246464	0.368211	0.36455
5.301	0.272564	0.358674	0.346675
5.304	0.277068	0.334185	0.361481
5.307	0.232747	0.373992	0.358537
5.31	0.221597	0.39678	0.352947
5.313	0.280899	0.364037	0.359949
5.316	0.275396	0.360815	0.376011
5.319	0.233111	0.385249	0.371456
5.322	0.258959	0.334939	0.390462
5.325	0.27546	0.359194	0.351507
5.328	0.262873	0.337169	0.354266
5.331	0.270212	0.348603	0.350192
5.334	0.271005	0.370289	0.346537
5.337	0.256659	0.366737	0.330675
5.34	0.271488	0.340147	0.373782
5.343	0.264495	0.364249	0.335329
5.346	0.28394	0.365575	0.367504
5.349	0.272382	0.388299	0.404921
5.352	0.254143	0.358057	0.360524
5.355	0.271635	0.319508	0.377471
5.358	0.288371	0.390509	0.35112
5.361	0.253742	0.347195	0.366872
5.364	0.243687	0.381889	0.314561
5.367	0.265013	0.377976	0.35208
5.37	0.284155	0.368804	0.365335
5.373	0.26195	0.372647	0.354739
5.376	0.271528	0.379186	0.358639
5.379	0.262839	0.37689	0.341337
5.382	0.276622	0.375245	0.361173
5.385	0.29292	0.397046	0.34262
5.388	0.267387	0.37863	0.356215
5.391	0.284341	0.373693	0.390099
5.394	0.253573	0.371266	0.34109
5.397	0.254063	0.375087	0.387972
5.4	0.286395	0.381331	0.381949
5.403	0.27306	0.368448	0.343831
5.406	0.267017	0.337165	0.364447
5.409	0.272698	0.356051	0.385886
5.412	0.283416	0.368926	0.369365
5.415	0.237215	0.341436	0.37561
5.418	0.279983	0.402739	0.347588
5.421	0.267997	0.362619	0.354482
5.424	0.264048	0.36278	0.350388
5.427	0.259707	0.406315	0.370655
5.43	0.284097	0.337457	0.358306
5.433	0.259812	0.396313	0.354262
5.436	0.29049	0.360848	0.353463
5.439	0.268495	0.385954	0.339711
5.442	0.267599	0.376565	0.364292
5.445	0.276832	0.354253	0.358882
5.448	0.278912	0.35708	0.387461
5.451	0.286363	0.328349	0.328435
5.454	0.261663	0.424357	0.336604
5.457	0.260709	0.386018	0.374185
5.46	0.27305	0.352658	0.38686
5.463	0.279194	0.377673	0.36146
5.466	0.274941	0.377428	0.342147
5.469	0.253208	0.33754	0.365816
5.472	0.26464	0.400545	0.361086
5.475	0.261826	0.345427	0.360317
5.478	0.271436	0.355525	0.383143
5.481	0.272521	0.363311	0.342667
5.484	0.262545	0.341228	0.369975
5.487	0.275106	0.38858	0.34889
5.49	0.277065	0.36034	0.35529
5.493	0.286789	0.39628	0.35735
5.496	0.268355	0.335026	0.363908
5.499	0.287204	0.380826	0.36036
5.502	0.269252	0.363726	0.364934
5.505	0.253498	0.334126	0.358953
5.508	0.267885	0.346962	0.372177
5.511	0.273895	0.355473	0.371383
5.514	0.265391	0.37154	0.362207
5.517	0.25447	0.377634	0.356328
5.52	0.249678	0.367935	0.359053
5.523	0.262278	0.375256	0.339401
5.526	0.253509	0.381589	0.35375
5.529	0.27866	0.35678	0.33664
5.532	0.240098	0.351011	0.31389
5.535	0.274321	0.342341	0.391403
5.538	0.279531	0.388986	0.35106
5.541	0.289895	0.392661	0.35532
5.544	0.250606	0.343752	0.369948
5.547	0.27121	0.395688	0.364678
5.55	0.28059	0.330363	0.353567
5.553	0.269483	0.401794	0.329841
5.556	0.250012	0.324858	0.402284
5.559	0.255885	0.347096	0.373413
5.562	0.257021	0.318534	0.357877
5.565	0.231002	0.36361	0.372977
5.568	0.262423	0.351345	0.371107
5.571	0.2658	0.370303	0.347414
5.574	0.269563	0.331906	0.367651
5.577	0.244668	0.274166	0.363075
5.58	0.256002	0.349017	0.37338
5.583	0.242628	0.336196	0.329927
5.586	0.262133	0.359311	0.337461
5.589	0.260589	0.346628	0.358857
5.592	0.268056	0.421165	0.373358
5.595	0.248485	0.346364	0.337988
5.598	0.293609	0.341988	0.338672
5.601	0.250007	0.34662	0.355551
5.604	0.256415	0.343863	0.348563
5.607	0.285345	0.34579	0.357347
5.61	0.264902	0.366127	0.373731
5.613	0.261264	0.367556	0.352838
5.616	0.260412	0.369977	0.383457
5.619	0.244998	0.374039	0.351463
5.622	0.240295	0.334109	0.349145
5.625	0.267464	0.342521	0.36852
5.628	0.251132	0.314507	0.345614
5.631	0.276581	0.387989	0.366104
5.634	0.24937	0.374473	0.345363
5.637	0.262577	0.358403	0.371105
5.64	0.229642	0.36159	0.375333
5.643	0.278421	0.341208	0.343026
5.646	0.255204	0.355364	0.345338
5.649	0.268265	0.313093	0.33728
5.652	0.244099	0.393517	0.339618
5.655	0.269418	0.364489	0.358104
5.658	0.254744	0.329318	0.364538
5.661	0.249641	0.339389	0.334764
5.664	0.266095	0.351524	0.37186
5.667	0.276672	0.358057	0.336044
5.67	0.281387	0.391935	0.359494
5.673	0.252649	0.387152	0.36243
5.676	0.257819	0.358608	0.361402
5.679	0.298906	0.364124	0.340329
5.682	0.251675	0.344032	0.344969
5.685	0.269888	0.344693	0.365085
5.688	0.252344	0.338617	0.340093
5.691	0.253246	0.351937	0.363166
5.694	0.267354	0.362587	0.346481
5.697	0.253795	0.322826	0.357051
5.7	0.260028	0.384747	0.354895
5.703	0.271259	0.338669	0.373358
5.706	0.243874	0.3544	0.355737
5.709	0.261405	0.335549	0.35052
5.712	0.236925	0.300406	0.344599
5.715	0.264519	0.350749	0.365799
5.718	0.247219	0.386658	0.37913
5.721	0.245147	0.383006	0.382443
5.724	0.283262	0.345004	0.325936
5.727	0.262966	0.317378	0.351844
5.73	0.260804	0.359116	0.363053
5.733	0.260666	0.369137	0.3637
5.736	0.259841	0.347256	0.339546
5.739	0.272942	0.36126	0.363429
5.742	0.261216	0.350098	0.337064
5.745	0.27174	0.325678	0.327101
5.748	0.25668	0.352427	0.37945
5.751	0.277484	0.315822	0.342831
5.754	0.273591	0.382849	0.368903
5.757	0.259424	0.352525	0.348956
5.76	0.244768	0.342159	0.33898
5.763	0.276307	0.358776	0.349806
5.766	0.263695	0.389168	0.355724
5.769	0.258536	0.340199	0.337968
5.772	0.238205	0.34123	0.376442
5.775	0.256517	0.349772	0.348332
5.778	0.261134	0.342742	0.368145
5.781	0.281711	0.31736	0.343335
5.784	0.279301	0.348655	0.342212
5.787	0.248601	0.40302	0.351224
5.79	0.243635	0.357	0.353476
5.793	0.254284	0.37313	0.350819
5.796	0.243159	0.376894	0.367329
5.799	0.278511	0.369892	0.349926
5.802	0.278565	0.338794	0.348906
5.805	0.252933	0.351126	0.363986
5.808	0.262235	0.34579	0.344102
5.811	0.236958	0.356311	0.346696
5.814	0.241946	0.334281	0.356517
5.817	0.266052	0.353062	0.344146
5.82	0.2876	0.332561	0.34463
5.823	0.249096	0.373697	0.391077
5.826	0.236862	0.36973	0.384644
5.829	0.265508	0.316524	0.32452
5.832	0.266451	0.337423	0.369899
5.835	0.270355	0.331107	0.385756
5.838	0.251115	0.34674	0.344951
5.841	0.291825	0.340898	0.353306
5.844	0.253239	0.369929	0.332258
5.847	0.259892	0.349638	0.387865
5.85	0.265999	0.35422	0.366914
5.853	0.242239	0.363312	0.338654
5.856	0.252616	0.357865	0.349365
5.859	0.248236	0.336027	0.33312
5.862	0.263412	0.362966	0.331676
5.865	0.25627	0.362805	0.323601
5.868	0.272816	0.363976	0.344552
5.871	0.242093	0.381953	0.342675
5.874	0.262561	0.361885	0.341829
5.877	0.220262	0.333209	0.35916
5.88	0.25031	0.330021	0.345489
5.883	0.258131	0.372468	0.359795
5.886	0.280389	0.352776	0.347104
5.889	0.275666	0.303589	0.341082
5.892	0.268774	0.331066	0.358117
5.895	0.238752	0.365423	0.36167
5.898	0.261228	0.312181	0.352126
5.901	0.260549	0.372932	0.317226
5.904	0.26404	0.344415	0.315772
5.907	0.258005	0.326729	0.335351
5.91	0.240236	0.310577	0.370784
5.913	0.255186	0.355412	0.361276
5.916	0.237009	0.317564	0.336773
5.919	0.246127	0.364859	0.285341
5.922	0.238735	0.304552	0.38705
5.925	0.258488	0.384063	0.361108
5.928	0.238993	0.376581	0.361996
5.931	0.268496	0.380584	0.367611
5.934	0.261558	0.391638	0.306337
5.937	0.242587	0.331438	0.374231
5.94	0.255611	0.3646	0.34112
5.943	0.241309	0.373881	0.318198
5.946	0.246297	0.342945	0.340026
5.949	0.2425	0.347393	0.367205
5.952	0.257222	0.346149	0.368882
5.955	0.2541	0.319871	0.3113
5.958	0.266752	0.348018	0.349347
5.961	0.246046	0.323427	0.348937
5.964	0.232756	0.329697	0.36298
5.967	0.247076	0.329023	0.372027
5.97	0.253297	0.347848	0.361026
5.973	0.26667	0.369506	0.383809
5.976	0.26037	0.393668	0.348546
5.979	0.270292	0.348946	0.370685
5.982	0.248119	0.366877	0.333471
5.985	0.225814	0.316839	0.333758
5.988	0.227243	0.330068	0.346113
5.991	0.235775	0.340589	0.36426
5.994	0.251085	0.346313	0.338382
[truncated: 1,513 more rows]
