# Supplementary material for: Binary-FRET reveals transient excited-state structure associated with activity-dependent CaMKII - NR2B binding and adaptation
Source: Nat Commun. 2022 Oct 25;13:6335. doi: 10.1038/s41467-022-33795-8 (PMC9596428; doi:10.1038/s41467-022-33795-8)
Supplement: Supplementary file 3 — Source Data [file 41467_2022_33795_MOESM3_ESM.zip › Nat Comm Source Data Files Excel folder/S6 Excel folder/EGTA 0 2mM Decay.xls]

## Sheet: EGTA 0 2mM Decay
	0 min	30 min	180 min
0	0.0270018	0.0159464	0.0142156
0.003	0.0284536	0.0170755	0.0168323
0.006	0.028089	0.0157688	0.0162141
0.009	0.0308112	0.0186413	0.0180859
0.012	0.0312194	0.0191301	0.0150597
0.015	0.0319067	0.0180469	0.0161971
0.018	0.0366337	0.0177796	0.0175549
0.021	0.0355344	0.0201629	0.0194382
0.024	0.0357525	0.0195708	0.0183263
0.027	0.0401659	0.0205363	0.0175893
0.03	0.0412599	0.0223443	0.0193057
0.033	0.0438536	0.0237124	0.0183531
0.036	0.0435711	0.0206401	0.019397
0.039	0.0484666	0.0237428	0.0217575
0.042	0.0536351	0.0270916	0.021578
0.045	0.0548944	0.027725	0.0215776
0.048	0.0586421	0.028321	0.0256591
0.051	0.0593605	0.0333102	0.0244053
0.054	0.0644329	0.034226	0.0287775
0.057	0.0666988	0.0368728	0.028744
0.06	0.0736624	0.0341792	0.0310241
0.063	0.0772773	0.0419782	0.0345466
0.066	0.0788142	0.0460179	0.0354763
0.069	0.0872638	0.0456053	0.039484
0.072	0.0964401	0.0530363	0.0447373
0.075	0.10314	0.0568666	0.0432973
0.078	0.108139	0.0569218	0.0510017
0.081	0.11353	0.0627849	0.051082
0.084	0.118953	0.0655674	0.0629021
0.087	0.130921	0.0758958	0.0651431
0.09	0.146953	0.0815971	0.0625154
0.093	0.143217	0.0920157	0.0767201
0.096	0.168726	0.0971476	0.0817426
0.099	0.170517	0.109666	0.0856913
0.102	0.174254	0.107751	0.0952532
0.105	0.188832	0.117617	0.107698
0.108	0.197093	0.127857	0.107754
0.111	0.213976	0.140552	0.117546
0.114	0.219685	0.156586	0.134457
0.117	0.237939	0.164764	0.137373
0.12	0.256444	0.184902	0.14537
0.123	0.264818	0.192508	0.168096
0.126	0.275796	0.189689	0.176408
0.129	0.275113	0.211318	0.194318
0.132	0.298792	0.22367	0.198998
0.135	0.328449	0.241734	0.220517
0.138	0.333827	0.261215	0.236312
0.141	0.354271	0.250071	0.244935
0.144	0.368739	0.298583	0.268949
0.147	0.387733	0.300665	0.280203
0.15	0.409697	0.328109	0.294063
0.153	0.421288	0.333017	0.316965
0.156	0.422272	0.345452	0.321122
0.159	0.448612	0.366814	0.347859
0.162	0.454766	0.383766	0.363009
0.165	0.473122	0.395325	0.398759
0.168	0.477893	0.429429	0.407054
0.171	0.513088	0.441638	0.425447
0.174	0.511051	0.452903	0.43971
0.177	0.519821	0.450768	0.46071
0.18	0.560251	0.492818	0.476309
0.183	0.556136	0.493508	0.499289
0.186	0.574258	0.504405	0.520231
0.189	0.592621	0.543579	0.528811
0.192	0.613087	0.557269	0.550632
0.195	0.632983	0.564479	0.578032
0.198	0.644365	0.587388	0.585771
0.201	0.652171	0.589567	0.60302
0.204	0.661342	0.605873	0.615849
0.207	0.673905	0.633154	0.64953
0.21	0.691835	0.655197	0.657907
0.213	0.696371	0.652417	0.678685
0.216	0.697851	0.667166	0.697646
0.219	0.714709	0.693486	0.714831
0.222	0.730223	0.706374	0.721962
0.225	0.724398	0.727688	0.73218
0.228	0.754791	0.724165	0.755412
0.231	0.761974	0.741506	0.775576
0.234	0.778328	0.760856	0.779159
0.237	0.779894	0.750777	0.782245
0.24	0.795987	0.787482	0.809917
0.243	0.793845	0.796322	0.821482
0.246	0.818945	0.805773	0.821906
0.249	0.828551	0.81397	0.847521
0.252	0.823911	0.810943	0.829785
0.255	0.832042	0.819475	0.849614
0.258	0.847516	0.828566	0.861783
0.261	0.846856	0.833349	0.871592
0.264	0.849124	0.844574	0.87389
0.267	0.861875	0.877945	0.886142
0.27	0.8774	0.863062	0.897258
0.273	0.874167	0.87263	0.908894
0.276	0.885959	0.891051	0.888436
0.279	0.885822	0.893869	0.905712
0.282	0.894358	0.903475	0.918493
0.285	0.90159	0.904479	0.913328
0.288	0.912513	0.89607	0.914331
0.291	0.899406	0.916843	0.940246
0.294	0.90504	0.905717	0.948073
0.297	0.919872	0.914607	0.95564
0.3	0.903058	0.921695	0.949272
0.303	0.923948	0.928644	0.918954
0.306	0.92464	0.948519	0.932274
0.309	0.926203	0.932778	0.955668
0.312	0.927987	0.934177	0.96809
0.315	0.933184	0.942413	0.953757
0.318	0.949151	0.947305	0.962329
0.321	0.946255	0.946926	0.955257
0.324	0.952529	0.951026	0.969637
0.327	0.943774	0.95251	0.967245
0.33	0.945089	0.956131	0.971163
0.333	0.943012	0.942374	0.96718
0.336	0.953785	0.945347	0.973659
0.339	0.960101	0.9596	0.984875
0.342	0.950382	0.980295	0.976726
0.345	0.942817	0.977491	0.993759
0.348	0.964871	0.962415	0.981466
0.351	0.95008	0.954989	0.964365
0.354	0.967024	0.967988	0.973867
0.357	0.968437	0.96405	0.97518
0.36	0.969735	0.969373	0.978077
0.363	0.979444	0.957232	0.990354
0.366	0.975461	0.958764	0.980527
0.369	0.97997	0.976359	0.976685
0.372	0.969155	0.983096	0.966092
0.375	0.981816	0.960006	0.978302
0.378	0.976837	0.992552	0.964458
0.381	0.983033	0.980651	0.979683
0.384	0.982301	0.9976	0.978769
0.387	0.972222	0.97208	0.974559
0.39	0.98737	0.965135	0.986245
0.393	0.959332	0.982878	0.978916
0.396	0.958589	0.978653	0.98507
0.399	0.96224	0.978138	0.990506
0.402	0.971608	0.973313	0.973354
0.405	0.964446	0.975362	0.988706
0.408	0.983523	0.993344	0.981657
0.411	0.984211	0.990991	0.983246
0.414	0.978645	0.978182	0.991648
0.417	0.973002	0.977352	0.983533
0.42	0.956436	0.970687	0.98454
0.423	0.965643	0.979835	0.962946
0.426	0.959735	0.983058	0.98388
0.429	0.972049	0.97601	0.968899
0.432	0.982097	0.973111	0.981528
0.435	0.975325	0.97213	0.99463
0.438	0.969717	0.974271	0.979477
0.441	0.970479	0.981819	0.975617
0.444	0.96803	0.969201	0.978667
0.447	0.96806	0.974621	0.983116
0.45	0.984046	0.952367	0.983476
0.453	0.977154	0.979494	0.962009
0.456	0.985956	0.970844	0.963201
0.459	0.97359	0.976882	0.962401
0.462	0.975985	0.977668	0.97996
0.465	0.968326	0.963114	0.976423
0.468	0.970471	0.96744	0.965926
0.471	0.978751	0.97068	0.954482
0.474	0.990966	0.96549	0.977087
0.477	0.986076	0.977064	0.975307
0.48	0.970387	0.975341	0.967097
0.483	0.965783	0.963814	0.956084
0.486	0.97355	0.962407	0.965183
0.489	0.971726	0.955635	0.962098
0.492	0.969156	0.967517	0.959111
0.495	0.96757	0.961646	0.96748
0.498	0.964176	0.971909	0.953859
0.501	0.972659	0.983997	0.970297
0.504	0.956787	0.964166	0.967088
0.507	0.962124	0.96537	0.954311
0.51	0.961688	0.961679	0.966152
0.513	0.962553	0.957235	0.955941
0.516	0.969441	0.957255	0.960103
0.519	0.95184	0.954956	0.94152
0.522	0.956885	0.968643	0.955574
0.525	0.977196	0.97079	0.955367
0.528	0.959785	0.96086	0.961938
0.531	0.946733	0.9632	0.952491
0.534	0.957647	0.966635	0.953565
0.537	0.965423	0.952214	0.952727
0.54	0.969278	0.960346	0.948025
0.543	0.956602	0.952807	0.945857
0.546	0.959539	0.960873	0.941667
0.549	0.957159	0.950946	0.941917
0.552	0.9636	0.949171	0.93627
0.555	0.953891	0.943326	0.938244
0.558	0.965951	0.952881	0.933144
0.561	0.944127	0.941816	0.940977
0.564	0.948135	0.944704	0.935841
0.567	0.956464	0.93304	0.931584
0.57	0.954858	0.93967	0.925734
0.573	0.942331	0.92597	0.923213
0.576	0.953034	0.941431	0.930848
0.579	0.94511	0.934302	0.940441
0.582	0.95435	0.940483	0.931228
0.585	0.957232	0.94996	0.919662
0.588	0.942673	0.922161	0.93981
0.591	0.95018	0.930242	0.930423
0.594	0.960436	0.949531	0.916627
0.597	0.935831	0.937188	0.927917
0.6	0.958627	0.929834	0.921597
0.603	0.950078	0.946857	0.919164
0.606	0.939809	0.93227	0.926817
0.609	0.945823	0.939451	0.912527
0.612	0.928569	0.939749	0.922718
0.615	0.93528	0.930703	0.931693
0.618	0.926912	0.918719	0.924517
0.621	0.935859	0.909831	0.911974
0.624	0.932927	0.921877	0.914434
0.627	0.938906	0.920088	0.923404
0.63	0.926908	0.909357	0.892691
0.633	0.945223	0.924784	0.903608
0.636	0.93136	0.925737	0.893922
0.639	0.91907	0.906041	0.902697
0.642	0.94747	0.916004	0.918071
0.645	0.929433	0.927106	0.903222
0.648	0.914351	0.902083	0.904717
0.651	0.930268	0.926448	0.900058
0.654	0.929316	0.91648	0.883606
0.657	0.930115	0.896569	0.896703
0.66	0.924287	0.912682	0.90084
0.663	0.921656	0.91657	0.886575
0.666	0.913796	0.903809	0.904538
0.669	0.910782	0.88558	0.891507
0.672	0.921192	0.909459	0.898316
0.675	0.929728	0.889394	0.886278
0.678	0.905845	0.897394	0.876061
0.681	0.908663	0.887795	0.897987
0.684	0.906058	0.896135	0.893594
0.687	0.918991	0.894957	0.881519
0.69	0.914736	0.883451	0.883346
0.693	0.900258	0.887862	0.881417
0.696	0.895794	0.893323	0.883049
0.699	0.904604	0.891625	0.890669
0.702	0.929931	0.8952	0.884978
0.705	0.911572	0.880741	0.872484
0.708	0.902191	0.882749	0.886243
0.711	0.90943	0.895296	0.875351
0.714	0.90121	0.869747	0.871581
0.717	0.901183	0.886502	0.87222
0.72	0.902691	0.882837	0.865877
0.723	0.90813	0.888277	0.865831
0.726	0.903075	0.870366	0.865693
0.729	0.901992	0.890173	0.866485
0.732	0.895265	0.890326	0.87099
0.735	0.905745	0.877185	0.855766
0.738	0.884621	0.883679	0.868355
0.741	0.900205	0.87475	0.873272
0.744	0.895551	0.865212	0.861323
0.747	0.888887	0.870456	0.85072
0.75	0.879512	0.854671	0.857591
0.753	0.884003	0.853346	0.858877
0.756	0.895112	0.869617	0.857176
0.759	0.891799	0.865291	0.849329
0.762	0.889854	0.876962	0.85361
0.765	0.888777	0.865096	0.844349
0.768	0.887516	0.868278	0.852238
0.771	0.88057	0.861509	0.854847
0.774	0.888685	0.850544	0.857258
0.777	0.883841	0.862723	0.859382
0.78	0.877339	0.862348	0.850948
0.783	0.881971	0.862217	0.846026
0.786	0.881599	0.863871	0.842707
0.789	0.877295	0.863141	0.845803
0.792	0.882341	0.848697	0.841558
0.795	0.871981	0.840094	0.847084
0.798	0.886681	0.859996	0.83264
0.801	0.876314	0.860194	0.84218
0.804	0.889598	0.858883	0.833799
0.807	0.885342	0.851875	0.844667
0.81	0.873099	0.844819	0.836616
0.813	0.881711	0.856684	0.845341
0.816	0.882719	0.847384	0.844709
0.819	0.871136	0.853517	0.847769
0.822	0.87441	0.851868	0.828217
0.825	0.869169	0.84709	0.843747
0.828	0.882608	0.851184	0.831572
0.831	0.873614	0.854027	0.822535
0.834	0.873897	0.830809	0.827019
0.837	0.863679	0.84837	0.833002
0.84	0.878202	0.844263	0.822193
0.843	0.861579	0.858725	0.822486
0.846	0.86741	0.842139	0.833967
0.849	0.871383	0.838892	0.832376
0.852	0.861695	0.834971	0.834098
0.855	0.876468	0.838392	0.83793
0.858	0.862784	0.847775	0.831165
0.861	0.865771	0.837748	0.808746
0.864	0.864537	0.842676	0.823731
0.867	0.871928	0.835817	0.823776
0.87	0.851884	0.834113	0.82789
0.873	0.869171	0.829788	0.814874
0.876	0.861417	0.824395	0.809964
0.879	0.867734	0.82946	0.816451
0.882	0.853156	0.828558	0.817718
0.885	0.849284	0.832229	0.810948
0.888	0.849866	0.817514	0.812108
0.891	0.852504	0.823256	0.807257
0.894	0.850599	0.822459	0.810514
0.897	0.850672	0.825001	0.807377
0.9	0.8585	0.827961	0.817429
0.903	0.85733	0.820277	0.818739
0.906	0.845046	0.82599	0.807358
0.909	0.851874	0.818156	0.802537
0.912	0.840295	0.821734	0.818343
0.915	0.844812	0.811844	0.807195
0.918	0.843156	0.816518	0.80438
0.921	0.840437	0.816854	0.803188
0.924	0.851526	0.8155	0.786406
0.927	0.830961	0.801019	0.811128
0.93	0.851381	0.830718	0.798102
0.933	0.850709	0.815109	0.795276
0.936	0.82801	0.806429	0.794004
0.939	0.839425	0.811053	0.790601
0.942	0.833764	0.813803	0.802662
0.945	0.845903	0.805928	0.800792
0.948	0.833487	0.808406	0.798747
0.951	0.844462	0.806832	0.781636
0.954	0.842278	0.812436	0.799714
0.957	0.836993	0.800526	0.802287
0.96	0.831731	0.808427	0.780667
0.963	0.83612	0.806972	0.788394
0.966	0.840347	0.810395	0.795406
0.969	0.828107	0.794214	0.789327
0.972	0.843482	0.795858	0.790576
0.975	0.832159	0.789742	0.785318
0.978	0.832933	0.796032	0.789044
0.981	0.820398	0.790778	0.78926
0.984	0.821001	0.792188	0.791697
0.987	0.83504	0.804629	0.789836
0.99	0.824303	0.778299	0.782421
0.993	0.828928	0.794126	0.784832
0.996	0.841184	0.790733	0.79013
0.999	0.809627	0.789591	0.774668
1.002	0.815642	0.783759	0.776899
1.005	0.817209	0.786999	0.780246
1.008	0.827509	0.797032	0.772849
1.011	0.82173	0.794543	0.767912
1.014	0.824813	0.794548	0.773067
1.017	0.802736	0.776266	0.764517
1.02	0.817289	0.792546	0.76901
1.023	0.813095	0.790253	0.775461
1.026	0.821545	0.786806	0.772891
1.029	0.819155	0.790301	0.776374
1.032	0.821146	0.774939	0.762902
1.035	0.808794	0.793844	0.764463
1.038	0.812304	0.777554	0.761756
1.041	0.820012	0.771027	0.763451
1.044	0.817224	0.772668	0.764607
1.047	0.804938	0.78296	0.76911
1.05	0.798754	0.769782	0.774926
1.053	0.819468	0.771904	0.7693
1.056	0.803171	0.779416	0.758389
1.059	0.815831	0.775499	0.760406
1.062	0.805173	0.767498	0.748932
1.065	0.797225	0.778524	0.771408
1.068	0.810858	0.777602	0.747948
1.071	0.805738	0.767537	0.755943
1.074	0.793901	0.770712	0.760513
1.077	0.800623	0.774556	0.755842
1.08	0.781758	0.768731	0.743692
1.083	0.796241	0.777786	0.756554
1.086	0.794487	0.773153	0.752944
1.089	0.807896	0.758236	0.746454
1.092	0.803586	0.758166	0.75155
1.095	0.812478	0.752248	0.748633
1.098	0.785665	0.76117	0.748883
1.101	0.79183	0.756025	0.727996
1.104	0.796698	0.769267	0.740779
1.107	0.79064	0.751338	0.737422
1.11	0.782844	0.753191	0.746521
1.113	0.793399	0.753218	0.746611
1.116	0.788507	0.75309	0.740114
1.119	0.785334	0.747778	0.737058
1.122	0.784682	0.761468	0.740711
1.125	0.789377	0.760783	0.745385
1.128	0.791741	0.738823	0.729007
1.131	0.779028	0.752934	0.731025
1.134	0.783423	0.733992	0.742095
1.137	0.784184	0.759438	0.740984
1.14	0.796186	0.754858	0.743247
1.143	0.797081	0.745607	0.733565
1.146	0.782573	0.743666	0.736601
1.149	0.786	0.737546	0.737105
1.152	0.783203	0.755221	0.736642
1.155	0.774024	0.735152	0.730074
1.158	0.776782	0.751725	0.717624
1.161	0.781831	0.738573	0.726007
1.164	0.779447	0.726349	0.737435
1.167	0.77497	0.734354	0.724712
1.17	0.779206	0.738371	0.73268
1.173	0.768818	0.72874	0.71499
1.176	0.782807	0.739958	0.722582
1.179	0.778044	0.725845	0.726971
1.182	0.774027	0.743708	0.731566
1.185	0.761037	0.725444	0.712198
1.188	0.767802	0.734175	0.722813
1.191	0.784017	0.728587	0.725055
1.194	0.782405	0.733294	0.719489
1.197	0.776036	0.723575	0.715503
1.2	0.773916	0.728434	0.732536
1.203	0.771266	0.725342	0.720745
1.206	0.771812	0.72556	0.711789
1.209	0.771085	0.74127	0.714267
1.212	0.761679	0.712581	0.715849
1.215	0.767242	0.742169	0.708374
1.218	0.768355	0.727588	0.70906
1.221	0.749608	0.716185	0.713401
1.224	0.757904	0.71711	0.718329
1.227	0.781495	0.725523	0.707899
1.23	0.765641	0.717285	0.709668
1.233	0.760916	0.715806	0.704427
1.236	0.764621	0.716805	0.701254
1.239	0.770037	0.720399	0.719406
1.242	0.745746	0.714708	0.703137
1.245	0.749381	0.718096	0.704892
1.248	0.754874	0.709102	0.714175
1.251	0.755931	0.717191	0.70353
1.254	0.761982	0.71328	0.704185
1.257	0.751808	0.715654	0.692622
1.26	0.748031	0.714639	0.693748
1.263	0.753699	0.709079	0.698831
1.266	0.746268	0.706436	0.705144
1.269	0.761584	0.694706	0.702438
1.272	0.750132	0.701373	0.70625
1.275	0.746266	0.707427	0.704882
1.278	0.763524	0.706464	0.703193
1.281	0.754818	0.709755	0.705228
1.284	0.75258	0.697484	0.697581
1.287	0.74592	0.709727	0.698494
1.29	0.750814	0.706756	0.687331
1.293	0.736551	0.71331	0.706629
1.296	0.752316	0.696831	0.696286
1.299	0.744091	0.705313	0.692376
1.302	0.740075	0.707307	0.695334
1.305	0.737216	0.708924	0.702859
1.308	0.74594	0.702858	0.68282
1.311	0.740905	0.682925	0.690452
1.314	0.745529	0.691149	0.694406
1.317	0.745342	0.705459	0.68901
1.32	0.744923	0.695248	0.683824
1.323	0.749961	0.689325	0.679904
1.326	0.738842	0.687521	0.679413
1.329	0.741431	0.692099	0.678329
1.332	0.734839	0.696087	0.67924
1.335	0.741849	0.690138	0.687965
1.338	0.739002	0.684509	0.688206
1.341	0.743817	0.689529	0.676277
1.344	0.731336	0.683939	0.674926
1.347	0.740306	0.697526	0.675675
1.35	0.742481	0.690937	0.670969
1.353	0.734654	0.688159	0.680781
1.356	0.725351	0.687035	0.673797
1.359	0.73433	0.690927	0.668779
1.362	0.74337	0.685417	0.675926
1.365	0.732836	0.69108	0.671497
1.368	0.730501	0.704607	0.669576
1.371	0.734316	0.686584	0.680557
1.374	0.745301	0.679022	0.680969
1.377	0.731888	0.67993	0.672004
1.38	0.730155	0.674566	0.670075
1.383	0.727746	0.680877	0.668226
1.386	0.728303	0.691723	0.670835
1.389	0.716706	0.684792	0.664857
1.392	0.73324	0.677656	0.667997
1.395	0.724918	0.684782	0.662689
1.398	0.738312	0.689796	0.67454
1.401	0.730977	0.666393	0.662944
1.404	0.720592	0.675884	0.674175
1.407	0.721711	0.678229	0.651136
1.41	0.734254	0.677257	0.657008
1.413	0.724423	0.678373	0.654755
1.416	0.719458	0.669361	0.666714
1.419	0.730787	0.663495	0.675934
1.422	0.720495	0.673296	0.662492
1.425	0.719113	0.671849	0.664958
1.428	0.723304	0.675224	0.661547
1.431	0.713322	0.672298	0.667922
1.434	0.712829	0.6793	0.659672
1.437	0.717851	0.669746	0.659083
1.44	0.723	0.669827	0.653792
1.443	0.717344	0.661117	0.660403
1.446	0.726591	0.664614	0.650364
1.449	0.71668	0.669323	0.651533
1.452	0.712143	0.657467	0.657118
1.455	0.718676	0.661616	0.646869
1.458	0.708448	0.669578	0.651837
1.461	0.710872	0.661618	0.641645
1.464	0.716286	0.66117	0.648886
1.467	0.71456	0.669461	0.647738
1.47	0.701877	0.657309	0.647287
1.473	0.706552	0.662355	0.651192
1.476	0.707155	0.672238	0.658127
1.479	0.697775	0.664898	0.645677
1.482	0.697672	0.65717	0.642871
1.485	0.703413	0.652193	0.646142
1.488	0.71442	0.66869	0.64139
1.491	0.702123	0.656176	0.649412
1.494	0.706605	0.648931	0.634332
1.497	0.706401	0.670631	0.644993
1.5	0.705965	0.655136	0.650237
1.503	0.697241	0.651656	0.6452
1.506	0.700443	0.647283	0.637033
1.509	0.69615	0.64778	0.645118
1.512	0.695944	0.642134	0.645273
1.515	0.700916	0.652106	0.641506
1.518	0.690044	0.658659	0.65129
1.521	0.691783	0.646319	0.645872
1.524	0.695718	0.651951	0.636615
1.527	0.702261	0.642396	0.645209
1.53	0.695404	0.658473	0.644968
1.533	0.698236	0.655672	0.62866
1.536	0.694625	0.647632	0.643778
1.539	0.680919	0.645639	0.628885
1.542	0.684991	0.651787	0.646384
1.545	0.698772	0.639707	0.640859
1.548	0.696094	0.63952	0.6392
1.551	0.696443	0.64857	0.628068
1.554	0.683629	0.641291	0.635009
1.557	0.697381	0.649141	0.63729
1.56	0.687933	0.649938	0.630666
1.563	0.684758	0.642512	0.637507
1.566	0.692489	0.635832	0.637657
1.569	0.691643	0.638344	0.622889
1.572	0.684063	0.633149	0.629473
1.575	0.689583	0.63899	0.636739
1.578	0.691262	0.621716	0.614727
1.581	0.674608	0.622709	0.616448
1.584	0.682325	0.627942	0.633639
1.587	0.687757	0.633165	0.620496
1.59	0.680548	0.632481	0.624934
1.593	0.687947	0.643896	0.622334
1.596	0.671959	0.63922	0.621595
1.599	0.684579	0.630394	0.622105
1.602	0.684499	0.619966	0.613163
1.605	0.676753	0.627577	0.612204
1.608	0.682906	0.639643	0.625721
1.611	0.678713	0.62264	0.611779
1.614	0.677296	0.633878	0.618908
1.617	0.679821	0.62052	0.616237
1.62	0.674537	0.631089	0.621542
1.623	0.674004	0.624891	0.622895
1.626	0.672323	0.620018	0.614593
1.629	0.673829	0.635573	0.608929
1.632	0.673832	0.613058	0.611908
1.635	0.669536	0.625051	0.615509
1.638	0.670219	0.620426	0.61257
1.641	0.674972	0.620006	0.609709
1.644	0.677192	0.625428	0.618433
1.647	0.673033	0.621281	0.607293
1.65	0.654822	0.630543	0.621765
1.653	0.655939	0.62661	0.599837
1.656	0.666543	0.620857	0.612939
1.659	0.667712	0.60343	0.605153
1.662	0.665544	0.614854	0.604647
1.665	0.665196	0.635293	0.602086
1.668	0.661782	0.615725	0.610577
1.671	0.660787	0.612896	0.604329
1.674	0.665966	0.614189	0.604409
1.677	0.65912	0.61095	0.605983
1.68	0.662475	0.609178	0.599427
1.683	0.659285	0.606829	0.605614
1.686	0.655988	0.606417	0.598796
1.689	0.665983	0.61088	0.590993
1.692	0.65168	0.608225	0.595874
1.695	0.647266	0.607654	0.603128
1.698	0.653002	0.593702	0.608446
1.701	0.657252	0.597483	0.596302
1.704	0.647269	0.609298	0.591
1.707	0.649196	0.602998	0.601437
1.71	0.652015	0.604012	0.6066
1.713	0.646036	0.608339	0.598729
1.716	0.642205	0.600512	0.587443
1.719	0.661331	0.595195	0.587915
1.722	0.63741	0.601795	0.584335
1.725	0.646333	0.593352	0.592008
1.728	0.648514	0.599771	0.591455
1.731	0.649566	0.587313	0.582692
1.734	0.657282	0.599363	0.588185
1.737	0.6365	0.598024	0.581033
1.74	0.644864	0.595188	0.586588
1.743	0.636594	0.588537	0.588183
1.746	0.648556	0.599288	0.580832
1.749	0.645475	0.592956	0.575992
1.752	0.659091	0.60765	0.573099
1.755	0.638891	0.590868	0.577013
1.758	0.64802	0.586929	0.585114
1.761	0.632793	0.598168	0.576476
1.764	0.639056	0.574139	0.581011
1.767	0.639914	0.589105	0.569659
1.77	0.62946	0.585477	0.581004
1.773	0.637775	0.578457	0.574
1.776	0.644598	0.585992	0.569963
1.779	0.634507	0.587394	0.586376
1.782	0.638119	0.590174	0.572679
1.785	0.638138	0.582762	0.577311
1.788	0.629226	0.576845	0.56933
1.791	0.638075	0.572043	0.571177
1.794	0.643775	0.581959	0.576041
1.797	0.63121	0.582118	0.570782
1.8	0.621797	0.586845	0.565213
1.803	0.632932	0.577872	0.564211
1.806	0.626449	0.569904	0.569388
1.809	0.632424	0.58238	0.57278
1.812	0.618631	0.573586	0.566419
1.815	0.627991	0.587348	0.570255
1.818	0.641788	0.573278	0.570185
1.821	0.623974	0.575043	0.565968
1.824	0.635686	0.573132	0.570496
1.827	0.631695	0.571311	0.557489
1.83	0.632822	0.562129	0.554942
1.833	0.626897	0.5683	0.574932
1.836	0.614985	0.567153	0.567658
1.839	0.626829	0.571411	0.569529
1.842	0.626816	0.572429	0.562017
1.845	0.624285	0.57327	0.561268
1.848	0.622713	0.571223	0.557892
1.851	0.633822	0.575725	0.557503
1.854	0.615373	0.576401	0.556213
1.857	0.61666	0.569025	0.564689
1.86	0.620349	0.560663	0.562544
1.863	0.621432	0.565357	0.566623
1.866	0.614767	0.564747	0.554106
1.869	0.624445	0.568345	0.548744
1.872	0.616445	0.560615	0.554813
1.875	0.624817	0.570834	0.559627
1.878	0.602957	0.564763	0.555754
1.881	0.622927	0.565211	0.570173
1.884	0.618656	0.559541	0.562924
1.887	0.614547	0.557687	0.549746
1.89	0.619269	0.563105	0.554502
1.893	0.625819	0.567693	0.552839
1.896	0.61175	0.553449	0.542061
1.899	0.612507	0.556117	0.549052
1.902	0.605824	0.553372	0.556257
1.905	0.618129	0.568756	0.561696
1.908	0.616134	0.552543	0.545427
1.911	0.612444	0.565995	0.548496
1.914	0.617276	0.562744	0.548009
1.917	0.612212	0.555942	0.554221
1.92	0.609813	0.56653	0.552685
1.923	0.61809	0.555037	0.550169
1.926	0.602026	0.548195	0.550653
1.929	0.604318	0.554624	0.544474
1.932	0.619888	0.549365	0.546968
1.935	0.613263	0.561188	0.541972
1.938	0.608577	0.557351	0.542931
1.941	0.610542	0.547664	0.541672
1.944	0.60035	0.549291	0.539888
1.947	0.610063	0.559854	0.539323
1.95	0.607253	0.548365	0.546671
1.953	0.601754	0.556146	0.543169
1.956	0.60832	0.550375	0.540402
1.959	0.606978	0.544268	0.540208
1.962	0.615016	0.546577	0.54369
1.965	0.606472	0.555176	0.541104
1.968	0.589588	0.54961	0.537167
1.971	0.600305	0.545957	0.54592
1.974	0.598289	0.553575	0.535814
1.977	0.593721	0.541242	0.536044
1.98	0.586971	0.548489	0.54232
1.983	0.604397	0.54834	0.527353
1.986	0.589139	0.549297	0.542849
1.989	0.591761	0.544224	0.540683
1.992	0.599187	0.542267	0.537844
1.995	0.591683	0.546599	0.533398
1.998	0.585166	0.553747	0.530886
2.001	0.611865	0.553	0.539156
2.004	0.598163	0.54132	0.528642
2.007	0.594356	0.534158	0.520457
2.01	0.594054	0.54462	0.531949
2.013	0.599323	0.5453	0.529925
2.016	0.602719	0.534762	0.526398
2.019	0.599944	0.533731	0.521857
2.022	0.584585	0.538482	0.533014
2.025	0.587137	0.533943	0.538409
2.028	0.588821	0.530645	0.530059
2.031	0.594125	0.530651	0.528872
2.034	0.590388	0.538573	0.521573
2.037	0.589462	0.532421	0.529377
2.04	0.587922	0.535438	0.522004
2.043	0.585127	0.530953	0.519549
2.046	0.58349	0.528557	0.533751
2.049	0.584696	0.541811	0.524427
2.052	0.586749	0.529362	0.524791
2.055	0.587803	0.532675	0.52297
2.058	0.583542	0.53355	0.529537
2.061	0.575621	0.52801	0.513618
2.064	0.584494	0.522946	0.524401
2.067	0.584726	0.522262	0.523533
2.07	0.5755	0.530186	0.522338
2.073	0.583675	0.531065	0.517901
2.076	0.580432	0.537279	0.526386
2.079	0.582347	0.526034	0.520902
2.082	0.57282	0.525625	0.522483
2.085	0.582195	0.530571	0.520823
2.088	0.571465	0.523383	0.514451
2.091	0.58174	0.525618	0.508786
2.094	0.574818	0.525658	0.518071
2.097	0.573842	0.522998	0.517772
2.1	0.575059	0.524439	0.514105
2.103	0.57504	0.515748	0.511951
2.106	0.564506	0.513503	0.522349
2.109	0.572943	0.526347	0.513628
2.112	0.572733	0.528668	0.516184
2.115	0.571244	0.525261	0.514697
2.118	0.568317	0.527357	0.514247
2.121	0.572645	0.519824	0.51777
2.124	0.578995	0.51654	0.508158
2.127	0.568188	0.516052	0.508231
2.13	0.573148	0.518196	0.503408
2.133	0.560787	0.517577	0.500823
2.136	0.573357	0.508999	0.507279
2.139	0.574947	0.510326	0.507667
2.142	0.574518	0.509288	0.504206
2.145	0.565707	0.506523	0.500105
2.148	0.570857	0.511516	0.507901
2.151	0.568722	0.501936	0.50794
2.154	0.564516	0.510349	0.509407
2.157	0.570643	0.515859	0.495878
2.16	0.570955	0.51269	0.505651
2.163	0.569244	0.517786	0.500509
2.166	0.565177	0.509426	0.50494
2.169	0.566893	0.511032	0.500653
2.172	0.558068	0.514298	0.513724
2.175	0.566446	0.503138	0.501343
2.178	0.569572	0.51007	0.496514
2.181	0.55151	0.509878	0.499002
2.184	0.556409	0.501853	0.491993
2.187	0.561558	0.495681	0.497049
2.19	0.553562	0.504471	0.508645
2.193	0.545055	0.506268	0.503642
2.196	0.564586	0.505837	0.500894
2.199	0.566046	0.502084	0.504682
2.202	0.556422	0.511539	0.489418
2.205	0.566847	0.496086	0.492726
2.208	0.555115	0.509835	0.494326
2.211	0.560426	0.500328	0.49455
2.214	0.546598	0.495463	0.497641
2.217	0.550418	0.495385	0.499514
2.22	0.556894	0.495917	0.487363
2.223	0.555474	0.495266	0.488944
2.226	0.554661	0.512087	0.492331
2.229	0.553801	0.505735	0.489246
2.232	0.554394	0.500033	0.492635
2.235	0.570277	0.507732	0.499097
2.238	0.546544	0.502634	0.500497
2.241	0.554809	0.497521	0.492168
2.244	0.559569	0.494122	0.483588
2.247	0.551708	0.496423	0.481405
2.25	0.552604	0.495468	0.489678
2.253	0.545362	0.49735	0.491171
2.256	0.549775	0.503307	0.489039
2.259	0.547938	0.491702	0.487641
2.262	0.558185	0.485428	0.489226
2.265	0.534321	0.494855	0.489594
2.268	0.546559	0.489437	0.488041
2.271	0.549342	0.495076	0.484009
2.274	0.544016	0.490648	0.48044
2.277	0.549778	0.490873	0.483532
2.28	0.551714	0.495275	0.48003
2.283	0.547306	0.484714	0.490786
2.286	0.540524	0.49051	0.485422
2.289	0.541893	0.487735	0.480007
2.292	0.545547	0.492303	0.489766
2.295	0.539902	0.496431	0.481732
2.298	0.540241	0.484977	0.470512
2.301	0.539222	0.485678	0.483502
2.304	0.550694	0.493786	0.473085
2.307	0.548447	0.479768	0.487463
2.31	0.542085	0.488961	0.480853
2.313	0.541337	0.486439	0.475209
2.316	0.541881	0.493226	0.478192
2.319	0.551588	0.484526	0.471145
2.322	0.543203	0.478753	0.475003
2.325	0.532614	0.481486	0.47534
2.328	0.532372	0.487318	0.478452
2.331	0.528778	0.488358	0.469578
2.334	0.548913	0.477331	0.4732
2.337	0.534998	0.483951	0.478083
2.34	0.53568	0.482803	0.46871
2.343	0.530251	0.485547	0.478209
2.346	0.52921	0.473859	0.475425
2.349	0.544597	0.47882	0.461155
2.352	0.522326	0.478667	0.468748
2.355	0.535443	0.472285	0.473416
2.358	0.532537	0.482571	0.453964
2.361	0.533894	0.482522	0.463667
2.364	0.527319	0.481376	0.477044
2.367	0.534275	0.466367	0.465576
2.37	0.528394	0.475561	0.475444
2.373	0.537201	0.487052	0.469989
2.376	0.526864	0.472061	0.469141
2.379	0.536193	0.471539	0.46226
2.382	0.534496	0.477032	0.464891
2.385	0.527241	0.473307	0.472905
2.388	0.525666	0.458258	0.466524
2.391	0.534451	0.47772	0.469293
2.394	0.518659	0.467874	0.472147
2.397	0.522376	0.466387	0.467934
2.4	0.523159	0.464841	0.472155
2.403	0.527825	0.461146	0.468439
2.406	0.525743	0.470796	0.46658
2.409	0.520678	0.474545	0.458754
2.412	0.528886	0.472696	0.464263
2.415	0.514275	0.458651	0.452419
2.418	0.513	0.464064	0.460887
2.421	0.527153	0.458285	0.459219
2.424	0.528743	0.471124	0.455116
2.427	0.521733	0.460683	0.451573
2.43	0.522763	0.471495	0.456379
2.433	0.516252	0.467629	0.459639
2.436	0.516709	0.466979	0.465147
2.439	0.514939	0.461524	0.451851
2.442	0.519558	0.457584	0.447395
2.445	0.516278	0.461457	0.455185
2.448	0.522921	0.457281	0.456951
2.451	0.518849	0.45775	0.447064
2.454	0.520662	0.461019	0.458018
2.457	0.518544	0.452954	0.453987
2.46	0.515875	0.454462	0.453428
2.463	0.518655	0.4612	0.453127
2.466	0.522264	0.455076	0.451329
2.469	0.510936	0.456571	0.448745
2.472	0.51487	0.464934	0.450024
2.475	0.515903	0.449767	0.45936
2.478	0.511102	0.466831	0.461006
2.481	0.51688	0.445202	0.444312
2.484	0.512132	0.456728	0.448367
2.487	0.511904	0.460692	0.447105
2.49	0.514115	0.457594	0.452233
2.493	0.509288	0.448445	0.446162
2.496	0.512201	0.451074	0.442545
2.499	0.51201	0.464637	0.442255
2.502	0.503692	0.451258	0.446487
2.505	0.509464	0.451648	0.449354
2.508	0.516018	0.449181	0.443438
2.511	0.502011	0.450383	0.443872
2.514	0.505178	0.445549	0.444985
2.517	0.502629	0.449104	0.441329
2.52	0.500963	0.449622	0.444342
2.523	0.494356	0.451028	0.444282
2.526	0.495934	0.444932	0.440788
2.529	0.50467	0.445065	0.440746
2.532	0.497521	0.444665	0.432038
2.535	0.496697	0.437067	0.436968
2.538	0.492491	0.450775	0.448766
2.541	0.502125	0.443452	0.442228
2.544	0.49525	0.447505	0.453133
2.547	0.504159	0.443774	0.441298
2.55	0.491864	0.446226	0.444493
2.553	0.497005	0.439017	0.4371
2.556	0.485525	0.443208	0.431123
2.559	0.500596	0.435714	0.440383
2.562	0.487036	0.433236	0.430648
2.565	0.496398	0.432139	0.430889
2.568	0.494189	0.442827	0.430896
2.571	0.487941	0.432351	0.433884
2.574	0.483868	0.431973	0.425375
2.577	0.478146	0.430928	0.432223
2.58	0.483985	0.438795	0.434289
2.583	0.481738	0.44686	0.424427
2.586	0.48715	0.434239	0.43421
2.589	0.488155	0.427473	0.425051
2.592	0.485227	0.427571	0.42804
2.595	0.485625	0.434354	0.419699
2.598	0.490427	0.435131	0.424404
2.601	0.487546	0.430778	0.417483
2.604	0.473534	0.433317	0.419594
2.607	0.481376	0.433126	0.423167
2.61	0.489269	0.431148	0.432301
2.613	0.492976	0.427712	0.412976
2.616	0.484842	0.419606	0.429566
2.619	0.480487	0.424313	0.418725
2.622	0.481157	0.426417	0.421811
2.625	0.493925	0.42876	0.422948
2.628	0.475408	0.433596	0.429953
2.631	0.492398	0.435415	0.41636
2.634	0.479209	0.429334	0.434742
2.637	0.482068	0.423771	0.424936
2.64	0.479875	0.426123	0.4168
2.643	0.476571	0.424026	0.4141
2.646	0.477866	0.430636	0.41854
2.649	0.473502	0.425018	0.424662
2.652	0.469507	0.427245	0.426729
2.655	0.482269	0.427526	0.414606
2.658	0.474514	0.423421	0.423311
2.661	0.466137	0.425363	0.411552
2.664	0.47289	0.416185	0.40693
2.667	0.465532	0.423817	0.418011
2.67	0.47007	0.413908	0.402396
2.673	0.46534	0.417901	0.410549
2.676	0.461968	0.416804	0.412967
2.679	0.464062	0.408778	0.415291
2.682	0.452804	0.424483	0.406396
2.685	0.463202	0.420863	0.4067
2.688	0.473611	0.416061	0.412888
2.691	0.474198	0.41751	0.410975
2.694	0.471652	0.415739	0.413264
2.697	0.467983	0.415474	0.405644
2.7	0.466057	0.407167	0.412147
2.703	0.464122	0.415626	0.398493
2.706	0.461661	0.416634	0.405776
2.709	0.457966	0.407183	0.409613
2.712	0.470243	0.41435	0.407173
2.715	0.466505	0.403009	0.408638
2.718	0.472829	0.414288	0.409807
2.721	0.464405	0.402058	0.408229
2.724	0.464639	0.415105	0.405339
2.727	0.459964	0.410097	0.3996
2.73	0.462334	0.404846	0.398324
2.733	0.458716	0.40713	0.407509
2.736	0.457778	0.404057	0.403141
2.739	0.454977	0.406007	0.40109
2.742	0.460967	0.405184	0.401082
2.745	0.464151	0.399379	0.395816
2.748	0.454605	0.407389	0.398115
2.751	0.464331	0.40679	0.400889
2.754	0.458821	0.402422	0.397364
2.757	0.458985	0.412186	0.403493
2.76	0.451982	0.401469	0.395373
2.763	0.451023	0.395072	0.396349
2.766	0.455294	0.405292	0.401393
2.769	0.456329	0.398434	0.392728
2.772	0.448616	0.394702	0.390186
2.775	0.45154	0.399174	0.391167
2.778	0.448702	0.390194	0.394107
2.781	0.455146	0.397366	0.385161
2.784	0.448716	0.390976	0.391116
2.787	0.446309	0.398463	0.397041
2.79	0.444341	0.397717	0.394584
2.793	0.446429	0.407596	0.388003
2.796	0.450478	0.395245	0.388698
2.799	0.439294	0.380075	0.392904
2.802	0.440945	0.388272	0.400455
2.805	0.446543	0.400852	0.387859
2.808	0.446815	0.396316	0.384938
2.811	0.448065	0.395183	0.387804
2.814	0.438496	0.386406	0.394929
2.817	0.439309	0.392818	0.38567
2.82	0.441309	0.392966	0.388521
2.823	0.445725	0.393412	0.390269
2.826	0.445621	0.383611	0.397596
2.829	0.440963	0.393178	0.376421
2.832	0.442486	0.393409	0.3921
2.835	0.441751	0.394655	0.388505
2.838	0.439274	0.389825	0.378975
2.841	0.437027	0.398895	0.389985
2.844	0.456273	0.38498	0.382151
2.847	0.434903	0.382438	0.377375
2.85	0.439454	0.380172	0.38241
2.853	0.433019	0.389404	0.387519
2.856	0.442374	0.380667	0.385453
2.859	0.437305	0.394385	0.389713
2.862	0.440725	0.380389	0.381453
2.865	0.436469	0.375821	0.380733
2.868	0.444575	0.389459	0.384739
2.871	0.434115	0.388189	0.373888
2.874	0.435511	0.380262	0.378074
2.877	0.438923	0.379155	0.375762
2.88	0.432358	0.379873	0.375705
2.883	0.438221	0.379338	0.372723
2.886	0.430615	0.385683	0.370917
2.889	0.430283	0.382726	0.375642
2.892	0.438632	0.383174	0.380321
2.895	0.428181	0.381071	0.38054
2.898	0.441202	0.380526	0.382653
2.901	0.431817	0.384269	0.377117
2.904	0.436376	0.385984	0.379429
2.907	0.426382	0.383178	0.371038
2.91	0.429408	0.381525	0.384172
2.913	0.431208	0.380182	0.377741
2.916	0.429268	0.378455	0.377764
2.919	0.423017	0.378967	0.370502
2.922	0.423757	0.382672	0.375653
2.925	0.429681	0.378826	0.363406
2.928	0.421424	0.381651	0.371852
2.931	0.416305	0.373845	0.372938
2.934	0.42834	0.378989	0.373153
2.937	0.427393	0.369293	0.374295
2.94	0.431167	0.370102	0.366434
2.943	0.4255	0.375634	0.369803
2.946	0.430598	0.375467	0.370458
2.949	0.433213	0.371416	0.37707
2.952	0.425123	0.381721	0.371998
2.955	0.428187	0.372838	0.365972
2.958	0.424407	0.380787	0.370324
2.961	0.429506	0.37192	0.367374
2.964	0.422576	0.366499	0.369133
2.967	0.430355	0.374004	0.365841
2.97	0.443587	0.362298	0.372409
2.973	0.426656	0.380267	0.371258
2.976	0.428996	0.373704	0.366016
2.979	0.426895	0.372175	0.366829
2.982	0.424754	0.363625	0.365251
2.985	0.427589	0.369653	0.367345
2.988	0.427116	0.362899	0.36835
2.991	0.419625	0.366823	0.364547
2.994	0.41994	0.368105	0.367376
2.997	0.421163	0.378077	0.363909
3	0.428511	0.373908	0.362714
3.003	0.423129	0.362941	0.358046
3.006	0.418906	0.375207	0.360743
3.009	0.42248	0.368631	0.354634
3.012	0.416832	0.359954	0.358659
3.015	0.421087	0.368234	0.364266
3.018	0.416366	0.367962	0.367143
3.021	0.408714	0.364654	0.354989
3.024	0.418853	0.359195	0.360895
3.027	0.419189	0.361868	0.358257
3.03	0.41165	0.362189	0.357269
3.033	0.418391	0.36501	0.366185
3.036	0.417567	0.364459	0.346607
3.039	0.423185	0.366776	0.361583
3.042	0.415934	0.368868	0.362175
3.045	0.41657	0.365606	0.360305
3.048	0.41471	0.358935	0.354746
3.051	0.417865	0.360944	0.362437
3.054	0.424051	0.36993	0.356905
3.057	0.414492	0.366521	0.363602
3.06	0.413653	0.366545	0.36005
3.063	0.415737	0.366814	0.359033
3.066	0.418379	0.370448	0.356382
3.069	0.406823	0.358703	0.36426
3.072	0.411232	0.354789	0.352261
3.075	0.409198	0.363372	0.356711
3.078	0.413477	0.367434	0.35271
3.081	0.40997	0.350301	0.357567
3.084	0.40758	0.351711	0.364767
3.087	0.413652	0.349233	0.354102
3.09	0.405025	0.35703	0.355459
3.093	0.410423	0.35777	0.354663
3.096	0.413348	0.354627	0.356729
3.099	0.401399	0.353853	0.358547
3.102	0.394612	0.359079	0.350288
3.105	0.406865	0.352327	0.359476
3.108	0.404661	0.3549	0.344098
3.111	0.404532	0.356636	0.353856
3.114	0.39956	0.356392	0.358957
3.117	0.403169	0.351794	0.344543
3.12	0.405649	0.358165	0.343922
3.123	0.415547	0.358725	0.351368
3.126	0.403186	0.355674	0.346418
3.129	0.403581	0.344949	0.34311
3.132	0.409553	0.349631	0.348829
3.135	0.401073	0.357778	0.356458
3.138	0.405839	0.347625	0.351481
3.141	0.399448	0.352468	0.34771
3.144	0.405651	0.345474	0.343531
3.147	0.40468	0.349204	0.3434
3.15	0.403697	0.352087	0.353437
3.153	0.398768	0.349643	0.35092
3.156	0.397285	0.353691	0.352861
3.159	0.400415	0.345815	0.350408
3.162	0.40381	0.350745	0.346475
3.165	0.401554	0.356419	0.343692
3.168	0.400629	0.346285	0.344347
3.171	0.393767	0.340572	0.347616
3.174	0.394676	0.348752	0.345712
3.177	0.402376	0.348077	0.348722
3.18	0.397069	0.345449	0.340756
3.183	0.39816	0.33953	0.342711
3.186	0.392512	0.348035	0.345368
3.189	0.39749	0.345153	0.337361
3.192	0.394326	0.33845	0.342345
3.195	0.393694	0.343905	0.348468
3.198	0.390749	0.342505	0.340249
3.201	0.400311	0.33744	0.343737
3.204	0.39096	0.348066	0.343182
3.207	0.39864	0.345188	0.341811
3.21	0.398133	0.345743	0.333842
3.213	0.394971	0.348758	0.33953
3.216	0.393412	0.338776	0.337303
3.219	0.392283	0.341843	0.333789
3.222	0.393979	0.341151	0.341109
3.225	0.395057	0.339226	0.326982
3.228	0.387169	0.333123	0.338536
3.231	0.385009	0.343813	0.342523
3.234	0.375239	0.336998	0.337574
3.237	0.387403	0.339389	0.336224
3.24	0.390872	0.345283	0.33196
3.243	0.38569	0.327028	0.334451
3.246	0.401443	0.342117	0.335911
3.249	0.384186	0.337554	0.338968
3.252	0.395482	0.333862	0.336967
3.255	0.389202	0.343417	0.338377
3.258	0.393532	0.329018	0.332075
3.261	0.38708	0.33381	0.327758
3.264	0.388725	0.338666	0.328436
3.267	0.392582	0.337504	0.329531
3.27	0.379044	0.331397	0.330097
3.273	0.390876	0.345347	0.339484
3.276	0.382155	0.32965	0.3226
3.279	0.385969	0.326162	0.337273
3.282	0.376843	0.334714	0.329279
3.285	0.383891	0.329178	0.33519
3.288	0.381975	0.331973	0.333292
3.291	0.383594	0.332653	0.328625
3.294	0.389915	0.336527	0.332344
3.297	0.389347	0.34327	0.329194
3.3	0.385641	0.336676	0.329528
3.303	0.378029	0.325942	0.327373
3.306	0.38106	0.325595	0.328874
3.309	0.384934	0.329011	0.323498
3.312	0.381258	0.338765	0.323168
3.315	0.394239	0.331191	0.327485
3.318	0.388809	0.32731	0.33298
3.321	0.382795	0.32904	0.324944
3.324	0.386157	0.33723	0.326194
3.327	0.389274	0.333103	0.327992
3.33	0.390512	0.33039	0.319897
3.333	0.386427	0.330987	0.331436
3.336	0.382606	0.324564	0.327292
3.339	0.389748	0.322817	0.33113
3.342	0.382575	0.323939	0.334329
3.345	0.379328	0.335499	0.330225
3.348	0.375833	0.317415	0.330325
3.351	0.384951	0.33553	0.320146
3.354	0.382326	0.325836	0.327949
3.357	0.379029	0.319736	0.333568
3.36	0.388676	0.324907	0.326449
3.363	0.372397	0.330757	0.330006
3.366	0.385003	0.324328	0.332785
3.369	0.377966	0.322956	0.329217
3.372	0.384041	0.33014	0.32661
3.375	0.38606	0.327826	0.324744
3.378	0.37773	0.320738	0.319332
3.381	0.37607	0.323539	0.326812
3.384	0.37941	0.323091	0.318304
3.387	0.368949	0.323672	0.321441
3.39	0.376427	0.322416	0.324843
3.393	0.381212	0.323599	0.317358
3.396	0.371127	0.328924	0.320524
3.399	0.382542	0.332957	0.320665
3.402	0.373741	0.316006	0.318572
3.405	0.368432	0.317746	0.329918
3.408	0.382004	0.323511	0.318984
3.411	0.36532	0.318202	0.3202
3.414	0.366032	0.3232	0.322281
3.417	0.373038	0.325537	0.31982
3.42	0.372141	0.32137	0.324486
3.423	0.371995	0.324511	0.31567
3.426	0.373365	0.321924	0.312378
3.429	0.370084	0.312787	0.312396
3.432	0.370732	0.324439	0.310003
3.435	0.369278	0.314237	0.310815
3.438	0.369588	0.322598	0.321495
3.441	0.373606	0.326814	0.313109
3.444	0.375426	0.320067	0.313844
3.447	0.374998	0.320632	0.316369
3.45	0.372622	0.32479	0.313177
3.453	0.370266	0.315336	0.31957
3.456	0.361805	0.319652	0.317947
3.459	0.372576	0.311069	0.311878
3.462	0.373865	0.315004	0.30994
3.465	0.369577	0.310443	0.320137
3.468	0.370553	0.316724	0.316151
3.471	0.366679	0.31515	0.31371
3.474	0.364272	0.319185	0.320886
3.477	0.375732	0.308973	0.325623
3.48	0.365057	0.318353	0.308908
3.483	0.366932	0.312496	0.319537
3.486	0.360565	0.313571	0.320583
3.489	0.36523	0.321961	0.31416
3.492	0.369877	0.313807	0.307781
3.495	0.36231	0.309573	0.321416
3.498	0.362761	0.312245	0.314722
3.501	0.36001	0.311484	0.30647
3.504	0.362399	0.314302	0.30412
3.507	0.362779	0.31911	0.305684
3.51	0.362073	0.306251	0.306889
3.513	0.358903	0.312869	0.307498
3.516	0.359915	0.317711	0.310744
3.519	0.354991	0.308548	0.31145
3.522	0.36216	0.30859	0.306681
3.525	0.359498	0.31066	0.310723
3.528	0.350608	0.317329	0.305367
3.531	0.364753	0.303753	0.312271
3.534	0.35881	0.307867	0.305689
3.537	0.35628	0.312717	0.308595
3.54	0.366394	0.303445	0.311644
3.543	0.361564	0.307582	0.304085
3.546	0.360077	0.307892	0.305993
3.549	0.35507	0.30913	0.312949
3.552	0.359368	0.313398	0.302496
3.555	0.359076	0.305652	0.303254
3.558	0.35771	0.304355	0.307575
3.561	0.348051	0.300463	0.306414
3.564	0.358873	0.300021	0.30068
3.567	0.348943	0.306193	0.298748
3.57	0.353702	0.298759	0.30619
3.573	0.36536	0.29993	0.301383
3.576	0.355947	0.304903	0.307686
3.579	0.350562	0.304395	0.299577
3.582	0.350291	0.305433	0.296496
3.585	0.348864	0.299733	0.308486
3.588	0.353246	0.310604	0.285991
3.591	0.356757	0.30088	0.298866
3.594	0.357867	0.30945	0.302549
3.597	0.34576	0.299759	0.301891
3.6	0.35844	0.298006	0.301488
3.603	0.349312	0.300733	0.299101
3.606	0.345555	0.29916	0.293923
3.609	0.357765	0.302319	0.289557
3.612	0.353197	0.308204	0.295037
3.615	0.353457	0.303201	0.293696
3.618	0.344524	0.296691	0.289556
3.621	0.352809	0.292622	0.296353
3.624	0.344233	0.298494	0.299678
3.627	0.351607	0.301685	0.291508
3.63	0.348668	0.29619	0.296313
3.633	0.349375	0.295519	0.29885
3.636	0.340967	0.29477	0.299931
3.639	0.343478	0.298794	0.290343
3.642	0.345201	0.294276	0.293232
3.645	0.345297	0.304754	0.289233
3.648	0.337079	0.294904	0.292055
3.651	0.344339	0.287412	0.291802
3.654	0.345951	0.297384	0.289489
3.657	0.33526	0.297007	0.29268
3.66	0.334995	0.289707	0.289921
3.663	0.344952	0.288162	0.295958
3.666	0.33879	0.287674	0.289286
3.669	0.332399	0.291707	0.287088
3.672	0.342371	0.29191	0.283246
3.675	0.346159	0.285264	0.291162
3.678	0.33177	0.29349	0.286461
3.681	0.33277	0.282697	0.288687
3.684	0.338307	0.285301	0.283849
3.687	0.33605	0.299207	0.288881
3.69	0.335655	0.283245	0.285019
3.693	0.339753	0.290151	0.289608
3.696	0.331872	0.283731	0.2828
3.699	0.333051	0.285893	0.283712
3.702	0.329773	0.285068	0.286148
3.705	0.337395	0.282722	0.277278
3.708	0.342498	0.286253	0.284339
3.711	0.331699	0.286576	0.287705
3.714	0.333136	0.288727	0.284153
3.717	0.328056	0.283659	0.279142
3.72	0.328425	0.293617	0.277329
3.723	0.337692	0.27956	0.279426
3.726	0.337184	0.281335	0.283749
3.729	0.335629	0.288137	0.28464
3.732	0.333435	0.287554	0.283389
3.735	0.323216	0.283177	0.281597
3.738	0.33161	0.276513	0.282981
3.741	0.336498	0.290113	0.280965
3.744	0.327155	0.284644	0.280374
3.747	0.332092	0.276855	0.276004
3.75	0.326906	0.277709	0.28115
3.753	0.334113	0.283035	0.28227
3.756	0.331464	0.283579	0.281657
3.759	0.330496	0.28022	0.285138
3.762	0.332446	0.280113	0.27745
3.765	0.326553	0.279151	0.274866
3.768	0.320809	0.280957	0.276614
3.771	0.320963	0.279921	0.278354
3.774	0.326449	0.276404	0.279457
3.777	0.332514	0.281164	0.276798
3.78	0.320629	0.278806	0.277896
3.783	0.326985	0.278506	0.275712
3.786	0.323885	0.279775	0.270416
3.789	0.323227	0.272032	0.273787
3.792	0.323397	0.27055	0.276914
3.795	0.326267	0.27163	0.268429
3.798	0.326495	0.278038	0.278402
3.801	0.323236	0.275502	0.274919
3.804	0.324045	0.265488	0.267907
3.807	0.32461	0.281024	0.276163
3.81	0.320143	0.272674	0.278744
3.813	0.32483	0.272887	0.27637
3.816	0.318421	0.271594	0.276893
3.819	0.324816	0.275195	0.268355
3.822	0.327968	0.276529	0.272523
3.825	0.330302	0.275916	0.277263
3.828	0.325445	0.278834	0.272958
3.831	0.316779	0.272156	0.272102
3.834	0.314095	0.26395	0.27298
3.837	0.325022	0.276678	0.26539
3.84	0.3155	0.266543	0.277055
3.843	0.317417	0.269171	0.268801
3.846	0.31785	0.274622	0.267763
3.849	0.314375	0.276703	0.268154
3.852	0.320247	0.271888	0.267328
3.855	0.311367	0.265161	0.271293
3.858	0.319906	0.267087	0.267467
3.861	0.317252	0.271977	0.259951
3.864	0.317877	0.265836	0.262638
3.867	0.311529	0.261285	0.269808
3.87	0.317556	0.268704	0.263239
3.873	0.313034	0.268886	0.270707
3.876	0.308531	0.268125	0.271515
3.879	0.316712	0.266337	0.270958
3.882	0.309761	0.271958	0.270059
3.885	0.310899	0.271859	0.270396
3.888	0.311812	0.261765	0.266838
3.891	0.319799	0.262891	0.26512
3.894	0.303729	0.272822	0.266671
3.897	0.301966	0.272152	0.265093
3.9	0.315151	0.27292	0.267309
3.903	0.308664	0.266073	0.267852
3.906	0.317003	0.262036	0.260753
3.909	0.308203	0.264435	0.267392
3.912	0.306469	0.258003	0.268019
3.915	0.312132	0.263011	0.266818
3.918	0.309917	0.258418	0.261329
3.921	0.310925	0.259542	0.262683
3.924	0.311155	0.260974	0.264492
3.927	0.30912	0.25837	0.259876
3.93	0.298799	0.267527	0.260659
3.933	0.306138	0.257841	0.260878
3.936	0.306582	0.265917	0.26047
3.939	0.305887	0.267977	0.256128
3.942	0.305944	0.261124	0.264524
3.945	0.303951	0.258882	0.250875
3.948	0.305648	0.266042	0.259624
3.951	0.308125	0.262155	0.256138
3.954	0.301102	0.265157	0.25193
3.957	0.298368	0.257687	0.261079
3.96	0.311569	0.260616	0.260931
3.963	0.308892	0.261704	0.255083
3.966	0.310804	0.254167	0.257708
3.969	0.303229	0.247348	0.25238
3.972	0.297149	0.26765	0.259362
3.975	0.305563	0.254618	0.257715
3.978	0.300307	0.256138	0.256007
3.981	0.302014	0.248389	0.257719
3.984	0.302494	0.262054	0.25522
3.987	0.302711	0.256286	0.257654
3.99	0.301966	0.250256	0.252501
3.993	0.304019	0.251153	0.247601
3.996	0.305715	0.253008	0.252304
3.999	0.296915	0.255806	0.254139
4.002	0.29793	0.249302	0.253926
4.005	0.295259	0.249757	0.253521
4.008	0.305609	0.251833	0.251868
4.011	0.294622	0.253287	0.24762
4.014	0.29921	0.260066	0.251898
4.017	0.306284	0.252516	0.247776
4.02	0.300615	0.251995	0.251543
4.023	0.304381	0.250673	0.25096
4.026	0.30237	0.246168	0.252211
4.029	0.293967	0.25193	0.249003
4.032	0.294167	0.249351	0.246017
4.035	0.301239	0.251432	0.246266
4.038	0.289646	0.253338	0.248431
4.041	0.291696	0.248217	0.250518
4.044	0.300461	0.245518	0.248946
4.047	0.299622	0.24872	0.252778
4.05	0.303125	0.259727	0.254853
4.053	0.299091	0.244271	0.248453
4.056	0.300165	0.246767	0.243862
4.059	0.302097	0.252651	0.253885
4.062	0.294531	0.240273	0.245493
4.065	0.299948	0.253702	0.246814
4.068	0.290865	0.255154	0.24162
4.071	0.296657	0.254372	0.245291
4.074	0.295392	0.253893	0.249236
4.077	0.290021	0.249155	0.243653
4.08	0.297254	0.246851	0.251606
4.083	0.294161	0.24684	0.244158
4.086	0.291298	0.245346	0.250793
4.089	0.296404	0.24976	0.245654
4.092	0.293035	0.249675	0.242267
4.095	0.291728	0.248873	0.25183
4.098	0.292472	0.246346	0.249067
4.101	0.298023	0.246697	0.249212
4.104	0.299778	0.256659	0.253028
4.107	0.295685	0.243298	0.245405
4.11	0.291147	0.250286	0.244794
4.113	0.295948	0.24819	0.245514
4.116	0.291458	0.248172	0.246055
4.119	0.292699	0.240119	0.245654
4.122	0.296556	0.2427	0.243195
4.125	0.293188	0.249196	0.250394
4.128	0.293561	0.247154	0.245472
4.131	0.292652	0.247339	0.246446
4.134	0.289151	0.247238	0.242661
4.137	0.286669	0.242227	0.24386
4.14	0.295141	0.243322	0.245922
4.143	0.289538	0.239525	0.248569
4.146	0.295754	0.232187	0.238182
4.149	0.294336	0.244067	0.239057
4.152	0.289017	0.247669	0.242224
4.155	0.281826	0.242225	0.241302
4.158	0.291701	0.241586	0.237253
4.161	0.284961	0.240192	0.237071
4.164	0.290135	0.236091	0.244935
4.167	0.289293	0.242635	0.248256
4.17	0.286025	0.24339	0.239823
4.173	0.293814	0.248569	0.247406
4.176	0.292083	0.246613	0.242946
4.179	0.28998	0.237115	0.236353
4.182	0.285074	0.241641	0.242123
4.185	0.291682	0.240465	0.237423
4.188	0.28532	0.2464	0.234376
4.191	0.277448	0.240815	0.241572
4.194	0.292309	0.239491	0.245712
4.197	0.291377	0.248573	0.2349
4.2	0.279577	0.244036	0.238378
4.203	0.289676	0.237906	0.242012
4.206	0.282994	0.245635	0.24776
4.209	0.289751	0.245685	0.238961
4.212	0.28539	0.232171	0.241718
4.215	0.282665	0.236561	0.237683
4.218	0.285424	0.239392	0.241872
4.221	0.284592	0.243433	0.243001
4.224	0.279792	0.243112	0.238605
4.227	0.290786	0.236273	0.241695
4.23	0.282745	0.24249	0.237048
4.233	0.288184	0.237748	0.236919
4.236	0.27916	0.240797	0.237116
4.239	0.280335	0.236957	0.235617
4.242	0.2815	0.242454	0.2333
4.245	0.286831	0.236622	0.235068
4.248	0.278623	0.240931	0.2362
4.251	0.285446	0.23919	0.232288
4.254	0.278817	0.234719	0.236151
4.257	0.278508	0.235419	0.233314
4.26	0.282971	0.236504	0.235979
4.263	0.274704	0.235336	0.236116
4.266	0.283799	0.234847	0.234582
4.269	0.287422	0.234305	0.238863
4.272	0.281241	0.235979	0.229222
4.275	0.281671	0.242729	0.239423
4.278	0.285574	0.236863	0.238756
4.281	0.279178	0.224803	0.234586
4.284	0.27759	0.228895	0.23292
4.287	0.277753	0.229923	0.231459
4.29	0.273598	0.236743	0.229977
4.293	0.266073	0.23324	0.233086
4.296	0.277593	0.232423	0.226758
4.299	0.275016	0.231554	0.229765
4.302	0.283476	0.22974	0.231444
4.305	0.273696	0.233007	0.228449
4.308	0.276148	0.231225	0.229158
4.311	0.274238	0.230498	0.228632
4.314	0.275072	0.227142	0.227592
4.317	0.275491	0.22651	0.229788
4.32	0.272939	0.229493	0.230498
4.323	0.274674	0.232576	0.227146
4.326	0.276598	0.229895	0.232188
4.329	0.272428	0.228872	0.234352
4.332	0.268508	0.232137	0.230384
4.335	0.271697	0.231373	0.224053
4.338	0.277502	0.221395	0.228746
4.341	0.268249	0.230774	0.227728
4.344	0.267049	0.232194	0.230539
4.347	0.275327	0.234338	0.230778
4.35	0.273868	0.226345	0.225738
4.353	0.262799	0.228823	0.225687
4.356	0.267669	0.228359	0.223674
4.359	0.270796	0.226972	0.225076
4.362	0.271281	0.230633	0.225908
4.365	0.27212	0.231333	0.221962
4.368	0.27488	0.22612	0.224933
4.371	0.27108	0.221516	0.215539
4.374	0.2718	0.224101	0.223353
4.377	0.272441	0.224286	0.221416
4.38	0.270636	0.214531	0.222531
4.383	0.269658	0.226665	0.2234
4.386	0.270318	0.226131	0.22855
4.389	0.269575	0.21553	0.224908
4.392	0.266681	0.220315	0.219769
4.395	0.263945	0.223139	0.217185
4.398	0.267392	0.218678	0.222205
4.401	0.270543	0.217863	0.22337
4.404	0.268405	0.219429	0.220645
4.407	0.266226	0.222258	0.222134
4.41	0.269659	0.223517	0.223969
4.413	0.266313	0.223012	0.225197
4.416	0.269468	0.22244	0.22023
4.419	0.266532	0.219927	0.228288
4.422	0.269676	0.22112	0.223027
4.425	0.265316	0.211888	0.217113
4.428	0.262593	0.22293	0.22216
4.431	0.272527	0.21562	0.216929
4.434	0.267056	0.219535	0.219422
4.437	0.262095	0.220257	0.225795
4.44	0.262171	0.221386	0.216071
4.443	0.260786	0.227461	0.219522
4.446	0.267539	0.222538	0.219143
4.449	0.26099	0.220442	0.212874
4.452	0.265567	0.215796	0.219893
4.455	0.272345	0.216653	0.217606
4.458	0.268413	0.223586	0.224016
4.461	0.266278	0.214769	0.221981
4.464	0.260551	0.22424	0.22255
4.467	0.258667	0.222603	0.217838
4.47	0.268181	0.219766	0.217953
4.473	0.259429	0.218507	0.217366
4.476	0.259427	0.218243	0.220919
4.479	0.266202	0.213519	0.222518
4.482	0.263631	0.222256	0.217739
4.485	0.264863	0.214184	0.215863
4.488	0.259063	0.215218	0.221713
4.491	0.264389	0.214902	0.211785
4.494	0.261353	0.215505	0.224062
4.497	0.264756	0.219494	0.224349
4.5	0.262624	0.217466	0.215923
4.503	0.262675	0.217687	0.223434
4.506	0.2677	0.222605	0.221067
4.509	0.262001	0.218675	0.220468
4.512	0.260329	0.213134	0.218888
4.515	0.261162	0.21515	0.218446
4.518	0.256759	0.211825	0.222541
4.521	0.265255	0.215629	0.215962
4.524	0.263143	0.214548	0.216817
4.527	0.258623	0.215325	0.215948
4.53	0.258025	0.216353	0.215402
4.533	0.257163	0.217298	0.216305
4.536	0.25914	0.220448	0.209765
4.539	0.2663	0.210508	0.220854
4.542	0.258345	0.211441	0.216944
4.545	0.25751	0.213834	0.210465
4.548	0.256425	0.210707	0.218494
4.551	0.257274	0.217409	0.216216
4.554	0.252643	0.214238	0.213502
4.557	0.255006	0.215562	0.215659
4.56	0.257091	0.216072	0.212099
4.563	0.256638	0.214813	0.20852
4.566	0.260944	0.210615	0.212675
4.569	0.254674	0.213242	0.210216
4.572	0.258295	0.205939	0.212135
4.575	0.253866	0.215892	0.209614
4.578	0.26095	0.211779	0.21366
4.581	0.254251	0.211966	0.208422
4.584	0.257944	0.215878	0.215111
4.587	0.25053	0.21208	0.209221
4.59	0.254876	0.210692	0.208865
4.593	0.255929	0.203068	0.211801
4.596	0.249985	0.213566	0.209006
4.599	0.250808	0.211485	0.211573
4.602	0.247634	0.214895	0.213551
4.605	0.245551	0.207411	0.208183
4.608	0.25196	0.205718	0.206294
4.611	0.256943	0.214557	0.211927
4.614	0.252916	0.212669	0.206645
4.617	0.254084	0.211948	0.21118
4.62	0.252201	0.20393	0.209306
4.623	0.247796	0.205834	0.20468
4.626	0.250746	0.205729	0.207776
4.629	0.240917	0.202611	0.206131
4.632	0.251274	0.204606	0.214523
4.635	0.255688	0.201171	0.209143
4.638	0.254399	0.205494	0.21186
4.641	0.250276	0.206976	0.207869
4.644	0.257011	0.207421	0.201054
4.647	0.243994	0.207513	0.207052
4.65	0.246144	0.200346	0.207852
4.653	0.243175	0.201158	0.207206
4.656	0.243977	0.198904	0.205365
4.659	0.244926	0.198085	0.203651
4.662	0.250238	0.20384	0.207461
4.665	0.247115	0.200673	0.208287
4.668	0.245185	0.205821	0.200456
4.671	0.241448	0.196893	0.211868
4.674	0.248685	0.203558	0.199546
4.677	0.245648	0.207601	0.198587
4.68	0.237511	0.207117	0.204798
4.683	0.238216	0.201382	0.198205
4.686	0.242976	0.208945	0.204881
4.689	0.238562	0.200157	0.207429
4.692	0.238568	0.203096	0.203941
4.695	0.243219	0.199789	0.204165
4.698	0.240545	0.200783	0.205575
4.701	0.237608	0.208592	0.197208
4.704	0.242229	0.20037	0.202242
4.707	0.24106	0.192259	0.197252
4.71	0.237313	0.200184	0.202447
4.713	0.245533	0.197734	0.200526
4.716	0.238269	0.198389	0.201524
4.719	0.234725	0.197529	0.192698
4.722	0.241258	0.197213	0.198127
4.725	0.242392	0.199417	0.191936
4.728	0.243795	0.202446	0.192946
4.731	0.244241	0.199414	0.196239
4.734	0.236433	0.199901	0.194077
4.737	0.232402	0.197849	0.20035
4.74	0.240242	0.201125	0.197563
4.743	0.239752	0.194811	0.195343
4.746	0.240281	0.196	0.202352
4.749	0.235077	0.191533	0.19962
4.752	0.239912	0.200182	0.187743
4.755	0.238767	0.186894	0.200094
4.758	0.234599	0.194783	0.197202
4.761	0.235079	0.196451	0.190302
4.764	0.234868	0.197214	0.197949
4.767	0.238641	0.194211	0.195349
4.77	0.234744	0.188778	0.195712
4.773	0.231805	0.187603	0.190646
4.776	0.23518	0.19854	0.19897
4.779	0.230869	0.192221	0.189744
4.782	0.23043	0.194956	0.197942
4.785	0.233228	0.195622	0.196267
4.788	0.23261	0.189367	0.193546
4.791	0.227235	0.197941	0.193946
4.794	0.22746	0.186776	0.198265
4.797	0.231034	0.195409	0.192172
4.8	0.232374	0.189844	0.193493
4.803	0.231579	0.192006	0.190752
4.806	0.228758	0.196637	0.190548
4.809	0.232829	0.191427	0.186527
4.812	0.230228	0.196929	0.188067
4.815	0.232938	0.190287	0.187518
4.818	0.235721	0.190188	0.192433
4.821	0.229253	0.189035	0.185704
4.824	0.233296	0.191206	0.195089
4.827	0.230471	0.1939	0.189969
4.83	0.233739	0.187519	0.185207
4.833	0.230564	0.191595	0.191537
4.836	0.230406	0.190324	0.18707
4.839	0.226499	0.192159	0.184983
4.842	0.234263	0.192332	0.190879
4.845	0.225841	0.183581	0.193793
4.848	0.228959	0.194633	0.188977
4.851	0.225425	0.191718	0.185916
4.854	0.226009	0.190843	0.185635
4.857	0.23081	0.186504	0.19052
4.86	0.22471	0.185978	0.193047
4.863	0.22674	0.18486	0.184904
4.866	0.228754	0.190879	0.188097
4.869	0.231129	0.188692	0.188503
4.872	0.234587	0.189844	0.184984
4.875	0.233038	0.192178	0.189062
4.878	0.22838	0.186802	0.188847
4.881	0.226325	0.19171	0.18539
4.884	0.223132	0.185566	0.186931
4.887	0.226177	0.189104	0.183905
4.89	0.224034	0.190057	0.190317
4.893	0.220815	0.186992	0.191944
4.896	0.218967	0.182546	0.185389
4.899	0.223212	0.182076	0.182147
4.902	0.232178	0.197724	0.180442
4.905	0.224204	0.189764	0.19305
4.908	0.229527	0.189993	0.186053
4.911	0.230948	0.183635	0.176271
4.914	0.226666	0.175213	0.186617
4.917	0.222521	0.185033	0.184925
4.92	0.226644	0.184175	0.184803
4.923	0.222617	0.181227	0.183865
4.926	0.224981	0.18171	0.175613
4.929	0.221242	0.185327	0.184335
4.932	0.22765	0.184417	0.181401
4.935	0.220842	0.184179	0.18051
4.938	0.22375	0.185681	0.181964
4.941	0.223006	0.180153	0.183037
4.944	0.221366	0.184242	0.183793
4.947	0.217354	0.182886	0.177856
4.95	0.216868	0.186386	0.177324
4.953	0.226561	0.179463	0.176947
4.956	0.217264	0.183407	0.173144
4.959	0.225031	0.179228	0.176463
4.962	0.219372	0.183734	0.188764
4.965	0.225559	0.183232	0.181136
4.968	0.221611	0.184747	0.179477
4.971	0.216781	0.176765	0.178867
4.974	0.21763	0.180266	0.179651
4.977	0.213733	0.177452	0.174997
4.98	0.22065	0.188303	0.177448
4.983	0.219838	0.18098	0.184492
4.986	0.216977	0.179165	0.181174
4.989	0.211514	0.180074	0.174392
4.992	0.221183	0.179218	0.176726
4.995	0.210546	0.183344	0.176953
4.998	0.222262	0.177276	0.17661
5.001	0.214923	0.180998	0.183887
5.004	0.217425	0.182833	0.176533
5.007	0.212905	0.178659	0.182462
5.01	0.214623	0.182743	0.184107
5.013	0.21147	0.177183	0.175416
5.016	0.213231	0.171134	0.180876
5.019	0.215708	0.176881	0.174529
5.022	0.214989	0.183535	0.175573
5.025	0.208648	0.175697	0.178027
5.028	0.216648	0.18202	0.184554
5.031	0.215027	0.173894	0.182459
5.034	0.216168	0.175815	0.17964
5.037	0.215061	0.175585	0.176762
5.04	0.213096	0.170421	0.17724
5.043	0.208289	0.17626	0.175563
5.046	0.217577	0.173678	0.176813
5.049	0.207647	0.173286	0.175825
5.052	0.209322	0.173664	0.177221
5.055	0.207334	0.174788	0.17384
5.058	0.215982	0.173024	0.173844
5.061	0.207537	0.171712	0.172814
5.064	0.211373	0.175695	0.17816
5.067	0.208004	0.17271	0.174671
5.07	0.22204	0.174694	0.174288
5.073	0.221783	0.175146	0.17058
5.076	0.205621	0.171299	0.170843
5.079	0.21768	0.175801	0.172476
5.082	0.213681	0.1759	0.171445
5.085	0.215307	0.172416	0.174402
5.088	0.209191	0.17113	0.172228
5.091	0.209692	0.17527	0.17396
5.094	0.213896	0.175166	0.167556
5.097	0.210055	0.173937	0.178186
5.1	0.212969	0.172046	0.175304
5.103	0.207053	0.175802	0.174299
5.106	0.210301	0.170479	0.17158
5.109	0.217098	0.177042	0.17021
5.112	0.212554	0.175285	0.168332
5.115	0.21705	0.172665	0.170532
5.118	0.211294	0.171529	0.169707
5.121	0.218563	0.173981	0.168602
5.124	0.212701	0.174838	0.171674
5.127	0.203681	0.164575	0.170406
5.13	0.205297	0.172349	0.171808
5.133	0.201549	0.179912	0.169288
5.136	0.210298	0.177644	0.169075
5.139	0.206093	0.174493	0.172249
5.142	0.209412	0.170109	0.169421
5.145	0.206274	0.172888	0.171629
5.148	0.207044	0.164983	0.167342
5.151	0.213622	0.166598	0.163035
5.154	0.209746	0.164087	0.170782
5.157	0.20692	0.171561	0.17152
5.16	0.20241	0.165592	0.168361
5.163	0.204806	0.16553	0.167851
5.166	0.207279	0.163421	0.168404
5.169	0.212244	0.172262	0.166355
5.172	0.208129	0.172628	0.171672
5.175	0.208763	0.17102	0.165441
5.178	0.198656	0.16377	0.161222
5.181	0.204606	0.16322	0.169261
5.184	0.205246	0.171922	0.161272
5.187	0.208918	0.166505	0.164565
5.19	0.203349	0.170419	0.169028
5.193	0.202633	0.167239	0.175712
5.196	0.207549	0.164693	0.166284
5.199	0.207244	0.168091	0.164186
5.202	0.20227	0.171852	0.165276
5.205	0.203179	0.168575	0.170143
5.208	0.204916	0.160231	0.164583
5.211	0.199138	0.165892	0.160037
5.214	0.201402	0.160124	0.165688
5.217	0.201375	0.16636	0.166983
5.22	0.202682	0.165815	0.159406
5.223	0.197389	0.169739	0.169346
5.226	0.198471	0.164927	0.162189
5.229	0.20081	0.164645	0.167819
5.232	0.201516	0.166841	0.164875
5.235	0.198732	0.163373	0.1591
5.238	0.204197	0.165736	0.165771
5.241	0.200041	0.163106	0.162947
5.244	0.202922	0.162544	0.164737
5.247	0.207347	0.163491	0.165091
5.25	0.201098	0.167611	0.168465
5.253	0.202449	0.166005	0.166691
5.256	0.20556	0.164305	0.162884
5.259	0.201716	0.163792	0.160867
5.262	0.205312	0.166871	0.164776
5.265	0.197996	0.167803	0.166496
5.268	0.201646	0.160889	0.166065
5.271	0.200566	0.159388	0.159037
5.274	0.202095	0.164323	0.165093
5.277	0.194971	0.16232	0.162925
5.28	0.193661	0.163531	0.162531
5.283	0.195691	0.161919	0.165081
5.286	0.197035	0.163833	0.163794
5.289	0.202167	0.163405	0.164469
5.292	0.198894	0.162322	0.164969
5.295	0.197644	0.166835	0.166343
5.298	0.199023	0.166088	0.164599
5.301	0.204649	0.159071	0.163322
5.304	0.196733	0.164493	0.165411
5.307	0.197313	0.163828	0.164854
5.31	0.197717	0.162861	0.163027
5.313	0.190524	0.155301	0.165798
5.316	0.197907	0.161138	0.155941
5.319	0.199188	0.160497	0.164825
5.322	0.193319	0.161994	0.157831
5.325	0.195438	0.164001	0.15876
5.328	0.195579	0.161331	0.164033
5.331	0.199651	0.162793	0.166167
5.334	0.201638	0.170205	0.158366
5.337	0.200204	0.164558	0.15883
5.34	0.196727	0.164226	0.160729
5.343	0.201908	0.16082	0.162577
5.346	0.196173	0.154893	0.154946
5.349	0.194887	0.160238	0.165132
5.352	0.196334	0.159039	0.162629
5.355	0.199257	0.161106	0.164185
5.358	0.191711	0.158721	0.163247
5.361	0.195235	0.160862	0.158927
5.364	0.201501	0.155264	0.158266
5.367	0.193408	0.156688	0.160978
5.37	0.2005	0.155447	0.154171
5.373	0.195073	0.163126	0.15875
5.376	0.194132	0.152182	0.164263
5.379	0.201554	0.158798	0.161111
5.382	0.197268	0.152486	0.161418
5.385	0.191483	0.15837	0.15618
5.388	0.194474	0.160277	0.154926
5.391	0.194048	0.154915	0.159394
5.394	0.193326	0.159472	0.157617
5.397	0.196279	0.16255	0.152044
5.4	0.192488	0.15688	0.157154
5.403	0.194741	0.15781	0.158343
5.406	0.195216	0.155865	0.156803
5.409	0.19202	0.15173	0.155407
5.412	0.190711	0.159315	0.15668
5.415	0.197739	0.151958	0.157291
5.418	0.190908	0.160665	0.161054
5.421	0.190281	0.157624	0.154028
5.424	0.190435	0.15697	0.155638
5.427	0.191468	0.156396	0.157557
5.43	0.189766	0.155611	0.158579
5.433	0.187971	0.154749	0.157939
5.436	0.191015	0.156199	0.151885
5.439	0.186048	0.153764	0.152406
5.442	0.188435	0.151177	0.153591
5.445	0.186215	0.152507	0.158373
5.448	0.194711	0.155065	0.157785
5.451	0.191497	0.158501	0.156529
5.454	0.186058	0.158201	0.153685
5.457	0.186804	0.155707	0.154762
5.46	0.192812	0.155896	0.156114
5.463	0.190836	0.156156	0.155406
5.466	0.189817	0.154241	0.154746
5.469	0.186036	0.156591	0.152554
5.472	0.18978	0.157645	0.159553
5.475	0.187735	0.152488	0.15315
5.478	0.185909	0.15566	0.150896
5.481	0.191548	0.158226	0.153087
5.484	0.193875	0.155182	0.156292
5.487	0.186544	0.154784	0.158715
5.49	0.18685	0.15409	0.155264
5.493	0.190802	0.149593	0.154635
5.496	0.19079	0.14792	0.152638
5.499	0.188321	0.155584	0.147093
5.502	0.18618	0.147747	0.154297
5.505	0.182286	0.150189	0.151251
5.508	0.188743	0.146915	0.149235
5.511	0.181146	0.153332	0.157253
5.514	0.181534	0.153708	0.155964
5.517	0.182978	0.153514	0.15115
5.52	0.188279	0.151453	0.148676
5.523	0.185269	0.148617	0.148304
5.526	0.184207	0.154903	0.15183
5.529	0.183639	0.152203	0.150679
5.532	0.180662	0.145755	0.151399
5.535	0.180939	0.151083	0.154544
5.538	0.18424	0.149858	0.152772
5.541	0.185286	0.148746	0.14996
5.544	0.184212	0.15167	0.149888
5.547	0.18241	0.153844	0.147427
5.55	0.175921	0.148761	0.143693
5.553	0.187811	0.151289	0.152796
5.556	0.183953	0.148153	0.147687
5.559	0.177734	0.147063	0.151337
5.562	0.181597	0.148116	0.150629
5.565	0.187289	0.14659	0.143165
5.568	0.182831	0.149118	0.140289
5.571	0.186103	0.142987	0.147188
5.574	0.180376	0.142559	0.145948
5.577	0.184161	0.147571	0.150547
5.58	0.176388	0.145579	0.148534
5.583	0.179143	0.144206	0.143114
5.586	0.180127	0.142908	0.145459
5.589	0.178228	0.150936	0.145835
5.592	0.180102	0.150428	0.143713
5.595	0.172203	0.149727	0.143112
5.598	0.182611	0.144217	0.144208
5.601	0.18038	0.149073	0.142294
5.604	0.177811	0.147225	0.142425
5.607	0.178444	0.147027	0.147088
5.61	0.181632	0.145871	0.139591
5.613	0.17884	0.142421	0.144661
5.616	0.175191	0.140625	0.140747
5.619	0.174318	0.14948	0.147952
5.622	0.169173	0.14059	0.142902
5.625	0.172465	0.142096	0.139859
5.628	0.171347	0.14006	0.142165
5.631	0.178996	0.141225	0.141868
5.634	0.173566	0.137115	0.147143
5.637	0.174567	0.14114	0.136368
5.64	0.174019	0.14196	0.140195
5.643	0.171461	0.142222	0.140953
5.646	0.167927	0.140022	0.138117
5.649	0.174291	0.144345	0.135987
5.652	0.171756	0.140756	0.138568
5.655	0.17383	0.142908	0.137563
5.658	0.177058	0.142113	0.140368
5.661	0.173314	0.141868	0.142884
5.664	0.181579	0.139735	0.139934
5.667	0.174519	0.136886	0.142172
5.67	0.172898	0.136518	0.13784
5.673	0.174267	0.135469	0.141483
5.676	0.172332	0.14085	0.140384
5.679	0.166945	0.131902	0.135481
5.682	0.168806	0.141048	0.140445
5.685	0.176113	0.142875	0.139321
5.688	0.176179	0.141282	0.13965
5.691	0.173874	0.142471	0.140816
5.694	0.170348	0.13679	0.141277
5.697	0.174207	0.139237	0.135667
5.7	0.176755	0.134442	0.140838
5.703	0.166183	0.142313	0.137137
5.706	0.168395	0.140406	0.131898
5.709	0.169156	0.13948	0.137265
5.712	0.169432	0.137967	0.141152
5.715	0.168386	0.141811	0.141721
5.718	0.175048	0.132165	0.137434
5.721	0.168661	0.128366	0.136591
5.724	0.17293	0.132725	0.139099
5.727	0.170398	0.132084	0.144718
5.73	0.167682	0.139235	0.136702
5.733	0.168321	0.140181	0.137052
5.736	0.174844	0.133592	0.13845
5.739	0.172074	0.135133	0.137506
5.742	0.1727	0.139194	0.137806
5.745	0.175298	0.137685	0.138997
5.748	0.164529	0.13654	0.134145
5.751	0.16761	0.138404	0.138866
5.754	0.172	0.134206	0.142475
5.757	0.167011	0.137429	0.136205
5.76	0.167588	0.140592	0.142762
5.763	0.168342	0.138065	0.134182
5.766	0.16925	0.137996	0.136182
5.769	0.168565	0.14124	0.134353
5.772	0.16658	0.139792	0.133378
5.775	0.165672	0.135068	0.134947
5.778	0.171313	0.137263	0.135761
5.781	0.162392	0.139115	0.134111
5.784	0.167673	0.132231	0.133916
5.787	0.163163	0.136862	0.138064
5.79	0.165453	0.13638	0.134264
5.793	0.168462	0.141819	0.130475
5.796	0.166627	0.141068	0.13647
5.799	0.164345	0.135563	0.135698
5.802	0.166583	0.132819	0.13088
5.805	0.166577	0.141242	0.139652
5.808	0.166091	0.135947	0.132937
5.811	0.164426	0.13375	0.138528
5.814	0.161615	0.135695	0.131992
5.817	0.163297	0.125508	0.132691
5.82	0.163572	0.132743	0.135778
5.823	0.165873	0.136627	0.136599
5.826	0.162166	0.13413	0.134983
5.829	0.164578	0.135216	0.139925
5.832	0.167704	0.133508	0.134305
5.835	0.166803	0.134601	0.133139
5.838	0.165364	0.132703	0.13172
5.841	0.162587	0.132546	0.133613
5.844	0.166719	0.130498	0.132378
5.847	0.16337	0.127741	0.134957
5.85	0.162735	0.135395	0.134962
5.853	0.164603	0.133428	0.138029
5.856	0.168587	0.131535	0.132558
5.859	0.163041	0.134561	0.131609
5.862	0.163944	0.130577	0.134435
5.865	0.164107	0.129171	0.133075
5.868	0.168131	0.132628	0.127696
5.871	0.160514	0.127836	0.129025
5.874	0.163059	0.133395	0.133587
5.877	0.157594	0.132615	0.131325
5.88	0.167447	0.131418	0.126686
5.883	0.16226	0.134816	0.131658
5.886	0.166512	0.126825	0.129738
5.889	0.158828	0.132052	0.12742
5.892	0.159169	0.12778	0.129663
5.895	0.164994	0.13014	0.12862
5.898	0.160706	0.127473	0.135665
5.901	0.160874	0.129399	0.130883
5.904	0.159699	0.134201	0.128359
5.907	0.163068	0.130075	0.129851
5.91	0.154241	0.12726	0.130051
5.913	0.157208	0.123643	0.127487
5.916	0.163217	0.12934	0.128268
5.919	0.162486	0.127535	0.127834
5.922	0.160141	0.128528	0.128973
5.925	0.159735	0.129618	0.128367
5.928	0.15439	0.12819	0.134721
5.931	0.160307	0.125565	0.127052
5.934	0.15768	0.129993	0.126966
5.937	0.16018	0.128273	0.130504
5.94	0.157487	0.127236	0.127571
5.943	0.158243	0.120045	0.125343
5.946	0.152664	0.125919	0.128414
5.949	0.160493	0.12929	0.130036
5.952	0.156003	0.131467	0.129528
5.955	0.161893	0.126186	0.127159
5.958	0.156823	0.126857	0.129179
5.961	0.157635	0.126841	0.129386
5.964	0.150088	0.130146	0.128629
5.967	0.156798	0.12432	0.122016
5.97	0.16073	0.129106	0.125957
5.973	0.154016	0.123989	0.126363
5.976	0.157415	0.129651	0.126696
5.979	0.155168	0.126547	0.124891
5.982	0.156977	0.122102	0.125387
5.985	0.159367	0.125541	0.121095
5.988	0.161655	0.127783	0.125003
5.991	0.154652	0.124143	0.125819
5.994	0.156681	0.127922	0.123564
[truncated: 1,745 more rows]
