# Supplementary material for: Binary-FRET reveals transient excited-state structure associated with activity-dependent CaMKII - NR2B binding and adaptation
Source: Nat Commun. 2022 Oct 25;13:6335. doi: 10.1038/s41467-022-33795-8 (PMC9596428; doi:10.1038/s41467-022-33795-8)
Supplement: Supplementary file 3 — Source Data [file 41467_2022_33795_MOESM3_ESM.zip › Nat Comm Source Data Files Excel folder/S6 Excel folder/EGTA 3 mM Decay.xls]

## Sheet: EGTA 3 mM Decay
	0 min	30 min	180 min
0	0.0248659	0.0159165	0.0229856
0.003	0.0236322	0.018082	0.0231309
0.006	0.0247959	0.016968	0.0257746
0.009	0.0257485	0.0173225	0.0240934
0.012	0.028869	0.0162864	0.0223239
0.015	0.0284288	0.0191935	0.0241667
0.018	0.0282912	0.0207857	0.0274478
0.021	0.0309493	0.0207756	0.0281295
0.024	0.0327717	0.0225562	0.0265361
0.027	0.0375136	0.0226882	0.0269183
0.03	0.0358138	0.0258681	0.0282189
0.033	0.0370907	0.0235133	0.0291324
0.036	0.0441782	0.0285812	0.0351723
0.039	0.0405907	0.0286312	0.03308
0.042	0.042107	0.0264792	0.0329695
0.045	0.0461983	0.0326296	0.0311789
0.048	0.0479414	0.0356364	0.0389722
0.051	0.0550242	0.0377323	0.0408947
0.054	0.0603606	0.0405677	0.0429499
0.057	0.0644358	0.0475129	0.0435424
0.06	0.0673119	0.0465036	0.0495284
0.063	0.0738819	0.0522826	0.056776
0.066	0.0757907	0.0491143	0.0562863
0.069	0.0782965	0.0572997	0.0591999
0.072	0.0921778	0.0675085	0.068328
0.075	0.0977264	0.0686794	0.0707725
0.078	0.10352	0.0763929	0.0839521
0.081	0.117073	0.0894479	0.0786165
0.084	0.120619	0.0877633	0.0931017
0.087	0.130209	0.0899538	0.094561
0.09	0.149586	0.10794	0.109738
0.093	0.156027	0.119575	0.119691
0.096	0.16366	0.117123	0.12192
0.099	0.167177	0.133763	0.133348
0.102	0.177205	0.142024	0.141997
0.105	0.196911	0.162121	0.15484
0.108	0.214765	0.179356	0.171161
0.111	0.214416	0.178938	0.166529
0.114	0.230194	0.198439	0.182257
0.117	0.251729	0.198146	0.199588
0.12	0.265185	0.212338	0.217607
0.123	0.278202	0.229558	0.233772
0.126	0.294109	0.252335	0.241534
0.129	0.314197	0.258031	0.251841
0.132	0.335533	0.277377	0.277318
0.135	0.357514	0.302585	0.285095
0.138	0.364204	0.312118	0.296996
0.141	0.373593	0.330693	0.312156
0.144	0.395877	0.343804	0.342638
0.147	0.416381	0.354908	0.348033
0.15	0.421254	0.371366	0.355171
0.153	0.440219	0.414418	0.381558
0.156	0.466932	0.426854	0.402256
0.159	0.482924	0.435074	0.404386
0.162	0.485776	0.453137	0.428855
0.165	0.507265	0.479822	0.443538
0.168	0.517509	0.48732	0.467785
0.171	0.53594	0.49277	0.472736
0.174	0.560315	0.520136	0.506503
0.177	0.587477	0.540034	0.51208
0.18	0.591475	0.555498	0.53447
0.183	0.60897	0.581955	0.566181
0.186	0.626356	0.593267	0.569612
0.189	0.647323	0.62385	0.570514
0.192	0.663169	0.633484	0.593435
0.195	0.667204	0.645688	0.622188
0.198	0.680803	0.658952	0.636232
0.201	0.698119	0.677369	0.637352
0.204	0.716531	0.696523	0.666613
0.207	0.71851	0.700552	0.68614
0.21	0.749034	0.704879	0.683546
0.213	0.746348	0.724145	0.702987
0.216	0.753064	0.736566	0.708023
0.219	0.769346	0.742384	0.717582
0.222	0.780676	0.744094	0.723297
0.225	0.784136	0.764183	0.755558
0.228	0.805671	0.806261	0.751872
0.231	0.806185	0.796877	0.765994
0.234	0.809443	0.805793	0.76945
0.237	0.831044	0.808557	0.759823
0.24	0.848208	0.824486	0.800268
0.243	0.838312	0.83485	0.80084
0.246	0.845908	0.847343	0.809838
0.249	0.862407	0.853422	0.838924
0.252	0.865424	0.858374	0.834697
0.255	0.884796	0.87184	0.839792
0.258	0.888765	0.871864	0.838582
0.261	0.89266	0.895807	0.855403
0.264	0.890247	0.88492	0.873787
0.267	0.906762	0.887458	0.867033
0.27	0.905293	0.890568	0.867977
0.273	0.922715	0.910423	0.896699
0.276	0.918996	0.907915	0.888265
0.279	0.911678	0.914861	0.88606
0.282	0.918564	0.922293	0.912829
0.285	0.922476	0.913173	0.895344
0.288	0.937568	0.931014	0.900241
0.291	0.933603	0.935403	0.922288
0.294	0.939854	0.917787	0.898973
0.297	0.920405	0.942784	0.916801
0.3	0.935719	0.931836	0.919221
0.303	0.943714	0.926871	0.934266
0.306	0.941496	0.941302	0.923595
0.309	0.946975	0.947809	0.932358
0.312	0.949446	0.950646	0.930793
0.315	0.958445	0.944039	0.930846
0.318	0.957224	0.947214	0.934797
0.321	0.959469	0.958238	0.942554
0.324	0.963799	0.950845	0.932694
0.327	0.951193	0.955964	0.94533
0.33	0.961377	0.965884	0.946225
0.333	0.96128	0.97177	0.952529
0.336	0.961511	0.947995	0.948677
0.339	0.974436	0.969561	0.967465
0.342	0.967349	0.962466	0.965478
0.345	0.98026	0.953624	0.955417
0.348	0.985709	0.965761	0.955649
0.351	0.978487	0.976083	0.946743
0.354	0.969631	0.955666	0.958916
0.357	0.965242	0.962456	0.962159
0.36	0.978523	0.960914	0.949042
0.363	0.972107	0.976084	0.96774
0.366	0.986923	0.985271	0.976974
0.369	0.962309	0.953915	0.96471
0.372	0.987515	0.959682	0.969299
0.375	0.963687	0.967553	0.971167
0.378	0.979232	0.968652	0.943971
0.381	0.9862	0.969184	0.963503
0.384	0.990282	0.975476	0.96656
0.387	0.975761	0.95963	0.970418
0.39	0.991859	0.977828	0.96442
0.393	0.990943	0.980913	0.983483
0.396	0.975332	0.971833	0.993622
0.399	0.979524	0.990397	0.971866
0.402	0.97817	0.957742	0.984814
0.405	0.970941	0.953211	0.976044
0.408	0.968032	0.970421	0.966252
0.411	0.977449	0.974452	0.969522
0.414	0.988995	0.964455	0.97664
0.417	0.964884	0.97711	0.980607
0.42	0.985055	0.970769	0.97883
0.423	0.968489	0.975185	0.955883
0.426	0.96928	0.963129	0.96511
0.429	0.969752	0.957407	0.966763
0.432	0.994348	0.967713	0.962768
0.435	0.975087	0.95799	0.973482
0.438	0.979946	0.981583	0.964048
0.441	0.977952	0.977746	0.973021
0.444	0.977703	0.96038	0.967363
0.447	0.972313	0.96697	0.981829
0.45	0.992129	0.958789	0.971663
0.453	0.97256	0.963075	0.972807
0.456	0.980872	0.966629	0.977764
0.459	0.969651	0.952258	0.975914
0.462	0.964997	0.960082	0.979057
0.465	0.966809	0.956869	0.970958
0.468	0.973839	0.965775	0.954792
0.471	0.96753	0.960142	0.970026
0.474	0.964731	0.956176	0.969233
0.477	0.976189	0.964365	0.971644
0.48	0.962025	0.946981	0.971014
0.483	0.976563	0.956294	0.961798
0.486	0.961254	0.950726	0.979459
0.489	0.963938	0.959065	0.968931
0.492	0.957066	0.968629	0.964314
0.495	0.963779	0.950957	0.960668
0.498	0.955492	0.949102	0.963432
0.501	0.972952	0.951106	0.972922
0.504	0.959786	0.943537	0.957974
0.507	0.970853	0.958961	0.947714
0.51	0.957138	0.93777	0.950415
0.513	0.963707	0.937317	0.965283
0.516	0.969705	0.962633	0.952403
0.519	0.960798	0.948633	0.954345
0.522	0.954708	0.94379	0.951085
0.525	0.95057	0.949518	0.964312
0.528	0.960535	0.930627	0.968932
0.531	0.948811	0.935497	0.957659
0.534	0.95086	0.939136	0.960998
0.537	0.949511	0.937322	0.970116
0.54	0.953119	0.926658	0.959482
0.543	0.947221	0.934595	0.953932
0.546	0.933669	0.938381	0.949679
0.549	0.948178	0.926284	0.95609
0.552	0.955603	0.922446	0.969685
0.555	0.948938	0.936947	0.944749
0.558	0.952303	0.929883	0.95957
0.561	0.942482	0.928997	0.954985
0.564	0.944966	0.920971	0.953481
0.567	0.954802	0.918537	0.934452
0.57	0.945761	0.927897	0.952437
0.573	0.945969	0.918326	0.950936
0.576	0.940372	0.92529	0.930254
0.579	0.94556	0.940272	0.957428
0.582	0.940343	0.926283	0.94254
0.585	0.931863	0.924163	0.936703
0.588	0.941292	0.92281	0.961147
0.591	0.944779	0.919703	0.942193
0.594	0.937961	0.924056	0.946567
0.597	0.938848	0.921347	0.946026
0.6	0.927159	0.905845	0.938159
0.603	0.934749	0.924949	0.944432
0.606	0.935006	0.912206	0.936624
0.609	0.938102	0.906129	0.929786
0.612	0.918663	0.92372	0.939983
0.615	0.930116	0.90733	0.936703
0.618	0.921481	0.900343	0.946988
0.621	0.914627	0.911231	0.945718
0.624	0.927616	0.914709	0.936889
0.627	0.916721	0.920579	0.935018
0.63	0.926994	0.90039	0.925859
0.633	0.92824	0.908759	0.933746
0.636	0.913347	0.886924	0.936085
0.639	0.932968	0.903261	0.939742
0.642	0.923076	0.908314	0.93182
0.645	0.911267	0.897493	0.939652
0.648	0.920122	0.892578	0.93684
0.651	0.929034	0.894226	0.926274
0.654	0.901363	0.895016	0.935519
0.657	0.913659	0.900784	0.941712
0.66	0.898487	0.893925	0.914863
0.663	0.909398	0.887482	0.9245
0.666	0.909601	0.904668	0.916375
0.669	0.906402	0.869383	0.922182
0.672	0.904974	0.887932	0.916238
0.675	0.902358	0.88615	0.909021
0.678	0.905536	0.881427	0.919201
0.681	0.925864	0.87456	0.920834
0.684	0.906711	0.875701	0.921609
0.687	0.908394	0.878551	0.894
0.69	0.89924	0.881173	0.914518
0.693	0.894444	0.875935	0.916882
0.696	0.890257	0.86128	0.922012
0.699	0.894704	0.8913	0.910784
0.702	0.900895	0.878599	0.92087
0.705	0.901224	0.885696	0.901838
0.708	0.898818	0.861496	0.905185
0.711	0.895894	0.876397	0.904636
0.714	0.895356	0.866076	0.895269
0.717	0.894246	0.878358	0.917387
0.72	0.895317	0.870833	0.89156
0.723	0.891275	0.88385	0.912227
0.726	0.890558	0.8667	0.909768
0.729	0.888861	0.874621	0.899118
0.732	0.889576	0.846644	0.900449
0.735	0.891707	0.862215	0.907694
0.738	0.891943	0.861899	0.897288
0.741	0.893521	0.863846	0.900254
0.744	0.868766	0.864186	0.902474
0.747	0.893392	0.851245	0.90332
0.75	0.871743	0.859156	0.900061
0.753	0.886854	0.864397	0.897571
0.756	0.890779	0.855723	0.884887
0.759	0.890737	0.871906	0.899401
0.762	0.88158	0.87782	0.898148
0.765	0.877102	0.850918	0.89415
0.768	0.876014	0.854893	0.904886
0.771	0.886633	0.847232	0.893949
0.774	0.881354	0.845871	0.907567
0.777	0.870338	0.849299	0.885534
0.78	0.875895	0.844343	0.880689
0.783	0.865145	0.850783	0.893168
0.786	0.872633	0.835488	0.88699
0.789	0.874724	0.840219	0.874315
0.792	0.876394	0.840918	0.880162
0.795	0.866499	0.840791	0.879951
0.798	0.868939	0.844588	0.886295
0.801	0.866657	0.851165	0.879467
0.804	0.879832	0.84799	0.88176
0.807	0.853757	0.833906	0.891042
0.81	0.876023	0.844856	0.869255
0.813	0.870887	0.837076	0.887789
0.816	0.855879	0.827784	0.884871
0.819	0.870794	0.838062	0.874706
0.822	0.868526	0.829676	0.890847
0.825	0.858639	0.847641	0.876444
0.828	0.862461	0.836998	0.871255
0.831	0.856637	0.843016	0.874299
0.834	0.863223	0.833989	0.871639
0.837	0.873256	0.825421	0.878867
0.84	0.860526	0.835346	0.883792
0.843	0.852498	0.829555	0.879965
0.846	0.842642	0.823906	0.874683
0.849	0.851991	0.825299	0.873452
0.852	0.852404	0.820646	0.865574
0.855	0.84152	0.822731	0.87145
0.858	0.858701	0.821138	0.881724
0.861	0.867907	0.819031	0.865832
0.864	0.860406	0.829332	0.86546
0.867	0.84266	0.80602	0.863807
0.87	0.849692	0.836318	0.869818
0.873	0.864558	0.822841	0.8597
0.876	0.850995	0.812247	0.856189
0.879	0.835613	0.814206	0.867278
0.882	0.853553	0.83158	0.859029
0.885	0.851917	0.82324	0.864783
0.888	0.857418	0.825753	0.867454
0.891	0.842365	0.814158	0.850266
0.894	0.840018	0.816842	0.850311
0.897	0.856758	0.808942	0.852913
0.9	0.836975	0.812294	0.861888
0.903	0.844999	0.816978	0.850542
0.906	0.839742	0.80473	0.862811
0.909	0.837417	0.81654	0.853616
0.912	0.831962	0.797103	0.86538
0.915	0.837148	0.807445	0.85396
0.918	0.843919	0.792855	0.854571
0.921	0.843994	0.807686	0.871764
0.924	0.838166	0.807116	0.859414
0.927	0.839492	0.793663	0.842402
0.93	0.830287	0.809233	0.837926
0.933	0.836535	0.807213	0.837423
0.936	0.828874	0.780968	0.840522
0.939	0.822822	0.788475	0.845343
0.942	0.822369	0.796373	0.852225
0.945	0.829383	0.801793	0.840219
0.948	0.829606	0.788051	0.849622
0.951	0.831428	0.78956	0.835864
0.954	0.841275	0.793922	0.842796
0.957	0.82513	0.788835	0.839092
0.96	0.845511	0.793063	0.834216
0.963	0.825561	0.788225	0.822905
0.966	0.819697	0.780637	0.830068
0.969	0.839358	0.787893	0.833965
0.972	0.824362	0.796848	0.839303
0.975	0.824653	0.786256	0.840064
0.978	0.822176	0.782625	0.836388
0.981	0.815207	0.782177	0.829375
0.984	0.821763	0.765871	0.833831
0.987	0.824889	0.788263	0.846537
0.99	0.809336	0.772652	0.821934
0.993	0.814947	0.783717	0.841574
0.996	0.82362	0.772065	0.816511
0.999	0.821617	0.780677	0.845523
1.002	0.813045	0.785384	0.82796
1.005	0.812682	0.770091	0.831716
1.008	0.811527	0.778043	0.821829
1.011	0.816545	0.76899	0.825202
1.014	0.813202	0.769049	0.840359
1.017	0.805091	0.761469	0.815263
1.02	0.806914	0.76791	0.810993
1.023	0.805564	0.763768	0.815701
1.026	0.820196	0.772416	0.83054
1.029	0.803458	0.776594	0.829099
1.032	0.800238	0.767793	0.813545
1.035	0.805516	0.763358	0.825569
1.038	0.805838	0.765114	0.826901
1.041	0.811987	0.763196	0.813829
1.044	0.80584	0.761005	0.814157
1.047	0.819704	0.757729	0.810703
1.05	0.79567	0.759938	0.818809
1.053	0.793399	0.775989	0.818558
1.056	0.797912	0.766429	0.807441
1.059	0.789046	0.778016	0.803318
1.062	0.791443	0.750126	0.817035
1.065	0.804053	0.770288	0.815653
1.068	0.784323	0.752905	0.821419
1.071	0.803905	0.761111	0.814173
1.074	0.797299	0.761577	0.811407
1.077	0.782882	0.738755	0.80837
1.08	0.796123	0.737947	0.80197
1.083	0.789177	0.756906	0.804381
1.086	0.788821	0.749795	0.804947
1.089	0.795838	0.75124	0.799737
1.092	0.792555	0.745266	0.792881
1.095	0.794553	0.740709	0.802538
1.098	0.791635	0.747604	0.806461
1.101	0.789123	0.746313	0.791302
1.104	0.79923	0.750788	0.800794
1.107	0.789134	0.740499	0.798615
1.11	0.780142	0.749741	0.796871
1.113	0.776056	0.751814	0.802179
1.116	0.781154	0.74514	0.794727
1.119	0.777586	0.751082	0.797595
1.122	0.780322	0.738986	0.80322
1.125	0.777445	0.747041	0.784968
1.128	0.775773	0.736654	0.785566
1.131	0.769297	0.732475	0.783829
1.134	0.766695	0.730426	0.779159
1.137	0.780495	0.731268	0.799235
1.14	0.776895	0.746982	0.803581
1.143	0.770672	0.723787	0.78684
1.146	0.770125	0.737298	0.785606
1.149	0.772016	0.743935	0.795959
1.152	0.769616	0.727311	0.799001
1.155	0.775535	0.714877	0.781854
1.158	0.765035	0.726092	0.787376
1.161	0.762366	0.723379	0.779515
1.164	0.764469	0.724249	0.788239
1.167	0.776015	0.717984	0.781743
1.17	0.760904	0.727458	0.801625
1.173	0.783542	0.72558	0.774648
1.176	0.763402	0.734653	0.791286
1.179	0.767794	0.722089	0.789908
1.182	0.762482	0.726825	0.783391
1.185	0.772016	0.735124	0.773246
1.188	0.760354	0.730109	0.775577
1.191	0.758029	0.712565	0.776185
1.194	0.759817	0.723751	0.766558
1.197	0.761396	0.716033	0.782956
1.2	0.77268	0.712408	0.767027
1.203	0.753146	0.710159	0.774844
1.206	0.758883	0.719431	0.781138
1.209	0.741121	0.713089	0.771416
1.212	0.759007	0.733005	0.787761
1.215	0.761764	0.70463	0.780821
1.218	0.754461	0.715879	0.762798
1.221	0.758358	0.717138	0.775435
1.224	0.756098	0.708238	0.769227
1.227	0.751915	0.705237	0.759
1.23	0.750391	0.7189	0.770959
1.233	0.755565	0.705873	0.7514
1.236	0.745952	0.704058	0.770743
1.239	0.747877	0.705985	0.75806
1.242	0.752235	0.709543	0.773394
1.245	0.738729	0.702223	0.772652
1.248	0.755631	0.707276	0.762861
1.251	0.747795	0.708898	0.755489
1.254	0.750754	0.708424	0.764471
1.257	0.749745	0.710803	0.765211
1.26	0.753017	0.706358	0.768554
1.263	0.743098	0.699467	0.754573
1.266	0.737979	0.708655	0.771455
1.269	0.745784	0.713294	0.7615
1.272	0.747511	0.704284	0.753719
1.275	0.73433	0.702868	0.758234
1.278	0.731798	0.697863	0.760715
1.281	0.743293	0.700347	0.762382
1.284	0.737531	0.698417	0.760089
1.287	0.73919	0.694672	0.74412
1.29	0.736544	0.686778	0.757823
1.293	0.740334	0.696986	0.756684
1.296	0.739003	0.682409	0.755671
1.299	0.723286	0.687143	0.74596
1.302	0.729707	0.696211	0.757156
1.305	0.732208	0.694394	0.752683
1.308	0.735171	0.686909	0.748202
1.311	0.735239	0.684648	0.748055
1.314	0.730021	0.698983	0.745114
1.317	0.736791	0.683825	0.748352
1.32	0.727497	0.68358	0.744193
1.323	0.73331	0.683969	0.750905
1.326	0.724891	0.684433	0.745888
1.329	0.730871	0.68908	0.749645
1.332	0.72442	0.693654	0.75062
1.335	0.721796	0.696546	0.746268
1.338	0.720336	0.679269	0.739714
1.341	0.717534	0.662051	0.741586
1.344	0.716461	0.679105	0.745112
1.347	0.730905	0.676366	0.748455
1.35	0.729401	0.67964	0.746284
1.353	0.72357	0.677222	0.741061
1.356	0.724518	0.680533	0.746997
1.359	0.7227	0.671709	0.729763
1.362	0.715465	0.691915	0.732553
1.365	0.719518	0.680644	0.735064
1.368	0.724013	0.67518	0.734546
1.371	0.729489	0.66953	0.726748
1.374	0.720851	0.67228	0.742985
1.377	0.723206	0.673714	0.73441
1.38	0.712982	0.688458	0.738307
1.383	0.70839	0.676086	0.729465
1.386	0.709226	0.685268	0.733957
1.389	0.721251	0.670463	0.722593
1.392	0.718189	0.673548	0.721401
1.395	0.723749	0.670955	0.726613
1.398	0.72413	0.667064	0.748688
1.401	0.721464	0.66006	0.736967
1.404	0.718918	0.660896	0.737314
1.407	0.720531	0.673063	0.733951
1.41	0.717014	0.657738	0.72725
1.413	0.717466	0.670503	0.738345
1.416	0.719013	0.655047	0.734195
1.419	0.715268	0.668697	0.725029
1.422	0.702327	0.679852	0.737016
1.425	0.720838	0.673694	0.724419
1.428	0.706683	0.658113	0.727881
1.431	0.710099	0.679053	0.716251
1.434	0.715341	0.646672	0.728181
1.437	0.707265	0.645168	0.711222
1.44	0.718051	0.675344	0.729073
1.443	0.706574	0.654534	0.731246
1.446	0.708547	0.664139	0.723492
1.449	0.706442	0.667078	0.728585
1.452	0.699708	0.664935	0.726767
1.455	0.701757	0.652544	0.723606
1.458	0.704948	0.652802	0.72042
1.461	0.700547	0.654117	0.727837
1.464	0.68996	0.648008	0.733867
1.467	0.703697	0.657065	0.713493
1.47	0.702638	0.653261	0.722398
1.473	0.698092	0.644286	0.727834
1.476	0.693946	0.655567	0.705246
1.479	0.693747	0.658458	0.720848
1.482	0.691636	0.660275	0.706948
1.485	0.698913	0.661844	0.724498
1.488	0.696277	0.649445	0.703938
1.491	0.693191	0.640614	0.70903
1.494	0.68644	0.645315	0.720876
1.497	0.69737	0.643364	0.709268
1.5	0.693525	0.654158	0.723598
1.503	0.690005	0.654068	0.70872
1.506	0.687107	0.642678	0.712982
1.509	0.68686	0.64742	0.711189
1.512	0.684608	0.647564	0.707309
1.515	0.679231	0.642986	0.709484
1.518	0.690191	0.648867	0.704559
1.521	0.695502	0.643111	0.698302
1.524	0.690596	0.628968	0.7068
1.527	0.68905	0.640481	0.71716
1.53	0.685206	0.631031	0.702015
1.533	0.686304	0.636213	0.695644
1.536	0.692507	0.642111	0.705575
1.539	0.686001	0.643981	0.710008
1.542	0.687989	0.63776	0.694094
1.545	0.677754	0.637885	0.702314
1.548	0.680085	0.63314	0.715122
1.551	0.683321	0.643069	0.707164
1.554	0.692052	0.631044	0.712915
1.557	0.675619	0.642644	0.701005
1.56	0.6793	0.634448	0.698822
1.563	0.680629	0.632085	0.702485
1.566	0.679995	0.629249	0.695016
1.569	0.678812	0.636565	0.688535
1.572	0.685785	0.625114	0.706048
1.575	0.67479	0.632375	0.699462
1.578	0.681354	0.633041	0.697811
1.581	0.667395	0.615851	0.684563
1.584	0.673006	0.617794	0.699186
1.587	0.676384	0.630627	0.680039
1.59	0.676671	0.621584	0.701232
1.593	0.669201	0.613534	0.695771
1.596	0.670921	0.621001	0.683151
1.599	0.665509	0.628573	0.683346
1.602	0.667971	0.613375	0.687399
1.605	0.67703	0.621919	0.684998
1.608	0.679123	0.612856	0.696728
1.611	0.653395	0.610953	0.679485
1.614	0.673216	0.612843	0.680303
1.617	0.658016	0.614169	0.685236
1.62	0.671889	0.613007	0.67598
1.623	0.663753	0.626668	0.687003
1.626	0.667984	0.604366	0.671457
1.629	0.667547	0.617031	0.671587
1.632	0.662301	0.609041	0.685036
1.635	0.654716	0.609765	0.682211
1.638	0.653194	0.618059	0.680786
1.641	0.674399	0.608036	0.677849
1.644	0.658566	0.603432	0.662257
1.647	0.662823	0.613588	0.682292
1.65	0.659114	0.616419	0.675166
1.653	0.653803	0.603893	0.678658
1.656	0.657329	0.615324	0.65992
1.659	0.650698	0.602526	0.675007
1.662	0.652186	0.608742	0.674724
1.665	0.653252	0.586829	0.67697
1.668	0.650839	0.608831	0.682133
1.671	0.648	0.608923	0.661151
1.674	0.64916	0.59908	0.677005
1.677	0.662209	0.586207	0.680497
1.68	0.651519	0.601428	0.669225
1.683	0.642648	0.600231	0.668855
1.686	0.646385	0.600679	0.666351
1.689	0.648218	0.594483	0.669579
1.692	0.656886	0.590531	0.674895
1.695	0.646703	0.601283	0.670628
1.698	0.644285	0.597195	0.648144
1.701	0.650811	0.590324	0.650307
1.704	0.638437	0.589373	0.658362
1.707	0.647546	0.594436	0.664042
1.71	0.63755	0.591473	0.661369
1.713	0.644546	0.584522	0.663779
1.716	0.642091	0.592921	0.658998
1.719	0.649135	0.590725	0.658319
1.722	0.641794	0.590007	0.660786
1.725	0.632434	0.586871	0.660581
1.728	0.635781	0.588591	0.646023
1.731	0.640898	0.595503	0.659785
1.734	0.628771	0.587768	0.657018
1.737	0.633262	0.579565	0.652035
1.74	0.645899	0.59041	0.65486
1.743	0.641062	0.582962	0.644897
1.746	0.630267	0.584023	0.648069
1.749	0.632238	0.584556	0.660802
1.752	0.642176	0.586069	0.659641
1.755	0.63314	0.589181	0.651487
1.758	0.627157	0.579666	0.64015
1.761	0.627042	0.577079	0.649422
1.764	0.627225	0.591969	0.64572
1.767	0.625101	0.590028	0.65707
1.77	0.633751	0.579389	0.642059
1.773	0.629458	0.58322	0.635874
1.776	0.627175	0.580957	0.650493
1.779	0.630106	0.57787	0.642671
1.782	0.62014	0.574295	0.634261
1.785	0.626551	0.574403	0.644559
1.788	0.619827	0.579437	0.638925
1.791	0.623442	0.563105	0.638676
1.794	0.629841	0.578994	0.629687
1.797	0.617173	0.574259	0.638441
1.8	0.611933	0.572151	0.638827
1.803	0.62107	0.572188	0.628071
1.806	0.622575	0.572534	0.648445
1.809	0.623546	0.571617	0.631501
1.812	0.637898	0.569818	0.636535
1.815	0.628178	0.570371	0.630098
1.818	0.617808	0.562667	0.639932
1.821	0.615274	0.567062	0.64183
1.824	0.612947	0.563719	0.63374
1.827	0.610592	0.57989	0.613518
1.83	0.614925	0.575085	0.631716
1.833	0.617338	0.567277	0.634794
1.836	0.612289	0.564351	0.628805
1.839	0.621539	0.576945	0.629763
1.842	0.618941	0.568615	0.636498
1.845	0.611654	0.554666	0.610973
1.848	0.620513	0.571017	0.649147
1.851	0.606411	0.556374	0.627227
1.854	0.623432	0.564467	0.625114
1.857	0.609399	0.557815	0.603198
1.86	0.606242	0.552064	0.623012
1.863	0.603413	0.553254	0.630947
1.866	0.607963	0.545578	0.618348
1.869	0.604898	0.552752	0.628871
1.872	0.620217	0.558312	0.617153
1.875	0.60533	0.554368	0.616479
1.878	0.606282	0.555584	0.613111
1.881	0.61069	0.552295	0.620931
1.884	0.604099	0.553556	0.617843
1.887	0.60049	0.548068	0.624448
1.89	0.617892	0.558203	0.607865
1.893	0.611102	0.559113	0.62581
1.896	0.613252	0.566498	0.629796
1.899	0.603852	0.549002	0.617199
1.902	0.605359	0.559714	0.61667
1.905	0.613824	0.542289	0.619047
1.908	0.608474	0.557704	0.618358
1.911	0.603938	0.548543	0.610206
1.914	0.601149	0.546463	0.617061
1.917	0.601088	0.559569	0.626055
1.92	0.60967	0.558379	0.619934
1.923	0.604678	0.546338	0.627264
1.926	0.611085	0.544629	0.615896
1.929	0.599701	0.554221	0.620659
1.932	0.600042	0.538086	0.61691
1.935	0.599711	0.550013	0.622025
1.938	0.598025	0.545923	0.619726
1.941	0.607755	0.547198	0.622477
1.944	0.609952	0.548194	0.609823
1.947	0.599365	0.550936	0.607778
1.95	0.600868	0.543583	0.601933
1.953	0.601736	0.546507	0.61771
1.956	0.590147	0.547136	0.607627
1.959	0.593715	0.547904	0.618563
1.962	0.598673	0.540215	0.622038
1.965	0.589759	0.537313	0.616934
1.968	0.597364	0.535865	0.609272
1.971	0.606383	0.537234	0.614335
1.974	0.584253	0.535333	0.596806
1.977	0.589418	0.530134	0.607568
1.98	0.587607	0.544589	0.602321
1.983	0.591479	0.545395	0.611423
1.986	0.592222	0.525026	0.609946
1.989	0.593233	0.550174	0.60725
1.992	0.587454	0.534976	0.606966
1.995	0.588449	0.540819	0.603096
1.998	0.595288	0.531929	0.601491
2.001	0.579492	0.538311	0.613881
2.004	0.599809	0.53217	0.595651
2.007	0.585037	0.54306	0.607877
2.01	0.584129	0.531593	0.592689
2.013	0.586464	0.531417	0.612697
2.016	0.588274	0.528645	0.59381
2.019	0.57906	0.527657	0.592698
2.022	0.58139	0.537768	0.603491
2.025	0.592626	0.532146	0.622285
2.028	0.58239	0.538809	0.589779
2.031	0.581477	0.516744	0.605601
2.034	0.578464	0.525391	0.600439
2.037	0.579008	0.536909	0.596012
2.04	0.581675	0.52962	0.59395
2.043	0.584835	0.520812	0.606766
2.046	0.583099	0.519261	0.593294
2.049	0.569967	0.533091	0.597405
2.052	0.581044	0.532772	0.589103
2.055	0.574858	0.517548	0.595957
2.058	0.581252	0.519074	0.584716
2.061	0.578845	0.530216	0.589394
2.064	0.575835	0.521394	0.580066
2.067	0.575991	0.520652	0.581515
2.07	0.577968	0.520827	0.584691
2.073	0.572899	0.514478	0.591964
2.076	0.57495	0.517817	0.596083
2.079	0.574863	0.530446	0.587837
2.082	0.570328	0.521262	0.593518
2.085	0.578418	0.514157	0.585975
2.088	0.567961	0.517587	0.584349
2.091	0.566834	0.515791	0.576215
2.094	0.576066	0.516548	0.592108
2.097	0.559766	0.516977	0.572314
2.1	0.57091	0.520974	0.585532
2.103	0.570455	0.503653	0.582238
2.106	0.559679	0.520921	0.579175
2.109	0.561351	0.517564	0.587717
2.112	0.566125	0.518395	0.570055
2.115	0.555142	0.514554	0.583408
2.118	0.560557	0.520133	0.594764
2.121	0.569625	0.513453	0.573344
2.124	0.56704	0.50588	0.580817
2.127	0.554779	0.498919	0.576615
2.13	0.5678	0.511418	0.56696
2.133	0.559693	0.510354	0.581244
2.136	0.567858	0.504604	0.586596
2.139	0.561691	0.507263	0.578959
2.142	0.557049	0.511544	0.583508
2.145	0.573481	0.505675	0.578644
2.148	0.567062	0.51088	0.579891
2.151	0.556082	0.499059	0.575009
2.154	0.561352	0.497585	0.566751
2.157	0.558617	0.506655	0.577121
2.16	0.554204	0.501439	0.572156
2.163	0.565918	0.499678	0.577905
2.166	0.563182	0.493335	0.558999
2.169	0.556249	0.510062	0.585404
2.172	0.549995	0.496961	0.565252
2.175	0.552893	0.497736	0.575643
2.178	0.556633	0.497742	0.573334
2.181	0.552723	0.497569	0.565729
2.184	0.549701	0.498421	0.563462
2.187	0.549415	0.500329	0.570784
2.19	0.55243	0.494311	0.567407
2.193	0.553719	0.506435	0.563584
2.196	0.547777	0.496305	0.555495
2.199	0.541475	0.500618	0.578592
2.202	0.554716	0.493422	0.556374
2.205	0.54544	0.48831	0.570856
2.208	0.546399	0.495729	0.568651
2.211	0.546848	0.498709	0.572503
2.214	0.544904	0.484723	0.567676
2.217	0.544221	0.495547	0.558112
2.22	0.54674	0.499742	0.551904
2.223	0.541372	0.49718	0.549614
2.226	0.547356	0.508288	0.566068
2.229	0.551965	0.485928	0.570386
2.232	0.546656	0.491834	0.566082
2.235	0.536808	0.497226	0.55447
2.238	0.537583	0.48179	0.560365
2.241	0.53197	0.497975	0.552798
2.244	0.529585	0.477175	0.560173
2.247	0.543177	0.489245	0.553232
2.25	0.536694	0.492252	0.556084
2.253	0.548993	0.485826	0.546975
2.256	0.541107	0.490385	0.566647
2.259	0.528657	0.492398	0.558876
2.262	0.55219	0.486167	0.553025
2.265	0.530892	0.475921	0.549565
2.268	0.539829	0.480651	0.551731
2.271	0.535348	0.481606	0.572853
2.274	0.542679	0.485291	0.558595
2.277	0.532957	0.485648	0.554028
2.28	0.542655	0.489623	0.556743
2.283	0.537225	0.48953	0.551642
2.286	0.529546	0.493263	0.554475
2.289	0.528698	0.481994	0.545691
2.292	0.539433	0.479479	0.549815
2.295	0.531864	0.486537	0.556627
2.298	0.529704	0.468538	0.549505
2.301	0.535323	0.489007	0.552365
2.304	0.535104	0.487921	0.54988
2.307	0.538099	0.472757	0.536315
2.31	0.533711	0.466915	0.552871
2.313	0.534095	0.479168	0.547644
2.316	0.529053	0.482966	0.541106
2.319	0.526211	0.467024	0.548251
2.322	0.527859	0.473437	0.554167
2.325	0.536126	0.476658	0.550737
2.328	0.53214	0.486865	0.541772
2.331	0.53384	0.471823	0.545722
2.334	0.527489	0.474874	0.540305
2.337	0.528742	0.48736	0.544151
2.34	0.525703	0.479853	0.538432
2.343	0.535195	0.462947	0.536279
2.346	0.524792	0.477983	0.539424
2.349	0.52061	0.471228	0.552988
2.352	0.528159	0.472011	0.550668
2.355	0.525334	0.469778	0.546092
2.358	0.525053	0.472562	0.541987
2.361	0.530119	0.480426	0.541375
2.364	0.526928	0.471068	0.544642
2.367	0.522622	0.469651	0.544549
2.37	0.516761	0.472511	0.541231
2.373	0.512881	0.470949	0.546023
2.376	0.523195	0.465333	0.531502
2.379	0.512691	0.462166	0.530224
2.382	0.516171	0.465707	0.53049
2.385	0.522715	0.461039	0.538023
2.388	0.518005	0.461446	0.541976
2.391	0.522065	0.467729	0.534291
2.394	0.512168	0.460972	0.533341
2.397	0.516704	0.472074	0.527657
2.4	0.517801	0.461452	0.530792
2.403	0.517392	0.456853	0.528729
2.406	0.523362	0.453123	0.534489
2.409	0.510462	0.453466	0.528583
2.412	0.516071	0.456389	0.536296
2.415	0.515026	0.4505	0.524952
2.418	0.511644	0.471148	0.535077
2.421	0.511472	0.45167	0.532317
2.424	0.517686	0.466213	0.53518
2.427	0.515048	0.456052	0.529837
2.43	0.510578	0.459603	0.531444
2.433	0.510581	0.458667	0.533417
2.436	0.502191	0.455784	0.537358
2.439	0.509934	0.451038	0.521911
2.442	0.510368	0.465446	0.521437
2.445	0.509852	0.453955	0.528798
2.448	0.511326	0.442546	0.530544
2.451	0.498726	0.456842	0.51917
2.454	0.508891	0.455303	0.519134
2.457	0.499006	0.447066	0.521354
2.46	0.506952	0.445542	0.520314
2.463	0.506938	0.452058	0.522034
2.466	0.50657	0.449553	0.515919
2.469	0.503443	0.457367	0.532959
2.472	0.508696	0.437981	0.516554
2.475	0.504847	0.448767	0.520829
2.478	0.502343	0.453346	0.517481
2.481	0.496323	0.452494	0.514102
2.484	0.509107	0.445796	0.525364
2.487	0.504868	0.451873	0.510844
2.49	0.50644	0.44228	0.525643
2.493	0.498827	0.446452	0.516395
2.496	0.500148	0.446244	0.518945
2.499	0.500055	0.438291	0.526737
2.502	0.494434	0.449227	0.507234
2.505	0.501477	0.445133	0.516655
2.508	0.502027	0.449385	0.517679
2.511	0.491975	0.440624	0.50816
2.514	0.493252	0.443075	0.520408
2.517	0.490638	0.445687	0.506239
2.52	0.493032	0.446974	0.524376
2.523	0.492747	0.438138	0.505701
2.526	0.490625	0.43789	0.514992
2.529	0.496878	0.443745	0.504334
2.532	0.494219	0.436218	0.506851
2.535	0.495586	0.439344	0.516936
2.538	0.484281	0.437432	0.497055
2.541	0.492506	0.439421	0.499338
2.544	0.491834	0.449535	0.499198
2.547	0.486016	0.439102	0.505808
2.55	0.48596	0.428726	0.512327
2.553	0.488298	0.430854	0.503256
2.556	0.486307	0.437192	0.513647
2.559	0.485227	0.435856	0.505079
2.562	0.498314	0.427555	0.502585
2.565	0.49003	0.433427	0.504447
2.568	0.489449	0.426687	0.505752
2.571	0.486384	0.426328	0.493701
2.574	0.486262	0.436646	0.493032
2.577	0.488061	0.4269	0.499076
2.58	0.478116	0.43541	0.501026
2.583	0.47509	0.42784	0.492799
2.586	0.487888	0.427872	0.500284
2.589	0.485891	0.431537	0.501815
2.592	0.46698	0.423537	0.488987
2.595	0.48007	0.423591	0.497727
2.598	0.474953	0.427216	0.501125
2.601	0.486357	0.426237	0.482952
2.604	0.478103	0.430071	0.48713
2.607	0.479225	0.416062	0.49939
2.61	0.470572	0.433509	0.491354
2.613	0.477152	0.415429	0.496304
2.616	0.474621	0.431218	0.491191
2.619	0.482366	0.424053	0.484237
2.622	0.480615	0.425258	0.4944
2.625	0.468252	0.421239	0.495705
2.628	0.472731	0.426087	0.501611
2.631	0.474755	0.410423	0.491909
2.634	0.474432	0.418239	0.487139
2.637	0.480033	0.419681	0.482512
2.64	0.465906	0.414576	0.487497
2.643	0.465881	0.414936	0.493041
2.646	0.472341	0.425024	0.484908
2.649	0.47571	0.413918	0.483991
2.652	0.473474	0.412603	0.485717
2.655	0.46559	0.416077	0.479928
2.658	0.47811	0.41047	0.48588
2.661	0.468158	0.417791	0.488823
2.664	0.463471	0.418098	0.474094
2.667	0.472306	0.408469	0.470679
2.67	0.465547	0.409592	0.486139
2.673	0.459907	0.412374	0.477392
2.676	0.468265	0.416391	0.48926
2.679	0.46396	0.408821	0.477866
2.682	0.450587	0.412655	0.477143
2.685	0.449989	0.413232	0.482166
2.688	0.459486	0.408523	0.477677
2.691	0.4549	0.414903	0.475957
2.694	0.461955	0.405832	0.487968
2.697	0.462417	0.414139	0.461539
2.7	0.450525	0.407782	0.473688
2.703	0.458742	0.39805	0.475227
2.706	0.461236	0.413327	0.468433
2.709	0.456143	0.408958	0.470897
2.712	0.450773	0.403295	0.477479
2.715	0.456019	0.4064	0.463935
2.718	0.455958	0.405263	0.471763
2.721	0.453788	0.400419	0.476223
2.724	0.455591	0.411178	0.471242
2.727	0.449389	0.395744	0.47404
2.73	0.457904	0.393644	0.474424
2.733	0.460909	0.409159	0.465747
2.736	0.44734	0.400556	0.450408
2.739	0.452637	0.406107	0.461161
2.742	0.445671	0.397644	0.466426
2.745	0.451623	0.397298	0.469179
2.748	0.44838	0.401828	0.463984
2.751	0.454938	0.396947	0.451751
2.754	0.452704	0.406071	0.464611
2.757	0.455856	0.398525	0.462424
2.76	0.448542	0.397136	0.461501
2.763	0.450017	0.394158	0.469166
2.766	0.45356	0.400566	0.46705
2.769	0.449435	0.392896	0.456062
2.772	0.439787	0.387949	0.456948
2.775	0.44484	0.393699	0.455042
2.778	0.448964	0.388972	0.457666
2.781	0.435324	0.391997	0.462901
2.784	0.448737	0.394268	0.464849
2.787	0.450742	0.386857	0.469739
2.79	0.439077	0.387561	0.458599
2.793	0.44145	0.389797	0.457736
2.796	0.441386	0.388911	0.467774
2.799	0.446872	0.384018	0.453312
2.802	0.441781	0.390031	0.45911
2.805	0.429527	0.38723	0.454269
2.808	0.435648	0.392452	0.454873
2.811	0.439279	0.389323	0.461878
2.814	0.444077	0.387129	0.448909
2.817	0.443391	0.377447	0.459005
2.82	0.43722	0.392814	0.44914
2.823	0.445862	0.392142	0.452052
2.826	0.436217	0.372439	0.463959
2.829	0.42606	0.382798	0.444193
2.832	0.430831	0.388654	0.455078
2.835	0.434776	0.386415	0.447895
2.838	0.44003	0.390373	0.447148
2.841	0.442688	0.378812	0.452082
2.844	0.435215	0.383329	0.464425
2.847	0.439928	0.372693	0.43987
2.85	0.438748	0.385726	0.44321
2.853	0.430297	0.383754	0.456795
2.856	0.430925	0.376756	0.440392
2.859	0.427548	0.376414	0.452663
2.862	0.432028	0.382133	0.449366
2.865	0.422731	0.386033	0.450735
2.868	0.426154	0.388798	0.44511
2.871	0.433554	0.383286	0.44471
2.874	0.438739	0.375707	0.453521
2.877	0.424377	0.379187	0.455535
2.88	0.429621	0.384193	0.44752
2.883	0.440599	0.378668	0.457165
2.886	0.424833	0.373476	0.431548
2.889	0.430562	0.377022	0.448885
2.892	0.431445	0.36917	0.438664
2.895	0.427611	0.37781	0.441504
2.898	0.428865	0.384357	0.437717
2.901	0.423283	0.37058	0.439265
2.904	0.429533	0.370506	0.442678
2.907	0.416788	0.37938	0.442226
2.91	0.426483	0.366752	0.452259
2.913	0.424002	0.384164	0.435374
2.916	0.423183	0.375134	0.432476
2.919	0.427552	0.36149	0.442494
2.922	0.424355	0.374472	0.429401
2.925	0.424016	0.376099	0.442252
2.928	0.422593	0.378399	0.435139
2.931	0.417304	0.37284	0.437596
2.934	0.430142	0.376357	0.446066
2.937	0.422756	0.373611	0.442565
2.94	0.429917	0.368937	0.439079
2.943	0.415553	0.372495	0.440085
2.946	0.415643	0.365306	0.430813
2.949	0.428039	0.370465	0.437372
2.952	0.419334	0.375238	0.441851
2.955	0.421096	0.376768	0.420764
2.958	0.421303	0.363138	0.43804
2.961	0.423744	0.356842	0.441248
2.964	0.415824	0.381176	0.440892
2.967	0.415788	0.37253	0.432998
2.97	0.426164	0.370921	0.423881
2.973	0.419935	0.362928	0.42977
2.976	0.419495	0.366647	0.429101
2.979	0.420012	0.362497	0.435537
2.982	0.417597	0.369235	0.432072
2.985	0.415466	0.368681	0.433365
2.988	0.412687	0.365766	0.429317
2.991	0.41631	0.362653	0.438676
2.994	0.419296	0.368982	0.438732
2.997	0.40893	0.360078	0.425399
3	0.42152	0.359586	0.422296
3.003	0.41358	0.363736	0.42842
3.006	0.414791	0.364698	0.428702
3.009	0.411033	0.368013	0.426906
3.012	0.40705	0.359291	0.432497
3.015	0.414039	0.361288	0.435954
3.018	0.409577	0.358999	0.428143
3.021	0.415633	0.368707	0.434528
3.024	0.412882	0.356765	0.427636
3.027	0.406299	0.363843	0.41795
3.03	0.408951	0.362787	0.419874
3.033	0.411275	0.360494	0.42496
3.036	0.416591	0.362015	0.425511
3.039	0.407275	0.354041	0.41403
3.042	0.400205	0.362143	0.426853
3.045	0.414082	0.369316	0.428783
3.048	0.403293	0.35205	0.426091
3.051	0.414807	0.356254	0.428305
3.054	0.412896	0.358843	0.421403
3.057	0.412494	0.356813	0.413584
3.06	0.401508	0.358382	0.416816
3.063	0.406271	0.347294	0.413346
3.066	0.407493	0.346396	0.422188
3.069	0.406112	0.355275	0.422611
3.072	0.407374	0.353566	0.418632
3.075	0.40467	0.355361	0.419845
3.078	0.407564	0.356884	0.41223
3.081	0.402302	0.354633	0.414086
3.084	0.409559	0.355069	0.421791
3.087	0.40817	0.362128	0.417643
3.09	0.408951	0.356466	0.411534
3.093	0.403796	0.348792	0.414839
3.096	0.400203	0.353592	0.435559
3.099	0.404837	0.349743	0.411187
3.102	0.401376	0.352197	0.416882
3.105	0.400821	0.347673	0.421157
3.108	0.400154	0.346401	0.417332
3.111	0.40271	0.343335	0.417968
3.114	0.394619	0.350215	0.425698
3.117	0.404372	0.351875	0.403531
3.12	0.399092	0.347982	0.412138
3.123	0.390238	0.353544	0.414825
3.126	0.395686	0.343369	0.413228
3.129	0.405305	0.349387	0.412536
3.132	0.394842	0.349369	0.413655
3.135	0.392605	0.346207	0.409456
3.138	0.396858	0.346324	0.415289
3.141	0.397315	0.349946	0.411101
3.144	0.402294	0.355325	0.409672
3.147	0.392854	0.352336	0.403857
3.15	0.393192	0.341541	0.408389
3.153	0.399556	0.340553	0.403327
3.156	0.391669	0.341857	0.408629
3.159	0.392558	0.349538	0.414641
3.162	0.397166	0.344978	0.413373
3.165	0.391755	0.345009	0.410133
3.168	0.397503	0.347381	0.408374
3.171	0.393798	0.339	0.409243
3.174	0.390633	0.33811	0.402874
3.177	0.394686	0.346192	0.406287
3.18	0.390344	0.338569	0.406525
3.183	0.386957	0.34224	0.407115
3.186	0.392622	0.348909	0.404728
3.189	0.391055	0.348326	0.392397
3.192	0.396466	0.345572	0.406109
3.195	0.395066	0.334689	0.403953
3.198	0.386925	0.340526	0.40271
3.201	0.389698	0.343229	0.40032
3.204	0.394943	0.335063	0.397159
3.207	0.389333	0.341737	0.403805
3.21	0.379694	0.340399	0.404265
3.213	0.385402	0.3426	0.401695
3.216	0.38915	0.328986	0.399744
3.219	0.39041	0.343396	0.404563
3.222	0.383446	0.334227	0.395888
3.225	0.383677	0.333851	0.395854
3.228	0.389405	0.33894	0.400848
3.231	0.381274	0.339623	0.399042
3.234	0.379909	0.332876	0.40616
3.237	0.388468	0.334576	0.410167
3.24	0.389244	0.347287	0.399835
3.243	0.376746	0.335425	0.389115
3.246	0.392864	0.341912	0.40526
3.249	0.383613	0.33227	0.401789
3.252	0.385546	0.33949	0.394224
3.255	0.386596	0.329867	0.403391
3.258	0.391826	0.334497	0.389928
3.261	0.384645	0.33144	0.393978
3.264	0.379895	0.334277	0.397645
3.267	0.38152	0.328297	0.402992
3.27	0.385839	0.33408	0.397025
3.273	0.380291	0.324962	0.393607
3.276	0.386842	0.319784	0.39466
3.279	0.375279	0.328956	0.395669
3.282	0.386316	0.327097	0.398923
3.285	0.381008	0.331372	0.387298
3.288	0.380824	0.330111	0.390925
3.291	0.375684	0.327056	0.398449
3.294	0.375312	0.329099	0.396948
3.297	0.381802	0.332782	0.394568
3.3	0.383316	0.326857	0.401305
3.303	0.374197	0.333053	0.388808
3.306	0.388906	0.333404	0.390037
3.309	0.374201	0.334484	0.386361
3.312	0.371212	0.330212	0.392674
3.315	0.37972	0.330793	0.389025
3.318	0.375517	0.325834	0.388401
3.321	0.382522	0.321184	0.390845
3.324	0.370342	0.325296	0.387292
3.327	0.376604	0.329121	0.391986
3.33	0.375563	0.328034	0.392145
3.333	0.372439	0.331906	0.385457
3.336	0.377997	0.326864	0.392201
3.339	0.369559	0.325853	0.391287
3.342	0.377708	0.322514	0.387667
3.345	0.370541	0.322571	0.38769
3.348	0.376434	0.323658	0.377593
3.351	0.374041	0.322484	0.389984
3.354	0.370825	0.321732	0.390344
3.357	0.372689	0.323727	0.379952
3.36	0.36759	0.320157	0.389274
3.363	0.369891	0.325288	0.386448
3.366	0.37938	0.3261	0.379657
3.369	0.372719	0.322486	0.381808
3.372	0.37122	0.320752	0.384441
3.375	0.365351	0.325199	0.374815
3.378	0.363423	0.319187	0.38526
3.381	0.363698	0.310821	0.392489
3.384	0.377062	0.323639	0.382392
3.387	0.377873	0.324126	0.387655
3.39	0.370443	0.333805	0.391954
3.393	0.378101	0.322113	0.376705
3.396	0.361512	0.320231	0.38429
3.399	0.36544	0.320463	0.377457
3.402	0.367887	0.320271	0.391161
3.405	0.373213	0.307866	0.37468
3.408	0.371526	0.324014	0.380048
3.411	0.36986	0.32101	0.391567
3.414	0.368632	0.322258	0.370662
3.417	0.358633	0.310437	0.384295
3.42	0.372106	0.31857	0.381055
3.423	0.363715	0.306474	0.375052
3.426	0.359839	0.313517	0.384067
3.429	0.36489	0.311044	0.383589
3.432	0.358443	0.328166	0.377478
3.435	0.365699	0.308855	0.372254
3.438	0.369335	0.321265	0.385813
3.441	0.364711	0.318209	0.384774
3.444	0.361832	0.325722	0.380887
3.447	0.360697	0.30901	0.379562
3.45	0.355516	0.311109	0.377806
3.453	0.355035	0.312755	0.384493
3.456	0.360726	0.310662	0.370372
3.459	0.360227	0.308881	0.370288
3.462	0.356787	0.315807	0.375705
3.465	0.366107	0.305542	0.372086
3.468	0.360037	0.315356	0.377348
3.471	0.367352	0.307161	0.369948
3.474	0.35924	0.321419	0.366886
3.477	0.365093	0.30379	0.375651
3.48	0.364039	0.306899	0.367056
3.483	0.360599	0.311666	0.376205
3.486	0.369468	0.306355	0.375911
3.489	0.359318	0.300208	0.366291
3.492	0.355626	0.317018	0.376157
3.495	0.35718	0.311683	0.366705
3.498	0.345746	0.313041	0.368694
3.501	0.36043	0.31632	0.377907
3.504	0.357571	0.306484	0.375659
3.507	0.351841	0.310436	0.36394
3.51	0.362998	0.307329	0.368528
3.513	0.357936	0.302443	0.370126
3.516	0.358263	0.302958	0.375179
3.519	0.353649	0.309486	0.372711
3.522	0.354891	0.301118	0.371533
3.525	0.354334	0.309089	0.366039
3.528	0.358899	0.302236	0.379898
3.531	0.351564	0.30069	0.364796
3.534	0.347955	0.300267	0.371359
3.537	0.350108	0.309145	0.377164
3.54	0.348487	0.299196	0.360827
3.543	0.343429	0.305131	0.36258
3.546	0.341506	0.300695	0.370676
3.549	0.350596	0.304572	0.374353
3.552	0.357289	0.300095	0.361763
3.555	0.354192	0.29326	0.357688
3.558	0.345258	0.294287	0.362788
3.561	0.344035	0.295002	0.358858
3.564	0.3502	0.302081	0.373778
3.567	0.351031	0.306502	0.359294
3.57	0.346299	0.299994	0.363144
3.573	0.345585	0.293601	0.364923
3.576	0.346579	0.302533	0.364147
3.579	0.347304	0.300967	0.359272
3.582	0.349809	0.298815	0.352683
3.585	0.346599	0.294983	0.358137
3.588	0.347674	0.3008	0.363843
3.591	0.342345	0.297005	0.352427
3.594	0.341424	0.294453	0.350348
3.597	0.339117	0.298568	0.357887
3.6	0.349095	0.287811	0.346026
3.603	0.344163	0.291735	0.3633
3.606	0.335614	0.301099	0.354164
3.609	0.343515	0.299361	0.362121
3.612	0.346906	0.290644	0.346932
3.615	0.346147	0.286507	0.361585
3.618	0.345608	0.295804	0.35991
3.621	0.340259	0.284785	0.359184
3.624	0.342083	0.297713	0.340453
3.627	0.342911	0.287317	0.363347
3.63	0.338028	0.295032	0.356499
3.633	0.340077	0.283605	0.345842
3.636	0.342287	0.29136	0.360827
3.639	0.341533	0.283323	0.362368
3.642	0.339632	0.284253	0.358346
3.645	0.337369	0.285546	0.348044
3.648	0.334931	0.294728	0.346576
3.651	0.345723	0.284451	0.347253
3.654	0.33166	0.2918	0.346106
3.657	0.339728	0.290934	0.347911
3.66	0.33066	0.291543	0.352081
3.663	0.335867	0.289038	0.350142
3.666	0.33523	0.278513	0.349295
3.669	0.334552	0.294588	0.346914
3.672	0.335515	0.284874	0.344037
3.675	0.332745	0.292242	0.343444
3.678	0.327717	0.28415	0.34165
3.681	0.33355	0.290774	0.349457
3.684	0.337893	0.294927	0.342026
3.687	0.327084	0.281428	0.345565
3.69	0.329167	0.279405	0.347929
3.693	0.332371	0.289896	0.343099
3.696	0.330314	0.275953	0.340912
3.699	0.329501	0.2887	0.344871
3.702	0.32576	0.282186	0.340279
3.705	0.335054	0.280065	0.346516
3.708	0.325519	0.280171	0.35027
3.711	0.330361	0.284335	0.344408
3.714	0.334602	0.277239	0.345272
3.717	0.323368	0.282462	0.33577
3.72	0.328545	0.283212	0.337952
3.723	0.324392	0.284399	0.334029
3.726	0.331878	0.27471	0.34963
3.729	0.334798	0.280692	0.343578
3.732	0.328258	0.282108	0.339685
3.735	0.324216	0.278714	0.337627
3.738	0.321838	0.27794	0.336713
3.741	0.319934	0.280907	0.334696
3.744	0.324511	0.290237	0.33811
3.747	0.322458	0.284973	0.331825
3.75	0.323892	0.275993	0.340571
3.753	0.32758	0.27765	0.334584
3.756	0.320939	0.275007	0.335301
3.759	0.318366	0.278485	0.338413
3.762	0.32677	0.278656	0.333491
3.765	0.320374	0.27997	0.343768
3.768	0.320125	0.27896	0.334401
3.771	0.322428	0.278645	0.340817
3.774	0.32422	0.275246	0.32516
3.777	0.322603	0.276868	0.341504
3.78	0.319978	0.280206	0.334598
3.783	0.326141	0.277541	0.333437
3.786	0.32012	0.271014	0.333822
3.789	0.319502	0.272877	0.327778
3.792	0.322713	0.277524	0.33842
3.795	0.316969	0.274278	0.338424
3.798	0.315013	0.264257	0.33931
3.801	0.316386	0.281346	0.336278
3.804	0.328742	0.278541	0.328233
3.807	0.317981	0.273135	0.333239
3.81	0.325612	0.274136	0.322822
3.813	0.31483	0.270024	0.32829
3.816	0.318687	0.271639	0.333802
3.819	0.327405	0.272237	0.336397
3.822	0.311435	0.271876	0.32815
3.825	0.321554	0.273382	0.328359
3.828	0.318366	0.271125	0.333826
3.831	0.311201	0.267101	0.334709
3.834	0.315393	0.257015	0.331754
3.837	0.315216	0.266791	0.328261
3.84	0.315709	0.267584	0.331707
3.843	0.315481	0.27058	0.321837
3.846	0.313257	0.269536	0.318952
3.849	0.313297	0.270478	0.323068
3.852	0.320725	0.268266	0.328955
3.855	0.316928	0.259705	0.320912
3.858	0.32003	0.262703	0.31959
3.861	0.312651	0.268429	0.319458
3.864	0.309842	0.270083	0.322245
3.867	0.305053	0.257406	0.325261
3.87	0.305312	0.268454	0.317112
3.873	0.316315	0.263834	0.326167
3.876	0.302969	0.267999	0.324298
3.879	0.31326	0.260502	0.326131
3.882	0.310301	0.265695	0.317344
3.885	0.304553	0.263241	0.319096
3.888	0.306216	0.266055	0.322953
3.891	0.310977	0.253643	0.319218
3.894	0.307414	0.262826	0.318003
3.897	0.308737	0.259229	0.319913
3.9	0.304214	0.260753	0.317335
3.903	0.308493	0.261042	0.32114
3.906	0.309653	0.259546	0.31505
3.909	0.303338	0.251486	0.317175
3.912	0.308126	0.255057	0.317678
3.915	0.306796	0.263917	0.309742
3.918	0.302676	0.264531	0.307697
3.921	0.303841	0.261398	0.323459
3.924	0.304279	0.261168	0.317034
3.927	0.304409	0.257738	0.310952
3.93	0.301652	0.25769	0.309503
3.933	0.305677	0.258738	0.318947
3.936	0.303822	0.255031	0.306461
3.939	0.306912	0.2536	0.319407
3.942	0.292874	0.260998	0.308257
3.945	0.298788	0.261162	0.314394
3.948	0.300003	0.256459	0.313917
3.951	0.298197	0.250512	0.312314
3.954	0.29503	0.252969	0.31292
3.957	0.303579	0.24855	0.306767
3.96	0.29839	0.258741	0.317328
3.963	0.301332	0.250089	0.316467
3.966	0.299255	0.254001	0.307819
3.969	0.299624	0.255904	0.301774
3.972	0.302321	0.250609	0.301239
3.975	0.299504	0.256775	0.305035
3.978	0.299633	0.253601	0.309508
3.981	0.29406	0.248796	0.304345
3.984	0.304993	0.251756	0.313341
3.987	0.301357	0.254953	0.310305
3.99	0.298235	0.251041	0.304606
3.993	0.301218	0.254002	0.31077
3.996	0.302075	0.255841	0.30496
3.999	0.290704	0.245739	0.311966
4.002	0.292067	0.254815	0.303649
4.005	0.290327	0.249074	0.306848
4.008	0.289775	0.256728	0.318398
4.011	0.294772	0.243995	0.300328
4.014	0.286492	0.244452	0.307267
4.017	0.299052	0.241754	0.307177
4.02	0.289892	0.250457	0.308042
4.023	0.296335	0.247598	0.30882
4.026	0.293363	0.248684	0.301842
4.029	0.288867	0.251083	0.299482
4.032	0.287908	0.244829	0.301157
4.035	0.29029	0.249827	0.297658
4.038	0.288747	0.247815	0.303384
4.041	0.294908	0.251711	0.304617
4.044	0.287914	0.245255	0.303886
4.047	0.290514	0.248101	0.293938
4.05	0.291283	0.245557	0.299452
4.053	0.294094	0.247342	0.304164
4.056	0.282761	0.245685	0.301509
4.059	0.283965	0.240905	0.303802
4.062	0.287729	0.255026	0.307196
4.065	0.289499	0.249125	0.297737
4.068	0.291942	0.247547	0.304222
4.071	0.289108	0.246492	0.306359
4.074	0.287433	0.243281	0.301174
4.077	0.29676	0.251477	0.299967
4.08	0.295562	0.242922	0.3009
4.083	0.291411	0.248457	0.305131
4.086	0.288436	0.239458	0.296914
4.089	0.290009	0.245632	0.30737
4.092	0.283363	0.244407	0.303469
4.095	0.289458	0.251144	0.298954
4.098	0.293702	0.250919	0.297575
4.101	0.295048	0.244286	0.301394
4.104	0.288942	0.248105	0.298942
4.107	0.289062	0.247927	0.301846
4.11	0.289568	0.246836	0.30791
4.113	0.283502	0.249128	0.305363
4.116	0.28488	0.248012	0.299609
4.119	0.291924	0.239534	0.300167
4.122	0.286048	0.241141	0.298897
4.125	0.292649	0.244004	0.300807
4.128	0.281645	0.24192	0.297907
4.131	0.291302	0.243468	0.302079
4.134	0.287437	0.249003	0.301065
4.137	0.290116	0.243545	0.292993
4.14	0.287762	0.247685	0.296766
4.143	0.287598	0.241417	0.298173
4.146	0.285508	0.242734	0.30147
4.149	0.29014	0.246313	0.296411
4.152	0.282037	0.238561	0.297801
4.155	0.289377	0.243189	0.298771
4.158	0.282419	0.247045	0.296118
4.161	0.284138	0.240039	0.304249
4.164	0.280476	0.248763	0.299122
4.167	0.280384	0.239877	0.297081
4.17	0.284811	0.230434	0.301026
4.173	0.286631	0.243119	0.299675
4.176	0.283389	0.236383	0.300743
4.179	0.286418	0.237314	0.29466
4.182	0.288026	0.240117	0.292593
4.185	0.28013	0.241437	0.291595
4.188	0.283054	0.233402	0.298312
4.191	0.281627	0.234268	0.300738
4.194	0.278253	0.234231	0.298889
4.197	0.282599	0.241876	0.293441
4.2	0.284469	0.245088	0.290625
4.203	0.280433	0.244933	0.290843
4.206	0.282085	0.238752	0.298756
4.209	0.280096	0.238355	0.292288
4.212	0.275252	0.239674	0.287152
4.215	0.284087	0.232297	0.289407
4.218	0.27893	0.238188	0.290227
4.221	0.282561	0.231364	0.291532
4.224	0.270625	0.236634	0.295361
4.227	0.281275	0.244963	0.29334
4.23	0.27822	0.231523	0.29087
4.233	0.2691	0.234008	0.291041
4.236	0.275108	0.236242	0.292749
4.239	0.277728	0.232636	0.284801
4.242	0.277696	0.235948	0.28889
4.245	0.276045	0.235578	0.288196
4.248	0.275417	0.234732	0.289102
4.251	0.277337	0.233448	0.292659
4.254	0.276377	0.228432	0.28477
4.257	0.274304	0.227419	0.295508
4.26	0.272735	0.232125	0.300407
4.263	0.272725	0.238861	0.291631
4.266	0.279824	0.229887	0.2888
4.269	0.278135	0.235292	0.297743
4.272	0.272484	0.221123	0.288287
4.275	0.277733	0.234108	0.286767
4.278	0.271225	0.230553	0.277298
4.281	0.2719	0.236404	0.283596
4.284	0.275924	0.241046	0.279907
4.287	0.272817	0.231915	0.283861
4.29	0.27108	0.23164	0.272852
4.293	0.275946	0.231123	0.283488
4.296	0.27305	0.233007	0.284849
4.299	0.274625	0.230249	0.285244
4.302	0.27132	0.226258	0.284991
4.305	0.267302	0.2266	0.273805
4.308	0.270949	0.228722	0.285935
4.311	0.264646	0.229437	0.273945
4.314	0.265202	0.229316	0.283958
4.317	0.26999	0.231924	0.283045
4.32	0.269026	0.226251	0.281283
4.323	0.267353	0.231803	0.281723
4.326	0.271127	0.226832	0.28355
4.329	0.266011	0.223276	0.28179
4.332	0.271874	0.227265	0.273567
4.335	0.268788	0.22637	0.27551
4.338	0.269235	0.220066	0.284477
4.341	0.267699	0.227604	0.281355
4.344	0.269488	0.229943	0.278249
4.347	0.268491	0.225799	0.266728
4.35	0.268985	0.225614	0.279437
4.353	0.267793	0.227048	0.279975
4.356	0.268421	0.226688	0.266336
4.359	0.265439	0.225271	0.273611
4.362	0.263975	0.228263	0.266776
4.365	0.266635	0.22191	0.272633
4.368	0.263485	0.223534	0.27031
4.371	0.263089	0.23062	0.258933
4.374	0.267588	0.225141	0.276986
4.377	0.26533	0.221828	0.274072
4.38	0.262684	0.229528	0.270946
4.383	0.261406	0.221505	0.281216
4.386	0.271529	0.22066	0.26539
4.389	0.268538	0.220589	0.281576
4.392	0.263298	0.225849	0.275571
4.395	0.258994	0.226441	0.267326
4.398	0.274324	0.218775	0.274042
4.401	0.25843	0.220921	0.268231
4.404	0.263345	0.226392	0.274508
4.407	0.25835	0.223855	0.279246
4.41	0.257415	0.217064	0.271813
4.413	0.267844	0.224939	0.272709
4.416	0.263354	0.216748	0.275077
4.419	0.255774	0.220035	0.272357
4.422	0.260521	0.225857	0.277173
4.425	0.262538	0.214376	0.266596
4.428	0.262124	0.219443	0.282727
4.431	0.260283	0.219332	0.274684
4.434	0.259355	0.215285	0.26833
4.437	0.262768	0.22404	0.273023
4.44	0.265981	0.22271	0.275366
4.443	0.258223	0.216518	0.266467
4.446	0.257453	0.222502	0.27962
4.449	0.257921	0.217823	0.271021
4.452	0.261261	0.218375	0.271212
4.455	0.260979	0.213274	0.268303
4.458	0.263526	0.213513	0.27261
4.461	0.254111	0.222989	0.268622
4.464	0.263535	0.224779	0.27072
4.467	0.258276	0.223176	0.271285
4.47	0.260046	0.219979	0.265968
4.473	0.260232	0.218144	0.273239
4.476	0.264449	0.220047	0.269555
4.479	0.259411	0.216307	0.263413
4.482	0.255075	0.216018	0.265722
4.485	0.262978	0.212393	0.275045
4.488	0.259604	0.216804	0.259314
4.491	0.258724	0.222223	0.270547
4.494	0.257474	0.217659	0.274139
4.497	0.255499	0.219166	0.266349
4.5	0.258004	0.214035	0.273984
4.503	0.259291	0.216931	0.267643
4.506	0.250427	0.215755	0.268501
4.509	0.254665	0.213467	0.267278
4.512	0.256379	0.217925	0.266891
4.515	0.254776	0.2154	0.273695
4.518	0.254601	0.211611	0.267945
4.521	0.254917	0.214638	0.267609
4.524	0.254243	0.214605	0.267367
4.527	0.25948	0.21899	0.268459
4.53	0.255674	0.210376	0.264809
4.533	0.251307	0.206175	0.264753
4.536	0.250739	0.208743	0.271954
4.539	0.254566	0.215836	0.273937
4.542	0.255502	0.207936	0.27302
4.545	0.255083	0.212432	0.261472
4.548	0.255718	0.211862	0.264378
4.551	0.253748	0.211607	0.262002
4.554	0.254656	0.215289	0.263739
4.557	0.256391	0.211811	0.264941
4.56	0.243955	0.212857	0.25955
4.563	0.252261	0.211978	0.265884
4.566	0.259589	0.206358	0.258857
4.569	0.249458	0.219284	0.263156
4.572	0.247942	0.215677	0.256035
4.575	0.251786	0.213612	0.264156
4.578	0.249021	0.20883	0.259058
4.581	0.251363	0.214932	0.261872
4.584	0.247675	0.205261	0.261305
4.587	0.249855	0.213153	0.259861
4.59	0.252643	0.206035	0.258553
4.593	0.250471	0.210769	0.261776
4.596	0.244195	0.204008	0.254228
4.599	0.24726	0.20411	0.267639
4.602	0.253668	0.206721	0.257467
4.605	0.245634	0.209397	0.258043
4.608	0.253088	0.210919	0.260068
4.611	0.244154	0.206176	0.260225
4.614	0.25255	0.20581	0.258582
4.617	0.250225	0.206317	0.256534
4.62	0.245214	0.211108	0.26074
4.623	0.24393	0.210663	0.253282
4.626	0.240698	0.204644	0.255373
4.629	0.249562	0.209909	0.26066
4.632	0.242165	0.200649	0.256852
4.635	0.240274	0.193248	0.253312
4.638	0.242994	0.206351	0.258093
4.641	0.244809	0.201129	0.256528
4.644	0.248992	0.198508	0.261536
4.647	0.237573	0.204362	0.257293
4.65	0.24233	0.203438	0.257791
4.653	0.239275	0.206451	0.257248
4.656	0.23989	0.202883	0.250618
4.659	0.236389	0.203544	0.250239
4.662	0.242727	0.201434	0.249352
4.665	0.247433	0.200721	0.250612
4.668	0.236254	0.199651	0.244903
4.671	0.238506	0.193888	0.253651
4.674	0.243726	0.200961	0.250958
4.677	0.234922	0.202505	0.254856
4.68	0.233542	0.187561	0.255487
4.683	0.236628	0.201068	0.251066
4.686	0.238078	0.202854	0.239276
4.689	0.242092	0.197984	0.255417
4.692	0.239572	0.199821	0.244679
4.695	0.234792	0.198621	0.243901
4.698	0.242708	0.196641	0.253987
4.701	0.237475	0.192317	0.252684
4.704	0.232652	0.199021	0.248582
4.707	0.230912	0.194499	0.250076
4.71	0.236661	0.201495	0.238638
4.713	0.235738	0.197828	0.244363
4.716	0.232265	0.198652	0.249885
4.719	0.231487	0.193383	0.238933
4.722	0.235656	0.192262	0.239822
4.725	0.234512	0.193421	0.245785
4.728	0.238581	0.19763	0.244776
4.731	0.241944	0.192208	0.242035
4.734	0.235995	0.196877	0.246072
4.737	0.230084	0.1982	0.24793
4.74	0.229511	0.188834	0.246325
4.743	0.232881	0.199361	0.247154
4.746	0.232024	0.193638	0.239265
4.749	0.226211	0.200586	0.239349
4.752	0.23387	0.189547	0.238697
4.755	0.23634	0.194651	0.245799
4.758	0.234047	0.190604	0.248172
4.761	0.235621	0.185314	0.237574
4.764	0.224487	0.194662	0.233923
4.767	0.233823	0.195159	0.232725
4.77	0.234047	0.194846	0.245652
4.773	0.231173	0.197142	0.239979
4.776	0.232756	0.188989	0.234192
4.779	0.231599	0.189469	0.241781
4.782	0.231265	0.195794	0.23736
4.785	0.227537	0.192755	0.242196
4.788	0.22512	0.193867	0.240599
4.791	0.223245	0.191722	0.240606
4.794	0.227772	0.194119	0.251281
4.797	0.228654	0.187838	0.231086
4.8	0.225911	0.186369	0.23975
4.803	0.237506	0.191607	0.236102
4.806	0.224388	0.18444	0.235099
4.809	0.228595	0.184095	0.244182
4.812	0.227592	0.188417	0.236727
4.815	0.229802	0.190818	0.2371
4.818	0.230401	0.189702	0.232802
4.821	0.221404	0.190952	0.236842
4.824	0.225132	0.186161	0.237261
4.827	0.230415	0.190263	0.23435
4.83	0.225512	0.183456	0.237653
4.833	0.223998	0.192351	0.23076
4.836	0.228826	0.193879	0.231913
4.839	0.228961	0.19551	0.238118
4.842	0.227375	0.189013	0.232358
4.845	0.223245	0.18734	0.230368
4.848	0.222902	0.187595	0.231512
4.851	0.223328	0.187904	0.23883
4.854	0.225079	0.188361	0.242392
4.857	0.219397	0.186758	0.233298
4.86	0.22726	0.186748	0.238751
4.863	0.221193	0.187428	0.234719
4.866	0.230542	0.189598	0.232616
4.869	0.224612	0.186385	0.232117
4.872	0.223357	0.187562	0.235849
4.875	0.222598	0.189564	0.22511
4.878	0.220884	0.187469	0.239144
4.881	0.21616	0.183537	0.234313
4.884	0.224315	0.183646	0.226023
4.887	0.225884	0.185132	0.233875
4.89	0.218335	0.191129	0.230808
4.893	0.221003	0.190356	0.227328
4.896	0.222712	0.184881	0.234565
4.899	0.21861	0.184797	0.232726
4.902	0.219125	0.185407	0.230172
4.905	0.221393	0.183926	0.236239
4.908	0.222207	0.185784	0.232234
4.911	0.221375	0.183537	0.232164
4.914	0.216416	0.184064	0.23803
4.917	0.224505	0.180911	0.231525
4.92	0.215603	0.185003	0.227145
4.923	0.222832	0.187638	0.235495
4.926	0.215314	0.174105	0.229072
4.929	0.21602	0.174497	0.236096
4.932	0.221245	0.17928	0.233517
4.935	0.217862	0.176366	0.228296
4.938	0.213966	0.18294	0.226101
4.941	0.209807	0.177383	0.229092
4.944	0.221731	0.181195	0.225308
4.947	0.212902	0.179247	0.224822
4.95	0.212449	0.17824	0.233886
4.953	0.216561	0.181627	0.221922
4.956	0.21754	0.182329	0.225904
4.959	0.210461	0.176307	0.230834
4.962	0.217223	0.19049	0.228895
4.965	0.216611	0.176092	0.224564
4.968	0.219657	0.18569	0.22808
4.971	0.22027	0.177567	0.219046
4.974	0.210304	0.17796	0.228351
4.977	0.21293	0.18569	0.222941
4.98	0.212781	0.178479	0.220109
4.983	0.209956	0.179294	0.227734
4.986	0.214515	0.179315	0.22493
4.989	0.21148	0.174093	0.219396
4.992	0.213603	0.173752	0.22363
4.995	0.212338	0.17977	0.224817
4.998	0.211632	0.177539	0.223417
5.001	0.210159	0.177274	0.218873
5.004	0.216238	0.174265	0.217574
5.007	0.210921	0.181022	0.22405
5.01	0.218375	0.180937	0.214788
5.013	0.216089	0.179212	0.224885
5.016	0.21271	0.176496	0.22055
5.019	0.213977	0.173228	0.223403
5.022	0.208048	0.179125	0.219784
5.025	0.21074	0.178259	0.221475
5.028	0.211474	0.184337	0.225577
5.031	0.211008	0.173979	0.219935
5.034	0.205886	0.177459	0.221233
5.037	0.210486	0.175546	0.216739
5.04	0.210232	0.172003	0.229077
5.043	0.210559	0.175466	0.213811
5.046	0.213762	0.182169	0.217302
5.049	0.211879	0.174345	0.211197
5.052	0.214388	0.172244	0.218311
5.055	0.209211	0.170626	0.228133
5.058	0.207991	0.169631	0.208775
5.061	0.216933	0.171408	0.212558
5.064	0.211631	0.176404	0.223409
5.067	0.210499	0.17347	0.220027
5.07	0.204608	0.173544	0.214926
5.073	0.212762	0.170878	0.213696
5.076	0.208606	0.169195	0.214365
5.079	0.208809	0.178027	0.221854
5.082	0.207548	0.171111	0.219518
5.085	0.206815	0.170598	0.220934
5.088	0.204587	0.172006	0.214153
5.091	0.205374	0.170469	0.21988
5.094	0.205799	0.167858	0.21627
5.097	0.204337	0.172192	0.220303
5.1	0.206132	0.173021	0.216575
5.103	0.208137	0.170697	0.213474
5.106	0.205073	0.166752	0.217377
5.109	0.202934	0.168797	0.221589
5.112	0.20563	0.171501	0.211773
5.115	0.196312	0.166408	0.215818
5.118	0.202096	0.16336	0.214179
5.121	0.200941	0.167082	0.21362
5.124	0.205559	0.168801	0.21951
5.127	0.202743	0.173028	0.212048
5.13	0.206371	0.173019	0.212487
5.133	0.206423	0.1689	0.208704
5.136	0.204321	0.167085	0.215114
5.139	0.205517	0.163284	0.217286
5.142	0.202423	0.173841	0.209438
5.145	0.206404	0.169987	0.21513
5.148	0.202438	0.167003	0.216184
5.151	0.203534	0.173711	0.213223
5.154	0.205469	0.174453	0.216807
5.157	0.212004	0.170213	0.2073
5.16	0.206351	0.164569	0.212443
5.163	0.198639	0.164337	0.213551
5.166	0.204224	0.166484	0.204549
5.169	0.208461	0.17067	0.212594
5.172	0.201925	0.164188	0.213858
5.175	0.200424	0.16936	0.213619
5.178	0.20521	0.171087	0.209836
5.181	0.202436	0.16434	0.207964
5.184	0.197607	0.167891	0.220396
5.187	0.202677	0.160692	0.217571
5.19	0.206033	0.172371	0.208261
5.193	0.199827	0.165364	0.208236
5.196	0.197822	0.167413	0.21133
5.199	0.204623	0.164185	0.208608
5.202	0.202588	0.168508	0.20831
5.205	0.201447	0.16871	0.208655
5.208	0.202545	0.165119	0.219477
5.211	0.203955	0.163734	0.208332
5.214	0.203007	0.16958	0.205439
5.217	0.199036	0.158279	0.209494
5.22	0.195646	0.166155	0.207037
5.223	0.197616	0.164281	0.208793
5.226	0.201209	0.162512	0.204565
5.229	0.196289	0.160636	0.210917
5.232	0.20096	0.164667	0.20736
5.235	0.202058	0.163458	0.209294
5.238	0.19632	0.163935	0.201915
5.241	0.200024	0.159296	0.21128
5.244	0.19953	0.16221	0.20874
5.247	0.201096	0.160417	0.209357
5.25	0.196702	0.163532	0.206512
5.253	0.199233	0.167496	0.20911
5.256	0.202722	0.161602	0.205934
5.259	0.194927	0.156475	0.204088
5.262	0.199969	0.169342	0.20528
5.265	0.199044	0.164527	0.212288
5.268	0.198441	0.15888	0.209712
5.271	0.198504	0.159169	0.207289
5.274	0.199421	0.156535	0.209736
5.277	0.196923	0.157463	0.20102
5.28	0.20009	0.168462	0.202375
5.283	0.194806	0.165212	0.206052
5.286	0.194186	0.166253	0.204079
5.289	0.187353	0.165288	0.194624
5.292	0.199334	0.166332	0.212643
5.295	0.190819	0.155654	0.210593
5.298	0.195278	0.160594	0.207101
5.301	0.194768	0.159576	0.206513
5.304	0.19169	0.156343	0.203324
5.307	0.192646	0.165657	0.200005
5.31	0.19662	0.157188	0.198173
5.313	0.19553	0.158831	0.200697
5.316	0.201313	0.163815	0.205111
5.319	0.193561	0.160754	0.202242
5.322	0.188564	0.159103	0.206533
5.325	0.190481	0.160828	0.197447
5.328	0.191444	0.16365	0.20958
5.331	0.192818	0.157045	0.206871
5.334	0.192405	0.163348	0.201261
5.337	0.196967	0.158706	0.204897
5.34	0.196063	0.163718	0.204809
5.343	0.194415	0.160018	0.200919
5.346	0.190684	0.161334	0.202778
5.349	0.193722	0.157183	0.205411
5.352	0.194996	0.162212	0.203767
5.355	0.189946	0.163802	0.208952
5.358	0.195562	0.161711	0.205347
5.361	0.189939	0.159084	0.207314
5.364	0.190153	0.157054	0.198293
5.367	0.193459	0.155725	0.202269
5.37	0.196198	0.158241	0.198004
5.373	0.194324	0.163458	0.19916
5.376	0.195123	0.158841	0.200161
5.379	0.191394	0.157863	0.199814
5.382	0.188684	0.164796	0.197606
5.385	0.196937	0.151022	0.201625
5.388	0.191004	0.159562	0.199207
5.391	0.189364	0.152393	0.206315
5.394	0.186702	0.1588	0.201503
5.397	0.194983	0.158646	0.197063
5.4	0.193329	0.156776	0.201887
5.403	0.190521	0.157366	0.205257
5.406	0.188089	0.158954	0.201647
5.409	0.187493	0.161295	0.199448
5.412	0.191986	0.1517	0.194087
5.415	0.187136	0.155473	0.196058
5.418	0.18817	0.155955	0.197638
5.421	0.186838	0.15837	0.200527
5.424	0.186073	0.1558	0.200913
5.427	0.193359	0.153372	0.197555
5.43	0.186288	0.154819	0.205172
5.433	0.196009	0.152447	0.197476
5.436	0.1879	0.159331	0.19894
5.439	0.189737	0.15715	0.195647
5.442	0.186193	0.147317	0.203568
5.445	0.187264	0.157117	0.196582
5.448	0.182959	0.151753	0.201329
5.451	0.187985	0.156912	0.196705
5.454	0.18753	0.151662	0.197642
5.457	0.185866	0.159331	0.196319
5.46	0.182911	0.152118	0.200802
5.463	0.186933	0.151006	0.193953
5.466	0.185366	0.157531	0.194652
5.469	0.18561	0.149233	0.189393
5.472	0.188389	0.153538	0.199829
5.475	0.182853	0.149149	0.198062
5.478	0.187536	0.154553	0.192716
5.481	0.183779	0.147368	0.196464
5.484	0.183474	0.149291	0.190484
5.487	0.184849	0.151577	0.194335
5.49	0.18063	0.14986	0.192641
5.493	0.188966	0.148237	0.199266
5.496	0.185883	0.151946	0.182942
5.499	0.180656	0.146185	0.195206
5.502	0.191261	0.151624	0.19585
5.505	0.181558	0.152967	0.194809
5.508	0.181746	0.14993	0.196649
5.511	0.179388	0.15088	0.195838
5.514	0.179688	0.150073	0.189717
5.517	0.179783	0.147272	0.189501
5.52	0.175691	0.151408	0.195053
5.523	0.176773	0.156711	0.193631
5.526	0.182708	0.150325	0.191612
5.529	0.184003	0.146496	0.186863
5.532	0.178999	0.146898	0.191135
5.535	0.185615	0.145448	0.188709
5.538	0.180075	0.145875	0.191189
5.541	0.180547	0.144701	0.189169
5.544	0.179835	0.149348	0.186266
5.547	0.181115	0.151871	0.188404
5.55	0.183082	0.144221	0.183804
5.553	0.176785	0.146241	0.188997
5.556	0.180853	0.147178	0.18583
5.559	0.171141	0.14415	0.18251
5.562	0.175339	0.147564	0.185306
5.565	0.174912	0.14612	0.185625
5.568	0.172472	0.142042	0.187746
5.571	0.176104	0.148966	0.184749
5.574	0.175428	0.150011	0.182948
5.577	0.178583	0.141642	0.189731
5.58	0.180877	0.143197	0.185872
5.583	0.179606	0.144931	0.184285
5.586	0.173071	0.14526	0.190266
5.589	0.17603	0.140506	0.183146
5.592	0.173806	0.139758	0.180378
5.595	0.174655	0.149821	0.184666
5.598	0.173862	0.143605	0.182757
5.601	0.173225	0.141666	0.177496
5.604	0.173844	0.143371	0.18306
5.607	0.173711	0.137005	0.186549
5.61	0.169807	0.146064	0.183363
5.613	0.168153	0.144774	0.185901
5.616	0.176102	0.140121	0.183766
5.619	0.175343	0.139956	0.177805
5.622	0.170597	0.136844	0.181781
5.625	0.175851	0.137736	0.181046
5.628	0.166414	0.140676	0.179451
5.631	0.17386	0.137886	0.178595
5.634	0.169482	0.14148	0.178832
5.637	0.172213	0.136732	0.17709
5.64	0.175523	0.142297	0.174757
5.643	0.172328	0.14186	0.174765
5.646	0.175473	0.140685	0.182224
5.649	0.171621	0.132989	0.183059
5.652	0.170608	0.145992	0.17715
5.655	0.170347	0.138339	0.178225
5.658	0.168539	0.13944	0.179616
5.661	0.168653	0.140231	0.179515
5.664	0.169976	0.136799	0.179242
5.667	0.172688	0.13642	0.181291
5.67	0.169295	0.130545	0.181025
5.673	0.165257	0.142976	0.178583
5.676	0.175244	0.139497	0.177792
5.679	0.167673	0.14063	0.173961
5.682	0.168628	0.137103	0.175984
5.685	0.170582	0.13552	0.177045
5.688	0.169256	0.134902	0.179791
5.691	0.165463	0.137897	0.17399
5.694	0.169057	0.138962	0.177471
5.697	0.165667	0.132938	0.173561
5.7	0.167851	0.136781	0.172044
5.703	0.169618	0.137937	0.180003
5.706	0.16652	0.140612	0.176339
5.709	0.17244	0.140138	0.183714
5.712	0.170755	0.137945	0.181252
5.715	0.167315	0.1377	0.179119
5.718	0.169262	0.135581	0.171025
5.721	0.164871	0.137142	0.171528
5.724	0.167295	0.13949	0.178288
5.727	0.164073	0.134671	0.178744
5.73	0.168376	0.142426	0.172383
5.733	0.169101	0.138751	0.182661
5.736	0.169612	0.138536	0.177205
5.739	0.1666	0.136818	0.178568
5.742	0.164279	0.132803	0.17315
5.745	0.162198	0.131496	0.17473
5.748	0.16632	0.134608	0.17621
5.751	0.174101	0.136286	0.17344
5.754	0.175172	0.133548	0.173664
5.757	0.15826	0.137347	0.169376
5.76	0.166948	0.133443	0.176257
5.763	0.170408	0.129674	0.171077
5.766	0.168637	0.14341	0.169178
5.769	0.170131	0.132469	0.177043
5.772	0.162602	0.137132	0.169905
5.775	0.164017	0.130705	0.170342
5.778	0.166828	0.135048	0.166321
5.781	0.164759	0.135241	0.177327
5.784	0.16475	0.133816	0.172981
5.787	0.164162	0.134736	0.169865
5.79	0.161299	0.131208	0.169631
5.793	0.166455	0.135988	0.170368
5.796	0.16243	0.131687	0.173759
5.799	0.165975	0.126991	0.169718
5.802	0.158896	0.1344	0.171784
5.805	0.158001	0.140301	0.175145
5.808	0.165413	0.134488	0.172756
5.811	0.170317	0.135795	0.166103
5.814	0.168074	0.129313	0.170635
5.817	0.167195	0.133307	0.169788
5.82	0.167322	0.129619	0.175043
5.823	0.166067	0.130271	0.172709
5.826	0.1627	0.135291	0.175537
5.829	0.16184	0.12827	0.172895
5.832	0.163742	0.131494	0.16778
5.835	0.157229	0.133845	0.178367
5.838	0.15879	0.133565	0.17348
5.841	0.163063	0.131045	0.170156
5.844	0.153632	0.131325	0.166765
5.847	0.15755	0.125725	0.173802
5.85	0.162203	0.133609	0.176612
5.853	0.158026	0.127173	0.165567
5.856	0.16603	0.126082	0.16826
5.859	0.167911	0.124652	0.168986
5.862	0.156099	0.130805	0.169656
5.865	0.159472	0.129755	0.172112
5.868	0.159991	0.130076	0.172005
5.871	0.16164	0.13035	0.169075
5.874	0.159631	0.127806	0.17001
5.877	0.163338	0.128521	0.168397
5.88	0.152786	0.130386	0.166681
5.883	0.160518	0.130435	0.167052
5.886	0.16074	0.131731	0.17486
5.889	0.16125	0.12677	0.161371
5.892	0.158443	0.127035	0.162944
5.895	0.157944	0.134143	0.165344
5.898	0.158506	0.126236	0.162424
5.901	0.153942	0.12945	0.165574
5.904	0.158138	0.130022	0.156746
5.907	0.157334	0.131062	0.164116
5.91	0.156199	0.126071	0.166701
5.913	0.158602	0.128355	0.169848
5.916	0.156496	0.127417	0.168754
5.919	0.157421	0.12709	0.16275
5.922	0.158464	0.129066	0.164454
5.925	0.15587	0.129629	0.164879
5.928	0.155352	0.125433	0.163965
5.931	0.15698	0.121432	0.163303
5.934	0.157663	0.127624	0.163526
5.937	0.159611	0.128516	0.167886
5.94	0.154821	0.126905	0.159364
5.943	0.157647	0.12514	0.163975
5.946	0.158773	0.124361	0.16909
5.949	0.157205	0.127746	0.167487
5.952	0.152925	0.126348	0.160947
5.955	0.155503	0.123207	0.159181
5.958	0.15488	0.123773	0.165891
5.961	0.15474	0.12385	0.165274
5.964	0.15889	0.123182	0.161727
5.967	0.150914	0.124747	0.164953
5.97	0.153726	0.121169	0.164109
5.973	0.155897	0.126031	0.163612
5.976	0.154038	0.127887	0.164006
5.979	0.14825	0.124346	0.165428
5.982	0.147947	0.125374	0.15458
5.985	0.155157	0.123968	0.156196
5.988	0.157334	0.119418	0.161555
5.991	0.152408	0.124871	0.158182
5.994	0.154989	0.127122	0.161381
[truncated: 1,740 more rows]
