# Supplementary material for: Binary-FRET reveals transient excited-state structure associated with activity-dependent CaMKII - NR2B binding and adaptation
Source: Nat Commun. 2022 Oct 25;13:6335. doi: 10.1038/s41467-022-33795-8 (PMC9596428; doi:10.1038/s41467-022-33795-8)
Supplement: Supplementary file 3 — Source Data [file 41467_2022_33795_MOESM3_ESM.zip › Nat Comm Source Data Files Excel folder/S6 Excel folder/EGTA 0 2mM TRA.xls]

## Sheet: EGTA 0 2mM TRA
	0 min	30 min	180 min
0	0.0614399	0.172813	0.216605
0.003	0.113054	0.171524	0.195446
0.006	0.119497	0.189108	0.194801
0.009	0.0977909	0.183438	0.173443
0.012	0.107644	0.210393	0.197874
0.015	0.100419	0.201894	0.173251
0.018	0.112032	0.232521	0.185695
0.021	0.137333	0.263992	0.232515
0.024	0.127366	0.180309	0.257234
0.027	0.142704	0.231979	0.207575
0.03	0.133462	0.271967	0.216099
0.033	0.160664	0.26313	0.266809
0.036	0.152282	0.256094	0.246615
0.039	0.185741	0.196544	0.225575
0.042	0.150084	0.247443	0.25842
0.045	0.165268	0.238551	0.247398
0.048	0.200953	0.268457	0.246513
0.051	0.189168	0.297414	0.243974
0.054	0.201915	0.264629	0.247493
0.057	0.222573	0.274624	0.310598
0.06	0.187789	0.278218	0.308424
0.063	0.191922	0.266727	0.300152
0.066	0.207053	0.291415	0.300717
0.069	0.214322	0.287471	0.292476
0.072	0.23704	0.290841	0.327872
0.075	0.25089	0.313544	0.341045
0.078	0.263001	0.363731	0.294988
0.081	0.268505	0.31767	0.347716
0.084	0.276535	0.340619	0.318471
0.087	0.287333	0.31791	0.347494
0.09	0.261361	0.343963	0.328959
0.093	0.319404	0.334781	0.344013
0.096	0.299117	0.37534	0.362257
0.099	0.308205	0.374565	0.368277
0.102	0.31367	0.376156	0.37917
0.105	0.300419	0.34602	0.356613
0.108	0.316303	0.37129	0.372587
0.111	0.319512	0.399021	0.403293
0.114	0.321894	0.38098	0.40294
0.117	0.313007	0.399249	0.408782
0.12	0.325201	0.396653	0.404405
0.123	0.336583	0.415312	0.403178
0.126	0.338024	0.411288	0.404277
0.129	0.353088	0.418917	0.407478
0.132	0.364985	0.427957	0.417133
0.135	0.367244	0.40871	0.414541
0.138	0.371711	0.43843	0.427326
0.141	0.368784	0.428407	0.422579
0.144	0.37576	0.42996	0.439854
0.147	0.371625	0.428572	0.436798
0.15	0.388692	0.413217	0.452625
0.153	0.371439	0.457204	0.439392
0.156	0.385322	0.449999	0.452097
0.159	0.389705	0.458739	0.446307
0.162	0.400383	0.447594	0.457613
0.165	0.385336	0.442805	0.456226
0.168	0.408596	0.444884	0.458842
0.171	0.388427	0.451793	0.464136
0.174	0.411803	0.458756	0.457281
0.177	0.40011	0.456823	0.475123
0.18	0.413672	0.463377	0.473998
0.183	0.40442	0.460321	0.473808
0.186	0.419318	0.475042	0.472171
0.189	0.419468	0.474194	0.476197
0.192	0.412183	0.45219	0.484194
0.195	0.411649	0.479567	0.479073
0.198	0.411205	0.471119	0.469737
0.201	0.414881	0.469659	0.47666
0.204	0.410747	0.459444	0.491027
0.207	0.428543	0.465594	0.468059
0.21	0.42443	0.46919	0.471961
0.213	0.417707	0.486531	0.478545
0.216	0.435582	0.460109	0.472706
0.219	0.429617	0.489182	0.487332
0.222	0.426023	0.460702	0.485668
0.225	0.416294	0.475336	0.469973
0.228	0.425073	0.483529	0.484314
0.231	0.430765	0.475257	0.494691
0.234	0.431567	0.481309	0.482986
0.237	0.42048	0.481765	0.487188
0.24	0.437811	0.480969	0.497861
0.243	0.423543	0.473454	0.485543
0.246	0.420589	0.484609	0.491528
0.249	0.424514	0.4748	0.486292
0.252	0.43873	0.484409	0.488077
0.255	0.429488	0.480119	0.491459
0.258	0.438439	0.482411	0.484437
0.261	0.439549	0.484992	0.476816
0.264	0.427966	0.483552	0.486514
0.267	0.432746	0.467475	0.480484
0.27	0.427992	0.471659	0.474352
0.273	0.429862	0.479269	0.479586
0.276	0.436322	0.496491	0.487808
0.279	0.438288	0.50289	0.484005
0.282	0.435841	0.489306	0.474155
0.285	0.42459	0.481862	0.478309
0.288	0.422264	0.481946	0.481991
0.291	0.432543	0.490991	0.49119
0.294	0.439009	0.479356	0.482456
0.297	0.42865	0.472214	0.499048
0.3	0.419325	0.492242	0.491053
0.303	0.425055	0.480657	0.50012
0.306	0.427594	0.486853	0.496138
0.309	0.428685	0.468822	0.480683
0.312	0.427678	0.472018	0.491265
0.315	0.413299	0.478036	0.481314
0.318	0.435577	0.471428	0.479884
0.321	0.424474	0.477052	0.48303
0.324	0.429491	0.49273	0.481071
0.327	0.432023	0.476378	0.487044
0.33	0.437469	0.488498	0.479649
0.333	0.42103	0.479716	0.484417
0.336	0.426434	0.469598	0.488489
0.339	0.427175	0.486144	0.487922
0.342	0.429864	0.475329	0.47923
0.345	0.428093	0.493607	0.492603
0.348	0.424571	0.482259	0.49276
0.351	0.428602	0.477301	0.48194
0.354	0.422897	0.483124	0.483598
0.357	0.423724	0.487064	0.474353
0.36	0.428259	0.485031	0.469352
0.363	0.425464	0.487965	0.48657
0.366	0.417461	0.47065	0.482417
0.369	0.42417	0.475494	0.480461
0.372	0.428593	0.486474	0.482296
0.375	0.430761	0.501398	0.471919
0.378	0.422802	0.466519	0.486468
0.381	0.419901	0.490486	0.490046
0.384	0.436587	0.482076	0.483806
0.387	0.426432	0.480657	0.474316
0.39	0.422221	0.47211	0.487462
0.393	0.424907	0.489718	0.48143
0.396	0.432149	0.489428	0.468953
0.399	0.430584	0.492826	0.479751
0.402	0.420553	0.48292	0.471256
0.405	0.417306	0.473583	0.476928
0.408	0.42608	0.483475	0.480622
0.411	0.422734	0.481341	0.477672
0.414	0.411877	0.488434	0.484191
0.417	0.420327	0.484971	0.496043
0.42	0.425972	0.485721	0.48368
0.423	0.422319	0.47366	0.48568
0.426	0.4109	0.468575	0.478373
0.429	0.423043	0.474895	0.46874
0.432	0.420668	0.483397	0.490523
0.435	0.422474	0.475411	0.483618
0.438	0.433094	0.480973	0.475534
0.441	0.420338	0.476801	0.479182
0.444	0.410636	0.480483	0.48135
0.447	0.42925	0.490034	0.478125
0.45	0.417677	0.478192	0.484715
0.453	0.415698	0.476136	0.478139
0.456	0.420179	0.473002	0.473434
0.459	0.421247	0.476235	0.483315
0.462	0.426466	0.470016	0.48559
0.465	0.410415	0.466223	0.468799
0.468	0.426102	0.479223	0.483351
0.471	0.42398	0.474809	0.485548
0.474	0.42031	0.484928	0.469168
0.477	0.41877	0.480336	0.47669
0.48	0.406319	0.485429	0.479697
0.483	0.423076	0.458742	0.482511
0.486	0.418043	0.461114	0.468961
0.489	0.420754	0.483421	0.477952
0.492	0.403048	0.477363	0.477526
0.495	0.422751	0.475903	0.473332
0.498	0.415478	0.484606	0.48699
0.501	0.416126	0.472444	0.464867
0.504	0.425987	0.481136	0.473063
0.507	0.416911	0.468803	0.477135
0.51	0.409452	0.467048	0.483606
0.513	0.418513	0.475755	0.47161
0.516	0.410624	0.474575	0.465327
0.519	0.403689	0.467524	0.481748
0.522	0.414121	0.462992	0.466683
0.525	0.417213	0.487723	0.468396
0.528	0.409793	0.474391	0.48458
0.531	0.404074	0.476799	0.470757
0.534	0.410925	0.476899	0.48147
0.537	0.423202	0.479553	0.484601
0.54	0.426578	0.467511	0.472615
0.543	0.407865	0.473457	0.472811
0.546	0.408944	0.470641	0.479635
0.549	0.413671	0.475935	0.471087
0.552	0.406495	0.489344	0.484073
0.555	0.425885	0.480744	0.470355
0.558	0.409442	0.456559	0.478735
0.561	0.413023	0.460632	0.47397
0.564	0.416402	0.469546	0.479649
0.567	0.396171	0.483368	0.476547
0.57	0.413458	0.480642	0.484368
0.573	0.418187	0.477643	0.468353
0.576	0.415358	0.469597	0.479706
0.579	0.402699	0.47588	0.481838
0.582	0.40755	0.489765	0.464657
0.585	0.407442	0.465601	0.478122
0.588	0.414765	0.465628	0.489651
0.591	0.404135	0.47513	0.473267
0.594	0.414112	0.469513	0.478613
0.597	0.415172	0.474452	0.472067
0.6	0.409256	0.481142	0.47813
0.603	0.410034	0.469808	0.477524
0.606	0.424642	0.482332	0.470891
0.609	0.409801	0.469324	0.472892
0.612	0.409166	0.478879	0.477441
0.615	0.405241	0.470754	0.477876
0.618	0.413786	0.489271	0.476889
0.621	0.413576	0.471124	0.47705
0.624	0.414908	0.475942	0.473424
0.627	0.392082	0.463309	0.459735
0.63	0.398138	0.491837	0.465466
0.633	0.407308	0.46877	0.479313
0.636	0.413246	0.453196	0.467046
0.639	0.408646	0.48089	0.475202
0.642	0.411431	0.472612	0.475091
0.645	0.40616	0.473739	0.471025
0.648	0.406896	0.455556	0.460151
0.651	0.395628	0.476614	0.484906
0.654	0.407388	0.452576	0.464779
0.657	0.403575	0.465104	0.465741
0.66	0.411372	0.462438	0.470856
0.663	0.416966	0.473278	0.47444
0.666	0.406117	0.465802	0.473589
0.669	0.395489	0.473305	0.47261
0.672	0.405922	0.464565	0.480317
0.675	0.407696	0.470087	0.480974
0.678	0.391032	0.468778	0.47534
0.681	0.409575	0.46012	0.467849
0.684	0.399663	0.468225	0.467145
0.687	0.411617	0.458713	0.47105
0.69	0.399739	0.474614	0.469375
0.693	0.405123	0.467695	0.477023
0.696	0.399571	0.464518	0.457822
0.699	0.394626	0.475714	0.464313
0.702	0.40248	0.474588	0.46775
0.705	0.400968	0.471258	0.473085
0.708	0.405564	0.477542	0.470701
0.711	0.398858	0.466884	0.468055
0.714	0.400756	0.456017	0.469026
0.717	0.396997	0.466521	0.467102
0.72	0.395278	0.48002	0.458923
0.723	0.395799	0.479276	0.474647
0.726	0.395802	0.45815	0.480884
0.729	0.401439	0.460461	0.469771
0.732	0.399882	0.4724	0.463519
0.735	0.39913	0.461655	0.461291
0.738	0.387712	0.460986	0.452032
0.741	0.401355	0.472576	0.462603
0.744	0.396957	0.465949	0.471738
0.747	0.389137	0.466822	0.462145
0.75	0.394812	0.470657	0.46106
0.753	0.396413	0.475235	0.466956
0.756	0.383351	0.471653	0.469106
0.759	0.386537	0.472769	0.472655
0.762	0.395905	0.46618	0.476556
0.765	0.399937	0.464855	0.47172
0.768	0.395684	0.460806	0.468438
0.771	0.397037	0.464195	0.449895
0.774	0.387341	0.471846	0.466965
0.777	0.403161	0.465932	0.461453
0.78	0.388465	0.480499	0.452358
0.783	0.396482	0.461094	0.464222
0.786	0.395427	0.468946	0.460697
0.789	0.399603	0.456259	0.467678
0.792	0.390102	0.466395	0.466687
0.795	0.401291	0.461379	0.464922
0.798	0.389442	0.463163	0.470921
0.801	0.404258	0.469435	0.464851
0.804	0.385086	0.462568	0.468039
0.807	0.389903	0.465864	0.467767
0.81	0.402942	0.460477	0.473738
0.813	0.401161	0.4515	0.464037
0.816	0.394004	0.459435	0.469705
0.819	0.399685	0.465974	0.461139
0.822	0.39985	0.478231	0.470736
0.825	0.385038	0.463281	0.461698
0.828	0.388876	0.47016	0.459372
0.831	0.392748	0.463444	0.457049
0.834	0.395112	0.465123	0.47215
0.837	0.39489	0.449261	0.460097
0.84	0.397078	0.46667	0.45694
0.843	0.401144	0.461756	0.462874
0.846	0.392109	0.459845	0.461631
0.849	0.400565	0.466513	0.476392
0.852	0.390881	0.488905	0.45895
0.855	0.391039	0.452025	0.462924
0.858	0.391848	0.457163	0.461055
0.861	0.397991	0.471497	0.459004
0.864	0.407472	0.467457	0.454219
0.867	0.382545	0.461602	0.467373
0.87	0.386327	0.476345	0.453241
0.873	0.388143	0.474173	0.467712
0.876	0.38996	0.476112	0.466549
0.879	0.387301	0.46376	0.457529
0.882	0.381365	0.459469	0.457711
0.885	0.393372	0.452861	0.468755
0.888	0.394463	0.467493	0.465159
0.891	0.382238	0.465891	0.463568
0.894	0.399642	0.467432	0.457603
0.897	0.383502	0.470592	0.471473
0.9	0.396509	0.46281	0.454624
0.903	0.394551	0.459519	0.481088
0.906	0.385971	0.450466	0.453092
0.909	0.38981	0.471207	0.45594
0.912	0.387867	0.461699	0.458261
0.915	0.39326	0.462382	0.474756
0.918	0.388547	0.449471	0.470626
0.921	0.371381	0.475893	0.455661
0.924	0.402024	0.461446	0.470147
0.927	0.392309	0.468934	0.451724
0.93	0.384608	0.46115	0.451738
0.933	0.385796	0.457309	0.466034
0.936	0.382286	0.449817	0.464774
0.939	0.379207	0.460294	0.477217
0.942	0.401349	0.469948	0.449771
0.945	0.380335	0.444365	0.460661
0.948	0.394105	0.438131	0.457182
0.951	0.384565	0.455545	0.45305
0.954	0.385993	0.465093	0.461462
0.957	0.382554	0.463654	0.468556
0.96	0.396321	0.451049	0.456653
0.963	0.384315	0.468156	0.474901
0.966	0.378532	0.456013	0.465245
0.969	0.377828	0.457322	0.469914
0.972	0.387588	0.448251	0.467164
0.975	0.379449	0.457004	0.460301
0.978	0.390066	0.471147	0.454168
0.981	0.384445	0.45345	0.469104
0.984	0.366968	0.456062	0.448637
0.987	0.390453	0.455308	0.476252
0.99	0.38036	0.463865	0.454499
0.993	0.383269	0.453124	0.463791
0.996	0.369765	0.457078	0.461221
0.999	0.383795	0.440844	0.458879
1.002	0.380388	0.453808	0.458187
1.005	0.388232	0.455956	0.461274
1.008	0.38366	0.446148	0.465486
1.011	0.378344	0.450346	0.447615
1.014	0.378323	0.458748	0.463742
1.017	0.377649	0.451781	0.451433
1.02	0.378863	0.465248	0.46443
1.023	0.385966	0.452531	0.45135
1.026	0.383426	0.458211	0.465933
1.029	0.370893	0.444654	0.461135
1.032	0.381822	0.449071	0.461759
1.035	0.374646	0.456012	0.448701
1.038	0.38618	0.454424	0.455923
1.041	0.38071	0.466191	0.46146
1.044	0.385287	0.460264	0.462871
1.047	0.386933	0.464122	0.459292
1.05	0.382583	0.449769	0.452868
1.053	0.379484	0.471285	0.455159
1.056	0.383568	0.471531	0.459316
1.059	0.386623	0.466347	0.459417
1.062	0.384104	0.443727	0.471558
1.065	0.376729	0.457676	0.452929
1.068	0.359068	0.457908	0.461247
1.071	0.395051	0.461309	0.455388
1.074	0.370155	0.435105	0.458889
1.077	0.379936	0.438656	0.451703
1.08	0.374177	0.460252	0.45669
1.083	0.377807	0.451359	0.458757
1.086	0.380274	0.462317	0.451666
1.089	0.377152	0.466821	0.445154
1.092	0.37754	0.441933	0.452033
1.095	0.362102	0.434397	0.45714
1.098	0.377495	0.463224	0.462207
1.101	0.369945	0.452828	0.451891
1.104	0.375234	0.458065	0.462147
1.107	0.385156	0.446316	0.455133
1.11	0.371774	0.464539	0.457718
1.113	0.373798	0.448721	0.455221
1.116	0.377801	0.456913	0.445047
1.119	0.376521	0.458224	0.448349
1.122	0.364343	0.463704	0.447241
1.125	0.373399	0.457952	0.460091
1.128	0.373934	0.45421	0.451355
1.131	0.366614	0.461711	0.462479
1.134	0.379388	0.442912	0.448339
1.137	0.378772	0.463954	0.457123
1.14	0.377226	0.452242	0.457525
1.143	0.37607	0.455509	0.455492
1.146	0.384171	0.455928	0.463399
1.149	0.38497	0.459562	0.440798
1.152	0.365892	0.458851	0.44951
1.155	0.364187	0.449659	0.448295
1.158	0.370932	0.452903	0.455793
1.161	0.368491	0.445482	0.458206
1.164	0.369973	0.456977	0.448948
1.167	0.395692	0.451669	0.441196
1.17	0.372358	0.443535	0.465981
1.173	0.382412	0.449241	0.447493
1.176	0.373375	0.439133	0.45496
1.179	0.370576	0.445642	0.439252
1.182	0.368325	0.460018	0.458222
1.185	0.383653	0.449548	0.448321
1.188	0.381133	0.449855	0.454734
1.191	0.379553	0.464204	0.45376
1.194	0.375285	0.458759	0.448073
1.197	0.374152	0.444018	0.440803
1.2	0.369663	0.457086	0.457223
1.203	0.358341	0.433923	0.446134
1.206	0.361211	0.442629	0.451267
1.209	0.37192	0.455361	0.461983
1.212	0.375881	0.444037	0.445247
1.215	0.37817	0.452452	0.451189
1.218	0.364635	0.454172	0.44938
1.221	0.373958	0.45426	0.448306
1.224	0.36548	0.45857	0.44015
1.227	0.363091	0.433369	0.456421
1.23	0.374359	0.441855	0.456334
1.233	0.370638	0.447703	0.447965
1.236	0.371346	0.462497	0.44739
1.239	0.352602	0.450076	0.448506
1.242	0.366877	0.451944	0.449434
1.245	0.358688	0.445234	0.463379
1.248	0.355366	0.445026	0.458893
1.251	0.38057	0.441008	0.451848
1.254	0.366964	0.448187	0.447974
1.257	0.369588	0.444387	0.445459
1.26	0.372725	0.446994	0.470141
1.263	0.363001	0.439847	0.438306
1.266	0.351116	0.448952	0.453009
1.269	0.375591	0.451684	0.440789
1.272	0.363407	0.452913	0.452849
1.275	0.362816	0.451765	0.449793
1.278	0.366922	0.429901	0.441932
1.281	0.382308	0.443888	0.44465
1.284	0.361415	0.450083	0.465949
1.287	0.357285	0.447711	0.456744
1.29	0.356433	0.437422	0.467556
1.293	0.364281	0.447924	0.43533
1.296	0.361199	0.439397	0.444545
1.299	0.3559	0.449973	0.432796
1.302	0.356015	0.438538	0.454294
1.305	0.358821	0.441945	0.450227
1.308	0.37121	0.438606	0.45487
1.311	0.359505	0.459913	0.44472
1.314	0.363245	0.439008	0.457307
1.317	0.367138	0.450329	0.436729
1.32	0.371347	0.42154	0.445248
1.323	0.357648	0.447062	0.44468
1.326	0.359939	0.449583	0.44885
1.329	0.357935	0.449248	0.42716
1.332	0.36321	0.436858	0.455829
1.335	0.350038	0.444156	0.448906
1.338	0.358841	0.456541	0.460213
1.341	0.352	0.446908	0.444464
1.344	0.355339	0.440436	0.44239
1.347	0.366918	0.442875	0.446741
1.35	0.352606	0.449893	0.447921
1.353	0.351902	0.448637	0.442932
1.356	0.367585	0.451965	0.445734
1.359	0.369725	0.434691	0.453871
1.362	0.359222	0.446127	0.437398
1.365	0.348246	0.44156	0.450548
1.368	0.359365	0.435323	0.444677
1.371	0.359452	0.439174	0.449623
1.374	0.349782	0.442672	0.441039
1.377	0.368301	0.450088	0.457986
1.38	0.358469	0.446509	0.444073
1.383	0.360307	0.446472	0.437236
1.386	0.370755	0.446739	0.449746
1.389	0.363393	0.433534	0.447765
1.392	0.353488	0.431359	0.444833
1.395	0.375352	0.457824	0.445828
1.398	0.364113	0.448007	0.443058
1.401	0.363187	0.443427	0.449898
1.404	0.368535	0.44573	0.430377
1.407	0.367969	0.450962	0.457891
1.41	0.36882	0.44089	0.44322
1.413	0.359967	0.436599	0.449511
1.416	0.365204	0.438365	0.444814
1.419	0.36725	0.456936	0.44328
1.422	0.348312	0.449758	0.442398
1.425	0.361108	0.445083	0.441372
1.428	0.356682	0.433214	0.450023
1.431	0.36199	0.438809	0.439669
1.434	0.352008	0.441513	0.44715
1.437	0.360133	0.459096	0.460288
1.44	0.368356	0.442522	0.446207
1.443	0.353113	0.434996	0.447443
1.446	0.365221	0.434904	0.456257
1.449	0.352987	0.436548	0.448911
1.452	0.357273	0.442792	0.448655
1.455	0.352348	0.454635	0.449944
1.458	0.368277	0.438631	0.448144
1.461	0.35096	0.445776	0.442082
1.464	0.363582	0.430809	0.455627
1.467	0.358361	0.437005	0.447026
1.47	0.360167	0.434532	0.448733
1.473	0.3486	0.445002	0.451098
1.476	0.36123	0.441119	0.449275
1.479	0.368964	0.450716	0.439759
1.482	0.35407	0.433364	0.441166
1.485	0.373411	0.438386	0.439805
1.488	0.355668	0.45151	0.44582
1.491	0.356034	0.436336	0.440076
1.494	0.366596	0.426751	0.440043
1.497	0.375087	0.454323	0.456185
1.5	0.351621	0.433867	0.438413
1.503	0.356525	0.439387	0.456987
1.506	0.341439	0.44764	0.44408
1.509	0.363816	0.456003	0.442834
1.512	0.355125	0.444699	0.438952
1.515	0.362762	0.43904	0.443356
1.518	0.359547	0.429649	0.433151
1.521	0.375514	0.433606	0.447576
1.524	0.36341	0.438864	0.440392
1.527	0.349051	0.441933	0.446768
1.53	0.360885	0.442248	0.442311
1.533	0.358116	0.439635	0.450014
1.536	0.353359	0.450487	0.437439
1.539	0.353221	0.435841	0.435933
1.542	0.368341	0.43543	0.436227
1.545	0.360667	0.433126	0.438882
1.548	0.359601	0.448676	0.437956
1.551	0.350292	0.444265	0.434186
1.554	0.356929	0.439226	0.442809
1.557	0.356024	0.446311	0.443933
1.56	0.34985	0.433693	0.438165
1.563	0.361671	0.455655	0.436325
1.566	0.362885	0.445458	0.443388
1.569	0.351209	0.444002	0.446104
1.572	0.350241	0.429787	0.436299
1.575	0.360233	0.43289	0.423963
1.578	0.363032	0.448996	0.462233
1.581	0.348147	0.444003	0.432878
1.584	0.359414	0.447412	0.433394
1.587	0.353379	0.432067	0.444674
1.59	0.359115	0.420393	0.44679
1.593	0.3544	0.43199	0.440878
1.596	0.359552	0.429273	0.43504
1.599	0.3562	0.420643	0.442162
1.602	0.355409	0.429497	0.445131
1.605	0.346204	0.436147	0.436894
1.608	0.353114	0.441934	0.44448
1.611	0.355974	0.436526	0.441071
1.614	0.363818	0.437201	0.446671
1.617	0.347976	0.434528	0.444198
1.62	0.369099	0.436443	0.435369
1.623	0.352521	0.439446	0.448625
1.626	0.364142	0.431231	0.434649
1.629	0.356308	0.433045	0.447458
1.632	0.351306	0.433073	0.422473
1.635	0.356057	0.435604	0.435665
1.638	0.366261	0.440943	0.423952
1.641	0.360598	0.453185	0.439192
1.644	0.3562	0.44245	0.45749
1.647	0.367177	0.43457	0.438704
1.65	0.342875	0.44633	0.434546
1.653	0.356217	0.439886	0.440864
1.656	0.357586	0.45186	0.436009
1.659	0.346082	0.438608	0.437551
1.662	0.355016	0.44495	0.449473
1.665	0.349618	0.446801	0.448284
1.668	0.336873	0.4447	0.437137
1.671	0.35599	0.443888	0.449888
1.674	0.356348	0.44069	0.448027
1.677	0.344762	0.435429	0.452668
1.68	0.349631	0.430432	0.438931
1.683	0.33752	0.441954	0.443635
1.686	0.34124	0.427226	0.445885
1.689	0.350841	0.441308	0.43661
1.692	0.348203	0.426626	0.446915
1.695	0.35259	0.455828	0.435285
1.698	0.349956	0.440618	0.437851
1.701	0.354322	0.42423	0.439334
1.704	0.352696	0.434824	0.435786
1.707	0.352515	0.432806	0.454769
1.71	0.361783	0.440956	0.435867
1.713	0.355718	0.445958	0.437951
1.716	0.338902	0.442552	0.446096
1.719	0.333832	0.434606	0.444107
1.722	0.351842	0.420159	0.431579
1.725	0.353096	0.441205	0.425527
1.728	0.347399	0.439736	0.44373
1.731	0.348548	0.450113	0.432336
1.734	0.342664	0.430601	0.433235
1.737	0.349127	0.424904	0.44873
1.74	0.356336	0.435657	0.432485
1.743	0.330473	0.427463	0.443519
1.746	0.348226	0.44184	0.433512
1.749	0.344641	0.428914	0.439841
1.752	0.337371	0.431481	0.438282
1.755	0.341801	0.44087	0.434755
1.758	0.357826	0.444982	0.431288
1.761	0.357489	0.41976	0.427447
1.764	0.344818	0.418328	0.443596
1.767	0.345956	0.430263	0.436591
1.77	0.334952	0.414513	0.437869
1.773	0.352662	0.431181	0.433601
1.776	0.339051	0.426926	0.432788
1.779	0.343425	0.428449	0.428625
1.782	0.346255	0.419017	0.432623
1.785	0.348343	0.437062	0.423383
1.788	0.342316	0.440439	0.430213
1.791	0.34998	0.435467	0.436274
1.794	0.346097	0.426819	0.437593
1.797	0.34238	0.441599	0.437683
1.8	0.347225	0.446038	0.445339
1.803	0.354151	0.436536	0.441633
1.806	0.340199	0.441551	0.417943
1.809	0.350841	0.430375	0.439096
1.812	0.342314	0.433099	0.434316
1.815	0.332645	0.426105	0.437137
1.818	0.341563	0.441698	0.443103
1.821	0.353484	0.45065	0.451809
1.824	0.340059	0.439706	0.431262
1.827	0.344752	0.414311	0.424868
1.83	0.337296	0.416587	0.432887
1.833	0.341843	0.441976	0.435085
1.836	0.347233	0.417707	0.440139
1.839	0.344386	0.427954	0.441525
1.842	0.344344	0.446206	0.427504
1.845	0.332861	0.432996	0.434816
1.848	0.347395	0.427022	0.437608
1.851	0.352399	0.452676	0.416525
1.854	0.348008	0.422656	0.424148
1.857	0.336793	0.444146	0.427925
1.86	0.340832	0.422602	0.44609
1.863	0.331695	0.43771	0.441504
1.866	0.344308	0.438458	0.42426
1.869	0.340595	0.430832	0.444595
1.872	0.352909	0.410166	0.420856
1.875	0.340524	0.432477	0.425904
1.878	0.335272	0.422361	0.442809
1.881	0.3333	0.43398	0.43412
1.884	0.332429	0.435636	0.429604
1.887	0.321616	0.43207	0.444026
1.89	0.351057	0.421857	0.43247
1.893	0.33955	0.436849	0.434596
1.896	0.33384	0.415049	0.43116
1.899	0.338718	0.419612	0.437477
1.902	0.355649	0.428069	0.421363
1.905	0.340023	0.421065	0.443058
1.908	0.345585	0.426964	0.437152
1.911	0.350462	0.418666	0.434243
1.914	0.334747	0.437008	0.423272
1.917	0.347205	0.41552	0.436224
1.92	0.340245	0.435972	0.444194
1.923	0.348232	0.430269	0.432263
1.926	0.330122	0.434367	0.427542
1.929	0.336456	0.417755	0.42643
1.932	0.343631	0.441229	0.445168
1.935	0.332833	0.393607	0.43201
1.938	0.324495	0.438628	0.43201
1.941	0.346482	0.430729	0.439496
1.944	0.350745	0.420469	0.448209
1.947	0.35755	0.425189	0.426739
1.95	0.335356	0.439799	0.431605
1.953	0.340245	0.427003	0.438106
1.956	0.338851	0.422928	0.434987
1.959	0.324204	0.427212	0.433138
1.962	0.354278	0.421763	0.423524
1.965	0.342415	0.429606	0.431482
1.968	0.337566	0.411321	0.451796
1.971	0.322659	0.447259	0.430544
1.974	0.346519	0.418566	0.433958
1.977	0.343889	0.439082	0.423222
1.98	0.33212	0.428367	0.424654
1.983	0.345818	0.422937	0.422231
1.986	0.351875	0.439527	0.442135
1.989	0.34307	0.416663	0.425225
1.992	0.337973	0.43745	0.431719
1.995	0.353837	0.449244	0.435449
1.998	0.336004	0.416034	0.431039
2.001	0.338019	0.417841	0.426701
2.004	0.345991	0.428706	0.432282
2.007	0.349056	0.419044	0.423588
2.01	0.33614	0.42725	0.406386
2.013	0.349717	0.427352	0.44373
2.016	0.328768	0.433056	0.430629
2.019	0.342016	0.438009	0.439144
2.022	0.335714	0.426595	0.43633
2.025	0.333965	0.417166	0.431945
2.028	0.334516	0.44937	0.411483
2.031	0.356631	0.427368	0.436187
2.034	0.325268	0.431377	0.434989
2.037	0.344067	0.409473	0.436599
2.04	0.346238	0.435478	0.422414
2.043	0.345469	0.42884	0.422664
2.046	0.346773	0.441201	0.422821
2.049	0.334418	0.426074	0.425716
2.052	0.337034	0.425218	0.439464
2.055	0.33398	0.419898	0.431913
2.058	0.352167	0.432123	0.4289
2.061	0.330698	0.416381	0.42626
2.064	0.328323	0.431658	0.423821
2.067	0.324291	0.436827	0.424967
2.07	0.354226	0.427293	0.429926
2.073	0.334642	0.443626	0.426446
2.076	0.331124	0.427681	0.422822
2.079	0.335536	0.422563	0.432444
2.082	0.339457	0.425582	0.42246
2.085	0.327863	0.424214	0.442974
2.088	0.3378	0.413191	0.434922
2.091	0.348373	0.431748	0.424026
2.094	0.331822	0.437918	0.417309
2.097	0.337582	0.429971	0.422514
2.1	0.341955	0.428974	0.434834
2.103	0.337264	0.42195	0.427527
2.106	0.338928	0.420817	0.426769
2.109	0.352613	0.429249	0.439143
2.112	0.331717	0.420463	0.437733
2.115	0.339476	0.436346	0.426844
2.118	0.347403	0.417814	0.404329
2.121	0.32549	0.411024	0.416574
2.124	0.329612	0.431539	0.409384
2.127	0.349729	0.410537	0.430325
2.13	0.345378	0.428169	0.435959
2.133	0.338422	0.415009	0.433571
2.136	0.333144	0.423807	0.435162
2.139	0.351554	0.419866	0.418487
2.142	0.329502	0.421409	0.424005
2.145	0.329402	0.415621	0.42896
2.148	0.33422	0.437883	0.42137
2.151	0.328263	0.427199	0.413566
2.154	0.339885	0.431306	0.415077
2.157	0.320415	0.419881	0.430122
2.16	0.315469	0.424531	0.428414
2.163	0.342772	0.430678	0.416909
2.166	0.332946	0.437797	0.419933
2.169	0.335752	0.426738	0.426379
2.172	0.32559	0.426386	0.420829
2.175	0.33717	0.42378	0.421882
2.178	0.328945	0.414865	0.421865
2.181	0.342759	0.40182	0.433845
2.184	0.330994	0.430278	0.426545
2.187	0.327812	0.419987	0.415585
2.19	0.33674	0.425161	0.423387
2.193	0.353597	0.41943	0.420768
2.196	0.32891	0.428229	0.429127
2.199	0.327158	0.42251	0.436596
2.202	0.32165	0.432317	0.419156
2.205	0.336227	0.413002	0.42236
2.208	0.335769	0.405012	0.415555
2.211	0.329435	0.408886	0.416633
2.214	0.346981	0.437662	0.434351
2.217	0.325116	0.41107	0.413584
2.22	0.333561	0.414157	0.416662
2.223	0.321565	0.417779	0.421257
2.226	0.336438	0.415827	0.415573
2.229	0.335608	0.407348	0.425066
2.232	0.330644	0.432605	0.433359
2.235	0.326581	0.430115	0.411841
2.238	0.312682	0.407281	0.44018
2.241	0.315651	0.413354	0.418
2.244	0.318365	0.42243	0.415656
2.247	0.322838	0.410783	0.428789
2.25	0.338428	0.432681	0.415891
2.253	0.329904	0.424419	0.425865
2.256	0.337259	0.419056	0.423071
2.259	0.324034	0.433702	0.425214
2.262	0.32542	0.439421	0.43463
2.265	0.330357	0.410828	0.437441
2.268	0.327646	0.416615	0.42046
2.271	0.319123	0.428661	0.431942
2.274	0.320407	0.427941	0.425583
2.277	0.342645	0.411391	0.416205
2.28	0.331894	0.409657	0.40233
2.283	0.338116	0.41886	0.450945
2.286	0.331544	0.404939	0.427395
2.289	0.326603	0.420809	0.414529
2.292	0.32989	0.43556	0.422835
2.295	0.323152	0.428084	0.415472
2.298	0.315093	0.406183	0.413282
2.301	0.329578	0.424215	0.425789
2.304	0.328224	0.432029	0.415515
2.307	0.322832	0.404968	0.416412
2.31	0.333184	0.414366	0.407124
2.313	0.325284	0.422791	0.416565
2.316	0.319969	0.402335	0.422117
2.319	0.341837	0.413285	0.40239
2.322	0.32051	0.42487	0.419604
2.325	0.339395	0.424248	0.437702
2.328	0.320393	0.429518	0.418035
2.331	0.328293	0.419433	0.417894
2.334	0.315394	0.429666	0.425494
2.337	0.331812	0.40766	0.430672
2.34	0.328107	0.42643	0.425436
2.343	0.327013	0.421944	0.410824
2.346	0.314267	0.432433	0.41841
2.349	0.331127	0.407027	0.410758
2.352	0.340306	0.41486	0.429229
2.355	0.33881	0.422214	0.406491
2.358	0.33201	0.403144	0.425449
2.361	0.343957	0.438588	0.427396
2.364	0.328105	0.42418	0.435657
2.367	0.338689	0.429052	0.433931
2.37	0.327752	0.414599	0.408972
2.373	0.32024	0.411109	0.425411
2.376	0.334582	0.405842	0.418802
2.379	0.320489	0.434144	0.420207
2.382	0.338711	0.422717	0.441621
2.385	0.32043	0.409512	0.426366
2.388	0.328958	0.427995	0.411709
2.391	0.322227	0.429412	0.41645
2.394	0.324349	0.411768	0.415503
2.397	0.330837	0.417493	0.425465
2.4	0.344035	0.422989	0.4131
2.403	0.325925	0.410056	0.423478
2.406	0.330329	0.422158	0.433195
2.409	0.327967	0.40968	0.431933
2.412	0.33446	0.406444	0.432096
2.415	0.325435	0.420544	0.417313
2.418	0.343215	0.419149	0.41879
2.421	0.340712	0.396012	0.435738
2.424	0.338844	0.403156	0.411618
2.427	0.333486	0.412983	0.406459
2.43	0.327386	0.420778	0.432645
2.433	0.321857	0.417302	0.411723
2.436	0.3311	0.41986	0.41436
2.439	0.324946	0.428965	0.428505
2.442	0.342576	0.42634	0.429855
2.445	0.328475	0.429151	0.42566
2.448	0.325945	0.420291	0.416672
2.451	0.325842	0.428114	0.412579
2.454	0.325219	0.41621	0.411983
2.457	0.335116	0.417628	0.437217
2.46	0.332349	0.417765	0.430925
2.463	0.339814	0.421342	0.415102
2.466	0.318436	0.417596	0.430542
2.469	0.336036	0.424686	0.416648
2.472	0.324624	0.405984	0.424951
2.475	0.341543	0.405128	0.419274
2.478	0.337387	0.414227	0.42356
2.481	0.322064	0.41588	0.427855
2.484	0.33215	0.442206	0.415247
2.487	0.329343	0.431934	0.426706
2.49	0.327877	0.433717	0.408437
2.493	0.329094	0.419259	0.426212
2.496	0.316126	0.400763	0.424232
2.499	0.337137	0.417864	0.406923
2.502	0.335436	0.430521	0.401492
2.505	0.348213	0.414435	0.412505
2.508	0.328961	0.400776	0.429405
2.511	0.335405	0.42934	0.41966
2.514	0.329626	0.441999	0.421113
2.517	0.331425	0.406579	0.418869
2.52	0.333799	0.394127	0.439008
2.523	0.331859	0.41562	0.425236
2.526	0.320578	0.407637	0.433436
2.529	0.336243	0.412753	0.424485
2.532	0.337035	0.436449	0.41825
2.535	0.322511	0.419074	0.417715
2.538	0.320801	0.426546	0.429563
2.541	0.338906	0.41142	0.420821
2.544	0.337336	0.433533	0.426988
2.547	0.32483	0.415804	0.416411
2.55	0.309096	0.415479	0.411888
2.553	0.327673	0.409118	0.411736
2.556	0.321205	0.418994	0.417465
2.559	0.329948	0.421349	0.409059
2.562	0.328517	0.419553	0.400859
2.565	0.312581	0.400742	0.410138
2.568	0.326132	0.430591	0.416201
2.571	0.325648	0.391644	0.408799
2.574	0.316221	0.446128	0.42211
2.577	0.332251	0.40929	0.410147
2.58	0.32642	0.432879	0.405707
2.583	0.323242	0.40234	0.431016
2.586	0.308735	0.418062	0.415962
2.589	0.31977	0.436962	0.411442
2.592	0.322382	0.412873	0.425347
2.595	0.30858	0.407018	0.428437
2.598	0.327921	0.406479	0.419908
2.601	0.321968	0.436089	0.41329
2.604	0.341767	0.42252	0.419661
2.607	0.329441	0.397761	0.418105
2.61	0.331934	0.403455	0.415131
2.613	0.312739	0.407137	0.410064
2.616	0.334042	0.431365	0.42173
2.619	0.335594	0.420815	0.417456
2.622	0.341462	0.405724	0.408081
2.625	0.327536	0.430313	0.408051
2.628	0.330752	0.416529	0.419515
2.631	0.324753	0.409141	0.416261
2.634	0.341455	0.426444	0.391201
2.637	0.318635	0.421926	0.416989
2.64	0.320853	0.41686	0.410611
2.643	0.321778	0.415837	0.410611
2.646	0.311561	0.417996	0.420093
2.649	0.313348	0.427832	0.407183
2.652	0.309075	0.402091	0.42728
2.655	0.324244	0.405855	0.415409
2.658	0.311523	0.408907	0.416308
2.661	0.319012	0.408147	0.404092
2.664	0.318599	0.427355	0.42826
2.667	0.318071	0.413303	0.414085
2.67	0.329522	0.421087	0.440389
2.673	0.325909	0.41177	0.408362
2.676	0.308449	0.422259	0.410131
2.679	0.3042	0.416318	0.425646
2.682	0.318674	0.416825	0.423538
2.685	0.326904	0.405391	0.41201
2.688	0.31672	0.414137	0.39855
2.691	0.316063	0.407611	0.413137
2.694	0.328358	0.40824	0.393573
2.697	0.324479	0.413355	0.414172
2.7	0.310373	0.41604	0.434421
2.703	0.322106	0.40986	0.418151
2.706	0.32254	0.411447	0.433973
2.709	0.313569	0.41027	0.428357
2.712	0.315978	0.406787	0.389803
2.715	0.325218	0.398967	0.411812
2.718	0.317448	0.394457	0.429147
2.721	0.322362	0.407706	0.419467
2.724	0.316389	0.414944	0.417049
2.727	0.343242	0.406896	0.421371
2.73	0.31431	0.406288	0.430935
2.733	0.319598	0.388958	0.431596
2.736	0.308612	0.408849	0.409749
2.739	0.326389	0.422831	0.403925
2.742	0.320154	0.40851	0.42401
2.745	0.330645	0.390586	0.405773
2.748	0.327012	0.399314	0.413785
2.751	0.308416	0.430864	0.407843
2.754	0.31552	0.412508	0.428887
2.757	0.319178	0.393196	0.409247
2.76	0.305771	0.415347	0.414169
2.763	0.32217	0.412299	0.411052
2.766	0.324443	0.390147	0.414644
2.769	0.319735	0.413118	0.405515
2.772	0.318962	0.410871	0.417472
2.775	0.317423	0.41688	0.418106
2.778	0.328725	0.402127	0.414455
2.781	0.310957	0.394502	0.416488
2.784	0.321523	0.399602	0.411158
2.787	0.312378	0.400099	0.411982
2.79	0.30898	0.403135	0.394758
2.793	0.300666	0.384638	0.406487
2.796	0.328626	0.420548	0.406884
2.799	0.306682	0.417074	0.403569
2.802	0.307884	0.423519	0.400417
2.805	0.306943	0.418213	0.42314
2.808	0.314529	0.418317	0.413276
2.811	0.313583	0.407183	0.420293
2.814	0.300971	0.420775	0.411729
2.817	0.314197	0.404303	0.403083
2.82	0.322355	0.416708	0.391472
2.823	0.310307	0.395186	0.398478
2.826	0.328426	0.408504	0.425752
2.829	0.306777	0.398361	0.423745
2.832	0.315093	0.424444	0.438841
2.835	0.296031	0.414304	0.414629
2.838	0.309751	0.402563	0.402978
2.841	0.320542	0.401612	0.419128
2.844	0.317824	0.398168	0.40804
2.847	0.318564	0.410219	0.413254
2.85	0.302886	0.402029	0.421435
2.853	0.326182	0.40089	0.412228
2.856	0.314001	0.407148	0.408887
2.859	0.312541	0.417392	0.381444
2.862	0.328219	0.41253	0.414054
2.865	0.305758	0.422666	0.39725
2.868	0.313026	0.401146	0.396938
2.871	0.32591	0.408077	0.406024
2.874	0.321528	0.41868	0.407882
2.877	0.320955	0.400587	0.409791
2.88	0.323391	0.411003	0.407589
2.883	0.315688	0.395597	0.409894
2.886	0.315029	0.415716	0.399954
2.889	0.315047	0.420221	0.397824
2.892	0.307221	0.39603	0.401246
2.895	0.294866	0.442182	0.406515
2.898	0.320965	0.379692	0.408222
2.901	0.32896	0.422688	0.39194
2.904	0.302436	0.405996	0.414975
2.907	0.303567	0.401822	0.396722
2.91	0.322775	0.394921	0.419098
2.913	0.324566	0.406942	0.40564
2.916	0.321134	0.406881	0.402241
2.919	0.322459	0.411457	0.407677
2.922	0.30588	0.389954	0.42458
2.925	0.316708	0.394357	0.411024
2.928	0.303974	0.396133	0.417525
2.931	0.307264	0.383591	0.40814
2.934	0.308455	0.404026	0.415547
2.937	0.31991	0.409445	0.408779
2.94	0.316168	0.42894	0.404302
2.943	0.316091	0.403594	0.407221
2.946	0.313184	0.404726	0.411228
2.949	0.322381	0.409818	0.420192
2.952	0.302798	0.429256	0.421718
2.955	0.320847	0.412984	0.422236
2.958	0.315544	0.397526	0.397265
2.961	0.322258	0.413452	0.408219
2.964	0.30422	0.38149	0.406739
2.967	0.303768	0.403056	0.392345
2.97	0.30348	0.400162	0.405671
2.973	0.324245	0.412565	0.407234
2.976	0.295089	0.406393	0.400203
2.979	0.30179	0.404752	0.408844
2.982	0.290466	0.404462	0.41304
2.985	0.305756	0.401799	0.39441
2.988	0.31398	0.402197	0.390949
2.991	0.293926	0.402747	0.413126
2.994	0.311602	0.407288	0.400803
2.997	0.305721	0.401109	0.399772
3	0.302146	0.382104	0.413807
3.003	0.329665	0.384961	0.397264
3.006	0.302881	0.403948	0.404345
3.009	0.31721	0.39841	0.382215
3.012	0.29094	0.404063	0.424392
3.015	0.306933	0.414818	0.40803
3.018	0.316288	0.411372	0.398072
3.021	0.305519	0.394127	0.393662
3.024	0.308988	0.418007	0.398565
3.027	0.316446	0.4079	0.409465
3.03	0.315843	0.397458	0.398837
3.033	0.306874	0.407696	0.431676
3.036	0.32177	0.375162	0.421603
3.039	0.314746	0.40715	0.40343
3.042	0.308401	0.401508	0.424563
3.045	0.31255	0.40339	0.418961
3.048	0.291964	0.397081	0.399109
3.051	0.314318	0.392505	0.418631
3.054	0.303856	0.418409	0.410116
3.057	0.298015	0.391848	0.423571
3.06	0.311602	0.3874	0.409987
3.063	0.310007	0.410088	0.410233
3.066	0.30343	0.411791	0.405171
3.069	0.292489	0.417596	0.404424
3.072	0.314267	0.394925	0.40408
3.075	0.298053	0.385246	0.393338
3.078	0.306775	0.407816	0.393538
3.081	0.312428	0.403291	0.399689
3.084	0.307093	0.389067	0.399951
3.087	0.299125	0.394279	0.393829
3.09	0.315262	0.400925	0.400996
3.093	0.322767	0.404087	0.421229
3.096	0.323725	0.40289	0.396143
3.099	0.312124	0.389555	0.411462
3.102	0.296873	0.405762	0.415257
3.105	0.308775	0.38369	0.397691
3.108	0.320471	0.393535	0.39428
3.111	0.322748	0.401229	0.395943
3.114	0.302523	0.406724	0.397043
3.117	0.294963	0.402396	0.399222
3.12	0.317446	0.3843	0.403714
3.123	0.31618	0.405712	0.406638
3.126	0.296988	0.41111	0.396208
3.129	0.32714	0.401249	0.38211
3.132	0.319531	0.393056	0.399633
3.135	0.304084	0.425398	0.397839
3.138	0.298052	0.398792	0.408881
3.141	0.299391	0.399508	0.404548
3.144	0.323683	0.396295	0.403859
3.147	0.308141	0.402121	0.400953
3.15	0.303065	0.392699	0.413388
3.153	0.306536	0.408879	0.388331
3.156	0.307941	0.36679	0.404148
3.159	0.313685	0.383625	0.401748
3.162	0.312009	0.410708	0.419594
3.165	0.30437	0.380371	0.409155
3.168	0.296212	0.408956	0.417596
3.171	0.301018	0.402746	0.403595
3.174	0.300669	0.39376	0.394193
3.177	0.299041	0.407539	0.417162
3.18	0.299243	0.370481	0.388066
3.183	0.320103	0.408735	0.38904
3.186	0.301337	0.409295	0.412819
3.189	0.304334	0.396173	0.405411
3.192	0.304956	0.408215	0.412432
3.195	0.314111	0.413883	0.412732
3.198	0.29921	0.365909	0.420537
3.201	0.307937	0.40566	0.401405
3.204	0.316039	0.412208	0.404203
3.207	0.311766	0.425952	0.416953
3.21	0.301806	0.40266	0.394224
3.213	0.300085	0.393417	0.393868
3.216	0.306076	0.389497	0.406795
3.219	0.286459	0.381787	0.397506
3.222	0.313076	0.395593	0.396199
3.225	0.288852	0.406054	0.408376
3.228	0.304445	0.4096	0.394343
3.231	0.311201	0.407954	0.408811
3.234	0.316354	0.400042	0.415812
3.237	0.306004	0.397575	0.405249
3.24	0.301132	0.400006	0.395525
3.243	0.296697	0.40655	0.389801
3.246	0.307487	0.392652	0.415678
3.249	0.302949	0.385724	0.380384
3.252	0.291986	0.395865	0.403281
3.255	0.300739	0.396358	0.383356
3.258	0.29064	0.39346	0.407612
3.261	0.310389	0.384102	0.391061
3.264	0.298723	0.385038	0.393483
3.267	0.306351	0.406836	0.383886
3.27	0.29038	0.385539	0.383164
3.273	0.311808	0.387982	0.392374
3.276	0.28854	0.387056	0.394429
3.279	0.288704	0.39924	0.397554
3.282	0.304567	0.413914	0.390872
3.285	0.292896	0.390766	0.403345
3.288	0.307908	0.392205	0.393224
3.291	0.295725	0.417615	0.395209
3.294	0.307554	0.422157	0.402725
3.297	0.290968	0.384197	0.406405
3.3	0.278533	0.391109	0.390649
3.303	0.292285	0.397158	0.38288
3.306	0.287281	0.402847	0.3979
3.309	0.297221	0.385178	0.403491
3.312	0.304163	0.407087	0.416461
3.315	0.28845	0.397441	0.394438
3.318	0.299458	0.414979	0.408254
3.321	0.296534	0.389175	0.408002
3.324	0.290382	0.387107	0.414018
3.327	0.310985	0.403091	0.405561
3.33	0.289147	0.399918	0.393007
3.333	0.300792	0.401922	0.404262
3.336	0.316112	0.383483	0.391266
3.339	0.318566	0.390294	0.401237
3.342	0.312164	0.396497	0.389035
3.345	0.289773	0.383307	0.381801
3.348	0.296885	0.405565	0.408731
3.351	0.302209	0.391041	0.399184
3.354	0.305766	0.410486	0.433073
3.357	0.305615	0.375945	0.404164
3.36	0.293882	0.400335	0.397008
3.363	0.313763	0.394082	0.40216
3.366	0.286609	0.38706	0.403864
3.369	0.28486	0.392067	0.412765
3.372	0.289453	0.406126	0.391275
3.375	0.2998	0.382399	0.396182
3.378	0.29961	0.403237	0.413905
3.381	0.321505	0.397284	0.395525
3.384	0.301248	0.406058	0.40399
3.387	0.295995	0.388573	0.398075
3.39	0.300028	0.402516	0.411757
3.393	0.299175	0.405445	0.392863
3.396	0.315618	0.385186	0.39813
3.399	0.299461	0.387699	0.404735
3.402	0.297016	0.39736	0.395868
3.405	0.311821	0.397338	0.401161
3.408	0.303439	0.401665	0.407351
3.411	0.302265	0.409927	0.374029
3.414	0.293616	0.38514	0.394025
3.417	0.293516	0.427872	0.394866
3.42	0.309058	0.394108	0.382173
3.423	0.31683	0.397516	0.392181
3.426	0.313511	0.397835	0.39684
3.429	0.295971	0.371482	0.399479
3.432	0.279953	0.407131	0.395184
3.435	0.298335	0.392002	0.384307
3.438	0.296653	0.386232	0.397201
3.441	0.302251	0.39664	0.410964
3.444	0.305968	0.41578	0.389527
3.447	0.310384	0.405301	0.41035
3.45	0.30859	0.412035	0.409269
3.453	0.317476	0.382771	0.429254
3.456	0.289881	0.398044	0.388917
3.459	0.323042	0.401996	0.406851
3.462	0.304752	0.396441	0.379304
3.465	0.300949	0.393139	0.384537
3.468	0.30855	0.389396	0.397936
3.471	0.301454	0.402415	0.407396
3.474	0.291294	0.392342	0.399959
3.477	0.307451	0.406781	0.41666
3.48	0.296933	0.402888	0.419161
3.483	0.305304	0.392981	0.406995
3.486	0.301979	0.402545	0.394316
3.489	0.301466	0.398625	0.416168
3.492	0.310721	0.414171	0.387295
3.495	0.308762	0.415755	0.402701
3.498	0.299038	0.421384	0.387183
3.501	0.320613	0.405021	0.38037
3.504	0.312436	0.386211	0.3983
3.507	0.319408	0.385591	0.420107
3.51	0.300534	0.391583	0.413384
3.513	0.301047	0.393272	0.418606
3.516	0.298507	0.393202	0.384967
3.519	0.306959	0.381474	0.387344
3.522	0.315108	0.403036	0.403513
3.525	0.306031	0.378103	0.387307
3.528	0.290218	0.402439	0.377659
3.531	0.306684	0.388914	0.392685
3.534	0.304893	0.395152	0.42018
3.537	0.29242	0.397242	0.413295
3.54	0.289103	0.398049	0.413683
3.543	0.302719	0.400271	0.41155
3.546	0.304437	0.406992	0.40399
3.549	0.292241	0.39649	0.396809
3.552	0.291633	0.399978	0.386848
3.555	0.300105	0.397579	0.393585
3.558	0.293658	0.395168	0.402205
3.561	0.305344	0.393384	0.390643
3.564	0.290756	0.367526	0.405965
3.567	0.298663	0.393981	0.376255
3.57	0.314321	0.365692	0.389402
3.573	0.311019	0.420891	0.422538
3.576	0.293231	0.403088	0.413872
3.579	0.302339	0.378764	0.395343
3.582	0.304221	0.372691	0.408979
3.585	0.300477	0.386913	0.392381
3.588	0.287139	0.405351	0.384315
3.591	0.302549	0.408937	0.397622
3.594	0.299412	0.407951	0.388036
3.597	0.2907	0.411439	0.401743
3.6	0.272201	0.391055	0.388301
3.603	0.301651	0.396583	0.408392
3.606	0.303451	0.397943	0.390894
3.609	0.298764	0.401884	0.416542
3.612	0.300801	0.379685	0.394843
3.615	0.289153	0.398658	0.403594
3.618	0.306284	0.39837	0.382236
3.621	0.309512	0.393551	0.399904
3.624	0.30409	0.409638	0.417886
3.627	0.319985	0.391409	0.387512
3.63	0.292535	0.391716	0.394439
3.633	0.29363	0.400446	0.414449
3.636	0.299012	0.38706	0.393043
3.639	0.301969	0.369878	0.397328
3.642	0.298287	0.383973	0.41116
3.645	0.308067	0.372341	0.398236
3.648	0.29101	0.393237	0.395321
3.651	0.281172	0.403222	0.394523
3.654	0.306572	0.390883	0.379293
3.657	0.307706	0.392685	0.389287
3.66	0.305692	0.394547	0.404562
3.663	0.290737	0.397397	0.402956
3.666	0.289564	0.391633	0.385066
3.669	0.290051	0.390095	0.386664
3.672	0.310626	0.389253	0.387501
3.675	0.32062	0.399597	0.38566
3.678	0.291134	0.396005	0.410875
3.681	0.301692	0.395136	0.395042
3.684	0.30503	0.393637	0.396078
3.687	0.288177	0.384943	0.391807
3.69	0.301927	0.406269	0.401214
3.693	0.299879	0.393059	0.394275
3.696	0.309555	0.38038	0.407972
3.699	0.309064	0.386555	0.405941
3.702	0.302541	0.414224	0.411348
3.705	0.311264	0.400426	0.383542
3.708	0.295266	0.400599	0.408749
3.711	0.308051	0.398638	0.399362
3.714	0.310981	0.383609	0.39432
3.717	0.287583	0.401691	0.422033
3.72	0.290798	0.397917	0.409001
3.723	0.292566	0.391853	0.38984
3.726	0.292293	0.401097	0.39141
3.729	0.30488	0.382417	0.407854
3.732	0.304734	0.402848	0.38186
3.735	0.309752	0.420316	0.383021
3.738	0.297433	0.430734	0.37985
3.741	0.302019	0.398866	0.386554
3.744	0.288535	0.368967	0.388061
3.747	0.292186	0.386623	0.395354
3.75	0.295833	0.379211	0.405055
3.753	0.303667	0.383207	0.380577
3.756	0.292091	0.382909	0.386934
3.759	0.297321	0.395398	0.38665
3.762	0.279882	0.397691	0.407991
3.765	0.298365	0.395643	0.391052
3.768	0.327919	0.37435	0.392469
3.771	0.298484	0.397139	0.381203
3.774	0.306719	0.375281	0.40322
3.777	0.306095	0.374495	0.394977
3.78	0.308767	0.394461	0.378228
3.783	0.300369	0.385984	0.395776
3.786	0.31048	0.377884	0.39664
3.789	0.290566	0.3983	0.393132
3.792	0.306273	0.396601	0.416777
3.795	0.30636	0.396985	0.395854
3.798	0.292337	0.39563	0.387198
3.801	0.294354	0.38621	0.402403
3.804	0.309986	0.392178	0.380177
3.807	0.297513	0.378099	0.391007
3.81	0.314181	0.358969	0.398451
3.813	0.300052	0.399489	0.390052
3.816	0.286323	0.413504	0.408902
3.819	0.306239	0.41375	0.422491
3.822	0.298484	0.387749	0.377955
3.825	0.286601	0.40419	0.383206
3.828	0.292653	0.390583	0.407308
3.831	0.298446	0.385709	0.383167
3.834	0.296179	0.400161	0.395108
3.837	0.283372	0.404751	0.383183
3.84	0.298047	0.404225	0.379931
3.843	0.316688	0.386782	0.3989
3.846	0.27346	0.385811	0.381304
3.849	0.302921	0.412669	0.393549
3.852	0.296032	0.40244	0.379484
3.855	0.291731	0.370239	0.377898
3.858	0.28498	0.380425	0.380475
3.861	0.31541	0.376107	0.384159
3.864	0.308595	0.374821	0.40535
3.867	0.277434	0.397395	0.402674
3.87	0.305763	0.395518	0.414452
3.873	0.280417	0.380348	0.37575
3.876	0.290569	0.375917	0.377707
3.879	0.304641	0.380531	0.392329
3.882	0.307445	0.405759	0.403405
3.885	0.283086	0.405649	0.399939
3.888	0.303692	0.371816	0.396435
3.891	0.292408	0.4262	0.399946
3.894	0.282656	0.386372	0.41347
3.897	0.30379	0.365767	0.406087
3.9	0.284127	0.386874	0.380622
3.903	0.303056	0.395858	0.377576
3.906	0.299302	0.41024	0.404315
3.909	0.296337	0.366678	0.394034
3.912	0.296556	0.405433	0.394751
3.915	0.288508	0.382171	0.398367
3.918	0.293242	0.378469	0.38056
3.921	0.288596	0.376225	0.400786
3.924	0.307485	0.376435	0.392763
3.927	0.299821	0.391694	0.376771
3.93	0.275446	0.393468	0.392229
3.933	0.28775	0.379285	0.407942
3.936	0.310841	0.370865	0.395378
3.939	0.287437	0.385026	0.393407
3.942	0.270009	0.39772	0.3983
3.945	0.27885	0.369654	0.401737
3.948	0.277968	0.403937	0.404311
3.951	0.278458	0.401944	0.387927
3.954	0.294853	0.398054	0.406489
3.957	0.284075	0.387012	0.413461
3.96	0.279528	0.387213	0.375761
3.963	0.295732	0.397775	0.391572
3.966	0.286233	0.372776	0.38222
3.969	0.281648	0.402868	0.384991
3.972	0.280239	0.380226	0.400647
3.975	0.285786	0.36474	0.40491
3.978	0.299077	0.391363	0.376637
3.981	0.27094	0.403235	0.387512
3.984	0.287411	0.385131	0.401593
3.987	0.278542	0.388055	0.380601
3.99	0.282613	0.389436	0.392314
3.993	0.308004	0.380116	0.390071
3.996	0.27987	0.359455	0.380606
3.999	0.279754	0.379311	0.377995
4.002	0.301045	0.381008	0.374423
4.005	0.285646	0.371779	0.395658
4.008	0.266901	0.372126	0.400044
4.011	0.306431	0.390162	0.367709
4.014	0.263965	0.384466	0.375307
4.017	0.288085	0.366465	0.366948
4.02	0.2656	0.402145	0.384807
4.023	0.270187	0.375325	0.371354
4.026	0.2869	0.377503	0.374506
4.029	0.279425	0.351416	0.373722
4.032	0.269221	0.375489	0.388279
4.035	0.284407	0.370361	0.390378
4.038	0.275273	0.36968	0.381107
4.041	0.296876	0.377571	0.380317
4.044	0.277503	0.392529	0.387122
4.047	0.269411	0.403939	0.375829
4.05	0.295019	0.383202	0.377777
4.053	0.278528	0.371939	0.381768
4.056	0.28086	0.372579	0.379178
4.059	0.293343	0.366329	0.380571
4.062	0.292465	0.384296	0.374854
4.065	0.276136	0.401251	0.387605
4.068	0.286743	0.39101	0.367261
4.071	0.274536	0.420639	0.382038
4.074	0.303791	0.379809	0.39149
4.077	0.270021	0.374492	0.35549
4.08	0.280874	0.383769	0.386403
4.083	0.290072	0.38411	0.41433
4.086	0.288607	0.380397	0.366351
4.089	0.27835	0.389242	0.384027
4.092	0.293385	0.391729	0.347942
4.095	0.280922	0.367184	0.395745
4.098	0.267927	0.363604	0.375118
4.101	0.290214	0.391671	0.369911
4.104	0.282175	0.378915	0.400891
4.107	0.275535	0.388406	0.369686
4.11	0.280783	0.378609	0.397579
4.113	0.296401	0.381682	0.379895
4.116	0.294126	0.392841	0.389806
4.119	0.28271	0.382348	0.399137
4.122	0.280034	0.362377	0.391534
4.125	0.27709	0.371613	0.385344
4.128	0.29868	0.365867	0.382268
4.131	0.284829	0.376693	0.378033
4.134	0.271733	0.355184	0.377194
4.137	0.286561	0.380026	0.382289
4.14	0.281212	0.38835	0.390369
4.143	0.278438	0.38573	0.391164
4.146	0.27919	0.3711	0.398585
4.149	0.283708	0.38135	0.40037
4.152	0.291581	0.389766	0.383161
4.155	0.297728	0.395631	0.381952
4.158	0.289045	0.395474	0.382499
4.161	0.282092	0.367155	0.379401
4.164	0.310151	0.395128	0.384237
4.167	0.28033	0.383074	0.375709
4.17	0.284762	0.399175	0.380143
4.173	0.298702	0.364356	0.384104
4.176	0.291788	0.401377	0.395964
4.179	0.303945	0.407209	0.357684
4.182	0.283878	0.360899	0.386519
4.185	0.296461	0.393332	0.373218
4.188	0.294404	0.406536	0.394553
4.191	0.291122	0.400451	0.392507
4.194	0.278232	0.394577	0.374781
4.197	0.283685	0.374873	0.397476
4.2	0.275797	0.358638	0.396174
4.203	0.291626	0.35102	0.388001
4.206	0.28121	0.387994	0.372171
4.209	0.286189	0.403516	0.412481
4.212	0.28738	0.382392	0.396663
4.215	0.291052	0.420812	0.396927
4.218	0.296803	0.386325	0.383228
4.221	0.285092	0.399567	0.385012
4.224	0.289263	0.38787	0.402817
4.227	0.28247	0.388713	0.395359
4.23	0.267278	0.389745	0.383682
4.233	0.287794	0.371739	0.384354
4.236	0.296726	0.3968	0.415082
4.239	0.277194	0.380057	0.404758
4.242	0.275498	0.380482	0.377017
4.245	0.284755	0.378579	0.39674
4.248	0.284988	0.355598	0.392512
4.251	0.30334	0.376984	0.378214
4.254	0.286044	0.393779	0.385044
4.257	0.287611	0.379357	0.391576
4.26	0.289841	0.383147	0.402758
4.263	0.270656	0.396763	0.374882
4.266	0.294929	0.395184	0.369815
4.269	0.284936	0.375532	0.412087
4.272	0.274721	0.36422	0.373848
4.275	0.273687	0.350977	0.388725
4.278	0.302782	0.350232	0.386285
4.281	0.287512	0.372247	0.379137
4.284	0.279734	0.360582	0.379579
4.287	0.299573	0.366212	0.396633
4.29	0.281493	0.385136	0.397044
4.293	0.296986	0.394291	0.379057
4.296	0.267988	0.38108	0.420906
4.299	0.275578	0.380934	0.386195
4.302	0.277515	0.392892	0.386656
4.305	0.264497	0.387922	0.379342
4.308	0.297291	0.368646	0.397455
4.311	0.265737	0.386877	0.380965
4.314	0.265045	0.37403	0.389788
4.317	0.274067	0.368925	0.37037
4.32	0.301032	0.375173	0.409797
4.323	0.28679	0.383577	0.345311
4.326	0.251113	0.399845	0.389712
4.329	0.286398	0.383249	0.388088
4.332	0.285769	0.354564	0.387607
4.335	0.286266	0.385906	0.372232
4.338	0.264079	0.388158	0.348966
4.341	0.284827	0.365633	0.368857
4.344	0.265979	0.378831	0.378622
4.347	0.261752	0.359806	0.382534
4.35	0.279847	0.405067	0.382177
4.353	0.284623	0.365053	0.360843
4.356	0.269463	0.390904	0.394294
4.359	0.273323	0.34088	0.389339
4.362	0.299069	0.358411	0.392271
4.365	0.273215	0.369901	0.377677
4.368	0.27924	0.360442	0.373773
4.371	0.28462	0.37754	0.381183
4.374	0.281498	0.376646	0.388252
4.377	0.273763	0.395935	0.359998
4.38	0.253274	0.386098	0.379517
4.383	0.265854	0.366157	0.365463
4.386	0.270139	0.385891	0.369311
4.389	0.295486	0.372083	0.368412
4.392	0.27395	0.3741	0.3665
4.395	0.279008	0.349843	0.365105
4.398	0.28425	0.38616	0.376908
4.401	0.270622	0.36698	0.374801
4.404	0.271017	0.39668	0.377019
4.407	0.271896	0.358883	0.395312
4.41	0.274726	0.378668	0.381285
4.413	0.293554	0.38019	0.364112
4.416	0.291981	0.373117	0.381408
4.419	0.246879	0.351114	0.374949
4.422	0.279625	0.35422	0.373884
4.425	0.281318	0.384589	0.390798
4.428	0.282666	0.392056	0.375493
4.431	0.264722	0.401407	0.373046
4.434	0.27912	0.389916	0.360488
4.437	0.267322	0.359512	0.381789
4.44	0.278134	0.359988	0.376019
4.443	0.283111	0.408721	0.373593
4.446	0.27062	0.355887	0.376008
4.449	0.291069	0.389131	0.39566
4.452	0.282612	0.385961	0.372466
4.455	0.273304	0.394414	0.380333
4.458	0.259164	0.36635	0.368002
4.461	0.274854	0.349874	0.374217
4.464	0.289415	0.405752	0.370773
4.467	0.26221	0.39614	0.384184
4.47	0.28757	0.363093	0.364826
4.473	0.2683	0.388048	0.384537
4.476	0.278301	0.367911	0.386912
4.479	0.294079	0.385942	0.389363
4.482	0.297369	0.376139	0.362498
4.485	0.287925	0.355201	0.378544
4.488	0.280264	0.388429	0.384621
4.491	0.29717	0.37669	0.393129
4.494	0.289616	0.360128	0.387791
4.497	0.288714	0.383786	0.396131
4.5	0.28732	0.370479	0.400181
4.503	0.270454	0.387617	0.367439
4.506	0.268405	0.376206	0.36191
4.509	0.279852	0.383911	0.382614
4.512	0.282485	0.353578	0.38181
4.515	0.279319	0.367602	0.410691
4.518	0.280142	0.387176	0.394161
4.521	0.287005	0.384442	0.388027
4.524	0.289297	0.365944	0.381544
4.527	0.298242	0.393785	0.369804
4.53	0.297069	0.373467	0.397951
4.533	0.259073	0.389806	0.381978
4.536	0.263216	0.400679	0.38267
4.539	0.272332	0.38213	0.408274
4.542	0.27279	0.390842	0.380207
4.545	0.279352	0.402211	0.391281
4.548	0.28525	0.376418	0.367997
4.551	0.296889	0.393554	0.377782
4.554	0.300674	0.399074	0.38029
4.557	0.289512	0.37638	0.366565
4.56	0.293792	0.405544	0.366447
4.563	0.292018	0.37453	0.394675
4.566	0.265697	0.368476	0.385116
4.569	0.274083	0.379265	0.380347
4.572	0.294144	0.395298	0.387729
4.575	0.275389	0.372944	0.375903
4.578	0.297335	0.388958	0.383194
4.581	0.286433	0.404771	0.37921
4.584	0.296772	0.418778	0.377037
4.587	0.273333	0.379719	0.376641
4.59	0.285298	0.382469	0.402468
4.593	0.298837	0.372597	0.414945
4.596	0.293408	0.393251	0.370019
4.599	0.292507	0.380403	0.372109
4.602	0.259233	0.371137	0.382165
4.605	0.285414	0.360841	0.38358
4.608	0.292877	0.390049	0.373162
4.611	0.282516	0.368188	0.370623
4.614	0.285089	0.382799	0.368579
4.617	0.292024	0.363254	0.363989
4.62	0.288326	0.384302	0.35322
4.623	0.276683	0.374821	0.39075
4.626	0.297812	0.380577	0.370005
4.629	0.298428	0.370578	0.369836
4.632	0.287342	0.391505	0.395959
4.635	0.288831	0.412328	0.374759
4.638	0.255389	0.384488	0.384732
4.641	0.271737	0.383379	0.362586
4.644	0.270875	0.363724	0.372399
4.647	0.262377	0.379381	0.370831
4.65	0.296049	0.381701	0.394099
4.653	0.274029	0.352789	0.383198
4.656	0.265161	0.368382	0.397039
4.659	0.271073	0.400659	0.377564
4.662	0.28206	0.364506	0.371995
4.665	0.252259	0.387318	0.359676
4.668	0.282527	0.368927	0.385665
4.671	0.256434	0.376253	0.352513
4.674	0.284894	0.394877	0.394109
4.677	0.263681	0.377998	0.379719
4.68	0.269854	0.416499	0.363271
4.683	0.275457	0.375347	0.376285
4.686	0.281482	0.39573	0.362379
4.689	0.282782	0.369123	0.343954
4.692	0.274838	0.367823	0.388026
4.695	0.268615	0.381193	0.363405
4.698	0.288355	0.3933	0.382876
4.701	0.288994	0.390926	0.377067
4.704	0.289342	0.384141	0.384257
4.707	0.288486	0.358587	0.357843
4.71	0.264009	0.367441	0.368235
4.713	0.297155	0.381931	0.36433
4.716	0.292399	0.375039	0.360114
4.719	0.28053	0.384817	0.349422
4.722	0.306258	0.379572	0.368398
4.725	0.289769	0.374747	0.364341
4.728	0.254126	0.377884	0.387014
4.731	0.269327	0.363221	0.379708
4.734	0.277421	0.362823	0.36813
4.737	0.284284	0.347474	0.380014
4.74	0.271926	0.36838	0.365431
4.743	0.274152	0.354496	0.364643
4.746	0.270264	0.38618	0.403006
4.749	0.262947	0.359084	0.343
4.752	0.273638	0.363725	0.396512
4.755	0.275171	0.363082	0.36435
4.758	0.262472	0.390442	0.373332
4.761	0.258375	0.359304	0.373421
4.764	0.279611	0.367783	0.388276
4.767	0.27449	0.355536	0.378758
4.77	0.274253	0.369429	0.361235
4.773	0.256266	0.358043	0.366901
4.776	0.285582	0.373748	0.381668
4.779	0.293969	0.362656	0.389836
4.782	0.263156	0.38199	0.362505
4.785	0.272592	0.373755	0.394197
4.788	0.260074	0.366641	0.375266
4.791	0.268632	0.370417	0.390877
4.794	0.292651	0.393678	0.373228
4.797	0.278663	0.3709	0.3751
4.8	0.268541	0.357551	0.37175
4.803	0.265558	0.392339	0.364632
4.806	0.282795	0.361164	0.380718
4.809	0.29694	0.356137	0.375716
4.812	0.281464	0.355007	0.351006
4.815	0.28617	0.355166	0.350901
4.818	0.271541	0.384516	0.391936
4.821	0.287049	0.377176	0.387366
4.824	0.278992	0.36416	0.366799
4.827	0.245902	0.396846	0.381076
4.83	0.276058	0.346771	0.370764
4.833	0.281108	0.358065	0.365139
4.836	0.28111	0.383019	0.380516
4.839	0.264868	0.410607	0.38088
4.842	0.271511	0.356123	0.388583
4.845	0.288942	0.361785	0.375481
4.848	0.260385	0.363197	0.362553
4.851	0.256805	0.381841	0.402447
4.854	0.271985	0.390278	0.376069
4.857	0.284869	0.396306	0.364554
4.86	0.274329	0.375693	0.366344
4.863	0.27034	0.371716	0.364919
4.866	0.256479	0.397501	0.370914
4.869	0.27561	0.357298	0.368735
4.872	0.271695	0.355084	0.387073
4.875	0.263676	0.355264	0.37644
4.878	0.259625	0.40912	0.407285
4.881	0.289378	0.350528	0.388684
4.884	0.278706	0.382434	0.409855
4.887	0.304875	0.385048	0.377593
4.89	0.271847	0.332321	0.380442
4.893	0.271113	0.37496	0.369453
4.896	0.267613	0.399772	0.355503
4.899	0.291816	0.348904	0.362614
4.902	0.284229	0.365969	0.374122
4.905	0.281962	0.383771	0.392619
4.908	0.285878	0.382601	0.377005
4.911	0.288579	0.371556	0.379599
4.914	0.278347	0.365546	0.381437
4.917	0.230096	0.354097	0.358658
4.92	0.276977	0.379365	0.394653
4.923	0.2678	0.370338	0.376793
4.926	0.27684	0.368038	0.365926
4.929	0.291272	0.375348	0.401111
4.932	0.273782	0.347213	0.376759
4.935	0.278226	0.362017	0.355515
4.938	0.284246	0.371898	0.365045
4.941	0.270741	0.380586	0.363308
4.944	0.259091	0.381795	0.379631
4.947	0.275315	0.37067	0.387689
4.95	0.28539	0.37165	0.378288
4.953	0.280694	0.367445	0.367656
4.956	0.260159	0.36879	0.353077
4.959	0.289301	0.335204	0.34181
4.962	0.275537	0.375504	0.381399
4.965	0.258204	0.373143	0.388245
4.968	0.280048	0.369419	0.398383
4.971	0.278824	0.352435	0.381274
4.974	0.27769	0.359495	0.385678
4.977	0.256049	0.348925	0.363543
4.98	0.301725	0.34299	0.383018
4.983	0.256344	0.357757	0.37558
4.986	0.277816	0.348125	0.374944
4.989	0.281088	0.386875	0.376955
4.992	0.271133	0.383191	0.36221
4.995	0.256316	0.374867	0.369699
4.998	0.245774	0.372202	0.368198
5.001	0.278218	0.376391	0.361697
5.004	0.264335	0.359441	0.349282
5.007	0.2582	0.365639	0.345066
5.01	0.265239	0.365821	0.370295
5.013	0.267015	0.366178	0.345943
5.016	0.273157	0.366157	0.386327
5.019	0.251903	0.36971	0.371939
5.022	0.274908	0.353393	0.376149
5.025	0.256316	0.365267	0.346043
5.028	0.281173	0.341681	0.381575
5.031	0.256354	0.374042	0.375234
5.034	0.255316	0.359665	0.368352
5.037	0.253097	0.374595	0.388539
5.04	0.272824	0.354583	0.386417
5.043	0.247391	0.358998	0.406062
5.046	0.263718	0.37011	0.38123
5.049	0.265493	0.354068	0.37992
5.052	0.276644	0.37338	0.378608
5.055	0.284559	0.340662	0.348572
5.058	0.285553	0.347143	0.372435
5.061	0.24375	0.358657	0.342114
5.064	0.27054	0.361314	0.392218
5.067	0.253042	0.362494	0.388265
5.07	0.279766	0.376625	0.377836
5.073	0.287281	0.382947	0.37759
5.076	0.247582	0.370961	0.370568
5.079	0.27275	0.390164	0.371816
5.082	0.266802	0.361696	0.346144
5.085	0.261268	0.361702	0.387414
5.088	0.255218	0.37892	0.358432
5.091	0.273589	0.369809	0.376849
5.094	0.26517	0.358205	0.37554
5.097	0.280547	0.356837	0.351317
5.1	0.271041	0.344094	0.364152
5.103	0.274614	0.363348	0.37721
5.106	0.280242	0.404617	0.389128
5.109	0.270804	0.339574	0.38149
5.112	0.272413	0.378383	0.373178
5.115	0.276205	0.369827	0.373384
5.118	0.256717	0.353053	0.34619
5.121	0.271214	0.393812	0.387126
5.124	0.258618	0.337072	0.382022
5.127	0.277259	0.369915	0.36067
5.13	0.277311	0.362324	0.369077
5.133	0.261447	0.379774	0.361472
5.136	0.249691	0.361629	0.370121
5.139	0.273902	0.381184	0.37608
5.142	0.261434	0.370891	0.378506
5.145	0.256584	0.378919	0.357002
5.148	0.286948	0.36179	0.37187
5.151	0.284475	0.359899	0.348662
5.154	0.290689	0.345828	0.352122
5.157	0.280769	0.382595	0.381338
5.16	0.27455	0.346706	0.373506
5.163	0.253608	0.350411	0.363826
5.166	0.282904	0.363848	0.385021
5.169	0.261252	0.356464	0.360094
5.172	0.266514	0.363412	0.359345
5.175	0.275912	0.36853	0.363292
5.178	0.262031	0.359055	0.361215
5.181	0.264353	0.378525	0.373943
5.184	0.266336	0.337765	0.40013
5.187	0.251084	0.332226	0.373133
5.19	0.261246	0.372397	0.366611
5.193	0.248812	0.377439	0.341508
5.196	0.272937	0.384686	0.38753
5.199	0.268672	0.361041	0.360435
5.202	0.282825	0.382164	0.367911
5.205	0.259481	0.365048	0.360694
5.208	0.254959	0.350477	0.351005
5.211	0.274419	0.335641	0.351426
5.214	0.259789	0.336477	0.377624
5.217	0.269088	0.355076	0.38138
5.22	0.288909	0.369454	0.35359
5.223	0.274756	0.356863	0.353641
5.226	0.281081	0.378047	0.375616
5.229	0.279817	0.352956	0.360044
5.232	0.26701	0.337434	0.349147
5.235	0.275194	0.337744	0.351904
5.238	0.250362	0.344593	0.377136
5.241	0.276822	0.367542	0.379181
5.244	0.261968	0.38887	0.356309
5.247	0.278974	0.349609	0.371448
5.25	0.272905	0.323446	0.389349
5.253	0.270203	0.366223	0.341902
5.256	0.26977	0.378668	0.353049
5.259	0.257231	0.350613	0.39006
5.262	0.251857	0.334843	0.34904
5.265	0.270963	0.380454	0.361269
5.268	0.242869	0.346786	0.353707
5.271	0.270758	0.37584	0.373463
5.274	0.275334	0.346066	0.359112
5.277	0.271772	0.375856	0.351615
5.28	0.273061	0.358141	0.357757
5.283	0.265344	0.359197	0.365689
5.286	0.252971	0.365781	0.350224
5.289	0.246446	0.349922	0.346198
5.292	0.280002	0.378674	0.345727
5.295	0.259976	0.35351	0.380257
5.298	0.278376	0.33135	0.366616
5.301	0.276198	0.359806	0.37481
5.304	0.274956	0.360424	0.404234
5.307	0.286884	0.367777	0.369833
5.31	0.260056	0.336762	0.390099
5.313	0.273815	0.361752	0.353481
5.316	0.26998	0.353394	0.348009
5.319	0.262455	0.3635	0.353686
5.322	0.25925	0.377447	0.385978
5.325	0.258698	0.350648	0.343947
5.328	0.260543	0.367647	0.374887
5.331	0.258496	0.347903	0.376895
5.334	0.265699	0.373113	0.362661
5.337	0.285613	0.355907	0.369924
5.34	0.246101	0.369388	0.357602
5.343	0.269005	0.347976	0.363614
5.346	0.272974	0.385856	0.373527
5.349	0.273548	0.343153	0.369681
5.352	0.27389	0.341341	0.354156
5.355	0.288643	0.369168	0.343507
5.358	0.285573	0.376675	0.35433
5.361	0.281716	0.353023	0.366202
5.364	0.265542	0.349657	0.384064
5.367	0.277747	0.340182	0.365252
5.37	0.258909	0.364587	0.352561
5.373	0.252872	0.395286	0.387356
5.376	0.267668	0.357122	0.360958
5.379	0.258072	0.332535	0.370914
5.382	0.301407	0.374847	0.353599
5.385	0.268686	0.367391	0.355012
5.388	0.278711	0.35313	0.362047
5.391	0.255957	0.363083	0.387716
5.394	0.273206	0.338487	0.340925
5.397	0.265625	0.339109	0.348054
5.4	0.282711	0.352362	0.387265
5.403	0.271676	0.373682	0.356548
5.406	0.264634	0.378461	0.376026
5.409	0.265948	0.352552	0.34824
5.412	0.263842	0.365664	0.393501
5.415	0.280479	0.349992	0.372187
5.418	0.257359	0.389923	0.366448
5.421	0.239148	0.412182	0.37928
5.424	0.285009	0.35376	0.387405
5.427	0.27327	0.387322	0.384281
5.43	0.285129	0.352056	0.369278
5.433	0.284195	0.35377	0.359862
5.436	0.28258	0.392243	0.33066
5.439	0.246195	0.369488	0.363797
5.442	0.287947	0.36224	0.375049
5.445	0.281903	0.359264	0.347974
5.448	0.278652	0.354614	0.366193
5.451	0.25954	0.355326	0.388074
5.454	0.276855	0.363601	0.388469
5.457	0.277748	0.365791	0.378384
5.46	0.289319	0.381455	0.351862
5.463	0.26313	0.364352	0.3521
5.466	0.26456	0.381529	0.351929
5.469	0.279179	0.33582	0.371248
5.472	0.287052	0.351775	0.370376
5.475	0.254924	0.361256	0.368585
5.478	0.266483	0.372391	0.318192
5.481	0.279326	0.356008	0.381996
5.484	0.252002	0.354101	0.350186
5.487	0.283053	0.398032	0.359923
5.49	0.262822	0.369384	0.365562
5.493	0.30321	0.34799	0.385395
5.496	0.252276	0.361716	0.371222
5.499	0.262467	0.367039	0.369757
5.502	0.261385	0.345184	0.362104
5.505	0.295038	0.372041	0.380371
5.508	0.259945	0.363056	0.380463
5.511	0.261916	0.383815	0.362172
5.514	0.276232	0.338381	0.35012
5.517	0.269629	0.332572	0.379493
5.52	0.293133	0.347941	0.354921
5.523	0.275317	0.377472	0.355648
5.526	0.25801	0.344931	0.375008
5.529	0.253521	0.360633	0.373784
5.532	0.276456	0.356301	0.355809
5.535	0.262775	0.339977	0.367166
5.538	0.291699	0.351928	0.376738
5.541	0.272956	0.383318	0.347551
5.544	0.276067	0.354893	0.35346
5.547	0.29415	0.355077	0.362274
5.55	0.255578	0.351514	0.394468
5.553	0.281324	0.369811	0.369458
5.556	0.251	0.372209	0.406327
5.559	0.245493	0.3595	0.346421
5.562	0.270418	0.371707	0.34224
5.565	0.259221	0.38646	0.37299
5.568	0.277984	0.381151	0.36673
5.571	0.292997	0.353789	0.354252
5.574	0.260716	0.333893	0.376848
5.577	0.253034	0.359209	0.358378
5.58	0.277386	0.335568	0.34789
5.583	0.262441	0.387166	0.351706
5.586	0.263022	0.35344	0.366882
5.589	0.23297	0.352411	0.368119
5.592	0.273348	0.337196	0.345441
5.595	0.255261	0.365006	0.387651
5.598	0.263943	0.368108	0.364349
5.601	0.258133	0.341972	0.343425
5.604	0.244537	0.369128	0.382779
5.607	0.253094	0.34359	0.355241
5.61	0.255097	0.353998	0.386694
5.613	0.254081	0.351978	0.327118
5.616	0.264096	0.346314	0.37216
5.619	0.250954	0.35463	0.3586
5.622	0.258007	0.383121	0.383543
5.625	0.243822	0.350094	0.332347
5.628	0.279944	0.36564	0.382842
5.631	0.258291	0.354362	0.384437
5.634	0.244231	0.336162	0.362945
5.637	0.248304	0.342896	0.372673
5.64	0.245253	0.343157	0.364406
5.643	0.266002	0.36393	0.353583
5.646	0.269094	0.357789	0.366774
5.649	0.258267	0.397248	0.322631
5.652	0.285425	0.363033	0.35688
5.655	0.256866	0.343663	0.359471
5.658	0.25215	0.307734	0.348445
5.661	0.258282	0.378394	0.355833
5.664	0.26048	0.363024	0.37048
5.667	0.237683	0.34558	0.348745
5.67	0.241835	0.369893	0.326842
5.673	0.285462	0.343817	0.387999
5.676	0.271697	0.376641	0.36607
5.679	0.252762	0.343262	0.333772
5.682	0.280867	0.343439	0.388864
5.685	0.263462	0.337692	0.357663
5.688	0.261915	0.335961	0.398194
5.691	0.238417	0.31075	0.351915
5.694	0.267238	0.359873	0.340011
5.697	0.274826	0.340977	0.342726
5.7	0.266664	0.371864	0.359005
5.703	0.250316	0.358872	0.37339
5.706	0.24901	0.335135	0.348347
5.709	0.240191	0.36439	0.348626
5.712	0.269703	0.346082	0.38745
5.715	0.26573	0.342813	0.363582
5.718	0.258406	0.326003	0.376604
5.721	0.239032	0.341484	0.324889
5.724	0.27683	0.332165	0.357091
5.727	0.25345	0.376416	0.381763
5.73	0.248676	0.324963	0.341984
5.733	0.249822	0.336267	0.387841
5.736	0.271606	0.331913	0.360714
5.739	0.275231	0.35471	0.336973
5.742	0.26164	0.333541	0.376417
5.745	0.250833	0.36819	0.352412
5.748	0.264195	0.325502	0.346001
5.751	0.267368	0.365973	0.356675
5.754	0.259975	0.323239	0.31003
5.757	0.278355	0.344122	0.384581
5.76	0.272694	0.350776	0.385256
5.763	0.260525	0.339145	0.342276
5.766	0.276954	0.339175	0.380783
5.769	0.262995	0.355994	0.360304
5.772	0.281372	0.360214	0.344501
5.775	0.249402	0.350113	0.358278
5.778	0.259809	0.353883	0.363108
5.781	0.256398	0.373534	0.366199
5.784	0.251025	0.345003	0.343808
5.787	0.254718	0.350606	0.366291
5.79	0.262873	0.345204	0.343678
5.793	0.229126	0.366742	0.388558
5.796	0.291302	0.383709	0.35086
5.799	0.24925	0.355568	0.33793
5.802	0.25415	0.333741	0.342444
5.805	0.235674	0.371088	0.352493
5.808	0.261466	0.303435	0.366737
5.811	0.241224	0.369986	0.35615
5.814	0.274955	0.358981	0.359756
5.817	0.291841	0.351837	0.344921
5.82	0.222597	0.362716	0.352467
5.823	0.262704	0.353908	0.342481
5.826	0.266931	0.365895	0.350863
5.829	0.292695	0.322484	0.349315
5.832	0.261485	0.329409	0.370646
5.835	0.27449	0.357798	0.379002
5.838	0.293971	0.368658	0.356059
5.841	0.256919	0.334273	0.368275
5.844	0.254436	0.380821	0.340915
5.847	0.248286	0.3337	0.330035
5.85	0.272626	0.354313	0.359415
5.853	0.280955	0.346118	0.356334
5.856	0.251394	0.360419	0.348643
5.859	0.295346	0.356255	0.378714
5.862	0.286615	0.348741	0.347169
5.865	0.277124	0.377651	0.332172
5.868	0.261834	0.374378	0.355985
5.871	0.277657	0.347613	0.365833
5.874	0.247911	0.352711	0.360027
5.877	0.257007	0.387177	0.350046
5.88	0.264027	0.358491	0.353345
5.883	0.282671	0.351117	0.347491
5.886	0.266652	0.373014	0.34358
5.889	0.264576	0.346772	0.333196
5.892	0.284723	0.329236	0.354938
5.895	0.250692	0.357011	0.340051
5.898	0.252441	0.339404	0.351034
5.901	0.242249	0.371743	0.375579
5.904	0.26014	0.338831	0.381954
5.907	0.246668	0.348373	0.365771
5.91	0.232911	0.346264	0.385462
5.913	0.238766	0.367085	0.360895
5.916	0.271858	0.353386	0.354149
5.919	0.247406	0.367734	0.372543
5.922	0.262942	0.336451	0.333682
5.925	0.247718	0.39209	0.331909
5.928	0.249997	0.331215	0.360562
5.931	0.233135	0.319574	0.387618
5.934	0.263976	0.335436	0.343661
5.937	0.247308	0.338488	0.321815
5.94	0.256316	0.334938	0.358401
5.943	0.257938	0.33538	0.375631
5.946	0.253491	0.410489	0.342065
5.949	0.255746	0.365128	0.338439
5.952	0.232473	0.353622	0.381215
5.955	0.262604	0.359418	0.30841
5.958	0.253267	0.337888	0.382302
5.961	0.231463	0.342947	0.357649
5.964	0.229765	0.346356	0.355315
5.967	0.252575	0.323983	0.337154
5.97	0.249754	0.343673	0.348894
5.973	0.227561	0.343734	0.370127
5.976	0.240589	0.371868	0.365823
5.979	0.25107	0.325775	0.390709
5.982	0.24943	0.378842	0.37178
5.985	0.227593	0.337821	0.360215
5.988	0.249463	0.36057	0.386482
5.991	0.266011	0.309469	0.315961
5.994	0.271092	0.397249	0.345105
[truncated: 1,520 more rows]
