# Supplementary material for: Binary-FRET reveals transient excited-state structure associated with activity-dependent CaMKII - NR2B binding and adaptation
Source: Nat Commun. 2022 Oct 25;13:6335. doi: 10.1038/s41467-022-33795-8 (PMC9596428; doi:10.1038/s41467-022-33795-8)
Supplement: Supplementary file 3 — Source Data [file 41467_2022_33795_MOESM3_ESM.zip › Nat Comm Source Data Files Excel folder/S6 Excel folder/EGTA 1mM TRA.xls]

## Sheet: EGTA 1mM TRA
	0 min	30 min	180 min
0	0.0875694	0.213221	0.0970983
0.003	0.111541	0.209118	0.151089
0.006	0.104025	0.217885	0.141815
0.009	0.102461	0.219868	0.0991287
0.012	0.147989	0.219714	0.137077
0.015	0.151001	0.2517	0.136012
0.018	0.108643	0.222891	0.124975
0.021	0.151137	0.25042	0.155737
0.024	0.124132	0.229913	0.175802
0.027	0.153814	0.240762	0.161096
0.03	0.168299	0.229375	0.140583
0.033	0.174127	0.250535	0.191154
0.036	0.166361	0.276146	0.184117
0.039	0.178842	0.281031	0.197709
0.042	0.188752	0.263123	0.163582
0.045	0.206649	0.273311	0.192683
0.048	0.237959	0.287202	0.22118
0.051	0.210075	0.286278	0.23547
0.054	0.205903	0.299407	0.218012
0.057	0.221269	0.301215	0.249091
0.06	0.248366	0.298488	0.241395
0.063	0.237734	0.307679	0.22548
0.066	0.24665	0.325807	0.283786
0.069	0.253562	0.325363	0.246552
0.072	0.259925	0.328588	0.294432
0.075	0.267538	0.342923	0.30013
0.078	0.288635	0.350559	0.286315
0.081	0.28796	0.348422	0.295769
0.084	0.299075	0.362579	0.310406
0.087	0.304517	0.349541	0.345168
0.09	0.299065	0.374256	0.347621
0.093	0.314182	0.362059	0.317901
0.096	0.329659	0.382219	0.344085
0.099	0.331072	0.39784	0.34833
0.102	0.323841	0.384294	0.354196
0.105	0.33088	0.395298	0.365224
0.108	0.34792	0.394932	0.372457
0.111	0.34238	0.408383	0.363868
0.114	0.338196	0.411	0.357164
0.117	0.350918	0.42804	0.390016
0.12	0.350615	0.428464	0.377615
0.123	0.363482	0.420918	0.390783
0.126	0.355931	0.428925	0.407405
0.129	0.363398	0.442537	0.414328
0.132	0.364777	0.439627	0.404747
0.135	0.374189	0.437205	0.415413
0.138	0.380886	0.444739	0.408172
0.141	0.387401	0.448962	0.413056
0.144	0.400176	0.440671	0.424005
0.147	0.388544	0.441248	0.424699
0.15	0.391698	0.446836	0.423098
0.153	0.381502	0.441537	0.439174
0.156	0.398467	0.464208	0.442601
0.159	0.399787	0.465951	0.450208
0.162	0.400337	0.467069	0.433612
0.165	0.402548	0.45818	0.438202
0.168	0.392138	0.457971	0.452813
0.171	0.405411	0.461791	0.457474
0.174	0.407022	0.469011	0.462134
0.177	0.418974	0.478483	0.440199
0.18	0.406947	0.468987	0.44985
0.183	0.414428	0.47029	0.445784
0.186	0.419304	0.484661	0.442659
0.189	0.421329	0.480505	0.454379
0.192	0.424611	0.478959	0.444327
0.195	0.42482	0.477356	0.456943
0.198	0.430109	0.479419	0.446738
0.201	0.4264	0.485846	0.460689
0.204	0.426921	0.478334	0.462072
0.207	0.425242	0.476267	0.473694
0.21	0.436908	0.484205	0.477488
0.213	0.429771	0.488642	0.461529
0.216	0.421209	0.478354	0.468709
0.219	0.427674	0.48409	0.4674
0.222	0.424695	0.489107	0.454016
0.225	0.434981	0.490326	0.453074
0.228	0.420479	0.477374	0.459007
0.231	0.431177	0.493092	0.459978
0.234	0.42835	0.485052	0.457241
0.237	0.430898	0.488949	0.469772
0.24	0.415785	0.492077	0.464089
0.243	0.430513	0.482885	0.45465
0.246	0.424235	0.476221	0.460187
0.249	0.431775	0.491592	0.466554
0.252	0.424511	0.490752	0.460248
0.255	0.439774	0.504784	0.466236
0.258	0.437794	0.50062	0.463664
0.261	0.427481	0.48458	0.4671
0.264	0.442465	0.480081	0.474232
0.267	0.431823	0.472864	0.472973
0.27	0.429982	0.486819	0.463064
0.273	0.43564	0.49114	0.475932
0.276	0.427029	0.490751	0.457885
0.279	0.431513	0.494874	0.468322
0.282	0.428931	0.49868	0.464577
0.285	0.443343	0.490462	0.466
0.288	0.425776	0.482869	0.45784
0.291	0.429114	0.492609	0.466238
0.294	0.427369	0.484504	0.460817
0.297	0.42695	0.486855	0.460359
0.3	0.435462	0.474476	0.465706
0.303	0.418145	0.475384	0.468272
0.306	0.426262	0.492141	0.475951
0.309	0.419821	0.49224	0.455026
0.312	0.430747	0.487963	0.459449
0.315	0.423429	0.484473	0.465219
0.318	0.420493	0.493887	0.458099
0.321	0.432737	0.485506	0.459253
0.324	0.420445	0.494824	0.451054
0.327	0.426586	0.482963	0.457332
0.33	0.4388	0.481497	0.451377
0.333	0.433041	0.480653	0.467571
0.336	0.43286	0.487351	0.461521
0.339	0.422042	0.491417	0.449065
0.342	0.42127	0.483449	0.448966
0.345	0.427706	0.481531	0.457666
0.348	0.427042	0.477996	0.455848
0.351	0.431728	0.471255	0.459702
0.354	0.415053	0.480637	0.452294
0.357	0.432578	0.483018	0.459245
0.36	0.431429	0.492716	0.45138
0.363	0.422175	0.483196	0.463847
0.366	0.423452	0.489468	0.462409
0.369	0.420654	0.484038	0.467661
0.372	0.425565	0.480689	0.454461
0.375	0.42709	0.48336	0.462633
0.378	0.414482	0.483257	0.451921
0.381	0.415867	0.4703	0.455588
0.384	0.426995	0.473818	0.449776
0.387	0.430185	0.487389	0.457504
0.39	0.426002	0.478479	0.463744
0.393	0.419407	0.475804	0.446369
0.396	0.414463	0.478828	0.454372
0.399	0.43023	0.479069	0.450912
0.402	0.435905	0.477217	0.464983
0.405	0.429395	0.480618	0.451312
0.408	0.422579	0.484209	0.457136
0.411	0.424614	0.481387	0.443553
0.414	0.41778	0.480421	0.46359
0.417	0.417022	0.477082	0.475444
0.42	0.422817	0.479922	0.459048
0.423	0.414325	0.482489	0.457702
0.426	0.424735	0.467844	0.456095
0.429	0.428507	0.484924	0.455929
0.432	0.418881	0.469317	0.467498
0.435	0.415599	0.471981	0.450733
0.438	0.416613	0.481718	0.467086
0.441	0.430739	0.479337	0.450795
0.444	0.433198	0.484755	0.446819
0.447	0.417335	0.487229	0.452751
0.45	0.419309	0.476862	0.443882
0.453	0.429091	0.48826	0.45925
0.456	0.415629	0.473144	0.458199
0.459	0.423673	0.487812	0.44573
0.462	0.420496	0.472223	0.439068
0.465	0.419342	0.471499	0.453889
0.468	0.426967	0.488193	0.455152
0.471	0.418141	0.484745	0.458178
0.474	0.41922	0.48319	0.464273
0.477	0.427829	0.475877	0.441492
0.48	0.422119	0.476294	0.456399
0.483	0.436919	0.474336	0.441676
0.486	0.405125	0.465428	0.44379
0.489	0.413433	0.469146	0.445188
0.492	0.419969	0.473976	0.441476
0.495	0.408485	0.469975	0.450486
0.498	0.417802	0.481635	0.45834
0.501	0.408818	0.4755	0.44617
0.504	0.416066	0.48009	0.450157
0.507	0.41853	0.476924	0.456339
0.51	0.405734	0.489488	0.453237
0.513	0.417722	0.490049	0.450707
0.516	0.411928	0.484456	0.453806
0.519	0.409505	0.482971	0.451357
0.522	0.415464	0.483859	0.445407
0.525	0.423835	0.472342	0.449719
0.528	0.397209	0.472794	0.438834
0.531	0.41749	0.478105	0.446604
0.534	0.399447	0.472654	0.450385
0.537	0.411528	0.468125	0.448137
0.54	0.417529	0.462628	0.445951
0.543	0.408182	0.476278	0.455792
0.546	0.405215	0.468994	0.453712
0.549	0.408438	0.474002	0.441782
0.552	0.411328	0.479538	0.433415
0.555	0.404978	0.475686	0.448182
0.558	0.422287	0.476758	0.444849
0.561	0.413999	0.471535	0.456062
0.564	0.407304	0.479479	0.441843
0.567	0.41309	0.467942	0.448732
0.57	0.413643	0.472443	0.456388
0.573	0.414987	0.476015	0.435496
0.576	0.411244	0.486502	0.440652
0.579	0.415534	0.490093	0.443717
0.582	0.417148	0.483258	0.442833
0.585	0.412325	0.478873	0.454506
0.588	0.407872	0.472018	0.432056
0.591	0.393242	0.480202	0.437711
0.594	0.404881	0.480222	0.4451
0.597	0.414038	0.459999	0.437813
0.6	0.414992	0.460472	0.435452
0.603	0.402782	0.46871	0.443784
0.606	0.424783	0.472496	0.440108
0.609	0.398746	0.470402	0.434976
0.612	0.412651	0.472503	0.425187
0.615	0.413476	0.479187	0.456019
0.618	0.407202	0.487432	0.442669
0.621	0.407799	0.469094	0.440326
0.624	0.396817	0.471433	0.443676
0.627	0.405293	0.477045	0.437317
0.63	0.399718	0.472387	0.428762
0.633	0.39696	0.4697	0.43622
0.636	0.397072	0.464262	0.44168
0.639	0.404802	0.475658	0.445909
0.642	0.398696	0.464928	0.447681
0.645	0.405108	0.466042	0.441572
0.648	0.389877	0.461294	0.438267
0.651	0.403603	0.465157	0.429333
0.654	0.38825	0.471645	0.442363
0.657	0.39746	0.466016	0.438318
0.66	0.408441	0.466907	0.442174
0.663	0.408737	0.473523	0.426578
0.666	0.401368	0.469327	0.430087
0.669	0.410103	0.466458	0.435478
0.672	0.392133	0.460482	0.441193
0.675	0.391792	0.467958	0.437533
0.678	0.399232	0.461965	0.45378
0.681	0.396651	0.466269	0.42839
0.684	0.396145	0.471274	0.432033
0.687	0.404436	0.470622	0.426968
0.69	0.387709	0.463989	0.441085
0.693	0.387941	0.468878	0.42891
0.696	0.3892	0.469109	0.432646
0.699	0.392538	0.471273	0.434821
0.702	0.395998	0.470939	0.438047
0.705	0.400757	0.475915	0.439121
0.708	0.416134	0.473559	0.426583
0.711	0.401654	0.46366	0.425609
0.714	0.396603	0.466982	0.425115
0.717	0.395681	0.475734	0.433315
0.72	0.392402	0.475963	0.428564
0.723	0.393192	0.465044	0.437295
0.726	0.393845	0.453299	0.423344
0.729	0.392237	0.457487	0.439471
0.732	0.386247	0.46538	0.432051
0.735	0.389381	0.476137	0.427707
0.738	0.40147	0.474544	0.439324
0.741	0.402656	0.471929	0.438908
0.744	0.39132	0.469815	0.433316
0.747	0.397604	0.470387	0.434196
0.75	0.394569	0.466879	0.424846
0.753	0.389822	0.469631	0.430422
0.756	0.39049	0.469225	0.432736
0.759	0.388572	0.479865	0.429642
0.762	0.400489	0.469254	0.423426
0.765	0.387223	0.469001	0.450569
0.768	0.402046	0.455988	0.426017
0.771	0.390883	0.467728	0.425843
0.774	0.395386	0.473739	0.422721
0.777	0.397417	0.474155	0.42741
0.78	0.380284	0.460888	0.429609
0.783	0.381978	0.470679	0.434614
0.786	0.391642	0.460331	0.428887
0.789	0.383665	0.458581	0.416558
0.792	0.383095	0.471189	0.443297
0.795	0.393008	0.459011	0.426995
0.798	0.401405	0.476972	0.424326
0.801	0.388784	0.472828	0.436509
0.804	0.397998	0.471171	0.418587
0.807	0.39642	0.463937	0.434761
0.81	0.381502	0.463082	0.429722
0.813	0.396791	0.466891	0.429844
0.816	0.395059	0.461513	0.434522
0.819	0.38485	0.461034	0.421556
0.822	0.394242	0.456721	0.426462
0.825	0.392435	0.480269	0.429843
0.828	0.396546	0.456891	0.433447
0.831	0.384256	0.46618	0.425245
0.834	0.38912	0.471275	0.440328
0.837	0.385131	0.459761	0.431661
0.84	0.385425	0.467552	0.431929
0.843	0.393497	0.461581	0.436229
0.846	0.380431	0.470405	0.44753
0.849	0.396214	0.460216	0.430646
0.852	0.38781	0.466521	0.441536
0.855	0.377311	0.464044	0.420096
0.858	0.38353	0.462001	0.440211
0.861	0.384575	0.458609	0.41317
0.864	0.380805	0.455495	0.428908
0.867	0.377078	0.470779	0.431802
0.87	0.395202	0.470029	0.427744
0.873	0.378763	0.459732	0.415768
0.876	0.392416	0.475517	0.426524
0.879	0.387144	0.461017	0.419422
0.882	0.392117	0.464731	0.416708
0.885	0.396226	0.467707	0.419084
0.888	0.392467	0.462097	0.424877
0.891	0.389093	0.458398	0.426727
0.894	0.385967	0.467194	0.422343
0.897	0.38985	0.463767	0.430945
0.9	0.397633	0.455359	0.426231
0.903	0.380401	0.46906	0.423348
0.906	0.368194	0.462926	0.422569
0.909	0.383788	0.464606	0.426426
0.912	0.391349	0.456033	0.408928
0.915	0.374891	0.454304	0.427951
0.918	0.392278	0.462451	0.411111
0.921	0.382957	0.45526	0.414721
0.924	0.389352	0.469745	0.418636
0.927	0.385799	0.468924	0.423167
0.93	0.389239	0.454414	0.434161
0.933	0.381388	0.456488	0.426699
0.936	0.387234	0.464643	0.41821
0.939	0.395215	0.461541	0.423042
0.942	0.373231	0.472763	0.425486
0.945	0.372956	0.460005	0.415784
0.948	0.376815	0.463958	0.427726
0.951	0.377728	0.461564	0.421392
0.954	0.382595	0.464316	0.416408
0.957	0.387407	0.467159	0.404365
0.96	0.373072	0.455847	0.426992
0.963	0.394831	0.459747	0.431436
0.966	0.375025	0.458083	0.419027
0.969	0.378144	0.448938	0.43028
0.972	0.376114	0.454506	0.427998
0.975	0.378854	0.466335	0.406562
0.978	0.382689	0.458673	0.418189
0.981	0.393074	0.457878	0.416938
0.984	0.387684	0.461808	0.4171
0.987	0.375577	0.462677	0.411365
0.99	0.380944	0.467065	0.427817
0.993	0.368985	0.457384	0.422719
0.996	0.384945	0.46202	0.422142
0.999	0.385156	0.462575	0.415969
1.002	0.38649	0.467138	0.411208
1.005	0.373062	0.456056	0.418748
1.008	0.384075	0.461027	0.426224
1.011	0.373927	0.453847	0.415724
1.014	0.384766	0.457038	0.418052
1.017	0.381904	0.450331	0.415872
1.02	0.384518	0.465797	0.406293
1.023	0.388648	0.446341	0.418745
1.026	0.372573	0.462774	0.416342
1.029	0.384525	0.472005	0.415032
1.032	0.373128	0.452421	0.411912
1.035	0.373295	0.446671	0.420731
1.038	0.385366	0.454448	0.408773
1.041	0.378368	0.443771	0.412724
1.044	0.393351	0.453598	0.409318
1.047	0.372091	0.452683	0.422658
1.05	0.367479	0.452195	0.417837
1.053	0.381494	0.458408	0.419394
1.056	0.37434	0.464859	0.417505
1.059	0.374881	0.454948	0.421433
1.062	0.382743	0.464816	0.414158
1.065	0.37955	0.464738	0.417951
1.068	0.384231	0.442118	0.412755
1.071	0.369884	0.45164	0.422412
1.074	0.365669	0.453167	0.413993
1.077	0.370055	0.463901	0.407888
1.08	0.387026	0.456435	0.417789
1.083	0.379958	0.457121	0.419678
1.086	0.380481	0.450506	0.412598
1.089	0.370685	0.457952	0.421724
1.092	0.379931	0.438836	0.414526
1.095	0.372883	0.454897	0.427783
1.098	0.375623	0.452242	0.423635
1.101	0.38184	0.449808	0.411794
1.104	0.371963	0.460487	0.407205
1.107	0.374798	0.459263	0.417013
1.11	0.367295	0.451968	0.406782
1.113	0.375865	0.459047	0.420713
1.116	0.365534	0.460414	0.41363
1.119	0.366252	0.446751	0.406744
1.122	0.37466	0.464981	0.399606
1.125	0.383691	0.450231	0.41651
1.128	0.371734	0.447941	0.40532
1.131	0.379665	0.453099	0.406061
1.134	0.372661	0.442954	0.402605
1.137	0.381088	0.455271	0.414872
1.14	0.372284	0.453526	0.416456
1.143	0.371049	0.458272	0.401623
1.146	0.374686	0.455774	0.417614
1.149	0.367483	0.447325	0.404718
1.152	0.362852	0.454471	0.406444
1.155	0.370344	0.454515	0.408628
1.158	0.380301	0.444665	0.407653
1.161	0.377111	0.453278	0.408663
1.164	0.367445	0.450093	0.410132
1.167	0.367574	0.455468	0.410791
1.17	0.359806	0.453034	0.412667
1.173	0.378473	0.448367	0.415607
1.176	0.37495	0.450253	0.401946
1.179	0.368564	0.453815	0.401391
1.182	0.36822	0.455677	0.402739
1.185	0.374917	0.455529	0.413197
1.188	0.372678	0.451014	0.413927
1.191	0.360047	0.433312	0.407839
1.194	0.36509	0.456087	0.407904
1.197	0.368679	0.448025	0.409758
1.2	0.36917	0.443986	0.424946
1.203	0.368194	0.448119	0.404193
1.206	0.366748	0.457463	0.417382
1.209	0.383713	0.459315	0.400745
1.212	0.356795	0.457133	0.409357
1.215	0.364542	0.447651	0.406835
1.218	0.359358	0.460109	0.404766
1.221	0.362031	0.447586	0.394098
1.224	0.365002	0.450994	0.395298
1.227	0.373284	0.460537	0.408056
1.23	0.352537	0.464876	0.415478
1.233	0.365582	0.440033	0.407992
1.236	0.355695	0.438742	0.411581
1.239	0.371134	0.44415	0.409299
1.242	0.364654	0.453569	0.43035
1.245	0.34265	0.453071	0.408528
1.248	0.368205	0.440511	0.40438
1.251	0.371977	0.439835	0.40819
1.254	0.354949	0.455933	0.410304
1.257	0.364868	0.450606	0.396517
1.26	0.362846	0.444042	0.41273
1.263	0.373009	0.445635	0.407841
1.266	0.35578	0.448386	0.402241
1.269	0.356816	0.447441	0.398824
1.272	0.359028	0.454568	0.394788
1.275	0.365626	0.44576	0.386644
1.278	0.355394	0.442904	0.42276
1.281	0.368081	0.449738	0.403608
1.284	0.352856	0.452145	0.404368
1.287	0.365432	0.447588	0.402984
1.29	0.36521	0.44339	0.407945
1.293	0.371232	0.450485	0.410428
1.296	0.368948	0.434032	0.402067
1.299	0.377768	0.446511	0.417208
1.302	0.368569	0.452365	0.406254
1.305	0.35844	0.447434	0.416367
1.308	0.356699	0.440995	0.395935
1.311	0.371139	0.446269	0.397336
1.314	0.35867	0.458341	0.412306
1.317	0.360164	0.444415	0.419025
1.32	0.346726	0.425503	0.406052
1.323	0.362611	0.438908	0.393227
1.326	0.359779	0.438202	0.404915
1.329	0.362044	0.443234	0.41306
1.332	0.351927	0.44037	0.41279
1.335	0.355247	0.443255	0.403169
1.338	0.359899	0.448036	0.391488
1.341	0.353712	0.445156	0.402893
1.344	0.355504	0.449445	0.413599
1.347	0.365169	0.442695	0.39587
1.35	0.374438	0.443312	0.409173
1.353	0.359527	0.445966	0.39937
1.356	0.371619	0.461864	0.404128
1.359	0.356979	0.445722	0.422622
1.362	0.344991	0.437552	0.401744
1.365	0.348473	0.461166	0.395303
1.368	0.359872	0.443184	0.410033
1.371	0.364701	0.440046	0.413804
1.374	0.35248	0.438005	0.396013
1.377	0.354938	0.444444	0.397928
1.38	0.361678	0.442196	0.405196
1.383	0.361449	0.432062	0.412664
1.386	0.352726	0.440944	0.39213
1.389	0.366907	0.445817	0.415077
1.392	0.360721	0.450714	0.406961
1.395	0.366538	0.440301	0.40235
1.398	0.367929	0.436301	0.39574
1.401	0.365767	0.442908	0.405961
1.404	0.367097	0.437954	0.40997
1.407	0.363759	0.456461	0.402348
1.41	0.379846	0.434408	0.401516
1.413	0.351484	0.443907	0.4015
1.416	0.361586	0.443439	0.406639
1.419	0.360101	0.432558	0.390094
1.422	0.357275	0.45395	0.40465
1.425	0.357998	0.433776	0.406698
1.428	0.329599	0.432263	0.397846
1.431	0.355416	0.438252	0.40639
1.434	0.358204	0.439027	0.410008
1.437	0.36568	0.452304	0.385477
1.44	0.366314	0.437759	0.399298
1.443	0.352646	0.44558	0.408313
1.446	0.365745	0.450566	0.409014
1.449	0.368649	0.436117	0.40249
1.452	0.359067	0.443309	0.406635
1.455	0.349099	0.4539	0.399619
1.458	0.356801	0.434704	0.398378
1.461	0.356847	0.431683	0.409377
1.464	0.365899	0.434944	0.413605
1.467	0.355267	0.446201	0.402722
1.47	0.35396	0.449446	0.393465
1.473	0.351405	0.447789	0.400774
1.476	0.361869	0.443949	0.401588
1.479	0.367504	0.446295	0.399403
1.482	0.361313	0.427769	0.403234
1.485	0.34932	0.439449	0.40955
1.488	0.356822	0.446054	0.405073
1.491	0.36067	0.437726	0.420783
1.494	0.353453	0.452562	0.389513
1.497	0.357768	0.442991	0.405532
1.5	0.347001	0.432366	0.41141
1.503	0.346836	0.443424	0.414448
1.506	0.356784	0.439093	0.394018
1.509	0.354433	0.455913	0.39987
1.512	0.357686	0.439116	0.399895
1.515	0.360356	0.434017	0.412852
1.518	0.358405	0.438295	0.400758
1.521	0.352893	0.439965	0.396023
1.524	0.350991	0.436912	0.407241
1.527	0.350864	0.44818	0.390317
1.53	0.362598	0.443598	0.408812
1.533	0.347542	0.440048	0.400798
1.536	0.338046	0.431979	0.391484
1.539	0.348608	0.442376	0.399643
1.542	0.364301	0.441939	0.395924
1.545	0.354672	0.437464	0.40164
1.548	0.349565	0.424947	0.41026
1.551	0.342049	0.452039	0.397031
1.554	0.354727	0.434604	0.402094
1.557	0.353277	0.447778	0.414946
1.56	0.350623	0.441545	0.394749
1.563	0.347107	0.431823	0.400918
1.566	0.354796	0.427721	0.40455
1.569	0.352586	0.451445	0.394824
1.572	0.351502	0.452548	0.397396
1.575	0.343204	0.445403	0.40051
1.578	0.352879	0.438487	0.402747
1.581	0.361092	0.443187	0.417676
1.584	0.343437	0.453513	0.398368
1.587	0.360735	0.441233	0.407118
1.59	0.341275	0.445864	0.392713
1.593	0.353828	0.447441	0.401094
1.596	0.364662	0.446095	0.400542
1.599	0.352984	0.444943	0.392273
1.602	0.348992	0.444787	0.393194
1.605	0.358726	0.445823	0.394054
1.608	0.372951	0.442964	0.382138
1.611	0.364833	0.438839	0.38823
1.614	0.353705	0.429436	0.406215
1.617	0.348056	0.444204	0.405293
1.62	0.347524	0.447116	0.396398
1.623	0.348666	0.454398	0.397492
1.626	0.347185	0.455003	0.397099
1.629	0.345662	0.442114	0.419302
1.632	0.353136	0.43644	0.3944
1.635	0.357041	0.438365	0.392522
1.638	0.3476	0.447386	0.397206
1.641	0.353113	0.438345	0.402105
1.644	0.346562	0.451654	0.384052
1.647	0.352047	0.446632	0.403596
1.65	0.342555	0.438081	0.387316
1.653	0.344067	0.442097	0.393308
1.656	0.354388	0.435143	0.403263
1.659	0.34741	0.437215	0.398956
1.662	0.333841	0.436192	0.390983
1.665	0.342944	0.444838	0.390542
1.668	0.354739	0.435177	0.390214
1.671	0.348063	0.435498	0.395643
1.674	0.352756	0.440457	0.385703
1.677	0.352094	0.445137	0.395435
1.68	0.353902	0.437373	0.392699
1.683	0.359494	0.444621	0.385335
1.686	0.359535	0.448265	0.380363
1.689	0.348516	0.438411	0.409739
1.692	0.342234	0.440919	0.395205
1.695	0.357413	0.443051	0.404963
1.698	0.359806	0.433848	0.404132
1.701	0.338134	0.441021	0.397462
1.704	0.347362	0.445395	0.38302
1.707	0.355487	0.417864	0.402875
1.71	0.347344	0.41384	0.384419
1.713	0.345517	0.437937	0.391834
1.716	0.341286	0.442312	0.4034
1.719	0.36085	0.442201	0.404786
1.722	0.346262	0.440361	0.387556
1.725	0.353221	0.452397	0.393413
1.728	0.346411	0.434188	0.394098
1.731	0.348136	0.445975	0.390807
1.734	0.338065	0.430376	0.377985
1.737	0.331146	0.448373	0.404284
1.74	0.325632	0.430095	0.38501
1.743	0.354614	0.457528	0.389401
1.746	0.342669	0.412817	0.386961
1.749	0.346911	0.439011	0.385516
1.752	0.34921	0.453114	0.394353
1.755	0.355248	0.428676	0.391619
1.758	0.344292	0.446291	0.371779
1.761	0.349102	0.435899	0.393392
1.764	0.348063	0.431752	0.391727
1.767	0.340807	0.426078	0.387391
1.77	0.351688	0.438101	0.381032
1.773	0.334725	0.445247	0.38911
1.776	0.339773	0.429158	0.382558
1.779	0.333026	0.436133	0.401667
1.782	0.346861	0.424841	0.384144
1.785	0.333386	0.428815	0.398518
1.788	0.337338	0.4311	0.388236
1.791	0.342556	0.415723	0.398813
1.794	0.350705	0.428266	0.390898
1.797	0.34145	0.439733	0.384298
1.8	0.3506	0.42853	0.399786
1.803	0.333618	0.42499	0.377234
1.806	0.332316	0.432249	0.389865
1.809	0.344366	0.433073	0.402379
1.812	0.354104	0.435948	0.379665
1.815	0.355113	0.429593	0.381034
1.818	0.329969	0.436304	0.401596
1.821	0.343464	0.435316	0.388657
1.824	0.339481	0.431902	0.375505
1.827	0.335679	0.428634	0.402287
1.83	0.353035	0.417389	0.379887
1.833	0.366135	0.435751	0.394422
1.836	0.334869	0.450298	0.374408
1.839	0.329227	0.425087	0.384136
1.842	0.346214	0.41957	0.397242
1.845	0.343263	0.430648	0.382907
1.848	0.339209	0.438292	0.378471
1.851	0.342217	0.419988	0.398378
1.854	0.339966	0.428176	0.38945
1.857	0.325907	0.433201	0.383036
1.86	0.338714	0.428457	0.390586
1.863	0.338445	0.444488	0.384212
1.866	0.346735	0.422839	0.39119
1.869	0.335766	0.444769	0.385929
1.872	0.339778	0.419359	0.388469
1.875	0.340896	0.409806	0.389096
1.878	0.360083	0.433751	0.385358
1.881	0.345057	0.43836	0.3986
1.884	0.351322	0.435198	0.375847
1.887	0.326656	0.431924	0.380123
1.89	0.340285	0.422047	0.387252
1.893	0.323496	0.419697	0.378749
1.896	0.341179	0.434249	0.393396
1.899	0.331536	0.420419	0.380356
1.902	0.330859	0.420057	0.386433
1.905	0.351807	0.432112	0.39429
1.908	0.341691	0.432089	0.405219
1.911	0.348722	0.424039	0.381934
1.914	0.337239	0.436583	0.386939
1.917	0.342749	0.427833	0.399708
1.92	0.337934	0.430448	0.382289
1.923	0.340532	0.448701	0.367526
1.926	0.348935	0.420097	0.368689
1.929	0.327498	0.439665	0.352338
1.932	0.339806	0.417616	0.389338
1.935	0.330165	0.426083	0.39383
1.938	0.350531	0.422916	0.380992
1.941	0.327566	0.426457	0.392404
1.944	0.331496	0.429749	0.381118
1.947	0.327075	0.442419	0.384298
1.95	0.333071	0.439869	0.373317
1.953	0.34231	0.432985	0.381456
1.956	0.338792	0.421234	0.392116
1.959	0.346179	0.427469	0.381162
1.962	0.342195	0.440323	0.384075
1.965	0.33553	0.44458	0.37898
1.968	0.327506	0.44002	0.391731
1.971	0.334107	0.416706	0.381473
1.974	0.335494	0.425537	0.392071
1.977	0.326181	0.447506	0.392892
1.98	0.333682	0.425743	0.375848
1.983	0.335098	0.420509	0.377769
1.986	0.360454	0.434731	0.385708
1.989	0.331603	0.414913	0.39178
1.992	0.334708	0.434707	0.376094
1.995	0.330099	0.427077	0.396786
1.998	0.336317	0.448649	0.378246
2.001	0.345071	0.430369	0.382059
2.004	0.336147	0.425066	0.390564
2.007	0.344111	0.437699	0.381697
2.01	0.317282	0.430782	0.39495
2.013	0.319033	0.427289	0.389631
2.016	0.331614	0.422774	0.382186
2.019	0.329778	0.428087	0.38106
2.022	0.338335	0.431549	0.392833
2.025	0.341408	0.420974	0.37034
2.028	0.345686	0.4586	0.38782
2.031	0.33178	0.434759	0.364749
2.034	0.32605	0.418461	0.385658
2.037	0.328159	0.43355	0.37285
2.04	0.325557	0.414752	0.368857
2.043	0.328647	0.421765	0.385739
2.046	0.346188	0.431915	0.385246
2.049	0.318872	0.432023	0.370535
2.052	0.33543	0.428835	0.386254
2.055	0.329442	0.4144	0.390424
2.058	0.334243	0.414554	0.392754
2.061	0.322317	0.438676	0.377754
2.064	0.339708	0.417047	0.390226
2.067	0.324745	0.42644	0.383536
2.07	0.33323	0.432039	0.380968
2.073	0.335619	0.417856	0.371867
2.076	0.333812	0.424216	0.372626
2.079	0.343985	0.434588	0.381206
2.082	0.329453	0.446119	0.364422
2.085	0.345134	0.428557	0.387094
2.088	0.331768	0.410465	0.388017
2.091	0.310049	0.424397	0.373914
2.094	0.334627	0.415336	0.383078
2.097	0.326503	0.441932	0.373423
2.1	0.344791	0.435466	0.377684
2.103	0.345767	0.439172	0.378956
2.106	0.339801	0.437128	0.376977
2.109	0.333913	0.42647	0.376253
2.112	0.331614	0.444103	0.370717
2.115	0.319983	0.424559	0.381753
2.118	0.334845	0.415496	0.372124
2.121	0.341653	0.415681	0.375218
2.124	0.332646	0.426868	0.368714
2.127	0.318172	0.426729	0.357376
2.13	0.343425	0.422235	0.374516
2.133	0.345229	0.429167	0.375151
2.136	0.348463	0.419355	0.372456
2.139	0.332843	0.413913	0.406914
2.142	0.331665	0.430369	0.375824
2.145	0.321724	0.41718	0.380236
2.148	0.345515	0.434452	0.382078
2.151	0.323003	0.429411	0.373338
2.154	0.336483	0.429324	0.396058
2.157	0.334449	0.433245	0.374838
2.16	0.337743	0.433686	0.370279
2.163	0.334333	0.4186	0.375393
2.166	0.343796	0.431224	0.390142
2.169	0.309612	0.426654	0.360963
2.172	0.340844	0.420949	0.380366
2.175	0.326428	0.409862	0.371408
2.178	0.327799	0.413299	0.371357
2.181	0.335634	0.429837	0.385766
2.184	0.345304	0.423671	0.378868
2.187	0.32279	0.425898	0.372253
2.19	0.33883	0.426685	0.377491
2.193	0.330914	0.429304	0.370465
2.196	0.338169	0.419729	0.384295
2.199	0.321736	0.423807	0.380851
2.202	0.317257	0.417492	0.363144
2.205	0.319704	0.427949	0.38217
2.208	0.322623	0.438111	0.370723
2.211	0.340844	0.429879	0.390247
2.214	0.332873	0.416555	0.355355
2.217	0.320127	0.42003	0.372485
2.22	0.33136	0.412647	0.363597
2.223	0.324098	0.429325	0.373049
2.226	0.315084	0.4161	0.379368
2.229	0.331419	0.431388	0.374238
2.232	0.334379	0.429068	0.378304
2.235	0.340208	0.424201	0.372174
2.238	0.32758	0.418973	0.343729
2.241	0.335388	0.428976	0.375846
2.244	0.316545	0.425783	0.384194
2.247	0.323517	0.434821	0.37605
2.25	0.330643	0.419725	0.394592
2.253	0.337526	0.429799	0.374342
2.256	0.325321	0.429057	0.375951
2.259	0.329938	0.420822	0.368411
2.262	0.320495	0.441007	0.383282
2.265	0.324877	0.424852	0.373277
2.268	0.326211	0.418186	0.372034
2.271	0.325905	0.414584	0.367108
2.274	0.341052	0.427861	0.381894
2.277	0.306738	0.425535	0.377608
2.28	0.323638	0.430057	0.377369
2.283	0.319826	0.423531	0.384808
2.286	0.316885	0.426258	0.383751
2.289	0.325561	0.421483	0.37088
2.292	0.34234	0.423552	0.362484
2.295	0.334394	0.430548	0.377036
2.298	0.333649	0.41989	0.367504
2.301	0.325018	0.436488	0.376134
2.304	0.320917	0.428058	0.369615
2.307	0.328272	0.419251	0.377053
2.31	0.331003	0.429913	0.368817
2.313	0.322425	0.410523	0.367881
2.316	0.319744	0.43597	0.374992
2.319	0.324212	0.425192	0.380348
2.322	0.327975	0.419101	0.368964
2.325	0.342383	0.430037	0.38157
2.328	0.346992	0.421902	0.376485
2.331	0.329687	0.433512	0.379092
2.334	0.338374	0.421192	0.381134
2.337	0.31232	0.423827	0.363643
2.34	0.319644	0.435132	0.371937
2.343	0.337558	0.424715	0.36982
2.346	0.344326	0.427833	0.373411
2.349	0.321119	0.423792	0.382483
2.352	0.337973	0.420796	0.37876
2.355	0.332163	0.440997	0.370101
2.358	0.325502	0.439699	0.369516
2.361	0.320243	0.408694	0.383649
2.364	0.325803	0.425397	0.372338
2.367	0.323673	0.425366	0.383978
2.37	0.327011	0.409572	0.366025
2.373	0.331416	0.419519	0.373687
2.376	0.323887	0.413504	0.378066
2.379	0.324525	0.431864	0.369519
2.382	0.338694	0.423033	0.38363
2.385	0.322894	0.416256	0.381808
2.388	0.329112	0.403964	0.391826
2.391	0.317505	0.422912	0.375194
2.394	0.329714	0.427131	0.385027
2.397	0.339798	0.420727	0.37102
2.4	0.336491	0.418022	0.385392
2.403	0.339374	0.424272	0.359968
2.406	0.310718	0.424462	0.377929
2.409	0.332252	0.421405	0.369306
2.412	0.330861	0.430675	0.37369
2.415	0.318505	0.421573	0.378976
2.418	0.308918	0.412943	0.376058
2.421	0.323254	0.430566	0.39604
2.424	0.3209	0.431959	0.371604
2.427	0.318842	0.420191	0.352242
2.43	0.324821	0.416903	0.382132
2.433	0.325914	0.424086	0.372285
2.436	0.334105	0.420333	0.367774
2.439	0.299818	0.441127	0.372797
2.442	0.313423	0.436741	0.372412
2.445	0.325247	0.407481	0.379789
2.448	0.323584	0.416193	0.383115
2.451	0.331461	0.429445	0.37466
2.454	0.353368	0.430179	0.364957
2.457	0.325945	0.404359	0.369673
2.46	0.330731	0.426388	0.351363
2.463	0.328371	0.42655	0.396971
2.466	0.335092	0.427943	0.358616
2.469	0.341137	0.396795	0.382461
2.472	0.329979	0.424883	0.379569
2.475	0.311293	0.426838	0.371882
2.478	0.322255	0.422349	0.375897
2.481	0.333124	0.428438	0.372848
2.484	0.325637	0.403286	0.369246
2.487	0.320771	0.392081	0.365217
2.49	0.347323	0.422861	0.376937
2.493	0.335798	0.40346	0.387818
2.496	0.324829	0.403112	0.381523
2.499	0.324744	0.423352	0.368387
2.502	0.342371	0.410477	0.370665
2.505	0.334559	0.41781	0.36476
2.508	0.318898	0.416137	0.377699
2.511	0.320231	0.42512	0.379509
2.514	0.317033	0.423905	0.361397
2.517	0.315962	0.428665	0.378626
2.52	0.306562	0.419892	0.389957
2.523	0.314074	0.413141	0.388642
2.526	0.342081	0.421103	0.360539
2.529	0.31536	0.415109	0.374038
2.532	0.306149	0.427272	0.370534
2.535	0.332831	0.424195	0.361264
2.538	0.328157	0.401284	0.36447
2.541	0.313065	0.419718	0.361368
2.544	0.304682	0.420005	0.390931
2.547	0.32928	0.415483	0.37233
2.55	0.34963	0.416592	0.361803
2.553	0.322461	0.423625	0.360985
2.556	0.321588	0.421744	0.378344
2.559	0.317604	0.426655	0.369988
2.562	0.312784	0.417393	0.384554
2.565	0.318576	0.394627	0.374106
2.568	0.332002	0.405193	0.378801
2.571	0.334278	0.418575	0.360568
2.574	0.320152	0.413673	0.352584
2.577	0.322303	0.410508	0.372692
2.58	0.328752	0.417388	0.361021
2.583	0.32284	0.42287	0.382691
2.586	0.309059	0.43442	0.371589
2.589	0.338075	0.420495	0.375006
2.592	0.320263	0.397513	0.365128
2.595	0.323148	0.41872	0.376481
2.598	0.328696	0.41159	0.374003
2.601	0.31764	0.413954	0.388539
2.604	0.327541	0.406882	0.35236
2.607	0.314901	0.41325	0.371549
2.61	0.314039	0.411188	0.364498
2.613	0.317615	0.408508	0.372765
2.616	0.314984	0.39955	0.38758
2.619	0.34207	0.418684	0.375228
2.622	0.314824	0.41995	0.366116
2.625	0.31253	0.405208	0.374366
2.628	0.320965	0.427686	0.369231
2.631	0.334516	0.4199	0.378249
2.634	0.30996	0.403479	0.377802
2.637	0.324576	0.41725	0.3843
2.64	0.314664	0.423391	0.362771
2.643	0.324212	0.407523	0.36375
2.646	0.312645	0.410624	0.3596
2.649	0.321682	0.428197	0.3467
2.652	0.317618	0.410818	0.349221
2.655	0.328422	0.437705	0.380596
2.658	0.316475	0.414305	0.363677
2.661	0.332855	0.411634	0.354433
2.664	0.315319	0.418737	0.373465
2.667	0.322634	0.433085	0.375732
2.67	0.302194	0.403956	0.368333
2.673	0.324446	0.429237	0.367157
2.676	0.328494	0.414768	0.359907
2.679	0.319426	0.395637	0.371477
2.682	0.321621	0.41284	0.377477
2.685	0.311733	0.41901	0.378461
2.688	0.308363	0.418542	0.365114
2.691	0.321549	0.399654	0.350178
2.694	0.320245	0.412644	0.348064
2.697	0.329675	0.434525	0.368527
2.7	0.314063	0.417005	0.39336
2.703	0.307521	0.419894	0.36949
2.706	0.325937	0.406434	0.360023
2.709	0.302096	0.408122	0.360061
2.712	0.311716	0.41265	0.369408
2.715	0.310049	0.40784	0.360376
2.718	0.309619	0.406594	0.356808
2.721	0.307053	0.402441	0.376177
2.724	0.326523	0.407157	0.369143
2.727	0.317634	0.407945	0.374517
2.73	0.331071	0.415972	0.347389
2.733	0.332576	0.412074	0.347683
2.736	0.317062	0.427514	0.370161
2.739	0.317505	0.399993	0.363971
2.742	0.31917	0.41025	0.374534
2.745	0.326831	0.418406	0.381055
2.748	0.31772	0.398676	0.367528
2.751	0.317168	0.411451	0.358263
2.754	0.32634	0.405786	0.374312
2.757	0.312856	0.42756	0.349296
2.76	0.323678	0.412975	0.363036
2.763	0.304504	0.410241	0.360001
2.766	0.299999	0.412102	0.359124
2.769	0.321193	0.425925	0.351717
2.772	0.306282	0.416621	0.368726
2.775	0.30657	0.418972	0.361801
2.778	0.294512	0.390317	0.343935
2.781	0.311492	0.40532	0.374828
2.784	0.309289	0.399134	0.343154
2.787	0.301508	0.407276	0.366364
2.79	0.328441	0.389432	0.364269
2.793	0.315559	0.410719	0.372308
2.796	0.317216	0.413424	0.382843
2.799	0.295779	0.395279	0.349719
2.802	0.322176	0.407391	0.35714
2.805	0.302348	0.40847	0.366401
2.808	0.311646	0.409365	0.346339
2.811	0.314606	0.413788	0.356965
2.814	0.311196	0.410845	0.339459
2.817	0.317471	0.422372	0.347121
2.82	0.299237	0.389854	0.364837
2.823	0.310118	0.398962	0.369139
2.826	0.308047	0.401305	0.349276
2.829	0.313622	0.411242	0.366949
2.832	0.310096	0.425491	0.353507
2.835	0.29486	0.399438	0.352211
2.838	0.317845	0.406249	0.351056
2.841	0.311386	0.41229	0.356075
2.844	0.307884	0.408376	0.339516
2.847	0.302944	0.407068	0.362915
2.85	0.307335	0.416427	0.363642
2.853	0.30362	0.416145	0.364095
2.856	0.306659	0.411967	0.374507
2.859	0.300492	0.413123	0.358096
2.862	0.308743	0.394338	0.364615
2.865	0.287374	0.413002	0.363745
2.868	0.295996	0.417225	0.367552
2.871	0.309774	0.38636	0.370063
2.874	0.310618	0.425623	0.341749
2.877	0.303673	0.409334	0.356054
2.88	0.320822	0.414025	0.342002
2.883	0.308763	0.448026	0.364687
2.886	0.31413	0.395006	0.36481
2.889	0.307933	0.402221	0.364886
2.892	0.316953	0.42354	0.363292
2.895	0.297378	0.40937	0.357373
2.898	0.302849	0.407439	0.365597
2.901	0.307144	0.416169	0.367284
2.904	0.312855	0.398756	0.366621
2.907	0.301154	0.415102	0.361681
2.91	0.309043	0.414088	0.366202
2.913	0.307445	0.415392	0.36083
2.916	0.309927	0.411799	0.352547
2.919	0.313794	0.398028	0.373724
2.922	0.31913	0.390351	0.363505
2.925	0.323809	0.413414	0.359928
2.928	0.323122	0.390966	0.364919
2.931	0.314429	0.414122	0.361253
2.934	0.302246	0.392453	0.351252
2.937	0.304685	0.411841	0.368286
2.94	0.307935	0.409167	0.356837
2.943	0.307485	0.407651	0.360676
2.946	0.313962	0.394877	0.359188
2.949	0.30775	0.402847	0.35008
2.952	0.311382	0.399033	0.369457
2.955	0.315722	0.410868	0.356271
2.958	0.311687	0.402522	0.368021
2.961	0.306093	0.413804	0.359166
2.964	0.315633	0.392904	0.370297
2.967	0.292291	0.392912	0.345016
2.97	0.319051	0.424699	0.342894
2.973	0.306666	0.397203	0.361862
2.976	0.297237	0.411563	0.362089
2.979	0.30939	0.406591	0.344621
2.982	0.291953	0.410345	0.368331
2.985	0.310534	0.420385	0.345928
2.988	0.316967	0.400053	0.350422
2.991	0.300355	0.424674	0.349382
2.994	0.317033	0.392925	0.345524
2.997	0.287295	0.39301	0.368127
3	0.296321	0.429965	0.350386
3.003	0.314987	0.411534	0.374587
3.006	0.311009	0.40049	0.361642
3.009	0.304815	0.394948	0.367438
3.012	0.306768	0.392856	0.347158
3.015	0.314705	0.419139	0.359629
3.018	0.306335	0.386056	0.361086
3.021	0.291626	0.404949	0.357423
3.024	0.29901	0.384602	0.364291
3.027	0.310123	0.41135	0.339045
3.03	0.308103	0.4257	0.378367
3.033	0.284003	0.403409	0.358629
3.036	0.308355	0.412252	0.36213
3.039	0.309698	0.408273	0.350399
3.042	0.302862	0.413006	0.362518
3.045	0.309285	0.401037	0.360202
3.048	0.303355	0.393695	0.36304
3.051	0.309473	0.398387	0.349223
3.054	0.304718	0.41375	0.367638
3.057	0.306007	0.401743	0.328904
3.06	0.287131	0.415708	0.352659
3.063	0.307184	0.411646	0.344694
3.066	0.287768	0.395113	0.352856
3.069	0.318315	0.403719	0.365782
3.072	0.301559	0.400732	0.351201
3.075	0.289013	0.414177	0.352763
3.078	0.315638	0.396681	0.37648
3.081	0.308843	0.411052	0.367952
3.084	0.312775	0.406504	0.371106
3.087	0.31772	0.408639	0.358696
3.09	0.317041	0.418873	0.359142
3.093	0.30247	0.402518	0.348598
3.096	0.313194	0.395842	0.369829
3.099	0.315658	0.400371	0.364276
3.102	0.307955	0.385008	0.335774
3.105	0.318848	0.415651	0.369078
3.108	0.303018	0.401065	0.368983
3.111	0.317452	0.397093	0.37068
3.114	0.290259	0.411626	0.374773
3.117	0.321793	0.401765	0.353506
3.12	0.304001	0.396592	0.35688
3.123	0.313847	0.408876	0.356881
3.126	0.323295	0.39981	0.354965
3.129	0.302073	0.403168	0.36411
3.132	0.300823	0.389633	0.377498
3.135	0.312393	0.381485	0.341689
3.138	0.292227	0.378752	0.359386
3.141	0.301605	0.37952	0.336303
3.144	0.307878	0.421142	0.354983
3.147	0.304747	0.402058	0.356634
3.15	0.304054	0.404584	0.355179
3.153	0.287193	0.376063	0.344321
3.156	0.305967	0.394624	0.353127
3.159	0.301546	0.392771	0.365916
3.162	0.306008	0.406444	0.355367
3.165	0.304693	0.400545	0.344637
3.168	0.289138	0.415216	0.356805
3.171	0.318866	0.388886	0.351811
3.174	0.308662	0.375602	0.350534
3.177	0.309355	0.411933	0.363022
3.18	0.302021	0.395233	0.354546
3.183	0.296586	0.39089	0.351992
3.186	0.299423	0.396791	0.342255
3.189	0.305868	0.405588	0.357241
3.192	0.303806	0.398634	0.346124
3.195	0.301418	0.397529	0.360876
3.198	0.306515	0.398833	0.358602
3.201	0.299747	0.417505	0.355132
3.204	0.305252	0.415691	0.362068
3.207	0.301721	0.39116	0.372107
3.21	0.291833	0.39254	0.334785
3.213	0.296446	0.3749	0.350942
3.216	0.30516	0.389304	0.343234
3.219	0.300414	0.417689	0.35613
3.222	0.294077	0.393045	0.363235
3.225	0.300205	0.398789	0.348812
3.228	0.287801	0.397293	0.364098
3.231	0.296831	0.394879	0.358722
3.234	0.281741	0.41546	0.353207
3.237	0.310112	0.395004	0.351177
3.24	0.293155	0.41301	0.342771
3.243	0.2904	0.423094	0.360973
3.246	0.29564	0.393702	0.344779
3.249	0.276091	0.401384	0.354499
3.252	0.304057	0.401404	0.365146
3.255	0.315247	0.39851	0.356593
3.258	0.294203	0.385365	0.328779
3.261	0.308393	0.400457	0.346558
3.264	0.29587	0.39661	0.346701
3.267	0.317207	0.40372	0.36244
3.27	0.292844	0.398587	0.351109
3.273	0.278216	0.39905	0.35441
3.276	0.306425	0.381361	0.352092
3.279	0.301166	0.418876	0.34177
3.282	0.290377	0.392697	0.348907
3.285	0.291357	0.397251	0.341117
3.288	0.310553	0.408347	0.34453
3.291	0.289966	0.409659	0.350726
3.294	0.295632	0.405718	0.354505
3.297	0.294657	0.390868	0.357186
3.3	0.303258	0.396528	0.349675
3.303	0.303393	0.380793	0.364918
3.306	0.28789	0.389631	0.368786
3.309	0.289084	0.379968	0.363066
3.312	0.301874	0.3999	0.35411
3.315	0.290483	0.401546	0.349221
3.318	0.286529	0.406383	0.341072
3.321	0.299871	0.378607	0.346715
3.324	0.300568	0.398416	0.344142
3.327	0.287719	0.407967	0.356639
3.33	0.28645	0.406795	0.328458
3.333	0.297606	0.396723	0.341201
3.336	0.303417	0.407329	0.349104
3.339	0.300854	0.419025	0.363739
3.342	0.305884	0.396177	0.354439
3.345	0.297028	0.417027	0.356657
3.348	0.297883	0.394512	0.350005
3.351	0.301106	0.391479	0.333393
3.354	0.29181	0.400411	0.34218
3.357	0.294469	0.393001	0.352763
3.36	0.31947	0.386455	0.340653
3.363	0.316944	0.398116	0.339035
3.366	0.301987	0.385299	0.361487
3.369	0.302582	0.398967	0.35564
3.372	0.298563	0.419505	0.346485
3.375	0.311942	0.397006	0.341712
3.378	0.302871	0.419827	0.348187
3.381	0.312704	0.420465	0.344611
3.384	0.30037	0.399633	0.361417
3.387	0.302113	0.388416	0.349557
3.39	0.312185	0.395673	0.342755
3.393	0.305562	0.398755	0.33991
3.396	0.291318	0.396039	0.336872
3.399	0.323199	0.401766	0.334174
3.402	0.29786	0.406921	0.341367
3.405	0.296901	0.398166	0.349091
3.408	0.300541	0.401416	0.345192
3.411	0.289813	0.402166	0.33995
3.414	0.297426	0.387884	0.340149
3.417	0.305001	0.395822	0.348376
3.42	0.283554	0.394783	0.355104
3.423	0.287316	0.395847	0.344186
3.426	0.282808	0.378605	0.357958
3.429	0.326249	0.400931	0.345766
3.432	0.301493	0.404937	0.350251
3.435	0.301035	0.409185	0.346567
3.438	0.273598	0.394511	0.355322
3.441	0.286936	0.412134	0.350124
3.444	0.285706	0.400352	0.33612
3.447	0.28755	0.389149	0.350154
3.45	0.303012	0.416383	0.360594
3.453	0.308148	0.397575	0.344229
3.456	0.297595	0.408513	0.350772
3.459	0.289728	0.416125	0.349631
3.462	0.324213	0.400141	0.329531
3.465	0.326971	0.401484	0.340932
3.468	0.297631	0.404779	0.347405
3.471	0.299578	0.389902	0.33636
3.474	0.289739	0.397324	0.344141
3.477	0.307908	0.417781	0.352063
3.48	0.278645	0.403661	0.326402
3.483	0.299252	0.393906	0.350361
3.486	0.296136	0.39486	0.33633
3.489	0.29245	0.388236	0.352173
3.492	0.285204	0.41001	0.350372
3.495	0.29624	0.39281	0.343031
3.498	0.309178	0.41721	0.357385
3.501	0.300164	0.39693	0.345141
3.504	0.302744	0.385121	0.338153
3.507	0.312998	0.411783	0.324412
3.51	0.298181	0.39854	0.3473
3.513	0.294037	0.406336	0.338018
3.516	0.296022	0.392906	0.352545
3.519	0.295432	0.376541	0.357633
3.522	0.311846	0.422172	0.350002
3.525	0.306147	0.403706	0.336972
3.528	0.31401	0.421274	0.336877
3.531	0.293267	0.407796	0.339692
3.534	0.313621	0.401376	0.366401
3.537	0.318385	0.407562	0.35161
3.54	0.302831	0.395159	0.354613
3.543	0.296006	0.399666	0.350268
3.546	0.285354	0.405115	0.351736
3.549	0.293619	0.38694	0.345023
3.552	0.307235	0.376209	0.377214
3.555	0.300048	0.407383	0.343892
3.558	0.300587	0.397103	0.36363
3.561	0.296862	0.405336	0.336096
3.564	0.286442	0.428999	0.350706
3.567	0.279067	0.426132	0.35935
3.57	0.312821	0.387552	0.341215
3.573	0.285418	0.388072	0.34576
3.576	0.311099	0.415533	0.329011
3.579	0.285488	0.399691	0.365809
3.582	0.307614	0.395975	0.342322
3.585	0.289686	0.382057	0.359518
3.588	0.284603	0.414344	0.353824
3.591	0.303963	0.39649	0.340182
3.594	0.282311	0.39997	0.343401
3.597	0.309395	0.387653	0.344574
3.6	0.290625	0.397835	0.354792
3.603	0.313906	0.381973	0.346647
3.606	0.301201	0.362129	0.339778
3.609	0.297182	0.38572	0.335859
3.612	0.301116	0.40251	0.340372
3.615	0.302946	0.383588	0.34973
3.618	0.280348	0.396374	0.354999
3.621	0.290052	0.39868	0.35168
3.624	0.280506	0.39565	0.332212
3.627	0.296519	0.405553	0.326628
3.63	0.293818	0.389004	0.345059
3.633	0.294973	0.392434	0.334384
3.636	0.312358	0.41614	0.352164
3.639	0.289453	0.410277	0.330225
3.642	0.303089	0.398312	0.354102
3.645	0.259731	0.399356	0.348851
3.648	0.280515	0.388522	0.352935
3.651	0.311384	0.403353	0.340686
3.654	0.273754	0.376459	0.344454
3.657	0.299696	0.379262	0.357752
3.66	0.299629	0.393322	0.355697
3.663	0.308344	0.394855	0.349583
3.666	0.316878	0.408215	0.342443
3.669	0.288309	0.390847	0.35359
3.672	0.29541	0.406723	0.339782
3.675	0.293506	0.382911	0.332683
3.678	0.3071	0.395071	0.349136
3.681	0.314217	0.37203	0.346802
3.684	0.286262	0.388377	0.354849
3.687	0.287185	0.398972	0.359204
3.69	0.285333	0.392962	0.360536
3.693	0.284688	0.400972	0.338815
3.696	0.286909	0.396087	0.339462
3.699	0.290626	0.402826	0.347036
3.702	0.307358	0.394945	0.327199
3.705	0.302849	0.391381	0.333949
3.708	0.299158	0.418643	0.327512
3.711	0.302383	0.403428	0.328802
3.714	0.311727	0.396492	0.342084
3.717	0.29798	0.401596	0.352949
3.72	0.298505	0.420102	0.336095
3.723	0.296248	0.362681	0.358547
3.726	0.302399	0.388512	0.349447
3.729	0.299555	0.395371	0.340317
3.732	0.294178	0.403976	0.343293
3.735	0.282674	0.399475	0.357762
3.738	0.282239	0.396293	0.346851
3.741	0.325463	0.403897	0.330165
3.744	0.295368	0.404937	0.349
3.747	0.309801	0.39846	0.347891
3.75	0.290273	0.399892	0.330284
3.753	0.312871	0.382817	0.343769
3.756	0.29263	0.386322	0.338442
3.759	0.304744	0.400859	0.361229
3.762	0.313945	0.399471	0.330273
3.765	0.314512	0.404948	0.318134
3.768	0.281369	0.36956	0.348239
3.771	0.290844	0.385204	0.346633
3.774	0.291843	0.390356	0.358036
3.777	0.288033	0.386864	0.346366
3.78	0.294496	0.397766	0.344017
3.783	0.307674	0.418986	0.339225
3.786	0.30443	0.369173	0.321214
3.789	0.291268	0.404593	0.320283
3.792	0.297806	0.382348	0.328694
3.795	0.304973	0.404123	0.342778
3.798	0.298488	0.378433	0.354188
3.801	0.286791	0.405875	0.343392
3.804	0.323355	0.393929	0.350636
3.807	0.296898	0.381242	0.331956
3.81	0.296418	0.39337	0.335928
3.813	0.30355	0.416706	0.330616
3.816	0.289367	0.404095	0.349534
3.819	0.277643	0.397686	0.320932
3.822	0.305689	0.402605	0.334282
3.825	0.283578	0.408406	0.339677
3.828	0.27774	0.393496	0.34839
3.831	0.30248	0.38581	0.33976
3.834	0.287829	0.3605	0.354487
3.837	0.294398	0.394086	0.326503
3.84	0.283819	0.398478	0.356875
3.843	0.280143	0.393653	0.337685
3.846	0.2931	0.383564	0.338518
3.849	0.307003	0.411069	0.337027
3.852	0.284409	0.395516	0.354774
3.855	0.28394	0.3783	0.350131
3.858	0.285505	0.392456	0.321362
3.861	0.28384	0.401286	0.33386
3.864	0.285592	0.394151	0.324162
3.867	0.280578	0.366931	0.350596
3.87	0.273481	0.398853	0.338618
3.873	0.286654	0.391886	0.327915
3.876	0.282866	0.366475	0.341791
3.879	0.275655	0.411636	0.377704
3.882	0.281859	0.361528	0.319054
3.885	0.288794	0.380362	0.3398
3.888	0.305794	0.393595	0.346415
3.891	0.281576	0.412922	0.349475
3.894	0.302438	0.402667	0.342889
3.897	0.293495	0.383181	0.342491
3.9	0.285137	0.394527	0.328609
3.903	0.285743	0.377702	0.337195
3.906	0.303745	0.376277	0.336477
3.909	0.281194	0.410821	0.36207
3.912	0.280822	0.38263	0.359312
3.915	0.280693	0.356563	0.354273
3.918	0.276762	0.370373	0.339483
3.921	0.290165	0.374288	0.34188
3.924	0.272074	0.381883	0.349337
3.927	0.275494	0.373877	0.337638
3.93	0.287059	0.375133	0.347526
3.933	0.274392	0.39106	0.345772
3.936	0.289496	0.37378	0.351212
3.939	0.274019	0.373682	0.333233
3.942	0.255712	0.366598	0.322494
3.945	0.289779	0.399587	0.346915
3.948	0.281215	0.376042	0.334435
3.951	0.267826	0.376988	0.327222
3.954	0.274786	0.369669	0.337277
3.957	0.26629	0.385573	0.353288
3.96	0.27218	0.393375	0.335728
3.963	0.284961	0.392527	0.323924
3.966	0.28403	0.379548	0.335001
3.969	0.267819	0.390846	0.364006
3.972	0.262358	0.38416	0.3407
3.975	0.274591	0.368845	0.305083
3.978	0.266203	0.378326	0.351419
3.981	0.281395	0.37922	0.329679
3.984	0.296491	0.381487	0.348067
3.987	0.273152	0.39391	0.337424
3.99	0.258494	0.390672	0.341391
3.993	0.290436	0.395515	0.328813
3.996	0.283978	0.370804	0.358219
3.999	0.287061	0.359306	0.336577
4.002	0.270356	0.370028	0.328348
4.005	0.294106	0.378369	0.341281
4.008	0.287413	0.377459	0.336534
4.011	0.287466	0.390784	0.332567
4.014	0.282564	0.388553	0.332218
4.017	0.275564	0.3798	0.341128
4.02	0.266645	0.38094	0.332753
4.023	0.295918	0.371739	0.329687
4.026	0.281423	0.40239	0.336381
4.029	0.258056	0.368127	0.332179
4.032	0.281731	0.398652	0.331657
4.035	0.285943	0.390611	0.322064
4.038	0.26313	0.388139	0.327017
4.041	0.271612	0.391499	0.33883
4.044	0.298396	0.377345	0.323085
4.047	0.299614	0.36871	0.32644
4.05	0.27316	0.372865	0.356523
4.053	0.278391	0.37932	0.35309
4.056	0.289859	0.393385	0.315563
4.059	0.300146	0.391897	0.317094
4.062	0.285346	0.385746	0.33808
4.065	0.274055	0.380275	0.317647
4.068	0.264812	0.403426	0.327116
4.071	0.27941	0.392404	0.340476
4.074	0.278812	0.366336	0.340335
4.077	0.271394	0.387841	0.326854
4.08	0.261404	0.381446	0.333387
4.083	0.281523	0.371016	0.349919
4.086	0.294102	0.390568	0.332626
4.089	0.28681	0.379355	0.322868
4.092	0.275542	0.367553	0.317748
4.095	0.277794	0.379656	0.347561
4.098	0.291004	0.365846	0.343704
4.101	0.288032	0.365025	0.348048
4.104	0.291548	0.387248	0.340274
4.107	0.286486	0.364523	0.331112
4.11	0.299001	0.392246	0.322999
4.113	0.299088	0.378877	0.332077
4.116	0.283868	0.381886	0.349311
4.119	0.300748	0.389793	0.313176
4.122	0.303955	0.400275	0.359725
4.125	0.290803	0.388241	0.342654
4.128	0.282369	0.370297	0.349449
4.131	0.296204	0.402324	0.316144
4.134	0.27848	0.397713	0.333492
4.137	0.278551	0.377239	0.344435
4.14	0.294429	0.362711	0.333005
4.143	0.282577	0.411241	0.339412
4.146	0.289965	0.398134	0.341745
4.149	0.287937	0.375101	0.321579
4.152	0.291509	0.40452	0.355602
4.155	0.293802	0.38837	0.309396
4.158	0.297863	0.388488	0.343996
4.161	0.307313	0.374223	0.335229
4.164	0.299942	0.391366	0.340812
4.167	0.298889	0.374298	0.328197
4.17	0.304948	0.392739	0.335431
4.173	0.290933	0.407818	0.3477
4.176	0.2917	0.36197	0.333233
4.179	0.273338	0.379377	0.321807
4.182	0.281474	0.375702	0.333332
4.185	0.300608	0.375219	0.355948
4.188	0.299441	0.391772	0.358506
4.191	0.315642	0.388703	0.327865
4.194	0.293767	0.390376	0.358792
4.197	0.259854	0.358666	0.34665
4.2	0.271104	0.400126	0.336002
4.203	0.274571	0.397146	0.334419
4.206	0.294979	0.370032	0.358439
4.209	0.286289	0.39875	0.310324
4.212	0.312761	0.375373	0.333527
4.215	0.307864	0.381993	0.352515
4.218	0.264726	0.374987	0.342898
4.221	0.29291	0.408081	0.360337
4.224	0.268216	0.394036	0.351557
4.227	0.257288	0.371749	0.349079
4.23	0.278639	0.400465	0.329091
4.233	0.278057	0.358293	0.339958
4.236	0.283277	0.380484	0.33631
4.239	0.285554	0.383334	0.342423
4.242	0.278034	0.371015	0.342526
4.245	0.27123	0.391782	0.324336
4.248	0.299732	0.387666	0.343581
4.251	0.282443	0.385656	0.335028
4.254	0.290581	0.363886	0.338026
4.257	0.273653	0.386959	0.337832
4.26	0.290149	0.377938	0.322341
4.263	0.263398	0.379204	0.330185
4.266	0.292686	0.383503	0.33229
4.269	0.280855	0.382193	0.3486
4.272	0.279339	0.358161	0.34227
4.275	0.281909	0.38082	0.330092
4.278	0.271042	0.364603	0.333688
4.281	0.282776	0.370474	0.317299
4.284	0.280336	0.41189	0.315151
4.287	0.274913	0.377422	0.347393
4.29	0.294178	0.364064	0.349358
4.293	0.277077	0.394317	0.330755
4.296	0.277649	0.377782	0.338549
4.299	0.265829	0.386265	0.337511
4.302	0.295388	0.361886	0.327234
4.305	0.266149	0.394421	0.334589
4.308	0.264908	0.380538	0.32429
4.311	0.267034	0.3818	0.333279
4.314	0.29547	0.375122	0.34515
4.317	0.255738	0.424759	0.355155
4.32	0.279739	0.389624	0.350841
4.323	0.266714	0.351596	0.327214
4.326	0.264323	0.380588	0.328257
4.329	0.265984	0.36931	0.314257
4.332	0.257686	0.376846	0.330761
4.335	0.275415	0.373268	0.330319
4.338	0.276206	0.373078	0.33702
4.341	0.277117	0.394236	0.325456
4.344	0.259972	0.369728	0.334765
4.347	0.298366	0.382387	0.321185
4.35	0.281399	0.364708	0.325212
4.353	0.283184	0.387088	0.304764
4.356	0.289248	0.380154	0.31177
4.359	0.273107	0.390627	0.322217
4.362	0.272362	0.421372	0.332088
4.365	0.285286	0.363553	0.322984
4.368	0.288922	0.39003	0.322253
4.371	0.27023	0.384239	0.331762
4.374	0.255299	0.362289	0.330005
4.377	0.278874	0.382376	0.324319
4.38	0.303393	0.372915	0.339446
4.383	0.273796	0.370544	0.317935
4.386	0.288883	0.374616	0.319665
4.389	0.289031	0.393485	0.321366
4.392	0.277276	0.37962	0.339009
4.395	0.263775	0.366701	0.320943
4.398	0.29435	0.406162	0.334596
4.401	0.283518	0.388638	0.336798
4.404	0.244779	0.362827	0.343964
4.407	0.273105	0.385552	0.324961
4.41	0.266971	0.351624	0.332722
4.413	0.266594	0.36436	0.337303
4.416	0.288873	0.347665	0.332806
4.419	0.261399	0.378654	0.339737
4.422	0.257605	0.376305	0.309206
4.425	0.269696	0.384053	0.330045
4.428	0.283021	0.384648	0.315291
4.431	0.258692	0.386674	0.309312
4.434	0.276566	0.372466	0.330111
4.437	0.279528	0.404074	0.311254
4.44	0.279962	0.371835	0.326702
4.443	0.273503	0.384306	0.336336
4.446	0.292058	0.397503	0.314819
4.449	0.276503	0.38983	0.338216
4.452	0.276208	0.395841	0.328171
4.455	0.259275	0.376864	0.350354
4.458	0.26911	0.380383	0.320673
4.461	0.257082	0.381471	0.331691
4.464	0.285937	0.364214	0.333018
4.467	0.287346	0.368369	0.296345
4.47	0.288689	0.378684	0.328491
4.473	0.294012	0.343976	0.341382
4.476	0.281491	0.376046	0.331635
4.479	0.269432	0.390581	0.334293
4.482	0.285057	0.387444	0.347571
4.485	0.263357	0.393847	0.326135
4.488	0.284353	0.39661	0.326378
4.491	0.280061	0.372965	0.343811
4.494	0.291714	0.37641	0.342529
4.497	0.264368	0.382069	0.345941
4.5	0.26355	0.382197	0.336484
4.503	0.272744	0.372097	0.331815
4.506	0.281248	0.372621	0.349435
4.509	0.284989	0.377982	0.378002
4.512	0.285121	0.381464	0.319392
4.515	0.274985	0.390064	0.334211
4.518	0.279034	0.388787	0.335343
4.521	0.270086	0.369908	0.328345
4.524	0.274081	0.365643	0.302447
4.527	0.27464	0.389917	0.336618
4.53	0.301935	0.383155	0.323105
4.533	0.259306	0.378835	0.321139
4.536	0.253402	0.40395	0.332047
4.539	0.263184	0.3933	0.330827
4.542	0.27784	0.387905	0.335015
4.545	0.272778	0.380909	0.321476
4.548	0.291304	0.383585	0.321768
4.551	0.268718	0.379288	0.343795
4.554	0.300235	0.402171	0.32495
4.557	0.284466	0.378777	0.338946
4.56	0.273263	0.396685	0.337449
4.563	0.269322	0.382766	0.331678
4.566	0.275142	0.386594	0.342037
4.569	0.303036	0.403475	0.347162
4.572	0.293106	0.37251	0.303303
4.575	0.262209	0.391564	0.324964
4.578	0.288693	0.38003	0.337207
4.581	0.28045	0.376336	0.34533
4.584	0.287701	0.373262	0.32924
4.587	0.266713	0.384461	0.32537
4.59	0.250212	0.363679	0.343796
4.593	0.309148	0.390971	0.34151
4.596	0.290057	0.393177	0.331005
4.599	0.264552	0.390329	0.334021
4.602	0.294547	0.374752	0.340976
4.605	0.290834	0.363036	0.342728
4.608	0.280979	0.365485	0.322215
4.611	0.285196	0.386734	0.332615
4.614	0.285258	0.364798	0.328952
4.617	0.271364	0.395898	0.32874
4.62	0.281902	0.38258	0.331838
4.623	0.269514	0.372711	0.326527
4.626	0.280586	0.380534	0.338092
4.629	0.286147	0.361542	0.33935
4.632	0.281222	0.393032	0.32233
4.635	0.27644	0.38749	0.332431
4.638	0.254734	0.370786	0.340347
4.641	0.260113	0.374157	0.337216
4.644	0.271085	0.351193	0.33272
4.647	0.259827	0.388415	0.326766
4.65	0.293035	0.411169	0.332051
4.653	0.276662	0.367604	0.310065
4.656	0.27795	0.407634	0.31907
4.659	0.283004	0.373838	0.334683
4.662	0.290376	0.371627	0.35789
4.665	0.276035	0.373302	0.326977
4.668	0.26709	0.366585	0.341233
4.671	0.291253	0.393606	0.340973
4.674	0.278529	0.36021	0.327515
4.677	0.265589	0.394145	0.348853
4.68	0.291452	0.351515	0.319198
4.683	0.273842	0.381853	0.314458
4.686	0.263104	0.398539	0.323447
4.689	0.281214	0.376537	0.345947
4.692	0.276371	0.381724	0.325014
4.695	0.268783	0.360997	0.31811
4.698	0.268414	0.378416	0.307014
4.701	0.2544	0.384624	0.32294
4.704	0.268333	0.362234	0.347084
4.707	0.279493	0.376636	0.311155
4.71	0.281623	0.37933	0.330515
4.713	0.268276	0.350688	0.339664
4.716	0.267644	0.367213	0.310672
4.719	0.249934	0.395455	0.323102
4.722	0.279492	0.397996	0.32222
4.725	0.262762	0.402145	0.322269
4.728	0.280744	0.387811	0.336132
4.731	0.2809	0.386474	0.330613
4.734	0.264386	0.376321	0.327429
4.737	0.278227	0.358939	0.347698
4.74	0.252096	0.39029	0.32877
4.743	0.269918	0.36708	0.323202
4.746	0.262333	0.385739	0.311857
4.749	0.287388	0.356462	0.303257
4.752	0.268575	0.367937	0.339711
4.755	0.295641	0.374682	0.341376
4.758	0.276447	0.350757	0.298867
4.761	0.277953	0.371769	0.301681
4.764	0.253659	0.35796	0.313561
4.767	0.280956	0.380005	0.315425
4.77	0.279314	0.385131	0.332645
4.773	0.258863	0.364485	0.314713
4.776	0.272847	0.375529	0.305558
4.779	0.311186	0.358001	0.309558
4.782	0.272187	0.377214	0.311301
4.785	0.275238	0.377735	0.336986
4.788	0.291646	0.350924	0.322305
4.791	0.285823	0.352563	0.324102
4.794	0.267744	0.371503	0.326863
4.797	0.266853	0.35909	0.32829
4.8	0.249395	0.366451	0.325534
4.803	0.28198	0.359062	0.337659
4.806	0.305974	0.392004	0.308392
4.809	0.285774	0.40008	0.332563
4.812	0.294305	0.400732	0.319378
4.815	0.240458	0.368697	0.331558
4.818	0.270689	0.375889	0.322362
4.821	0.270893	0.412297	0.334627
4.824	0.26233	0.381766	0.316972
4.827	0.280668	0.375968	0.33359
4.83	0.266991	0.389838	0.332941
4.833	0.244984	0.370469	0.329384
4.836	0.285944	0.371925	0.302826
4.839	0.25601	0.3836	0.308583
4.842	0.278785	0.377548	0.350325
4.845	0.275389	0.38579	0.334732
4.848	0.264684	0.378273	0.304992
4.851	0.272066	0.378091	0.296135
4.854	0.254204	0.343844	0.331897
4.857	0.290654	0.368842	0.326952
4.86	0.258256	0.384144	0.314644
4.863	0.263998	0.370334	0.32619
4.866	0.263044	0.371776	0.309639
4.869	0.271954	0.372097	0.304175
4.872	0.251953	0.375546	0.338747
4.875	0.280607	0.382489	0.3231
4.878	0.282162	0.385621	0.319168
4.881	0.283535	0.364264	0.326728
4.884	0.2679	0.37292	0.306736
4.887	0.276404	0.379708	0.32193
4.89	0.284647	0.38209	0.363503
4.893	0.255574	0.361542	0.311996
4.896	0.270129	0.40173	0.31128
4.899	0.271184	0.379542	0.32475
4.902	0.284095	0.365239	0.322291
4.905	0.293759	0.374086	0.318086
4.908	0.285294	0.378598	0.327618
4.911	0.253688	0.359629	0.312212
4.914	0.258939	0.386188	0.348046
4.917	0.265893	0.390873	0.340268
4.92	0.292384	0.38339	0.328363
4.923	0.261973	0.378221	0.304736
4.926	0.249021	0.368	0.32197
4.929	0.282324	0.401274	0.315688
4.932	0.265799	0.3714	0.334809
4.935	0.280804	0.386955	0.293917
4.938	0.261955	0.359989	0.308795
4.941	0.258473	0.368715	0.331326
4.944	0.260225	0.345887	0.338036
4.947	0.264019	0.404732	0.317566
4.95	0.276833	0.427782	0.333968
4.953	0.251745	0.371862	0.313952
4.956	0.236665	0.3919	0.307908
4.959	0.278718	0.376714	0.326495
4.962	0.280936	0.372013	0.333098
4.965	0.272428	0.363261	0.301042
4.968	0.269801	0.374837	0.319945
4.971	0.259575	0.341183	0.321048
4.974	0.271682	0.365656	0.33523
4.977	0.259259	0.369061	0.314309
4.98	0.238125	0.369231	0.348442
4.983	0.249833	0.371399	0.319418
4.986	0.262257	0.35267	0.32278
4.989	0.272826	0.360307	0.30935
4.992	0.273577	0.379367	0.345592
4.995	0.276625	0.369955	0.326158
4.998	0.288549	0.384784	0.324993
5.001	0.283317	0.378025	0.296712
5.004	0.273225	0.358288	0.340172
5.007	0.270539	0.358309	0.305739
5.01	0.265077	0.373762	0.303943
5.013	0.277965	0.382553	0.344615
5.016	0.266918	0.379175	0.318206
5.019	0.25513	0.377051	0.321893
5.022	0.270485	0.398693	0.342783
5.025	0.27182	0.378109	0.308181
5.028	0.265663	0.384359	0.320966
5.031	0.253483	0.371461	0.30608
5.034	0.267084	0.347733	0.305267
5.037	0.287553	0.360895	0.320357
5.04	0.254349	0.3681	0.311499
5.043	0.271653	0.346508	0.335167
5.046	0.24724	0.354957	0.31327
5.049	0.268114	0.381587	0.306518
5.052	0.243696	0.377833	0.302481
5.055	0.25546	0.373864	0.304602
5.058	0.267226	0.364144	0.337512
5.061	0.276489	0.358547	0.315938
5.064	0.255895	0.34172	0.333939
5.067	0.296999	0.373159	0.323498
5.07	0.25265	0.381741	0.312233
5.073	0.24817	0.349556	0.321189
5.076	0.288282	0.339947	0.319543
5.079	0.270257	0.363427	0.32301
5.082	0.269681	0.339438	0.316133
5.085	0.268073	0.387897	0.328165
5.088	0.286356	0.361073	0.309455
5.091	0.264605	0.39091	0.337441
5.094	0.256328	0.381334	0.314334
5.097	0.262737	0.343027	0.331859
5.1	0.28061	0.367706	0.315901
5.103	0.27035	0.377808	0.329642
5.106	0.266356	0.379625	0.334813
5.109	0.261759	0.366894	0.29323
5.112	0.258651	0.372326	0.338595
5.115	0.249386	0.354855	0.295804
5.118	0.269636	0.356248	0.30009
5.121	0.234085	0.368606	0.317341
5.124	0.285358	0.396003	0.293674
5.127	0.283538	0.350478	0.316036
5.13	0.25686	0.360697	0.334711
5.133	0.259042	0.369274	0.330403
5.136	0.275178	0.367048	0.309662
5.139	0.247686	0.3599	0.332716
5.142	0.264903	0.362814	0.314229
5.145	0.252306	0.354704	0.348596
5.148	0.273506	0.371047	0.351398
5.151	0.287518	0.365062	0.295466
5.154	0.253921	0.364044	0.321605
5.157	0.247697	0.363969	0.30392
5.16	0.294321	0.364717	0.317791
5.163	0.238265	0.387926	0.302817
5.166	0.275103	0.378351	0.323112
5.169	0.297572	0.379575	0.326365
5.172	0.298956	0.371279	0.342434
5.175	0.272339	0.344182	0.320869
5.178	0.241153	0.388602	0.321348
5.181	0.278691	0.352812	0.337194
5.184	0.242663	0.366932	0.350715
5.187	0.291909	0.357043	0.313187
5.19	0.267164	0.383826	0.315244
5.193	0.249284	0.386021	0.311875
5.196	0.277218	0.33401	0.322085
5.199	0.24426	0.353081	0.332108
5.202	0.273126	0.366471	0.302511
5.205	0.227524	0.354294	0.318501
5.208	0.238988	0.358868	0.331812
5.211	0.260981	0.36724	0.306175
5.214	0.249799	0.363815	0.32051
5.217	0.222104	0.36425	0.322262
5.22	0.255775	0.351859	0.319568
5.223	0.244774	0.352692	0.301898
5.226	0.242213	0.363544	0.300444
5.229	0.236689	0.351269	0.32319
5.232	0.2515	0.341849	0.317299
5.235	0.239651	0.347407	0.35731
5.238	0.25715	0.348022	0.321502
5.241	0.254817	0.365948	0.322838
5.244	0.274455	0.370665	0.340221
5.247	0.273026	0.374405	0.309755
5.25	0.285298	0.363697	0.307633
5.253	0.263365	0.37542	0.336915
5.256	0.246746	0.375619	0.311909
5.259	0.244378	0.334196	0.297621
5.262	0.252042	0.371024	0.319263
5.265	0.262057	0.35708	0.296949
5.268	0.237478	0.359698	0.297566
5.271	0.239626	0.36896	0.313079
5.274	0.275719	0.384416	0.313613
5.277	0.231047	0.338257	0.301946
5.28	0.242056	0.367196	0.348684
5.283	0.273287	0.347618	0.290949
5.286	0.277169	0.347557	0.318208
5.289	0.244504	0.368027	0.327087
5.292	0.275056	0.409092	0.271318
5.295	0.286252	0.34372	0.310106
5.298	0.265564	0.317297	0.320776
5.301	0.266984	0.372794	0.317768
5.304	0.24198	0.359625	0.322883
5.307	0.247223	0.367408	0.329827
5.31	0.259735	0.359711	0.308467
5.313	0.243939	0.375517	0.295835
5.316	0.294223	0.371367	0.314075
5.319	0.26665	0.374555	0.283863
5.322	0.255203	0.358149	0.291214
5.325	0.298565	0.331282	0.316098
5.328	0.247562	0.364202	0.33614
5.331	0.257244	0.377687	0.310962
5.334	0.26335	0.359218	0.313943
5.337	0.246112	0.36682	0.305922
5.34	0.264821	0.373318	0.314013
5.343	0.239014	0.37961	0.315856
5.346	0.253555	0.383446	0.305804
5.349	0.293384	0.366085	0.330042
5.352	0.247086	0.347895	0.30771
5.355	0.237818	0.332514	0.314807
5.358	0.261515	0.3766	0.304338
5.361	0.297595	0.312255	0.336891
5.364	0.267845	0.354468	0.31778
5.367	0.264061	0.382389	0.31895
5.37	0.25087	0.336099	0.321654
5.373	0.279888	0.38679	0.316551
5.376	0.255313	0.362932	0.314599
5.379	0.267435	0.358175	0.286646
5.382	0.275129	0.347818	0.312696
5.385	0.280713	0.358997	0.346593
5.388	0.250331	0.37784	0.336494
5.391	0.26925	0.363912	0.30219
5.394	0.283046	0.353432	0.31365
5.397	0.258543	0.363409	0.324588
5.4	0.250759	0.340035	0.291154
5.403	0.263203	0.360226	0.289759
5.406	0.269194	0.385455	0.303771
5.409	0.265847	0.394835	0.341358
5.412	0.268178	0.364761	0.344489
5.415	0.280527	0.361404	0.305402
5.418	0.257307	0.357662	0.331095
5.421	0.264103	0.370906	0.334457
5.424	0.2669	0.344388	0.341921
5.427	0.259812	0.349367	0.303154
5.43	0.261933	0.34035	0.327771
5.433	0.253938	0.376539	0.299359
5.436	0.276132	0.334985	0.332188
5.439	0.268036	0.401229	0.31033
5.442	0.284507	0.363204	0.296141
5.445	0.261313	0.357865	0.307262
5.448	0.270439	0.390358	0.319829
5.451	0.282135	0.375679	0.318504
5.454	0.264481	0.37895	0.29789
5.457	0.24991	0.357145	0.302825
5.46	0.291147	0.377165	0.289079
5.463	0.270028	0.369714	0.297309
5.466	0.263867	0.33956	0.324589
5.469	0.26253	0.348068	0.30256
5.472	0.296594	0.348225	0.290847
5.475	0.265699	0.379208	0.340387
5.478	0.26005	0.389793	0.276713
5.481	0.238895	0.389911	0.307323
5.484	0.277052	0.372046	0.33012
5.487	0.255496	0.349215	0.290602
5.49	0.251132	0.345225	0.302444
5.493	0.274164	0.380563	0.319557
5.496	0.254785	0.3645	0.316694
5.499	0.248699	0.387285	0.293743
5.502	0.245997	0.3385	0.323971
5.505	0.262735	0.361276	0.344377
5.508	0.247313	0.391716	0.313625
5.511	0.239613	0.350402	0.316432
5.514	0.259607	0.360517	0.317531
5.517	0.251791	0.340643	0.308651
5.52	0.282048	0.357323	0.307588
5.523	0.246204	0.370168	0.284591
5.526	0.258866	0.333943	0.31573
5.529	0.25849	0.362021	0.315812
5.532	0.261111	0.392983	0.322159
5.535	0.248304	0.341725	0.309487
5.538	0.252066	0.35925	0.288057
5.541	0.260328	0.357678	0.336428
5.544	0.256374	0.356166	0.32194
5.547	0.24784	0.356449	0.29808
5.55	0.271245	0.37863	0.30659
5.553	0.260322	0.359733	0.32753
5.556	0.239173	0.405187	0.282493
5.559	0.252091	0.354377	0.307278
5.562	0.261209	0.362764	0.309507
5.565	0.270192	0.345529	0.311174
5.568	0.265438	0.359839	0.324801
5.571	0.250472	0.370587	0.330854
5.574	0.2648	0.364416	0.321565
5.577	0.254455	0.36282	0.32306
5.58	0.240263	0.351192	0.318687
5.583	0.267814	0.334709	0.320042
5.586	0.26345	0.374367	0.310594
5.589	0.231656	0.357971	0.323972
5.592	0.271699	0.344519	0.316955
5.595	0.263428	0.35516	0.327549
5.598	0.230386	0.365038	0.304027
5.601	0.277286	0.378588	0.294996
5.604	0.283403	0.356699	0.306565
5.607	0.239504	0.365083	0.311224
5.61	0.260547	0.356715	0.323873
5.613	0.238132	0.342182	0.293929
5.616	0.247194	0.352965	0.285277
5.619	0.232102	0.317059	0.292143
5.622	0.258457	0.342743	0.285083
5.625	0.257729	0.333157	0.318735
5.628	0.261064	0.343773	0.326907
5.631	0.249484	0.358223	0.295558
5.634	0.265997	0.348538	0.327929
5.637	0.267131	0.354498	0.300806
5.64	0.263486	0.345127	0.294314
5.643	0.257502	0.35677	0.301996
5.646	0.236525	0.340298	0.288739
5.649	0.262045	0.357341	0.311746
5.652	0.228236	0.356608	0.279389
5.655	0.249535	0.387685	0.300391
5.658	0.286617	0.343545	0.338057
5.661	0.237343	0.362908	0.30825
5.664	0.241078	0.377972	0.280087
5.667	0.271188	0.382145	0.322822
5.67	0.242788	0.359547	0.287139
5.673	0.260176	0.333177	0.309904
5.676	0.277078	0.360584	0.324601
5.679	0.242303	0.357701	0.316462
5.682	0.265175	0.345882	0.309599
5.685	0.279162	0.361005	0.299719
5.688	0.278666	0.325072	0.326519
5.691	0.250019	0.326228	0.331659
5.694	0.233059	0.333797	0.313934
5.697	0.282585	0.336796	0.3153
5.7	0.256556	0.351355	0.293638
5.703	0.253426	0.359074	0.298416
5.706	0.255963	0.355415	0.322778
5.709	0.235637	0.348562	0.333556
5.712	0.297784	0.368559	0.292603
5.715	0.275758	0.34923	0.294619
5.718	0.260454	0.342685	0.313515
5.721	0.232426	0.369708	0.311046
5.724	0.265677	0.351003	0.320465
5.727	0.262457	0.341877	0.289282
5.73	0.26552	0.384482	0.305119
5.733	0.243397	0.370978	0.304569
5.736	0.263065	0.387589	0.317879
5.739	0.236649	0.364199	0.30363
5.742	0.231929	0.394835	0.296689
5.745	0.267181	0.356195	0.33008
5.748	0.251676	0.365811	0.316706
5.751	0.274525	0.355405	0.338619
5.754	0.245692	0.372477	0.306075
5.757	0.264292	0.35918	0.323929
5.76	0.257436	0.365053	0.309608
5.763	0.25126	0.351361	0.312737
5.766	0.269999	0.380736	0.297765
5.769	0.258562	0.345948	0.290392
5.772	0.276746	0.360581	0.314532
5.775	0.231338	0.332019	0.290965
5.778	0.266915	0.361927	0.323986
5.781	0.29255	0.350317	0.27413
5.784	0.25582	0.361671	0.322919
5.787	0.243171	0.346484	0.327797
5.79	0.259543	0.332236	0.302762
5.793	0.25085	0.373754	0.309471
5.796	0.268084	0.37989	0.325625
5.799	0.250974	0.358433	0.310788
5.802	0.256553	0.395384	0.335365
5.805	0.239076	0.341258	0.335355
5.808	0.258203	0.366733	0.295457
5.811	0.235233	0.376287	0.31514
5.814	0.264049	0.351643	0.325649
5.817	0.244356	0.328843	0.293428
5.82	0.262531	0.37219	0.329472
5.823	0.259514	0.378234	0.290358
5.826	0.240542	0.307736	0.30374
5.829	0.266543	0.354674	0.321527
5.832	0.28337	0.363321	0.318318
5.835	0.255255	0.359601	0.307736
5.838	0.26692	0.356991	0.277575
5.841	0.231615	0.368157	0.308445
5.844	0.244832	0.383126	0.294809
5.847	0.244472	0.377681	0.313287
5.85	0.248925	0.334479	0.321306
5.853	0.275979	0.339133	0.318668
5.856	0.278326	0.32668	0.302739
5.859	0.255918	0.347947	0.299001
5.862	0.298523	0.367713	0.2816
5.865	0.256254	0.382287	0.324776
5.868	0.260475	0.358055	0.282786
5.871	0.233533	0.343099	0.325024
5.874	0.289629	0.361648	0.320254
5.877	0.248855	0.378622	0.302996
5.88	0.238268	0.351672	0.296083
5.883	0.264277	0.366917	0.324348
5.886	0.243741	0.369888	0.305422
5.889	0.270044	0.371689	0.29875
5.892	0.251251	0.347092	0.298692
5.895	0.233493	0.390257	0.320149
5.898	0.260552	0.37504	0.30313
5.901	0.253481	0.382163	0.29149
5.904	0.255776	0.32855	0.292698
5.907	0.276665	0.325054	0.294511
5.91	0.255263	0.335232	0.328515
5.913	0.248228	0.384082	0.286552
5.916	0.231522	0.373862	0.312425
5.919	0.252776	0.334864	0.298998
5.922	0.264928	0.332709	0.294741
5.925	0.266634	0.31042	0.316242
5.928	0.2555	0.344697	0.305037
5.931	0.26146	0.336812	0.280681
5.934	0.229474	0.357732	0.307307
5.937	0.2567	0.349838	0.28967
5.94	0.246699	0.360079	0.282547
5.943	0.233157	0.371893	0.328162
5.946	0.252742	0.322514	0.285554
5.949	0.223261	0.328813	0.324243
5.952	0.237172	0.317725	0.290003
5.955	0.257443	0.377771	0.327517
5.958	0.252756	0.360122	0.308823
5.961	0.235518	0.376008	0.321062
5.964	0.229914	0.363788	0.299089
5.967	0.25884	0.348713	0.321364
5.97	0.256564	0.348453	0.298772
5.973	0.267724	0.364061	0.312906
5.976	0.238164	0.335174	0.297481
5.979	0.246457	0.352442	0.301504
5.982	0.244508	0.332801	0.309943
5.985	0.225982	0.329132	0.286865
5.988	0.275318	0.362435	0.28869
5.991	0.257877	0.35801	0.29949
5.994	0.239122	0.341917	0.308371
[truncated: 1,515 more rows]
