# Supplementary material for: Binary-FRET reveals transient excited-state structure associated with activity-dependent CaMKII - NR2B binding and adaptation
Source: Nat Commun. 2022 Oct 25;13:6335. doi: 10.1038/s41467-022-33795-8 (PMC9596428; doi:10.1038/s41467-022-33795-8)
Supplement: Supplementary file 3 — Source Data [file 41467_2022_33795_MOESM3_ESM.zip › Nat Comm Source Data Files Excel folder/S6 Excel folder/NO EGTA TRA.xls]

## Sheet: NO EGTA TRA
	0 min	180 min
0	0.0465698	0.0975985
0.003	0.119039	0.17487
0.006	0.0959756	0.136151
0.009	0.0841469	0.182992
0.012	0.0952769	0.214162
0.015	0.111907	0.226548
0.018	0.0987945	0.23487
0.021	0.0973297	0.239327
0.024	0.11145	0.19745
0.027	0.105837	0.216869
0.03	0.112826	0.215509
0.033	0.125608	0.218831
0.036	0.132144	0.20273
0.039	0.163667	0.214014
0.042	0.111907	0.233212
0.045	0.133851	0.271568
0.048	0.164254	0.234361
0.051	0.145521	0.238057
0.054	0.168522	0.281594
0.057	0.165452	0.260216
0.06	0.177207	0.284155
0.063	0.172254	0.250657
0.066	0.191838	0.267192
0.069	0.203479	0.298556
0.072	0.198657	0.266095
0.075	0.216283	0.285031
0.078	0.201325	0.301759
0.081	0.217935	0.291938
0.084	0.246875	0.314117
0.087	0.240115	0.330392
0.09	0.270629	0.336536
0.093	0.258748	0.355775
0.096	0.255847	0.345648
0.099	0.275062	0.345179
0.102	0.264306	0.328943
0.105	0.286562	0.320296
0.108	0.271348	0.359143
0.111	0.298125	0.356075
0.114	0.290842	0.356528
0.117	0.310852	0.365633
0.12	0.309977	0.368
0.123	0.322248	0.386683
0.126	0.303625	0.389403
0.129	0.318719	0.39578
0.132	0.33035	0.40082
0.135	0.328057	0.405236
0.138	0.331624	0.404037
0.141	0.348011	0.40298
0.144	0.366374	0.398659
0.147	0.373454	0.416314
0.15	0.36224	0.447229
0.153	0.364679	0.43412
0.156	0.369543	0.434185
0.159	0.375023	0.441743
0.162	0.380923	0.44757
0.165	0.368813	0.441462
0.168	0.378372	0.431123
0.171	0.378731	0.447417
0.174	0.406002	0.442497
0.177	0.391493	0.44641
0.18	0.388109	0.456631
0.183	0.405259	0.453262
0.186	0.40713	0.462008
0.189	0.400327	0.465377
0.192	0.407107	0.462428
0.195	0.404095	0.449644
0.198	0.406405	0.462837
0.201	0.409248	0.478408
0.204	0.411835	0.463652
0.207	0.408148	0.467441
0.21	0.422665	0.480661
0.213	0.418915	0.466861
0.216	0.431104	0.472491
0.219	0.421197	0.476334
0.222	0.423503	0.487741
0.225	0.425078	0.481375
0.228	0.426305	0.474674
0.231	0.429285	0.472962
0.234	0.427397	0.482364
0.237	0.422574	0.480058
0.24	0.433444	0.482278
0.243	0.422954	0.488444
0.246	0.422039	0.46748
0.249	0.424229	0.484225
0.252	0.424363	0.485324
0.255	0.424248	0.490471
0.258	0.432197	0.487862
0.261	0.41778	0.4683
0.264	0.439138	0.483935
0.267	0.421613	0.474507
0.27	0.440597	0.485275
0.273	0.429321	0.481079
0.276	0.433537	0.480706
0.279	0.430659	0.477029
0.282	0.424984	0.500707
0.285	0.426184	0.47376
0.288	0.440674	0.49114
0.291	0.422926	0.479776
0.294	0.440332	0.477113
0.297	0.428022	0.470878
0.3	0.433435	0.483395
0.303	0.432639	0.49534
0.306	0.425997	0.490494
0.309	0.431104	0.493853
0.312	0.431916	0.488855
0.315	0.434343	0.493823
0.318	0.427967	0.502251
0.321	0.431823	0.490811
0.324	0.42401	0.480044
0.327	0.438795	0.472781
0.33	0.435835	0.481273
0.333	0.422985	0.474038
0.336	0.431112	0.48161
0.339	0.434078	0.482498
0.342	0.432001	0.469671
0.345	0.426479	0.478364
0.348	0.434363	0.492057
0.351	0.434375	0.481347
0.354	0.432202	0.472982
0.357	0.431102	0.472313
0.36	0.427991	0.477862
0.363	0.434551	0.478612
0.366	0.429955	0.485711
0.369	0.431817	0.492151
0.372	0.437727	0.478125
0.375	0.422601	0.481126
0.378	0.417579	0.485992
0.381	0.424454	0.476494
0.384	0.421526	0.484088
0.387	0.421121	0.480825
0.39	0.42128	0.483147
0.393	0.421495	0.477948
0.396	0.416571	0.473937
0.399	0.425225	0.482665
0.402	0.431708	0.477886
0.405	0.429611	0.484201
0.408	0.436099	0.473584
0.411	0.418708	0.474939
0.414	0.420723	0.481933
0.417	0.420544	0.473281
0.42	0.431879	0.473951
0.423	0.431661	0.466135
0.426	0.43042	0.473531
0.429	0.420992	0.47171
0.432	0.423804	0.474317
0.435	0.431721	0.484529
0.438	0.423016	0.470331
0.441	0.41183	0.477404
0.444	0.427119	0.488627
0.447	0.425709	0.481902
0.45	0.418967	0.4843
0.453	0.419688	0.48577
0.456	0.439256	0.479266
0.459	0.412103	0.482229
0.462	0.418422	0.48128
0.465	0.423184	0.484967
0.468	0.421527	0.476541
0.471	0.424374	0.478974
0.474	0.432244	0.478254
0.477	0.425492	0.470911
0.48	0.432235	0.485491
0.483	0.419475	0.475458
0.486	0.414699	0.477755
0.489	0.418007	0.470616
0.492	0.42138	0.474504
0.495	0.420009	0.479084
0.498	0.419907	0.481169
0.501	0.418568	0.461545
0.504	0.423958	0.484
0.507	0.422526	0.471869
0.51	0.418695	0.464675
0.513	0.440378	0.486498
0.516	0.430243	0.474599
0.519	0.406384	0.48057
0.522	0.41746	0.475715
0.525	0.413224	0.467539
0.528	0.416618	0.470551
0.531	0.418839	0.475064
0.534	0.415723	0.471337
0.537	0.4314	0.470642
0.54	0.419594	0.478369
0.543	0.417254	0.474631
0.546	0.426465	0.473621
0.549	0.421224	0.48436
0.552	0.42059	0.469716
0.555	0.427073	0.476924
0.558	0.412632	0.470396
0.561	0.409637	0.471005
0.564	0.413305	0.480142
0.567	0.420699	0.478246
0.57	0.422242	0.474268
0.573	0.412573	0.4854
0.576	0.409179	0.472961
0.579	0.423409	0.469327
0.582	0.407524	0.465379
0.585	0.404255	0.477173
0.588	0.411699	0.46383
0.591	0.41022	0.472638
0.594	0.417758	0.465219
0.597	0.416255	0.470194
0.6	0.419757	0.475552
0.603	0.401438	0.465611
0.606	0.412474	0.479856
0.609	0.413224	0.465946
0.612	0.42387	0.472042
0.615	0.417835	0.490804
0.618	0.401501	0.468056
0.621	0.405358	0.468588
0.624	0.404893	0.471708
0.627	0.413909	0.482484
0.63	0.411391	0.482355
0.633	0.412935	0.466044
0.636	0.411317	0.472065
0.639	0.415033	0.468535
0.642	0.397659	0.462989
0.645	0.412061	0.475012
0.648	0.402861	0.478707
0.651	0.407393	0.466103
0.654	0.404011	0.465643
0.657	0.40591	0.466382
0.66	0.411767	0.467564
0.663	0.401625	0.452753
0.666	0.412797	0.466197
0.669	0.419694	0.477132
0.672	0.401812	0.464971
0.675	0.406926	0.464139
0.678	0.414064	0.452303
0.681	0.399343	0.47305
0.684	0.406429	0.474095
0.687	0.409703	0.470956
0.69	0.397346	0.461029
0.693	0.401927	0.47384
0.696	0.416161	0.467504
0.699	0.406271	0.465476
0.702	0.408633	0.4643
0.705	0.404585	0.464001
0.708	0.398087	0.467029
0.711	0.405313	0.46471
0.714	0.406992	0.464478
0.717	0.41173	0.463751
0.72	0.401102	0.462733
0.723	0.402792	0.461313
0.726	0.400275	0.458292
0.729	0.39904	0.453395
0.732	0.400958	0.463612
0.735	0.400668	0.463361
0.738	0.400993	0.466286
0.741	0.393039	0.462925
0.744	0.386517	0.46609
0.747	0.400194	0.461528
0.75	0.402025	0.454892
0.753	0.391508	0.464939
0.756	0.399398	0.4628
0.759	0.388212	0.466864
0.762	0.404447	0.45564
0.765	0.398487	0.473569
0.768	0.401061	0.454674
0.771	0.401555	0.458552
0.774	0.411453	0.454634
0.777	0.395137	0.458857
0.78	0.401976	0.460602
0.783	0.394284	0.457894
0.786	0.391073	0.459446
0.789	0.390179	0.457956
0.792	0.404698	0.453612
0.795	0.399943	0.464002
0.798	0.39948	0.471396
0.801	0.393194	0.452182
0.804	0.388574	0.462878
0.807	0.402029	0.470786
0.81	0.391858	0.471916
0.813	0.397784	0.451675
0.816	0.390941	0.467027
0.819	0.388088	0.470176
0.822	0.396629	0.458286
0.825	0.402547	0.460395
0.828	0.398125	0.452464
0.831	0.406755	0.459094
0.834	0.388864	0.453631
0.837	0.391573	0.460644
0.84	0.389175	0.458048
0.843	0.397386	0.449972
0.846	0.387601	0.466376
0.849	0.386711	0.458345
0.852	0.385655	0.45261
0.855	0.399701	0.463436
0.858	0.398208	0.460903
0.861	0.388889	0.447894
0.864	0.38433	0.463781
0.867	0.396288	0.459502
0.87	0.397444	0.470894
0.873	0.393371	0.45477
0.876	0.410177	0.465705
0.879	0.388294	0.461514
0.882	0.404571	0.452072
0.885	0.392674	0.45576
0.888	0.400917	0.467765
0.891	0.394243	0.469083
0.894	0.381174	0.450569
0.897	0.389284	0.443588
0.9	0.395323	0.466378
0.903	0.391635	0.459858
0.906	0.387651	0.457888
0.909	0.379999	0.453081
0.912	0.388746	0.477491
0.915	0.38579	0.447148
0.918	0.395899	0.467893
0.921	0.397735	0.458945
0.924	0.383785	0.457006
0.927	0.382651	0.477581
0.93	0.389833	0.469066
0.933	0.390112	0.459804
0.936	0.396721	0.44703
0.939	0.387049	0.448463
0.942	0.392835	0.459647
0.945	0.382508	0.450459
0.948	0.390535	0.454401
0.951	0.389774	0.443189
0.954	0.390748	0.461859
0.957	0.384215	0.467611
0.96	0.378946	0.46057
0.963	0.393325	0.465146
0.966	0.3841	0.452765
0.969	0.384412	0.44378
0.972	0.389312	0.451745
0.975	0.384278	0.468468
0.978	0.382446	0.447575
0.981	0.389571	0.451633
0.984	0.39344	0.456003
0.987	0.400713	0.454334
0.99	0.394039	0.451535
0.993	0.391154	0.460348
0.996	0.383973	0.459757
0.999	0.383638	0.449566
1.002	0.390527	0.462498
1.005	0.385685	0.466691
1.008	0.383375	0.455797
1.011	0.388078	0.454249
1.014	0.384146	0.452797
1.017	0.384306	0.46215
1.02	0.391433	0.46265
1.023	0.384438	0.448669
1.026	0.384774	0.442738
1.029	0.38801	0.436356
1.032	0.388793	0.456126
1.035	0.394493	0.444238
1.038	0.387459	0.45013
1.041	0.378572	0.452865
1.044	0.384043	0.449178
1.047	0.377523	0.444075
1.05	0.385347	0.461293
1.053	0.374741	0.451447
1.056	0.388553	0.465533
1.059	0.383064	0.441137
1.062	0.377997	0.457837
1.065	0.381283	0.444445
1.068	0.378025	0.464482
1.071	0.384504	0.449651
1.074	0.384755	0.454424
1.077	0.387855	0.459306
1.08	0.372942	0.46381
1.083	0.393325	0.457026
1.086	0.386244	0.452712
1.089	0.392751	0.454528
1.092	0.38168	0.458876
1.095	0.380063	0.456953
1.098	0.382038	0.454467
1.101	0.377154	0.439787
1.104	0.388598	0.45307
1.107	0.369628	0.449693
1.11	0.369119	0.457437
1.113	0.394101	0.44958
1.116	0.381081	0.453725
1.119	0.391368	0.457289
1.122	0.376428	0.450437
1.125	0.370402	0.45259
1.128	0.370797	0.458115
1.131	0.385189	0.445586
1.134	0.378453	0.462447
1.137	0.368955	0.449058
1.14	0.367453	0.447966
1.143	0.380488	0.455297
1.146	0.379654	0.446855
1.149	0.384272	0.445214
1.152	0.384008	0.456809
1.155	0.371194	0.454115
1.158	0.383172	0.45055
1.161	0.374618	0.450988
1.164	0.3778	0.452129
1.167	0.376997	0.45198
1.17	0.382935	0.445579
1.173	0.37186	0.454851
1.176	0.374889	0.441033
1.179	0.383228	0.456126
1.182	0.372099	0.446858
1.185	0.354942	0.446704
1.188	0.371817	0.453002
1.191	0.383498	0.458274
1.194	0.37934	0.462384
1.197	0.374685	0.446649
1.2	0.36841	0.444933
1.203	0.379217	0.441634
1.206	0.378257	0.449134
1.209	0.380846	0.437062
1.212	0.382495	0.452866
1.215	0.372096	0.44189
1.218	0.365301	0.457766
1.221	0.36669	0.442731
1.224	0.375086	0.446566
1.227	0.36292	0.446215
1.23	0.379775	0.446499
1.233	0.370151	0.427306
1.236	0.362412	0.444766
1.239	0.378048	0.444998
1.242	0.368362	0.445
1.245	0.365603	0.448531
1.248	0.371416	0.455838
1.251	0.355537	0.438673
1.254	0.361843	0.450534
1.257	0.365953	0.437553
1.26	0.368206	0.450275
1.263	0.356931	0.442763
1.266	0.369869	0.44278
1.269	0.361706	0.451811
1.272	0.363068	0.452976
1.275	0.372133	0.44861
1.278	0.375541	0.455992
1.281	0.36192	0.455479
1.284	0.372701	0.441484
1.287	0.358691	0.431952
1.29	0.371146	0.437265
1.293	0.36663	0.442393
1.296	0.371452	0.431545
1.299	0.375497	0.446733
1.302	0.369772	0.436626
1.305	0.37011	0.435048
1.308	0.375811	0.435889
1.311	0.359444	0.444148
1.314	0.35859	0.438268
1.317	0.368602	0.441651
1.32	0.37207	0.436665
1.323	0.369159	0.442363
1.326	0.368019	0.442892
1.329	0.365976	0.419458
1.332	0.37202	0.442736
1.335	0.366387	0.453645
1.338	0.3696	0.455426
1.341	0.360551	0.440918
1.344	0.370917	0.445346
1.347	0.373622	0.439574
1.35	0.361944	0.450133
1.353	0.362325	0.445817
1.356	0.368183	0.44904
1.359	0.359584	0.435759
1.362	0.370669	0.470846
1.365	0.362447	0.445423
1.368	0.368022	0.457833
1.371	0.37679	0.426015
1.374	0.360788	0.447845
1.377	0.36865	0.442767
1.38	0.368295	0.441743
1.383	0.363027	0.447652
1.386	0.369821	0.452101
1.389	0.35257	0.453006
1.392	0.369013	0.447472
1.395	0.373045	0.438786
1.398	0.369085	0.430591
1.401	0.358915	0.439991
1.404	0.369191	0.446872
1.407	0.35325	0.442308
1.41	0.359202	0.450895
1.413	0.358206	0.44747
1.416	0.369204	0.428912
1.419	0.373813	0.452649
1.422	0.369996	0.448128
1.425	0.356751	0.450755
1.428	0.35687	0.454208
1.431	0.354629	0.436366
1.434	0.363599	0.451555
1.437	0.359862	0.426813
1.44	0.370984	0.419613
1.443	0.36347	0.438762
1.446	0.354223	0.450663
1.449	0.366327	0.453082
1.452	0.373856	0.44606
1.455	0.366878	0.440565
1.458	0.359152	0.436748
1.461	0.365625	0.43686
1.464	0.361938	0.445198
1.467	0.363527	0.428673
1.47	0.355413	0.441522
1.473	0.366988	0.446223
1.476	0.374337	0.44155
1.479	0.361448	0.443263
1.482	0.373661	0.435621
1.485	0.363151	0.423564
1.488	0.358423	0.452132
1.491	0.353963	0.424072
1.494	0.37321	0.44003
1.497	0.36882	0.45094
1.5	0.362154	0.441014
1.503	0.358769	0.44483
1.506	0.367751	0.455481
1.509	0.367627	0.446818
1.512	0.367807	0.442014
1.515	0.362486	0.428084
1.518	0.356788	0.453326
1.521	0.369412	0.451112
1.524	0.358217	0.43921
1.527	0.360083	0.437626
1.53	0.36047	0.442266
1.533	0.361974	0.44605
1.536	0.355565	0.427882
1.539	0.374267	0.430061
1.542	0.368107	0.443058
1.545	0.372586	0.461265
1.548	0.3565	0.436341
1.551	0.359854	0.441411
1.554	0.367782	0.445608
1.557	0.353336	0.43368
1.56	0.368779	0.439628
1.563	0.359475	0.437948
1.566	0.363704	0.42668
1.569	0.359817	0.454117
1.572	0.35035	0.441126
1.575	0.36566	0.431413
1.578	0.353709	0.435719
1.581	0.349904	0.43178
1.584	0.339731	0.448315
1.587	0.362275	0.442214
1.59	0.362197	0.435687
1.593	0.356834	0.440123
1.596	0.370347	0.442402
1.599	0.356405	0.424455
1.602	0.353878	0.430827
1.605	0.359168	0.43137
1.608	0.348242	0.42457
1.611	0.361612	0.434058
1.614	0.347319	0.437925
1.617	0.36037	0.441375
1.62	0.361087	0.433979
1.623	0.369162	0.435463
1.626	0.346332	0.447309
1.629	0.358839	0.446879
1.632	0.342085	0.439005
1.635	0.360916	0.447768
1.638	0.372864	0.440784
1.641	0.363978	0.435945
1.644	0.351703	0.430453
1.647	0.364973	0.430118
1.65	0.356391	0.439766
1.653	0.361168	0.426184
1.656	0.361293	0.425726
1.659	0.360422	0.431779
1.662	0.355978	0.444143
1.665	0.365905	0.443451
1.668	0.356543	0.428021
1.671	0.354624	0.431343
1.674	0.371228	0.435827
1.677	0.355329	0.425893
1.68	0.352042	0.438051
1.683	0.35808	0.422537
1.686	0.359308	0.438935
1.689	0.356445	0.435474
1.692	0.358296	0.428666
1.695	0.343682	0.444551
1.698	0.363082	0.435933
1.701	0.353545	0.439344
1.704	0.355713	0.440688
1.707	0.36203	0.429675
1.71	0.358931	0.427725
1.713	0.350202	0.435575
1.716	0.347842	0.439001
1.719	0.350718	0.429415
1.722	0.3676	0.429156
1.725	0.358523	0.431102
1.728	0.358416	0.423637
1.731	0.346456	0.434888
1.734	0.370558	0.433028
1.737	0.343364	0.425249
1.74	0.363617	0.445471
1.743	0.35501	0.425089
1.746	0.346618	0.434568
1.749	0.344125	0.432388
1.752	0.350932	0.417803
1.755	0.360272	0.434769
1.758	0.357024	0.417347
1.761	0.349756	0.429825
1.764	0.358139	0.427443
1.767	0.352887	0.441997
1.77	0.351879	0.441536
1.773	0.349304	0.427885
1.776	0.351239	0.439991
1.779	0.351881	0.429995
1.782	0.354264	0.423799
1.785	0.355763	0.442276
1.788	0.352638	0.433755
1.791	0.362307	0.428186
1.794	0.350956	0.426738
1.797	0.354125	0.434184
1.8	0.344893	0.442141
1.803	0.342376	0.440843
1.806	0.342543	0.445775
1.809	0.356369	0.435056
1.812	0.347324	0.426236
1.815	0.356202	0.434007
1.818	0.34336	0.433363
1.821	0.339116	0.425441
1.824	0.347931	0.436949
1.827	0.349568	0.428008
1.83	0.333139	0.422005
1.833	0.356979	0.443645
1.836	0.339208	0.435404
1.839	0.357956	0.407925
1.842	0.341069	0.4289
1.845	0.347394	0.435897
1.848	0.338014	0.444294
1.851	0.350344	0.434311
1.854	0.353912	0.428905
1.857	0.35183	0.421547
1.86	0.349965	0.428115
1.863	0.353277	0.440963
1.866	0.345579	0.425699
1.869	0.342579	0.431478
1.872	0.346763	0.42894
1.875	0.341781	0.433188
1.878	0.351654	0.427832
1.881	0.347757	0.443101
1.884	0.348445	0.443764
1.887	0.349725	0.426301
1.89	0.335251	0.433271
1.893	0.338913	0.433569
1.896	0.347789	0.4252
1.899	0.341652	0.423627
1.902	0.339477	0.447188
1.905	0.335487	0.427936
1.908	0.340951	0.442032
1.911	0.345036	0.41002
1.914	0.351437	0.433509
1.917	0.335851	0.417749
1.92	0.345646	0.439491
1.923	0.348691	0.421609
1.926	0.350068	0.42129
1.929	0.34094	0.432421
1.932	0.340421	0.437788
1.935	0.340038	0.434244
1.938	0.349643	0.423408
1.941	0.334237	0.423126
1.944	0.338701	0.424724
1.947	0.344384	0.438277
1.95	0.352589	0.423843
1.953	0.342672	0.437482
1.956	0.337881	0.425641
1.959	0.350931	0.420602
1.962	0.353073	0.43423
1.965	0.352598	0.439674
1.968	0.335761	0.426313
1.971	0.349519	0.422816
1.974	0.341654	0.430817
1.977	0.342596	0.438868
1.98	0.34401	0.415739
1.983	0.339937	0.419783
1.986	0.323361	0.423178
1.989	0.352246	0.425672
1.992	0.340332	0.431373
1.995	0.3423	0.428305
1.998	0.332959	0.424118
2.001	0.337621	0.420263
2.004	0.339357	0.436585
2.007	0.33641	0.43789
2.01	0.340915	0.424799
2.013	0.342975	0.428065
2.016	0.327664	0.424325
2.019	0.346705	0.439749
2.022	0.33849	0.42688
2.025	0.337113	0.424068
2.028	0.337451	0.43477
2.031	0.356188	0.433631
2.034	0.343873	0.429773
2.037	0.341651	0.432417
2.04	0.352196	0.429628
2.043	0.336923	0.416955
2.046	0.342334	0.425641
2.049	0.348456	0.424202
2.052	0.348027	0.422061
2.055	0.329073	0.431651
2.058	0.331799	0.444481
2.061	0.341161	0.421754
2.064	0.339671	0.43292
2.067	0.339227	0.437852
2.07	0.362057	0.435937
2.073	0.324378	0.424505
2.076	0.333045	0.440755
2.079	0.33775	0.432341
2.082	0.334718	0.442268
2.085	0.329334	0.419641
2.088	0.347446	0.4146
2.091	0.33954	0.437682
2.094	0.338077	0.419169
2.097	0.336106	0.426577
2.1	0.33192	0.416658
2.103	0.322507	0.434787
2.106	0.342671	0.414992
2.109	0.335344	0.417718
2.112	0.339064	0.42477
2.115	0.323556	0.428118
2.118	0.331597	0.427857
2.121	0.344066	0.417887
2.124	0.341285	0.424409
2.127	0.336669	0.428017
2.13	0.339633	0.423235
2.133	0.333694	0.436441
2.136	0.333537	0.417528
2.139	0.34456	0.432096
2.142	0.341042	0.430781
2.145	0.348636	0.41816
2.148	0.335385	0.426774
2.151	0.33876	0.420904
2.154	0.321444	0.41628
2.157	0.333686	0.421051
2.16	0.336444	0.435771
2.163	0.327975	0.421386
2.166	0.331808	0.414438
2.169	0.323821	0.421867
2.172	0.334235	0.431867
2.175	0.335027	0.422504
2.178	0.341216	0.409198
2.181	0.335462	0.420368
2.184	0.340073	0.427673
2.187	0.332505	0.411731
2.19	0.327251	0.419213
2.193	0.335442	0.412422
2.196	0.328207	0.431219
2.199	0.326656	0.42314
2.202	0.329663	0.424561
2.205	0.343223	0.412571
2.208	0.347606	0.434373
2.211	0.347318	0.424653
2.214	0.326627	0.419372
2.217	0.326049	0.417089
2.22	0.334405	0.423564
2.223	0.336789	0.417788
2.226	0.328568	0.430035
2.229	0.337095	0.417151
2.232	0.325308	0.424403
2.235	0.338551	0.414137
2.238	0.321065	0.409622
2.241	0.336888	0.424495
2.244	0.334909	0.405146
2.247	0.353376	0.414973
2.25	0.327894	0.418876
2.253	0.335253	0.428488
2.256	0.340515	0.418536
2.259	0.348118	0.416462
2.262	0.334987	0.422549
2.265	0.338304	0.412208
2.268	0.343625	0.425318
2.271	0.327773	0.412953
2.274	0.339024	0.420821
2.277	0.329502	0.432337
2.28	0.324941	0.428045
2.283	0.329878	0.415722
2.286	0.329887	0.415581
2.289	0.343451	0.421381
2.292	0.340408	0.44132
2.295	0.319335	0.419612
2.298	0.343307	0.422734
2.301	0.335786	0.423963
2.304	0.340137	0.409153
2.307	0.340538	0.431114
2.31	0.323319	0.414151
2.313	0.33499	0.411802
2.316	0.330359	0.417635
2.319	0.33911	0.401906
2.322	0.339863	0.433756
2.325	0.338432	0.422104
2.328	0.337188	0.422968
2.331	0.337887	0.411016
2.334	0.314503	0.420421
2.337	0.324357	0.415512
2.34	0.343461	0.421901
2.343	0.333899	0.411737
2.346	0.344906	0.407375
2.349	0.328034	0.439315
2.352	0.327887	0.428159
2.355	0.338519	0.41676
2.358	0.318615	0.413148
2.361	0.320645	0.411973
2.364	0.329995	0.415633
2.367	0.336809	0.413465
2.37	0.339735	0.426081
2.373	0.345315	0.426075
2.376	0.324099	0.411482
2.379	0.33468	0.404346
2.382	0.331672	0.411913
2.385	0.334202	0.44501
2.388	0.335198	0.423631
2.391	0.328946	0.417488
2.394	0.34905	0.423781
2.397	0.331555	0.411314
2.4	0.313392	0.4162
2.403	0.320712	0.417569
2.406	0.347501	0.408167
2.409	0.339163	0.426401
2.412	0.32621	0.409613
2.415	0.336515	0.417839
2.418	0.333058	0.422083
2.421	0.336966	0.416994
2.424	0.33886	0.411407
2.427	0.322164	0.409741
2.43	0.328127	0.425997
2.433	0.337014	0.415278
2.436	0.330495	0.427609
2.439	0.326642	0.407093
2.442	0.327321	0.447528
2.445	0.332388	0.411182
2.448	0.314664	0.423902
2.451	0.335956	0.433544
2.454	0.343053	0.424951
2.457	0.312578	0.414883
2.46	0.327492	0.411688
2.463	0.315908	0.412753
2.466	0.335037	0.392092
2.469	0.330456	0.429467
2.472	0.33953	0.414336
2.475	0.326512	0.413593
2.478	0.319459	0.431642
2.481	0.342968	0.413137
2.484	0.335058	0.41175
2.487	0.336793	0.411455
2.49	0.349892	0.428068
2.493	0.348781	0.419708
2.496	0.346332	0.422715
2.499	0.325414	0.430682
2.502	0.334671	0.414928
2.505	0.330852	0.419305
2.508	0.338494	0.424948
2.511	0.328022	0.415992
2.514	0.337084	0.404795
2.517	0.316189	0.417564
2.52	0.332436	0.410969
2.523	0.329177	0.419676
2.526	0.332875	0.414239
2.529	0.34415	0.434759
2.532	0.337699	0.415119
2.535	0.318017	0.420705
2.538	0.325786	0.414917
2.541	0.327006	0.417142
2.544	0.339914	0.400884
2.547	0.331751	0.415628
2.55	0.321789	0.411814
2.553	0.343432	0.415535
2.556	0.316535	0.410773
2.559	0.331737	0.399714
2.562	0.328244	0.412036
2.565	0.318123	0.418653
2.568	0.318467	0.422886
2.571	0.337018	0.413874
2.574	0.329948	0.394791
2.577	0.347297	0.40232
2.58	0.323663	0.413349
2.583	0.325261	0.405757
2.586	0.341738	0.420311
2.589	0.34019	0.411126
2.592	0.333141	0.417848
2.595	0.334153	0.410562
2.598	0.331042	0.418661
2.601	0.315981	0.408638
2.604	0.32505	0.435087
2.607	0.319482	0.42382
2.61	0.324633	0.403121
2.613	0.327913	0.419456
2.616	0.330388	0.403033
2.619	0.323404	0.397469
2.622	0.337042	0.414283
2.625	0.323023	0.414684
2.628	0.347631	0.408416
2.631	0.3277	0.41644
2.634	0.339452	0.417928
2.637	0.34048	0.407778
2.64	0.338411	0.406652
2.643	0.336967	0.423018
2.646	0.328425	0.414213
2.649	0.33682	0.417202
2.652	0.330568	0.40113
2.655	0.322574	0.407464
2.658	0.332164	0.419908
2.661	0.317558	0.413965
2.664	0.312427	0.424154
2.667	0.328588	0.404837
2.67	0.314219	0.403966
2.673	0.340587	0.415739
2.676	0.313205	0.417647
2.679	0.319413	0.423981
2.682	0.327568	0.412955
2.685	0.331321	0.415034
2.688	0.326478	0.414131
2.691	0.325592	0.42582
2.694	0.314994	0.424064
2.697	0.335801	0.399445
2.7	0.329192	0.407311
2.703	0.323243	0.422849
2.706	0.320241	0.400642
2.709	0.311981	0.425144
2.712	0.32816	0.422373
2.715	0.32693	0.39581
2.718	0.330907	0.406428
2.721	0.340101	0.407744
2.724	0.336458	0.400134
2.727	0.31788	0.402803
2.73	0.318807	0.408224
2.733	0.320431	0.414122
2.736	0.318724	0.415481
2.739	0.315617	0.414506
2.742	0.320848	0.406603
2.745	0.317107	0.404127
2.748	0.324458	0.411341
2.751	0.314453	0.419185
2.754	0.334091	0.40654
2.757	0.317296	0.407106
2.76	0.329959	0.416481
2.763	0.312267	0.413622
2.766	0.320529	0.393273
2.769	0.324352	0.413923
2.772	0.325849	0.414593
2.775	0.319639	0.414932
2.778	0.320939	0.408532
2.781	0.326	0.431944
2.784	0.321285	0.407536
2.787	0.318911	0.398095
2.79	0.335136	0.406762
2.793	0.33134	0.411569
2.796	0.313424	0.411298
2.799	0.320996	0.41628
2.802	0.317539	0.410177
2.805	0.310648	0.41793
2.808	0.324081	0.408458
2.811	0.327362	0.411847
2.814	0.319015	0.406807
2.817	0.318692	0.400497
2.82	0.315646	0.413241
2.823	0.320829	0.425279
2.826	0.3195	0.405341
2.829	0.330342	0.40868
2.832	0.312234	0.391895
2.835	0.323195	0.422321
2.838	0.294973	0.404669
2.841	0.322603	0.400993
2.844	0.313343	0.408863
2.847	0.3146	0.418637
2.85	0.324968	0.409693
2.853	0.318954	0.398213
2.856	0.327385	0.405165
2.859	0.317871	0.401502
2.862	0.318824	0.425957
2.865	0.314383	0.422164
2.868	0.311929	0.424919
2.871	0.320101	0.41948
2.874	0.293489	0.407766
2.877	0.311937	0.39077
2.88	0.301878	0.414394
2.883	0.326095	0.412655
2.886	0.324549	0.414785
2.889	0.322125	0.3986
2.892	0.327328	0.404693
2.895	0.32372	0.412561
2.898	0.319498	0.409421
2.901	0.326176	0.402047
2.904	0.312038	0.388891
2.907	0.313676	0.405106
2.91	0.324697	0.399809
2.913	0.316329	0.419099
2.916	0.32108	0.402342
2.919	0.314573	0.407713
2.922	0.308837	0.388822
2.925	0.332347	0.404561
2.928	0.311627	0.405387
2.931	0.310833	0.411318
2.934	0.310246	0.378822
2.937	0.319167	0.413466
2.94	0.31123	0.389898
2.943	0.319981	0.400656
2.946	0.317942	0.40317
2.949	0.302743	0.397539
2.952	0.305886	0.422454
2.955	0.324705	0.394193
2.958	0.318098	0.400624
2.961	0.311417	0.403247
2.964	0.327255	0.408342
2.967	0.306002	0.390668
2.97	0.324913	0.410541
2.973	0.309726	0.384306
2.976	0.311185	0.40734
2.979	0.316839	0.405586
2.982	0.313567	0.386295
2.985	0.325311	0.390191
2.988	0.321064	0.408771
2.991	0.317583	0.396049
2.994	0.315241	0.420122
2.997	0.299317	0.383279
3	0.31211	0.403279
3.003	0.301267	0.410251
3.006	0.311617	0.403813
3.009	0.319338	0.405447
3.012	0.329891	0.398363
3.015	0.298581	0.373948
3.018	0.324094	0.3896
3.021	0.322872	0.404785
3.024	0.320794	0.397984
3.027	0.325772	0.410766
3.03	0.323766	0.404371
3.033	0.321182	0.404433
3.036	0.31449	0.422205
3.039	0.31756	0.420601
3.042	0.295874	0.394537
3.045	0.318266	0.411942
3.048	0.312558	0.411865
3.051	0.307666	0.372611
3.054	0.311056	0.402187
3.057	0.311709	0.396123
3.06	0.322438	0.399613
3.063	0.319646	0.391343
3.066	0.30211	0.395554
3.069	0.318547	0.418819
3.072	0.315938	0.40865
3.075	0.310481	0.397827
3.078	0.302616	0.391461
3.081	0.315048	0.406315
3.084	0.316161	0.405355
3.087	0.334502	0.413814
3.09	0.308862	0.395241
3.093	0.315791	0.391923
3.096	0.323644	0.39743
3.099	0.327686	0.41844
3.102	0.318012	0.402988
3.105	0.31583	0.403004
3.108	0.308269	0.395835
3.111	0.313444	0.400738
3.114	0.314006	0.420441
3.117	0.313626	0.412821
3.12	0.315666	0.414977
3.123	0.31904	0.407639
3.126	0.317184	0.414694
3.129	0.313494	0.39773
3.132	0.310522	0.394556
3.135	0.303721	0.404961
3.138	0.295607	0.395583
3.141	0.309844	0.402967
3.144	0.302538	0.402663
3.147	0.300408	0.411747
3.15	0.316832	0.401579
3.153	0.303149	0.38309
3.156	0.313939	0.405778
3.159	0.320727	0.396877
3.162	0.316926	0.398622
3.165	0.315223	0.392899
3.168	0.304931	0.4232
3.171	0.297402	0.394558
3.174	0.299728	0.401286
3.177	0.317625	0.396944
3.18	0.315725	0.397459
3.183	0.304805	0.399361
3.186	0.315519	0.402856
3.189	0.31454	0.418379
3.192	0.317463	0.403003
3.195	0.307232	0.385778
3.198	0.312757	0.399908
3.201	0.322577	0.400658
3.204	0.311126	0.400113
3.207	0.312223	0.396601
3.21	0.319618	0.393726
3.213	0.298846	0.388512
3.216	0.298038	0.405457
3.219	0.312776	0.41353
3.222	0.310356	0.40166
3.225	0.309439	0.391562
3.228	0.320931	0.407835
3.231	0.316941	0.409779
3.234	0.296685	0.413584
3.237	0.291537	0.400992
3.24	0.316161	0.416375
3.243	0.297701	0.388743
3.246	0.315409	0.416369
3.249	0.321212	0.409591
3.252	0.316779	0.399274
3.255	0.315932	0.406558
3.258	0.291048	0.394781
3.261	0.302421	0.396407
3.264	0.308043	0.400046
3.267	0.300722	0.405884
3.27	0.301448	0.414746
3.273	0.303102	0.406167
3.276	0.306266	0.38602
3.279	0.293664	0.38949
3.282	0.30199	0.402519
3.285	0.297343	0.385418
3.288	0.310678	0.416013
3.291	0.305465	0.385775
3.294	0.314367	0.386967
3.297	0.307645	0.392509
3.3	0.320684	0.398371
3.303	0.296789	0.412278
3.306	0.310773	0.40876
3.309	0.307764	0.412677
3.312	0.302592	0.389051
3.315	0.293792	0.399114
3.318	0.301812	0.388944
3.321	0.304969	0.409581
3.324	0.315124	0.411551
3.327	0.300374	0.414193
3.33	0.290761	0.398805
3.333	0.318096	0.388721
3.336	0.301832	0.400961
3.339	0.291268	0.40025
3.342	0.317928	0.384989
3.345	0.313215	0.396517
3.348	0.310532	0.414776
3.351	0.310603	0.379459
3.354	0.292242	0.379482
3.357	0.306149	0.400703
3.36	0.293971	0.388651
3.363	0.3	0.406523
3.366	0.314085	0.386024
3.369	0.313206	0.383997
3.372	0.316904	0.399786
3.375	0.308778	0.398449
3.378	0.304379	0.3907
3.381	0.301687	0.395065
3.384	0.314769	0.408179
3.387	0.288339	0.383797
3.39	0.327639	0.392169
3.393	0.301033	0.408995
3.396	0.301141	0.376929
3.399	0.295653	0.412291
3.402	0.316512	0.373844
3.405	0.306368	0.395838
3.408	0.323282	0.377788
3.411	0.308623	0.384296
3.414	0.315423	0.384561
3.417	0.305565	0.370782
3.42	0.323079	0.386241
3.423	0.316787	0.397157
3.426	0.311801	0.402301
3.429	0.294225	0.408235
3.432	0.315349	0.395212
3.435	0.294112	0.408924
3.438	0.29459	0.398779
3.441	0.320195	0.395812
3.444	0.306059	0.390755
3.447	0.313556	0.413169
3.45	0.31802	0.408992
3.453	0.301634	0.381311
3.456	0.29589	0.410535
3.459	0.309481	0.395414
3.462	0.315114	0.399709
3.465	0.306578	0.394377
3.468	0.299119	0.406566
3.471	0.31219	0.407638
3.474	0.319782	0.379826
3.477	0.300257	0.390796
3.48	0.318482	0.382861
3.483	0.303042	0.399458
3.486	0.294764	0.390724
3.489	0.296277	0.405758
3.492	0.290332	0.391276
3.495	0.298377	0.418747
3.498	0.292208	0.399806
3.501	0.312319	0.412207
3.504	0.311093	0.405775
3.507	0.304669	0.41055
3.51	0.29452	0.407998
3.513	0.314075	0.405241
3.516	0.305889	0.399589
3.519	0.308083	0.388991
3.522	0.313829	0.39193
3.525	0.307082	0.407786
3.528	0.314811	0.401742
3.531	0.305663	0.400121
3.534	0.299494	0.385776
3.537	0.30673	0.386943
3.54	0.300457	0.403143
3.543	0.31441	0.416609
3.546	0.306769	0.37198
3.549	0.303036	0.391283
3.552	0.299547	0.390326
3.555	0.327153	0.384757
3.558	0.302017	0.377407
3.561	0.298557	0.402633
3.564	0.306691	0.390768
3.567	0.302265	0.405555
3.57	0.301283	0.40288
3.573	0.29816	0.372469
3.576	0.306975	0.408441
3.579	0.312034	0.410598
3.582	0.305421	0.389574
3.585	0.306263	0.390361
3.588	0.280133	0.403446
3.591	0.313089	0.38664
3.594	0.297025	0.394244
3.597	0.308154	0.368026
3.6	0.284004	0.396476
3.603	0.29824	0.398898
3.606	0.313308	0.385794
3.609	0.291501	0.389461
3.612	0.304844	0.412907
3.615	0.300084	0.392124
3.618	0.279048	0.405803
3.621	0.308564	0.413048
3.624	0.311323	0.400861
3.627	0.301383	0.407895
3.63	0.315977	0.398849
3.633	0.281048	0.378502
3.636	0.278742	0.37776
3.639	0.315426	0.394288
3.642	0.30342	0.383217
3.645	0.281246	0.380541
3.648	0.295788	0.382431
3.651	0.299984	0.387901
3.654	0.300971	0.400724
3.657	0.307418	0.427938
3.66	0.301359	0.411982
3.663	0.304932	0.377018
3.666	0.307267	0.399361
3.669	0.303047	0.380035
3.672	0.303057	0.412049
3.675	0.316852	0.398286
3.678	0.292574	0.388796
3.681	0.32186	0.403757
3.684	0.296849	0.393877
3.687	0.322869	0.416986
3.69	0.296409	0.396312
3.693	0.301163	0.3921
3.696	0.294247	0.401771
3.699	0.301493	0.402123
3.702	0.296886	0.401504
3.705	0.291105	0.414538
3.708	0.31303	0.406032
3.711	0.286255	0.389008
3.714	0.303172	0.416932
3.717	0.295285	0.410129
3.72	0.292391	0.390529
3.723	0.291309	0.401099
3.726	0.295635	0.38906
3.729	0.307689	0.39646
3.732	0.308487	0.386731
3.735	0.28473	0.393297
3.738	0.300605	0.394093
3.741	0.299848	0.389506
3.744	0.293907	0.387402
3.747	0.30321	0.414286
3.75	0.297573	0.404707
3.753	0.311164	0.390105
3.756	0.297709	0.396809
3.759	0.299784	0.380938
3.762	0.310701	0.381347
3.765	0.306171	0.389043
3.768	0.291848	0.391283
3.771	0.312211	0.389762
3.774	0.295004	0.387409
3.777	0.287319	0.378839
3.78	0.306247	0.389308
3.783	0.305185	0.393245
3.786	0.285686	0.398371
3.789	0.291219	0.370952
3.792	0.316208	0.374887
3.795	0.294382	0.401198
3.798	0.292276	0.377198
3.801	0.314175	0.394266
3.804	0.310566	0.380661
3.807	0.3042	0.376753
3.81	0.302315	0.374275
3.813	0.298191	0.382222
3.816	0.307275	0.401857
3.819	0.308809	0.400787
3.822	0.302032	0.401267
3.825	0.304623	0.405655
3.828	0.294518	0.374714
3.831	0.302714	0.388229
3.834	0.297749	0.376719
3.837	0.295715	0.384558
3.84	0.290192	0.38342
3.843	0.293183	0.39081
3.846	0.301259	0.382427
3.849	0.306833	0.40043
3.852	0.303816	0.387766
3.855	0.289374	0.397446
3.858	0.293081	0.396288
3.861	0.310344	0.38857
3.864	0.316927	0.410733
3.867	0.3018	0.372875
3.87	0.306249	0.390545
3.873	0.289056	0.37009
3.876	0.313127	0.373709
3.879	0.301233	0.374506
3.882	0.302027	0.386061
3.885	0.293196	0.374178
3.888	0.294895	0.375139
3.891	0.317005	0.398795
3.894	0.302227	0.395762
3.897	0.293256	0.396716
3.9	0.289241	0.388826
3.903	0.284662	0.389062
3.906	0.298461	0.418751
3.909	0.289389	0.387798
3.912	0.291416	0.401645
3.915	0.30141	0.392572
3.918	0.297325	0.377124
3.921	0.291936	0.376531
3.924	0.294177	0.404723
3.927	0.287779	0.394837
3.93	0.317055	0.396368
3.933	0.303111	0.390646
3.936	0.296826	0.374457
3.939	0.313747	0.405317
3.942	0.316027	0.404811
3.945	0.287355	0.393752
3.948	0.28971	0.371981
3.951	0.291392	0.368724
3.954	0.278838	0.3814
3.957	0.285149	0.384434
3.96	0.299911	0.388163
3.963	0.284713	0.372438
3.966	0.298024	0.392504
3.969	0.298979	0.372385
3.972	0.273721	0.378101
3.975	0.286371	0.380964
3.978	0.30352	0.387385
3.981	0.278294	0.403646
3.984	0.299238	0.39836
3.987	0.278986	0.385664
3.99	0.289443	0.378729
3.993	0.296406	0.387116
3.996	0.293276	0.380083
3.999	0.278735	0.366742
4.002	0.268874	0.393923
4.005	0.295215	0.367979
4.008	0.304958	0.403157
4.011	0.280746	0.382192
4.014	0.2936	0.368685
4.017	0.300337	0.380908
4.02	0.297222	0.372549
4.023	0.311362	0.37725
4.026	0.284202	0.391394
4.029	0.301801	0.374364
4.032	0.28737	0.382082
4.035	0.305694	0.369539
4.038	0.309899	0.382598
4.041	0.263035	0.366301
4.044	0.286567	0.394188
4.047	0.286916	0.375496
4.05	0.283287	0.375708
4.053	0.285318	0.375579
4.056	0.280223	0.387902
4.059	0.277146	0.369942
4.062	0.292584	0.397448
4.065	0.291635	0.369884
4.068	0.268096	0.37504
4.071	0.277501	0.380167
4.074	0.277265	0.375461
4.077	0.294371	0.373448
4.08	0.28553	0.379544
4.083	0.268344	0.379482
4.086	0.287372	0.40187
4.089	0.285886	0.393213
4.092	0.295721	0.389896
4.095	0.292093	0.382209
4.098	0.289796	0.375629
4.101	0.282684	0.386614
4.104	0.280118	0.353563
4.107	0.290474	0.409811
4.11	0.288858	0.372593
4.113	0.311711	0.386039
4.116	0.280285	0.392871
4.119	0.267859	0.378539
4.122	0.291431	0.378536
4.125	0.282835	0.392357
4.128	0.292696	0.364091
4.131	0.291496	0.385155
4.134	0.293501	0.391239
4.137	0.281316	0.357924
4.14	0.303156	0.374671
4.143	0.306668	0.374725
4.146	0.307041	0.389268
4.149	0.291355	0.393253
4.152	0.308764	0.375731
4.155	0.28145	0.393431
4.158	0.30102	0.370018
4.161	0.29789	0.37758
4.164	0.285448	0.376208
4.167	0.293842	0.364835
4.17	0.290775	0.376711
4.173	0.279103	0.371895
4.176	0.285483	0.396769
4.179	0.281461	0.383934
4.182	0.297464	0.403181
4.185	0.281253	0.356738
4.188	0.296967	0.366742
4.191	0.303676	0.396171
4.194	0.28801	0.378511
4.197	0.30524	0.358708
4.2	0.301968	0.387584
4.203	0.315211	0.388085
4.206	0.293584	0.394616
4.209	0.305694	0.388817
4.212	0.292604	0.369333
4.215	0.282572	0.39255
4.218	0.282712	0.407477
4.221	0.300498	0.368455
4.224	0.307292	0.367836
4.227	0.291785	0.393535
4.23	0.303487	0.377782
4.233	0.297461	0.38757
4.236	0.291958	0.403226
4.239	0.294644	0.367978
4.242	0.299485	0.388361
4.245	0.264812	0.403745
4.248	0.281122	0.389347
4.251	0.290671	0.374357
4.254	0.295552	0.406244
4.257	0.293898	0.387001
4.26	0.27447	0.370253
4.263	0.29243	0.378878
4.266	0.295783	0.387298
4.269	0.270659	0.396762
4.272	0.283678	0.386821
4.275	0.285202	0.405652
4.278	0.277489	0.376178
4.281	0.291162	0.372037
4.284	0.311355	0.387471
4.287	0.276105	0.370151
4.29	0.284301	0.368896
4.293	0.289194	0.380766
4.296	0.283235	0.37415
4.299	0.299193	0.388587
4.302	0.294074	0.392547
4.305	0.296693	0.366158
4.308	0.292808	0.369972
4.311	0.284155	0.363841
4.314	0.296085	0.401487
4.317	0.298872	0.383316
4.32	0.274633	0.378926
4.323	0.281674	0.368118
4.326	0.290714	0.3963
4.329	0.27442	0.390273
4.332	0.274241	0.365628
4.335	0.299463	0.367712
4.338	0.285196	0.362366
4.341	0.29449	0.384497
4.344	0.287562	0.376083
4.347	0.279362	0.395005
4.35	0.292232	0.393297
4.353	0.312205	0.354408
4.356	0.280142	0.397117
4.359	0.281418	0.388391
4.362	0.290516	0.380629
4.365	0.293297	0.381238
4.368	0.283606	0.374821
4.371	0.28583	0.383604
4.374	0.297734	0.383728
4.377	0.29429	0.372273
4.38	0.282682	0.351425
4.383	0.28489	0.366428
4.386	0.283094	0.380725
4.389	0.284153	0.373086
4.392	0.2835	0.36922
4.395	0.278952	0.382795
4.398	0.281941	0.374911
4.401	0.276623	0.368617
4.404	0.273406	0.349468
4.407	0.301765	0.420593
4.41	0.276401	0.358468
4.413	0.27914	0.40021
4.416	0.283241	0.371857
4.419	0.287219	0.377956
4.422	0.277587	0.377823
4.425	0.280316	0.386999
4.428	0.273799	0.371658
4.431	0.302792	0.370939
4.434	0.278493	0.382321
4.437	0.29306	0.366489
4.44	0.2695	0.364129
4.443	0.285731	0.365711
4.446	0.287696	0.375978
4.449	0.30358	0.37462
4.452	0.302363	0.377814
4.455	0.266663	0.38812
4.458	0.284263	0.387296
4.461	0.282936	0.365825
4.464	0.26911	0.376638
4.467	0.293197	0.361199
4.47	0.26473	0.377358
4.473	0.292712	0.370743
4.476	0.299021	0.365994
4.479	0.28031	0.375317
4.482	0.275637	0.393541
4.485	0.297943	0.364755
4.488	0.275937	0.382583
4.491	0.282263	0.368369
4.494	0.271908	0.396809
4.497	0.288087	0.384753
4.5	0.285707	0.373062
4.503	0.282634	0.355136
4.506	0.283013	0.364388
4.509	0.27306	0.371192
4.512	0.285493	0.384032
4.515	0.294599	0.382468
4.518	0.296605	0.368304
4.521	0.294554	0.386282
4.524	0.296703	0.377561
4.527	0.271668	0.368231
4.53	0.29447	0.384228
4.533	0.30956	0.353194
4.536	0.31512	0.380916
4.539	0.279757	0.385831
4.542	0.285746	0.380867
4.545	0.294919	0.378902
4.548	0.273752	0.388111
4.551	0.275323	0.397147
4.554	0.294385	0.386027
4.557	0.269924	0.395784
4.56	0.286355	0.386577
4.563	0.283663	0.379049
4.566	0.282255	0.368088
4.569	0.290957	0.399183
4.572	0.267692	0.363389
4.575	0.285109	0.389268
4.578	0.311098	0.37407
4.581	0.288185	0.371966
4.584	0.280386	0.362901
4.587	0.287751	0.396989
4.59	0.30092	0.384675
4.593	0.308677	0.37147
4.596	0.279011	0.375131
4.599	0.28585	0.395319
4.602	0.299892	0.367378
4.605	0.288679	0.393317
4.608	0.282679	0.377273
4.611	0.269695	0.359348
4.614	0.284782	0.359983
4.617	0.279497	0.368833
4.62	0.291958	0.38347
4.623	0.28392	0.390755
4.626	0.281057	0.375486
4.629	0.283313	0.373136
4.632	0.277182	0.383872
4.635	0.287581	0.376455
4.638	0.302042	0.380254
4.641	0.283104	0.397121
4.644	0.281807	0.383793
4.647	0.300891	0.363463
4.65	0.270549	0.353392
4.653	0.258911	0.366999
4.656	0.281284	0.374258
4.659	0.279291	0.371564
4.662	0.288549	0.383082
4.665	0.269728	0.357615
4.668	0.288186	0.367136
4.671	0.277554	0.388206
4.674	0.275659	0.389537
4.677	0.276429	0.355059
4.68	0.264143	0.384378
4.683	0.300305	0.369012
4.686	0.278956	0.366766
4.689	0.272937	0.398743
4.692	0.278427	0.363471
4.695	0.279256	0.371766
4.698	0.308575	0.384427
4.701	0.295623	0.346233
4.704	0.288373	0.399079
4.707	0.294212	0.381903
4.71	0.274901	0.387801
4.713	0.282886	0.383082
4.716	0.284023	0.378599
4.719	0.277844	0.368801
4.722	0.270268	0.35998
4.725	0.281755	0.387219
4.728	0.271235	0.351586
4.731	0.291694	0.375141
4.734	0.283657	0.359358
4.737	0.287435	0.383731
4.74	0.27532	0.362265
4.743	0.274927	0.375427
4.746	0.284493	0.368694
4.749	0.297048	0.363901
4.752	0.272077	0.350436
4.755	0.280912	0.376428
4.758	0.275973	0.381134
4.761	0.276597	0.369282
4.764	0.277964	0.365637
4.767	0.281739	0.356751
4.77	0.269489	0.367167
4.773	0.280501	0.377667
4.776	0.275476	0.368396
4.779	0.273193	0.379464
4.782	0.292762	0.368547
4.785	0.288001	0.372148
4.788	0.268912	0.387265
4.791	0.295235	0.373805
4.794	0.255226	0.374877
4.797	0.282558	0.381248
4.8	0.287002	0.343042
4.803	0.296594	0.360107
4.806	0.268022	0.379467
4.809	0.271488	0.373122
4.812	0.279417	0.377508
4.815	0.290353	0.332012
4.818	0.264259	0.364223
4.821	0.277915	0.407514
4.824	0.285417	0.350277
4.827	0.269895	0.352055
4.83	0.270375	0.378412
4.833	0.286524	0.377095
4.836	0.277963	0.387686
4.839	0.288389	0.383596
4.842	0.279161	0.385071
4.845	0.267142	0.367193
4.848	0.27656	0.379121
4.851	0.281944	0.38125
4.854	0.27661	0.364673
4.857	0.294906	0.362766
4.86	0.262129	0.363102
4.863	0.279972	0.370183
4.866	0.271925	0.381533
4.869	0.290832	0.373967
4.872	0.307389	0.356598
4.875	0.288239	0.380067
4.878	0.276158	0.377296
4.881	0.274254	0.379391
4.884	0.287513	0.398158
4.887	0.287831	0.366744
4.89	0.268203	0.397556
4.893	0.295657	0.395831
4.896	0.287706	0.388412
4.899	0.283189	0.390599
4.902	0.280746	0.370479
4.905	0.280348	0.377834
4.908	0.286234	0.373494
4.911	0.276551	0.393117
4.914	0.281345	0.368159
4.917	0.286965	0.373424
4.92	0.279311	0.412549
4.923	0.273614	0.368966
4.926	0.276371	0.389306
4.929	0.271764	0.373303
4.932	0.272446	0.372561
4.935	0.263412	0.366005
4.938	0.268135	0.374975
4.941	0.311607	0.387557
4.944	0.253335	0.39143
4.947	0.289786	0.358624
4.95	0.269353	0.356577
4.953	0.276112	0.369452
4.956	0.269467	0.389324
4.959	0.275874	0.374844
4.962	0.272996	0.376196
4.965	0.27968	0.364041
4.968	0.27843	0.369946
4.971	0.279172	0.374309
4.974	0.270321	0.374507
4.977	0.299672	0.379133
4.98	0.266933	0.376679
4.983	0.277953	0.380211
4.986	0.270198	0.375565
4.989	0.2855	0.355993
4.992	0.25942	0.33623
4.995	0.269801	0.34732
4.998	0.268577	0.360709
5.001	0.244457	0.372002
5.004	0.26867	0.343755
5.007	0.282382	0.380314
5.01	0.269782	0.368281
5.013	0.267872	0.363575
5.016	0.281263	0.387065
5.019	0.271413	0.376281
5.022	0.27568	0.358281
5.025	0.262193	0.379114
5.028	0.258364	0.348764
5.031	0.278471	0.348101
5.034	0.266789	0.350828
5.037	0.286743	0.346203
5.04	0.292132	0.36122
5.043	0.282936	0.371761
5.046	0.286557	0.371891
5.049	0.290878	0.372028
5.052	0.264947	0.386252
5.055	0.278087	0.360379
5.058	0.281023	0.351244
5.061	0.248747	0.380283
5.064	0.252468	0.325799
5.067	0.286324	0.375856
5.07	0.270489	0.374004
5.073	0.265808	0.361903
5.076	0.276791	0.362229
5.079	0.237428	0.35538
5.082	0.264231	0.347921
5.085	0.292742	0.370871
5.088	0.25899	0.365377
5.091	0.28559	0.363162
5.094	0.257495	0.351542
5.097	0.267159	0.374607
5.1	0.270708	0.381617
5.103	0.269337	0.3759
5.106	0.270193	0.402118
5.109	0.285158	0.375603
5.112	0.291394	0.358258
5.115	0.258182	0.353485
5.118	0.263999	0.362003
5.121	0.284951	0.347685
5.124	0.284936	0.354396
5.127	0.255511	0.343167
5.13	0.287167	0.360324
5.133	0.274045	0.360408
5.136	0.266198	0.390169
5.139	0.279728	0.36091
5.142	0.259427	0.356552
5.145	0.239607	0.367554
5.148	0.252188	0.368247
5.151	0.269898	0.366332
5.154	0.267541	0.373793
5.157	0.283516	0.365185
5.16	0.258917	0.360472
5.163	0.255141	0.374642
5.166	0.253163	0.387025
5.169	0.274693	0.364833
5.172	0.247999	0.353592
5.175	0.262245	0.366354
5.178	0.253558	0.388059
5.181	0.263846	0.377997
5.184	0.255364	0.369638
5.187	0.25965	0.355441
5.19	0.268462	0.37608
5.193	0.280716	0.336352
5.196	0.241749	0.360634
5.199	0.257764	0.367146
5.202	0.261427	0.373337
5.205	0.262542	0.353
5.208	0.260451	0.365908
5.211	0.263323	0.368403
5.214	0.276543	0.330408
5.217	0.272621	0.365524
5.22	0.262582	0.353394
5.223	0.228593	0.397742
5.226	0.261415	0.384164
5.229	0.279773	0.3921
5.232	0.28209	0.361979
5.235	0.251898	0.348795
5.238	0.2658	0.349094
5.241	0.247774	0.353764
5.244	0.285465	0.329456
5.247	0.284594	0.368765
5.25	0.281146	0.368922
5.253	0.285385	0.391175
5.256	0.256489	0.363308
5.259	0.268933	0.347844
5.262	0.272606	0.364119
5.265	0.268324	0.355532
5.268	0.28098	0.32898
5.271	0.268157	0.398865
5.274	0.252786	0.353495
5.277	0.262574	0.402484
5.28	0.250398	0.352156
5.283	0.27319	0.366389
5.286	0.267287	0.354137
5.289	0.267735	0.386796
5.292	0.284426	0.352902
5.295	0.282621	0.322411
5.298	0.256768	0.348652
5.301	0.26422	0.365716
5.304	0.269146	0.371553
5.307	0.266094	0.367736
5.31	0.246212	0.384184
5.313	0.286363	0.340776
5.316	0.28761	0.353213
5.319	0.271099	0.368882
5.322	0.277295	0.358127
5.325	0.266675	0.368678
5.328	0.287145	0.364769
5.331	0.270253	0.323452
5.334	0.257957	0.406797
5.337	0.271858	0.354368
5.34	0.267937	0.353935
5.343	0.271259	0.35197
5.346	0.263606	0.382564
5.349	0.281243	0.336969
5.352	0.266444	0.38556
5.355	0.262255	0.340159
5.358	0.26499	0.341633
5.361	0.272704	0.348392
5.364	0.264952	0.357767
5.367	0.269894	0.353261
5.37	0.258005	0.369048
5.373	0.265392	0.352612
5.376	0.247741	0.37234
5.379	0.273839	0.350742
5.382	0.278395	0.339189
5.385	0.263808	0.355199
5.388	0.268169	0.364232
5.391	0.268219	0.382649
5.394	0.291208	0.337882
5.397	0.247765	0.333918
5.4	0.278152	0.364952
5.403	0.292698	0.366067
5.406	0.269074	0.347598
5.409	0.263038	0.364122
5.412	0.256869	0.37735
5.415	0.304615	0.388786
5.418	0.270577	0.339516
5.421	0.261527	0.357386
5.424	0.287398	0.35075
5.427	0.280235	0.380641
5.43	0.291345	0.385024
5.433	0.281919	0.385185
5.436	0.263309	0.346564
5.439	0.280549	0.38975
5.442	0.286268	0.361079
5.445	0.275906	0.358922
5.448	0.270207	0.436341
5.451	0.27268	0.346876
5.454	0.291364	0.352755
5.457	0.290217	0.380665
5.46	0.265263	0.368242
5.463	0.277251	0.385869
5.466	0.26485	0.393676
5.469	0.286237	0.362528
5.472	0.271922	0.373113
5.475	0.29264	0.361754
5.478	0.275985	0.350554
5.481	0.283214	0.367309
5.484	0.260938	0.339295
5.487	0.268467	0.361074
5.49	0.286826	0.375306
5.493	0.295371	0.35455
5.496	0.261821	0.358352
5.499	0.263106	0.364512
5.502	0.262841	0.362507
5.505	0.312718	0.366764
5.508	0.291104	0.398624
5.511	0.293734	0.390989
5.514	0.269411	0.364668
5.517	0.261838	0.382252
5.52	0.270605	0.348711
5.523	0.264872	0.369026
5.526	0.261071	0.357537
5.529	0.277854	0.347935
5.532	0.273034	0.361223
5.535	0.265731	0.360323
5.538	0.284676	0.383049
5.541	0.262979	0.406739
5.544	0.255073	0.398971
5.547	0.253303	0.391197
5.55	0.254383	0.365441
5.553	0.279441	0.359086
5.556	0.292645	0.338536
5.559	0.280452	0.354939
5.562	0.241058	0.351793
5.565	0.243343	0.374216
5.568	0.251468	0.411193
5.571	0.260722	0.330404
5.574	0.283645	0.375272
5.577	0.268176	0.370452
5.58	0.271951	0.338747
5.583	0.285777	0.395666
5.586	0.271551	0.370622
5.589	0.285799	0.346642
5.592	0.245325	0.333826
5.595	0.268675	0.337971
5.598	0.264607	0.390753
5.601	0.276499	0.368171
5.604	0.270092	0.338404
5.607	0.273032	0.356824
5.61	0.295015	0.357997
5.613	0.278811	0.335304
5.616	0.258174	0.336359
5.619	0.281263	0.35609
5.622	0.269765	0.389163
5.625	0.261139	0.383945
5.628	0.26086	0.374549
5.631	0.279971	0.377951
5.634	0.264405	0.344087
5.637	0.265911	0.376082
5.64	0.258053	0.366215
5.643	0.268839	0.360584
5.646	0.273481	0.353368
5.649	0.242452	0.376119
5.652	0.2676	0.356618
5.655	0.258737	0.384362
5.658	0.246992	0.33675
5.661	0.259716	0.367767
5.664	0.248002	0.352442
5.667	0.275707	0.379956
5.67	0.26622	0.383479
5.673	0.287682	0.333314
5.676	0.291076	0.37548
5.679	0.270819	0.354889
5.682	0.277836	0.342435
5.685	0.250702	0.372537
5.688	0.270778	0.380255
5.691	0.23822	0.328869
5.694	0.280841	0.364604
5.697	0.249416	0.384349
5.7	0.27946	0.358629
5.703	0.286952	0.379251
5.706	0.259002	0.341404
5.709	0.258129	0.347413
5.712	0.281575	0.356411
5.715	0.256152	0.352415
5.718	0.256974	0.363981
5.721	0.257918	0.344258
5.724	0.290498	0.348566
5.727	0.262495	0.370313
5.73	0.27072	0.331041
5.733	0.270693	0.389514
5.736	0.265228	0.350912
5.739	0.266323	0.35943
5.742	0.244423	0.377628
5.745	0.2462	0.337014
5.748	0.246709	0.318612
5.751	0.286157	0.372844
5.754	0.273636	0.34985
5.757	0.26128	0.357467
5.76	0.261018	0.331207
5.763	0.284434	0.345292
5.766	0.261346	0.328568
5.769	0.253054	0.362181
5.772	0.250907	0.367826
5.775	0.24874	0.369351
5.778	0.252999	0.354427
5.781	0.268469	0.350913
5.784	0.261802	0.302216
5.787	0.267143	0.367542
5.79	0.260551	0.378369
5.793	0.276019	0.354282
5.796	0.237878	0.328624
5.799	0.2644	0.358293
5.802	0.248628	0.359829
5.805	0.278877	0.330526
5.808	0.278402	0.383623
5.811	0.290709	0.36709
5.814	0.26926	0.340781
5.817	0.267868	0.363559
5.82	0.283003	0.351649
5.823	0.248806	0.38651
5.826	0.267974	0.364672
5.829	0.266406	0.357879
5.832	0.259446	0.342087
5.835	0.28351	0.341911
5.838	0.296378	0.352598
5.841	0.281425	0.365251
5.844	0.291588	0.36374
5.847	0.26801	0.34955
5.85	0.262675	0.359355
5.853	0.281491	0.320612
5.856	0.243924	0.365641
5.859	0.256135	0.356832
5.862	0.261258	0.354029
5.865	0.250962	0.340169
5.868	0.246534	0.380738
5.871	0.251188	0.35864
5.874	0.275549	0.330583
5.877	0.255197	0.357826
5.88	0.252211	0.340913
5.883	0.256776	0.332511
5.886	0.277328	0.377639
5.889	0.260482	0.341748
5.892	0.274705	0.38111
5.895	0.284959	0.386705
5.898	0.236651	0.339738
5.901	0.24806	0.379236
5.904	0.266202	0.357639
5.907	0.255899	0.334822
5.91	0.241262	0.385097
5.913	0.271448	0.299169
5.916	0.251713	0.375313
5.919	0.252017	0.343439
5.922	0.252876	0.341039
5.925	0.245455	0.347069
5.928	0.269966	0.358023
5.931	0.273289	0.360933
5.934	0.270747	0.36387
5.937	0.277628	0.330397
5.94	0.266003	0.358795
5.943	0.252164	0.325721
5.946	0.259049	0.372983
5.949	0.255094	0.375063
5.952	0.270069	0.328354
5.955	0.27053	0.33847
5.958	0.254411	0.342179
5.961	0.242017	0.372039
5.964	0.263349	0.364641
5.967	0.253797	0.356153
5.97	0.265821	0.34932
5.973	0.265101	0.363094
5.976	0.284349	0.331335
5.979	0.272422	0.34853
5.982	0.262061	0.344287
5.985	0.262412	0.357271
5.988	0.261071	0.346074
5.991	0.262272	0.333291
5.994	0.268548	0.331637
[truncated: 1,525 more rows]
