# Supplementary material for: Binary-FRET reveals transient excited-state structure associated with activity-dependent CaMKII - NR2B binding and adaptation
Source: Nat Commun. 2022 Oct 25;13:6335. doi: 10.1038/s41467-022-33795-8 (PMC9596428; doi:10.1038/s41467-022-33795-8)
Supplement: Supplementary file 3 — Source Data [file 41467_2022_33795_MOESM3_ESM.zip › Nat Comm Source Data Files Excel folder/S6 Excel folder/EGTA 1mM Decay.xls]

## Sheet: EGTA 1mM Decay
	0 min	30 min	180 min
0	0.0306992	0.0159725	0.0206843
0.003	0.0341319	0.0173926	0.0211426
0.006	0.0338738	0.017078	0.0248344
0.009	0.0345457	0.019048	0.020783
0.012	0.0382554	0.019778	0.0245488
0.015	0.0398913	0.0194388	0.0257661
0.018	0.0410752	0.021024	0.0246504
0.021	0.0432982	0.0178935	0.0264622
0.024	0.042531	0.0227856	0.0271175
0.027	0.0446807	0.0231827	0.0289501
0.03	0.0530891	0.0252478	0.027364
0.033	0.0503651	0.0239513	0.0282677
0.036	0.0577439	0.0272076	0.0291941
0.039	0.0652543	0.0284526	0.0361937
0.042	0.0662765	0.0304947	0.0347073
0.045	0.0655616	0.0313665	0.0381025
0.048	0.0788809	0.038425	0.0395034
0.051	0.078104	0.0358142	0.0398664
0.054	0.0845814	0.0409914	0.0490001
0.057	0.0888232	0.048618	0.0505017
0.06	0.093486	0.0470561	0.0533973
0.063	0.106154	0.0544327	0.0557377
0.066	0.103995	0.0530659	0.0556773
0.069	0.118712	0.057641	0.061666
0.072	0.120749	0.0659199	0.0670913
0.075	0.137023	0.0765649	0.0691222
0.078	0.142772	0.0804469	0.0817401
0.081	0.14656	0.0921127	0.0904594
0.084	0.157444	0.0867138	0.0917396
0.087	0.155968	0.0961463	0.0979314
0.09	0.174482	0.109672	0.112584
0.093	0.193976	0.124394	0.124416
0.096	0.203626	0.126187	0.122841
0.099	0.206039	0.133569	0.140032
0.102	0.227061	0.146958	0.152558
0.105	0.239499	0.168295	0.168453
0.108	0.26219	0.177041	0.174472
0.111	0.26475	0.191568	0.189538
0.114	0.284247	0.211555	0.201642
0.117	0.299691	0.210907	0.207896
0.12	0.296149	0.228534	0.223047
0.123	0.318507	0.239359	0.244978
0.126	0.334443	0.257536	0.248303
0.129	0.355872	0.269322	0.277544
0.132	0.367743	0.289469	0.277913
0.135	0.376889	0.312607	0.294669
0.138	0.394368	0.319257	0.315548
0.141	0.406641	0.334544	0.326288
0.144	0.423936	0.354536	0.350694
0.147	0.451933	0.37982	0.376021
0.15	0.456632	0.386937	0.387239
0.153	0.475221	0.40349	0.416105
0.156	0.490279	0.44027	0.411769
0.159	0.498216	0.448433	0.448966
0.162	0.519184	0.46596	0.441621
0.165	0.52681	0.485786	0.469469
0.168	0.54468	0.498313	0.498682
0.171	0.572575	0.506007	0.505649
0.174	0.574464	0.541918	0.527153
0.177	0.599365	0.552822	0.551095
0.18	0.599008	0.573603	0.575658
0.183	0.622405	0.588854	0.590515
0.186	0.627691	0.592015	0.605776
0.189	0.648649	0.620193	0.629905
0.192	0.655193	0.640135	0.637061
0.195	0.674203	0.652185	0.657823
0.198	0.685112	0.667986	0.660747
0.201	0.697684	0.675094	0.675059
0.204	0.707742	0.6761	0.688254
0.207	0.716076	0.710917	0.717036
0.21	0.734125	0.716046	0.719165
0.213	0.748237	0.737991	0.74294
0.216	0.743976	0.753346	0.759786
0.219	0.743226	0.748149	0.750039
0.222	0.784596	0.766488	0.771256
0.225	0.776474	0.783813	0.81032
0.228	0.810327	0.794997	0.778439
0.231	0.803051	0.8085	0.81335
0.234	0.808842	0.814058	0.809138
0.237	0.815956	0.832965	0.833614
0.24	0.831999	0.827178	0.830098
0.243	0.834998	0.856536	0.836547
0.246	0.850138	0.855051	0.852977
0.249	0.865127	0.867355	0.856463
0.252	0.856335	0.867752	0.868962
0.255	0.855208	0.887569	0.888678
0.258	0.871338	0.883025	0.901502
0.261	0.861285	0.879796	0.886338
0.264	0.872392	0.895877	0.902166
0.267	0.883432	0.897472	0.902409
0.27	0.877847	0.893654	0.90773
0.273	0.895902	0.912939	0.899398
0.276	0.882232	0.921626	0.920026
0.279	0.89906	0.920404	0.924023
0.282	0.901472	0.925309	0.921813
0.285	0.903659	0.929067	0.899266
0.288	0.913356	0.943943	0.924363
0.291	0.925073	0.946664	0.928414
0.294	0.939602	0.949143	0.93717
0.297	0.924723	0.937619	0.952836
0.3	0.932868	0.939059	0.954678
0.303	0.933762	0.953944	0.949802
0.306	0.921373	0.939632	0.941363
0.309	0.929187	0.95149	0.966961
0.312	0.944076	0.960089	0.96337
0.315	0.930331	0.949998	0.962618
0.318	0.956385	0.963254	0.980528
0.321	0.953055	0.963494	0.970591
0.324	0.953572	0.955133	0.96462
0.327	0.954777	0.971093	0.963868
0.33	0.961738	0.96141	0.966494
0.333	0.94871	0.960046	0.974803
0.336	0.936909	0.963012	0.966242
0.339	0.939925	0.972793	0.964496
0.342	0.95845	0.948853	0.957796
0.345	0.96034	0.962766	0.953902
0.348	0.961686	0.976285	0.958164
0.351	0.960367	0.973628	0.962294
0.354	0.971993	0.96644	0.961783
0.357	0.95982	0.966266	0.974206
0.36	0.965894	0.992215	0.969179
0.363	0.962198	0.976351	0.99114
0.366	0.994262	0.975376	0.967985
0.369	0.967578	0.994598	0.987111
0.372	0.969131	0.972306	0.974795
0.375	0.946249	0.976812	0.955116
0.378	0.962228	0.960925	0.975155
0.381	0.978694	0.980259	0.977341
0.384	0.964233	0.985171	0.975198
0.387	0.973267	0.993047	0.974265
0.39	0.962748	0.993026	0.977494
0.393	0.976099	0.9716	0.977043
0.396	0.976487	0.979294	0.982329
0.399	0.96352	0.987554	0.992932
0.402	0.958321	0.977512	0.981316
0.405	0.991351	0.984138	0.994811
0.408	0.975212	0.986548	0.969713
0.411	0.958327	0.983284	0.968189
0.414	0.958805	0.983576	0.975898
0.417	0.962753	0.978746	0.987902
0.42	0.97093	0.980094	0.977735
0.423	0.974874	0.967548	0.981349
0.426	0.981718	0.984788	0.979111
0.429	0.9644	0.973241	0.978616
0.432	0.971182	0.96505	0.984916
0.435	0.95896	0.960941	0.995058
0.438	0.965031	0.980274	0.978201
0.441	0.947888	0.96644	0.96641
0.444	0.977609	0.980157	0.972242
0.447	0.968814	0.966005	0.977159
0.45	0.957287	0.957131	0.971166
0.453	0.981546	0.96098	0.965711
0.456	0.968392	0.985706	0.964586
0.459	0.971047	0.967964	0.981215
0.462	0.948885	0.96337	0.979764
0.465	0.976373	0.96377	0.971392
0.468	0.97622	0.969122	0.987549
0.471	0.961619	0.970357	0.984635
0.474	0.959524	0.955772	0.96474
0.477	0.965445	0.971863	0.968419
0.48	0.952286	0.975849	0.951933
0.483	0.973857	0.961192	0.960397
0.486	0.964775	0.960745	0.965994
0.489	0.954913	0.952158	0.946921
0.492	0.956762	0.950859	0.964308
0.495	0.956698	0.951816	0.963487
0.498	0.96394	0.963121	0.971483
0.501	0.9696	0.958489	0.951241
0.504	0.950512	0.955583	0.961571
0.507	0.95564	0.957657	0.949845
0.51	0.958214	0.966276	0.971456
0.513	0.953474	0.959013	0.948415
0.516	0.956227	0.971589	0.956452
0.519	0.948281	0.966686	0.960595
0.522	0.962881	0.949906	0.940036
0.525	0.944305	0.953014	0.940971
0.528	0.94119	0.95058	0.962305
0.531	0.950876	0.942172	0.958601
0.534	0.950747	0.938218	0.953917
0.537	0.95424	0.941838	0.94009
0.54	0.964656	0.946613	0.950808
0.543	0.949418	0.936876	0.944288
0.546	0.944064	0.93232	0.951055
0.549	0.957751	0.938789	0.941858
0.552	0.945609	0.947979	0.948416
0.555	0.931392	0.94814	0.945307
0.558	0.952257	0.944207	0.934609
0.561	0.956561	0.927959	0.93872
0.564	0.937118	0.942062	0.946833
0.567	0.945205	0.932212	0.941061
0.57	0.943421	0.941802	0.951404
0.573	0.939517	0.928498	0.93053
0.576	0.947492	0.93918	0.941265
0.579	0.946976	0.938984	0.932006
0.582	0.93843	0.924403	0.939427
0.585	0.92856	0.922164	0.938403
0.588	0.930572	0.934118	0.933077
0.591	0.925329	0.918556	0.933005
0.594	0.934671	0.919084	0.918505
0.597	0.933303	0.9093	0.92667
0.6	0.911732	0.918703	0.931619
0.603	0.931073	0.923859	0.923551
0.606	0.928605	0.932231	0.921606
0.609	0.919916	0.920896	0.921727
0.612	0.928754	0.915741	0.912317
0.615	0.914544	0.908638	0.931118
0.618	0.928666	0.908577	0.9265
0.621	0.927243	0.909499	0.927205
0.624	0.914807	0.907889	0.922664
0.627	0.922541	0.916655	0.932909
0.63	0.914354	0.916415	0.917204
0.633	0.917282	0.90832	0.923197
0.636	0.918574	0.910262	0.91558
0.639	0.915587	0.909318	0.91978
0.642	0.900769	0.912706	0.921139
0.645	0.913217	0.899606	0.90713
0.648	0.906318	0.901683	0.923503
0.651	0.915485	0.910977	0.909809
0.654	0.908014	0.896124	0.91384
0.657	0.904563	0.907872	0.901714
0.66	0.885213	0.89387	0.914488
0.663	0.919764	0.906927	0.905896
0.666	0.923152	0.910503	0.898813
0.669	0.903717	0.900219	0.894108
0.672	0.908175	0.882198	0.903035
0.675	0.899906	0.901797	0.908267
0.678	0.906532	0.90309	0.910789
0.681	0.884848	0.881572	0.899708
0.684	0.897397	0.888324	0.908834
0.687	0.90139	0.884893	0.897958
0.69	0.882924	0.888689	0.879068
0.693	0.896851	0.884886	0.895761
0.696	0.88853	0.886605	0.886814
0.699	0.900831	0.885008	0.893703
0.702	0.889314	0.879024	0.895167
0.705	0.89853	0.887493	0.889193
0.708	0.906381	0.873456	0.886825
0.711	0.902781	0.87034	0.898288
0.714	0.892368	0.87982	0.887369
0.717	0.911211	0.868223	0.885414
0.72	0.884006	0.861947	0.881432
0.723	0.888526	0.876653	0.878886
0.726	0.898109	0.866727	0.878812
0.729	0.888394	0.870497	0.884333
0.732	0.882503	0.863235	0.870389
0.735	0.872596	0.872505	0.8782
0.738	0.875137	0.862495	0.886657
0.741	0.880054	0.865938	0.884885
0.744	0.885767	0.861044	0.868333
0.747	0.884962	0.864959	0.872801
0.75	0.887646	0.867282	0.874772
0.753	0.880053	0.867311	0.857086
0.756	0.881736	0.855471	0.882061
0.759	0.869808	0.868018	0.875211
0.762	0.872293	0.846047	0.879336
0.765	0.892763	0.853731	0.865765
0.768	0.884295	0.855457	0.865158
0.771	0.873459	0.864248	0.877
0.774	0.879187	0.861895	0.866037
0.777	0.863278	0.861799	0.861878
0.78	0.862332	0.854228	0.85945
0.783	0.865814	0.843363	0.870112
0.786	0.865718	0.848585	0.884371
0.789	0.872742	0.847316	0.879564
0.792	0.871633	0.841246	0.849777
0.795	0.853348	0.862251	0.858086
0.798	0.861666	0.856881	0.847074
0.801	0.868308	0.833477	0.861939
0.804	0.869218	0.829097	0.858044
0.807	0.878793	0.838725	0.854529
0.81	0.859943	0.838201	0.846791
0.813	0.862192	0.854451	0.845294
0.816	0.863609	0.845337	0.83977
0.819	0.861392	0.848325	0.866549
0.822	0.860005	0.839989	0.862689
0.825	0.849192	0.846449	0.864391
0.828	0.854471	0.82227	0.859438
0.831	0.857583	0.841199	0.848425
0.834	0.859194	0.831885	0.859785
0.837	0.852507	0.838771	0.865193
0.84	0.863655	0.824184	0.836806
0.843	0.852886	0.849045	0.859197
0.846	0.857042	0.8299	0.850623
0.849	0.846967	0.820755	0.846488
0.852	0.850162	0.829235	0.845053
0.855	0.855091	0.829048	0.852816
0.858	0.850008	0.836634	0.847257
0.861	0.848351	0.827521	0.85584
0.864	0.849169	0.818239	0.842359
0.867	0.846396	0.824302	0.836936
0.87	0.852609	0.82248	0.828754
0.873	0.826324	0.816426	0.849171
0.876	0.835645	0.828873	0.835807
0.879	0.844118	0.826286	0.838564
0.882	0.839263	0.815427	0.841241
0.885	0.843256	0.814967	0.838801
0.888	0.837766	0.814592	0.840692
0.891	0.843957	0.820332	0.831806
0.894	0.840281	0.837698	0.831009
0.897	0.842085	0.814224	0.834257
0.9	0.846848	0.809067	0.828846
0.903	0.845405	0.80714	0.827943
0.906	0.835616	0.815447	0.822243
0.909	0.838418	0.809399	0.821454
0.912	0.846716	0.80609	0.830713
0.915	0.82685	0.813815	0.820636
0.918	0.843554	0.79261	0.824293
0.921	0.842714	0.817738	0.823109
0.924	0.835385	0.808318	0.830583
0.927	0.825981	0.79858	0.812802
0.93	0.823708	0.806721	0.818602
0.933	0.831003	0.803706	0.808097
0.936	0.830653	0.796716	0.823417
0.939	0.816936	0.799178	0.824919
0.942	0.839099	0.803465	0.808209
0.945	0.825658	0.804819	0.807901
0.948	0.835869	0.81015	0.813046
0.951	0.830213	0.807055	0.820049
0.954	0.835698	0.797709	0.816482
0.957	0.83257	0.799826	0.80835
0.96	0.826909	0.78925	0.810972
0.963	0.824693	0.794704	0.811742
0.966	0.817474	0.792721	0.815599
0.969	0.822747	0.790199	0.819846
0.972	0.812633	0.793663	0.803086
0.975	0.811727	0.782822	0.809856
0.978	0.822593	0.790368	0.81463
0.981	0.822307	0.788224	0.809783
0.984	0.819093	0.775387	0.811295
0.987	0.810261	0.785968	0.811736
0.99	0.81112	0.78899	0.795171
0.993	0.804691	0.787845	0.806599
0.996	0.814276	0.77564	0.801722
0.999	0.802445	0.780903	0.800338
1.002	0.813134	0.781344	0.806929
1.005	0.792766	0.775306	0.795355
1.008	0.805621	0.777813	0.792055
1.011	0.802572	0.784263	0.796322
1.014	0.802925	0.773731	0.80232
1.017	0.808511	0.769366	0.803962
1.02	0.811306	0.773488	0.805157
1.023	0.811855	0.765065	0.800928
1.026	0.794202	0.777228	0.792425
1.029	0.804188	0.775824	0.795447
1.032	0.794272	0.763734	0.796471
1.035	0.801111	0.771382	0.78876
1.038	0.797222	0.767905	0.788256
1.041	0.798335	0.762266	0.794731
1.044	0.803557	0.751001	0.780846
1.047	0.797215	0.764548	0.771078
1.05	0.789028	0.758669	0.785544
1.053	0.786126	0.767527	0.783761
1.056	0.795074	0.76507	0.783319
1.059	0.78707	0.76488	0.780249
1.062	0.795582	0.756961	0.78343
1.065	0.787489	0.764011	0.785836
1.068	0.800036	0.762972	0.775896
1.071	0.79311	0.770553	0.76983
1.074	0.788179	0.754083	0.776483
1.077	0.783008	0.76453	0.782306
1.08	0.790133	0.756125	0.773691
1.083	0.791266	0.762391	0.779499
1.086	0.789844	0.751636	0.782866
1.089	0.779246	0.749029	0.781582
1.092	0.786692	0.753433	0.783105
1.095	0.783939	0.750019	0.798396
1.098	0.788275	0.741163	0.767554
1.101	0.774733	0.754722	0.773351
1.104	0.788593	0.757525	0.782068
1.107	0.778554	0.750994	0.775622
1.11	0.777583	0.741105	0.757367
1.113	0.783247	0.741467	0.767777
1.116	0.794047	0.74351	0.770073
1.119	0.772564	0.734283	0.776517
1.122	0.780589	0.751517	0.755618
1.125	0.778033	0.740317	0.757682
1.128	0.772028	0.735868	0.762596
1.131	0.775409	0.752116	0.766573
1.134	0.774547	0.737168	0.765723
1.137	0.786638	0.73506	0.762
1.14	0.768108	0.746483	0.750127
1.143	0.765129	0.73886	0.777026
1.146	0.776977	0.724715	0.757791
1.149	0.764401	0.741539	0.755998
1.152	0.766649	0.72434	0.764756
1.155	0.75687	0.744412	0.754109
1.158	0.763742	0.74192	0.760649
1.161	0.766517	0.723874	0.752061
1.164	0.774816	0.730917	0.753959
1.167	0.758239	0.719673	0.75289
1.17	0.769674	0.73874	0.736194
1.173	0.757591	0.729626	0.754996
1.176	0.761865	0.740082	0.746747
1.179	0.764295	0.72625	0.745831
1.182	0.760683	0.714647	0.747266
1.185	0.763981	0.724293	0.754408
1.188	0.763689	0.719617	0.74846
1.191	0.749741	0.724293	0.756198
1.194	0.761572	0.720351	0.753906
1.197	0.756023	0.722767	0.749251
1.2	0.758395	0.712833	0.752055
1.203	0.753815	0.718751	0.751034
1.206	0.751685	0.723697	0.757219
1.209	0.762112	0.724892	0.748161
1.212	0.750479	0.712089	0.743074
1.215	0.747919	0.71349	0.746781
1.218	0.75285	0.718911	0.736182
1.221	0.752381	0.718371	0.725986
1.224	0.739849	0.714193	0.737253
1.227	0.746383	0.705553	0.74073
1.23	0.751149	0.709397	0.744436
1.233	0.745952	0.720323	0.736799
1.236	0.738714	0.713272	0.747373
1.239	0.741093	0.718663	0.745377
1.242	0.748704	0.716437	0.74163
1.245	0.739177	0.71631	0.72833
1.248	0.731718	0.71421	0.731795
1.251	0.757464	0.708484	0.746843
1.254	0.741977	0.697374	0.734529
1.257	0.734334	0.696617	0.734341
1.26	0.734881	0.696553	0.73236
1.263	0.73429	0.700094	0.744021
1.266	0.735344	0.70589	0.721285
1.269	0.741502	0.701026	0.720878
1.272	0.74078	0.713255	0.729038
1.275	0.749066	0.706415	0.717511
1.278	0.730569	0.705084	0.731631
1.281	0.735677	0.699142	0.730878
1.284	0.733081	0.697859	0.73305
1.287	0.748203	0.689538	0.730168
1.29	0.737308	0.687791	0.731834
1.293	0.731777	0.696746	0.720618
1.296	0.73824	0.687871	0.730043
1.299	0.730819	0.691039	0.730322
1.302	0.732392	0.699806	0.718997
1.305	0.736205	0.686976	0.72782
1.308	0.738108	0.696731	0.719577
1.311	0.735135	0.693698	0.704837
1.314	0.726789	0.693392	0.719565
1.317	0.729355	0.69994	0.712822
1.32	0.735685	0.691578	0.707011
1.323	0.735934	0.685164	0.728572
1.326	0.718343	0.692114	0.720158
1.329	0.730135	0.693801	0.718387
1.332	0.719205	0.686093	0.714922
1.335	0.730651	0.684691	0.712659
1.338	0.731935	0.67831	0.714217
1.341	0.722283	0.686437	0.720571
1.344	0.724975	0.681597	0.709583
1.347	0.724002	0.686589	0.718128
1.35	0.727518	0.675928	0.725968
1.353	0.706878	0.6796	0.706501
1.356	0.710511	0.683909	0.70398
1.359	0.709529	0.683669	0.71051
1.362	0.725442	0.676701	0.705151
1.365	0.712414	0.681831	0.715367
1.368	0.716244	0.66927	0.710739
1.371	0.71322	0.672195	0.704526
1.374	0.717744	0.681938	0.713363
1.377	0.717172	0.675668	0.707126
1.38	0.705855	0.687598	0.710765
1.383	0.712362	0.681427	0.716097
1.386	0.7071	0.683691	0.719606
1.389	0.71475	0.668757	0.711579
1.392	0.715126	0.6797	0.69284
1.395	0.722452	0.679407	0.70817
1.398	0.715229	0.675389	0.694222
1.401	0.707083	0.672754	0.70052
1.404	0.706366	0.678945	0.702499
1.407	0.713297	0.677964	0.691054
1.41	0.697655	0.663417	0.703271
1.413	0.711389	0.67578	0.707484
1.416	0.734132	0.68125	0.705499
1.419	0.716844	0.670909	0.703609
1.422	0.703071	0.669955	0.707892
1.425	0.707807	0.664651	0.701084
1.428	0.71035	0.674263	0.693979
1.431	0.704307	0.670789	0.691547
1.434	0.704789	0.658656	0.695048
1.437	0.701767	0.653787	0.6819
1.44	0.709589	0.674094	0.696179
1.443	0.695293	0.662822	0.697975
1.446	0.692709	0.661346	0.695319
1.449	0.703203	0.650319	0.699768
1.452	0.6929	0.660584	0.694079
1.455	0.713364	0.661218	0.679133
1.458	0.698451	0.66109	0.689604
1.461	0.702525	0.648075	0.693245
1.464	0.695177	0.659774	0.682704
1.467	0.697066	0.652995	0.70003
1.47	0.69912	0.657337	0.693403
1.473	0.698258	0.657746	0.692214
1.476	0.701252	0.650407	0.695336
1.479	0.687252	0.654427	0.677583
1.482	0.689501	0.655328	0.678939
1.485	0.689284	0.647393	0.683336
1.488	0.684942	0.654683	0.682759
1.491	0.687178	0.655913	0.681514
1.494	0.690192	0.656246	0.682228
1.497	0.68727	0.648174	0.666006
1.5	0.695015	0.656577	0.676858
1.503	0.703497	0.64594	0.685713
1.506	0.696997	0.643052	0.678439
1.509	0.689914	0.649684	0.674792
1.512	0.692064	0.639737	0.689552
1.515	0.689963	0.654604	0.684545
1.518	0.690347	0.639896	0.67727
1.521	0.686178	0.635777	0.666516
1.524	0.682358	0.637903	0.666244
1.527	0.689914	0.64912	0.66879
1.53	0.679495	0.642691	0.672084
1.533	0.687033	0.638657	0.684182
1.536	0.684059	0.645676	0.679635
1.539	0.670203	0.647868	0.666027
1.542	0.678955	0.635659	0.665368
1.545	0.684222	0.640175	0.681194
1.548	0.694319	0.64023	0.665974
1.551	0.671889	0.634173	0.663141
1.554	0.682441	0.635004	0.67555
1.557	0.680536	0.626469	0.667172
1.56	0.67067	0.650445	0.664986
1.563	0.68478	0.636388	0.663737
1.566	0.67297	0.629505	0.66898
1.569	0.676022	0.624009	0.656943
1.572	0.685243	0.636347	0.660851
1.575	0.679943	0.626001	0.667386
1.578	0.681742	0.62141	0.648895
1.581	0.667834	0.637052	0.669562
1.584	0.677641	0.630327	0.659171
1.587	0.667988	0.623499	0.664172
1.59	0.667296	0.632352	0.670363
1.593	0.680096	0.623101	0.657362
1.596	0.675855	0.622941	0.662577
1.599	0.671961	0.631649	0.663956
1.602	0.676052	0.622592	0.65526
1.605	0.669567	0.628603	0.648092
1.608	0.665798	0.610907	0.658537
1.611	0.671095	0.622394	0.652875
1.614	0.665345	0.630187	0.658408
1.617	0.660461	0.628402	0.656034
1.62	0.663893	0.61814	0.654724
1.623	0.656341	0.622466	0.654423
1.626	0.670741	0.621641	0.643006
1.629	0.655401	0.61467	0.651316
1.632	0.655722	0.614884	0.654361
1.635	0.65845	0.614793	0.654031
1.638	0.667625	0.606417	0.659587
1.641	0.65243	0.61571	0.648428
1.644	0.663282	0.604548	0.659482
1.647	0.662642	0.607544	0.655229
1.65	0.644122	0.610245	0.652176
1.653	0.643441	0.60811	0.641766
1.656	0.644073	0.606122	0.643145
1.659	0.653618	0.6088	0.63524
1.662	0.652052	0.599074	0.637786
1.665	0.654447	0.602051	0.643501
1.668	0.643119	0.613395	0.632535
1.671	0.652539	0.615686	0.63807
1.674	0.65573	0.603732	0.636124
1.677	0.656645	0.596731	0.640127
1.68	0.652152	0.59965	0.642224
1.683	0.644562	0.605851	0.643329
1.686	0.638093	0.605652	0.646693
1.689	0.660613	0.587649	0.623631
1.692	0.643639	0.604987	0.624354
1.695	0.643899	0.595848	0.629919
1.698	0.658679	0.594247	0.632848
1.701	0.641068	0.602095	0.632941
1.704	0.639784	0.588551	0.614617
1.707	0.643937	0.588169	0.625127
1.71	0.637488	0.593923	0.641789
1.713	0.639296	0.593216	0.627158
1.716	0.646173	0.593589	0.620641
1.719	0.637431	0.580413	0.631871
1.722	0.632791	0.588654	0.619454
1.725	0.632831	0.602064	0.631852
1.728	0.63948	0.599182	0.628289
1.731	0.633855	0.586576	0.628528
1.734	0.630856	0.586494	0.619287
1.737	0.634174	0.58429	0.609879
1.74	0.634323	0.584072	0.621088
1.743	0.632598	0.58364	0.625338
1.746	0.635789	0.582762	0.628266
1.749	0.627696	0.598228	0.618852
1.752	0.634643	0.584725	0.612819
1.755	0.627819	0.591187	0.621525
1.758	0.630704	0.59161	0.618535
1.761	0.619572	0.578889	0.624651
1.764	0.632504	0.586065	0.604013
1.767	0.629744	0.58445	0.609962
1.77	0.626407	0.590978	0.618716
1.773	0.63112	0.575828	0.616864
1.776	0.621801	0.577932	0.61849
1.779	0.62783	0.586779	0.627308
1.782	0.620845	0.58486	0.610407
1.785	0.618232	0.574522	0.613836
1.788	0.639053	0.574699	0.60349
1.791	0.613609	0.57945	0.609078
1.794	0.624583	0.57864	0.609413
1.797	0.621162	0.568165	0.612384
1.8	0.616138	0.566638	0.603121
1.803	0.615583	0.574182	0.609022
1.806	0.615587	0.572907	0.606101
1.809	0.623706	0.569576	0.614208
1.812	0.633974	0.574904	0.605567
1.815	0.617736	0.564509	0.610252
1.818	0.622617	0.561926	0.605329
1.821	0.618877	0.569612	0.600659
1.824	0.613124	0.571882	0.603039
1.827	0.602931	0.571758	0.600641
1.83	0.606307	0.567945	0.609095
1.833	0.617881	0.571575	0.604244
1.836	0.606541	0.557597	0.606583
1.839	0.609598	0.569683	0.612918
1.842	0.622022	0.572932	0.604481
1.845	0.608596	0.557603	0.612942
1.848	0.604193	0.55892	0.597529
1.851	0.602028	0.56398	0.60451
1.854	0.620333	0.549193	0.604222
1.857	0.613345	0.566502	0.610755
1.86	0.609219	0.56777	0.593391
1.863	0.615546	0.552128	0.602869
1.866	0.608251	0.562692	0.590182
1.869	0.600934	0.560662	0.599455
1.872	0.603141	0.549107	0.605939
1.875	0.609777	0.560238	0.587884
1.878	0.61003	0.547455	0.60291
1.881	0.610102	0.559232	0.602356
1.884	0.597045	0.555853	0.585384
1.887	0.601748	0.559268	0.589544
1.89	0.59371	0.563646	0.596813
1.893	0.616082	0.562547	0.579566
1.896	0.602595	0.556973	0.590204
1.899	0.605219	0.555812	0.595646
1.902	0.600303	0.548064	0.581999
1.905	0.607006	0.549982	0.586835
1.908	0.60118	0.562264	0.596183
1.911	0.608686	0.545643	0.599673
1.914	0.591321	0.555285	0.589475
1.917	0.600098	0.551008	0.582411
1.92	0.602011	0.546113	0.596245
1.923	0.589371	0.546891	0.592224
1.926	0.60179	0.554078	0.584888
1.929	0.599783	0.551793	0.587315
1.932	0.607318	0.537999	0.576885
1.935	0.602781	0.555534	0.580793
1.938	0.600878	0.551421	0.579359
1.941	0.598772	0.549736	0.581886
1.944	0.595197	0.552577	0.582358
1.947	0.593592	0.535456	0.588375
1.95	0.604454	0.54733	0.572131
1.953	0.596523	0.546409	0.587681
1.956	0.584157	0.5469	0.570019
1.959	0.577652	0.547656	0.584078
1.962	0.590171	0.541057	0.578193
1.965	0.593768	0.54108	0.58448
1.968	0.60376	0.53755	0.58353
1.971	0.588677	0.534071	0.580776
1.974	0.585998	0.541273	0.584683
1.977	0.59058	0.542496	0.570547
1.98	0.597491	0.54628	0.582601
1.983	0.585983	0.534726	0.575257
1.986	0.592938	0.543822	0.577601
1.989	0.581631	0.54117	0.581248
1.992	0.59233	0.538919	0.572745
1.995	0.590929	0.542667	0.565819
1.998	0.59063	0.531042	0.587036
2.001	0.573903	0.53226	0.563279
2.004	0.595665	0.527635	0.569835
2.007	0.58916	0.534782	0.575414
2.01	0.578648	0.534448	0.570921
2.013	0.565775	0.541114	0.582664
2.016	0.590685	0.535631	0.583788
2.019	0.577285	0.540274	0.568382
2.022	0.58254	0.540406	0.568557
2.025	0.579233	0.530812	0.580968
2.028	0.577273	0.532994	0.560975
2.031	0.584473	0.523103	0.56465
2.034	0.574266	0.527156	0.569299
2.037	0.584136	0.531967	0.570914
2.04	0.5772	0.53133	0.566849
2.043	0.581724	0.531456	0.567675
2.046	0.57769	0.528221	0.563688
2.049	0.579675	0.527668	0.558276
2.052	0.58134	0.52189	0.562286
2.055	0.582085	0.514311	0.5627
2.058	0.583732	0.527669	0.568918
2.061	0.575693	0.530521	0.557842
2.064	0.574696	0.525046	0.54919
2.067	0.575382	0.520863	0.555927
2.07	0.571914	0.515277	0.556749
2.073	0.575315	0.525489	0.559631
2.076	0.561706	0.526354	0.569218
2.079	0.570685	0.525898	0.5526
2.082	0.576507	0.512901	0.559594
2.085	0.582004	0.527356	0.56175
2.088	0.575176	0.52289	0.550657
2.091	0.570086	0.516953	0.556841
2.094	0.572891	0.524551	0.548472
2.097	0.573199	0.51219	0.553127
2.1	0.573291	0.51251	0.559003
2.103	0.554484	0.520998	0.550192
2.106	0.566605	0.509595	0.56431
2.109	0.56872	0.513151	0.548954
2.112	0.568376	0.523833	0.558844
2.115	0.56205	0.510522	0.555293
2.118	0.570453	0.505499	0.545854
2.121	0.551781	0.51883	0.544902
2.124	0.576532	0.509227	0.554529
2.127	0.568151	0.509302	0.546312
2.13	0.569725	0.5124	0.542824
2.133	0.560495	0.518956	0.547076
2.136	0.560475	0.506936	0.550694
2.139	0.556089	0.507095	0.558966
2.142	0.563192	0.510777	0.548658
2.145	0.566075	0.510667	0.546612
2.148	0.556486	0.507932	0.55258
2.151	0.554298	0.5049	0.550205
2.154	0.548922	0.504058	0.537803
2.157	0.561492	0.510343	0.536708
2.16	0.549904	0.514023	0.529737
2.163	0.563157	0.506685	0.549403
2.166	0.569162	0.504271	0.541092
2.169	0.55832	0.50193	0.535486
2.172	0.554206	0.500953	0.537148
2.175	0.555253	0.51313	0.547039
2.178	0.553166	0.489629	0.533746
2.181	0.554765	0.499583	0.547086
2.184	0.551026	0.497705	0.534369
2.187	0.553312	0.506457	0.546295
2.19	0.543926	0.503278	0.541399
2.193	0.549782	0.49577	0.533764
2.196	0.54495	0.498434	0.545332
2.199	0.552704	0.502783	0.536867
2.202	0.557417	0.492476	0.539646
2.205	0.549741	0.486947	0.531231
2.208	0.543204	0.500824	0.535874
2.211	0.541384	0.504745	0.538882
2.214	0.5515	0.490593	0.523222
2.217	0.552741	0.489576	0.529727
2.22	0.548724	0.496057	0.540738
2.223	0.55065	0.497455	0.530979
2.226	0.543251	0.495302	0.538578
2.229	0.546078	0.490466	0.535726
2.232	0.545713	0.494952	0.531812
2.235	0.542305	0.483986	0.535957
2.238	0.552235	0.492274	0.537372
2.241	0.545426	0.485153	0.526932
2.244	0.549482	0.491045	0.524228
2.247	0.547599	0.491119	0.529156
2.25	0.542664	0.49053	0.527149
2.253	0.537792	0.490542	0.530815
2.256	0.543489	0.483363	0.528794
2.259	0.537984	0.494538	0.520319
2.262	0.534233	0.486491	0.525217
2.265	0.53922	0.473629	0.523733
2.268	0.552634	0.493221	0.525324
2.271	0.534513	0.485728	0.527462
2.274	0.541716	0.4865	0.521861
2.277	0.530893	0.488704	0.52793
2.28	0.543853	0.486967	0.518932
2.283	0.539784	0.482929	0.516924
2.286	0.536695	0.480117	0.519484
2.289	0.541902	0.486762	0.526151
2.292	0.528237	0.478768	0.524946
2.295	0.535636	0.476097	0.527158
2.298	0.534213	0.484303	0.515409
2.301	0.534918	0.488539	0.524982
2.304	0.539247	0.479709	0.519389
2.307	0.529372	0.477099	0.521426
2.31	0.534911	0.473178	0.523162
2.313	0.529155	0.48669	0.524213
2.316	0.527859	0.486063	0.512352
2.319	0.539487	0.483789	0.52148
2.322	0.519416	0.468403	0.514668
2.325	0.524159	0.476125	0.502176
2.328	0.517719	0.47941	0.519387
2.331	0.53097	0.474079	0.521356
2.334	0.533199	0.476762	0.517579
2.337	0.512026	0.478322	0.510408
2.34	0.530461	0.472152	0.51061
2.343	0.523957	0.473941	0.50734
2.346	0.527133	0.490172	0.518277
2.349	0.517089	0.477939	0.511715
2.352	0.534522	0.474893	0.511121
2.355	0.522581	0.465818	0.500614
2.358	0.53185	0.46999	0.510081
2.361	0.533485	0.463797	0.522334
2.364	0.521425	0.463816	0.502932
2.367	0.513395	0.471158	0.502046
2.37	0.525551	0.468043	0.506639
2.373	0.526309	0.468027	0.516191
2.376	0.517915	0.47062	0.510134
2.379	0.515303	0.466808	0.513048
2.382	0.524546	0.471102	0.504596
2.385	0.521921	0.459999	0.503576
2.388	0.514302	0.467609	0.503746
2.391	0.52127	0.465732	0.498117
2.394	0.528571	0.471831	0.495872
2.397	0.51987	0.461712	0.507189
2.4	0.502134	0.469641	0.507064
2.403	0.501728	0.45052	0.498754
2.406	0.523001	0.468973	0.496364
2.409	0.514948	0.464709	0.506135
2.412	0.517014	0.460799	0.502938
2.415	0.509756	0.458853	0.499626
2.418	0.519158	0.45618	0.502856
2.421	0.515407	0.456198	0.48962
2.424	0.516594	0.465852	0.49459
2.427	0.514042	0.456951	0.497282
2.43	0.512239	0.453207	0.51139
2.433	0.508863	0.459089	0.493978
2.436	0.508153	0.460659	0.490567
2.439	0.507007	0.451057	0.503554
2.442	0.511937	0.45823	0.502649
2.445	0.514358	0.459841	0.49805
2.448	0.505269	0.459123	0.493909
2.451	0.510812	0.448988	0.495336
2.454	0.501673	0.450653	0.491922
2.457	0.505643	0.452134	0.487754
2.46	0.508083	0.459776	0.49132
2.463	0.502634	0.450516	0.486991
2.466	0.503847	0.458738	0.489196
2.469	0.50129	0.456439	0.488468
2.472	0.500709	0.456448	0.491302
2.475	0.515771	0.465148	0.482609
2.478	0.498122	0.454185	0.497392
2.481	0.508529	0.455637	0.496567
2.484	0.495949	0.451175	0.489145
2.487	0.500114	0.454277	0.484282
2.49	0.495883	0.446528	0.489978
2.493	0.502634	0.44214	0.488009
2.496	0.5022	0.447692	0.479595
2.499	0.503136	0.449779	0.498206
2.502	0.507508	0.453671	0.488453
2.505	0.505002	0.449961	0.489773
2.508	0.498226	0.433942	0.490473
2.511	0.499195	0.441479	0.484432
2.514	0.505002	0.444109	0.480716
2.517	0.507254	0.43709	0.482622
2.52	0.489645	0.448254	0.472855
2.523	0.492615	0.440059	0.475602
2.526	0.488082	0.446054	0.483409
2.529	0.479098	0.446592	0.487229
2.532	0.492459	0.440499	0.488077
2.535	0.485801	0.449067	0.478713
2.538	0.494258	0.446423	0.476936
2.541	0.489172	0.445994	0.474632
2.544	0.481144	0.435931	0.470571
2.547	0.481611	0.436599	0.4783
2.55	0.501845	0.439666	0.474846
2.553	0.49165	0.435792	0.48005
2.556	0.483857	0.434659	0.478568
2.559	0.476751	0.437015	0.478653
2.562	0.48445	0.42463	0.479707
2.565	0.472769	0.441071	0.469077
2.568	0.47808	0.434477	0.466506
2.571	0.472174	0.430349	0.46846
2.574	0.486562	0.4348	0.466961
2.577	0.47353	0.4332	0.474148
2.58	0.476802	0.432251	0.469013
2.583	0.475529	0.424048	0.474808
2.586	0.48457	0.433269	0.464468
2.589	0.485279	0.426687	0.478021
2.592	0.483712	0.432528	0.463384
2.595	0.489948	0.446202	0.457382
2.598	0.479256	0.427738	0.460489
2.601	0.476765	0.430461	0.466651
2.604	0.476895	0.43244	0.46258
2.607	0.475657	0.421009	0.471877
2.61	0.469066	0.424676	0.467649
2.613	0.476018	0.426763	0.465839
2.616	0.479227	0.424503	0.45971
2.619	0.4763	0.428893	0.454687
2.622	0.461031	0.435148	0.461632
2.625	0.467966	0.413687	0.469532
2.628	0.470785	0.416906	0.464583
2.631	0.471759	0.418952	0.457813
2.634	0.470632	0.417081	0.463704
2.637	0.467576	0.42235	0.443604
2.64	0.472876	0.423992	0.464577
2.643	0.469201	0.421376	0.456587
2.646	0.470686	0.426908	0.458846
2.649	0.470976	0.407364	0.457012
2.652	0.471186	0.422258	0.461008
2.655	0.451195	0.417925	0.465229
2.658	0.469311	0.414545	0.455625
2.661	0.470985	0.421286	0.451842
2.664	0.460225	0.415677	0.446432
2.667	0.469928	0.408288	0.459953
2.67	0.464513	0.415164	0.442791
2.673	0.459189	0.416465	0.447974
2.676	0.456908	0.413378	0.442364
2.679	0.464576	0.410005	0.455615
2.682	0.457435	0.40918	0.45258
2.685	0.46934	0.397905	0.454596
2.688	0.460396	0.407631	0.455059
2.691	0.456697	0.407206	0.444519
2.694	0.455058	0.405976	0.437674
2.697	0.453523	0.412504	0.446897
2.7	0.459327	0.40533	0.43947
2.703	0.456029	0.410166	0.434284
2.706	0.459436	0.399413	0.445203
2.709	0.443906	0.410465	0.443685
2.712	0.451675	0.402228	0.437331
2.715	0.449954	0.409068	0.450609
2.718	0.450962	0.403829	0.440928
2.721	0.460079	0.406078	0.444415
2.724	0.444219	0.39746	0.441389
2.727	0.446545	0.404815	0.444394
2.73	0.442994	0.409615	0.442151
2.733	0.454417	0.394726	0.451172
2.736	0.458288	0.394459	0.443644
2.739	0.457504	0.401546	0.429746
2.742	0.443512	0.406848	0.44249
2.745	0.450319	0.400906	0.444155
2.748	0.447631	0.399418	0.439797
2.751	0.443972	0.412062	0.438895
2.754	0.443651	0.394015	0.442169
2.757	0.443934	0.400533	0.434095
2.76	0.446231	0.395912	0.432665
2.763	0.443012	0.388274	0.437882
2.766	0.450499	0.403781	0.43144
2.769	0.449086	0.397678	0.43228
2.772	0.434884	0.39164	0.426153
2.775	0.447561	0.392498	0.428677
2.778	0.447235	0.392914	0.423293
2.781	0.444161	0.400251	0.424176
2.784	0.443096	0.399019	0.431655
2.787	0.448088	0.3891	0.435875
2.79	0.430149	0.399122	0.432955
2.793	0.434549	0.387754	0.429068
2.796	0.441595	0.390703	0.426474
2.799	0.441088	0.389686	0.429241
2.802	0.44557	0.388537	0.434012
2.805	0.437636	0.382845	0.437622
2.808	0.438734	0.388883	0.432474
2.811	0.429267	0.391581	0.424011
2.814	0.445405	0.38986	0.424682
2.817	0.432299	0.387921	0.427806
2.82	0.436883	0.39945	0.417791
2.823	0.435738	0.39407	0.426481
2.826	0.442581	0.388609	0.42461
2.829	0.426794	0.390065	0.421643
2.832	0.442323	0.378657	0.4363
2.835	0.428931	0.387036	0.432139
2.838	0.436863	0.387715	0.423354
2.841	0.43584	0.387218	0.41892
2.844	0.4322	0.384338	0.42456
2.847	0.433806	0.395101	0.425427
2.85	0.44068	0.378114	0.421925
2.853	0.439495	0.38605	0.421424
2.856	0.427444	0.373793	0.419716
2.859	0.439746	0.3755	0.426774
2.862	0.434002	0.382281	0.425372
2.865	0.429472	0.37714	0.427233
2.868	0.431806	0.382118	0.411229
2.871	0.422663	0.376414	0.415489
2.874	0.429887	0.387198	0.426377
2.877	0.434055	0.376754	0.420577
2.88	0.433104	0.379813	0.415507
2.883	0.432526	0.37047	0.420003
2.886	0.423084	0.380252	0.411395
2.889	0.422394	0.371016	0.410795
2.892	0.426165	0.375161	0.415912
2.895	0.427494	0.382565	0.409829
2.898	0.4278	0.384444	0.415914
2.901	0.430608	0.382931	0.420857
2.904	0.42026	0.378179	0.412337
2.907	0.431625	0.376414	0.414956
2.91	0.428414	0.37916	0.408892
2.913	0.42673	0.374659	0.414699
2.916	0.426512	0.378472	0.417294
2.919	0.421662	0.374618	0.408044
2.922	0.432364	0.375975	0.415802
2.925	0.431433	0.369192	0.400551
2.928	0.42555	0.378152	0.408239
2.931	0.416004	0.371497	0.412586
2.934	0.423682	0.375207	0.409241
2.937	0.416882	0.37198	0.411249
2.94	0.422261	0.373722	0.409363
2.943	0.424601	0.371665	0.409825
2.946	0.417948	0.370847	0.411914
2.949	0.424653	0.369928	0.410719
2.952	0.414338	0.37279	0.408163
2.955	0.420546	0.37494	0.408277
2.958	0.421525	0.367763	0.395629
2.961	0.422383	0.366725	0.413329
2.964	0.422201	0.37425	0.408131
2.967	0.421238	0.359462	0.395227
2.97	0.422394	0.372625	0.40851
2.973	0.418964	0.372478	0.409874
2.976	0.422321	0.364049	0.397827
2.979	0.425716	0.362382	0.413198
2.982	0.413902	0.368726	0.406716
2.985	0.422556	0.365203	0.402167
2.988	0.412063	0.369666	0.414029
2.991	0.414773	0.357932	0.401421
2.994	0.412052	0.366989	0.387584
2.997	0.416921	0.364766	0.407204
3	0.414913	0.367646	0.398825
3.003	0.408092	0.366576	0.397727
3.006	0.422151	0.36674	0.402945
3.009	0.415383	0.370301	0.404486
3.012	0.408284	0.357578	0.400369
3.015	0.415595	0.360837	0.399797
3.018	0.412301	0.369317	0.398012
3.021	0.414429	0.364356	0.399352
3.024	0.406069	0.35819	0.40268
3.027	0.406292	0.362205	0.398724
3.03	0.416198	0.365078	0.402883
3.033	0.398918	0.36006	0.393312
3.036	0.417762	0.364322	0.404684
3.039	0.410315	0.356151	0.39699
3.042	0.419846	0.356517	0.396592
3.045	0.405137	0.366592	0.398211
3.048	0.407236	0.352461	0.39278
3.051	0.411231	0.352579	0.391237
3.054	0.406246	0.355759	0.392313
3.057	0.408839	0.363677	0.390228
3.06	0.406573	0.356798	0.393929
3.063	0.414244	0.35703	0.401164
3.066	0.407919	0.358389	0.3911
3.069	0.401846	0.353507	0.397765
3.072	0.40878	0.356995	0.394953
3.075	0.411249	0.358656	0.388883
3.078	0.409038	0.359745	0.394592
3.081	0.405959	0.35188	0.393187
3.084	0.40187	0.353639	0.388162
3.087	0.394322	0.356965	0.391759
3.09	0.40806	0.356387	0.392443
3.093	0.394283	0.348726	0.38802
3.096	0.401462	0.347896	0.392412
3.099	0.402788	0.361462	0.390068
3.102	0.404657	0.343536	0.393141
3.105	0.399079	0.358814	0.386435
3.108	0.40152	0.349593	0.388894
3.111	0.402128	0.354253	0.390109
3.114	0.39461	0.351805	0.392573
3.117	0.392298	0.360746	0.376757
3.12	0.402338	0.35507	0.389211
3.123	0.396546	0.347718	0.388284
3.126	0.406032	0.345636	0.39224
3.129	0.403933	0.354292	0.376557
3.132	0.394529	0.35283	0.38707
3.135	0.402909	0.352413	0.384289
3.138	0.393498	0.346907	0.381291
3.141	0.407703	0.34277	0.388889
3.144	0.4053	0.352075	0.382481
3.147	0.393964	0.354829	0.389822
3.15	0.39537	0.351523	0.380219
3.153	0.39293	0.343608	0.379455
3.156	0.386478	0.346277	0.378738
3.159	0.395581	0.336198	0.384397
3.162	0.391049	0.347879	0.386217
3.165	0.391683	0.344929	0.380904
3.168	0.388074	0.348868	0.387735
3.171	0.39483	0.347586	0.374269
3.174	0.387393	0.341126	0.373112
3.177	0.39347	0.34172	0.388403
3.18	0.389892	0.343866	0.383489
3.183	0.391205	0.343911	0.379385
3.186	0.385227	0.339485	0.380618
3.189	0.386142	0.34697	0.376376
3.192	0.375257	0.33966	0.378428
3.195	0.3866	0.342821	0.385246
3.198	0.387855	0.335969	0.376561
3.201	0.390311	0.328467	0.382145
3.204	0.381157	0.342256	0.381943
3.207	0.391146	0.340483	0.375537
3.21	0.382825	0.335565	0.383325
3.213	0.391111	0.342836	0.373349
3.216	0.382209	0.3358	0.385432
3.219	0.378338	0.341721	0.37442
3.222	0.381827	0.329702	0.377061
3.225	0.393556	0.33883	0.373622
3.228	0.391605	0.343454	0.369756
3.231	0.381269	0.340067	0.378379
3.234	0.37964	0.342855	0.375262
3.237	0.396907	0.342927	0.36532
3.24	0.383327	0.335621	0.371879
3.243	0.379252	0.339564	0.363283
3.246	0.37706	0.333311	0.371003
3.249	0.382337	0.334807	0.365826
3.252	0.37562	0.335207	0.379316
3.255	0.373417	0.332724	0.372647
3.258	0.386835	0.334889	0.377115
3.261	0.383563	0.33638	0.374316
3.264	0.376298	0.330548	0.37243
3.267	0.379232	0.323732	0.371981
3.27	0.371847	0.338417	0.380331
3.273	0.373922	0.328761	0.36426
3.276	0.38423	0.337019	0.360909
3.279	0.386375	0.33178	0.368244
3.282	0.380368	0.328892	0.36724
3.285	0.373535	0.33211	0.37854
3.288	0.379647	0.325067	0.367027
3.291	0.379376	0.326073	0.374876
3.294	0.377373	0.334162	0.362889
3.297	0.373186	0.336382	0.373315
3.3	0.37779	0.335247	0.367087
3.303	0.376706	0.329562	0.367227
3.306	0.383504	0.334378	0.367153
3.309	0.386358	0.325813	0.363048
3.312	0.37391	0.321994	0.369388
3.315	0.378681	0.332685	0.370865
3.318	0.375236	0.324616	0.364557
3.321	0.373125	0.32004	0.364116
3.324	0.386762	0.329965	0.362793
3.327	0.37677	0.340059	0.35747
3.33	0.378742	0.326635	0.373755
3.333	0.384293	0.327104	0.363488
3.336	0.374086	0.332437	0.363121
3.339	0.377193	0.331613	0.36344
3.342	0.369272	0.326061	0.367981
3.345	0.366937	0.328751	0.365081
3.348	0.381892	0.31869	0.364749
3.351	0.364797	0.323581	0.36322
3.354	0.374193	0.322585	0.36433
3.357	0.375027	0.326984	0.370882
3.36	0.37949	0.328795	0.364057
3.363	0.367509	0.32061	0.363512
3.366	0.372854	0.325763	0.357363
3.369	0.373274	0.313638	0.357914
3.372	0.376162	0.32021	0.368898
3.375	0.365334	0.320573	0.355199
3.378	0.382451	0.320673	0.360222
3.381	0.373137	0.317634	0.357601
3.384	0.369239	0.319268	0.351958
3.387	0.372874	0.330026	0.363718
3.39	0.367083	0.325668	0.356752
3.393	0.379236	0.316632	0.362831
3.396	0.360719	0.323432	0.351423
3.399	0.386753	0.323404	0.36012
3.402	0.365921	0.312982	0.357896
3.405	0.366922	0.324052	0.357004
3.408	0.369429	0.32973	0.355967
3.411	0.372896	0.322635	0.353447
3.414	0.366334	0.322524	0.349713
3.417	0.365849	0.324417	0.356758
3.42	0.364279	0.315291	0.356065
3.423	0.368408	0.320084	0.353813
3.426	0.367219	0.3143	0.357436
3.429	0.361548	0.322675	0.362842
3.432	0.366802	0.32106	0.353564
3.435	0.357276	0.320942	0.355952
3.438	0.360812	0.31102	0.357335
3.441	0.358837	0.320629	0.348428
3.444	0.369083	0.318245	0.348978
3.447	0.357528	0.313932	0.357759
3.45	0.361243	0.319176	0.362151
3.453	0.365834	0.313413	0.351437
3.456	0.367255	0.316837	0.351646
3.459	0.365168	0.316852	0.3533
3.462	0.357507	0.319089	0.347649
3.465	0.362807	0.319178	0.35354
3.468	0.362666	0.313004	0.353633
3.471	0.356538	0.313937	0.359073
3.474	0.350496	0.315583	0.358269
3.477	0.364583	0.311286	0.345668
3.48	0.352508	0.310599	0.356188
3.483	0.365629	0.312639	0.347925
3.486	0.361857	0.31941	0.351021
3.489	0.356745	0.30746	0.350849
3.492	0.358786	0.311156	0.35386
3.495	0.363759	0.318387	0.344123
3.498	0.361934	0.308012	0.352676
3.501	0.360419	0.30947	0.340433
3.504	0.358633	0.309013	0.343561
3.507	0.353474	0.31011	0.354255
3.51	0.352795	0.311992	0.343143
3.513	0.359636	0.302404	0.342314
3.516	0.359914	0.314116	0.34021
3.519	0.355541	0.313304	0.354632
3.522	0.358584	0.310689	0.348391
3.525	0.34332	0.305984	0.338793
3.528	0.358027	0.299187	0.352252
3.531	0.353433	0.299807	0.344999
3.534	0.353446	0.310869	0.342158
3.537	0.347029	0.303559	0.342031
3.54	0.3473	0.300453	0.348838
3.543	0.353138	0.301344	0.339024
3.546	0.357588	0.306068	0.340479
3.549	0.349721	0.302754	0.341762
3.552	0.345302	0.309453	0.333678
3.555	0.352194	0.309058	0.344667
3.558	0.351834	0.299479	0.334754
3.561	0.361483	0.308813	0.343456
3.564	0.34517	0.305792	0.344072
3.567	0.355478	0.303438	0.337836
3.57	0.354855	0.305994	0.337416
3.573	0.341909	0.301612	0.3304
3.576	0.342041	0.301368	0.329344
3.579	0.344182	0.299998	0.332387
3.582	0.350223	0.299274	0.337585
3.585	0.341693	0.30488	0.335844
3.588	0.354428	0.293925	0.329724
3.591	0.344356	0.300135	0.331149
3.594	0.341926	0.297041	0.33829
3.597	0.327882	0.303992	0.321912
3.6	0.338409	0.298208	0.339304
3.603	0.337651	0.296992	0.333187
3.606	0.336204	0.296158	0.33116
3.609	0.342895	0.291882	0.320284
3.612	0.334027	0.295608	0.320792
3.615	0.345551	0.29274	0.32942
3.618	0.348261	0.292263	0.341787
3.621	0.347381	0.298594	0.334965
3.624	0.343398	0.290645	0.329896
3.627	0.338122	0.2894	0.329796
3.63	0.33428	0.29628	0.319783
3.633	0.334138	0.304062	0.330108
3.636	0.333948	0.286454	0.332577
3.639	0.344118	0.292222	0.324396
3.642	0.33629	0.293567	0.324028
3.645	0.331396	0.29117	0.329686
3.648	0.339857	0.287076	0.328785
3.651	0.338499	0.287707	0.333886
3.654	0.335146	0.291006	0.325519
3.657	0.329708	0.292315	0.32481
3.66	0.337369	0.287384	0.317963
3.663	0.330606	0.294337	0.317585
3.666	0.332967	0.283939	0.325611
3.669	0.3349	0.291758	0.327529
3.672	0.32919	0.286133	0.325837
3.675	0.337854	0.292168	0.318196
3.678	0.319256	0.2809	0.32084
3.681	0.332023	0.291415	0.320459
3.684	0.340597	0.286457	0.322806
3.687	0.322515	0.283803	0.323754
3.69	0.329117	0.288277	0.320029
3.693	0.338837	0.285621	0.315519
3.696	0.328594	0.285941	0.32051
3.699	0.321327	0.286427	0.320759
3.702	0.328832	0.288249	0.327921
3.705	0.323714	0.286334	0.325422
3.708	0.330889	0.289516	0.325038
3.711	0.335108	0.278415	0.318898
3.714	0.325392	0.274595	0.316563
3.717	0.32669	0.282497	0.319998
3.72	0.334146	0.282856	0.324031
3.723	0.326539	0.280449	0.316216
3.726	0.327469	0.283141	0.312654
3.729	0.32656	0.280463	0.319904
3.732	0.328379	0.282589	0.315099
3.735	0.32453	0.286354	0.312996
3.738	0.326859	0.284957	0.312881
3.741	0.32282	0.281324	0.316481
3.744	0.3272	0.282432	0.31594
3.747	0.330235	0.279085	0.316467
3.75	0.32964	0.282218	0.310195
3.753	0.324871	0.2719	0.314205
3.756	0.319494	0.281646	0.30809
3.759	0.323165	0.274724	0.316544
3.762	0.32026	0.277631	0.308184
3.765	0.333812	0.281376	0.310395
3.768	0.317797	0.283796	0.313405
3.771	0.320935	0.278657	0.31212
3.774	0.319917	0.272076	0.318269
3.777	0.310807	0.273519	0.307637
3.78	0.324613	0.27349	0.318099
3.783	0.316151	0.27477	0.306391
3.786	0.32214	0.276387	0.314822
3.789	0.310755	0.277973	0.314738
3.792	0.317053	0.275279	0.3143
3.795	0.314631	0.28234	0.312394
3.798	0.316132	0.276844	0.305884
3.801	0.311944	0.270635	0.307515
3.804	0.310435	0.282029	0.311623
3.807	0.322223	0.268854	0.310932
3.81	0.314493	0.271568	0.303181
3.813	0.313973	0.279511	0.310088
3.816	0.312777	0.27094	0.304223
3.819	0.308051	0.27974	0.302299
3.822	0.31604	0.266046	0.308235
3.825	0.30727	0.269094	0.302144
3.828	0.311648	0.271692	0.299104
3.831	0.313303	0.270154	0.300788
3.834	0.308411	0.264851	0.303071
3.837	0.318771	0.272813	0.304382
3.84	0.315108	0.267369	0.311563
3.843	0.315749	0.264855	0.299193
3.846	0.315656	0.267637	0.304649
3.849	0.319724	0.266284	0.295699
3.852	0.306968	0.263479	0.30148
3.855	0.306141	0.27167	0.300832
3.858	0.307147	0.26265	0.30315
3.861	0.304536	0.2682	0.303933
3.864	0.308429	0.269189	0.305092
3.867	0.30098	0.263897	0.301587
3.87	0.30913	0.273129	0.303355
3.873	0.309731	0.265663	0.301364
3.876	0.311539	0.265558	0.296896
3.879	0.299074	0.257261	0.300718
3.882	0.302029	0.261007	0.303787
3.885	0.311622	0.268164	0.300554
3.888	0.312697	0.270857	0.296099
3.891	0.314312	0.267269	0.296584
3.894	0.316224	0.261608	0.312998
3.897	0.311516	0.265737	0.295545
3.9	0.303702	0.258998	0.299545
3.903	0.303221	0.253344	0.299895
3.906	0.303816	0.256887	0.295795
3.909	0.297486	0.255847	0.304337
3.912	0.302791	0.264909	0.293882
3.915	0.298651	0.262867	0.297385
3.918	0.308941	0.260452	0.292305
3.921	0.30077	0.260692	0.297382
3.924	0.300421	0.257915	0.294109
3.927	0.303147	0.264947	0.285326
3.93	0.300224	0.258022	0.295539
3.933	0.299514	0.250366	0.294938
3.936	0.299923	0.256039	0.292251
3.939	0.308143	0.257652	0.296458
3.942	0.307692	0.258738	0.285017
3.945	0.302335	0.263598	0.2897
3.948	0.297495	0.25663	0.297402
3.951	0.300158	0.265294	0.28633
3.954	0.304838	0.258184	0.277698
3.957	0.307855	0.250194	0.294968
3.96	0.297003	0.252474	0.289351
3.963	0.303095	0.256736	0.291325
3.966	0.295777	0.249758	0.286967
3.969	0.297656	0.251115	0.289072
3.972	0.290756	0.259883	0.294105
3.975	0.294515	0.258142	0.281349
3.978	0.293295	0.253315	0.28725
3.981	0.292909	0.254259	0.287866
3.984	0.295399	0.24776	0.283226
3.987	0.300359	0.253373	0.285399
3.99	0.300324	0.250525	0.281876
3.993	0.29418	0.245749	0.288813
3.996	0.29584	0.247866	0.28989
3.999	0.298695	0.249945	0.279869
4.002	0.295319	0.256267	0.28196
4.005	0.291855	0.261713	0.284681
4.008	0.300199	0.250686	0.281226
4.011	0.290678	0.252129	0.275322
4.014	0.291549	0.245595	0.290329
4.017	0.307099	0.240421	0.286655
4.02	0.293145	0.246306	0.284378
4.023	0.294671	0.246588	0.278738
4.026	0.301576	0.24406	0.289215
4.029	0.296032	0.24745	0.285697
4.032	0.294501	0.250763	0.277948
4.035	0.299501	0.250405	0.282607
4.038	0.283031	0.254529	0.279132
4.041	0.294282	0.243145	0.279966
4.044	0.294825	0.250771	0.280931
4.047	0.292431	0.245573	0.280522
4.05	0.292893	0.24526	0.282211
4.053	0.298287	0.253973	0.280183
4.056	0.294353	0.241362	0.275222
4.059	0.285862	0.244001	0.278808
4.062	0.292132	0.243451	0.279793
4.065	0.289415	0.244975	0.279081
4.068	0.285749	0.237582	0.280833
4.071	0.29001	0.253432	0.274709
4.074	0.283818	0.244796	0.284254
4.077	0.284954	0.24833	0.281592
4.08	0.290693	0.252916	0.272886
4.083	0.28203	0.246509	0.268226
4.086	0.287704	0.247204	0.280491
4.089	0.288637	0.241068	0.282796
4.092	0.291022	0.240861	0.28055
4.095	0.283475	0.242488	0.275703
4.098	0.287551	0.242804	0.280727
4.101	0.286758	0.243335	0.282467
4.104	0.285809	0.251758	0.27652
4.107	0.292218	0.245657	0.279194
4.11	0.290181	0.24771	0.282694
4.113	0.292479	0.244397	0.273573
4.116	0.288365	0.245436	0.275757
4.119	0.286476	0.24954	0.278783
4.122	0.283767	0.247679	0.2719
4.125	0.291814	0.256035	0.271822
4.128	0.27912	0.244897	0.272738
4.131	0.287797	0.243666	0.286726
4.134	0.284445	0.247551	0.279871
4.137	0.28182	0.239135	0.274462
4.14	0.286751	0.239864	0.275746
4.143	0.283504	0.236573	0.277344
4.146	0.291927	0.240109	0.278059
4.149	0.283319	0.237977	0.271626
4.152	0.289334	0.242379	0.276187
4.155	0.28224	0.243189	0.273626
4.158	0.28662	0.244625	0.268604
4.161	0.283965	0.240913	0.278613
4.164	0.291153	0.242941	0.278493
4.167	0.286622	0.240381	0.279913
4.17	0.292037	0.238031	0.270527
4.173	0.28736	0.245996	0.272492
4.176	0.288344	0.241116	0.276194
4.179	0.286617	0.241586	0.273896
4.182	0.284629	0.24067	0.269014
4.185	0.281955	0.232833	0.274791
4.188	0.277318	0.238156	0.270205
4.191	0.284884	0.23727	0.265722
4.194	0.282672	0.243515	0.278017
4.197	0.271443	0.234932	0.276345
4.2	0.284627	0.23772	0.266015
4.203	0.282243	0.238405	0.27335
4.206	0.280509	0.240716	0.276208
4.209	0.282422	0.23852	0.272876
4.212	0.282421	0.240238	0.269194
4.215	0.278445	0.236189	0.274602
4.218	0.277821	0.239018	0.27559
4.221	0.281719	0.243893	0.274528
4.224	0.270975	0.236512	0.26829
4.227	0.276423	0.2377	0.267247
4.23	0.277217	0.239655	0.274687
4.233	0.277404	0.2364	0.266339
4.236	0.27037	0.239998	0.269031
4.239	0.274194	0.229145	0.269332
4.242	0.268284	0.23041	0.264449
4.245	0.282785	0.235261	0.267992
4.248	0.272948	0.22598	0.269556
4.251	0.275132	0.229106	0.265845
4.254	0.274463	0.235241	0.268768
4.257	0.274467	0.237301	0.273852
4.26	0.276686	0.234874	0.263907
4.263	0.267326	0.240882	0.261682
4.266	0.268708	0.226448	0.271182
4.269	0.268095	0.230761	0.264981
4.272	0.276018	0.230988	0.265527
4.275	0.266614	0.231506	0.266763
4.278	0.277602	0.235163	0.268282
4.281	0.274244	0.230584	0.262173
4.284	0.270011	0.227567	0.26573
4.287	0.272074	0.228913	0.26327
4.29	0.263245	0.2305	0.253738
4.293	0.278249	0.239903	0.260684
4.296	0.272677	0.230126	0.259875
4.299	0.274413	0.223636	0.268324
4.302	0.274375	0.229349	0.259884
4.305	0.274218	0.230918	0.269867
4.308	0.276445	0.224915	0.260087
4.311	0.276163	0.234559	0.260566
4.314	0.271456	0.229926	0.260086
4.317	0.275029	0.229339	0.265105
4.32	0.268938	0.224015	0.259857
4.323	0.273754	0.225448	0.257603
4.326	0.267667	0.223844	0.25958
4.329	0.269283	0.227695	0.265271
4.332	0.262965	0.231792	0.256114
4.335	0.266743	0.231465	0.262616
4.338	0.272581	0.231382	0.261264
4.341	0.260079	0.224613	0.263061
4.344	0.263046	0.225002	0.255766
4.347	0.262754	0.227737	0.261027
4.35	0.265212	0.232049	0.260876
4.353	0.266047	0.233199	0.262095
4.356	0.265943	0.224623	0.253499
4.359	0.273056	0.227028	0.258613
4.362	0.265547	0.21879	0.255049
4.365	0.264975	0.227287	0.252501
4.368	0.269637	0.231538	0.247154
4.371	0.269782	0.224115	0.251547
4.374	0.268271	0.224401	0.25366
4.377	0.260383	0.227011	0.253112
4.38	0.269179	0.217264	0.250928
4.383	0.26631	0.225594	0.255754
4.386	0.267576	0.225286	0.252472
4.389	0.254783	0.227056	0.246816
4.392	0.273402	0.223808	0.250454
4.395	0.264678	0.21994	0.252201
4.398	0.265776	0.218928	0.254972
4.401	0.26606	0.227274	0.250638
4.404	0.266455	0.216826	0.25176
4.407	0.264478	0.224603	0.257183
4.41	0.259376	0.221867	0.255155
4.413	0.265193	0.221417	0.252869
4.416	0.25841	0.227848	0.254326
4.419	0.267449	0.22232	0.247363
4.422	0.255835	0.227445	0.251676
4.425	0.254227	0.220924	0.248061
4.428	0.258544	0.228661	0.248744
4.431	0.261472	0.22743	0.246236
4.434	0.261764	0.223475	0.253947
4.437	0.256037	0.219358	0.253934
4.44	0.259422	0.216907	0.24885
4.443	0.254037	0.216043	0.246308
4.446	0.258922	0.223243	0.251944
4.449	0.262073	0.21592	0.246664
4.452	0.256451	0.211223	0.249721
4.455	0.257019	0.227016	0.257431
4.458	0.251745	0.218408	0.247284
4.461	0.25576	0.215036	0.246753
4.464	0.260304	0.218677	0.25403
4.467	0.254151	0.225422	0.253027
4.47	0.255677	0.215968	0.247702
4.473	0.251206	0.222981	0.252978
4.476	0.259676	0.218344	0.245508
4.479	0.26375	0.218205	0.248875
4.482	0.257031	0.223891	0.254089
4.485	0.257528	0.214227	0.253946
4.488	0.259555	0.215356	0.244916
4.491	0.249112	0.218866	0.246864
4.494	0.255796	0.225016	0.242154
4.497	0.260045	0.215988	0.253869
4.5	0.257896	0.211999	0.239593
4.503	0.26058	0.223115	0.251744
4.506	0.251506	0.213521	0.254829
4.509	0.253425	0.213748	0.243579
4.512	0.249909	0.215771	0.250129
4.515	0.263514	0.215223	0.248764
4.518	0.249928	0.219679	0.2476
4.521	0.254921	0.215013	0.241624
4.524	0.261544	0.212851	0.246134
4.527	0.252849	0.213613	0.243913
4.53	0.257141	0.210718	0.237057
4.533	0.26661	0.211632	0.248817
4.536	0.248467	0.211125	0.246872
4.539	0.252639	0.214315	0.241066
4.542	0.257901	0.213974	0.252085
4.545	0.2534	0.218335	0.242153
4.548	0.250867	0.210581	0.243849
4.551	0.253454	0.223152	0.240468
4.554	0.2497	0.209884	0.240911
4.557	0.248104	0.215303	0.240732
4.56	0.25497	0.219488	0.247497
4.563	0.253002	0.213948	0.242355
4.566	0.250101	0.209462	0.241857
4.569	0.246775	0.212945	0.235434
4.572	0.252887	0.206605	0.240061
4.575	0.248786	0.215745	0.240245
4.578	0.249319	0.213847	0.246014
4.581	0.249669	0.209581	0.240298
4.584	0.255125	0.212153	0.230877
4.587	0.246826	0.204844	0.241799
4.59	0.244312	0.210012	0.237344
4.593	0.246461	0.210438	0.235363
4.596	0.249742	0.202478	0.238883
4.599	0.247847	0.208983	0.242202
4.602	0.24917	0.208955	0.236936
4.605	0.245826	0.205218	0.237963
4.608	0.242733	0.202379	0.240972
4.611	0.253796	0.209393	0.231176
4.614	0.250539	0.205432	0.2331
4.617	0.245679	0.206124	0.233813
4.62	0.242251	0.204658	0.241371
4.623	0.238121	0.205319	0.242074
4.626	0.241304	0.204445	0.240788
4.629	0.237874	0.201987	0.233186
4.632	0.239413	0.206504	0.235318
4.635	0.237184	0.203315	0.22793
4.638	0.247739	0.20418	0.240065
4.641	0.243004	0.204035	0.240365
4.644	0.241206	0.201333	0.232864
4.647	0.241004	0.1977	0.242463
4.65	0.238639	0.200616	0.23505
4.653	0.246367	0.201259	0.232818
4.656	0.236361	0.204743	0.229603
4.659	0.237393	0.206851	0.226833
4.662	0.244795	0.203384	0.23566
4.665	0.236406	0.199568	0.227658
4.668	0.236899	0.20367	0.230549
4.671	0.238163	0.199048	0.232935
4.674	0.240107	0.202284	0.234138
4.677	0.238109	0.20044	0.232979
4.68	0.235694	0.200074	0.223407
4.683	0.242345	0.193585	0.23223
4.686	0.230013	0.196273	0.227111
4.689	0.237908	0.196335	0.231735
4.692	0.239125	0.200849	0.224374
4.695	0.235443	0.204535	0.225608
4.698	0.231226	0.202224	0.230432
4.701	0.232751	0.199724	0.228364
4.704	0.237864	0.198691	0.227541
4.707	0.23873	0.197549	0.229246
4.71	0.226189	0.193491	0.226611
4.713	0.240665	0.195015	0.224453
4.716	0.23904	0.196621	0.232712
4.719	0.233453	0.199805	0.226162
4.722	0.229961	0.197515	0.224758
4.725	0.226321	0.200067	0.228047
4.728	0.232808	0.195818	0.221369
4.731	0.235543	0.194655	0.225836
4.734	0.231041	0.193002	0.224667
4.737	0.233022	0.191631	0.221046
4.74	0.229534	0.195072	0.221017
4.743	0.232647	0.196226	0.211671
4.746	0.230793	0.195572	0.223449
4.749	0.234615	0.183149	0.221217
4.752	0.230974	0.190683	0.220215
4.755	0.231426	0.195689	0.219439
4.758	0.232995	0.193422	0.222542
4.761	0.228352	0.199257	0.225376
4.764	0.227954	0.19157	0.217891
4.767	0.226397	0.198741	0.224145
4.77	0.229736	0.194672	0.219933
4.773	0.230962	0.193837	0.222527
4.776	0.236888	0.195986	0.221965
4.779	0.230756	0.195094	0.217781
4.782	0.229373	0.195302	0.22532
4.785	0.223528	0.194547	0.221259
4.788	0.225427	0.1904	0.217693
4.791	0.229454	0.192037	0.218937
4.794	0.233034	0.189082	0.220186
4.797	0.225609	0.193843	0.225554
4.8	0.230118	0.19224	0.228009
4.803	0.222704	0.189729	0.222258
4.806	0.222646	0.191879	0.221674
4.809	0.227436	0.189749	0.226629
4.812	0.224269	0.187147	0.213525
4.815	0.229243	0.185997	0.213727
4.818	0.227591	0.188198	0.215174
4.821	0.229766	0.195069	0.22696
4.824	0.223098	0.186752	0.218035
4.827	0.231298	0.190374	0.21603
4.83	0.215489	0.185663	0.21847
4.833	0.218404	0.184292	0.219873
4.836	0.229807	0.193104	0.220108
4.839	0.232468	0.184737	0.218389
4.842	0.220506	0.189822	0.220841
4.845	0.221772	0.194095	0.21411
4.848	0.222004	0.182702	0.226827
4.851	0.221335	0.189119	0.216656
4.854	0.222556	0.187622	0.217315
4.857	0.217505	0.188313	0.210978
4.86	0.22119	0.188259	0.220221
4.863	0.223784	0.191808	0.216026
4.866	0.217176	0.183428	0.214916
4.869	0.225266	0.189528	0.207301
4.872	0.222721	0.186242	0.212081
4.875	0.221795	0.185246	0.20917
4.878	0.218318	0.179168	0.21356
4.881	0.219369	0.183722	0.214609
4.884	0.218979	0.182752	0.216452
4.887	0.221227	0.192115	0.218193
4.89	0.229009	0.181141	0.208218
4.893	0.218621	0.185863	0.219579
4.896	0.221877	0.18993	0.219644
4.899	0.220642	0.182526	0.21326
4.902	0.221064	0.190023	0.211362
4.905	0.217874	0.182391	0.207805
4.908	0.21465	0.182049	0.207359
4.911	0.218256	0.181909	0.221241
4.914	0.224503	0.181336	0.206184
4.917	0.221021	0.185939	0.211856
4.92	0.218519	0.181653	0.203937
4.923	0.21641	0.180795	0.217615
4.926	0.219778	0.184193	0.212993
4.929	0.217381	0.18114	0.21448
4.932	0.214281	0.189498	0.210321
4.935	0.22166	0.181107	0.209716
4.938	0.222161	0.181778	0.212126
4.941	0.217991	0.184782	0.21548
4.944	0.214562	0.188206	0.21182
4.947	0.215283	0.175773	0.208891
4.95	0.216142	0.182715	0.214441
4.953	0.216481	0.17999	0.210765
4.956	0.210807	0.185879	0.210015
4.959	0.21643	0.178422	0.217246
4.962	0.215743	0.181172	0.212215
4.965	0.21326	0.178651	0.205887
4.968	0.212913	0.178813	0.209476
4.971	0.212118	0.174513	0.212761
4.974	0.214345	0.174482	0.205078
4.977	0.210625	0.18261	0.212344
4.98	0.211371	0.174144	0.207179
4.983	0.206173	0.180395	0.20513
4.986	0.221884	0.173043	0.205979
4.989	0.215256	0.177087	0.203384
4.992	0.222143	0.174366	0.199197
4.995	0.20982	0.18055	0.210315
4.998	0.220679	0.177607	0.20916
5.001	0.219962	0.174275	0.211059
5.004	0.207449	0.170902	0.204997
5.007	0.214646	0.1786	0.203539
5.01	0.207039	0.17489	0.210781
5.013	0.206288	0.176801	0.207755
5.016	0.211428	0.176408	0.198728
5.019	0.207803	0.17853	0.207271
5.022	0.213605	0.177326	0.210851
5.025	0.206323	0.172097	0.198954
5.028	0.210458	0.174012	0.202707
5.031	0.219901	0.172386	0.204096
5.034	0.21142	0.169381	0.197222
5.037	0.212971	0.170734	0.203713
5.04	0.210664	0.176779	0.202691
5.043	0.204565	0.174251	0.208673
5.046	0.210794	0.170662	0.205212
5.049	0.208217	0.176849	0.197964
5.052	0.212018	0.167731	0.198888
5.055	0.212126	0.174485	0.199416
5.058	0.207683	0.168562	0.203859
5.061	0.203854	0.177453	0.20262
5.064	0.211817	0.174991	0.201468
5.067	0.207958	0.174616	0.194929
5.07	0.208677	0.173905	0.202585
5.073	0.199087	0.172476	0.199151
5.076	0.206568	0.17361	0.201675
5.079	0.207842	0.170607	0.197562
5.082	0.203295	0.181519	0.19883
5.085	0.201053	0.171713	0.200063
5.088	0.203162	0.169252	0.202234
5.091	0.2087	0.178191	0.198175
5.094	0.210129	0.172787	0.199648
5.097	0.208822	0.170111	0.195178
5.1	0.207226	0.174771	0.200364
5.103	0.208672	0.178011	0.195687
5.106	0.205541	0.174203	0.199135
5.109	0.206556	0.172692	0.199084
5.112	0.201749	0.171093	0.1972
5.115	0.20431	0.164384	0.199343
5.118	0.209525	0.175252	0.197353
5.121	0.203519	0.171631	0.198061
5.124	0.212616	0.17398	0.196845
5.127	0.203561	0.168687	0.196619
5.13	0.20979	0.170815	0.195528
5.133	0.201683	0.170645	0.192617
5.136	0.202645	0.166683	0.197927
5.139	0.207325	0.167141	0.195021
5.142	0.205997	0.167485	0.194487
5.145	0.208266	0.17329	0.195871
5.148	0.19953	0.168069	0.195551
5.151	0.193589	0.1696	0.201671
5.154	0.204008	0.16694	0.196511
5.157	0.2081	0.165125	0.195019
5.16	0.204624	0.170432	0.19094
5.163	0.202789	0.175191	0.195828
5.166	0.203001	0.172665	0.191251
5.169	0.197238	0.168982	0.198961
5.172	0.208555	0.16338	0.193259
5.175	0.206545	0.168969	0.193662
5.178	0.205053	0.163947	0.191975
5.181	0.201408	0.168805	0.193021
5.184	0.196754	0.169345	0.191174
5.187	0.204506	0.167591	0.190344
5.19	0.204137	0.166859	0.198598
5.193	0.198764	0.167708	0.199172
5.196	0.202333	0.171181	0.192755
5.199	0.197844	0.159394	0.197813
5.202	0.196947	0.163021	0.191832
5.205	0.197033	0.170597	0.185044
5.208	0.207109	0.165082	0.190772
5.211	0.201524	0.16658	0.190271
5.214	0.198566	0.172622	0.187839
5.217	0.204059	0.16712	0.189805
5.22	0.203605	0.165112	0.191993
5.223	0.197666	0.170358	0.184004
5.226	0.197992	0.163275	0.195547
5.229	0.201209	0.159605	0.190929
5.232	0.19899	0.1637	0.193247
5.235	0.200991	0.164016	0.186393
5.238	0.195936	0.170207	0.193104
5.241	0.194584	0.170177	0.193463
5.244	0.190932	0.166541	0.191454
5.247	0.196581	0.169346	0.190616
5.25	0.196755	0.1599	0.191149
5.253	0.201399	0.165298	0.185954
5.256	0.194065	0.159034	0.187225
5.259	0.194821	0.170457	0.18746
5.262	0.193682	0.163327	0.191
5.265	0.198058	0.162482	0.183641
5.268	0.200309	0.166417	0.192306
5.271	0.201602	0.160428	0.191629
5.274	0.197916	0.163675	0.187159
5.277	0.205186	0.161241	0.188088
5.28	0.203495	0.164591	0.187196
5.283	0.206626	0.163897	0.186138
5.286	0.201061	0.162137	0.189502
5.289	0.196809	0.163653	0.187212
5.292	0.198502	0.163673	0.184165
5.295	0.196081	0.158966	0.18304
5.298	0.202758	0.154471	0.185341
5.301	0.19739	0.161342	0.186759
5.304	0.192131	0.166823	0.190561
5.307	0.1926	0.168046	0.189378
5.31	0.197807	0.160648	0.186728
5.313	0.200127	0.156783	0.183576
5.316	0.200177	0.160628	0.185689
5.319	0.191774	0.161888	0.190889
5.322	0.195818	0.160396	0.190608
5.325	0.192017	0.162152	0.18727
5.328	0.18662	0.161851	0.191342
5.331	0.195426	0.159509	0.187589
5.334	0.193718	0.164232	0.185219
5.337	0.196282	0.154947	0.176748
5.34	0.189946	0.16268	0.19021
5.343	0.196611	0.158449	0.185399
5.346	0.19132	0.165393	0.193179
5.349	0.188451	0.152047	0.179239
5.352	0.187848	0.159841	0.18257
5.355	0.197168	0.158176	0.182932
5.358	0.189963	0.157189	0.190549
5.361	0.194288	0.160776	0.183729
5.364	0.192802	0.160008	0.181298
5.367	0.190288	0.162802	0.182146
5.37	0.190881	0.160654	0.178438
5.373	0.195784	0.160146	0.183901
5.376	0.185451	0.15651	0.184575
5.379	0.19418	0.157746	0.182226
5.382	0.19955	0.156149	0.186833
5.385	0.192673	0.15306	0.184264
5.388	0.187005	0.156418	0.181659
5.391	0.186398	0.159548	0.185097
5.394	0.194866	0.160294	0.183228
5.397	0.189179	0.155193	0.183332
5.4	0.194761	0.162004	0.188731
5.403	0.190273	0.155454	0.184372
5.406	0.185476	0.15064	0.179573
5.409	0.187149	0.154293	0.182252
5.412	0.189361	0.152044	0.186631
5.415	0.188865	0.15387	0.182124
5.418	0.192936	0.15602	0.184205
5.421	0.192004	0.157075	0.182084
5.424	0.18603	0.15992	0.18422
5.427	0.195156	0.157206	0.180825
5.43	0.188648	0.159746	0.178146
5.433	0.192563	0.149847	0.18024
5.436	0.193991	0.154648	0.183773
5.439	0.184034	0.163078	0.18143
5.442	0.184798	0.153897	0.184107
5.445	0.188095	0.14999	0.175778
5.448	0.183609	0.153249	0.182184
5.451	0.180928	0.153101	0.180465
5.454	0.192005	0.156313	0.180365
5.457	0.18361	0.155333	0.182145
5.46	0.184621	0.150408	0.178606
5.463	0.183784	0.150317	0.176792
5.466	0.189878	0.153741	0.186028
5.469	0.183291	0.156702	0.182465
5.472	0.182647	0.150714	0.178304
5.475	0.179282	0.143859	0.182542
5.478	0.18435	0.151368	0.178249
5.481	0.183439	0.149966	0.180821
5.484	0.189005	0.152612	0.175259
5.487	0.178829	0.15123	0.172239
5.49	0.185423	0.150328	0.17559
5.493	0.177416	0.149291	0.176626
5.496	0.178818	0.150594	0.176654
5.499	0.189019	0.152824	0.174548
5.502	0.187153	0.147836	0.174674
5.505	0.179541	0.150335	0.176434
5.508	0.173343	0.143014	0.175406
5.511	0.184723	0.150036	0.17243
5.514	0.182681	0.147467	0.173601
5.517	0.179065	0.148505	0.176355
5.52	0.18141	0.145671	0.176563
5.523	0.185622	0.146768	0.176144
5.526	0.183264	0.149102	0.175628
5.529	0.186992	0.146222	0.169448
5.532	0.184448	0.148182	0.172765
5.535	0.174056	0.152314	0.174743
5.538	0.174115	0.150485	0.175392
5.541	0.176304	0.151393	0.167756
5.544	0.180432	0.149197	0.174393
5.547	0.173019	0.148877	0.170061
5.55	0.173239	0.147853	0.1736
5.553	0.175118	0.138833	0.178702
5.556	0.180613	0.146581	0.170478
5.559	0.1773	0.145048	0.16609
5.562	0.171862	0.143765	0.175314
5.565	0.174703	0.146067	0.172879
5.568	0.176389	0.147266	0.172269
5.571	0.176687	0.149738	0.170201
5.574	0.180378	0.1466	0.173016
5.577	0.183052	0.142965	0.168947
5.58	0.173153	0.140045	0.161823
5.583	0.181165	0.151702	0.17536
5.586	0.176646	0.147471	0.167437
5.589	0.172694	0.149215	0.166203
5.592	0.16716	0.143299	0.163956
5.595	0.17049	0.145107	0.167616
5.598	0.181665	0.142484	0.170139
5.601	0.17512	0.14348	0.163635
5.604	0.177597	0.14497	0.171977
5.607	0.174759	0.14356	0.161671
5.61	0.180906	0.146718	0.170013
5.613	0.175338	0.141736	0.168368
5.616	0.172461	0.140943	0.168835
5.619	0.17822	0.137626	0.165273
5.622	0.167495	0.143006	0.164969
5.625	0.169228	0.137801	0.163427
5.628	0.172695	0.142709	0.165281
5.631	0.177263	0.14225	0.173925
5.634	0.179603	0.147103	0.161989
5.637	0.170297	0.132848	0.165647
5.64	0.166117	0.142512	0.164519
5.643	0.165029	0.137437	0.164331
5.646	0.171691	0.142761	0.158996
5.649	0.164565	0.138974	0.164127
5.652	0.16956	0.135441	0.16554
5.655	0.1713	0.136657	0.164116
5.658	0.169398	0.136761	0.164233
5.661	0.170056	0.13152	0.164969
5.664	0.176055	0.138256	0.164713
5.667	0.168628	0.139457	0.16738
5.67	0.171708	0.136508	0.162805
5.673	0.16732	0.14102	0.164296
5.676	0.175147	0.136662	0.168063
5.679	0.169461	0.142462	0.163035
5.682	0.171154	0.137042	0.162962
5.685	0.166818	0.137993	0.160622
5.688	0.170239	0.139129	0.165867
5.691	0.169032	0.136208	0.170321
5.694	0.170676	0.138685	0.164848
5.697	0.168842	0.146398	0.168959
5.7	0.171963	0.144031	0.166508
5.703	0.17024	0.132614	0.163609
5.706	0.171667	0.135247	0.158567
5.709	0.162306	0.138668	0.162635
5.712	0.168701	0.13622	0.165697
5.715	0.163328	0.137825	0.164364
5.718	0.170551	0.134463	0.157778
5.721	0.172535	0.135509	0.162387
5.724	0.174736	0.141801	0.158099
5.727	0.168412	0.139759	0.160414
5.73	0.166999	0.138039	0.165265
5.733	0.163729	0.134931	0.158651
5.736	0.171073	0.138249	0.162041
5.739	0.162737	0.13827	0.163553
5.742	0.166225	0.132541	0.157017
5.745	0.163628	0.137317	0.160755
5.748	0.165479	0.134302	0.154121
5.751	0.158556	0.135918	0.161099
5.754	0.168669	0.13464	0.159696
5.757	0.16207	0.136977	0.162173
5.76	0.157104	0.136715	0.160566
5.763	0.158712	0.135989	0.160812
5.766	0.166189	0.130874	0.159913
5.769	0.163349	0.136611	0.158211
5.772	0.154477	0.130847	0.165739
5.775	0.167803	0.136771	0.165983
5.778	0.1673	0.136139	0.161751
5.781	0.165942	0.139001	0.159581
5.784	0.163192	0.136329	0.155547
5.787	0.159452	0.137797	0.158976
5.79	0.164403	0.129524	0.158282
5.793	0.165384	0.134647	0.156977
5.796	0.163421	0.133909	0.160076
5.799	0.154985	0.131857	0.155211
5.802	0.163896	0.132228	0.162674
5.805	0.16212	0.134235	0.157379
5.808	0.168176	0.1364	0.157592
5.811	0.161206	0.130252	0.156542
5.814	0.163388	0.132568	0.158927
5.817	0.169608	0.13804	0.158161
5.82	0.159644	0.132281	0.152454
5.823	0.160965	0.133733	0.156067
5.826	0.158222	0.130824	0.153183
5.829	0.168524	0.131852	0.15514
5.832	0.160625	0.130624	0.157149
5.835	0.162217	0.132709	0.158711
5.838	0.159173	0.130166	0.155002
5.841	0.158666	0.133934	0.161559
5.844	0.157966	0.12611	0.151394
5.847	0.158039	0.133363	0.149878
5.85	0.165359	0.132956	0.158338
5.853	0.158276	0.128644	0.151794
5.856	0.1575	0.131369	0.156487
5.859	0.159584	0.131274	0.154232
5.862	0.163698	0.129958	0.154278
5.865	0.152567	0.124866	0.154754
5.868	0.161933	0.1327	0.148756
5.871	0.158712	0.126036	0.159816
5.874	0.157465	0.132331	0.15587
5.877	0.158083	0.130737	0.146228
5.88	0.163394	0.130057	0.15018
5.883	0.158291	0.123905	0.160471
5.886	0.162922	0.132488	0.157712
5.889	0.156039	0.129798	0.151514
5.892	0.152388	0.125203	0.158366
5.895	0.160122	0.127124	0.158619
5.898	0.155919	0.135438	0.151029
5.901	0.158214	0.13103	0.148311
5.904	0.158529	0.127169	0.147898
5.907	0.147961	0.125085	0.154379
5.91	0.157633	0.131859	0.149805
5.913	0.161585	0.122897	0.147563
5.916	0.164021	0.127287	0.152528
5.919	0.162563	0.129035	0.148666
5.922	0.156789	0.128231	0.146297
5.925	0.15429	0.127163	0.149782
5.928	0.154164	0.132815	0.149085
5.931	0.153854	0.129961	0.148133
5.934	0.160577	0.130106	0.15111
5.937	0.151176	0.128336	0.149036
5.94	0.157829	0.126725	0.147749
5.943	0.154255	0.129338	0.153151
5.946	0.156839	0.130741	0.153225
5.949	0.152861	0.125999	0.148854
5.952	0.154581	0.12428	0.145391
5.955	0.153451	0.12812	0.151792
5.958	0.146849	0.124643	0.146961
5.961	0.155976	0.131273	0.154124
5.964	0.154335	0.123537	0.154459
5.967	0.150896	0.129481	0.149457
5.97	0.152419	0.126691	0.144138
5.973	0.156402	0.1264	0.142815
5.976	0.155729	0.126998	0.149939
5.979	0.154074	0.129505	0.151449
5.982	0.151805	0.122559	0.147235
5.985	0.156161	0.129128	0.149263
5.988	0.154373	0.125589	0.151424
5.991	0.154836	0.120309	0.151131
5.994	0.151656	0.12256	0.14596
[truncated: 1,740 more rows]
