# Supplementary material for: Binary-FRET reveals transient excited-state structure associated with activity-dependent CaMKII - NR2B binding and adaptation
Source: Nat Commun. 2022 Oct 25;13:6335. doi: 10.1038/s41467-022-33795-8 (PMC9596428; doi:10.1038/s41467-022-33795-8)
Supplement: Supplementary file 3 — Source Data [file 41467_2022_33795_MOESM3_ESM.zip › Nat Comm Source Data Files Excel folder/S6 Excel folder/EGTA 0 5mM Decay.xls]

## Sheet: EGTA 0 5mM Decay
	0 min	30 min	180 min
0	0.027527	0.0185569	0.0139369
0.003	0.0269279	0.0177255	0.0160967
0.006	0.0257951	0.0192296	0.0178431
0.009	0.0281817	0.0157289	0.0192556
0.012	0.0324158	0.0215419	0.0165729
0.015	0.0273161	0.0200264	0.017294
0.018	0.0330261	0.0212731	0.0179202
0.021	0.037332	0.0240989	0.0172639
0.024	0.0337317	0.0236732	0.0173402
0.027	0.0382427	0.0241472	0.0182757
0.03	0.0363708	0.0276529	0.0199579
0.033	0.0379286	0.0279354	0.0177976
0.036	0.0418834	0.031177	0.0209278
0.039	0.0469284	0.0318012	0.019921
0.042	0.0482709	0.0357712	0.0195231
0.045	0.0489557	0.036286	0.0239968
0.048	0.0570878	0.03654	0.0251265
0.051	0.0603023	0.0416053	0.0233547
0.054	0.0599929	0.0431082	0.0260504
0.057	0.0624126	0.051247	0.029664
0.06	0.0716569	0.0539192	0.0286131
0.063	0.072679	0.0594659	0.0326663
0.066	0.0771992	0.0594049	0.033909
0.069	0.0858965	0.0652311	0.0386264
0.072	0.0866071	0.0714634	0.0392392
0.075	0.0948988	0.0774337	0.0421184
0.078	0.106285	0.0793441	0.0430669
0.081	0.108822	0.0883655	0.0436624
0.084	0.114685	0.101578	0.05256
0.087	0.121872	0.111279	0.0563237
0.09	0.13171	0.114463	0.0589563
0.093	0.14347	0.116411	0.0638288
0.096	0.148574	0.131008	0.0694605
0.099	0.159536	0.145188	0.0839298
0.102	0.162434	0.151434	0.0832779
0.105	0.171037	0.161653	0.0920982
0.108	0.195743	0.170214	0.101621
0.111	0.202791	0.18985	0.107082
0.114	0.211165	0.20206	0.119396
0.117	0.221949	0.21198	0.121919
0.12	0.235807	0.221293	0.139977
0.123	0.251202	0.244004	0.155148
0.126	0.264206	0.261214	0.172879
0.129	0.273878	0.269247	0.174246
0.132	0.280105	0.294029	0.191081
0.135	0.286388	0.301781	0.205248
0.138	0.324774	0.31337	0.20348
0.141	0.324799	0.341424	0.23339
0.144	0.350578	0.357204	0.238066
0.147	0.351068	0.365573	0.256935
0.15	0.371643	0.389644	0.274267
0.153	0.394431	0.408341	0.294969
0.156	0.40005	0.428376	0.303852
0.159	0.417095	0.465985	0.3217
0.162	0.437316	0.468493	0.342918
0.165	0.450909	0.482848	0.367884
0.168	0.474193	0.510483	0.386676
0.171	0.481054	0.505701	0.406569
0.174	0.502635	0.54279	0.418846
0.177	0.51149	0.557752	0.436284
0.18	0.522639	0.570332	0.466265
0.183	0.518382	0.570512	0.470187
0.186	0.56163	0.617902	0.476076
0.189	0.576001	0.629327	0.509276
0.192	0.577389	0.633768	0.525801
0.195	0.602009	0.667773	0.550233
0.198	0.601065	0.666375	0.565489
0.201	0.618316	0.690666	0.583326
0.204	0.642117	0.70147	0.591103
0.207	0.656071	0.709625	0.625532
0.21	0.668543	0.739133	0.642916
0.213	0.676175	0.749066	0.641646
0.216	0.686613	0.755023	0.673899
0.219	0.696706	0.758275	0.683927
0.222	0.723737	0.781165	0.696631
0.225	0.736028	0.785133	0.697884
0.228	0.73456	0.812693	0.717824
0.231	0.7475	0.820097	0.732698
0.234	0.752861	0.834135	0.754575
0.237	0.774644	0.849646	0.762537
0.24	0.773382	0.844361	0.783785
0.243	0.774693	0.853464	0.783643
0.246	0.785246	0.853244	0.816569
0.249	0.818132	0.860477	0.81892
0.252	0.818183	0.88655	0.834056
0.255	0.814265	0.886277	0.832727
0.258	0.834027	0.894266	0.850011
0.261	0.837658	0.908787	0.859553
0.264	0.84766	0.895928	0.862249
0.267	0.857287	0.918256	0.863985
0.27	0.864084	0.918609	0.869158
0.273	0.858167	0.925117	0.889145
0.276	0.872626	0.910147	0.896704
0.279	0.871376	0.939131	0.892915
0.282	0.883796	0.940393	0.900212
0.285	0.888005	0.941237	0.90356
0.288	0.884099	0.945885	0.909994
0.291	0.900366	0.93895	0.911193
0.294	0.902981	0.93642	0.926131
0.297	0.931805	0.962964	0.924884
0.3	0.927275	0.950665	0.943389
0.303	0.907616	0.955012	0.939478
0.306	0.918148	0.956842	0.952155
0.309	0.937325	0.953989	0.925771
0.312	0.938344	0.968721	0.954031
0.315	0.939586	0.970849	0.961951
0.318	0.944044	0.97428	0.944271
0.321	0.933699	0.980767	0.95743
0.324	0.936952	0.980704	0.962503
0.327	0.955483	0.971353	0.955574
0.33	0.952149	0.978985	0.948645
0.333	0.949046	0.982346	0.95759
0.336	0.953519	0.978088	0.958147
0.339	0.962353	0.960454	0.960262
0.342	0.957081	0.977785	0.976724
0.345	0.959853	0.964983	0.967411
0.348	0.963874	0.970388	0.960567
0.351	0.969775	0.978842	0.962462
0.354	0.972679	0.970781	0.975248
0.357	0.956838	0.983714	0.980942
0.36	0.965854	0.991588	0.957238
0.363	0.967992	0.973854	0.977836
0.366	0.956917	0.974654	0.969956
0.369	0.9777	0.970186	0.974393
0.372	0.967306	0.972981	0.963738
0.375	0.968769	0.974393	0.978288
0.378	0.993469	0.966219	0.977066
0.381	0.976316	0.965423	0.989195
0.384	0.969436	0.991368	0.982077
0.387	0.977147	0.979373	0.97582
0.39	0.96811	0.975851	0.96813
0.393	0.972449	0.964726	0.968642
0.396	0.987019	0.968735	0.985204
0.399	0.978632	0.977956	0.969649
0.402	0.981472	0.949212	0.986204
0.405	0.967377	0.970034	0.973384
0.408	0.983438	0.968409	0.977872
0.411	0.981468	0.964703	0.987866
0.414	0.982607	0.958482	0.9702
0.417	0.976965	0.979249	0.972109
0.42	0.976532	0.967456	0.978726
0.423	0.974435	0.959201	0.964467
0.426	0.976413	0.969406	0.960908
0.429	0.967781	0.960892	0.977053
0.432	0.997348	0.974062	0.979154
0.435	0.976548	0.966655	0.974453
0.438	0.98235	0.948552	0.966095
0.441	0.986544	0.945796	0.966508
0.444	0.972571	0.963856	0.972206
0.447	0.969114	0.948221	0.979339
0.45	0.978158	0.976877	0.977193
0.453	0.97747	0.945185	0.97627
0.456	0.985892	0.947086	0.96578
0.459	0.984075	0.949638	0.974247
0.462	0.97515	0.959066	0.968768
0.465	0.970088	0.961266	0.974566
0.468	0.993289	0.950534	0.969338
0.471	0.981094	0.93893	0.955246
0.474	0.966856	0.943208	0.972908
0.477	0.981582	0.939865	0.959191
0.48	0.966532	0.949363	0.961526
0.483	0.961421	0.937571	0.94691
0.486	0.976954	0.946936	0.945957
0.489	0.972851	0.941069	0.958032
0.492	0.965255	0.92096	0.952031
0.495	0.966826	0.937726	0.949343
0.498	0.965394	0.952986	0.95913
0.501	0.970865	0.915616	0.948869
0.504	0.952085	0.933734	0.95411
0.507	0.971223	0.935332	0.958295
0.51	0.972851	0.938268	0.932969
0.513	0.973685	0.932408	0.952712
0.516	0.961576	0.905872	0.953643
0.519	0.97373	0.907307	0.950486
0.522	0.967027	0.922384	0.958192
0.525	0.969355	0.925763	0.951761
0.528	0.966242	0.914885	0.942202
0.531	0.961189	0.909779	0.95058
0.534	0.972154	0.911319	0.952558
0.537	0.961508	0.918729	0.949199
0.54	0.956865	0.926224	0.945708
0.543	0.954045	0.926933	0.951975
0.546	0.988469	0.900297	0.938339
0.549	0.957859	0.916219	0.932963
0.552	0.962214	0.908674	0.928006
0.555	0.947038	0.928346	0.950696
0.558	0.953029	0.912094	0.93654
0.561	0.966723	0.899404	0.931728
0.564	0.951967	0.924296	0.930941
0.567	0.952123	0.90575	0.939536
0.57	0.973622	0.908636	0.931733
0.573	0.947485	0.892807	0.920203
0.576	0.968524	0.893664	0.939541
0.579	0.957006	0.898494	0.927775
0.582	0.943526	0.892859	0.927772
0.585	0.952684	0.886093	0.931359
0.588	0.938778	0.888173	0.919274
0.591	0.951777	0.88769	0.915661
0.594	0.958492	0.903182	0.910127
0.597	0.938418	0.894725	0.907218
0.6	0.953252	0.911255	0.933382
0.603	0.946762	0.887684	0.918603
0.606	0.942733	0.903908	0.900662
0.609	0.945626	0.880008	0.918548
0.612	0.940241	0.883984	0.926103
0.615	0.933424	0.893481	0.919418
0.618	0.956677	0.904936	0.906289
0.621	0.930349	0.880764	0.914219
0.624	0.942611	0.869136	0.901595
0.627	0.929235	0.886138	0.916452
0.63	0.934746	0.869414	0.898772
0.633	0.934621	0.880175	0.907651
0.636	0.91486	0.869414	0.897203
0.639	0.927337	0.864014	0.899822
0.642	0.930761	0.85389	0.902286
0.645	0.926658	0.867866	0.900842
0.648	0.924924	0.881945	0.90598
0.651	0.920965	0.867995	0.898444
0.654	0.92953	0.868593	0.906168
0.657	0.925505	0.862735	0.891152
0.66	0.933191	0.879202	0.89206
0.663	0.922047	0.872137	0.902506
0.666	0.9221	0.860125	0.888232
0.669	0.928302	0.868546	0.886717
0.672	0.920204	0.857514	0.902024
0.675	0.911758	0.866601	0.896627
0.678	0.932443	0.851915	0.891691
0.681	0.928702	0.856734	0.882646
0.684	0.917144	0.849879	0.88677
0.687	0.922553	0.854907	0.864113
0.69	0.910493	0.870422	0.890465
0.693	0.92738	0.838997	0.869816
0.696	0.902791	0.848213	0.879094
0.699	0.914942	0.846883	0.883605
0.702	0.907379	0.852385	0.892938
0.705	0.918564	0.842454	0.868881
0.708	0.910384	0.846046	0.880487
0.711	0.920777	0.844489	0.877063
0.714	0.915898	0.834406	0.877491
0.717	0.910132	0.851949	0.881919
0.72	0.906359	0.839015	0.874956
0.723	0.898079	0.841619	0.880426
0.726	0.904289	0.840123	0.861765
0.729	0.910631	0.845688	0.866349
0.732	0.906275	0.835416	0.865961
0.735	0.89292	0.835945	0.874815
0.738	0.888223	0.829208	0.860321
0.741	0.899328	0.839129	0.876151
0.744	0.915001	0.830851	0.867058
0.747	0.894214	0.840299	0.859168
0.75	0.891595	0.82627	0.864659
0.753	0.893544	0.83063	0.847179
0.756	0.894916	0.832205	0.864677
0.759	0.888686	0.820258	0.84956
0.762	0.896428	0.815719	0.8619
0.765	0.88678	0.81391	0.858609
0.768	0.901178	0.831373	0.853383
0.771	0.898836	0.803609	0.866519
0.774	0.895095	0.815909	0.844201
0.777	0.897981	0.819447	0.865795
0.78	0.889767	0.833228	0.859216
0.783	0.884179	0.806512	0.835328
0.786	0.889882	0.811895	0.853676
0.789	0.881952	0.825401	0.851255
0.792	0.891943	0.807785	0.835603
0.795	0.894582	0.819576	0.860084
0.798	0.885358	0.811451	0.857097
0.801	0.877368	0.813996	0.83533
0.804	0.869876	0.805247	0.841234
0.807	0.872604	0.807364	0.840871
0.81	0.885639	0.798243	0.829708
0.813	0.88658	0.814019	0.846634
0.816	0.885587	0.791445	0.840914
0.819	0.866859	0.796885	0.842172
0.822	0.874749	0.806251	0.840633
0.825	0.87333	0.813951	0.824569
0.828	0.886968	0.813334	0.838568
0.831	0.875467	0.812196	0.828579
0.834	0.883851	0.807965	0.835691
0.837	0.869075	0.791135	0.827434
0.84	0.871841	0.804382	0.813573
0.843	0.866627	0.799874	0.830763
0.846	0.869187	0.813243	0.8285
0.849	0.868216	0.799747	0.824677
0.852	0.863253	0.778851	0.830234
0.855	0.868607	0.777376	0.832307
0.858	0.857058	0.808328	0.837018
0.861	0.869564	0.797848	0.841534
0.864	0.858193	0.794747	0.832335
0.867	0.86226	0.791617	0.818139
0.87	0.85439	0.797168	0.834659
0.873	0.865353	0.783499	0.823949
0.876	0.857262	0.788815	0.8061
0.879	0.860352	0.785087	0.816147
0.882	0.853265	0.765947	0.813487
0.885	0.86094	0.772839	0.824902
0.888	0.868087	0.799757	0.824072
0.891	0.861282	0.787337	0.815892
0.894	0.870631	0.767067	0.807674
0.897	0.850393	0.777051	0.818945
0.9	0.852941	0.793582	0.819712
0.903	0.841347	0.784883	0.822033
0.906	0.844947	0.76523	0.800376
0.909	0.843135	0.773727	0.804736
0.912	0.852759	0.774146	0.809568
0.915	0.85385	0.78547	0.809036
0.918	0.849222	0.770685	0.799228
0.921	0.83792	0.760028	0.80213
0.924	0.859237	0.758725	0.812984
0.927	0.838353	0.773921	0.801426
0.93	0.852812	0.780039	0.810919
0.933	0.847763	0.749486	0.819149
0.936	0.836997	0.762759	0.788276
0.939	0.837109	0.767527	0.80528
0.942	0.846944	0.758951	0.813818
0.945	0.838735	0.755551	0.794259
0.948	0.836918	0.765775	0.797512
0.951	0.842821	0.765125	0.80262
0.954	0.857272	0.745546	0.791041
0.957	0.854287	0.758147	0.796103
0.96	0.846218	0.753307	0.799494
0.963	0.859873	0.754964	0.788697
0.966	0.83651	0.756964	0.792349
0.969	0.828735	0.749656	0.792553
0.972	0.837064	0.758572	0.780292
0.975	0.829447	0.768512	0.793139
0.978	0.835069	0.766762	0.790621
0.981	0.83102	0.749495	0.783325
0.984	0.827312	0.760583	0.779708
0.987	0.83669	0.761432	0.782245
0.99	0.821991	0.747211	0.80495
0.993	0.836577	0.754729	0.781439
0.996	0.829164	0.738542	0.783946
0.999	0.824783	0.748762	0.770584
1.002	0.833373	0.743005	0.777204
1.005	0.821139	0.7582	0.780498
1.008	0.821545	0.745258	0.778345
1.011	0.831239	0.749038	0.779684
1.014	0.830408	0.747512	0.786257
1.017	0.821695	0.732072	0.777888
1.02	0.828934	0.752718	0.758944
1.023	0.82148	0.734972	0.765937
1.026	0.840152	0.734554	0.765147
1.029	0.821286	0.74306	0.778874
1.032	0.816883	0.725584	0.769147
1.035	0.820934	0.740949	0.776314
1.038	0.824136	0.744055	0.760906
1.041	0.828422	0.742758	0.764975
1.044	0.817458	0.750207	0.761255
1.047	0.818477	0.726715	0.771094
1.05	0.810949	0.733376	0.762853
1.053	0.812321	0.719177	0.765681
1.056	0.805157	0.726685	0.775899
1.059	0.80175	0.744303	0.75931
1.062	0.811445	0.728986	0.770436
1.065	0.807408	0.730668	0.752037
1.068	0.808983	0.726096	0.763167
1.071	0.798159	0.726723	0.757427
1.074	0.815968	0.722963	0.756653
1.077	0.80909	0.733859	0.744867
1.08	0.818754	0.729484	0.758496
1.083	0.805448	0.732364	0.752407
1.086	0.803577	0.71836	0.745121
1.089	0.802621	0.719864	0.766629
1.092	0.801753	0.707774	0.75832
1.095	0.786934	0.724206	0.751074
1.098	0.806915	0.709997	0.755136
1.101	0.802266	0.728059	0.757085
1.104	0.802702	0.712427	0.763843
1.107	0.810372	0.702404	0.749293
1.11	0.79917	0.70293	0.740824
1.113	0.803986	0.707012	0.755288
1.116	0.793968	0.704927	0.734793
1.119	0.79943	0.727965	0.748838
1.122	0.792615	0.699049	0.74598
1.125	0.798034	0.705452	0.747662
1.128	0.793804	0.714942	0.743974
1.131	0.800188	0.703496	0.738942
1.134	0.793445	0.708865	0.746954
1.137	0.800523	0.696923	0.752606
1.14	0.7865	0.721498	0.748166
1.143	0.770369	0.701289	0.747522
1.146	0.775492	0.716314	0.738351
1.149	0.788509	0.690461	0.735562
1.152	0.775453	0.700098	0.731236
1.155	0.788916	0.686294	0.740838
1.158	0.780492	0.708599	0.723017
1.161	0.78685	0.69252	0.734234
1.164	0.79273	0.698707	0.721144
1.167	0.780359	0.670557	0.722868
1.17	0.789011	0.695066	0.732929
1.173	0.780199	0.695791	0.709065
1.176	0.780964	0.698011	0.723283
1.179	0.790824	0.702461	0.727709
1.182	0.781316	0.69044	0.716972
1.185	0.76293	0.696417	0.730991
1.188	0.773677	0.696272	0.724515
1.191	0.769945	0.686313	0.716862
1.194	0.779108	0.703409	0.722686
1.197	0.78617	0.69925	0.731659
1.2	0.777401	0.682392	0.723481
1.203	0.774106	0.696622	0.721623
1.206	0.770198	0.674635	0.724608
1.209	0.775302	0.685406	0.716102
1.212	0.767162	0.689635	0.721256
1.215	0.770646	0.698607	0.721007
1.218	0.771649	0.678979	0.71806
1.221	0.776102	0.680759	0.715966
1.224	0.767129	0.682682	0.711783
1.227	0.763797	0.68784	0.712353
1.23	0.759647	0.676621	0.714292
1.233	0.757372	0.677228	0.71783
1.236	0.76346	0.678501	0.715701
1.239	0.759562	0.68301	0.70891
1.242	0.76418	0.680211	0.715227
1.245	0.757421	0.673508	0.714543
1.248	0.760474	0.656293	0.701065
1.251	0.76967	0.683666	0.709453
1.254	0.756938	0.684479	0.699208
1.257	0.752365	0.677498	0.699017
1.26	0.74858	0.668506	0.707488
1.263	0.754116	0.679959	0.702726
1.266	0.751907	0.669149	0.700565
1.269	0.772017	0.676921	0.699817
1.272	0.743723	0.659016	0.70864
1.275	0.755403	0.65464	0.698881
1.278	0.755348	0.66695	0.710399
1.281	0.750296	0.66587	0.702514
1.284	0.746551	0.667243	0.713424
1.287	0.751048	0.663918	0.69201
1.29	0.75008	0.674532	0.695018
1.293	0.755304	0.668369	0.688982
1.296	0.745802	0.646892	0.69956
1.299	0.74428	0.653481	0.696085
1.302	0.747914	0.665312	0.684564
1.305	0.739483	0.655515	0.701173
1.308	0.745823	0.655399	0.690245
1.311	0.748937	0.648284	0.690668
1.314	0.745292	0.665176	0.688984
1.317	0.754323	0.662153	0.702415
1.32	0.733202	0.659562	0.701248
1.323	0.743069	0.671172	0.696111
1.326	0.748028	0.656275	0.691586
1.329	0.738598	0.646235	0.695369
1.332	0.753694	0.64956	0.697418
1.335	0.747206	0.656183	0.675874
1.338	0.738394	0.649087	0.697175
1.341	0.750485	0.655256	0.68882
1.344	0.735972	0.648837	0.669305
1.347	0.733233	0.652547	0.677347
1.35	0.749927	0.666026	0.681472
1.353	0.734034	0.646547	0.67264
1.356	0.735078	0.64916	0.673388
1.359	0.734008	0.643904	0.67275
1.362	0.728579	0.65387	0.674129
1.365	0.732624	0.660777	0.681228
1.368	0.729019	0.645255	0.679596
1.371	0.747529	0.642964	0.680473
1.374	0.730519	0.637426	0.685751
1.377	0.732576	0.644544	0.672821
1.38	0.72956	0.649982	0.673699
1.383	0.744067	0.638265	0.674688
1.386	0.731366	0.643312	0.671698
1.389	0.74026	0.648513	0.661877
1.392	0.723355	0.635601	0.664675
1.395	0.734487	0.635419	0.66555
1.398	0.721755	0.65495	0.666708
1.401	0.7262	0.641165	0.66881
1.404	0.728526	0.647864	0.675589
1.407	0.735882	0.626202	0.668125
1.41	0.729668	0.652102	0.66751
1.413	0.712833	0.634752	0.673867
1.416	0.728064	0.636718	0.677042
1.419	0.714458	0.632822	0.668357
1.422	0.730289	0.638668	0.663854
1.425	0.729536	0.648349	0.669041
1.428	0.719576	0.637989	0.664992
1.431	0.717246	0.620907	0.664788
1.434	0.721473	0.62847	0.665593
1.437	0.726002	0.636734	0.667994
1.44	0.726129	0.627015	0.664958
1.443	0.723228	0.638295	0.662616
1.446	0.727311	0.625911	0.652395
1.449	0.719847	0.632598	0.668942
1.452	0.709792	0.63115	0.672421
1.455	0.723752	0.632641	0.66854
1.458	0.703541	0.618317	0.658429
1.461	0.713374	0.625933	0.658317
1.464	0.709528	0.616107	0.657179
1.467	0.707132	0.632818	0.655645
1.47	0.70607	0.619277	0.652709
1.473	0.712112	0.62571	0.66221
1.476	0.709165	0.620286	0.65772
1.479	0.710427	0.613123	0.663412
1.482	0.71298	0.632776	0.657801
1.485	0.703126	0.612429	0.649326
1.488	0.709263	0.616565	0.654545
1.491	0.717529	0.621641	0.668652
1.494	0.715489	0.616321	0.655039
1.497	0.709983	0.625774	0.648705
1.5	0.71259	0.632297	0.643444
1.503	0.707012	0.607961	0.660878
1.506	0.708018	0.62779	0.641821
1.509	0.697632	0.621267	0.64947
1.512	0.705545	0.609603	0.648475
1.515	0.709218	0.608588	0.646739
1.518	0.708673	0.609379	0.651389
1.521	0.689559	0.607903	0.647307
1.524	0.700639	0.634848	0.651345
1.527	0.697514	0.618048	0.636006
1.53	0.698324	0.594423	0.64741
1.533	0.704159	0.599041	0.635886
1.536	0.693583	0.614938	0.638776
1.539	0.691926	0.613272	0.647338
1.542	0.709434	0.591977	0.637604
1.545	0.690056	0.615184	0.639707
1.548	0.681026	0.625165	0.643263
1.551	0.686551	0.592893	0.638778
1.554	0.691346	0.61137	0.632521
1.557	0.691722	0.600263	0.638129
1.56	0.687991	0.609218	0.633106
1.563	0.693849	0.609824	0.620067
1.566	0.696812	0.592039	0.625536
1.569	0.686905	0.607892	0.630823
1.572	0.693206	0.60337	0.640687
1.575	0.687274	0.588158	0.635454
1.578	0.695071	0.599286	0.631866
1.581	0.693444	0.593534	0.628276
1.584	0.700144	0.598359	0.630369
1.587	0.675633	0.601559	0.62974
1.59	0.690307	0.595167	0.630099
1.593	0.685298	0.5908	0.63134
1.596	0.670762	0.598958	0.625521
1.599	0.694557	0.592105	0.634563
1.602	0.676127	0.580152	0.619402
1.605	0.678952	0.587009	0.617022
1.608	0.674415	0.592727	0.619079
1.611	0.682335	0.588771	0.624858
1.614	0.676571	0.590801	0.610031
1.617	0.677514	0.591329	0.628451
1.62	0.673731	0.581553	0.628366
1.623	0.669022	0.581771	0.631256
1.626	0.677431	0.591596	0.626937
1.629	0.673744	0.585763	0.612095
1.632	0.670095	0.582935	0.632724
1.635	0.687087	0.588371	0.628064
1.638	0.667329	0.586905	0.61326
1.641	0.675508	0.57586	0.607171
1.644	0.666749	0.590501	0.61561
1.647	0.680596	0.577523	0.615027
1.65	0.672379	0.573067	0.624705
1.653	0.675974	0.570572	0.61341
1.656	0.66056	0.576304	0.622125
1.659	0.660272	0.579739	0.618615
1.662	0.67864	0.583082	0.610777
1.665	0.675122	0.567989	0.606268
1.668	0.662103	0.578454	0.625927
1.671	0.658421	0.569937	0.610932
1.674	0.663106	0.571248	0.615527
1.677	0.659184	0.588979	0.609073
1.68	0.669763	0.573812	0.604822
1.683	0.659551	0.567065	0.610988
1.686	0.671145	0.577683	0.60399
1.689	0.661276	0.579303	0.603463
1.692	0.656847	0.566945	0.612699
1.695	0.656223	0.549482	0.600761
1.698	0.663608	0.575053	0.604586
1.701	0.66895	0.569112	0.59777
1.704	0.659377	0.573317	0.592992
1.707	0.646516	0.571084	0.600319
1.71	0.654693	0.565964	0.580251
1.713	0.650135	0.562389	0.598468
1.716	0.643943	0.561952	0.595752
1.719	0.660419	0.559113	0.607613
1.722	0.647635	0.568487	0.603899
1.725	0.654662	0.557322	0.602791
1.728	0.652552	0.554956	0.591099
1.731	0.641385	0.560095	0.591743
1.734	0.657266	0.557251	0.599165
1.737	0.642947	0.566497	0.597816
1.74	0.658841	0.558074	0.58215
1.743	0.649337	0.563254	0.604993
1.746	0.641046	0.558156	0.584245
1.749	0.642788	0.558383	0.582896
1.752	0.652265	0.56494	0.581523
1.755	0.642477	0.55809	0.593285
1.758	0.647592	0.567185	0.574775
1.761	0.640557	0.561701	0.586863
1.764	0.647631	0.541358	0.584098
1.767	0.640841	0.56062	0.591949
1.77	0.626509	0.545322	0.577711
1.773	0.624546	0.560303	0.580059
1.776	0.639076	0.539862	0.576919
1.779	0.635425	0.54847	0.575131
1.782	0.637119	0.551251	0.579008
1.785	0.640197	0.555127	0.579494
1.788	0.63499	0.562247	0.587028
1.791	0.628308	0.545193	0.581352
1.794	0.629627	0.546757	0.576781
1.797	0.636584	0.552934	0.573617
1.8	0.63326	0.541123	0.577591
1.803	0.624915	0.537914	0.568835
1.806	0.635676	0.54368	0.570868
1.809	0.662377	0.543053	0.567245
1.812	0.641085	0.537827	0.580442
1.815	0.632187	0.549663	0.580005
1.818	0.641354	0.544334	0.574451
1.821	0.626129	0.5361	0.57792
1.824	0.620763	0.535873	0.573323
1.827	0.639449	0.547097	0.568616
1.83	0.623857	0.540942	0.570689
1.833	0.626513	0.53579	0.564513
1.836	0.636057	0.543563	0.583115
1.839	0.626646	0.534057	0.576759
1.842	0.623867	0.527084	0.566482
1.845	0.630449	0.533115	0.567818
1.848	0.621661	0.520307	0.572852
1.851	0.627171	0.54144	0.569881
1.854	0.627576	0.543061	0.569608
1.857	0.608503	0.538093	0.561586
1.86	0.626182	0.530725	0.56226
1.863	0.621667	0.517867	0.568098
1.866	0.63083	0.540144	0.569294
1.869	0.619107	0.540522	0.57278
1.872	0.625268	0.529005	0.565852
1.875	0.611912	0.530717	0.566584
1.878	0.611359	0.519145	0.561552
1.881	0.627706	0.528582	0.552201
1.884	0.615154	0.538456	0.560563
1.887	0.620485	0.528386	0.552232
1.89	0.627238	0.538165	0.556444
1.893	0.606289	0.521838	0.562541
1.896	0.618366	0.531575	0.561039
1.899	0.620118	0.521258	0.555723
1.902	0.615666	0.52183	0.555073
1.905	0.615779	0.531743	0.556886
1.908	0.616609	0.527709	0.550446
1.911	0.605159	0.523971	0.559817
1.914	0.619667	0.530759	0.561739
1.917	0.613718	0.528084	0.556622
1.92	0.61732	0.526011	0.545549
1.923	0.60906	0.514797	0.548677
1.926	0.606025	0.527921	0.553898
1.929	0.603747	0.520155	0.553244
1.932	0.602136	0.526256	0.555372
1.935	0.607481	0.510893	0.553005
1.938	0.609249	0.531853	0.551464
1.941	0.614227	0.517845	0.548491
1.944	0.599775	0.51663	0.550113
1.947	0.609122	0.522284	0.550146
1.95	0.597675	0.524654	0.559083
1.953	0.600273	0.516308	0.530014
1.956	0.606581	0.501953	0.542731
1.959	0.615492	0.51849	0.55043
1.962	0.600021	0.521094	0.55995
1.965	0.604676	0.508137	0.544022
1.968	0.60975	0.507737	0.550024
1.971	0.599944	0.509096	0.546974
1.974	0.607721	0.504321	0.538604
1.977	0.597286	0.511837	0.547634
1.98	0.597352	0.511987	0.539342
1.983	0.598007	0.52127	0.539706
1.986	0.608393	0.505059	0.545717
1.989	0.602155	0.525584	0.542319
1.992	0.608157	0.507894	0.537627
1.995	0.600602	0.501225	0.552543
1.998	0.598168	0.512249	0.53821
2.001	0.606719	0.519627	0.538455
2.004	0.583744	0.521606	0.539986
2.007	0.599314	0.500906	0.541999
2.01	0.59996	0.502962	0.535856
2.013	0.610052	0.514065	0.532111
2.016	0.594398	0.511041	0.540062
2.019	0.588534	0.511526	0.536973
2.022	0.597976	0.510383	0.53556
2.025	0.591839	0.512641	0.54299
2.028	0.593525	0.490477	0.532477
2.031	0.59764	0.523105	0.530314
2.034	0.601787	0.496206	0.538957
2.037	0.587136	0.501897	0.534744
2.04	0.605618	0.507751	0.533682
2.043	0.584099	0.510423	0.531092
2.046	0.596595	0.502395	0.531442
2.049	0.592666	0.504701	0.522969
2.052	0.586423	0.498094	0.533915
2.055	0.590144	0.502839	0.533003
2.058	0.588159	0.500019	0.526659
2.061	0.58311	0.505729	0.534011
2.064	0.579903	0.492102	0.532092
2.067	0.586673	0.496503	0.526311
2.07	0.584272	0.497438	0.525869
2.073	0.584167	0.504958	0.528721
2.076	0.581001	0.49988	0.525494
2.079	0.57506	0.512079	0.523761
2.082	0.591706	0.499728	0.518067
2.085	0.584112	0.496994	0.532893
2.088	0.583587	0.500893	0.521473
2.091	0.587329	0.48454	0.519652
2.094	0.572404	0.493317	0.510864
2.097	0.577582	0.486615	0.516092
2.1	0.571668	0.497167	0.531721
2.103	0.593307	0.487151	0.524293
2.106	0.574937	0.499882	0.511321
2.109	0.580853	0.496053	0.51859
2.112	0.586844	0.492774	0.511081
2.115	0.568635	0.490109	0.5139
2.118	0.570099	0.494729	0.508864
2.121	0.57666	0.483813	0.517777
2.124	0.574682	0.487537	0.515635
2.127	0.57247	0.480187	0.519637
2.13	0.575463	0.479156	0.519954
2.133	0.587922	0.486116	0.510001
2.136	0.57556	0.488067	0.514389
2.139	0.564526	0.489011	0.512718
2.142	0.574625	0.487764	0.515066
2.145	0.568084	0.490228	0.514935
2.148	0.565129	0.484142	0.517956
2.151	0.576255	0.487851	0.520205
2.154	0.57467	0.487923	0.50698
2.157	0.567641	0.496768	0.51454
2.16	0.566499	0.474119	0.498122
2.163	0.560845	0.48228	0.521151
2.166	0.57073	0.475536	0.499783
2.169	0.565997	0.489142	0.508327
2.172	0.566722	0.477929	0.509183
2.175	0.573915	0.473185	0.504876
2.178	0.564141	0.471489	0.509637
2.181	0.580853	0.466856	0.506399
2.184	0.562721	0.487795	0.500315
2.187	0.561486	0.474115	0.506718
2.19	0.569232	0.474449	0.506603
2.193	0.550249	0.468768	0.498535
2.196	0.549568	0.477038	0.510941
2.199	0.562745	0.468772	0.494981
2.202	0.557256	0.467712	0.502298
2.205	0.565882	0.474886	0.509978
2.208	0.556207	0.467286	0.501785
2.211	0.558067	0.471665	0.502989
2.214	0.562444	0.466102	0.514475
2.217	0.560791	0.470485	0.492277
2.22	0.55003	0.48456	0.509354
2.223	0.552214	0.46484	0.496043
2.226	0.55216	0.471535	0.493953
2.229	0.551223	0.474383	0.497138
2.232	0.559304	0.47006	0.506486
2.235	0.560597	0.477305	0.502988
2.238	0.558557	0.452126	0.492835
2.241	0.549111	0.468802	0.491098
2.244	0.547716	0.473778	0.500897
2.247	0.55776	0.477855	0.490791
2.25	0.549405	0.454516	0.494325
2.253	0.546713	0.45831	0.498312
2.256	0.548843	0.45478	0.489809
2.259	0.547732	0.461269	0.498001
2.262	0.551239	0.465448	0.489003
2.265	0.553997	0.469431	0.492517
2.268	0.55434	0.457447	0.487629
2.271	0.562383	0.475222	0.491801
2.274	0.538142	0.467171	0.491751
2.277	0.546006	0.456246	0.50326
2.28	0.54971	0.46458	0.488499
2.283	0.541492	0.456726	0.479984
2.286	0.551287	0.457795	0.480707
2.289	0.541062	0.456744	0.497895
2.292	0.541358	0.45497	0.47629
2.295	0.552003	0.469421	0.49463
2.298	0.544156	0.44682	0.490596
2.301	0.549308	0.458687	0.486216
2.304	0.549126	0.462256	0.491814
2.307	0.54463	0.452274	0.475473
2.31	0.546512	0.457785	0.482826
2.313	0.538853	0.455279	0.478339
2.316	0.552235	0.457135	0.488691
2.319	0.532331	0.457239	0.4811
2.322	0.531298	0.454633	0.490182
2.325	0.538959	0.453129	0.482387
2.328	0.543898	0.45716	0.478134
2.331	0.53778	0.449989	0.483491
2.334	0.53527	0.449752	0.473158
2.337	0.543653	0.450573	0.477465
2.34	0.532076	0.453381	0.475522
2.343	0.533699	0.452725	0.480828
2.346	0.527142	0.467627	0.47318
2.349	0.529425	0.448467	0.47521
2.352	0.534	0.459559	0.481759
2.355	0.529275	0.449544	0.469517
2.358	0.532973	0.442707	0.486437
2.361	0.541811	0.438069	0.467876
2.364	0.535716	0.453216	0.476659
2.367	0.53281	0.445022	0.47973
2.37	0.531264	0.450807	0.480705
2.373	0.52618	0.449012	0.475668
2.376	0.524981	0.449227	0.472943
2.379	0.520282	0.448219	0.475069
2.382	0.516789	0.450824	0.463588
2.385	0.520279	0.447364	0.467023
2.388	0.522704	0.440951	0.471153
2.391	0.527741	0.448151	0.470583
2.394	0.529864	0.439536	0.47085
2.397	0.533399	0.455168	0.464407
2.4	0.531328	0.444808	0.468097
2.403	0.525	0.444879	0.479027
2.406	0.525402	0.440645	0.478985
2.409	0.52327	0.435154	0.466812
2.412	0.523434	0.433457	0.481144
2.415	0.533137	0.431733	0.4629
2.418	0.51539	0.43717	0.471774
2.421	0.518841	0.438521	0.474015
2.424	0.527421	0.436127	0.468874
2.427	0.531568	0.434955	0.460688
2.43	0.526029	0.431116	0.465985
2.433	0.521467	0.446298	0.45959
2.436	0.520406	0.434723	0.466009
2.439	0.522271	0.428146	0.461555
2.442	0.52167	0.445489	0.462111
2.445	0.519132	0.427791	0.459359
2.448	0.528355	0.431725	0.462529
2.451	0.503792	0.439556	0.465305
2.454	0.528151	0.437236	0.460527
2.457	0.510486	0.44453	0.461107
2.46	0.530745	0.42251	0.463964
2.463	0.523133	0.429633	0.459044
2.466	0.515545	0.43204	0.456412
2.469	0.523677	0.435609	0.459869
2.472	0.507886	0.426183	0.459287
2.475	0.5117	0.428099	0.454373
2.478	0.514108	0.424353	0.458784
2.481	0.518741	0.429521	0.454412
2.484	0.497636	0.42828	0.452531
2.487	0.509238	0.430773	0.454604
2.49	0.511138	0.429481	0.462373
2.493	0.512779	0.419986	0.454934
2.496	0.517626	0.424993	0.453864
2.499	0.502796	0.415471	0.450898
2.502	0.49872	0.428423	0.447511
2.505	0.5034	0.423606	0.461285
2.508	0.506919	0.415457	0.448919
2.511	0.51055	0.423108	0.444133
2.514	0.504343	0.40959	0.4518
2.517	0.500813	0.42248	0.451128
2.52	0.502071	0.429058	0.447331
2.523	0.507825	0.425447	0.449935
2.526	0.503768	0.414604	0.445371
2.529	0.491361	0.430521	0.447739
2.532	0.509206	0.415257	0.444978
2.535	0.509521	0.41604	0.448292
2.538	0.49797	0.422377	0.453475
2.541	0.503501	0.409163	0.44114
2.544	0.49332	0.424212	0.44451
2.547	0.510577	0.416261	0.441037
2.55	0.489853	0.418193	0.442242
2.553	0.51191	0.418956	0.440088
2.556	0.507162	0.429033	0.443682
2.559	0.510559	0.420295	0.440405
2.562	0.496374	0.406847	0.43821
2.565	0.495456	0.415591	0.443998
2.568	0.491504	0.413675	0.444026
2.571	0.489427	0.405417	0.434228
2.574	0.487404	0.410685	0.44834
2.577	0.492741	0.416025	0.440112
2.58	0.491366	0.404067	0.430317
2.583	0.491179	0.414484	0.447101
2.586	0.49143	0.406845	0.434136
2.589	0.495819	0.406545	0.441372
2.592	0.492944	0.410255	0.431688
2.595	0.495877	0.399882	0.438863
2.598	0.486326	0.40297	0.434831
2.601	0.478816	0.400938	0.440753
2.604	0.487199	0.412414	0.435901
2.607	0.483583	0.398761	0.437718
2.61	0.48893	0.400525	0.433472
2.613	0.491134	0.412725	0.437227
2.616	0.468643	0.405867	0.441309
2.619	0.467956	0.395165	0.433144
2.622	0.493797	0.40088	0.444007
2.625	0.47932	0.415461	0.427904
2.628	0.488834	0.397102	0.428518
2.631	0.487731	0.409592	0.436764
2.634	0.480712	0.410229	0.430182
2.637	0.472773	0.403618	0.428824
2.64	0.481507	0.394252	0.417235
2.643	0.480798	0.385773	0.421442
2.646	0.481318	0.395536	0.429087
2.649	0.476939	0.392427	0.423782
2.652	0.476367	0.39516	0.424909
2.655	0.474163	0.39285	0.435699
2.658	0.483461	0.403106	0.414615
2.661	0.479216	0.398667	0.422833
2.664	0.471803	0.396396	0.422155
2.667	0.472719	0.390624	0.416052
2.67	0.470835	0.397317	0.417089
2.673	0.481371	0.404614	0.41229
2.676	0.465387	0.39828	0.417864
2.679	0.46935	0.401385	0.416746
2.682	0.468702	0.391842	0.414316
2.685	0.480076	0.386322	0.417385
2.688	0.463741	0.38469	0.414157
2.691	0.467654	0.394809	0.420418
2.694	0.473071	0.383468	0.421596
2.697	0.468646	0.388589	0.412783
2.7	0.469443	0.388256	0.417784
2.703	0.461577	0.380101	0.419823
2.706	0.467978	0.383127	0.42465
2.709	0.470067	0.383505	0.40718
2.712	0.457642	0.392957	0.419799
2.715	0.459618	0.393402	0.406754
2.718	0.462557	0.387577	0.410048
2.721	0.470088	0.380762	0.402754
2.724	0.464523	0.385819	0.420801
2.727	0.464997	0.393248	0.41187
2.73	0.468268	0.383073	0.400573
2.733	0.47069	0.384723	0.411299
2.736	0.461706	0.376262	0.411594
2.739	0.456577	0.386383	0.407285
2.742	0.454408	0.384186	0.407552
2.745	0.458218	0.377318	0.410131
2.748	0.461283	0.385452	0.406117
2.751	0.45736	0.378061	0.40862
2.754	0.462814	0.387222	0.400668
2.757	0.458539	0.377153	0.399609
2.76	0.459354	0.370191	0.408042
2.763	0.457224	0.378537	0.402738
2.766	0.455533	0.383101	0.403327
2.769	0.454362	0.373391	0.399091
2.772	0.45173	0.370425	0.399019
2.775	0.457185	0.376735	0.404698
2.778	0.447793	0.378271	0.399739
2.781	0.455167	0.376418	0.402588
2.784	0.452742	0.376328	0.398614
2.787	0.445239	0.36935	0.393994
2.79	0.450795	0.375162	0.395651
2.793	0.445032	0.370799	0.401768
2.796	0.448732	0.372356	0.402407
2.799	0.455054	0.358377	0.406391
2.802	0.456147	0.362711	0.39136
2.805	0.453424	0.367464	0.40551
2.808	0.445276	0.3738	0.388864
2.811	0.456633	0.361276	0.393908
2.814	0.438165	0.372558	0.38885
2.817	0.446818	0.360821	0.398125
2.82	0.447263	0.368736	0.399068
2.823	0.447216	0.374149	0.392585
2.826	0.449249	0.372256	0.393318
2.829	0.450454	0.367258	0.387196
2.832	0.446523	0.373173	0.397074
2.835	0.44534	0.371828	0.388583
2.838	0.45037	0.364229	0.401904
2.841	0.436448	0.371502	0.39096
2.844	0.43755	0.360767	0.393043
2.847	0.427652	0.358685	0.404284
2.85	0.446979	0.354431	0.397342
2.853	0.445738	0.364639	0.389487
2.856	0.442039	0.361005	0.391185
2.859	0.44708	0.367706	0.385469
2.862	0.449158	0.361737	0.391719
2.865	0.439152	0.365517	0.381038
2.868	0.442973	0.35447	0.386732
2.871	0.440433	0.362041	0.397131
2.874	0.439344	0.36617	0.39169
2.877	0.438233	0.361609	0.384914
2.88	0.440007	0.356856	0.386489
2.883	0.446877	0.359202	0.385255
2.886	0.433878	0.352594	0.392683
2.889	0.438524	0.358856	0.385858
2.892	0.436222	0.353273	0.381445
2.895	0.431177	0.361346	0.389293
2.898	0.437375	0.355513	0.380587
2.901	0.437544	0.35564	0.384756
2.904	0.433481	0.35095	0.380093
2.907	0.423976	0.366076	0.379014
2.91	0.433485	0.353352	0.383771
2.913	0.437675	0.352123	0.382798
2.916	0.433017	0.347637	0.381938
2.919	0.43531	0.347046	0.387921
2.922	0.441791	0.353985	0.376807
2.925	0.429814	0.356471	0.373982
2.928	0.424985	0.355242	0.386939
2.931	0.436027	0.353384	0.381253
2.934	0.432058	0.349506	0.375972
2.937	0.432665	0.357257	0.384246
2.94	0.440292	0.350698	0.370813
2.943	0.435144	0.351663	0.393297
2.946	0.422904	0.352599	0.385726
2.949	0.435126	0.346429	0.385047
2.952	0.424562	0.358844	0.37652
2.955	0.422882	0.352124	0.383525
2.958	0.431333	0.345762	0.382317
2.961	0.424499	0.360055	0.375541
2.964	0.429292	0.354944	0.37905
2.967	0.427322	0.347878	0.366424
2.97	0.436428	0.352497	0.371345
2.973	0.42449	0.348878	0.374417
2.976	0.434671	0.359224	0.369918
2.979	0.424347	0.350962	0.373256
2.982	0.427501	0.357749	0.369105
2.985	0.429432	0.345129	0.372726
2.988	0.426847	0.350807	0.370039
2.991	0.423771	0.350155	0.371663
2.994	0.438116	0.349126	0.363383
2.997	0.417953	0.344988	0.357125
3	0.42105	0.34421	0.371948
3.003	0.422909	0.349637	0.367977
3.006	0.421696	0.33237	0.368263
3.009	0.410244	0.353221	0.375835
3.012	0.428569	0.344034	0.373596
3.015	0.421848	0.344455	0.35972
3.018	0.424048	0.346555	0.37159
3.021	0.421475	0.339573	0.371054
3.024	0.431064	0.339766	0.372597
3.027	0.422515	0.338859	0.372206
3.03	0.41486	0.34414	0.368844
3.033	0.411797	0.348925	0.376075
3.036	0.414275	0.345237	0.372247
3.039	0.415673	0.356263	0.368993
3.042	0.420822	0.335183	0.365618
3.045	0.420665	0.336024	0.368292
3.048	0.414317	0.338271	0.362747
3.051	0.411766	0.336717	0.364836
3.054	0.421695	0.351282	0.365954
3.057	0.413954	0.348429	0.361342
3.06	0.414042	0.336638	0.365239
3.063	0.417434	0.341018	0.359325
3.066	0.41799	0.33813	0.372599
3.069	0.411862	0.333806	0.365815
3.072	0.414161	0.341473	0.364697
3.075	0.411258	0.342645	0.367279
3.078	0.421975	0.331441	0.35881
3.081	0.411682	0.335983	0.366969
3.084	0.411123	0.335981	0.356329
3.087	0.415486	0.338644	0.357947
3.09	0.404493	0.345413	0.364812
3.093	0.39933	0.337526	0.358165
3.096	0.411278	0.345115	0.348832
3.099	0.41572	0.344355	0.362239
3.102	0.408119	0.321169	0.361316
3.105	0.406104	0.344122	0.354425
3.108	0.416002	0.344226	0.362176
3.111	0.401293	0.331039	0.362136
3.114	0.39457	0.326414	0.355817
3.117	0.405492	0.326183	0.352578
3.12	0.400191	0.336477	0.34628
3.123	0.407589	0.325541	0.3509
3.126	0.410419	0.323224	0.348161
3.129	0.409687	0.328394	0.353136
3.132	0.404622	0.33508	0.354926
3.135	0.403075	0.334014	0.350656
3.138	0.411844	0.328512	0.356254
3.141	0.405438	0.334129	0.356919
3.144	0.404416	0.336606	0.356381
3.147	0.40304	0.329529	0.350522
3.15	0.405295	0.339988	0.348692
3.153	0.410347	0.325854	0.358658
3.156	0.401883	0.328889	0.351714
3.159	0.39659	0.335445	0.36053
3.162	0.401278	0.328393	0.35331
3.165	0.398431	0.324937	0.356881
3.168	0.403951	0.339252	0.355148
3.171	0.400562	0.32007	0.341825
3.174	0.403942	0.324249	0.350224
3.177	0.397444	0.321254	0.343865
3.18	0.402914	0.333323	0.360686
3.183	0.394316	0.318951	0.352798
3.186	0.400117	0.33018	0.355015
3.189	0.405384	0.323349	0.348719
3.192	0.394001	0.320368	0.35329
3.195	0.400014	0.325775	0.351386
3.198	0.391768	0.321326	0.346974
3.201	0.386944	0.329992	0.348965
3.204	0.400542	0.324769	0.343049
3.207	0.392809	0.320485	0.342066
3.21	0.39199	0.333206	0.352683
3.213	0.401802	0.324485	0.342597
3.216	0.389217	0.321592	0.344552
3.219	0.387722	0.328492	0.351328
3.222	0.394332	0.323158	0.343379
3.225	0.401258	0.32241	0.347819
3.228	0.401614	0.319813	0.347057
3.231	0.38038	0.328842	0.350278
3.234	0.385695	0.326515	0.349942
3.237	0.402035	0.318425	0.342127
3.24	0.38595	0.313222	0.342016
3.243	0.390228	0.317976	0.345386
3.246	0.38636	0.330767	0.346288
3.249	0.393386	0.332298	0.341968
3.252	0.38975	0.31682	0.343736
3.255	0.391631	0.323637	0.33875
3.258	0.393313	0.322108	0.336799
3.261	0.395542	0.313038	0.346058
3.264	0.387763	0.323269	0.34132
3.267	0.377119	0.319123	0.331673
3.27	0.386665	0.319863	0.341235
3.273	0.394761	0.323796	0.338086
3.276	0.39166	0.320421	0.339043
3.279	0.387125	0.314487	0.328855
3.282	0.387066	0.318761	0.3395
3.285	0.379796	0.318144	0.340993
3.288	0.390201	0.32269	0.33676
3.291	0.393869	0.316654	0.335062
3.294	0.386345	0.311638	0.333924
3.297	0.38129	0.312578	0.329017
3.3	0.382528	0.308244	0.333198
3.303	0.381766	0.323563	0.337618
3.306	0.380418	0.317167	0.336154
3.309	0.390012	0.318631	0.329347
3.312	0.398212	0.302911	0.333404
3.315	0.381738	0.306303	0.335726
3.318	0.394671	0.307373	0.330729
3.321	0.382939	0.305202	0.332999
3.324	0.370929	0.312332	0.339458
3.327	0.391317	0.319411	0.32883
3.33	0.379735	0.316797	0.327556
3.333	0.372715	0.306147	0.330037
3.336	0.380128	0.309773	0.33871
3.339	0.383165	0.314867	0.325721
3.342	0.382822	0.304778	0.332364
3.345	0.380023	0.30929	0.32866
3.348	0.387698	0.315444	0.33054
3.351	0.38	0.307891	0.334788
3.354	0.383462	0.29706	0.334251
3.357	0.391711	0.306391	0.325401
3.36	0.379727	0.303726	0.332613
3.363	0.374162	0.303999	0.332245
3.366	0.383232	0.30383	0.335491
3.369	0.373486	0.313381	0.331059
3.372	0.386492	0.303964	0.332348
3.375	0.377633	0.307682	0.333455
3.378	0.374334	0.306338	0.325999
3.381	0.378587	0.312726	0.318912
3.384	0.374726	0.304273	0.32737
3.387	0.380644	0.303747	0.331906
3.39	0.377552	0.312272	0.319195
3.393	0.372277	0.313602	0.326735
3.396	0.380728	0.304886	0.330208
3.399	0.386541	0.310319	0.33069
3.402	0.379882	0.308991	0.332141
3.405	0.375412	0.304091	0.325704
3.408	0.388653	0.306046	0.319541
3.411	0.381838	0.298161	0.31937
3.414	0.383287	0.299747	0.323119
3.417	0.368731	0.295962	0.322031
3.42	0.378424	0.297662	0.329649
3.423	0.374399	0.305908	0.323507
3.426	0.38971	0.308534	0.323545
3.429	0.375716	0.303119	0.313774
3.432	0.362099	0.299039	0.322386
3.435	0.368578	0.305143	0.327066
3.438	0.369133	0.303026	0.325034
3.441	0.380485	0.299924	0.320594
3.444	0.37343	0.29598	0.328204
3.447	0.376036	0.301695	0.328327
3.45	0.369269	0.289718	0.322548
3.453	0.372546	0.29779	0.312974
3.456	0.368818	0.300202	0.320497
3.459	0.36412	0.300086	0.320536
3.462	0.367186	0.296953	0.32199
3.465	0.371264	0.296616	0.317939
3.468	0.370609	0.303469	0.317474
3.471	0.36559	0.29538	0.323566
3.474	0.376266	0.304444	0.317367
3.477	0.367189	0.289987	0.31842
3.48	0.367419	0.299737	0.311087
3.483	0.373482	0.3019	0.314911
3.486	0.372655	0.293634	0.311809
3.489	0.366342	0.292585	0.313748
3.492	0.362963	0.300739	0.321496
3.495	0.359027	0.293234	0.317021
3.498	0.368542	0.294103	0.322819
3.501	0.370964	0.292556	0.310123
3.504	0.361564	0.29911	0.320903
3.507	0.361721	0.290918	0.316022
3.51	0.37094	0.291723	0.316941
3.513	0.362803	0.289293	0.31952
3.516	0.361222	0.298294	0.314219
3.519	0.364867	0.290151	0.311103
3.522	0.352554	0.297157	0.312051
3.525	0.36671	0.293857	0.317365
3.528	0.361273	0.287258	0.313476
3.531	0.360516	0.297441	0.308328
3.534	0.364042	0.288273	0.314105
3.537	0.358141	0.291542	0.305343
3.54	0.357675	0.301983	0.32005
3.543	0.358288	0.282001	0.312331
3.546	0.358366	0.290805	0.311246
3.549	0.359161	0.291867	0.307889
3.552	0.362376	0.278325	0.301793
3.555	0.353006	0.285854	0.312714
3.558	0.356276	0.286497	0.310925
3.561	0.355795	0.285581	0.307172
3.564	0.359208	0.282717	0.314259
3.567	0.358002	0.291867	0.304363
3.57	0.350876	0.287202	0.309387
3.573	0.350887	0.285489	0.311177
3.576	0.35644	0.277402	0.31197
3.579	0.361498	0.288951	0.311345
3.582	0.352009	0.284118	0.310041
3.585	0.351192	0.288094	0.304613
3.588	0.355734	0.288895	0.305437
3.591	0.354763	0.283956	0.308936
3.594	0.356566	0.28253	0.301543
3.597	0.345799	0.278182	0.307425
3.6	0.351848	0.283513	0.308088
3.603	0.347412	0.28373	0.30144
3.606	0.355388	0.280559	0.301229
3.609	0.345658	0.277695	0.309736
3.612	0.348961	0.280271	0.304435
3.615	0.353993	0.270441	0.30254
3.618	0.344006	0.278696	0.308662
3.621	0.344387	0.276503	0.301077
3.624	0.346715	0.275354	0.303744
3.627	0.349129	0.288681	0.296542
3.63	0.343598	0.273348	0.306709
3.633	0.35074	0.284713	0.29906
3.636	0.351086	0.274461	0.29941
3.639	0.342887	0.28125	0.2998
3.642	0.351219	0.284764	0.301961
3.645	0.341202	0.272516	0.304787
3.648	0.349873	0.271888	0.293654
3.651	0.343043	0.28499	0.305962
3.654	0.34135	0.277334	0.294395
3.657	0.341507	0.277031	0.299924
3.66	0.338587	0.285287	0.293013
3.663	0.339926	0.274297	0.302827
3.666	0.343174	0.271988	0.2959
3.669	0.349939	0.283394	0.295629
3.672	0.339295	0.273919	0.294351
3.675	0.342092	0.280127	0.289586
3.678	0.344378	0.277223	0.295548
3.681	0.347174	0.28606	0.299177
3.684	0.344019	0.269673	0.286786
3.687	0.334303	0.277039	0.294891
3.69	0.33281	0.274927	0.296872
3.693	0.347152	0.272524	0.286293
3.696	0.336801	0.276819	0.293301
3.699	0.333754	0.271476	0.287258
3.702	0.336833	0.267605	0.288807
3.705	0.333606	0.270731	0.29447
3.708	0.339597	0.262134	0.291017
3.711	0.334988	0.260126	0.292451
3.714	0.345709	0.261481	0.289201
3.717	0.338174	0.270516	0.288785
3.72	0.333755	0.266635	0.290929
3.723	0.333391	0.266045	0.293979
3.726	0.331518	0.277261	0.28559
3.729	0.331326	0.264649	0.297074
3.732	0.33216	0.264207	0.285904
3.735	0.334786	0.25941	0.285877
3.738	0.338079	0.271671	0.284603
3.741	0.33608	0.264308	0.288946
3.744	0.339317	0.271364	0.28289
3.747	0.333573	0.26539	0.289761
3.75	0.336069	0.269342	0.285277
3.753	0.335848	0.264253	0.283234
3.756	0.332149	0.267623	0.279519
3.759	0.330947	0.267236	0.284364
3.762	0.324947	0.268168	0.284861
3.765	0.33037	0.260534	0.276938
3.768	0.328275	0.268332	0.288142
3.771	0.330177	0.268376	0.292876
3.774	0.336057	0.264781	0.284727
3.777	0.327019	0.258331	0.285995
3.78	0.328696	0.260087	0.281761
3.783	0.325051	0.254242	0.277129
3.786	0.327522	0.263959	0.278003
3.789	0.321103	0.258761	0.279944
3.792	0.329358	0.261677	0.282301
3.795	0.324238	0.261068	0.279194
3.798	0.331399	0.262049	0.271962
3.801	0.317554	0.25754	0.279709
3.804	0.323427	0.265277	0.282484
3.807	0.317537	0.257389	0.283358
3.81	0.320349	0.261315	0.285287
3.813	0.320947	0.257835	0.281064
3.816	0.31982	0.260542	0.277443
3.819	0.328049	0.261043	0.274288
3.822	0.332819	0.256488	0.275841
3.825	0.330375	0.256006	0.283558
3.828	0.319759	0.254027	0.280526
3.831	0.323403	0.26713	0.275338
3.834	0.325365	0.262603	0.279959
3.837	0.321247	0.259388	0.27567
3.84	0.316355	0.261718	0.268909
3.843	0.323124	0.246493	0.276984
3.846	0.312299	0.249659	0.277179
3.849	0.325543	0.248927	0.277697
3.852	0.31807	0.246273	0.280392
3.855	0.320421	0.256063	0.268055
3.858	0.317271	0.252936	0.271723
3.861	0.317059	0.258388	0.265997
3.864	0.314032	0.254927	0.275536
3.867	0.31931	0.250307	0.2787
3.87	0.316526	0.257062	0.268184
3.873	0.314938	0.254345	0.278825
3.876	0.311902	0.245925	0.270088
3.879	0.31936	0.25197	0.274761
3.882	0.311521	0.252523	0.271007
3.885	0.317982	0.240248	0.275889
3.888	0.309401	0.254208	0.268225
3.891	0.310229	0.2457	0.268574
3.894	0.325156	0.259412	0.273726
3.897	0.31335	0.256111	0.27534
3.9	0.31024	0.260141	0.263458
3.903	0.317549	0.247568	0.269164
3.906	0.306867	0.246117	0.271156
3.909	0.315028	0.249906	0.263766
3.912	0.311105	0.246367	0.271347
3.915	0.308265	0.251401	0.267755
3.918	0.312701	0.250955	0.270081
3.921	0.304156	0.242502	0.268793
3.924	0.312391	0.247411	0.271092
3.927	0.31095	0.250702	0.274928
3.93	0.308788	0.24953	0.259816
3.933	0.308828	0.247357	0.270672
3.936	0.300755	0.243651	0.267723
3.939	0.309228	0.251037	0.264412
3.942	0.306582	0.248205	0.260822
3.945	0.301317	0.249054	0.258899
3.948	0.304338	0.247085	0.262192
3.951	0.309199	0.245662	0.269722
3.954	0.305855	0.241687	0.266074
3.957	0.309054	0.24126	0.260075
3.96	0.305225	0.246688	0.265828
3.963	0.309125	0.253089	0.264359
3.966	0.310671	0.243386	0.261453
3.969	0.306721	0.241168	0.266777
3.972	0.305646	0.239577	0.263814
3.975	0.304746	0.242168	0.264439
3.978	0.304658	0.250062	0.263094
3.981	0.297919	0.243671	0.259252
3.984	0.298689	0.243467	0.258997
3.987	0.302841	0.243496	0.261803
3.99	0.302049	0.247684	0.255357
3.993	0.29666	0.242101	0.255099
3.996	0.298842	0.250036	0.257509
3.999	0.304022	0.240304	0.257826
4.002	0.307144	0.236503	0.248649
4.005	0.30526	0.240062	0.259002
4.008	0.303786	0.240189	0.253396
4.011	0.303409	0.245719	0.253979
4.014	0.302031	0.232897	0.260466
4.017	0.29948	0.244387	0.261957
4.02	0.29692	0.23747	0.255261
4.023	0.29216	0.232671	0.258463
4.026	0.299826	0.233622	0.257263
4.029	0.303467	0.245187	0.258471
4.032	0.303898	0.241658	0.256796
4.035	0.301595	0.240566	0.255413
4.038	0.301933	0.238003	0.257699
4.041	0.300229	0.229399	0.256011
4.044	0.295828	0.24163	0.250359
4.047	0.305826	0.238636	0.254891
4.05	0.298433	0.238401	0.26048
4.053	0.297741	0.229835	0.253966
4.056	0.295502	0.238263	0.249692
4.059	0.297988	0.234774	0.25424
4.062	0.302083	0.237228	0.256762
4.065	0.301741	0.239803	0.257861
4.068	0.295872	0.233744	0.254385
4.071	0.296285	0.230809	0.248918
4.074	0.299257	0.227581	0.250563
4.077	0.291437	0.229502	0.251908
4.08	0.293368	0.242787	0.257338
4.083	0.28932	0.238519	0.253144
4.086	0.298177	0.23617	0.244317
4.089	0.300205	0.23073	0.254545
4.092	0.30033	0.230641	0.258331
4.095	0.294552	0.224018	0.250131
4.098	0.294969	0.227336	0.252623
4.101	0.303752	0.229622	0.25172
4.104	0.301478	0.237417	0.259656
4.107	0.299844	0.238424	0.253594
4.11	0.298287	0.235015	0.253364
4.113	0.289231	0.235998	0.252593
4.116	0.298099	0.236456	0.254733
4.119	0.291763	0.232286	0.243708
4.122	0.291142	0.230672	0.244635
4.125	0.295189	0.233181	0.251231
4.128	0.292653	0.228723	0.245731
4.131	0.288849	0.229702	0.25677
4.134	0.299291	0.238457	0.251577
4.137	0.286067	0.235316	0.248841
4.14	0.291349	0.233815	0.25049
4.143	0.286434	0.239284	0.247259
4.146	0.292066	0.229101	0.24388
4.149	0.286215	0.239526	0.252835
4.152	0.299418	0.225368	0.24418
4.155	0.294123	0.22918	0.240908
4.158	0.289461	0.225383	0.250231
4.161	0.29051	0.230513	0.24821
4.164	0.29731	0.22762	0.2433
4.167	0.303797	0.233302	0.248352
4.17	0.294296	0.22649	0.253127
4.173	0.289615	0.229448	0.247424
4.176	0.299481	0.227515	0.253081
4.179	0.289975	0.230095	0.242924
4.182	0.288149	0.234873	0.246198
4.185	0.28471	0.223381	0.254291
4.188	0.28096	0.229614	0.244985
4.191	0.294874	0.222745	0.244476
4.194	0.288747	0.229482	0.241904
4.197	0.282958	0.229642	0.239293
4.2	0.287831	0.225932	0.241707
4.203	0.286431	0.217835	0.242459
4.206	0.28563	0.230597	0.24916
4.209	0.283747	0.225853	0.244947
4.212	0.283445	0.228561	0.245368
4.215	0.28625	0.22936	0.245096
4.218	0.283976	0.223474	0.248815
4.221	0.279516	0.230075	0.241786
4.224	0.292936	0.224254	0.238843
4.227	0.286655	0.22386	0.242835
4.23	0.285202	0.225386	0.244446
4.233	0.280009	0.22883	0.253331
4.236	0.283106	0.227241	0.240543
4.239	0.279703	0.225839	0.244302
4.242	0.277055	0.230595	0.241461
4.245	0.284176	0.225008	0.24465
4.248	0.284792	0.22499	0.241454
4.251	0.286454	0.230768	0.238655
4.254	0.287049	0.22226	0.242926
4.257	0.286076	0.215953	0.239053
4.26	0.288249	0.224721	0.232444
4.263	0.288251	0.226111	0.248083
4.266	0.283186	0.211699	0.239323
4.269	0.278798	0.222355	0.241061
4.272	0.278799	0.224975	0.237537
4.275	0.278822	0.222594	0.233938
4.278	0.279286	0.219978	0.239999
4.281	0.283006	0.214993	0.239847
4.284	0.284596	0.218959	0.238141
4.287	0.285207	0.216234	0.234852
4.29	0.280672	0.216798	0.238864
4.293	0.27879	0.212308	0.23941
4.296	0.277163	0.215685	0.236484
4.299	0.278282	0.219453	0.241099
4.302	0.273623	0.21735	0.237364
4.305	0.270371	0.218697	0.239254
4.308	0.279891	0.22215	0.239065
4.311	0.284767	0.219775	0.239901
4.314	0.274443	0.215332	0.230505
4.317	0.279176	0.221462	0.235391
4.32	0.277031	0.220294	0.241034
4.323	0.276861	0.219071	0.238221
4.326	0.276192	0.222166	0.231546
4.329	0.276857	0.222922	0.236407
4.332	0.277499	0.212068	0.235213
4.335	0.275301	0.213911	0.234648
4.338	0.277436	0.215289	0.230718
4.341	0.272232	0.217172	0.23103
4.344	0.27795	0.216089	0.225593
4.347	0.270019	0.211674	0.230758
4.35	0.27003	0.213503	0.235464
4.353	0.276101	0.220575	0.234926
4.356	0.270731	0.217878	0.231379
4.359	0.275947	0.211789	0.238655
4.362	0.273228	0.221525	0.229928
4.365	0.273508	0.211354	0.235893
4.368	0.266439	0.212022	0.227579
4.371	0.271098	0.206565	0.231215
4.374	0.274162	0.217153	0.226678
4.377	0.276053	0.205407	0.229847
4.38	0.270934	0.210698	0.228108
4.383	0.280506	0.214047	0.229771
4.386	0.26097	0.210853	0.229943
4.389	0.279552	0.218043	0.231407
4.392	0.26955	0.210183	0.225525
4.395	0.273121	0.214093	0.22313
4.398	0.270968	0.212088	0.226263
4.401	0.266614	0.209867	0.232982
4.404	0.270921	0.208406	0.235497
4.407	0.267113	0.218517	0.22267
4.41	0.275751	0.216175	0.220496
4.413	0.270355	0.208293	0.224922
4.416	0.26308	0.210642	0.225171
4.419	0.266529	0.205437	0.230926
4.422	0.267855	0.209724	0.225251
4.425	0.260899	0.210944	0.223332
4.428	0.267237	0.209108	0.225984
4.431	0.271878	0.210637	0.225171
4.434	0.268525	0.202846	0.222607
4.437	0.267776	0.211021	0.231359
4.44	0.282632	0.203626	0.220455
4.443	0.264715	0.20762	0.224533
4.446	0.266533	0.205253	0.227119
4.449	0.268397	0.204512	0.222483
4.452	0.26571	0.207933	0.217353
4.455	0.26615	0.200627	0.216672
4.458	0.267851	0.203171	0.230013
4.461	0.263444	0.214514	0.228084
4.464	0.262233	0.20763	0.222537
4.467	0.25979	0.201654	0.219187
4.47	0.264501	0.206119	0.219828
4.473	0.269821	0.202981	0.229479
4.476	0.264506	0.200011	0.227045
4.479	0.258288	0.205376	0.224459
4.482	0.261188	0.209331	0.228169
4.485	0.259777	0.210859	0.218706
4.488	0.26208	0.204598	0.220149
4.491	0.261621	0.214141	0.21977
4.494	0.252379	0.205788	0.216281
4.497	0.255153	0.205355	0.220574
4.5	0.25502	0.213681	0.226855
4.503	0.262769	0.206955	0.228303
4.506	0.251264	0.204264	0.223554
4.509	0.256551	0.203919	0.217917
4.512	0.256041	0.202339	0.224922
4.515	0.265662	0.203691	0.219321
4.518	0.256348	0.19932	0.227167
4.521	0.250113	0.205577	0.229139
4.524	0.255846	0.207434	0.220735
4.527	0.265852	0.208921	0.22231
4.53	0.255802	0.204836	0.220684
4.533	0.260677	0.198991	0.224435
4.536	0.265021	0.202821	0.21636
4.539	0.256579	0.208859	0.224521
4.542	0.261792	0.2002	0.218671
4.545	0.26097	0.20754	0.217095
4.548	0.258085	0.202232	0.221251
4.551	0.254125	0.203494	0.222463
4.554	0.257012	0.205603	0.21348
4.557	0.267323	0.201783	0.215314
4.56	0.253062	0.198618	0.219712
4.563	0.246326	0.20102	0.2139
4.566	0.251462	0.204422	0.215957
4.569	0.252705	0.205861	0.22069
4.572	0.252098	0.204426	0.22267
4.575	0.260884	0.194493	0.221058
4.578	0.251933	0.193105	0.218233
4.581	0.257464	0.196608	0.214545
4.584	0.2483	0.195423	0.219313
4.587	0.256031	0.195966	0.21067
4.59	0.255438	0.197309	0.211093
4.593	0.253828	0.206255	0.215143
4.596	0.250173	0.202888	0.212085
4.599	0.252697	0.19788	0.214141
4.602	0.247141	0.197008	0.216273
4.605	0.246666	0.196826	0.217138
4.608	0.247243	0.197723	0.215831
4.611	0.252498	0.202188	0.216559
4.614	0.250443	0.201626	0.209756
4.617	0.249606	0.203118	0.216856
4.62	0.256181	0.202487	0.209062
4.623	0.258224	0.188636	0.208832
4.626	0.247489	0.200646	0.205672
4.629	0.252793	0.194269	0.215679
4.632	0.245348	0.195035	0.212139
4.635	0.247648	0.19711	0.214487
4.638	0.243148	0.191784	0.212702
4.641	0.249704	0.193786	0.208962
4.644	0.250121	0.198271	0.211439
4.647	0.241809	0.198027	0.213949
4.65	0.2512	0.199719	0.201645
4.653	0.241529	0.187856	0.208773
4.656	0.244209	0.190341	0.204693
4.659	0.245243	0.191303	0.205599
4.662	0.24249	0.193892	0.209416
4.665	0.25011	0.193976	0.211932
4.668	0.252077	0.19322	0.209976
4.671	0.23744	0.193363	0.20645
4.674	0.248391	0.189341	0.199595
4.677	0.242905	0.195754	0.202534
4.68	0.246261	0.186703	0.20496
4.683	0.244677	0.190999	0.206904
4.686	0.248923	0.183035	0.20995
4.689	0.238547	0.187408	0.201217
4.692	0.238605	0.187238	0.206655
4.695	0.23767	0.192931	0.208464
4.698	0.245976	0.1848	0.212134
4.701	0.234189	0.19073	0.211786
4.704	0.239715	0.185422	0.207148
4.707	0.23987	0.185035	0.199889
4.71	0.242897	0.195781	0.193921
4.713	0.235162	0.19039	0.206893
4.716	0.243452	0.187406	0.206292
4.719	0.237165	0.188319	0.198367
4.722	0.239229	0.185936	0.201917
4.725	0.244538	0.189968	0.202743
4.728	0.243919	0.190593	0.203179
4.731	0.2422	0.189251	0.20402
4.734	0.229292	0.184891	0.202691
4.737	0.239482	0.181921	0.201511
4.74	0.243732	0.196534	0.200311
4.743	0.241754	0.182442	0.199043
4.746	0.247544	0.184249	0.197532
4.749	0.23679	0.185914	0.200272
4.752	0.23052	0.195649	0.202917
4.755	0.232775	0.180026	0.202374
4.758	0.240816	0.184139	0.201679
4.761	0.244714	0.181043	0.201285
4.764	0.232531	0.180752	0.20018
4.767	0.236196	0.180752	0.196681
4.77	0.232952	0.186001	0.204365
4.773	0.233933	0.183682	0.199295
4.776	0.230043	0.188073	0.202588
4.779	0.241242	0.181535	0.200659
4.782	0.228682	0.179588	0.197605
4.785	0.224521	0.17838	0.194913
4.788	0.239052	0.182456	0.195565
4.791	0.233167	0.179441	0.197943
4.794	0.241246	0.186861	0.195334
4.797	0.232579	0.178881	0.192868
4.8	0.229472	0.185188	0.198247
4.803	0.236124	0.184546	0.199595
4.806	0.22408	0.176536	0.194126
4.809	0.233985	0.184187	0.203269
4.812	0.227792	0.178383	0.195671
4.815	0.229192	0.181265	0.200738
4.818	0.229746	0.179302	0.201007
4.821	0.225056	0.190309	0.195618
4.824	0.228195	0.175974	0.199914
4.827	0.230875	0.182428	0.191437
4.83	0.225131	0.179401	0.198045
4.833	0.235421	0.187692	0.196697
4.836	0.232469	0.178831	0.192197
4.839	0.233489	0.176851	0.195329
4.842	0.226589	0.175448	0.197014
4.845	0.22276	0.17584	0.18701
4.848	0.225939	0.183912	0.196408
4.851	0.227122	0.18099	0.189741
4.854	0.225364	0.178344	0.195263
4.857	0.222533	0.181644	0.192411
4.86	0.230041	0.17582	0.193669
4.863	0.230322	0.185536	0.18764
4.866	0.224405	0.175101	0.190807
4.869	0.220568	0.182901	0.19348
4.872	0.234789	0.172098	0.188577
4.875	0.228788	0.184822	0.197957
4.878	0.225343	0.171843	0.198934
4.881	0.224615	0.174675	0.192795
4.884	0.234472	0.179656	0.192208
4.887	0.23038	0.176618	0.195233
4.89	0.228098	0.17934	0.179729
4.893	0.220943	0.179029	0.18926
4.896	0.221926	0.175658	0.196582
4.899	0.226018	0.174143	0.19091
4.902	0.227293	0.177258	0.189398
4.905	0.226112	0.178307	0.19102
4.908	0.223173	0.179059	0.196413
4.911	0.223358	0.172764	0.192698
4.914	0.22306	0.176441	0.189722
4.917	0.226113	0.174721	0.190804
4.92	0.224807	0.178932	0.186323
4.923	0.230146	0.169298	0.189117
4.926	0.225239	0.171538	0.189125
4.929	0.219735	0.173155	0.191042
4.932	0.22203	0.176301	0.183468
4.935	0.223957	0.177112	0.188742
4.938	0.222521	0.173686	0.185698
4.941	0.222532	0.169345	0.189267
4.944	0.226963	0.168834	0.18367
4.947	0.228034	0.169742	0.192208
4.95	0.224877	0.170443	0.188435
4.953	0.226521	0.173283	0.18225
4.956	0.218959	0.170205	0.189122
4.959	0.221342	0.167752	0.191339
4.962	0.225069	0.1681	0.190807
4.965	0.218585	0.17341	0.191187
4.968	0.222517	0.172513	0.18654
4.971	0.215877	0.173202	0.181653
4.974	0.220402	0.166379	0.188062
4.977	0.218334	0.171394	0.188648
4.98	0.229246	0.16404	0.18209
4.983	0.219478	0.169239	0.190308
4.986	0.215005	0.172224	0.179243
4.989	0.224137	0.170455	0.18713
4.992	0.219324	0.165387	0.192048
4.995	0.220715	0.15907	0.182489
4.998	0.225275	0.168247	0.18628
5.001	0.22183	0.156861	0.181102
5.004	0.213097	0.176074	0.183528
5.007	0.223716	0.166567	0.181718
5.01	0.219889	0.169231	0.182809
5.013	0.214073	0.161341	0.177398
5.016	0.213665	0.171971	0.182539
5.019	0.217626	0.167401	0.183288
5.022	0.213348	0.172883	0.182252
5.025	0.211365	0.172401	0.184034
5.028	0.217936	0.168465	0.178279
5.031	0.212039	0.172375	0.184625
5.034	0.217869	0.162889	0.178595
5.037	0.208389	0.167018	0.183893
5.04	0.212414	0.167143	0.183003
5.043	0.213165	0.168599	0.182098
5.046	0.217312	0.162978	0.177295
5.049	0.214264	0.165942	0.179395
5.052	0.216421	0.171183	0.183433
5.055	0.213368	0.167137	0.180092
5.058	0.216579	0.167142	0.180931
5.061	0.214571	0.169227	0.176949
5.064	0.211287	0.160944	0.17669
5.067	0.20781	0.162017	0.177014
5.07	0.210556	0.164729	0.177056
5.073	0.220398	0.159195	0.184651
5.076	0.206369	0.159253	0.176971
5.079	0.209267	0.162996	0.174154
5.082	0.215059	0.163596	0.172115
5.085	0.213673	0.157333	0.18465
5.088	0.212752	0.165527	0.176234
5.091	0.209608	0.162246	0.176446
5.094	0.207072	0.161521	0.176489
5.097	0.214252	0.154463	0.178482
5.1	0.2087	0.165904	0.176363
5.103	0.210019	0.161707	0.178629
5.106	0.206054	0.171677	0.17199
5.109	0.205125	0.159546	0.178305
5.112	0.212964	0.162025	0.1677
5.115	0.211701	0.157186	0.181532
5.118	0.20737	0.157155	0.175418
5.121	0.213405	0.155891	0.182718
5.124	0.207998	0.165583	0.171383
5.127	0.209772	0.155264	0.180462
5.13	0.205755	0.165467	0.172291
5.133	0.204189	0.162435	0.175632
5.136	0.212629	0.154835	0.174504
5.139	0.21708	0.162	0.178386
5.142	0.208592	0.158681	0.174268
5.145	0.212955	0.162721	0.176537
5.148	0.20568	0.161692	0.176518
5.151	0.207838	0.15997	0.171512
5.154	0.206197	0.162344	0.172015
5.157	0.205977	0.16044	0.176902
5.16	0.207127	0.158415	0.173726
5.163	0.197725	0.153954	0.172966
5.166	0.204044	0.160813	0.180068
5.169	0.21073	0.157898	0.169694
5.172	0.209801	0.15515	0.173099
5.175	0.204482	0.163629	0.171013
5.178	0.205614	0.162323	0.174139
5.181	0.206822	0.15961	0.168596
5.184	0.209436	0.157739	0.172373
5.187	0.206156	0.153155	0.170742
5.19	0.209669	0.160751	0.173823
5.193	0.208038	0.157683	0.173955
5.196	0.204901	0.162555	0.174938
5.199	0.200763	0.15716	0.172601
5.202	0.206965	0.156873	0.175529
5.205	0.20442	0.160518	0.169114
5.208	0.21511	0.157856	0.178561
5.211	0.205071	0.155247	0.170933
5.214	0.204699	0.157462	0.165961
5.217	0.203379	0.155366	0.172606
5.22	0.20383	0.160463	0.169396
5.223	0.207544	0.160177	0.177827
5.226	0.206791	0.157997	0.174294
5.229	0.203952	0.156049	0.167173
5.232	0.199313	0.156213	0.171154
5.235	0.199678	0.160531	0.17391
5.238	0.202301	0.154171	0.175335
5.241	0.203286	0.161027	0.168081
5.244	0.201639	0.159416	0.170435
5.247	0.20214	0.150674	0.16591
5.25	0.207859	0.164725	0.17513
5.253	0.199888	0.152483	0.16738
5.256	0.198344	0.150861	0.166358
5.259	0.201086	0.162024	0.172343
5.262	0.203231	0.152599	0.165461
5.265	0.196592	0.149685	0.168657
5.268	0.200979	0.15633	0.166645
5.271	0.196131	0.158855	0.168313
5.274	0.201769	0.161496	0.162835
5.277	0.198545	0.151063	0.170675
5.28	0.200565	0.157241	0.163736
5.283	0.195975	0.150954	0.172147
5.286	0.204907	0.155931	0.16848
5.289	0.198088	0.162435	0.164158
5.292	0.201175	0.159452	0.168449
5.295	0.200804	0.159384	0.169755
5.298	0.202407	0.154205	0.170596
5.301	0.200328	0.154688	0.169196
5.304	0.19505	0.150044	0.170831
5.307	0.192399	0.153026	0.170395
5.31	0.203002	0.150526	0.167918
5.313	0.200259	0.157243	0.172054
5.316	0.194347	0.153628	0.165193
5.319	0.199239	0.151333	0.163059
5.322	0.208486	0.149771	0.167006
5.325	0.201859	0.153133	0.165443
5.328	0.189059	0.156176	0.167486
5.331	0.197882	0.151938	0.166281
5.334	0.194729	0.148121	0.161174
5.337	0.196795	0.152756	0.165673
5.34	0.203434	0.14854	0.164883
5.343	0.19724	0.152828	0.173162
5.346	0.198886	0.151221	0.170172
5.349	0.196515	0.146997	0.164361
5.352	0.19444	0.153577	0.167769
5.355	0.20148	0.150721	0.162895
5.358	0.192984	0.148555	0.15848
5.361	0.200757	0.153875	0.166243
5.364	0.19636	0.152828	0.162077
5.367	0.195176	0.15554	0.170575
5.37	0.197538	0.153733	0.162953
5.373	0.194135	0.155664	0.168892
5.376	0.196845	0.147686	0.166075
5.379	0.196043	0.15188	0.164578
5.382	0.199255	0.144221	0.161855
5.385	0.195746	0.147962	0.161212
5.388	0.191871	0.150729	0.164298
5.391	0.191911	0.149551	0.163831
5.394	0.192096	0.155516	0.165712
5.397	0.198281	0.152319	0.161561
5.4	0.19788	0.150982	0.16341
5.403	0.190743	0.149015	0.167812
5.406	0.1963	0.14426	0.158647
5.409	0.193855	0.149093	0.161489
5.412	0.189532	0.147426	0.158809
5.415	0.192156	0.152996	0.161772
5.418	0.200549	0.151821	0.158051
5.421	0.190605	0.148748	0.157539
5.424	0.195522	0.14903	0.166683
5.427	0.18509	0.152987	0.164715
5.43	0.19272	0.145391	0.165168
5.433	0.189894	0.151475	0.163787
5.436	0.196655	0.139315	0.165719
5.439	0.189574	0.151493	0.159142
5.442	0.191523	0.146227	0.162627
5.445	0.183949	0.142987	0.159471
5.448	0.196381	0.145837	0.156028
5.451	0.185424	0.152252	0.161656
5.454	0.18895	0.149992	0.160669
5.457	0.189896	0.143462	0.15767
5.46	0.189708	0.149998	0.159206
5.463	0.1912	0.146788	0.168945
5.466	0.186419	0.145225	0.161844
5.469	0.189304	0.142747	0.159296
5.472	0.18684	0.138051	0.162018
5.475	0.188573	0.140231	0.163311
5.478	0.187014	0.137911	0.158819
5.481	0.191525	0.141794	0.154705
5.484	0.182996	0.148006	0.162342
5.487	0.186446	0.147503	0.150773
5.49	0.190365	0.143882	0.159668
5.493	0.188016	0.141209	0.160977
5.496	0.188458	0.143495	0.155392
5.499	0.181666	0.138566	0.157495
5.502	0.18953	0.144796	0.160557
5.505	0.18138	0.14666	0.152655
5.508	0.189899	0.145667	0.154225
5.511	0.186619	0.141141	0.154352
5.514	0.191786	0.143571	0.156971
5.517	0.181045	0.139356	0.160546
5.52	0.191233	0.142294	0.158765
5.523	0.187416	0.140533	0.157535
5.526	0.184125	0.131853	0.157695
5.529	0.186724	0.143809	0.154314
5.532	0.185046	0.142953	0.160407
5.535	0.180483	0.144435	0.153178
5.538	0.185239	0.141478	0.15833
5.541	0.18132	0.141369	0.151405
5.544	0.178305	0.138978	0.154551
5.547	0.181204	0.142433	0.153305
5.55	0.183137	0.141521	0.152785
5.553	0.181575	0.14005	0.155657
5.556	0.180035	0.141408	0.150391
5.559	0.187514	0.136851	0.14928
5.562	0.182504	0.138096	0.152
5.565	0.18744	0.134003	0.15083
5.568	0.186808	0.144684	0.151786
5.571	0.183586	0.136608	0.150391
5.574	0.18607	0.137696	0.150625
5.577	0.17974	0.140088	0.145771
5.58	0.171674	0.136214	0.150301
5.583	0.178107	0.14055	0.151236
5.586	0.181858	0.133627	0.150108
5.589	0.17433	0.139986	0.150451
5.592	0.170064	0.136052	0.150426
5.595	0.18069	0.140651	0.152691
5.598	0.173759	0.140285	0.145908
5.601	0.176866	0.13496	0.146759
5.604	0.178067	0.140442	0.148357
5.607	0.180483	0.134489	0.14602
5.61	0.177824	0.142801	0.149289
5.613	0.176481	0.136292	0.150042
5.616	0.180377	0.137134	0.150385
5.619	0.182166	0.138478	0.152342
5.622	0.176814	0.127988	0.147353
5.625	0.17892	0.131515	0.147259
5.628	0.175437	0.13329	0.148149
5.631	0.175559	0.131079	0.154394
5.634	0.172879	0.132979	0.145203
5.637	0.172672	0.135136	0.14288
5.64	0.173313	0.128795	0.148288
5.643	0.179288	0.13765	0.143819
5.646	0.172701	0.137848	0.144847
5.649	0.170516	0.136023	0.143374
5.652	0.172144	0.128305	0.14564
5.655	0.181568	0.133722	0.143921
5.658	0.167665	0.132126	0.148029
5.661	0.177176	0.13457	0.148812
5.664	0.178611	0.138922	0.142348
5.667	0.177833	0.133221	0.144238
5.67	0.167253	0.135822	0.147063
5.673	0.163673	0.1389	0.142931
5.676	0.178142	0.134836	0.143524
5.679	0.171082	0.131482	0.147812
5.682	0.177749	0.130867	0.13956
5.685	0.178126	0.13469	0.15065
5.688	0.167122	0.128851	0.148043
5.691	0.168496	0.129843	0.140055
5.694	0.172446	0.132589	0.142442
5.697	0.163082	0.130847	0.138337
5.7	0.173683	0.131175	0.142027
5.703	0.170557	0.130127	0.143619
5.706	0.162067	0.133711	0.145562
5.709	0.170267	0.131565	0.140788
5.712	0.171728	0.135218	0.148065
5.715	0.171194	0.129627	0.138473
5.718	0.16434	0.128994	0.147455
5.721	0.173208	0.132806	0.1403
5.724	0.167613	0.136149	0.141802
5.727	0.170215	0.132858	0.145828
5.73	0.166736	0.127513	0.144407
5.733	0.170421	0.130763	0.143753
5.736	0.168589	0.134741	0.139215
5.739	0.163316	0.131275	0.142072
5.742	0.16856	0.133897	0.143219
5.745	0.165992	0.133751	0.139291
5.748	0.169746	0.129567	0.140404
5.751	0.174908	0.129361	0.146785
5.754	0.168412	0.124635	0.142638
5.757	0.172197	0.125813	0.146072
5.76	0.174062	0.134343	0.140854
5.763	0.169516	0.127171	0.140123
5.766	0.167122	0.130254	0.142326
5.769	0.165771	0.128726	0.135958
5.772	0.170818	0.124583	0.140068
5.775	0.163346	0.129083	0.140783
5.778	0.158585	0.126211	0.143669
5.781	0.170584	0.131114	0.143977
5.784	0.16683	0.129635	0.1382
5.787	0.167218	0.132832	0.140518
5.79	0.163101	0.129614	0.139551
5.793	0.165012	0.126093	0.141401
5.796	0.168768	0.133621	0.139036
5.799	0.16118	0.129149	0.146091
5.802	0.163811	0.128558	0.140704
5.805	0.164956	0.123622	0.137924
5.808	0.172871	0.129001	0.133818
5.811	0.168972	0.134904	0.136929
5.814	0.16978	0.124914	0.139327
5.817	0.17046	0.120819	0.133971
5.82	0.161488	0.126597	0.131898
5.823	0.163862	0.128243	0.140103
5.826	0.169362	0.126667	0.138439
5.829	0.168265	0.121547	0.140063
5.832	0.159455	0.124667	0.138171
5.835	0.168412	0.132069	0.136932
5.838	0.17088	0.128803	0.134994
5.841	0.167791	0.127789	0.140926
5.844	0.159432	0.124219	0.135847
5.847	0.162727	0.124387	0.135913
5.85	0.161734	0.127925	0.140189
5.853	0.163379	0.124385	0.132177
5.856	0.163966	0.123486	0.139171
5.859	0.165385	0.130295	0.138099
5.862	0.16199	0.120854	0.134573
5.865	0.160368	0.121778	0.131404
5.868	0.161862	0.120498	0.13501
5.871	0.166018	0.129833	0.133004
5.874	0.168177	0.128893	0.127257
5.877	0.167628	0.124987	0.129343
5.88	0.156737	0.123643	0.138214
5.883	0.155936	0.123378	0.136527
5.886	0.161177	0.121789	0.136518
5.889	0.160124	0.130616	0.133018
5.892	0.166786	0.126054	0.13044
5.895	0.161452	0.120392	0.134265
5.898	0.160513	0.125553	0.135739
5.901	0.159073	0.122346	0.133613
5.904	0.156667	0.12268	0.136529
5.907	0.155969	0.126509	0.138338
5.91	0.167792	0.123965	0.134991
5.913	0.161308	0.122816	0.133028
5.916	0.158541	0.124261	0.133845
5.919	0.152855	0.123064	0.132465
5.922	0.160748	0.120681	0.130896
5.925	0.159897	0.121425	0.13149
5.928	0.154197	0.116559	0.131452
5.931	0.158965	0.11881	0.136104
5.934	0.158862	0.122433	0.133253
5.937	0.156609	0.124537	0.13604
5.94	0.153774	0.121657	0.134914
5.943	0.162431	0.118431	0.136293
5.946	0.155681	0.11503	0.123804
5.949	0.159154	0.117997	0.130785
5.952	0.161527	0.12653	0.12766
5.955	0.15913	0.123071	0.13533
5.958	0.157409	0.118433	0.132433
5.961	0.162647	0.128867	0.133191
5.964	0.162667	0.121295	0.125805
5.967	0.159137	0.1161	0.13143
5.97	0.159792	0.118235	0.126168
5.973	0.157608	0.115973	0.133979
5.976	0.159164	0.123125	0.129394
5.979	0.159259	0.120536	0.132113
5.982	0.157705	0.122248	0.130308
5.985	0.153748	0.116786	0.135683
5.988	0.157048	0.122281	0.130366
5.991	0.152879	0.117254	0.126252
5.994	0.154041	0.121285	0.127182
[truncated: 1,746 more rows]
