# Supplementary material for: Binary-FRET reveals transient excited-state structure associated with activity-dependent CaMKII - NR2B binding and adaptation
Source: Nat Commun. 2022 Oct 25;13:6335. doi: 10.1038/s41467-022-33795-8 (PMC9596428; doi:10.1038/s41467-022-33795-8)
Supplement: Supplementary file 3 — Source Data [file 41467_2022_33795_MOESM3_ESM.zip › Nat Comm Source Data Files Excel folder/S6 Excel folder/No EGTA Decay.xls]

## Sheet: No EGTA Decay
	0 min	180 min
0	0.0372883	0.0160779
0.003	0.0362816	0.0165824
0.006	0.0404033	0.0169719
0.009	0.0447793	0.016817
0.012	0.0426786	0.0188898
0.015	0.0435797	0.0217109
0.018	0.049577	0.0198478
0.021	0.0538267	0.0208525
0.024	0.0545034	0.0199347
0.027	0.0569426	0.0210454
0.03	0.0566446	0.0230448
0.033	0.066572	0.0266522
0.036	0.0668596	0.0265641
0.039	0.0771522	0.0291611
0.042	0.0737094	0.0342586
0.045	0.0820846	0.0373332
0.048	0.0890877	0.0398214
0.051	0.0946	0.0399359
0.054	0.101943	0.041309
0.057	0.106418	0.0504452
0.06	0.113256	0.0464884
0.063	0.122946	0.050761
0.066	0.120101	0.0540127
0.069	0.14621	0.0717771
0.072	0.149787	0.0716281
0.075	0.151113	0.0791543
0.078	0.177689	0.0884258
0.081	0.172501	0.0883914
0.084	0.19211	0.0917141
0.087	0.208771	0.0997105
0.09	0.212101	0.114054
0.093	0.223783	0.1203
0.096	0.235348	0.119026
0.099	0.240083	0.142313
0.102	0.265725	0.152355
0.105	0.277247	0.170023
0.108	0.280309	0.176532
0.111	0.294414	0.184062
0.114	0.319266	0.202735
0.117	0.330454	0.199857
0.12	0.351567	0.230933
0.123	0.359722	0.245779
0.126	0.381009	0.262886
0.129	0.390885	0.277106
0.132	0.410924	0.300011
0.135	0.428267	0.312026
0.138	0.446153	0.325757
0.141	0.46094	0.357957
0.144	0.471987	0.366972
0.147	0.478999	0.382747
0.15	0.495445	0.404315
0.153	0.516356	0.423674
0.156	0.536878	0.445842
0.159	0.537106	0.454393
0.162	0.567877	0.482961
0.165	0.581096	0.483477
0.168	0.589964	0.498192
0.171	0.601502	0.518254
0.174	0.619574	0.545029
0.177	0.637431	0.556878
0.18	0.657722	0.593851
0.183	0.658591	0.59538
0.186	0.676598	0.620819
0.189	0.681498	0.633317
0.192	0.705547	0.652622
0.195	0.709743	0.65814
0.198	0.714768	0.668174
0.201	0.738795	0.690342
0.204	0.743897	0.69931
0.207	0.75582	0.709491
0.21	0.758384	0.734269
0.213	0.766698	0.744727
0.216	0.779261	0.755278
0.219	0.79836	0.765431
0.222	0.808042	0.781502
0.225	0.817576	0.802262
0.228	0.819308	0.809055
0.231	0.835699	0.82369
0.234	0.837697	0.816952
0.237	0.844754	0.853647
0.24	0.844637	0.82767
0.243	0.849748	0.850305
0.246	0.883479	0.879794
0.249	0.877889	0.871774
0.252	0.882352	0.862895
0.255	0.886795	0.893288
0.258	0.886797	0.892412
0.261	0.892905	0.895914
0.264	0.897097	0.9088
0.267	0.896142	0.914416
0.27	0.92325	0.928033
0.273	0.90886	0.902866
0.276	0.90875	0.93014
0.279	0.927004	0.919519
0.282	0.926302	0.932958
0.285	0.939147	0.93865
0.288	0.936883	0.955414
0.291	0.939504	0.934117
0.294	0.939495	0.943412
0.297	0.943707	0.943879
0.3	0.935273	0.946619
0.303	0.942699	0.965274
0.306	0.940136	0.949228
0.309	0.957662	0.95764
0.312	0.944344	0.961661
0.315	0.966277	0.973324
0.318	0.949574	0.959537
0.321	0.970052	0.964679
0.324	0.967736	0.962479
0.327	0.969924	0.972461
0.33	0.961298	0.969899
0.333	0.979078	0.968164
0.336	0.960313	0.985664
0.339	0.989441	0.969
0.342	0.97409	0.973983
0.345	0.976143	0.968203
0.348	0.982738	0.971527
0.351	0.983867	0.980002
0.354	0.982578	0.971677
0.357	0.975182	0.974416
0.36	0.98334	0.965469
0.363	0.985505	0.974622
0.366	0.989308	0.970487
0.369	0.972923	0.972386
0.372	0.992127	0.98676
0.375	0.982144	0.997537
0.378	0.988989	0.9912
0.381	0.986181	0.987736
0.384	0.961453	0.993772
0.387	0.971012	0.985557
0.39	0.970827	0.979579
0.393	0.978	0.973
0.396	0.985748	0.97291
0.399	0.975162	0.980829
0.402	0.989641	0.980018
0.405	0.979553	0.969856
0.408	0.97796	0.979224
0.411	0.975142	0.976324
0.414	0.974891	0.980574
0.417	0.983063	0.971983
0.42	0.981252	0.973916
0.423	0.982538	0.982222
0.426	0.973233	0.972375
0.429	0.978693	0.974319
0.432	0.991805	0.964033
0.435	0.989931	0.963693
0.438	0.979801	0.979247
0.441	0.97994	0.969674
0.444	0.980117	0.980221
0.447	0.97425	0.967784
0.45	0.976327	0.967114
0.453	0.982104	0.969869
0.456	0.987912	0.984228
0.459	0.966892	0.970799
0.462	0.974838	0.968557
0.465	0.97292	0.968675
0.468	0.968898	0.975765
0.471	0.969288	0.964133
0.474	0.967224	0.983166
0.477	0.979587	0.956472
0.48	0.985172	0.972817
0.483	0.976471	0.977737
0.486	0.962469	0.970006
0.489	0.970538	0.959952
0.492	0.96973	0.964504
0.495	0.976107	0.963856
0.498	0.966228	0.961585
0.501	0.973259	0.949152
0.504	0.967758	0.951947
0.507	0.965051	0.943146
0.51	0.961501	0.954394
0.513	0.964061	0.961056
0.516	0.962152	0.965411
0.519	0.962228	0.947301
0.522	0.962186	0.947822
0.525	0.968235	0.964574
0.528	0.954413	0.941228
0.531	0.961551	0.958235
0.534	0.965274	0.953702
0.537	0.9491	0.942937
0.54	0.967778	0.931649
0.543	0.952867	0.958149
0.546	0.949865	0.936186
0.549	0.948742	0.92854
0.552	0.956954	0.948324
0.555	0.93604	0.936663
0.558	0.950758	0.937983
0.561	0.953185	0.939614
0.564	0.94588	0.93191
0.567	0.941668	0.924623
0.57	0.964345	0.942095
0.573	0.950298	0.947585
0.576	0.953282	0.930303
0.579	0.937167	0.930494
0.582	0.941717	0.923172
0.585	0.949654	0.933309
0.588	0.948488	0.919185
0.591	0.938898	0.918626
0.594	0.93456	0.935331
0.597	0.936577	0.928127
0.6	0.94076	0.922415
0.603	0.936429	0.925436
0.606	0.956848	0.898232
0.609	0.927897	0.911347
0.612	0.943676	0.912922
0.615	0.921802	0.907001
0.618	0.932405	0.915591
0.621	0.931029	0.899409
0.624	0.934991	0.919561
0.627	0.937488	0.913459
0.63	0.937089	0.916522
0.633	0.929092	0.908331
0.636	0.929574	0.92141
0.639	0.924412	0.905325
0.642	0.916398	0.893855
0.645	0.928114	0.900282
0.648	0.914891	0.896137
0.651	0.91811	0.910132
0.654	0.912224	0.910483
0.657	0.915307	0.883296
0.66	0.920622	0.889354
0.663	0.917433	0.894988
0.666	0.912991	0.891257
0.669	0.921616	0.902037
0.672	0.919169	0.893517
0.675	0.903218	0.893548
0.678	0.904758	0.882354
0.681	0.922261	0.881812
0.684	0.917664	0.892538
0.687	0.909344	0.892637
0.69	0.901629	0.864599
0.693	0.898092	0.886177
0.696	0.902353	0.889627
0.699	0.90431	0.890382
0.702	0.91832	0.884685
0.705	0.902704	0.88741
0.708	0.89764	0.876681
0.711	0.900209	0.880845
0.714	0.89557	0.87212
0.717	0.899108	0.871684
0.72	0.900104	0.896805
0.723	0.895841	0.860592
0.726	0.898223	0.859057
0.729	0.889562	0.868974
0.732	0.900845	0.863427
0.735	0.888609	0.854938
0.738	0.888137	0.862713
0.741	0.895395	0.873114
0.744	0.892086	0.864481
0.747	0.895493	0.86394
0.75	0.880225	0.853008
0.753	0.890833	0.857018
0.756	0.897463	0.862641
0.759	0.878026	0.862929
0.762	0.880995	0.853908
0.765	0.894675	0.858261
0.768	0.875985	0.853187
0.771	0.876947	0.864836
0.774	0.877874	0.858343
0.777	0.869022	0.845255
0.78	0.878109	0.854067
0.783	0.874475	0.84163
0.786	0.884067	0.854962
0.789	0.872755	0.848164
0.792	0.883101	0.856332
0.795	0.873007	0.843338
0.798	0.88586	0.840702
0.801	0.881036	0.841661
0.804	0.863796	0.854673
0.807	0.880859	0.836954
0.81	0.869841	0.844646
0.813	0.8662	0.838556
0.816	0.86937	0.845889
0.819	0.874343	0.854417
0.822	0.875599	0.836397
0.825	0.864097	0.842498
0.828	0.873135	0.834928
0.831	0.878648	0.830661
0.834	0.87204	0.84599
0.837	0.8621	0.835709
0.84	0.856112	0.842993
0.843	0.868892	0.82848
0.846	0.871839	0.826311
0.849	0.857111	0.827911
0.852	0.854522	0.825764
0.855	0.875525	0.834609
0.858	0.872038	0.826257
0.861	0.865772	0.809306
0.864	0.860303	0.826545
0.867	0.866384	0.82372
0.87	0.854074	0.829187
0.873	0.842484	0.822384
0.876	0.861221	0.822253
0.879	0.855032	0.829069
0.882	0.8563	0.821016
0.885	0.853083	0.821103
0.888	0.859066	0.813882
0.891	0.858474	0.806502
0.894	0.86383	0.807153
0.897	0.845228	0.809005
0.9	0.849379	0.81754
0.903	0.85168	0.817779
0.906	0.837742	0.819412
0.909	0.843254	0.81448
0.912	0.837213	0.814084
0.915	0.847639	0.795081
0.918	0.841481	0.795233
0.921	0.844525	0.808235
0.924	0.836635	0.811791
0.927	0.836287	0.815037
0.93	0.845949	0.804015
0.933	0.846961	0.804596
0.936	0.838745	0.80439
0.939	0.850918	0.796436
0.942	0.835599	0.796023
0.945	0.8278	0.801775
0.948	0.837155	0.798024
0.951	0.830794	0.801735
0.954	0.829377	0.787908
0.957	0.832957	0.797719
0.96	0.820673	0.795376
0.963	0.822274	0.793309
0.966	0.829993	0.778475
0.969	0.832595	0.782279
0.972	0.822729	0.778485
0.975	0.822969	0.792087
0.978	0.8206	0.791177
0.981	0.819917	0.786771
0.984	0.825613	0.779351
0.987	0.818447	0.78893
0.99	0.818272	0.77737
0.993	0.825582	0.785702
0.996	0.816232	0.781072
0.999	0.82059	0.785246
1.002	0.833749	0.780729
1.005	0.805643	0.769274
1.008	0.821963	0.773563
1.011	0.811858	0.785823
1.014	0.810169	0.775981
1.017	0.815811	0.775253
1.02	0.812211	0.767603
1.023	0.809595	0.767955
1.026	0.81478	0.775258
1.029	0.807966	0.769906
1.032	0.809251	0.768308
1.035	0.818511	0.783113
1.038	0.801722	0.759977
1.041	0.806117	0.77287
1.044	0.817533	0.769272
1.047	0.795545	0.760883
1.05	0.811012	0.764339
1.053	0.803951	0.764365
1.056	0.799378	0.759086
1.059	0.797177	0.766104
1.062	0.795706	0.759105
1.065	0.806286	0.755488
1.068	0.799014	0.759855
1.071	0.78766	0.761464
1.074	0.801838	0.754768
1.077	0.795874	0.766161
1.08	0.791121	0.761379
1.083	0.801651	0.755332
1.086	0.794398	0.75701
1.089	0.800915	0.75573
1.092	0.78406	0.753703
1.095	0.797633	0.741433
1.098	0.79137	0.735647
1.101	0.806961	0.751842
1.104	0.789871	0.746001
1.107	0.793177	0.74215
1.11	0.782891	0.737317
1.113	0.786151	0.752555
1.116	0.786148	0.745975
1.119	0.776599	0.747596
1.122	0.793817	0.743636
1.125	0.785178	0.740112
1.128	0.783996	0.75172
1.131	0.775438	0.733381
1.134	0.789826	0.733198
1.137	0.778891	0.734634
1.14	0.790459	0.744495
1.143	0.778448	0.743285
1.146	0.767493	0.732983
1.149	0.770701	0.744308
1.152	0.774758	0.732475
1.155	0.773206	0.738107
1.158	0.781424	0.730166
1.161	0.778894	0.731812
1.164	0.784707	0.731324
1.167	0.774508	0.725925
1.17	0.764716	0.724972
1.173	0.775163	0.74772
1.176	0.764799	0.719256
1.179	0.775052	0.727756
1.182	0.788372	0.724191
1.185	0.770898	0.726143
1.188	0.753277	0.721524
1.191	0.767416	0.722025
1.194	0.759677	0.718917
1.197	0.766245	0.72563
1.2	0.765696	0.720287
1.203	0.758725	0.715293
1.206	0.761259	0.719888
1.209	0.76144	0.726959
1.212	0.759481	0.715715
1.215	0.761126	0.712711
1.218	0.756618	0.721748
1.221	0.7657	0.708243
1.224	0.75291	0.707302
1.227	0.757578	0.710777
1.23	0.761382	0.713652
1.233	0.749286	0.707768
1.236	0.756421	0.705785
1.239	0.762459	0.706857
1.242	0.76532	0.71264
1.245	0.754911	0.714306
1.248	0.755448	0.706329
1.251	0.75615	0.703635
1.254	0.745924	0.702687
1.257	0.757508	0.705982
1.26	0.749627	0.689218
1.263	0.762843	0.689969
1.266	0.759957	0.702286
1.269	0.749921	0.703391
1.272	0.736264	0.707899
1.275	0.753246	0.704956
1.278	0.744846	0.69432
1.281	0.741135	0.695345
1.284	0.74746	0.693396
1.287	0.746546	0.696616
1.29	0.7462	0.683624
1.293	0.753668	0.695405
1.296	0.74789	0.684675
1.299	0.750467	0.683835
1.302	0.739985	0.705745
1.305	0.732058	0.693633
1.308	0.746554	0.704747
1.311	0.740069	0.684365
1.314	0.743049	0.687725
1.317	0.741001	0.687049
1.32	0.739249	0.686729
1.323	0.737741	0.68536
1.326	0.737248	0.684178
1.329	0.748453	0.675706
1.332	0.730613	0.681547
1.335	0.735374	0.684571
1.338	0.72952	0.687901
1.341	0.725415	0.67982
1.344	0.737229	0.691253
1.347	0.737153	0.689957
1.35	0.727465	0.685002
1.353	0.737243	0.679152
1.356	0.746328	0.681726
1.359	0.727709	0.685742
1.362	0.719674	0.676699
1.365	0.735569	0.677507
1.368	0.730265	0.681726
1.371	0.723082	0.674399
1.374	0.720477	0.670141
1.377	0.715249	0.674559
1.38	0.73717	0.67079
1.383	0.729223	0.677595
1.386	0.73171	0.673554
1.389	0.723951	0.670702
1.392	0.72825	0.665973
1.395	0.724136	0.679543
1.398	0.722007	0.665805
1.401	0.724096	0.667153
1.404	0.726742	0.661204
1.407	0.72028	0.661089
1.41	0.717121	0.664333
1.413	0.710295	0.667375
1.416	0.72887	0.652127
1.419	0.718356	0.665239
1.422	0.723356	0.652098
1.425	0.718216	0.643411
1.428	0.715697	0.67633
1.431	0.720344	0.660195
1.434	0.710751	0.649467
1.437	0.719038	0.659757
1.44	0.708788	0.659772
1.443	0.714958	0.652842
1.446	0.712807	0.65516
1.449	0.721377	0.658824
1.452	0.714557	0.654046
1.455	0.710018	0.661017
1.458	0.710314	0.66472
1.461	0.709125	0.650936
1.464	0.7076	0.651234
1.467	0.706042	0.65098
1.47	0.702328	0.655381
1.473	0.71763	0.648861
1.476	0.711077	0.648679
1.479	0.701804	0.65393
1.482	0.697416	0.6531
1.485	0.692632	0.642082
1.488	0.715867	0.642524
1.491	0.697645	0.641908
1.494	0.688227	0.651672
1.497	0.710667	0.656092
1.5	0.694741	0.637471
1.503	0.693793	0.638056
1.506	0.699504	0.63627
1.509	0.699344	0.647984
1.512	0.688542	0.642918
1.515	0.693279	0.640329
1.518	0.68772	0.643396
1.521	0.698895	0.64964
1.524	0.686078	0.641992
1.527	0.693139	0.65287
1.53	0.689403	0.643825
1.533	0.678194	0.636806
1.536	0.692215	0.63791
1.539	0.697849	0.635996
1.542	0.694794	0.633756
1.545	0.690596	0.635341
1.548	0.676564	0.63757
1.551	0.684332	0.635026
1.554	0.686934	0.630414
1.557	0.684491	0.631598
1.56	0.683393	0.638006
1.563	0.684428	0.636522
1.566	0.671672	0.626543
1.569	0.687599	0.633823
1.572	0.68534	0.618159
1.575	0.673691	0.622308
1.578	0.685656	0.624165
1.581	0.676481	0.637481
1.584	0.670755	0.62394
1.587	0.657117	0.626907
1.59	0.674692	0.613856
1.593	0.678015	0.618407
1.596	0.673205	0.622773
1.599	0.678571	0.627498
1.602	0.673894	0.626001
1.605	0.67995	0.623907
1.608	0.667151	0.624901
1.611	0.672514	0.619963
1.614	0.674525	0.621799
1.617	0.670059	0.624998
1.62	0.684754	0.615062
1.623	0.682201	0.624283
1.626	0.6846	0.616073
1.629	0.665016	0.60494
1.632	0.668717	0.611957
1.635	0.669903	0.612511
1.638	0.663848	0.606577
1.641	0.67232	0.619287
1.644	0.681633	0.610367
1.647	0.655248	0.607786
1.65	0.666183	0.606227
1.653	0.655423	0.605036
1.656	0.669865	0.611309
1.659	0.659953	0.602697
1.662	0.647345	0.606648
1.665	0.654941	0.592611
1.668	0.658832	0.598642
1.671	0.658674	0.600027
1.674	0.661674	0.602894
1.677	0.653816	0.599438
1.68	0.656903	0.596852
1.683	0.65439	0.600622
1.686	0.649958	0.593816
1.689	0.64351	0.588183
1.692	0.651733	0.594898
1.695	0.65428	0.604025
1.698	0.652255	0.593985
1.701	0.644122	0.589679
1.704	0.643382	0.596305
1.707	0.647312	0.574925
1.71	0.644154	0.600999
1.713	0.643599	0.585129
1.716	0.647322	0.585473
1.719	0.636325	0.59816
1.722	0.645981	0.593671
1.725	0.64854	0.596866
1.728	0.643798	0.592117
1.731	0.646271	0.588689
1.734	0.639084	0.590221
1.737	0.654964	0.582533
1.74	0.64251	0.577396
1.743	0.643225	0.583415
1.746	0.636867	0.582156
1.749	0.649658	0.584386
1.752	0.632661	0.589761
1.755	0.641747	0.574611
1.758	0.640445	0.580979
1.761	0.641147	0.585436
1.764	0.633968	0.57361
1.767	0.638793	0.577136
1.77	0.630168	0.582012
1.773	0.628788	0.577744
1.776	0.624268	0.568146
1.779	0.633352	0.578348
1.782	0.626354	0.573336
1.785	0.622498	0.578078
1.788	0.627157	0.575093
1.791	0.630214	0.580296
1.794	0.63296	0.559826
1.797	0.624332	0.566432
1.8	0.621498	0.579548
1.803	0.621845	0.556935
1.806	0.621084	0.5697
1.809	0.632172	0.563903
1.812	0.623304	0.571113
1.815	0.623589	0.572027
1.818	0.630275	0.576962
1.821	0.624183	0.568476
1.824	0.627157	0.566235
1.827	0.627096	0.565522
1.83	0.616437	0.571616
1.833	0.617905	0.55739
1.836	0.625453	0.572987
1.839	0.610675	0.566958
1.842	0.620023	0.550495
1.845	0.629063	0.566471
1.848	0.619604	0.553045
1.851	0.618952	0.552993
1.854	0.614657	0.570153
1.857	0.610868	0.557808
1.86	0.615439	0.554326
1.863	0.623887	0.567046
1.866	0.610832	0.553274
1.869	0.606225	0.562968
1.872	0.609255	0.556898
1.875	0.613856	0.557297
1.878	0.61866	0.550339
1.881	0.619317	0.562595
1.884	0.612903	0.554679
1.887	0.612472	0.542998
1.89	0.611581	0.549053
1.893	0.609591	0.554804
1.896	0.604654	0.546759
1.899	0.607469	0.552008
1.902	0.60337	0.548838
1.905	0.60266	0.547655
1.908	0.615083	0.550114
1.911	0.610664	0.556056
1.914	0.613794	0.545428
1.917	0.605638	0.54561
1.92	0.607824	0.548271
1.923	0.604172	0.547867
1.926	0.605963	0.541882
1.929	0.61542	0.541641
1.932	0.610024	0.54806
1.935	0.608898	0.544878
1.938	0.60436	0.548329
1.941	0.60257	0.544986
1.944	0.599739	0.543161
1.947	0.608282	0.554158
1.95	0.600562	0.534141
1.953	0.602864	0.547822
1.956	0.58634	0.540322
1.959	0.597098	0.542668
1.962	0.610593	0.538737
1.965	0.595228	0.545839
1.968	0.599835	0.54033
1.971	0.601062	0.532712
1.974	0.598972	0.543985
1.977	0.600272	0.534673
1.98	0.597396	0.544999
1.983	0.596829	0.538903
1.986	0.596863	0.54333
1.989	0.595232	0.532152
1.992	0.589106	0.548244
1.995	0.597185	0.537372
1.998	0.588737	0.537486
2.001	0.590469	0.539104
2.004	0.599686	0.529085
2.007	0.585258	0.534365
2.01	0.589481	0.52337
2.013	0.580436	0.537475
2.016	0.591663	0.536722
2.019	0.58529	0.53958
2.022	0.58795	0.535911
2.025	0.586901	0.531496
2.028	0.586215	0.51412
2.031	0.588646	0.53614
2.034	0.584054	0.525898
2.037	0.589094	0.524971
2.04	0.59147	0.530506
2.043	0.59362	0.530571
2.046	0.589198	0.525454
2.049	0.583961	0.520923
2.052	0.582649	0.521989
2.055	0.579674	0.516392
2.058	0.589855	0.521255
2.061	0.575148	0.522604
2.064	0.582995	0.517956
2.067	0.587881	0.52401
2.07	0.577144	0.520092
2.073	0.575326	0.522096
2.076	0.580802	0.509783
2.079	0.570773	0.517018
2.082	0.577054	0.514
2.085	0.568751	0.520179
2.088	0.572918	0.515914
2.091	0.572421	0.520569
2.094	0.567854	0.520067
2.097	0.580852	0.509589
2.1	0.580399	0.516604
2.103	0.579568	0.512465
2.106	0.580412	0.514209
2.109	0.5721	0.505455
2.112	0.569971	0.51876
2.115	0.576621	0.501156
2.118	0.560923	0.500595
2.121	0.570485	0.494556
2.124	0.571663	0.514975
2.127	0.574702	0.514215
2.13	0.559194	0.510005
2.133	0.568862	0.49925
2.136	0.56251	0.499842
2.139	0.564807	0.509698
2.142	0.580241	0.498397
2.145	0.563081	0.508481
2.148	0.561813	0.503191
2.151	0.568597	0.511201
2.154	0.566777	0.509153
2.157	0.564349	0.49838
2.16	0.56881	0.501409
2.163	0.566539	0.495244
2.166	0.563933	0.503908
2.169	0.568073	0.501753
2.172	0.570317	0.501049
2.175	0.56298	0.492755
2.178	0.563905	0.499977
2.181	0.557432	0.492749
2.184	0.555467	0.5023
2.187	0.547831	0.498493
2.19	0.557785	0.495273
2.193	0.555797	0.500984
2.196	0.553376	0.493068
2.199	0.557208	0.485332
2.202	0.56278	0.495386
2.205	0.547175	0.499239
2.208	0.550445	0.500912
2.211	0.54791	0.497137
2.214	0.555641	0.486005
2.217	0.550048	0.493645
2.22	0.553124	0.491528
2.223	0.556231	0.494758
2.226	0.55144	0.489109
2.229	0.552956	0.491266
2.232	0.550368	0.491468
2.235	0.552097	0.488769
2.238	0.547772	0.483662
2.241	0.542546	0.486583
2.244	0.543974	0.492881
2.247	0.549657	0.490563
2.25	0.540126	0.485976
2.253	0.545045	0.485686
2.256	0.55778	0.490957
2.259	0.557463	0.481341
2.262	0.55742	0.488113
2.265	0.553178	0.489613
2.268	0.551491	0.481544
2.271	0.552918	0.483698
2.274	0.550222	0.477522
2.277	0.541486	0.481284
2.28	0.542497	0.478414
2.283	0.542871	0.484368
2.286	0.550485	0.482519
2.289	0.530941	0.487575
2.292	0.541557	0.482681
2.295	0.540733	0.474936
2.298	0.531787	0.479229
2.301	0.538315	0.475776
2.304	0.531956	0.479614
2.307	0.532654	0.478492
2.31	0.536506	0.484333
2.313	0.538533	0.47865
2.316	0.535392	0.473217
2.319	0.536005	0.47118
2.322	0.529881	0.480523
2.325	0.541344	0.465602
2.328	0.543249	0.479796
2.331	0.538137	0.473211
2.334	0.536383	0.475605
2.337	0.526351	0.483256
2.34	0.536089	0.473754
2.343	0.531179	0.469663
2.346	0.526829	0.478198
2.349	0.533042	0.464445
2.352	0.530555	0.463327
2.355	0.527884	0.463745
2.358	0.526052	0.468585
2.361	0.520301	0.474435
2.364	0.527149	0.472155
2.367	0.525935	0.467767
2.37	0.526009	0.472216
2.373	0.532705	0.461498
2.376	0.525035	0.471446
2.379	0.531844	0.467516
2.382	0.522325	0.457778
2.385	0.527864	0.469003
2.388	0.514961	0.469882
2.391	0.522433	0.463246
2.394	0.528689	0.457757
2.397	0.525911	0.455055
2.4	0.528608	0.46822
2.403	0.519441	0.462693
2.406	0.532252	0.452359
2.409	0.519795	0.464366
2.412	0.518126	0.459002
2.415	0.511109	0.459737
2.418	0.51748	0.458808
2.421	0.524929	0.459442
2.424	0.528076	0.447667
2.427	0.514473	0.447844
2.43	0.512632	0.457106
2.433	0.516225	0.460237
2.436	0.500778	0.451261
2.439	0.511934	0.458467
2.442	0.523044	0.459127
2.445	0.517453	0.45707
2.448	0.507456	0.458643
2.451	0.516253	0.456025
2.454	0.516369	0.456026
2.457	0.504224	0.462003
2.46	0.50658	0.454679
2.463	0.516968	0.450143
2.466	0.510639	0.448049
2.469	0.512467	0.454342
2.472	0.508039	0.442107
2.475	0.50062	0.455
2.478	0.503855	0.455022
2.481	0.506194	0.45334
2.484	0.508774	0.439461
2.487	0.503162	0.444775
2.49	0.507145	0.442545
2.493	0.490429	0.445262
2.496	0.49736	0.443548
2.499	0.509766	0.444485
2.502	0.512599	0.448852
2.505	0.49646	0.450196
2.508	0.511061	0.442509
2.511	0.497109	0.442073
2.514	0.502537	0.44109
2.517	0.504549	0.454359
2.52	0.504329	0.432199
2.523	0.49758	0.442007
2.526	0.497517	0.446105
2.529	0.495556	0.432988
2.532	0.4878	0.44518
2.535	0.479316	0.438444
2.538	0.488419	0.43958
2.541	0.50027	0.430107
2.544	0.485883	0.438448
2.547	0.497055	0.428468
2.55	0.489286	0.428316
2.553	0.488339	0.426461
2.556	0.488116	0.439786
2.559	0.499011	0.432379
2.562	0.488783	0.428582
2.565	0.486905	0.419016
2.568	0.485907	0.42974
2.571	0.485782	0.421287
2.574	0.487571	0.425374
2.577	0.487352	0.414988
2.58	0.479085	0.436549
2.583	0.488863	0.427483
2.586	0.480106	0.42209
2.589	0.477272	0.428959
2.592	0.490283	0.425659
2.595	0.484834	0.434898
2.598	0.487158	0.416456
2.601	0.475879	0.426278
2.604	0.472114	0.417827
2.607	0.476197	0.413454
2.61	0.485554	0.421451
2.613	0.473313	0.420563
2.616	0.480784	0.425065
2.619	0.475168	0.421243
2.622	0.473564	0.420281
2.625	0.472752	0.422602
2.628	0.478301	0.417709
2.631	0.476338	0.415677
2.634	0.478339	0.422069
2.637	0.471014	0.420059
2.64	0.476489	0.417898
2.643	0.484693	0.416091
2.646	0.47743	0.405644
2.649	0.480095	0.414286
2.652	0.482323	0.417097
2.655	0.474902	0.4137
2.658	0.465934	0.417615
2.661	0.473856	0.414644
2.664	0.461523	0.419448
2.667	0.468318	0.410705
2.67	0.46083	0.412811
2.673	0.459734	0.407522
2.676	0.460774	0.410572
2.679	0.460663	0.410123
2.682	0.456424	0.409372
2.685	0.46615	0.400275
2.688	0.46857	0.403946
2.691	0.470144	0.406372
2.694	0.464004	0.41391
2.697	0.467983	0.408487
2.7	0.466065	0.410596
2.703	0.462866	0.402094
2.706	0.468548	0.40403
2.709	0.464812	0.395529
2.712	0.45924	0.402469
2.715	0.455771	0.399801
2.718	0.466576	0.400828
2.721	0.461277	0.406717
2.724	0.466063	0.396607
2.727	0.458632	0.400131
2.73	0.461461	0.393592
2.733	0.455297	0.392861
2.736	0.456265	0.39536
2.739	0.447061	0.396409
2.742	0.458486	0.402228
2.745	0.44939	0.392923
2.748	0.46123	0.398931
2.751	0.448972	0.389054
2.754	0.446362	0.392584
2.757	0.456908	0.393143
2.76	0.449081	0.393779
2.763	0.444362	0.39026
2.766	0.442074	0.400898
2.769	0.450364	0.397792
2.772	0.449364	0.381458
2.775	0.452004	0.399618
2.778	0.449651	0.387134
2.781	0.444596	0.386474
2.784	0.450316	0.389234
2.787	0.455274	0.385509
2.79	0.444676	0.388637
2.793	0.445097	0.390245
2.796	0.445165	0.386113
2.799	0.441787	0.395016
2.802	0.442328	0.386289
2.805	0.44625	0.384112
2.808	0.439737	0.393257
2.811	0.440046	0.378931
2.814	0.444025	0.389912
2.817	0.435809	0.388051
2.82	0.437469	0.383888
2.823	0.437069	0.378686
2.826	0.441824	0.379184
2.829	0.443187	0.377102
2.832	0.43266	0.383205
2.835	0.439672	0.391394
2.838	0.444254	0.386143
2.841	0.43521	0.388299
2.844	0.439555	0.386665
2.847	0.44717	0.377441
2.85	0.440087	0.381433
2.853	0.44164	0.380904
2.856	0.435392	0.376587
2.859	0.427737	0.383335
2.862	0.431176	0.385084
2.865	0.440092	0.371141
2.868	0.432265	0.379637
2.871	0.429238	0.374222
2.874	0.438227	0.37616
2.877	0.437288	0.373285
2.88	0.432423	0.386894
2.883	0.427991	0.377567
2.886	0.438187	0.378133
2.889	0.434204	0.374983
2.892	0.424045	0.374114
2.895	0.432511	0.377749
2.898	0.432615	0.375163
2.901	0.440279	0.373059
2.904	0.437316	0.369473
2.907	0.427119	0.373665
2.91	0.425678	0.368855
2.913	0.431887	0.369613
2.916	0.431961	0.363659
2.919	0.426966	0.375062
2.922	0.432066	0.367159
2.925	0.426909	0.382868
2.928	0.427008	0.371254
2.931	0.424125	0.370256
2.934	0.431038	0.363692
2.937	0.417243	0.364837
2.94	0.421787	0.364064
2.943	0.426587	0.373762
2.946	0.42527	0.362278
2.949	0.428238	0.375953
2.952	0.420239	0.378334
2.955	0.418205	0.362716
2.958	0.419208	0.370243
2.961	0.429862	0.366315
2.964	0.425812	0.368712
2.967	0.423371	0.371653
2.97	0.422005	0.362228
2.973	0.420177	0.366274
2.976	0.42336	0.368466
2.979	0.413423	0.361849
2.982	0.426523	0.365939
2.985	0.413342	0.364162
2.988	0.427689	0.36293
2.991	0.422389	0.354193
2.994	0.419169	0.359849
2.997	0.416595	0.362839
3	0.421065	0.363094
3.003	0.414784	0.355986
3.006	0.410239	0.350167
3.009	0.42489	0.35609
3.012	0.418344	0.361172
3.015	0.41277	0.365498
3.018	0.422529	0.372072
3.021	0.415031	0.359952
3.024	0.411742	0.358028
3.027	0.414518	0.362106
3.03	0.408431	0.359022
3.033	0.418526	0.360712
3.036	0.416539	0.358126
3.039	0.41547	0.357087
3.042	0.408028	0.365803
3.045	0.415114	0.352294
3.048	0.418305	0.364564
3.051	0.411982	0.350185
3.054	0.404197	0.355405
3.057	0.415518	0.365914
3.06	0.407301	0.35868
3.063	0.408209	0.35022
3.066	0.415434	0.351933
3.069	0.406589	0.350789
3.072	0.406027	0.356509
3.075	0.404564	0.356008
3.078	0.416896	0.356409
3.081	0.405694	0.348721
3.084	0.402361	0.362742
3.087	0.409927	0.352463
3.09	0.406224	0.35537
3.093	0.416611	0.355651
3.096	0.396561	0.353209
3.099	0.406336	0.362827
3.102	0.405068	0.351515
3.105	0.39762	0.348953
3.108	0.404133	0.354821
3.111	0.400185	0.344968
3.114	0.397233	0.351724
3.117	0.40643	0.347438
3.12	0.411395	0.3474
3.123	0.397226	0.343637
3.126	0.403028	0.347256
3.129	0.397943	0.348163
3.132	0.39697	0.341578
3.135	0.396988	0.355696
3.138	0.403382	0.342668
3.141	0.395569	0.348397
3.144	0.393992	0.341741
3.147	0.401835	0.335824
3.15	0.392699	0.340927
3.153	0.397534	0.338951
3.156	0.399412	0.340979
3.159	0.407094	0.346082
3.162	0.398498	0.339009
3.165	0.392104	0.332749
3.168	0.396551	0.351192
3.171	0.391346	0.346617
3.174	0.396493	0.338734
3.177	0.393402	0.332482
3.18	0.406613	0.337957
3.183	0.394484	0.34104
3.186	0.392906	0.338039
3.189	0.396024	0.342996
3.192	0.393494	0.336495
3.195	0.400007	0.339851
3.198	0.396066	0.339987
3.201	0.402301	0.340596
3.204	0.397892	0.340096
3.207	0.384688	0.340768
3.21	0.400199	0.335358
3.213	0.388723	0.340444
3.216	0.398162	0.335593
3.219	0.38942	0.339796
3.222	0.385465	0.331976
3.225	0.38943	0.33137
3.228	0.394493	0.334619
3.231	0.380836	0.332545
3.234	0.394448	0.34156
3.237	0.386091	0.336287
3.24	0.393882	0.333444
3.243	0.387312	0.330329
3.246	0.391105	0.339222
3.249	0.392201	0.337883
3.252	0.391728	0.335846
3.255	0.389399	0.327065
3.258	0.391679	0.330433
3.261	0.384188	0.326365
3.264	0.38893	0.330061
3.267	0.38528	0.327697
3.27	0.38645	0.332894
3.273	0.378404	0.331364
3.276	0.385292	0.320897
3.279	0.390789	0.329845
3.282	0.38466	0.325502
3.285	0.394101	0.329952
3.288	0.380484	0.324415
3.291	0.380374	0.324921
3.294	0.385622	0.329119
3.297	0.382136	0.330756
3.3	0.391143	0.327725
3.303	0.381062	0.325227
3.306	0.384504	0.332123
3.309	0.388708	0.328284
3.312	0.388081	0.327561
3.315	0.384408	0.323179
3.318	0.386774	0.326205
3.321	0.385136	0.32452
3.324	0.383903	0.326951
3.327	0.383186	0.32853
3.33	0.382691	0.31997
3.333	0.376634	0.325166
3.336	0.372466	0.324611
3.339	0.375362	0.32592
3.342	0.383494	0.321682
3.345	0.378918	0.327197
3.348	0.376205	0.32908
3.351	0.377758	0.322613
3.354	0.382435	0.324549
3.357	0.378915	0.321968
3.36	0.379958	0.32801
3.363	0.371983	0.318039
3.366	0.361201	0.317777
3.369	0.371662	0.314698
3.372	0.377673	0.320855
3.375	0.373856	0.331107
3.378	0.367789	0.32985
3.381	0.375091	0.324485
3.384	0.371608	0.32109
3.387	0.377224	0.32184
3.39	0.374227	0.315977
3.393	0.377524	0.320114
3.396	0.376949	0.317891
3.399	0.375131	0.31501
3.402	0.372617	0.316191
3.405	0.375717	0.319345
3.408	0.377536	0.323963
3.411	0.374664	0.322913
3.414	0.375258	0.309372
3.417	0.370387	0.311452
3.42	0.368446	0.318733
3.423	0.372814	0.309553
3.426	0.367021	0.312389
3.429	0.374902	0.321177
3.432	0.367976	0.311045
3.435	0.368638	0.312076
3.438	0.369127	0.322909
3.441	0.36376	0.319062
3.444	0.355496	0.314666
3.447	0.363071	0.314961
3.45	0.366185	0.317887
3.453	0.371656	0.310282
3.456	0.362731	0.308673
3.459	0.369122	0.314832
3.462	0.357245	0.318623
3.465	0.367221	0.316706
3.468	0.35944	0.31018
3.471	0.368162	0.317422
3.474	0.370738	0.309843
3.477	0.368247	0.313026
3.48	0.373642	0.310364
3.483	0.362353	0.31143
3.486	0.359004	0.311151
3.489	0.366419	0.307694
3.492	0.357313	0.31039
3.495	0.358843	0.314934
3.498	0.35442	0.308568
3.501	0.36585	0.307973
3.504	0.358716	0.308479
3.507	0.356747	0.314164
3.51	0.356535	0.305942
3.513	0.361033	0.30195
3.516	0.355318	0.303582
3.519	0.363729	0.309519
3.522	0.355737	0.307242
3.525	0.361847	0.30577
3.528	0.362952	0.300917
3.531	0.35959	0.303911
3.534	0.360417	0.308274
3.537	0.354637	0.305429
3.54	0.354696	0.298156
3.543	0.353563	0.292934
3.546	0.350395	0.300354
3.549	0.354067	0.303006
3.552	0.355339	0.296152
3.555	0.351188	0.296469
3.558	0.35674	0.301599
3.561	0.358879	0.308975
3.564	0.357645	0.298113
3.567	0.352923	0.293414
3.57	0.349364	0.29965
3.573	0.35	0.300317
3.576	0.355962	0.297525
3.579	0.349972	0.300901
3.582	0.353028	0.296166
3.585	0.339752	0.294148
3.588	0.342086	0.298985
3.591	0.351042	0.29514
3.594	0.349017	0.298878
3.597	0.343831	0.302659
3.6	0.343658	0.300678
3.603	0.345538	0.293257
3.606	0.341729	0.292307
3.609	0.345328	0.293191
3.612	0.346956	0.28552
3.615	0.349507	0.294289
3.618	0.34422	0.288419
3.621	0.340025	0.291485
3.624	0.345311	0.291318
3.627	0.341033	0.297465
3.63	0.352128	0.293271
3.633	0.338504	0.292105
3.636	0.345059	0.2957
3.639	0.340653	0.298783
3.642	0.341875	0.294693
3.645	0.347076	0.290159
3.648	0.331661	0.288518
3.651	0.348099	0.287011
3.654	0.343342	0.280833
3.657	0.342394	0.286713
3.66	0.346822	0.284515
3.663	0.340136	0.279099
3.666	0.334195	0.288638
3.669	0.339118	0.289484
3.672	0.324425	0.286175
3.675	0.342109	0.286449
3.678	0.34011	0.283914
3.681	0.335966	0.281859
3.684	0.333376	0.283346
3.687	0.343485	0.280112
3.69	0.333015	0.282428
3.693	0.335794	0.275306
3.696	0.329523	0.282069
3.699	0.329882	0.284481
3.702	0.324992	0.279327
3.705	0.337599	0.28626
3.708	0.330971	0.27839
3.711	0.330803	0.282929
3.714	0.3324	0.269715
3.717	0.329015	0.275714
3.72	0.336628	0.279737
3.723	0.32439	0.28211
3.726	0.329481	0.273918
3.729	0.327029	0.274273
3.732	0.327385	0.281762
3.735	0.328702	0.277782
3.738	0.329595	0.279016
3.741	0.329494	0.279254
3.744	0.324705	0.27602
3.747	0.318951	0.278424
3.75	0.323634	0.279319
3.753	0.322684	0.272819
3.756	0.324454	0.270178
3.759	0.323759	0.267279
3.762	0.331379	0.279302
3.765	0.326667	0.278084
3.768	0.324864	0.274133
3.771	0.3285	0.272283
3.774	0.325388	0.278022
3.777	0.325116	0.282746
3.78	0.320592	0.278115
3.783	0.315493	0.273282
3.786	0.325014	0.272828
3.789	0.323412	0.268443
3.792	0.325607	0.271384
3.795	0.319875	0.27437
3.798	0.325097	0.270714
3.801	0.317445	0.266114
3.804	0.318495	0.268803
3.807	0.31609	0.266234
3.81	0.326126	0.27173
3.813	0.31638	0.269297
3.816	0.322906	0.272777
3.819	0.322336	0.27372
3.822	0.325313	0.271027
3.825	0.32031	0.265007
3.828	0.324738	0.270471
3.831	0.323266	0.266923
3.834	0.318172	0.273398
3.837	0.31393	0.262767
3.84	0.316939	0.267025
3.843	0.318569	0.261798
3.846	0.315112	0.268963
3.849	0.313592	0.260571
3.852	0.308966	0.269133
3.855	0.31662	0.268555
3.858	0.318375	0.266423
3.861	0.310525	0.261526
3.864	0.308216	0.26377
3.867	0.313406	0.261999
3.87	0.307862	0.267275
3.873	0.309254	0.261988
3.876	0.312192	0.262591
3.879	0.316618	0.264269
3.882	0.313806	0.260745
3.885	0.321403	0.254453
3.888	0.314894	0.264183
3.891	0.306525	0.260604
3.894	0.319536	0.259885
3.897	0.301312	0.260702
3.9	0.304903	0.259413
3.903	0.316734	0.256793
3.906	0.305621	0.255379
3.909	0.305408	0.263914
3.912	0.307384	0.265912
3.915	0.308937	0.269212
3.918	0.307546	0.258005
3.921	0.306254	0.25943
3.924	0.310663	0.26306
3.927	0.304606	0.265012
3.93	0.307195	0.260485
3.933	0.301038	0.256918
3.936	0.30949	0.250436
3.939	0.29559	0.25743
3.942	0.308267	0.24808
3.945	0.302127	0.259952
3.948	0.304777	0.250509
3.951	0.297686	0.250278
3.954	0.306137	0.25828
3.957	0.300618	0.252278
3.96	0.30049	0.256652
3.963	0.307475	0.263314
3.966	0.300559	0.247401
3.969	0.301713	0.254033
3.972	0.297663	0.25121
3.975	0.290856	0.250079
3.978	0.29906	0.256527
3.981	0.294647	0.25013
3.984	0.297083	0.252176
3.987	0.29432	0.250908
3.99	0.304362	0.248663
3.993	0.305159	0.246224
3.996	0.295919	0.247347
3.999	0.299088	0.2525
4.002	0.296171	0.254315
4.005	0.295055	0.246969
4.008	0.297398	0.254352
4.011	0.301721	0.256452
4.014	0.295503	0.246575
4.017	0.293466	0.24488
4.02	0.292569	0.242161
4.023	0.304093	0.244369
4.026	0.296179	0.24543
4.029	0.299825	0.247272
4.032	0.303473	0.247198
4.035	0.286368	0.250548
4.038	0.294178	0.249672
4.041	0.294586	0.250808
4.044	0.307942	0.248659
4.047	0.296789	0.248017
4.05	0.300686	0.247432
4.053	0.297382	0.25302
4.056	0.302153	0.244998
4.059	0.292754	0.245563
4.062	0.289507	0.243916
4.065	0.291196	0.246151
4.068	0.298716	0.245489
4.071	0.292614	0.249135
4.074	0.294333	0.250834
4.077	0.29847	0.250494
4.08	0.295552	0.243539
4.083	0.298402	0.244183
4.086	0.289564	0.242124
4.089	0.287653	0.236588
4.092	0.290882	0.24394
4.095	0.296989	0.243465
4.098	0.295955	0.236793
4.101	0.292966	0.245245
4.104	0.288447	0.248901
4.107	0.291436	0.244169
4.11	0.29002	0.2445
4.113	0.293776	0.241526
4.116	0.299705	0.242699
4.119	0.294888	0.242498
4.122	0.291041	0.237588
4.125	0.296091	0.24435
4.128	0.295299	0.238212
4.131	0.290385	0.237101
4.134	0.289282	0.237376
4.137	0.286654	0.241694
4.14	0.288189	0.242543
4.143	0.287022	0.244633
4.146	0.292574	0.247759
4.149	0.284259	0.238895
4.152	0.290482	0.244956
4.155	0.289041	0.240613
4.158	0.283134	0.241781
4.161	0.294071	0.233436
4.164	0.287882	0.236778
4.167	0.283651	0.243985
4.17	0.286459	0.246196
4.173	0.275413	0.234438
4.176	0.288552	0.235742
4.179	0.283956	0.237985
4.182	0.280617	0.248777
4.185	0.287909	0.239403
4.188	0.282827	0.238004
4.191	0.29011	0.238044
4.194	0.277216	0.238581
4.197	0.287281	0.232934
4.2	0.285078	0.240486
4.203	0.280551	0.238011
4.206	0.283291	0.237907
4.209	0.286341	0.241385
4.212	0.278925	0.235693
4.215	0.284822	0.244926
4.218	0.284155	0.231272
4.221	0.281583	0.233097
4.224	0.28195	0.232911
4.227	0.287267	0.230428
4.23	0.276958	0.239248
4.233	0.276965	0.240963
4.236	0.284934	0.233441
4.239	0.276522	0.235793
4.242	0.27406	0.232661
4.245	0.276639	0.232174
4.248	0.281571	0.230279
4.251	0.280403	0.230969
4.254	0.285863	0.226326
4.257	0.276615	0.228218
4.26	0.283892	0.23094
4.263	0.281889	0.233819
4.266	0.27522	0.236558
4.269	0.276696	0.230188
4.272	0.277187	0.232121
4.275	0.277586	0.235182
4.278	0.272943	0.229462
4.281	0.2746	0.234464
4.284	0.27527	0.227731
4.287	0.276846	0.22461
4.29	0.277653	0.226107
4.293	0.273845	0.228157
4.296	0.275918	0.226867
4.299	0.269709	0.228008
4.302	0.280645	0.225434
4.305	0.270961	0.229121
4.308	0.268616	0.231242
4.311	0.270637	0.228578
4.314	0.273175	0.226787
4.317	0.281646	0.219057
4.32	0.2715	0.223111
4.323	0.266934	0.223902
4.326	0.274259	0.234152
4.329	0.277399	0.230965
4.332	0.275514	0.22332
4.335	0.26771	0.227
4.338	0.269539	0.228141
4.341	0.267252	0.227464
4.344	0.269454	0.219528
4.347	0.268122	0.218718
4.35	0.264449	0.225514
4.353	0.273228	0.222477
4.356	0.271554	0.220004
4.359	0.262101	0.221049
4.362	0.267912	0.222238
4.365	0.264479	0.225201
4.368	0.269975	0.217089
4.371	0.274625	0.221166
4.374	0.270005	0.223398
4.377	0.265452	0.219525
4.38	0.269762	0.225494
4.383	0.274699	0.225516
4.386	0.267137	0.213236
4.389	0.26925	0.222064
4.392	0.263647	0.22121
4.395	0.260705	0.225866
4.398	0.266077	0.21481
4.401	0.267428	0.212565
4.404	0.265305	0.226444
4.407	0.260148	0.220265
4.41	0.264605	0.219081
4.413	0.263301	0.216891
4.416	0.265956	0.213347
4.419	0.266751	0.217333
4.422	0.263088	0.217251
4.425	0.264321	0.216597
4.428	0.266297	0.218849
4.431	0.273197	0.218656
4.434	0.265308	0.215709
4.437	0.260149	0.21205
4.44	0.263194	0.218055
4.443	0.264037	0.218382
4.446	0.268811	0.218702
4.449	0.257568	0.211759
4.452	0.259575	0.220023
4.455	0.264741	0.216368
4.458	0.263881	0.21101
4.461	0.264064	0.215708
4.464	0.265941	0.220923
4.467	0.259693	0.209531
4.47	0.264322	0.212983
4.473	0.259556	0.217987
4.476	0.267674	0.212644
4.479	0.25547	0.220037
4.482	0.262614	0.21673
4.485	0.2594	0.218837
4.488	0.263818	0.213602
4.491	0.255175	0.218143
4.494	0.257899	0.219702
4.497	0.264995	0.216988
4.5	0.259378	0.219368
4.503	0.256265	0.215517
4.506	0.260618	0.214481
4.509	0.257012	0.215851
4.512	0.261066	0.219349
4.515	0.254547	0.214258
4.518	0.257147	0.22019
4.521	0.253068	0.215519
4.524	0.260338	0.215449
4.527	0.253706	0.217616
4.53	0.256826	0.215266
4.533	0.253405	0.210804
4.536	0.257586	0.207549
4.539	0.253693	0.211566
4.542	0.25384	0.215144
4.545	0.254505	0.207737
4.548	0.258895	0.216378
4.551	0.251474	0.216964
4.554	0.250146	0.209354
4.557	0.255992	0.210554
4.56	0.24689	0.210826
4.563	0.24997	0.20861
4.566	0.254083	0.209228
4.569	0.252847	0.215511
4.572	0.24619	0.204989
4.575	0.246132	0.214395
4.578	0.252905	0.213342
4.581	0.257728	0.204464
4.584	0.254663	0.210408
4.587	0.249331	0.208512
4.59	0.250772	0.207984
4.593	0.247239	0.20644
4.596	0.254576	0.207289
4.599	0.245751	0.206291
4.602	0.243445	0.205261
4.605	0.248024	0.211894
4.608	0.251177	0.210306
4.611	0.246091	0.194635
4.614	0.245913	0.205962
4.617	0.248337	0.208023
4.62	0.248233	0.203522
4.623	0.246064	0.204456
4.626	0.252362	0.208458
4.629	0.246322	0.197548
4.632	0.245176	0.202198
4.635	0.236172	0.203011
4.638	0.246698	0.202499
4.641	0.241269	0.197781
4.644	0.244318	0.202988
4.647	0.24455	0.193059
4.65	0.244846	0.205203
4.653	0.244479	0.199917
4.656	0.242964	0.203375
4.659	0.246703	0.200881
4.662	0.238878	0.201729
4.665	0.248105	0.200022
4.668	0.240517	0.203917
4.671	0.240342	0.19813
4.674	0.241266	0.194675
4.677	0.242019	0.199261
4.68	0.239054	0.19664
4.683	0.238484	0.198928
4.686	0.241913	0.196878
4.689	0.239601	0.199492
4.692	0.237801	0.202943
4.695	0.241944	0.196349
4.698	0.238099	0.204443
4.701	0.240199	0.196306
4.704	0.237297	0.197618
4.707	0.241475	0.197055
4.71	0.241596	0.192535
4.713	0.236846	0.190574
4.716	0.234874	0.193887
4.719	0.237496	0.203257
4.722	0.234674	0.195666
4.725	0.234831	0.199657
4.728	0.230366	0.199724
4.731	0.241349	0.190779
4.734	0.23559	0.194675
4.737	0.23617	0.194424
4.74	0.229184	0.191494
4.743	0.234851	0.198128
4.746	0.239848	0.189656
4.749	0.242578	0.192533
4.752	0.231503	0.192716
4.755	0.239663	0.196024
4.758	0.233293	0.191048
4.761	0.230036	0.192697
4.764	0.23514	0.192851
4.767	0.235498	0.186322
4.77	0.238027	0.195647
4.773	0.228023	0.192073
4.776	0.231724	0.189408
4.779	0.232157	0.187373
4.782	0.229013	0.190602
4.785	0.23308	0.186416
4.788	0.228747	0.188105
4.791	0.225552	0.185677
4.794	0.224435	0.192133
4.797	0.232344	0.186895
4.8	0.231379	0.185129
4.803	0.230342	0.190774
4.806	0.230899	0.196718
4.809	0.231094	0.189885
4.812	0.233203	0.185391
4.815	0.226462	0.191681
4.818	0.221416	0.185626
4.821	0.226154	0.186285
4.824	0.226039	0.190299
4.827	0.230701	0.186416
4.83	0.224655	0.183967
4.833	0.226531	0.183798
4.836	0.230606	0.188117
4.839	0.226937	0.1894
4.842	0.228754	0.189099
4.845	0.231615	0.185937
4.848	0.229163	0.183596
4.851	0.221155	0.184732
4.854	0.227619	0.188228
4.857	0.227428	0.188414
4.86	0.229788	0.186212
4.863	0.227227	0.179022
4.866	0.230773	0.187427
4.869	0.225996	0.187768
4.872	0.229558	0.183196
4.875	0.222757	0.187385
4.878	0.227641	0.182604
4.881	0.229869	0.182281
4.884	0.226948	0.185049
4.887	0.225302	0.187466
4.89	0.224316	0.181346
4.893	0.223716	0.188047
4.896	0.227272	0.184253
4.899	0.221545	0.186843
4.902	0.225995	0.177965
4.905	0.222488	0.176917
4.908	0.218532	0.181455
4.911	0.223145	0.177161
4.914	0.22373	0.185722
4.917	0.22184	0.183393
4.92	0.222832	0.180964
4.923	0.222872	0.183971
4.926	0.216519	0.178368
4.929	0.215894	0.180943
4.932	0.226547	0.180245
4.935	0.218068	0.180541
4.938	0.21525	0.178572
4.941	0.22592	0.18046
4.944	0.222592	0.178299
4.947	0.21897	0.178234
4.95	0.217228	0.17515
4.953	0.213851	0.174322
4.956	0.215374	0.181404
4.959	0.214237	0.183668
4.962	0.219413	0.16912
4.965	0.214274	0.181907
4.968	0.215945	0.176002
4.971	0.221483	0.176748
4.974	0.220534	0.176786
4.977	0.218113	0.182757
4.98	0.219862	0.175771
4.983	0.215416	0.173302
4.986	0.220396	0.172926
4.989	0.214946	0.179067
4.992	0.216418	0.177894
4.995	0.218879	0.178902
4.998	0.21338	0.177247
5.001	0.216419	0.173462
5.004	0.21246	0.171942
5.007	0.210872	0.17584
5.01	0.211742	0.176915
5.013	0.217101	0.179565
5.016	0.211498	0.175244
5.019	0.219944	0.176914
5.022	0.215685	0.173118
5.025	0.21048	0.168626
5.028	0.214427	0.177193
5.031	0.217499	0.175684
5.034	0.214221	0.175989
5.037	0.214315	0.171605
5.04	0.210069	0.171066
5.043	0.219934	0.174248
5.046	0.209261	0.167821
5.049	0.208589	0.173062
5.052	0.210263	0.174467
5.055	0.217447	0.171762
5.058	0.213483	0.172207
5.061	0.218345	0.173208
5.064	0.215639	0.173229
5.067	0.209644	0.168509
5.07	0.209378	0.172036
5.073	0.210092	0.175521
5.076	0.208784	0.168215
5.079	0.207637	0.174924
5.082	0.210269	0.173325
5.085	0.210796	0.173247
5.088	0.208662	0.167596
5.091	0.207319	0.171237
5.094	0.212685	0.168177
5.097	0.204918	0.175052
5.1	0.210828	0.169508
5.103	0.213246	0.171963
5.106	0.207868	0.168349
5.109	0.202301	0.165474
5.112	0.210747	0.171305
5.115	0.208937	0.163747
5.118	0.211491	0.168331
5.121	0.209187	0.17006
5.124	0.211325	0.168485
5.127	0.205213	0.168417
5.13	0.211923	0.171261
5.133	0.20411	0.167641
5.136	0.207477	0.165079
5.139	0.208158	0.164732
5.142	0.205407	0.166024
5.145	0.208212	0.173747
5.148	0.201877	0.160752
5.151	0.198613	0.169247
5.154	0.202072	0.168537
5.157	0.204363	0.164848
5.16	0.208537	0.168971
5.163	0.202491	0.166812
5.166	0.204608	0.168765
5.169	0.201557	0.170431
5.172	0.203103	0.166004
5.175	0.209698	0.168085
5.178	0.205978	0.164702
5.181	0.197075	0.163696
5.184	0.205268	0.170732
5.187	0.204087	0.166241
5.19	0.210572	0.169338
5.193	0.199936	0.166346
5.196	0.197263	0.158335
5.199	0.202978	0.165293
5.202	0.206027	0.159688
5.205	0.203941	0.164162
5.208	0.205689	0.16533
5.211	0.205376	0.162452
5.214	0.206927	0.163274
5.217	0.202504	0.161725
5.22	0.202497	0.164752
5.223	0.198202	0.16257
5.226	0.204213	0.158918
5.229	0.199567	0.169025
5.232	0.199443	0.162394
5.235	0.203005	0.16929
5.238	0.202196	0.163812
5.241	0.198981	0.164487
5.244	0.203452	0.164859
5.247	0.203015	0.163119
5.25	0.200233	0.162455
5.253	0.200851	0.158941
5.256	0.198782	0.161146
5.259	0.205098	0.159127
5.262	0.200342	0.16524
5.265	0.20612	0.153105
5.268	0.201928	0.163946
5.271	0.195893	0.158306
5.274	0.202252	0.164389
5.277	0.201729	0.164294
5.28	0.198864	0.164144
5.283	0.201005	0.159444
5.286	0.195484	0.164075
5.289	0.199674	0.154755
5.292	0.196435	0.15783
5.295	0.199422	0.16195
5.298	0.205914	0.161491
5.301	0.197969	0.159111
5.304	0.195635	0.16051
5.307	0.202638	0.155657
5.31	0.195621	0.163713
5.313	0.202772	0.156862
5.316	0.202715	0.160751
5.319	0.195194	0.160058
5.322	0.197274	0.163324
5.325	0.201662	0.162145
5.328	0.194065	0.164142
5.331	0.194626	0.155023
5.334	0.196416	0.156363
5.337	0.194564	0.163629
5.34	0.192327	0.158805
5.343	0.19311	0.162779
5.346	0.199298	0.157917
5.349	0.187185	0.158929
5.352	0.194338	0.155632
5.355	0.193446	0.160881
5.358	0.193453	0.154825
5.361	0.195994	0.16024
5.364	0.194807	0.157986
5.367	0.196788	0.161808
5.37	0.187586	0.152301
5.373	0.196167	0.159516
5.376	0.195778	0.151319
5.379	0.194501	0.14959
5.382	0.190419	0.15872
5.385	0.189563	0.152967
5.388	0.192019	0.163085
5.391	0.185979	0.160395
5.394	0.190873	0.152592
5.397	0.191307	0.156379
5.4	0.19374	0.153698
5.403	0.189209	0.155303
5.406	0.190314	0.155164
5.409	0.192267	0.154045
5.412	0.191713	0.154599
5.415	0.195211	0.158082
5.418	0.195407	0.155925
5.421	0.184112	0.160792
5.424	0.19569	0.154363
5.427	0.19345	0.157544
5.43	0.189905	0.153241
5.433	0.191489	0.151749
5.436	0.186303	0.154639
5.439	0.18927	0.152131
5.442	0.192235	0.151761
5.445	0.18757	0.147831
5.448	0.190405	0.152551
5.451	0.185272	0.155481
5.454	0.19358	0.151806
5.457	0.18048	0.147786
5.46	0.187129	0.155024
5.463	0.194033	0.150671
5.466	0.184382	0.147391
5.469	0.185856	0.148611
5.472	0.186407	0.154588
5.475	0.185213	0.14487
5.478	0.189582	0.148894
5.481	0.18808	0.150073
5.484	0.183151	0.149234
5.487	0.186717	0.154455
5.49	0.185843	0.144503
5.493	0.184088	0.156191
5.496	0.185308	0.148453
5.499	0.183427	0.150912
5.502	0.186985	0.151503
5.505	0.180132	0.147534
5.508	0.188235	0.147596
5.511	0.186224	0.151389
5.514	0.184169	0.144019
5.517	0.18039	0.147822
5.52	0.184962	0.150479
5.523	0.179801	0.145933
5.526	0.180131	0.149324
5.529	0.184207	0.146507
5.532	0.179491	0.143344
5.535	0.178426	0.146745
5.538	0.18081	0.152643
5.541	0.186877	0.151465
5.544	0.180758	0.143487
5.547	0.179077	0.151132
5.55	0.181649	0.140236
5.553	0.178664	0.145756
5.556	0.17834	0.14777
5.559	0.176478	0.143079
5.562	0.183102	0.141935
5.565	0.173814	0.144014
5.568	0.176195	0.148402
5.571	0.176199	0.148915
5.574	0.172942	0.143505
5.577	0.177494	0.138603
5.58	0.178942	0.143248
5.583	0.176452	0.141984
5.586	0.177552	0.13597
5.589	0.179039	0.137205
5.592	0.176498	0.139081
5.595	0.176745	0.141475
5.598	0.175733	0.146002
5.601	0.178652	0.142805
5.604	0.182851	0.145264
5.607	0.176647	0.139773
5.61	0.181055	0.138574
5.613	0.173879	0.143262
5.616	0.171989	0.141417
5.619	0.17428	0.139044
5.622	0.174019	0.141413
5.625	0.176312	0.137584
5.628	0.172	0.14489
5.631	0.175857	0.142925
5.634	0.17799	0.141709
5.637	0.175657	0.143246
5.64	0.172003	0.136879
5.643	0.17148	0.139839
5.646	0.178578	0.137516
5.649	0.16752	0.136202
5.652	0.172446	0.142764
5.655	0.167647	0.140066
5.658	0.177428	0.13473
5.661	0.171725	0.137294
5.664	0.169064	0.13591
5.667	0.169707	0.135614
5.67	0.172452	0.139442
5.673	0.177034	0.137596
5.676	0.170738	0.136324
5.679	0.175258	0.139063
5.682	0.178258	0.136157
5.685	0.167759	0.133475
5.688	0.168657	0.139894
5.691	0.176454	0.134668
5.694	0.171539	0.135086
5.697	0.174455	0.134852
5.7	0.173472	0.136437
5.703	0.175727	0.137237
5.706	0.171119	0.138221
5.709	0.164349	0.132467
5.712	0.169989	0.134454
5.715	0.171653	0.138469
5.718	0.167951	0.125377
5.721	0.170917	0.139664
5.724	0.172536	0.139863
5.727	0.171292	0.135516
5.73	0.162179	0.130358
5.733	0.170571	0.135597
5.736	0.170834	0.13654
5.739	0.172519	0.131669
5.742	0.168951	0.139217
5.745	0.166975	0.133743
5.748	0.164206	0.133962
5.751	0.168104	0.136593
5.754	0.164951	0.129337
5.757	0.173424	0.134155
5.76	0.167505	0.13316
5.763	0.170124	0.136005
5.766	0.170333	0.135078
5.769	0.161322	0.13688
5.772	0.161511	0.134464
5.775	0.165347	0.135128
5.778	0.167071	0.13313
5.781	0.171973	0.129367
5.784	0.162863	0.134045
5.787	0.170234	0.136479
5.79	0.168932	0.138588
5.793	0.16774	0.131765
5.796	0.161717	0.135957
5.799	0.171216	0.134672
5.802	0.167474	0.13114
5.805	0.165772	0.134808
5.808	0.16677	0.133035
5.811	0.168279	0.129355
5.814	0.166842	0.130902
5.817	0.16279	0.129696
5.82	0.163487	0.134072
5.823	0.161711	0.136021
5.826	0.16698	0.134735
5.829	0.166182	0.128821
5.832	0.164821	0.127828
5.835	0.160613	0.130591
5.838	0.162305	0.138089
5.841	0.162037	0.127723
5.844	0.159326	0.128882
5.847	0.162458	0.133211
5.85	0.159581	0.127753
5.853	0.153419	0.131569
5.856	0.159495	0.13037
5.859	0.158564	0.132091
5.862	0.16102	0.128283
5.865	0.163504	0.127166
5.868	0.159278	0.131123
5.871	0.158976	0.130741
5.874	0.1671	0.126399
5.877	0.161437	0.134309
5.88	0.158351	0.126586
5.883	0.156923	0.132227
5.886	0.157761	0.127792
5.889	0.16354	0.131309
5.892	0.160446	0.12801
5.895	0.157872	0.12948
5.898	0.158247	0.131218
5.901	0.15654	0.126973
5.904	0.160725	0.125564
5.907	0.15534	0.131168
5.91	0.160047	0.125799
5.913	0.165571	0.130373
5.916	0.161966	0.129801
5.919	0.160133	0.129194
5.922	0.160355	0.126305
5.925	0.161309	0.125956
5.928	0.155925	0.122839
5.931	0.156571	0.125328
5.934	0.164062	0.123345
5.937	0.155255	0.125715
5.94	0.161852	0.129897
5.943	0.158198	0.126956
5.946	0.153023	0.121289
5.949	0.160701	0.128776
5.952	0.157943	0.123841
5.955	0.156113	0.127014
5.958	0.157079	0.127722
5.961	0.15552	0.124928
5.964	0.15218	0.130749
5.967	0.160785	0.126872
5.97	0.154916	0.125579
5.973	0.155558	0.123501
5.976	0.156078	0.123309
5.979	0.153782	0.122968
5.982	0.15624	0.124729
5.985	0.150892	0.121161
5.988	0.156266	0.122187
5.991	0.154207	0.124468
5.994	0.152821	0.127423
[truncated: 1,739 more rows]
