# Supplementary material for: Binary-FRET reveals transient excited-state structure associated with activity-dependent CaMKII - NR2B binding and adaptation
Source: Nat Commun. 2022 Oct 25;13:6335. doi: 10.1038/s41467-022-33795-8 (PMC9596428; doi:10.1038/s41467-022-33795-8)
Supplement: Supplementary file 3 — Source Data [file 41467_2022_33795_MOESM3_ESM.zip › Nat Comm Source Data Files Excel folder/S1 Excel folder/S1A.xls]

## Sheet: S1A
volume	amber280	venus280	uranus280	mcherry280
0	-17.124	-16.099	-16.183	-15.729
0.00332069	-17.124	-16.196	-16.173	-15.729
0.00833416	-17.124	-16.196	-16.173	-15.729
0.00833416	-17.124	-16.196	-16.173	-15.729
0.00833416	-17.124	-16.196	-16.173	-15.729
0.00833416	-0.044	0.009	-0.018	-0.03
0.0119152	-0.044	0.009	-0.019	-0.034
0.0133476	-0.044	0.009	-0.019	-0.034
0.0141935	-0.056	0.009	-0.019	-0.034
0.0163412	-0.056	0.009	0.012	-0.029
0.018034	-0.056	0.009	0.012	-0.029
0.0213547	-0.058	0.02	0.012	-0.029
0.0247402	-0.058	0.02	0.04	-0.047
0.0280609	-0.05	-0.008	0.041	-0.045
0.0313816	-0.05	-0.008	0.041	-0.045
0.0347023	-0.055	-0.009	0.035	-0.039
0.038023	-0.055	-0.015	0.035	-0.039
0.0414085	-0.062	-0.015	0.028	-0.038
0.0447292	-0.062	-0.01	0.028	-0.038
0.0480499	-0.057	-0.01	0.011	-0.03
0.0513706	-0.057	-0.014	0.011	-0.03
0.0546913	-0.064	-0.014	-0.006	-0.03
0.0580769	-0.071	-0.033	-0.006	-0.03
0.0613976	-0.071	-0.033	0	-0.015
0.0647182	-0.061	-0.032	0	-0.015
0.0680389	-0.061	-0.032	0.007	-0.005
0.0713596	-0.026	-0.024	0.007	-0.005
0.0747452	-0.026	-0.024	0	0.005
0.0780659	-0.033	0.006	-0.005	0
0.0813866	-0.033	0.015	-0.005	0
0.0847073	-0.044	0.015	0.013	-0.012
0.088028	-0.044	0.026	0.013	-0.012
0.0914135	-0.035	0.026	0.026	-0.021
0.0947342	-0.035	0.028	0.026	-0.021
0.0980549	-0.011	0.028	0.047	-0.007
0.101376	-0.011	0.025	0.047	-0.007
0.104696	-0.013	0.025	0.048	-0.029
0.108082	-0.032	0.018	0.048	-0.029
0.111403	-0.032	0.018	0.042	-0.012
0.114723	-0.076	0.014	0.042	-0.012
0.118044	-0.076	0.014	0.019	0.03
0.121365	-0.096	0.017	0.019	0.045
0.12475	-0.096	0.028	0.009	0.045
0.128071	-0.09	0.028	0.014	0.05
0.131392	-0.09	0.025	0.014	0.05
0.134712	-0.083	0.025	0.02	0.051
0.138033	-0.083	0.026	0.02	0.051
0.141418	-0.083	0.026	0.012	0.044
0.144739	-0.083	0.05	0.012	0.044
0.14806	-0.098	0.05	0.003	0.003
0.151381	-0.094	0.057	0.003	0.003
0.154701	-0.094	0.057	-0.005	-0.014
0.158087	-0.081	0.049	-0.005	-0.014
0.161407	-0.081	0.049	-0.008	-0.035
0.164728	-0.071	0.026	-0.008	-0.035
0.168049	-0.071	0.026	-0.017	-0.061
0.17137	-0.065	0.024	-0.012	-0.054
0.174755	-0.065	0.027	-0.012	-0.054
0.178076	-0.063	0.027	-0.001	-0.052
0.181396	-0.063	0.032	-0.001	-0.052
0.184717	-0.067	0.032	0.012	-0.049
0.188038	-0.067	0.039	0.012	-0.049
0.191423	-0.072	0.039	0.023	-0.074
0.194744	-0.074	0.039	0.023	-0.074
0.198065	-0.074	0.039	0.014	-0.085
0.201385	-0.069	0.047	0.014	-0.085
0.204706	-0.069	0.047	0.011	-0.087
0.208092	-0.064	0.039	0.011	-0.087
0.211412	-0.064	0.039	0.024	-0.117
0.214733	-0.079	0.046	0.038	-0.131
0.218054	-0.079	0.046	0.038	-0.131
0.221375	-0.102	0.046	0.034	-0.132
0.22476	-0.102	0.048	0.034	-0.132
0.228081	-0.109	0.048	0.041	-0.114
0.231401	-0.109	0.058	0.041	-0.114
0.234722	-0.131	0.058	0.049	-0.102
0.238043	-0.113	0.075	0.049	-0.102
0.241428	-0.113	0.075	0.06	-0.106
0.244749	-0.1	0.083	0.06	-0.106
0.24807	-0.1	0.083	0.058	-0.107
0.251374	-0.086	0.088	0.058	-0.107
0.254711	-0.086	0.088	0.064	-0.11
0.258048	-0.068	0.082	0.064	-0.11
0.261369	-0.068	0.1	0.036	-0.089
0.264706	-0.045	0.1	0.016	-0.078
0.268043	-0.045	0.106	0.016	-0.078
0.271379	-0.032	0.106	0.013	-0.077
0.274716	-0.032	0.112	0.013	-0.077
0.278037	-0.045	0.112	0.011	-0.064
0.281374	-0.045	0.131	0.011	-0.064
0.284743	-0.053	0.131	0.035	-0.02
0.288064	-0.061	0.142	0.035	-0.02
0.291385	-0.061	0.142	0.047	0.089
0.294705	-0.052	0.138	0.047	0.089
0.298091	-0.052	0.138	0.078	0.386
0.301412	-0.057	0.135	0.078	0.386
0.304732	-0.057	0.135	0.08	0.849
0.308053	-0.066	0.143	0.08	1.336
0.311374	-0.066	0.142	0.08	1.336
0.314759	-0.055	0.142	0.077	1.574
0.31808	-0.055	0.147	0.077	1.574
0.321401	-0.04	0.147	0.063	1.974
0.324721	-0.04	0.151	0.063	1.974
0.328042	-0.033	0.151	0.048	2.294
0.331428	-0.049	0.154	0.048	2.294
0.334748	-0.049	0.154	0.036	2.53
0.338069	-0.053	0.143	0.036	2.53
0.34139	-0.053	0.143	0.028	2.694
0.34471	-0.058	0.168	0.028	2.694
0.348096	-0.058	0.168	0.038	2.805
0.351417	-0.07	0.167	0.028	2.805
0.354737	-0.07	0.167	0.028	2.888
0.358058	-0.085	0.165	0.03	2.948
0.361379	-0.085	0.19	0.03	2.948
0.364764	-0.084	0.19	0.035	2.969
0.368085	-0.084	0.199	0.035	2.969
0.371406	-0.085	0.199	0.051	2.997
0.374726	-0.085	0.201	0.051	2.997
0.378047	-0.063	0.201	0.059	3.035
0.381433	-0.057	0.19	0.059	3.035
0.384753	-0.057	0.19	0.042	3.065
0.388074	-0.056	0.198	0.042	3.065
0.391395	-0.056	0.198	0.032	3.107
0.394715	-0.065	0.206	0.05	3.107
0.398101	-0.065	0.206	0.05	3.133
0.401422	-0.082	0.191	0.061	3.133
0.404742	-0.082	0.198	0.061	3.139
0.408063	-0.079	0.198	0.076	3.155
0.411384	-0.079	0.219	0.076	3.155
0.414769	-0.076	0.219	0.075	3.152
0.41809	-0.076	0.221	0.075	3.152
0.421411	-0.087	0.221	0.08	3.137
0.424731	-0.089	0.214	0.08	3.137
0.428052	-0.089	0.214	0.086	3.109
0.431437	-0.069	0.208	0.086	3.109
0.434758	-0.069	0.208	0.089	3.059
0.438079	-0.063	0.204	0.089	3.059
0.4414	-0.063	0.204	0.073	2.998
0.44472	-0.056	0.202	0.066	2.922
0.448106	-0.056	0.202	0.066	2.922
0.451427	-0.055	0.201	0.059	2.846
0.454747	-0.055	0.203	0.059	2.846
0.458068	-0.059	0.203	0.056	2.807
0.461389	-0.059	0.205	0.056	2.807
0.464774	-0.057	0.205	0.054	2.747
0.468095	-0.056	0.201	0.054	2.747
0.471416	-0.056	0.201	0.055	2.687
0.474736	-0.06	0.21	0.055	2.687
0.478057	-0.06	0.21	0.066	2.629
0.481442	-0.071	0.213	0.061	2.629
0.484763	-0.071	0.213	0.061	2.569
0.488084	-0.067	0.22	0.061	2.569
0.491405	-0.067	0.22	0.061	2.529
0.494725	-0.076	0.23	0.061	2.465
0.498111	-0.076	0.226	0.061	2.465
0.501431	-0.068	0.226	0.064	2.412
0.504752	-0.068	0.222	0.064	2.412
0.508073	-0.08	0.222	0.057	2.386
0.511394	-0.081	0.236	0.057	2.386
0.514779	-0.081	0.236	0.046	2.335
0.5181	-0.092	0.251	0.046	2.335
0.52142	-0.092	0.251	0.05	2.27
0.524741	-0.085	0.26	0.05	2.27
0.528062	-0.085	0.26	0.067	2.21
0.531447	-0.089	0.276	0.078	2.21
0.534768	-0.089	0.276	0.078	2.169
0.538089	-0.103	0.281	0.087	2.169
0.541409	-0.103	0.295	0.087	2.124
0.54473	-0.119	0.295	0.089	2.08
0.548116	-0.119	0.311	0.089	2.08
0.551436	-0.099	0.311	0.085	2.054
0.554757	-0.099	0.313	0.085	2.054
0.558078	-0.068	0.313	0.082	1.988
0.561399	-0.069	0.322	0.082	1.988
0.564784	-0.069	0.322	0.095	1.929
0.568105	-0.082	0.315	0.095	1.929
0.571425	-0.082	0.315	0.094	1.898
0.574746	-0.084	0.326	0.108	1.898
0.578067	-0.084	0.326	0.108	1.873
0.581452	-0.087	0.327	0.109	1.873
0.584773	-0.087	0.327	0.109	1.824
0.588094	-0.084	0.313	0.08	1.824
0.591414	-0.084	0.334	0.08	1.781
0.594735	-0.097	0.334	0.092	1.748
0.598121	-0.097	0.333	0.092	1.748
0.601441	-0.106	0.333	0.081	1.73
0.604762	-0.115	0.315	0.081	1.73
0.608083	-0.115	0.315	0.08	1.692
0.611403	-0.112	0.286	0.08	1.692
0.614789	-0.112	0.286	0.069	1.649
0.61811	-0.115	0.279	0.069	1.649
0.62143	-0.115	0.279	0.06	1.601
0.624751	-0.101	0.28	0.061	1.601
0.628072	-0.101	0.28	0.061	1.57
0.631457	-0.09	0.298	0.057	1.57
0.634778	-0.09	0.301	0.057	1.555
0.638099	-0.085	0.301	0.06	1.546
0.641419	-0.085	0.333	0.06	1.546
0.64474	-0.094	0.333	0.069	1.534
0.648126	-0.076	0.342	0.069	1.534
0.651446	-0.076	0.342	0.078	1.51
0.654767	-0.07	0.332	0.078	1.51
0.658088	-0.07	0.332	0.082	1.497
0.661408	-0.073	0.331	0.072	1.497
0.664794	-0.073	0.331	0.072	1.473
0.668115	-0.084	0.341	0.058	1.473
0.671435	-0.084	0.341	0.058	1.45
0.674756	-0.077	0.342	0.064	1.45
0.678077	-0.077	0.362	0.064	1.421
0.681462	-0.064	0.362	0.061	1.421
0.684783	-0.064	0.37	0.061	1.404
0.69507	-0.073	0.37	0.048	1.391
0.695982	-0.073	0.364	0.048	1.391
0.697023	-0.073	0.364	0.065	1.395
0.699172	-0.073	0.375	0.065	1.395
0.70145	-0.073	0.375	0.063	1.411
0.704771	-0.076	0.379	0.063	1.411
0.708092	-0.076	0.379	0.072	1.4
0.711412	-0.061	0.381	0.067	1.4
0.714798	-0.061	0.381	0.067	1.36
0.718119	-0.044	0.398	0.063	1.36
0.721439	-0.044	0.398	0.063	1.328
0.72476	-0.051	0.376	0.048	1.328
0.728081	-0.051	0.353	0.048	1.322
0.731466	-0.065	0.353	0.063	1.314
0.734787	-0.065	0.349	0.063	1.314
0.738108	-0.078	0.349	0.074	1.294
0.741428	-0.089	0.348	0.074	1.294
0.744749	-0.089	0.348	0.093	1.282
0.748135	-0.094	0.342	0.093	1.282
0.751455	-0.094	0.342	0.095	1.251
0.754776	-0.085	0.352	0.085	1.251
0.758097	-0.085	0.352	0.085	1.223
0.761417	-0.083	0.357	0.071	1.223
0.764803	-0.083	0.357	0.071	1.231
0.768124	-0.078	0.382	0.063	1.231
0.771444	-0.078	0.382	0.063	1.225
0.774765	-0.068	0.402	0.062	1.225
0.778086	-0.068	0.405	0.062	1.21
0.781471	-0.074	0.405	0.072	1.185
0.784792	-0.084	0.398	0.072	1.185
0.788113	-0.084	0.398	0.093	1.164
0.791433	-0.076	0.392	0.093	1.164
0.794754	-0.076	0.392	0.104	1.137
0.79814	-0.056	0.399	0.104	1.137
0.80146	-0.056	0.399	0.087	1.144
0.804781	-0.046	0.384	0.09	1.144
0.808102	-0.046	0.384	0.09	1.146
0.811422	-0.039	0.367	0.092	1.146
0.814808	-0.039	0.367	0.092	1.134
0.818129	-0.051	0.369	0.108	1.134
0.821449	-0.051	0.395	0.108	1.123
0.82477	-0.057	0.395	0.113	1.123
0.828091	-0.066	0.392	0.113	1.097
0.831476	-0.066	0.392	0.113	1.1
0.834797	-0.072	0.386	0.113	1.1
0.838118	-0.072	0.386	0.106	1.095
0.841438	-0.081	0.381	0.106	1.095
0.844759	-0.081	0.381	0.108	1.098
0.848145	-0.064	0.388	0.096	1.098
0.851465	-0.064	0.388	0.096	1.095
0.854786	-0.064	0.406	0.086	1.095
0.858107	-0.064	0.406	0.086	1.079
0.861427	-0.06	0.403	0.082	1.079
0.864813	-0.06	0.403	0.082	1.065
0.868134	-0.045	0.406	0.091	1.065
0.871454	-0.045	0.392	0.091	1.058
0.874775	-0.034	0.392	0.089	1.057
0.878096	-0.034	0.383	0.089	1.057
0.881481	-0.034	0.383	0.103	1.052
0.884802	-0.06	0.362	0.103	1.052
0.888123	-0.06	0.362	0.104	1.033
0.891443	-0.065	0.357	0.107	1.033
0.894764	-0.065	0.357	0.107	1.01
0.898149	-0.066	0.381	0.113	1.01
0.90147	-0.066	0.381	0.113	1.003
0.904791	-0.079	0.393	0.122	1.003
0.908112	-0.079	0.393	0.122	1.013
0.911432	-0.088	0.394	0.13	1.013
0.914818	-0.088	0.376	0.13	1.015
0.918139	-0.103	0.376	0.111	1.015
0.921459	-0.101	0.378	0.111	0.996
0.92478	-0.101	0.378	0.112	0.969
0.928101	-0.104	0.38	0.112	0.969
0.931486	-0.104	0.38	0.116	0.951
0.934807	-0.112	0.381	0.116	0.951
0.938128	-0.112	0.381	0.116	0.956
0.941448	-0.122	0.394	0.113	0.956
0.944769	-0.122	0.394	0.113	0.962
0.948154	-0.123	0.395	0.119	0.962
0.951475	-0.123	0.395	0.119	0.97
0.954796	-0.122	0.407	0.111	0.97
0.958117	-0.122	0.407	0.111	0.966
0.961437	-0.118	0.421	0.105	0.957
0.964823	-0.109	0.418	0.105	0.957
0.968143	-0.109	0.418	0.111	0.957
0.971464	-0.101	0.411	0.111	0.956
0.974785	-0.101	0.411	0.117	0.962
0.978106	-0.086	0.395	0.108	0.962
0.981491	-0.086	0.395	0.108	0.957
0.984812	-0.071	0.409	0.1	0.957
0.988132	-0.071	0.409	0.1	0.962
0.991453	-0.061	0.402	0.095	0.962
0.994774	-0.061	0.402	0.095	0.938
0.998159	-0.054	0.401	0.122	0.938
1.00148	-0.054	0.401	0.122	0.914
1.0048	-0.045	0.399	0.138	0.914
1.00812	-0.045	0.387	0.138	0.9
1.01144	-0.052	0.387	0.146	0.876
1.01483	-0.06	0.4	0.146	0.876
1.01815	-0.06	0.4	0.147	0.884
1.02147	-0.072	0.424	0.147	0.884
1.02479	-0.072	0.424	0.136	0.887
1.02811	-0.068	0.424	0.132	0.887
1.0315	-0.068	0.424	0.132	0.886
1.03482	-0.067	0.425	0.129	0.886
1.03814	-0.067	0.425	0.129	0.886
1.04146	-0.075	0.413	0.133	0.886
1.04478	-0.075	0.413	0.133	0.876
1.04816	-0.072	0.391	0.148	0.876
1.05149	-0.072	0.396	0.148	0.842
1.05481	-0.076	0.396	0.141	0.842
1.05813	-0.087	0.396	0.141	0.818
1.06145	-0.087	0.396	0.123	0.812
1.06483	-0.084	0.397	0.123	0.812
1.06815	-0.084	0.397	0.117	0.821
1.07147	-0.082	0.374	0.103	0.821
1.07479	-0.082	0.374	0.103	0.822
1.07812	-0.081	0.368	0.1	0.822
1.0815	-0.081	0.368	0.1	0.824
1.08482	-0.093	0.375	0.093	0.824
1.08814	-0.093	0.375	0.093	0.821
1.09146	-0.11	0.371	0.089	0.821
1.09478	-0.106	0.371	0.089	0.824
1.09817	-0.106	0.381	0.098	0.824
1.10149	-0.106	0.362	0.098	0.811
1.10481	-0.106	0.362	0.087	0.811
1.10813	-0.102	0.353	0.087	0.791
1.11145	-0.102	0.353	0.09	0.782
1.11484	-0.105	0.356	0.09	0.782
1.11816	-0.105	0.356	0.09	0.788
1.12148	-0.09	0.353	0.097	0.788
1.1248	-0.09	0.353	0.097	0.788
1.12812	-0.078	0.355	0.098	0.788
1.13151	-0.078	0.355	0.098	0.778
1.13483	-0.087	0.364	0.093	0.778
1.13815	-0.087	0.364	0.093	0.761
1.14147	-0.075	0.374	0.097	0.761
1.14479	-0.084	0.384	0.097	0.754
1.14817	-0.084	0.384	0.114	0.754
1.15149	-0.1	0.389	0.114	0.758
1.15482	-0.1	0.389	0.123	0.745
1.15814	-0.117	0.387	0.136	0.745
1.16146	-0.117	0.387	0.136	0.763
1.16484	-0.101	0.362	0.135	0.763
1.16816	-0.101	0.362	0.135	0.764
1.17148	-0.082	0.359	0.134	0.764
1.1748	-0.082	0.359	0.134	0.748
1.17813	-0.072	0.369	0.117	0.748
1.18151	-0.072	0.369	0.117	0.725
1.18483	-0.066	0.36	0.099	0.725
1.18815	-0.066	0.36	0.099	0.722
1.19147	-0.077	0.342	0.107	0.722
1.19479	-0.078	0.345	0.107	0.707
1.19818	-0.078	0.345	0.111	0.707
1.2015	-0.074	0.343	0.111	0.714
1.20482	-0.074	0.343	0.099	0.709
1.20814	-0.071	0.357	0.097	0.709
1.21146	-0.071	0.357	0.097	0.696
1.21485	-0.074	0.366	0.105	0.696
1.21817	-0.074	0.366	0.105	0.685
1.22149	-0.077	0.366	0.128	0.685
1.22481	-0.077	0.366	0.128	0.678
1.22813	-0.076	0.363	0.125	0.678
1.23152	-0.076	0.363	0.125	0.686
1.23484	-0.073	0.347	0.128	0.686
1.23816	-0.092	0.341	0.128	0.691
1.24148	-0.092	0.341	0.122	0.691
1.2448	-0.086	0.317	0.122	0.684
1.24818	-0.086	0.317	0.142	0.684
1.2515	-0.068	0.318	0.142	0.686
1.25483	-0.068	0.318	0.142	0.689
1.25815	-0.065	0.325	0.141	0.689
1.26147	-0.065	0.325	0.141	0.693
1.26485	-0.072	0.314	0.152	0.693
1.26817	-0.072	0.314	0.152	0.684
1.27149	-0.071	0.32	0.148	0.684
1.27481	-0.071	0.32	0.148	0.696
1.27814	-0.071	0.327	0.134	0.696
1.28152	-0.071	0.327	0.134	0.693
1.28484	-0.071	0.322	0.135	0.693
1.28816	-0.068	0.319	0.135	0.696
1.29148	-0.068	0.319	0.117	0.696
1.2948	-0.078	0.319	0.115	0.688
1.29819	-0.078	0.319	0.115	0.688
1.30151	-0.108	0.318	0.123	0.683
1.30483	-0.108	0.318	0.123	0.692
1.30815	-0.097	0.322	0.125	0.692
1.31147	-0.097	0.322	0.125	0.691
1.31486	-0.077	0.327	0.127	0.691
1.31818	-0.077	0.327	0.127	0.685
1.3215	-0.089	0.333	0.149	0.685
1.32482	-0.085	0.333	0.149	0.683
1.32814	-0.085	0.347	0.147	0.683
1.33153	-0.069	0.346	0.147	0.666
1.33485	-0.069	0.346	0.126	0.666
1.33817	-0.065	0.339	0.126	0.647
1.34149	-0.065	0.339	0.12	0.647
1.34481	-0.087	0.338	0.12	0.64
1.34819	-0.087	0.338	0.12	0.617
1.35151	-0.087	0.336	0.117	0.617
1.35484	-0.087	0.336	0.117	0.613
1.35816	-0.097	0.324	0.111	0.613
1.36148	-0.097	0.324	0.111	0.609
1.36486	-0.091	0.306	0.108	0.609
1.36818	-0.091	0.306	0.108	0.604
1.3715	-0.094	0.291	0.116	0.604
1.37482	-0.092	0.291	0.116	0.604
1.37815	-0.092	0.311	0.125	0.604
1.38153	-0.091	0.308	0.125	0.592
1.38485	-0.091	0.308	0.121	0.592
1.38817	-0.09	0.319	0.122	0.587
1.39149	-0.09	0.319	0.122	0.587
1.39481	-0.085	0.323	0.127	0.607
1.3982	-0.085	0.323	0.127	0.614
1.40152	-0.083	0.328	0.121	0.614
1.40484	-0.083	0.328	0.121	0.608
1.40816	-0.071	0.325	0.105	0.608
1.41148	-0.071	0.325	0.105	0.607
1.41487	-0.07	0.314	0.123	0.607
1.41816	-0.07	0.314	0.123	0.601
1.42149	-0.067	0.311	0.141	0.601
1.42483	-0.061	0.301	0.141	0.6
1.42815	-0.061	0.301	0.153	0.6
1.43149	-0.077	0.293	0.153	0.598
1.43482	-0.077	0.293	0.148	0.598
1.43816	-0.092	0.282	0.148	0.594
1.4415	-0.092	0.282	0.148	0.594
1.44482	-0.096	0.293	0.14	0.584
1.44816	-0.096	0.293	0.14	0.585
1.45151	-0.084	0.312	0.129	0.585
1.45483	-0.084	0.312	0.129	0.564
1.45821	-0.074	0.31	0.131	0.564
1.46154	-0.064	0.31	0.131	0.545
1.46486	-0.064	0.3	0.129	0.545
1.46818	-0.065	0.3	0.129	0.531
1.4715	-0.065	0.276	0.132	0.531
1.47488	-0.072	0.278	0.132	0.53
1.4782	-0.072	0.278	0.124	0.53
1.48152	-0.072	0.282	0.132	0.533
1.48485	-0.072	0.282	0.132	0.533
1.48817	-0.064	0.281	0.142	0.522
1.49155	-0.064	0.281	0.142	0.534
1.49487	-0.067	0.276	0.153	0.534
1.49819	-0.067	0.276	0.153	0.541
1.50151	-0.056	0.267	0.164	0.541
1.50483	-0.056	0.267	0.164	0.539
1.50822	-0.044	0.261	0.172	0.539
1.51154	-0.046	0.258	0.172	0.524
1.51486	-0.046	0.258	0.176	0.524
1.51818	-0.044	0.258	0.168	0.535
1.5215	-0.044	0.258	0.168	0.535
1.52489	-0.032	0.264	0.159	0.539
1.52821	-0.032	0.264	0.159	0.539
1.53153	-0.034	0.27	0.155	0.537
1.53485	-0.034	0.27	0.155	0.537
1.53817	-0.046	0.278	0.142	0.543
1.54156	-0.046	0.278	0.142	0.547
1.54488	-0.066	0.28	0.143	0.547
1.5482	-0.066	0.28	0.143	0.543
1.55152	-0.075	0.27	0.132	0.543
1.55484	-0.075	0.27	0.132	0.534
1.55822	-0.072	0.25	0.145	0.534
1.56155	-0.074	0.237	0.145	0.534
1.56487	-0.074	0.237	0.179	0.534
1.56819	-0.085	0.252	0.202	0.532
1.57151	-0.085	0.252	0.202	0.532
1.57489	-0.078	0.253	0.206	0.531
1.57821	-0.078	0.253	0.206	0.531
1.58153	-0.079	0.233	0.201	0.531
1.58484	-0.079	0.233	0.201	0.523
1.58818	-0.1	0.232	0.187	0.523
1.59151	-0.1	0.232	0.187	0.513
1.59483	-0.106	0.225	0.176	0.513
1.59817	-0.106	0.225	0.176	0.493
1.60151	-0.102	0.219	0.181	0.493
1.60484	-0.082	0.219	0.181	0.471
1.60818	-0.082	0.205	0.183	0.471
1.6115	-0.062	0.215	0.175	0.468
1.61484	-0.062	0.215	0.175	0.468
1.61819	-0.056	0.226	0.171	0.473
1.62151	-0.056	0.226	0.171	0.473
1.6249	-0.065	0.236	0.177	0.489
1.62822	-0.065	0.236	0.177	0.489
1.63154	-0.071	0.235	0.171	0.492
1.63486	-0.071	0.235	0.171	0.486
1.63818	-0.065	0.233	0.184	0.486
1.64157	-0.065	0.233	0.184	0.472
1.64489	-0.081	0.225	0.198	0.472
1.64821	-0.096	0.225	0.198	0.456
1.65153	-0.096	0.228	0.212	0.456
1.65485	-0.097	0.209	0.207	0.441
1.65823	-0.097	0.209	0.207	0.441
1.66156	-0.085	0.191	0.221	0.429
1.66488	-0.085	0.191	0.221	0.429
1.6682	-0.067	0.185	0.222	0.435
1.67152	-0.067	0.185	0.222	0.435
1.6749	-0.075	0.174	0.202	0.444
1.67822	-0.075	0.174	0.202	0.456
1.68154	-0.085	0.179	0.181	0.456
1.68486	-0.085	0.179	0.181	0.453
1.68819	-0.08	0.195	0.203	0.453
1.69157	-0.08	0.195	0.203	0.452
1.69489	-0.089	0.198	0.22	0.452
1.69821	-0.084	0.198	0.22	0.461
1.70153	-0.084	0.203	0.205	0.461
1.70485	-0.077	0.211	0.226	0.463
1.70824	-0.077	0.211	0.226	0.463
1.71156	-0.096	0.206	0.226	0.465
1.71488	-0.096	0.206	0.226	0.465
1.7182	-0.087	0.201	0.207	0.446
1.72152	-0.087	0.201	0.207	0.446
1.72491	-0.078	0.203	0.201	0.439
1.72823	-0.078	0.203	0.201	0.442
1.73155	-0.085	0.206	0.206	0.442
1.73487	-0.085	0.206	0.206	0.447
1.73819	-0.085	0.217	0.201	0.447
1.74158	-0.083	0.217	0.201	0.452
1.7449	-0.083	0.236	0.204	0.452
1.74822	-0.062	0.248	0.206	0.461
1.75152	-0.062	0.248	0.206	0.461
1.75486	-0.054	0.248	0.205	0.463
1.7582	-0.054	0.248	0.205	0.463
1.76152	-0.044	0.241	0.193	0.443
1.76485	-0.044	0.241	0.193	0.443
1.76819	-0.061	0.229	0.196	0.424
1.77153	-0.061	0.229	0.196	0.424
1.77486	-0.047	0.233	0.207	0.427
1.77818	-0.047	0.233	0.207	0.417
1.78152	-0.048	0.23	0.192	0.417
1.78486	-0.055	0.23	0.192	0.419
1.78824	-0.055	0.218	0.193	0.419
1.79156	-0.068	0.218	0.193	0.424
1.79489	-0.068	0.213	0.186	0.424
1.79821	-0.078	0.223	0.193	0.427
1.80153	-0.078	0.223	0.193	0.427
1.80491	-0.079	0.224	0.204	0.427
1.80823	-0.079	0.224	0.204	0.427
1.81155	-0.083	0.243	0.213	0.433
1.81487	-0.083	0.243	0.213	0.433
1.8182	-0.091	0.231	0.227	0.418
1.82158	-0.091	0.231	0.227	0.419
1.8249	-0.091	0.222	0.238	0.419
1.82822	-0.095	0.222	0.238	0.411
1.83154	-0.095	0.217	0.24	0.411
1.83486	-0.085	0.217	0.24	0.406
1.83825	-0.085	0.224	0.227	0.406
1.84157	-0.09	0.211	0.217	0.413
1.84489	-0.09	0.211	0.217	0.413
1.84821	-0.074	0.188	0.223	0.406
1.85153	-0.074	0.188	0.223	0.406
1.85492	-0.059	0.185	0.245	0.415
1.85824	-0.059	0.185	0.245	0.415
1.86156	-0.048	0.176	0.234	0.423
1.86488	-0.048	0.176	0.234	0.423
1.8682	-0.065	0.157	0.252	0.407
1.87159	-0.065	0.157	0.252	0.408
1.87491	-0.083	0.154	0.29	0.408
1.87823	-0.077	0.154	0.301	0.406
1.88155	-0.077	0.152	0.301	0.406
1.88487	-0.07	0.152	0.293	0.417
1.88825	-0.07	0.175	0.293	0.417
1.89157	-0.062	0.173	0.29	0.417
1.8949	-0.062	0.173	0.29	0.417
1.89822	-0.069	0.179	0.276	0.417
1.90154	-0.069	0.179	0.276	0.417
1.90492	-0.076	0.18	0.252	0.423
1.90824	-0.076	0.18	0.252	0.423
1.91156	-0.064	0.188	0.269	0.422
1.91488	-0.064	0.188	0.269	0.413
1.91821	-0.063	0.179	0.28	0.413
1.92159	-0.076	0.179	0.28	0.412
1.92491	-0.076	0.179	0.271	0.412
1.92823	-0.086	0.179	0.282	0.423
1.93155	-0.086	0.179	0.282	0.423
1.93487	-0.084	0.176	0.282	0.441
1.93826	-0.084	0.176	0.282	0.441
1.94158	-0.067	0.178	0.289	0.421
1.9449	-0.067	0.178	0.289	0.421
1.94822	-0.067	0.172	0.304	0.4
1.95154	-0.067	0.172	0.304	0.4
1.95493	-0.061	0.182	0.308	0.419
1.95825	-0.061	0.182	0.308	0.419
1.96157	-0.047	0.17	0.311	0.419
1.96489	-0.044	0.17	0.311	0.416
1.96821	-0.044	0.154	0.324	0.416
1.9716	-0.048	0.154	0.324	0.423
1.97492	-0.048	0.157	0.316	0.423
1.97824	-0.065	0.152	0.32	0.425
1.98156	-0.065	0.152	0.32	0.425
1.98488	-0.069	0.118	0.32	0.445
1.98826	-0.069	0.118	0.32	0.445
1.99158	-0.07	0.114	0.306	0.442
1.99491	-0.07	0.114	0.306	0.442
1.99823	-0.095	0.128	0.296	0.434
2.00155	-0.095	0.128	0.296	0.434
2.00656	-0.095	0.128	0.296	0.434
2.00656	-0.095	0.128	0.296	0.434
2.00656	-0.095	0.128	0.296	0.434
2.00656	-0.095	0.128	0.296	0.434
2.00656	-0.072	0.12	0.348	0.438
2.01112	-0.083	0.108	0.348	0.425
2.01112	-0.083	0.108	0.348	0.425
2.01268	-0.083	0.108	0.348	0.425
2.01483	-0.08	0.108	0.348	0.425
2.01652	-0.08	0.119	0.353	0.406
2.01991	-0.08	0.119	0.353	0.406
2.02323	-0.065	0.132	0.355	0.417
2.02655	-0.065	0.132	0.355	0.417
2.02987	-0.044	0.143	0.357	0.407
2.03319	-0.044	0.143	0.357	0.407
2.03658	-0.052	0.149	0.355	0.424
2.0399	-0.053	0.149	0.355	0.438
2.04322	-0.053	0.133	0.359	0.438
2.04654	-0.053	0.133	0.366	0.437
2.04986	-0.053	0.108	0.366	0.437
2.05324	-0.043	0.108	0.371	0.447
2.05656	-0.043	0.1	0.371	0.447
2.05989	-0.035	0.111	0.367	0.459
2.06321	-0.035	0.111	0.367	0.459
2.06653	-0.036	0.114	0.378	0.477
2.06991	-0.036	0.114	0.378	0.477
2.07323	-0.043	0.126	0.365	0.483
2.07655	-0.043	0.126	0.365	0.483
2.07987	-0.04	0.123	0.365	0.479
2.08319	-0.04	0.123	0.365	0.479
2.08658	-0.043	0.127	0.371	0.491
2.0899	-0.048	0.127	0.356	0.501
2.09322	-0.048	0.131	0.356	0.501
2.09654	-0.046	0.131	0.361	0.503
2.09986	-0.046	0.138	0.361	0.503
2.10325	-0.069	0.13	0.377	0.495
2.10657	-0.069	0.13	0.377	0.495
2.10989	-0.088	0.132	0.399	0.488
2.11321	-0.088	0.132	0.399	0.488
2.11653	-0.106	0.115	0.42	0.484
2.11992	-0.106	0.115	0.42	0.484
2.12324	-0.103	0.089	0.426	0.5
2.12656	-0.105	0.089	0.426	0.5
2.12988	-0.105	0.088	0.429	0.52
2.1332	-0.108	0.088	0.429	0.52
2.13659	-0.108	0.091	0.441	0.532
2.13991	-0.083	0.091	0.455	0.536
2.14323	-0.083	0.097	0.455	0.536
2.14655	-0.044	0.09	0.456	0.536
2.14987	-0.044	0.09	0.456	0.536
2.15325	-0.041	0.088	0.456	0.551
2.15657	-0.041	0.088	0.456	0.551
2.15989	-0.046	0.079	0.46	0.553
2.16322	-0.046	0.079	0.46	0.553
2.16654	-0.046	0.07	0.472	0.584
2.16992	-0.046	0.07	0.472	0.584
2.17324	-0.064	0.063	0.481	0.595
2.17656	-0.079	0.063	0.481	0.595
2.17988	-0.079	0.062	0.488	0.63
2.1832	-0.104	0.062	0.516	0.658
2.18659	-0.104	0.041	0.516	0.658
2.18991	-0.097	0.041	0.524	0.671
2.19323	-0.097	0.049	0.524	0.671
2.19655	-0.111	0.066	0.523	0.698
2.19987	-0.111	0.066	0.523	0.698
2.20326	-0.084	0.063	0.531	0.728
2.20658	-0.084	0.063	0.531	0.728
2.2099	-0.074	0.049	0.538	0.748
2.21322	-0.074	0.049	0.538	0.748
2.21654	-0.06	0.057	0.543	0.765
2.21993	-0.061	0.057	0.543	0.765
2.22325	-0.061	0.059	0.554	0.788
2.22657	-0.078	0.059	0.559	0.806
2.22989	-0.078	0.057	0.559	0.806
2.23321	-0.085	0.057	0.563	0.811
2.2366	-0.085	0.08	0.563	0.811
2.23992	-0.094	0.091	0.577	0.822
2.24324	-0.094	0.091	0.577	0.822
2.24656	-0.088	0.079	0.602	0.826
2.24988	-0.088	0.079	0.602	0.826
2.25326	-0.059	0.081	0.63	0.864
2.25658	-0.059	0.081	0.63	0.864
2.2599	-0.048	0.08	0.638	0.913
2.26323	-0.048	0.08	0.638	0.913
2.26655	-0.04	0.079	0.646	0.94
2.26993	-0.038	0.079	0.677	0.94
2.27325	-0.038	0.066	0.677	0.977
2.27657	-0.052	0.066	0.692	1.011
2.27989	-0.052	0.072	0.692	1.011
2.28321	-0.071	0.072	0.697	1.031
2.2866	-0.071	0.083	0.697	1.031
2.28992	-0.059	0.078	0.7	1.07
2.29324	-0.059	0.078	0.7	1.07
2.29656	-0.045	0.078	0.702	1.111
2.29988	-0.045	0.078	0.702	1.111
2.30327	-0.027	0.087	0.696	1.153
2.30659	-0.027	0.087	0.696	1.153
2.30991	-0.032	0.1	0.704	1.193
2.31323	-0.034	0.1	0.704	1.193
2.31655	-0.034	0.097	0.715	1.209
2.31994	-0.044	0.097	0.74	1.209
2.32326	-0.044	0.093	0.74	1.233
2.32658	-0.047	0.093	0.752	1.282
2.3299	-0.047	0.079	0.752	1.282
2.33322	-0.056	0.079	0.779	1.303
2.33661	-0.056	0.093	0.779	1.303
2.33993	-0.059	0.085	0.806	1.34
2.34325	-0.059	0.085	0.806	1.34
2.34657	-0.059	0.082	0.824	1.379
2.34989	-0.059	0.082	0.824	1.379
2.35327	-0.037	0.094	0.825	1.428
2.35659	-0.037	0.094	0.825	1.428
2.35991	-0.025	0.078	0.854	1.455
2.36324	-0.023	0.078	0.877	1.455
2.36656	-0.023	0.085	0.877	1.471
2.36994	-0.028	0.085	0.893	1.471
2.37326	-0.028	0.08	0.893	1.504
2.37658	-0.032	0.08	0.907	1.523
2.3799	-0.032	0.074	0.907	1.523
2.38322	-0.039	0.053	0.95	1.561
2.38661	-0.039	0.053	0.95	1.561
2.38993	-0.043	0.041	0.98	1.606
2.39325	-0.043	0.041	0.98	1.606
2.39657	-0.052	0.037	1.017	1.649
2.39989	-0.052	0.037	1.017	1.649
2.40328	-0.055	0.056	1.04	1.677
2.4066	-0.05	0.056	1.028	1.677
2.40992	-0.05	0.059	1.028	1.698
2.41324	-0.044	0.059	1.036	1.698
2.41656	-0.044	0.055	1.036	1.734
2.41995	-0.038	0.055	1.063	1.766
2.42327	-0.038	0.046	1.063	1.766
2.42659	-0.035	0.043	1.097	1.773
2.42991	-0.035	0.043	1.097	1.773
2.43323	-0.045	0.047	1.108	1.804
2.43661	-0.045	0.047	1.108	1.804
2.43994	-0.043	0.045	1.134	1.834
2.44326	-0.056	0.045	1.134	1.834
2.44755	-0.056	0.038	1.176	1.88
2.4499	-0.059	0.038	1.216	1.88
2.45328	-0.059	0.026	1.216	1.911
2.4566	-0.052	0.026	1.242	1.911
2.45992	-0.052	0.037	1.242	1.938
2.46325	-0.05	0.037	1.259	1.964
2.46657	-0.05	0.041	1.259	1.964
2.46995	-0.03	0.041	1.299	1.965
2.47327	-0.03	0.053	1.299	1.965
2.47659	-0.018	0.047	1.329	1.988
2.47991	-0.018	0.047	1.329	1.988
2.48323	-0.034	0.06	1.352	2.022
2.48662	-0.034	0.06	1.352	2.022
2.48994	-0.043	0.072	1.387	2.033
2.49326	-0.044	0.072	1.424	2.033
2.49658	-0.044	0.074	1.424	2.083
2.4999	-0.041	0.074	1.456	2.083
2.50329	-0.041	0.083	1.456	2.113
2.50661	-0.036	0.083	1.471	2.113
2.50993	-0.036	0.063	1.471	2.119
2.51325	-0.023	0.063	1.493	2.139
2.51657	-0.023	0.065	1.493	2.139
2.51996	-0.023	0.074	1.523	2.154
2.52328	-0.023	0.074	1.523	2.154
2.5266	-0.026	0.091	1.571	2.177
2.52992	-0.026	0.091	1.571	2.177
2.53324	-0.023	0.117	1.62	2.205
2.53662	-0.03	0.117	1.62	2.205
2.53995	-0.03	0.104	1.639	2.237
2.54327	-0.03	0.104	1.659	2.237
2.54659	-0.03	0.099	1.659	2.248
2.54991	-0.037	0.099	1.679	2.248
2.55329	-0.037	0.097	1.679	2.248
2.55661	-0.04	0.097	1.705	2.269
2.55993	-0.04	0.067	1.705	2.269
2.56326	-0.03	0.059	1.733	2.277
2.56658	-0.03	0.059	1.733	2.277
2.56996	-0.02	0.064	1.768	2.28
2.57328	-0.02	0.064	1.768	2.28
2.5766	-0.014	0.06	1.804	2.286
2.57992	-0.014	0.06	1.804	2.286
2.58324	-0.005	0.068	1.845	2.304
2.58663	-0.005	0.068	1.886	2.304
2.58995	-0.005	0.084	1.886	2.323
2.59327	0.006	0.084	1.901	2.323
2.59659	0.006	0.099	1.901	2.32
2.59991	0	0.099	1.919	2.32
2.6033	0	0.118	1.919	2.341
2.60662	0.009	0.118	1.947	2.357
2.60994	0.009	0.102	1.947	2.357
2.61326	0.006	0.11	1.985	2.348
2.61658	0.006	0.11	1.985	2.348
2.61997	-0.003	0.115	2.031	2.347
2.62329	-0.003	0.115	2.031	2.347
2.62661	0	0.118	2.088	2.346
2.62993	0.006	0.118	2.088	2.346
2.63325	0.006	0.121	2.125	2.334
2.63663	0.012	0.121	2.145	2.334
2.63996	0.012	0.119	2.145	2.323
2.64328	0.007	0.119	2.169	2.323
2.6466	0.007	0.126	2.169	2.31
2.64992	-0.001	0.126	2.224	2.31
2.6533	-0.001	0.135	2.224	2.289
2.65662	-0.003	0.135	2.252	2.284
2.65994	-0.003	0.114	2.252	2.284
2.66327	0.004	0.104	2.286	2.288
2.66659	0.004	0.104	2.286	2.288
2.67661	0.02	0.111	2.314	2.277
2.67785	0.02	0.111	2.314	2.277
2.67889	0.02	0.115	2.35	2.256
2.68117	0.025	0.115	2.397	2.256
2.68325	0.025	0.105	2.397	2.229
2.68664	0.028	0.105	2.412	2.229
2.68996	0.028	0.12	2.412	2.23
2.69328	0.024	0.12	2.439	2.23
2.6966	0.024	0.123	2.439	2.219
2.69992	0.032	0.123	2.463	2.208
2.70331	0.032	0.114	2.463	2.208
2.70663	0.051	0.082	2.502	2.194
2.70995	0.051	0.082	2.502	2.194
2.71327	0.046	0.072	2.526	2.169
2.71659	0.046	0.072	2.526	2.169
2.71998	0.05	0.068	2.56	2.139
2.7233	0.056	0.068	2.592	2.139
2.72662	0.056	0.073	2.592	2.119
2.72994	0.066	0.073	2.611	2.119
2.73326	0.066	0.086	2.611	2.11
2.73664	0.061	0.086	2.632	2.11
2.73996	0.061	0.084	2.632	2.097
2.74329	0.079	0.084	2.68	2.099
2.74661	0.079	0.077	2.68	2.099
2.74993	0.07	0.077	2.725	2.085
2.75331	0.07	0.089	2.725	2.085
2.75663	0.071	0.127	2.759	2.07
2.75995	0.071	0.127	2.759	2.07
2.76327	0.093	0.121	2.783	2.041
2.76659	0.095	0.121	2.808	2.041
2.76998	0.095	0.102	2.808	2.028
2.7733	0.103	0.102	2.835	2.028
2.77662	0.103	0.113	2.835	2.022
2.77994	0.088	0.113	2.853	2.022
2.78326	0.088	0.106	2.853	2.009
2.78665	0.103	0.106	2.9	2.009
2.78997	0.103	0.098	2.9	1.982
2.79329	0.137	0.098	2.94	1.959
2.79661	0.137	0.084	2.94	1.959
2.79993	0.133	0.081	2.969	1.942
2.80332	0.133	0.081	2.969	1.942
2.80664	0.141	0.092	3.007	1.913
2.80996	0.132	0.092	3.028	1.913
2.81328	0.132	0.113	3.028	1.911
2.8166	0.117	0.113	3.038	1.911
2.81999	0.117	0.105	3.038	1.893
2.82331	0.123	0.105	3.05	1.893
2.82663	0.123	0.092	3.05	1.875
2.82995	0.11	0.092	3.079	1.875
2.83327	0.11	0.095	3.079	1.84
2.83665	0.111	0.095	3.097	1.84
2.83997	0.111	0.106	3.097	1.83
2.8433	0.118	0.108	3.115	1.808
2.84662	0.118	0.108	3.115	1.808
2.84994	0.137	0.119	3.128	1.794
2.85332	0.148	0.119	3.128	1.794
2.85664	0.148	0.119	3.146	1.769
2.85996	0.151	0.119	3.185	1.769
2.86328	0.151	0.109	3.185	1.761
2.8666	0.147	0.109	3.201	1.761
2.86999	0.147	0.105	3.201	1.74
2.87331	0.144	0.105	3.227	1.74
2.87663	0.144	0.09	3.227	1.704
2.87995	0.144	0.09	3.243	1.704
2.88327	0.144	0.078	3.243	1.675
2.88666	0.147	0.078	3.248	1.675
2.88998	0.147	0.082	3.248	1.654
2.8933	0.15	0.089	3.247	1.617
2.89662	0.15	0.089	3.247	1.617
2.89994	0.145	0.091	3.263	1.605
2.90333	0.149	0.091	3.267	1.605
2.90665	0.149	0.096	3.267	1.584
2.90997	0.146	0.096	3.272	1.584
2.91329	0.146	0.1	3.272	1.567
2.91661	0.136	0.1	3.284	1.567
2.92	0.136	0.099	3.284	1.554
2.92332	0.156	0.099	3.3	1.554
2.92664	0.156	0.108	3.3	1.553
2.92996	0.156	0.108	3.312	1.553
2.93328	0.156	0.138	3.312	1.538
2.93666	0.158	0.143	3.31	1.538
2.93998	0.158	0.143	3.31	1.528
2.94331	0.169	0.136	3.329	1.517
2.94663	0.168	0.136	3.337	1.517
2.94995	0.168	0.118	3.337	1.489
2.95333	0.184	0.118	3.34	1.489
2.95665	0.184	0.124	3.34	1.477
2.95997	0.189	0.124	3.345	1.477
2.96329	0.189	0.119	3.345	1.489
2.96661	0.199	0.119	3.36	1.489
2.97	0.199	0.128	3.36	1.476
2.97332	0.203	0.128	3.375	1.476
2.97664	0.203	0.122	3.375	1.455
2.97996	0.203	0.105	3.378	1.455
2.98328	0.203	0.105	3.378	1.432
2.98667	0.207	0.097	3.386	1.395
2.98999	0.207	0.097	3.386	1.395
2.99331	0.209	0.1	3.373	1.381
2.99663	0.201	0.1	3.379	1.381
2.99995	0.201	0.108	3.379	1.34
3.00334	0.205	0.108	3.391	1.34
3.00666	0.205	0.099	3.391	1.315
3.00998	0.212	0.099	3.401	1.315
3.0133	0.212	0.081	3.401	1.3
3.01662	0.198	0.081	3.408	1.3
3.02001	0.198	0.072	3.408	1.291
3.02333	0.196	0.072	3.394	1.291
3.02665	0.196	0.062	3.394	1.278
3.02997	0.221	0.057	3.405	1.278
3.03329	0.221	0.057	3.405	1.262
3.03667	0.23	0.057	3.404	1.261
3.03999	0.229	0.057	3.392	1.261
3.04331	0.229	0.072	3.392	1.264
3.04664	0.228	0.072	3.376	1.264
3.04996	0.228	0.083	3.376	1.249
3.05334	0.238	0.083	3.335	1.249
3.05666	0.238	0.07	3.335	1.237
3.05998	0.246	0.07	3.307	1.237
3.0633	0.246	0.049	3.307	1.224
3.06662	0.237	0.049	3.287	1.224
3.07001	0.237	0.041	3.287	1.209
3.07333	0.222	0.051	3.293	1.209
3.07665	0.222	0.051	3.293	1.195
3.07997	0.252	0.045	3.297	1.19
3.08329	0.265	0.045	3.287	1.19
3.08668	0.265	0.041	3.287	1.192
3.09	0.263	0.041	3.279	1.192
3.09332	0.263	0.053	3.279	1.179
3.09664	0.248	0.053	3.271	1.179
3.09996	0.248	0.045	3.271	1.166
3.10335	0.265	0.045	3.271	1.166
3.10667	0.265	0.034	3.271	1.171
3.10999	0.263	0.034	3.267	1.171
3.11331	0.263	0.018	3.267	1.174
3.11663	0.255	0.018	3.234	1.174
3.12002	0.255	0.027	3.234	1.162
3.12334	0.246	0.021	3.216	1.162
3.12666	0.26	0.021	3.214	1.153
3.12998	0.26	0.02	3.214	1.152
3.1333	0.259	0.02	3.214	1.152
3.13668	0.259	0.026	3.214	1.138
3.14	0.252	0.026	3.212	1.138
3.14332	0.252	0.024	3.212	1.133
3.14665	0.254	0.024	3.182	1.133
3.14997	0.254	0.01	3.182	1.132
3.15335	0.256	0.01	3.171	1.132
3.15667	0.256	0.017	3.171	1.123
3.15999	0.231	0.017	3.156	1.123
3.16331	0.231	0.022	3.156	1.114
3.16663	0.243	0.022	3.139	1.114
3.17002	0.243	0.004	3.139	1.11
3.17334	0.263	0.007	3.116	1.101
3.17666	0.261	0.007	3.094	1.101
3.17998	0.261	0.011	3.094	1.099
3.1833	0.287	0.011	3.091	1.099
3.18669	0.287	0.022	3.091	1.077
3.19001	0.305	0.022	3.062	1.077
3.19333	0.305	0.032	3.062	1.068
3.19665	0.286	0.032	3.035	1.068
3.19997	0.286	0.035	3.035	1.054
3.20336	0.278	0.035	3.007	1.054
3.20668	0.278	0	3.007	1.044
3.21	0.269	0	2.996	1.044
3.21332	0.269	-0.002	2.996	1.041
3.21664	0.268	0.006	2.964	1.041
3.22003	0.271	0.006	2.942	1.034
3.22335	0.271	0.003	2.942	1.044
3.22667	0.286	0.003	2.923	1.044
3.22999	0.286	-0.006	2.923	1.047
3.23331	0.287	-0.006	2.911	1.047
3.23669	0.287	-0.008	2.911	1.054
3.24001	0.291	-0.008	2.876	1.054
3.24333	0.291	-0.02	2.876	1.074
3.24666	0.28	-0.02	2.866	1.074
3.24998	0.28	-0.017	2.866	1.053
3.25336	0.297	-0.017	2.85	1.053
3.25668	0.297	-0.014	2.85	1.039
3.26	0.292	-0.009	2.831	1.039
3.26332	0.282	-0.009	2.811	1.05
3.26664	0.282	0	2.811	1.05
3.27003	0.297	0	2.8	1.036
3.27335	0.297	0.005	2.8	1.028
3.27667	0.311	0.005	2.774	1.028
3.27999	0.311	-0.006	2.774	1.006
3.28331	0.302	-0.006	2.753	1.006
3.2867	0.302	-0.027	2.753	0.982
3.29002	0.286	-0.027	2.721	0.982
3.29334	0.286	-0.038	2.721	0.98
3.29666	0.299	-0.038	2.699	0.98
3.29998	0.299	-0.032	2.699	0.988
3.30337	0.317	-0.032	2.683	0.988
3.30669	0.317	-0.031	2.649	0.993
3.31001	0.312	-0.028	2.649	0.986
3.31333	0.318	-0.028	2.611	0.986
3.31665	0.318	-0.024	2.611	0.988
3.32003	0.342	-0.024	2.605	0.988
3.32336	0.342	0.003	2.605	0.987
3.32668	0.363	0.003	2.573	0.987
3.33	0.363	0.02	2.573	0.988
3.33332	0.351	0.02	2.541	0.988
3.3367	0.351	0.028	2.541	0.988
3.34002	0.344	0.028	2.519	0.988
3.34334	0.344	0.004	2.519	0.986
3.34667	0.339	0.004	2.514	0.986
3.34999	0.339	-0.008	2.514	0.973
3.35337	0.337	0.001	2.504	0.973
3.35669	0.338	0.001	2.472	0.958
3.36001	0.338	0.003	2.472	0.928
3.36333	0.35	0.003	2.45	0.928
3.36665	0.35	0.001	2.45	0.923
3.37004	0.356	0.001	2.432	0.923
3.37336	0.356	-0.006	2.432	0.91
3.37668	0.387	-0.006	2.436	0.91
3.38	0.387	0.011	2.436	0.898
3.38332	0.409	0.011	2.403	0.898
3.38671	0.409	0.017	2.403	0.897
3.39003	0.415	0.017	2.357	0.897
3.39335	0.421	0.002	2.357	0.9
3.39667	0.421	0.002	2.326	0.9
3.39999	0.425	-0.028	2.297	0.903
3.40338	0.425	-0.023	2.297	0.903
3.4067	0.429	-0.023	2.28	0.9
3.41002	0.429	-0.016	2.28	0.912
3.41334	0.408	-0.016	2.268	0.912
3.41666	0.408	-0.026	2.268	0.917
3.42004	0.407	-0.026	2.229	0.917
3.42337	0.407	-0.032	2.229	0.899
3.42669	0.416	-0.032	2.187	0.899
3.43001	0.416	-0.03	2.187	0.888
3.43333	0.419	-0.03	2.137	0.888
3.43671	0.419	-0.042	2.137	0.879
3.44628	0.424	-0.042	2.103	0.879
3.44706	0.424	-0.029	2.085	0.88
3.44921	0.424	-0.032	2.085	0.88
3.45123	0.433	-0.032	2.067	0.892
3.45338	0.433	-0.036	2.067	0.892
3.4567	0.437	-0.036	2.061	0.877
3.46002	0.437	-0.052	2.061	0.843
3.46334	0.42	-0.052	2.045	0.843
3.46666	0.42	-0.058	2.045	0.831
3.47005	0.396	-0.058	2.017	0.831
3.47337	0.396	-0.05	2.017	0.819
3.47669	0.397	-0.05	1.981	0.819
3.48001	0.397	-0.048	1.981	0.813
3.48333	0.415	-0.048	1.961	0.813
3.48672	0.415	-0.047	1.961	0.805
3.49004	0.426	-0.058	1.954	0.805
3.49336	0.425	-0.058	1.944	0.798
3.49668	0.425	-0.061	1.944	0.798
3.5	0.427	-0.061	1.93	0.787
3.50338	0.427	-0.062	1.93	0.787
3.50671	0.422	-0.062	1.896	0.804
3.51003	0.422	-0.063	1.896	0.814
3.51335	0.437	-0.063	1.868	0.814
3.51667	0.437	-0.057	1.868	0.816
3.52005	0.465	-0.057	1.855	0.816
3.52337	0.465	-0.072	1.855	0.809
3.52669	0.472	-0.072	1.83	0.809
3.53001	0.472	-0.081	1.83	0.794
3.53334	0.47	-0.081	1.792	0.794
3.53672	0.486	-0.076	1.75	0.777
3.54004	0.486	-0.064	1.75	0.777
3.54336	0.494	-0.064	1.727	0.772
3.54668	0.494	-0.052	1.727	0.772
3.55	0.49	-0.052	1.7	0.759
3.55339	0.49	-0.052	1.7	0.744
3.55671	0.49	-0.052	1.691	0.744
3.56003	0.49	-0.063	1.691	0.74
3.56335	0.484	-0.063	1.679	0.74
3.56667	0.484	-0.056	1.679	0.742
3.57006	0.481	-0.056	1.657	0.742
3.57338	0.481	-0.058	1.657	0.73
3.5767	0.51	-0.058	1.62	0.73
3.58002	0.503	-0.059	1.587	0.709
3.58334	0.503	-0.048	1.587	0.709
3.58673	0.504	-0.048	1.573	0.685
3.59005	0.504	-0.041	1.573	0.685
3.59337	0.516	-0.041	1.561	0.68
3.59669	0.516	-0.033	1.561	0.68
3.60001	0.5	-0.033	1.562	0.701
3.60339	0.5	-0.043	1.562	0.707
3.60672	0.484	-0.043	1.554	0.707
3.61004	0.484	-0.042	1.554	0.704
3.61336	0.484	-0.042	1.532	0.704
3.61668	0.484	-0.048	1.532	0.695
3.62006	0.487	-0.048	1.488	0.695
3.62338	0.487	-0.069	1.456	0.686
3.6267	0.49	-0.082	1.456	0.686
3.63002	0.486	-0.082	1.437	0.664
3.63335	0.486	-0.083	1.437	0.664
3.63673	0.478	-0.083	1.429	0.653
3.64005	0.478	-0.084	1.429	0.653
3.64337	0.493	-0.084	1.41	0.635
3.64669	0.493	-0.078	1.41	0.622
3.65001	0.499	-0.078	1.381	0.622
3.6534	0.499	-0.061	1.381	0.616
3.65672	0.509	-0.061	1.342	0.616
3.66004	0.509	-0.059	1.342	0.617
3.66336	0.503	-0.059	1.334	0.617
3.66668	0.503	-0.07	1.323	0.608
3.67007	0.495	-0.07	1.323	0.608
3.67339	0.505	-0.084	1.314	0.599
3.67671	0.505	-0.081	1.314	0.599
3.68003	0.5	-0.081	1.304	0.598
3.68335	0.5	-0.086	1.304	0.598
3.68674	0.481	-0.086	1.278	0.578
3.69006	0.481	-0.087	1.278	0.578
3.69338	0.472	-0.087	1.284	0.551
3.6967	0.472	-0.093	1.284	0.526
3.70002	0.473	-0.093	1.259	0.526
3.7034	0.473	-0.105	1.259	0.522
3.70673	0.473	-0.105	1.235	0.522
3.71005	0.474	-0.116	1.235	0.521
3.71337	0.474	-0.116	1.222	0.521
3.71669	0.474	-0.118	1.215	0.508
3.72007	0.47	-0.118	1.215	0.508
3.72339	0.447	-0.116	1.198	0.521
3.72671	0.447	-0.137	1.198	0.521
3.73003	0.45	-0.137	1.171	0.532
3.73336	0.45	-0.141	1.171	0.532
3.73674	0.469	-0.141	1.147	0.54
3.74006	0.469	-0.136	1.147	0.525
3.74338	0.456	-0.136	1.156	0.525
3.7467	0.456	-0.134	1.156	0.524
3.75002	0.449	-0.134	1.141	0.524
3.75341	0.449	-0.136	1.141	0.517
3.75673	0.433	-0.136	1.104	0.517
3.76005	0.418	-0.134	1.1	0.512
3.76337	0.418	-0.134	1.1	0.512
3.76669	0.42	-0.14	1.099	0.506
3.77008	0.42	-0.14	1.099	0.506
3.7734	0.432	-0.148	1.089	0.506
3.77672	0.432	-0.151	1.089	0.506
3.78004	0.419	-0.151	1.07	0.472
3.78336	0.419	-0.153	1.07	0.472
3.78675	0.406	-0.153	1.064	0.451
3.79007	0.406	-0.158	1.064	0.46
3.79339	0.401	-0.158	1.049	0.46
3.79671	0.401	-0.144	1.049	0.459
3.80003	0.407	-0.144	1.025	0.459
3.80341	0.407	-0.144	1.025	0.464
3.80674	0.407	-0.144	1.011	0.464
3.81006	0.403	-0.153	0.989	0.466
3.81338	0.403	-0.153	0.989	0.466
3.8167	0.393	-0.149	0.993	0.463
3.82008	0.393	-0.144	0.993	0.463
3.8234	0.389	-0.144	0.996	0.46
3.82672	0.389	-0.151	0.996	0.46
3.83004	0.398	-0.151	0.975	0.441
3.83337	0.398	-0.151	0.975	0.441
3.83675	0.401	-0.151	0.962	0.419
3.84007	0.401	-0.158	0.962	0.417
3.84339	0.394	-0.158	0.934	0.417
3.84671	0.394	-0.152	0.934	0.408
3.85003	0.378	-0.152	0.912	0.408
3.85342	0.372	-0.15	0.92	0.395
3.85674	0.372	-0.15	0.92	0.395
3.86006	0.374	-0.159	0.931	0.392
3.86338	0.374	-0.185	0.931	0.392
3.8667	0.384	-0.185	0.925	0.385
3.87009	0.384	-0.182	0.925	0.385
3.87341	0.376	-0.182	0.902	0.371
3.87673	0.376	-0.169	0.902	0.372
3.88005	0.361	-0.169	0.901	0.372
3.88337	0.361	-0.168	0.901	0.372
3.88676	0.345	-0.168	0.908	0.387
3.89008	0.345	-0.179	0.908	0.386
3.8934	0.349	-0.179	0.889	0.386
3.89672	0.349	-0.168	0.874	0.374
3.90004	0.347	-0.168	0.874	0.374
3.90342	0.344	-0.153	0.872	0.375
3.90674	0.344	-0.153	0.872	0.375
3.91007	0.342	-0.144	0.881	0.38
3.91339	0.342	-0.134	0.881	0.38
3.91671	0.319	-0.134	0.878	0.372
3.92009	0.319	-0.138	0.878	0.372
3.92341	0.315	-0.138	0.856	0.365
3.92673	0.315	-0.146	0.856	0.368
3.93005	0.305	-0.146	0.841	0.368
3.93338	0.305	-0.167	0.841	0.366
3.93676	0.28	-0.167	0.844	0.366
3.94008	0.28	-0.163	0.841	0.349
3.9434	0.273	-0.163	0.841	0.349
3.94672	0.281	-0.154	0.844	0.343
3.95004	0.281	-0.154	0.844	0.343
3.95343	0.27	-0.162	0.833	0.339
3.95675	0.27	-0.156	0.833	0.339
3.96007	0.251	-0.156	0.831	0.364
3.96339	0.251	-0.158	0.831	0.364
3.96671	0.244	-0.158	0.843	0.36
3.9701	0.244	-0.159	0.843	0.36
3.97342	0.243	-0.159	0.849	0.358
3.97674	0.243	-0.154	0.849	0.363
3.98006	0.242	-0.154	0.837	0.363
3.98338	0.242	-0.16	0.837	0.355
3.98677	0.242	-0.16	0.844	0.355
3.99009	0.236	-0.152	0.834	0.343
3.99341	0.236	-0.152	0.834	0.343
3.99673	0.213	-0.154	0.823	0.333
4.00005	0.213	-0.154	0.823	0.333
4.00343	0.203	-0.164	0.814	0.323
4.00675	0.203	-0.167	0.814	0.323
4.01008	0.213	-0.167	0.804	0.304
4.0134	0.213	-0.161	0.804	0.304
4.01672	0.227	-0.161	0.801	0.289
4.0201	0.227	-0.157	0.801	0.289
4.02342	0.235	-0.157	0.812	0.278
4.02674	0.235	-0.157	0.789	0.282
4.03006	0.235	-0.157	0.789	0.282
4.03339	0.224	-0.155	0.773	0.283
4.03677	0.224	-0.155	0.773	0.283
4.04009	0.216	-0.155	0.775	0.281
4.04341	0.216	-0.152	0.775	0.281
4.04673	0.206	-0.152	0.785	0.271
4.05005	0.206	-0.155	0.785	0.271
4.05344	0.201	-0.155	0.784	0.27
4.05676	0.201	-0.162	0.784	0.27
4.06008	0.177	-0.162	0.787	0.262
4.0634	0.177	-0.178	0.787	0.262
4.06672	0.169	-0.178	0.776	0.25
4.07011	0.169	-0.19	0.776	0.25
4.07343	0.157	-0.19	0.78	0.253
4.07675	0.145	-0.187	0.774	0.247
4.08007	0.145	-0.187	0.774	0.247
4.08339	0.15	-0.183	0.762	0.237
4.08678	0.15	-0.183	0.762	0.237
4.0901	0.168	-0.207	0.747	0.22
4.09342	0.168	-0.21	0.747	0.22
4.09674	0.161	-0.21	0.776	0.227
4.10006	0.161	-0.208	0.776	0.227
4.10344	0.167	-0.208	0.784	0.244
4.10676	0.167	-0.203	0.784	0.244
4.11009	0.149	-0.203	0.785	0.257
4.11341	0.149	-0.188	0.785	0.257
4.11673	0.143	-0.188	0.774	0.262
4.12011	0.143	-0.194	0.772	0.264
4.12343	0.137	-0.194	0.772	0.264
4.12675	0.134	-0.213	0.769	0.257
4.13007	0.134	-0.213	0.769	0.257
4.1334	0.135	-0.223	0.763	0.252
4.13678	0.135	-0.223	0.763	0.252
4.1401	0.131	-0.206	0.748	0.267
4.14342	0.131	-0.197	0.748	0.267
4.14674	0.128	-0.197	0.759	0.287
4.15006	0.128	-0.192	0.759	0.287
4.15345	0.14	-0.192	0.771	0.268
4.15677	0.14	-0.179	0.771	0.268
4.16009	0.132	-0.179	0.762	0.268
4.16341	0.132	-0.187	0.762	0.268
4.16673	0.141	-0.187	0.749	0.273
4.17012	0.149	-0.171	0.76	0.277
4.17344	0.149	-0.171	0.76	0.277
4.17676	0.155	-0.178	0.771	0.273
4.18008	0.155	-0.178	0.771	0.273
4.1834	0.156	-0.202	0.78	0.271
4.18679	0.156	-0.202	0.78	0.271
4.19011	0.148	-0.208	0.79	0.25
4.19343	0.148	-0.223	0.79	0.25
4.19675	0.148	-0.223	0.784	0.249
4.20007	0.148	-0.225	0.784	0.249
4.20345	0.14	-0.225	0.782	0.24
4.20677	0.14	-0.218	0.782	0.24
4.2101	0.113	-0.218	0.772	0.237
4.21342	0.113	-0.232	0.771	0.224
4.21674	0.1	-0.232	0.771	0.224
4.22012	0.098	-0.229	0.781	0.228
4.22344	0.098	-0.229	0.781	0.228
4.22676	0.11	-0.235	0.803	0.227
4.23008	0.11	-0.235	0.803	0.227
4.2334	0.12	-0.231	0.8	0.231
4.23679	0.12	-0.223	0.8	0.231
4.24011	0.128	-0.223	0.801	0.225
4.24343	0.128	-0.223	0.801	0.225
4.24675	0.145	-0.223	0.8	0.213
4.25007	0.145	-0.229	0.8	0.213
4.25345	0.131	-0.229	0.808	0.214
4.25677	0.131	-0.223	0.819	0.214
4.26009	0.121	-0.223	0.819	0.21
4.26341	0.118	-0.223	0.826	0.191
4.26673	0.118	-0.223	0.826	0.191
4.27012	0.106	-0.225	0.827	0.191
4.27344	0.106	-0.225	0.827	0.191
4.27676	0.105	-0.215	0.814	0.181
4.28008	0.105	-0.212	0.814	0.181
4.2834	0.115	-0.212	0.816	0.178
4.28678	0.115	-0.245	0.816	0.178
4.2901	0.117	-0.245	0.809	0.186
4.29342	0.117	-0.256	0.809	0.186
4.29674	0.112	-0.256	0.814	0.186
4.30006	0.112	-0.253	0.816	0.186
4.30345	0.106	-0.253	0.816	0.19
4.30677	0.098	-0.241	0.805	0.19
4.31009	0.098	-0.241	0.805	0.202
4.31341	0.102	-0.252	0.8	0.205
4.31672	0.102	-0.252	0.8	0.205
4.32011	0.116	-0.255	0.8	0.203
4.32343	0.116	-0.255	0.8	0.203
4.32675	0.109	-0.245	0.795	0.211
4.33007	0.109	-0.224	0.795	0.211
4.33339	0.096	-0.224	0.788	0.222
4.33677	0.096	-0.212	0.788	0.222
4.3401	0.112	-0.212	0.786	0.234
4.34342	0.112	-0.194	0.798	0.234
4.34674	0.107	-0.194	0.798	0.218
4.35005	0.107	-0.181	0.825	0.218
4.35344	0.086	-0.181	0.825	0.23
4.35676	0.085	-0.18	0.84	0.233
4.36008	0.085	-0.18	0.84	0.233
4.3634	0.091	-0.19	0.863	0.226
4.36672	0.091	-0.19	0.863	0.226
4.3701	0.086	-0.192	0.869	0.209
4.37342	0.086	-0.196	0.869	0.209
4.37675	0.078	-0.196	0.852	0.197
4.38006	0.078	-0.208	0.852	0.197
4.38338	0.089	-0.208	0.832	0.211
4.38677	0.089	-0.228	0.832	0.211
4.39009	0.108	-0.228	0.836	0.223
4.39341	0.114	-0.23	0.86	0.223
4.39673	0.114	-0.23	0.86	0.213
4.40005	0.104	-0.243	0.869	0.213
4.40343	0.104	-0.243	0.869	0.2
4.40675	0.094	-0.251	0.874	0.197
4.41007	0.094	-0.251	0.874	0.197
4.41339	0.106	-0.24	0.881	0.179
4.41671	0.106	-0.24	0.881	0.179
4.4201	0.119	-0.234	0.897	0.177
4.42342	0.119	-0.239	0.897	0.177
4.42674	0.118	-0.239	0.902	0.181
4.43006	0.118	-0.25	0.902	0.181
4.43338	0.102	-0.25	0.896	0.178
4.43676	0.102	-0.252	0.884	0.178
4.44008	0.112	-0.252	0.884	0.179
4.4434	0.11	-0.256	0.883	0.179
4.44672	0.11	-0.256	0.883	0.185
4.45004	0.123	-0.242	0.881	0.183
4.45343	0.123	-0.242	0.881	0.183
4.45675	0.126	-0.23	0.885	0.184
4.46007	0.126	-0.23	0.885	0.184
4.46339	0.115	-0.23	0.902	0.176
4.46671	0.115	-0.237	0.902	0.176
4.47009	0.123	-0.237	0.916	0.175
4.47341	0.123	-0.247	0.916	0.175
4.47673	0.116	-0.247	0.915	0.17
4.48005	0.116	-0.264	0.915	0.17
4.48337	0.109	-0.264	0.906	0.152
4.48676	0.114	-0.267	0.908	0.152
4.49008	0.114	-0.267	0.908	0.15
4.4934	0.107	-0.249	0.926	0.166
4.49672	0.107	-0.249	0.926	0.166
4.50003	0.092	-0.244	0.952	0.179
4.50342	0.092	-0.244	0.952	0.179
4.50674	0.111	-0.251	0.963	0.168
4.51006	0.111	-0.251	0.963	0.168
4.51338	0.13	-0.251	0.951	0.146
4.5167	0.13	-0.249	0.951	0.146
4.52008	0.125	-0.249	0.943	0.154
4.5234	0.125	-0.241	0.943	0.154
4.52672	0.146	-0.241	0.932	0.162
4.53004	0.146	-0.245	0.937	0.162
4.53336	0.156	-0.245	0.937	0.162
4.53675	0.156	-0.241	0.947	0.162
4.54007	0.156	-0.241	0.947	0.138
4.54339	0.14	-0.225	0.96	0.137
4.54671	0.14	-0.225	0.96	0.137
4.55003	0.133	-0.253	0.964	0.14
4.55341	0.133	-0.253	0.964	0.14
4.55673	0.134	-0.285	0.969	0.143
4.56005	0.134	-0.284	0.969	0.143
4.56337	0.138	-0.284	0.961	0.137
4.56669	0.138	-0.274	0.961	0.137
4.57007	0.15	-0.274	0.988	0.141
4.57339	0.15	-0.261	0.988	0.141
4.57672	0.156	-0.261	0.988	0.154
4.58003	0.159	-0.267	1.007	0.154
4.58335	0.159	-0.267	1.007	0.151
4.58674	0.157	-0.276	1.011	0.151
4.59006	0.157	-0.276	1.011	0.157
4.59338	0.163	-0.279	0.974	0.155
4.5967	0.163	-0.279	0.974	0.155
4.60002	0.146	-0.272	0.982	0.152
4.6034	0.146	-0.272	0.982	0.152
4.60672	0.151	-0.265	1.002	0.161
4.61004	0.151	-0.26	1.002	0.161
4.61336	0.158	-0.26	1.013	0.15
4.61668	0.158	-0.265	1.012	0.15
4.62006	0.174	-0.265	1.012	0.145
4.62338	0.185	-0.264	1.024	0.145
4.62671	0.185	-0.264	1.024	0.123
4.63002	0.194	-0.264	1.034	0.123
4.63334	0.194	-0.264	1.034	0.127
4.63673	0.194	-0.26	1.045	0.127
4.64005	0.194	-0.26	1.045	0.124
4.64337	0.198	-0.258	1.044	0.117
4.64669	0.198	-0.258	1.044	0.117
4.65001	0.202	-0.252	1.046	0.127
4.65339	0.202	-0.252	1.046	0.127
4.65671	0.184	-0.252	1.053	0.151
4.66003	0.184	-0.26	1.064	0.151
4.66335	0.204	-0.26	1.064	0.152
4.66667	0.204	-0.266	1.067	0.152
4.67005	0.204	-0.266	1.067	0.138
4.67337	0.201	-0.279	1.079	0.138
4.67669	0.201	-0.279	1.079	0.141
4.68001	0.197	-0.284	1.081	0.141
4.68333	0.197	-0.284	1.081	0.14
4.68671	0.2	-0.279	1.079	0.147
4.69003	0.2	-0.279	1.079	0.147
4.69336	0.211	-0.277	1.066	0.153
4.69667	0.211	-0.273	1.066	0.153
4.69999	0.22	-0.273	1.071	0.154
4.70338	0.22	-0.271	1.071	0.154
4.7067	0.226	-0.271	1.071	0.142
4.71002	0.226	-0.266	1.079	0.142
4.71334	0.232	-0.266	1.079	0.146
4.71666	0.236	-0.269	1.088	0.146
4.72004	0.236	-0.269	1.088	0.155
4.72336	0.253	-0.264	1.096	0.155
4.72668	0.253	-0.264	1.096	0.136
4.73	0.257	-0.254	1.088	0.136
4.73332	0.257	-0.254	1.088	0.121
4.73671	0.264	-0.249	1.091	0.114
4.74003	0.264	-0.249	1.091	0.114
4.74335	0.267	-0.254	1.111	0.097
4.74667	0.267	-0.253	1.111	0.097
4.74998	0.256	-0.253	1.111	0.084
4.75337	0.256	-0.25	1.123	0.084
4.75669	0.267	-0.25	1.123	0.087
4.76001	0.278	-0.255	1.129	0.087
4.76333	0.278	-0.255	1.129	0.082
4.76665	0.281	-0.275	1.149	0.082
4.77003	0.281	-0.275	1.149	0.083
4.77336	0.271	-0.289	1.14	0.083
4.77668	0.271	-0.289	1.14	0.085
4.77999	0.27	-0.305	1.137	0.083
4.78331	0.27	-0.305	1.137	0.083
4.7867	0.279	-0.305	1.133	0.097
4.79002	0.279	-0.305	1.133	0.097
4.79334	0.29	-0.302	1.139	0.105
4.79666	0.29	-0.284	1.141	0.105
4.79998	0.29	-0.284	1.141	0.124
4.80336	0.29	-0.287	1.173	0.124
4.80668	0.29	-0.287	1.173	0.136
4.81001	0.303	-0.281	1.18	0.136
4.81332	0.303	-0.281	1.18	0.144
4.81664	0.304	-0.279	1.187	0.144
4.82003	0.304	-0.279	1.187	0.141
4.82335	0.331	-0.283	1.188	0.141
4.82667	0.331	-0.283	1.188	0.142
4.82999	0.352	-0.278	1.2	0.15
4.83331	0.352	-0.278	1.2	0.15
4.83669	0.359	-0.28	1.203	0.151
4.84001	0.359	-0.277	1.222	0.151
4.84333	0.363	-0.277	1.222	0.16
4.84665	0.363	-0.275	1.223	0.16
4.84997	0.361	-0.275	1.223	0.148
4.85336	0.36	-0.271	1.226	0.148
4.85668	0.36	-0.271	1.226	0.134
4.86	0.363	-0.278	1.241	0.134
4.86332	0.363	-0.278	1.241	0.14
4.86664	0.384	-0.286	1.236	0.14
4.87002	0.384	-0.286	1.236	0.158
4.87334	0.393	-0.277	1.223	0.158
4.87666	0.393	-0.277	1.223	0.16
4.87998	0.408	-0.279	1.241	0.156
4.8833	0.408	-0.293	1.241	0.156
4.88669	0.415	-0.293	1.241	0.148
4.89001	0.415	-0.294	1.246	0.148
4.89333	0.411	-0.294	1.246	0.149
4.89665	0.408	-0.307	1.245	0.149
4.89997	0.408	-0.307	1.245	0.147
4.90335	0.41	-0.312	1.244	0.147
4.90667	0.41	-0.312	1.244	0.145
4.90999	0.407	-0.318	1.245	0.145
4.91331	0.407	-0.318	1.245	0.146
4.91663	0.42	-0.31	1.255	0.146
4.92002	0.42	-0.31	1.255	0.136
4.92334	0.417	-0.299	1.265	0.124
4.92666	0.417	-0.298	1.265	0.124
4.92998	0.418	-0.298	1.287	0.129
4.93329	0.418	-0.304	1.307	0.129
4.93668	0.433	-0.304	1.307	0.119
4.94	0.446	-0.296	1.307	0.119
4.94332	0.446	-0.296	1.307	0.113
4.94664	0.449	-0.273	1.315	0.113
4.94996	0.449	-0.273	1.315	0.123
4.95334	0.453	-0.258	1.341	0.123
4.95667	0.453	-0.258	1.341	0.124
4.95999	0.454	-0.258	1.357	0.124
4.9633	0.454	-0.258	1.357	0.137
4.96662	0.447	-0.257	1.358	0.137
4.97001	0.447	-0.257	1.358	0.151
4.97333	0.466	-0.253	1.352	0.153
4.97665	0.466	-0.252	1.371	0.153
4.97997	0.476	-0.252	1.371	0.161
4.98329	0.476	-0.255	1.37	0.161
4.98667	0.489	-0.255	1.37	0.165
4.98999	0.494	-0.271	1.368	0.165
4.99331	0.494	-0.271	1.368	0.165
4.99663	0.514	-0.269	1.383	0.165
4.99995	0.514	-0.269	1.383	0.163
5.00334	0.518	-0.282	1.399	0.163
5.00666	0.518	-0.282	1.399	0.159
5.00998	0.509	-0.28	1.423	0.159
5.0133	0.509	-0.28	1.423	0.146
5.01662	0.514	-0.306	1.432	0.146
5.02	0.514	-0.306	1.432	0.141
5.02332	0.543	-0.306	1.44	0.139
5.02664	0.543	-0.307	1.432	0.139
5.02996	0.55	-0.307	1.432	0.138
5.03328	0.55	-0.304	1.434	0.138
5.03667	0.55	-0.304	1.434	0.161
5.03999	0.542	-0.288	1.436	0.161
5.04331	0.542	-0.288	1.436	0.181
5.04663	0.552	-0.295	1.447	0.181
5.04995	0.552	-0.295	1.447	0.177
5.05333	0.565	-0.305	1.458	0.177
5.05665	0.565	-0.305	1.458	0.19
5.05997	0.579	-0.295	1.46	0.186
5.06329	0.579	-0.295	1.46	0.186
5.06661	0.58	-0.282	1.466	0.177
5.07	0.58	-0.27	1.454	0.177
5.07332	0.587	-0.27	1.454	0.18
5.07664	0.598	-0.26	1.457	0.18
5.07996	0.598	-0.26	1.457	0.18
5.08327	0.599	-0.255	1.462	0.18
5.08666	0.599	-0.255	1.462	0.196
5.08998	0.623	-0.263	1.478	0.196
5.0933	0.623	-0.263	1.478	0.2
5.09662	0.657	-0.271	1.488	0.2
5.09994	0.657	-0.271	1.488	0.205
5.10332	0.672	-0.274	1.487	0.205
5.10665	0.672	-0.274	1.487	0.197
5.10997	0.668	-0.278	1.481	0.194
5.11329	0.668	-0.286	1.48	0.194
5.1166	0.657	-0.286	1.48	0.188
5.11999	0.668	-0.288	1.481	0.188
5.12331	0.668	-0.288	1.481	0.181
5.12663	0.673	-0.291	1.471	0.181
5.12995	0.673	-0.291	1.471	0.185
5.13327	0.687	-0.295	1.489	0.185
5.13665	0.687	-0.295	1.489	0.203
5.13997	0.702	-0.28	1.53	0.203
5.14329	0.702	-0.28	1.53	0.206
5.14661	0.715	-0.264	1.544	0.206
5.14993	0.715	-0.264	1.544	0.214
5.15332	0.738	-0.251	1.544	0.214
5.15664	0.738	-0.251	1.544	0.229
5.15996	0.745	-0.233	1.546	0.233
5.16328	0.745	-0.234	1.561	0.233
5.1666	0.753	-0.234	1.561	0.232
5.16998	0.769	-0.236	1.565	0.232
5.1733	0.769	-0.236	1.565	0.227
5.17662	0.792	-0.242	1.583	0.227
5.17994	0.792	-0.242	1.583	0.246
5.18326	0.786	-0.237	1.587	0.246
5.18664	0.786	-0.237	1.587	0.278
5.18996	0.795	-0.247	1.59	0.278
5.19328	0.795	-0.247	1.59	0.286
5.1966	0.832	-0.258	1.615	0.286
5.19992	0.832	-0.258	1.62	0.285
5.20331	0.848	-0.254	1.62	0.285
5.20663	0.848	-0.254	1.622	0.277
5.20995	0.853	-0.245	1.622	0.27
5.21327	0.86	-0.221	1.621	0.27
5.21659	0.86	-0.221	1.621	0.275
5.21997	0.862	-0.222	1.642	0.275
5.22329	0.862	-0.222	1.642	0.286
5.22661	0.865	-0.233	1.651	0.286
5.22993	0.865	-0.233	1.651	0.304
5.23325	0.872	-0.218	1.665	0.304
5.23659	0.872	-0.218	1.665	0.296
5.23992	0.876	-0.21	1.673	0.296
5.24324	0.876	-0.21	1.676	0.279
5.24658	0.859	-0.224	1.676	0.279
5.24992	0.859	-0.224	1.67	0.281
5.25325	0.88	-0.233	1.67	0.271
5.25659	0.874	-0.234	1.669	0.271
5.25991	0.874	-0.234	1.669	0.272
5.26324	0.88	-0.23	1.661	0.272
5.26663	0.88	-0.23	1.661	0.293
5.26995	0.894	-0.232	1.656	0.293
5.27327	0.894	-0.232	1.656	0.31
5.27659	0.913	-0.218	1.645	0.31
5.27991	0.913	-0.218	1.645	0.32
5.28329	0.948	-0.209	1.648	0.32
5.28661	0.948	-0.209	1.648	0.338
5.28993	0.948	-0.213	1.666	0.338
5.29325	0.948	-0.213	1.693	0.334
5.29657	0.942	-0.23	1.693	0.333
5.29996	0.942	-0.232	1.695	0.333
5.30328	0.954	-0.232	1.695	0.335
5.3066	0.958	-0.236	1.709	0.335
5.30992	0.958	-0.236	1.709	0.345
5.31324	0.965	-0.236	1.714	0.345
5.31662	0.965	-0.236	1.714	0.353
5.31994	0.974	-0.236	1.709	0.353
5.32326	0.974	-0.236	1.709	0.354
5.32658	0.977	-0.213	1.698	0.354
5.3299	0.977	-0.213	1.698	0.363
5.33328	0.985	-0.209	1.715	0.363
5.3366	0.985	-0.209	1.737	0.363
5.33992	0.995	-0.207	1.737	0.363
5.34324	0.995	-0.206	1.758	0.365
5.34656	0.992	-0.206	1.758	0.374
5.34995	1.005	-0.208	1.764	0.374
5.35326	1.005	-0.208	1.764	0.372
5.35658	1.032	-0.213	1.776	0.372
5.35991	1.032	-0.213	1.776	0.376
5.36322	1.035	-0.231	1.781	0.376
5.36661	1.035	-0.231	1.781	0.373
5.36993	1.026	-0.261	1.777	0.373
5.37325	1.026	-0.261	1.777	0.364
5.37657	1.043	-0.263	1.768	0.364
5.37989	1.043	-0.263	1.768	0.396
5.38327	1.067	-0.263	1.77	0.396
5.38659	1.067	-0.263	1.776	0.397
5.38991	1.072	-0.253	1.776	0.397
5.39323	1.086	-0.252	1.785	0.39
5.39655	1.086	-0.252	1.785	0.393
5.39993	1.093	-0.264	1.799	0.393
5.40325	1.093	-0.264	1.799	0.394
5.40657	1.081	-0.244	1.809	0.394
5.40989	1.081	-0.244	1.809	0.401
5.41321	1.092	-0.251	1.797	0.401
5.4166	1.092	-0.251	1.797	0.419
5.41992	1.107	-0.237	1.779	0.419
5.42324	1.107	-0.237	1.779	0.416
5.42656	1.117	-0.237	1.776	0.416
5.42988	1.117	-0.237	1.774	0.426
5.43326	1.097	-0.221	1.774	0.426
5.43658	1.097	-0.221	1.766	0.436
5.4399	1.1	-0.219	1.766	0.436
5.44322	1.114	-0.21	1.756	0.441
5.44654	1.114	-0.21	1.756	0.443
5.44992	1.137	-0.199	1.753	0.443
5.45325	1.137	-0.199	1.753	0.459
5.45657	1.156	-0.188	1.773	0.459
5.45989	1.156	-0.188	1.773	0.464
5.46321	1.184	-0.203	1.805	0.464
5.46659	1.184	-0.203	1.805	0.465
5.46991	1.182	-0.211	1.815	0.465
5.47323	1.182	-0.211	1.824	0.481
5.47655	1.192	-0.223	1.824	0.481
5.47987	1.192	-0.223	1.835	0.472
5.48325	1.217	-0.232	1.835	0.472
5.48657	1.229	-0.237	1.834	0.476
5.48989	1.229	-0.237	1.834	0.491
5.49322	1.227	-0.233	1.826	0.491
5.49653	1.227	-0.233	1.826	0.496
5.49992	1.225	-0.229	1.834	0.496
5.50324	1.225	-0.229	1.834	0.514
5.50656	1.223	-0.229	1.853	0.514
5.50988	1.223	-0.229	1.853	0.525
5.5132	1.237	-0.229	1.845	0.525
5.51658	1.237	-0.229	1.845	0.542
5.5199	1.248	-0.229	1.844	0.542
5.52322	1.248	-0.229	1.844	0.53
5.52654	1.272	-0.227	1.844	0.53
5.52986	1.273	-0.225	1.839	0.53
5.53325	1.273	-0.225	1.839	0.537
5.53657	1.267	-0.242	1.831	0.537
5.53989	1.267	-0.242	1.831	0.546
5.54321	1.277	-0.247	1.84	0.546
5.54653	1.277	-0.247	1.84	0.541
5.54991	1.28	-0.251	1.852	0.541
5.55323	1.28	-0.251	1.852	0.554
5.55655	1.281	-0.257	1.892	0.554
5.55987	1.281	-0.257	1.892	0.571
5.56319	1.3	-0.258	1.892	0.571
5.56657	1.3	-0.258	1.892	0.581
5.56989	1.318	-0.248	1.892	0.581
5.57322	1.318	-0.248	1.884	0.592
5.57654	1.322	-0.228	1.884	0.587
5.57985	1.32	-0.22	1.888	0.587
5.58324	1.32	-0.22	1.888	0.572
5.58656	1.316	-0.225	1.891	0.572
5.58988	1.316	-0.225	1.891	0.562
5.5932	1.304	-0.243	1.888	0.562
5.59652	1.304	-0.243	1.888	0.563
5.5999	1.3	-0.261	1.883	0.563
5.60322	1.3	-0.261	1.883	0.582
5.60654	1.32	-0.274	1.895	0.582
5.60987	1.32	-0.274	1.909	0.566
5.61318	1.337	-0.273	1.909	0.566
5.61657	1.337	-0.273	1.91	0.574
5.61989	1.352	-0.259	1.91	0.574
5.62321	1.363	-0.252	1.907	0.585
5.62653	1.363	-0.252	1.907	0.598
5.62985	1.373	-0.245	1.914	0.598
5.63323	1.373	-0.245	1.914	0.608
5.63655	1.389	-0.249	1.925	0.608
5.63987	1.389	-0.249	1.925	0.606
5.64319	1.418	-0.261	1.926	0.606
5.64651	1.418	-0.261	1.926	0.609
5.6499	1.431	-0.249	1.942	0.609
5.65322	1.431	-0.249	1.927	0.616
5.65654	1.409	-0.229	1.927	0.616
5.65986	1.409	-0.229	1.909	0.626
5.66318	1.403	-0.241	1.909	0.626
5.66656	1.403	-0.241	1.912	0.642
5.66988	1.414	-0.253	1.912	0.642
5.6732	1.422	-0.257	1.925	0.65
5.67652	1.422	-0.257	1.925	0.651
5.67984	1.429	-0.254	1.928	0.651
5.68323	1.429	-0.254	1.928	0.656
5.68655	1.439	-0.25	1.947	0.656
5.68987	1.439	-0.25	1.947	0.664
5.69319	1.436	-0.232	1.941	0.664
5.69651	1.436	-0.232	1.941	0.681
5.69989	1.44	-0.232	1.928	0.681
5.70321	1.44	-0.232	1.948	0.697
5.70653	1.458	-0.263	1.948	0.697
5.70985	1.463	-0.263	1.948	0.687
5.71317	1.463	-0.281	1.948	0.687
5.71655	1.467	-0.264	1.963	0.682
5.71988	1.467	-0.264	1.963	0.682
5.7232	1.486	-0.266	1.97	0.688
5.72652	1.486	-0.266	1.97	0.709
5.72984	1.49	-0.267	1.968	0.709
5.73322	1.49	-0.267	1.968	0.716
5.73654	1.521	-0.265	1.984	0.716
5.73986	1.521	-0.265	1.984	0.734
5.74318	1.527	-0.266	1.998	0.734
5.7465	1.527	-0.266	1.997	0.736
5.74988	1.527	-0.267	1.997	0.736
5.7532	1.527	-0.267	1.986	0.738
5.75653	1.542	-0.259	1.986	0.738
5.75985	1.539	-0.259	1.979	0.751
5.76316	1.539	-0.261	1.979	0.751
5.76655	1.519	-0.25	1.989	0.751
5.76987	1.519	-0.25	1.989	0.751
5.77319	1.509	-0.253	1.989	0.751
5.77651	1.509	-0.253	1.989	0.75
5.77983	1.535	-0.258	1.999	0.75
5.78321	1.535	-0.258	1.999	0.768
5.78653	1.536	-0.245	2.003	0.768
5.78985	1.536	-0.245	1.979	0.796
5.79317	1.563	-0.225	1.979	0.796
5.79649	1.563	-0.225	1.979	0.796
5.79988	1.594	-0.236	1.979	0.796
5.8032	1.594	-0.236	1.993	0.807
5.80652	1.601	-0.252	1.993	0.807
5.80984	1.605	-0.258	2.011	0.802
5.81316	1.605	-0.258	2.011	0.802
5.81654	1.626	-0.251	2.005	0.796
5.81986	1.626	-0.251	2.005	0.794
5.82318	1.63	-0.253	2.021	0.794
5.8265	1.63	-0.253	2.021	0.796
5.82982	1.616	-0.25	2.025	0.796
5.83321	1.616	-0.25	2.025	0.809
5.83653	1.619	-0.245	2.039	0.809
5.83985	1.619	-0.245	2.047	0.808
5.84317	1.627	-0.23	2.047	0.808
5.84649	1.627	-0.23	2.05	0.825
5.84987	1.631	-0.226	2.05	0.825
5.85319	1.634	-0.226	2.045	0.841
5.85651	1.634	-0.218	2.045	0.841
5.85983	1.647	-0.236	2.044	0.844
5.86315	1.647	-0.236	2.044	0.844
5.86654	1.673	-0.242	2.034	0.856
5.86986	1.673	-0.242	2.034	0.862
5.87318	1.689	-0.26	2.034	0.862
5.8765	1.689	-0.26	2.035	0.869
5.87982	1.669	-0.278	2.035	0.869
5.8832	1.669	-0.278	2.037	0.877
5.88652	1.658	-0.26	2.037	0.877
5.88984	1.658	-0.26	2.047	0.874
5.89316	1.679	-0.246	2.047	0.874
5.89648	1.695	-0.246	2.06	0.927
5.89986	1.695	-0.241	2.06	0.927
5.90318	1.728	-0.239	2.056	0.953
5.90651	1.728	-0.239	2.056	0.953
5.90983	1.734	-0.236	2.048	0.946
5.91315	1.734	-0.236	2.048	0.931
5.91653	1.754	-0.228	2.043	0.931
5.91985	1.754	-0.228	2.043	0.933
5.92317	1.763	-0.21	2.041	0.933
5.92649	1.763	-0.21	2.046	0.943
5.92981	1.758	-0.215	2.046	0.943
5.93319	1.758	-0.215	2.053	0.947
5.93651	1.758	-0.227	2.053	0.947
5.93983	1.766	-0.227	2.058	0.962
5.94315	1.766	-0.227	2.058	0.962
5.94647	1.779	-0.227	2.056	0.971
5.94986	1.779	-0.215	2.056	0.971
5.95317	1.784	-0.219	2.053	0.964
5.9565	1.784	-0.219	2.053	0.964
5.95982	1.802	-0.222	2.056	0.98
5.96313	1.802	-0.222	2.056	0.983
5.96652	1.838	-0.23	2.075	0.983
5.96984	1.838	-0.23	2.089	0.986
5.97316	1.854	-0.226	2.089	0.986
5.97648	1.856	-0.226	2.092	0.971
5.9798	1.856	-0.246	2.092	0.971
5.98318	1.85	-0.246	2.101	0.97
5.9865	1.85	-0.261	2.101	0.97
5.98982	1.84	-0.261	2.103	1.003
5.99314	1.84	-0.243	2.103	1.003
5.99646	1.824	-0.243	2.101	1.003
5.99985	1.824	-0.219	2.101	1.003
6.00317	1.857	-0.222	2.09	1.006
6.00649	1.857	-0.222	2.09	1.006
6.00981	1.863	-0.236	2.088	1.01
6.01313	1.863	-0.236	2.088	1.016
6.01651	1.879	-0.247	2.091	1.016
6.01983	1.879	-0.247	2.099	1.042
6.02315	1.89	-0.239	2.099	1.042
6.02647	1.901	-0.239	2.096	1.044
6.02979	1.901	-0.231	2.096	1.044
6.03318	1.908	-0.231	2.092	1.047
6.0365	1.908	-0.244	2.092	1.047
6.03982	1.921	-0.234	2.09	1.07
6.04314	1.921	-0.234	2.09	1.07
6.04646	1.937	-0.241	2.1	1.086
6.04984	1.937	-0.241	2.1	1.086
6.05316	1.941	-0.248	2.092	1.091
6.05648	1.941	-0.248	2.092	1.085
6.0598	1.937	-0.256	2.085	1.085
6.06312	1.937	-0.256	2.079	1.084
6.0665	1.93	-0.263	2.079	1.084
6.06982	1.93	-0.263	2.08	1.09
6.07314	1.927	-0.253	2.08	1.09
6.07647	1.932	-0.253	2.09	1.102
6.07978	1.932	-0.253	2.09	1.102
6.08317	1.927	-0.253	2.101	1.098
6.08649	1.927	-0.24	2.101	1.098
6.08981	1.924	-0.212	2.108	1.103
6.09313	1.924	-0.212	2.108	1.103
6.09645	1.946	-0.21	2.096	1.121
6.09983	1.946	-0.21	2.096	1.121
6.10315	1.952	-0.215	2.089	1.131
6.10647	1.952	-0.215	2.098	1.129
6.10979	1.969	-0.225	2.098	1.129
6.11311	1.969	-0.225	2.095	1.125
6.1165	1.983	-0.228	2.095	1.125
6.11982	1.983	-0.228	2.076	1.125
6.12314	1.983	-0.228	2.076	1.125
6.12646	1.979	-0.228	2.064	1.128
6.12978	1.979	-0.223	2.064	1.128
6.13316	1.97	-0.223	2.089	1.147
6.13648	1.97	-0.23	2.089	1.147
6.1398	1.962	-0.238	2.112	1.15
6.14312	1.962	-0.238	2.122	1.15
6.14644	1.973	-0.243	2.122	1.153
6.14982	1.973	-0.243	2.132	1.17
6.15314	1.999	-0.262	2.132	1.17
6.15647	1.999	-0.262	2.123	1.174
6.15979	2.026	-0.285	2.123	1.174
6.16311	2.026	-0.285	2.116	1.176
6.16649	2.039	-0.283	2.116	1.176
6.16981	2.038	-0.283	2.122	1.194
6.17313	2.038	-0.256	2.122	1.194
6.17645	2.04	-0.243	2.116	1.213
6.17977	2.04	-0.243	2.116	1.213
6.18315	2.044	-0.248	2.113	1.198
6.18647	2.044	-0.248	2.113	1.198
6.18979	2.059	-0.252	2.121	1.224
6.19312	2.059	-0.252	2.123	1.234
6.19643	2.061	-0.261	2.123	1.234
6.19982	2.061	-0.261	2.104	1.24
6.20314	2.067	-0.269	2.104	1.24
6.20646	2.067	-0.269	2.097	1.249
6.20978	2.071	-0.28	2.097	1.249
6.2131	2.083	-0.28	2.088	1.271
6.21648	2.083	-0.288	2.088	1.271
6.2198	2.101	-0.288	2.09	1.272
6.22312	2.101	-0.28	2.09	1.272
6.22644	2.101	-0.249	2.1	1.274
6.22976	2.101	-0.249	2.1	1.274
6.23315	2.107	-0.242	2.097	1.289
6.23647	2.107	-0.242	2.097	1.289
6.23979	2.121	-0.249	2.075	1.28
6.24311	2.121	-0.249	2.068	1.281
6.24643	2.123	-0.26	2.068	1.281
6.24981	2.123	-0.26	2.076	1.285
6.25313	2.121	-0.252	2.076	1.285
6.25645	2.121	-0.252	2.079	1.286
6.25977	2.136	-0.22	2.079	1.286
6.26309	2.138	-0.22	2.073	1.287
6.26648	2.138	-0.218	2.073	1.287
6.2698	2.134	-0.218	2.072	1.301
6.27312	2.134	-0.236	2.072	1.301
6.27644	2.133	-0.242	2.061	1.329
6.27976	2.133	-0.242	2.061	1.329
6.28314	2.145	-0.246	2.072	1.324
6.28646	2.145	-0.246	2.086	1.324
6.28978	2.143	-0.258	2.086	1.333
6.2931	2.143	-0.258	2.089	1.346
6.29642	2.142	-0.275	2.089	1.346
6.2998	2.142	-0.275	2.09	1.352
6.30313	2.143	-0.256	2.09	1.352
6.30645	2.152	-0.256	2.096	1.369
6.30977	2.152	-0.251	2.096	1.369
6.31309	2.158	-0.251	2.088	1.383
6.31647	2.158	-0.263	2.088	1.383
6.31979	2.181	-0.272	2.083	1.4
6.32311	2.181	-0.272	2.083	1.4
6.32643	2.185	-0.271	2.087	1.401
6.32975	2.185	-0.271	2.087	1.401
6.33313	2.165	-0.245	2.087	1.406
6.33645	2.165	-0.245	2.099	1.406
6.33978	2.175	-0.23	2.099	1.415
6.3431	2.175	-0.23	2.107	1.421
6.34641	2.187	-0.242	2.107	1.421
6.3498	2.192	-0.242	2.094	1.425
6.35312	2.192	-0.264	2.094	1.425
6.35644	2.2	-0.264	2.095	1.43
6.35976	2.2	-0.274	2.095	1.43
6.36308	2.208	-0.274	2.08	1.45
6.36646	2.208	-0.274	2.08	1.45
6.36978	2.228	-0.266	2.078	1.454
6.3731	2.228	-0.266	2.078	1.454
6.37642	2.232	-0.266	2.078	1.449
6.37974	2.232	-0.266	2.07	1.449
6.38313	2.249	-0.27	2.07	1.453
6.38645	2.249	-0.27	2.074	1.453
6.38977	2.241	-0.268	2.074	1.465
6.39309	2.25	-0.268	2.077	1.463
6.39641	2.25	-0.268	2.077	1.463
6.39974	2.27	-0.268	2.08	1.478
6.40308	2.27	-0.282	2.08	1.478
6.40642	2.281	-0.282	2.078	1.482
6.40974	2.281	-0.298	2.078	1.482
6.41307	2.27	-0.291	2.069	1.482
6.41641	2.27	-0.291	2.069	1.482
6.41974	2.259	-0.293	2.072	1.482
6.42308	2.259	-0.293	2.078	1.482
6.4264	2.26	-0.298	2.078	1.48
6.42974	2.26	-0.298	2.083	1.48
6.43309	2.259	-0.298	2.083	1.482
6.43641	2.259	-0.298	2.084	1.501
6.4398	2.267	-0.305	2.084	1.501
6.44312	2.27	-0.305	2.064	1.513
6.44644	2.27	-0.303	2.064	1.513
6.44975	2.284	-0.303	2.046	1.548
6.45308	2.284	-0.293	2.046	1.548
6.45646	2.273	-0.282	2.066	1.561
6.45978	2.273	-0.282	2.065	1.561
6.4631	2.266	-0.285	2.065	1.557
6.46642	2.266	-0.285	2.06	1.557
6.46974	2.27	-0.288	2.06	1.551
6.47312	2.27	-0.288	2.054	1.551
6.47644	2.286	-0.281	2.054	1.559
6.47976	2.286	-0.281	2.056	1.567
6.48308	2.294	-0.284	2.056	1.567
6.4864	2.294	-0.284	2.073	1.569
6.48979	2.295	-0.285	2.073	1.569
6.49311	2.279	-0.285	2.062	1.56
6.49643	2.279	-0.266	2.062	1.56
6.49974	2.271	-0.266	2.051	1.55
6.50306	2.271	-0.279	2.051	1.55
6.50645	2.27	-0.298	2.055	1.561
6.50977	2.27	-0.298	2.076	1.561
6.51309	2.279	-0.3	2.076	1.566
6.51641	2.279	-0.3	2.08	1.566
6.51973	2.297	-0.29	2.08	1.57
6.52311	2.297	-0.29	2.077	1.57
6.52643	2.308	-0.286	2.077	1.579
6.52975	2.32	-0.286	2.072	1.609
6.53307	2.32	-0.283	2.072	1.609
6.53639	2.337	-0.283	2.074	1.621
6.53978	2.337	-0.28	2.074	1.621
6.5431	2.346	-0.28	2.074	1.639
6.54642	2.346	-0.283	2.074	1.639
6.54974	2.344	-0.283	2.06	1.636
6.55306	2.344	-0.293	2.06	1.636
6.55644	2.335	-0.296	2.038	1.617
6.55976	2.335	-0.296	2.034	1.617
6.56308	2.34	-0.302	2.034	1.623
6.56639	2.34	-0.302	2.042	1.623
6.56972	2.346	-0.31	2.042	1.649
6.57306	2.346	-0.31	2.056	1.649
6.57638	2.367	-0.303	2.056	1.649
6.57971	2.367	-0.303	2.063	1.659
6.58305	2.367	-0.308	2.063	1.659
6.58639	2.368	-0.308	2.076	1.666
6.58972	2.368	-0.32	2.076	1.666
6.59304	2.373	-0.322	2.069	1.675
6.59638	2.373	-0.322	2.069	1.675
6.59971	2.36	-0.326	2.058	1.684
6.6031	2.36	-0.326	2.077	1.684
6.60642	2.384	-0.315	2.077	1.691
6.60974	2.384	-0.315	2.079	1.691
6.61306	2.395	-0.306	2.079	1.683
6.61638	2.395	-0.306	2.069	1.683
6.61976	2.399	-0.306	2.069	1.686
6.62309	2.397	-0.306	2.045	1.691
6.62641	2.397	-0.293	2.045	1.691
[truncated: 7,584 more rows]
