# Supplementary material for: Binary-FRET reveals transient excited-state structure associated with activity-dependent CaMKII - NR2B binding and adaptation
Source: Nat Commun. 2022 Oct 25;13:6335. doi: 10.1038/s41467-022-33795-8 (PMC9596428; doi:10.1038/s41467-022-33795-8)
Supplement: Supplementary file 3 — Source Data [file 41467_2022_33795_MOESM3_ESM.zip › Nat Comm Source Data Files Excel folder/S1 Excel folder/S1B.xls]

## Sheet: S1B
wavelength	mCherry	Uranus	mVenus	Amber
220	8.63697	11.01	15.6791	8.70522
221	7.93301	9.66691	13.4213	7.88714
222	7.74869	9.12997	12.3937	7.68237
223	7.67047	8.58522	11.1772	7.65149
224	7.51204	8.07575	10.062	7.64312
225	7.31577	7.72373	9.37008	7.58155
226	6.92305	7.19681	8.45768	7.3956
227	6.46859	6.70628	7.7126	7.11669
228	6.16314	6.41107	7.31496	6.89098
229	5.68332	5.97289	6.78543	6.49695
230	5.34909	5.67063	6.44291	6.1985
231	4.81133	5.1801	5.9065	5.69144
232	4.19844	4.59488	5.27953	5.07884
233	3.76625	4.16376	4.81791	4.63318
234	3.12276	3.49684	4.09646	3.95517
235	2.52182	2.84812	3.38878	3.30455
236	2.17328	2.46268	2.96358	2.91854
237	1.72768	1.96398	2.40748	2.41078
238	1.36031	1.54846	1.93898	1.97488
239	1.16078	1.32083	1.67815	1.73033
240	0.922687	1.04753	1.36417	1.43049
241	0.756111	0.853323	1.13878	1.20984
242	0.676806	0.759005	1.03051	1.09716
243	0.58537	0.650576	0.897638	0.958486
244	0.517472	0.567768	0.795276	0.846503
245	0.482347	0.52358	0.739173	0.783534
246	0.442513	0.474192	0.672244	0.707483
247	0.416078	0.438173	0.625984	0.649922
248	0.403947	0.42072	0.602362	0.619048
249	0.393627	0.402896	0.57874	0.582243
250	0.391092	0.393984	0.565945	0.555556
251	0.393265	0.392128	0.563976	0.541776
252	0.401774	0.397326	0.567913	0.526252
253	0.416621	0.409952	0.577756	0.518053
254	0.429658	0.422206	0.588583	0.516658
255	0.453377	0.447456	0.602362	0.52067
256	0.480717	0.47642	0.617126	0.529915
257	0.498823	0.495358	0.625	0.537589
258	0.524353	0.522837	0.635827	0.55102
259	0.548072	0.547716	0.649606	0.565149
260	0.562919	0.562941	0.65748	0.574743
261	0.585189	0.585964	0.668307	0.590441
262	0.609995	0.611586	0.683071	0.608233
263	0.640051	0.644263	0.706693	0.630734
264	0.663045	0.670256	0.723425	0.648526
265	0.701249	0.713331	0.750984	0.678702
266	0.742169	0.757519	0.777559	0.71132
267	0.768242	0.785369	0.794291	0.733996
268	0.804092	0.824359	0.819882	0.766091
269	0.837045	0.858893	0.844488	0.797314
270	0.857505	0.880059	0.86122	0.81842
271	0.886475	0.909023	0.88189	0.848073
272	0.913634	0.934645	0.903543	0.878074
273	0.929929	0.950241	0.917323	0.897959
274	0.952562	0.969922	0.939961	0.926217
275	0.972298	0.986261	0.959646	0.952032
276	0.982799	0.99443	0.970472	0.967207
277	0.994749	1.00371	0.98622	0.985697
278	1.00109	1.00743	0.997047	0.997035
279	1.00217	1.00631	1.00098	1.00087
280	1	1	1	1
281	0.990585	0.985889	0.990157	0.99093
282	0.971392	0.963609	0.969488	0.974533
283	0.953829	0.943557	0.951772	0.959881
284	0.919428	0.905681	0.92126	0.931798
285	0.877603	0.857779	0.878937	0.89604
286	0.846279	0.822131	0.845472	0.867783
287	0.794858	0.763832	0.787402	0.817024
288	0.739996	0.704419	0.722441	0.760684
289	0.702155	0.663572	0.677165	0.72074
290	0.646388	0.602302	0.61122	0.65969
291	0.590802	0.542146	0.549213	0.59986
292	0.55459	0.503899	0.508858	0.561661
293	0.502082	0.44857	0.456693	0.508285
294	0.451928	0.396584	0.411417	0.462236
295	0.404309	0.346082	0.375984	0.424211
296	0.373891	0.314148	0.357283	0.402756
297	0.332066	0.268474	0.332677	0.375196
298	0.294224	0.22837	0.310039	0.35252
299	0.271773	0.204605	0.297244	0.338392
300	0.241898	0.172299	0.277559	0.318681
301	0.214919	0.144449	0.259843	0.301064
302	0.198805	0.12811	0.25	0.289377
303	0.176353	0.106944	0.235236	0.273504
304	0.157161	0.0898626	0.221457	0.258155
305	0.141228	0.0761233	0.206693	0.243154
306	0.132537	0.0683253	0.197835	0.233735
307	0.120768	0.059042	0.184055	0.220827
308	0.111353	0.051244	0.17126	0.210535
309	0.106283	0.0471593	0.163386	0.204954
310	0.0997646	0.042332	0.154528	0.198674
311	0.0956002	0.0386186	0.150591	0.193267
312	0.0921601	0.0360193	0.147638	0.189081
313	0.0905305	0.0341626	0.147638	0.186639
314	0.0892631	0.0319346	0.148622	0.184197
315	0.088901	0.0293353	0.144685	0.182976
316	0.088901	0.0285926	0.141732	0.182278
317	0.0896252	0.0285926	0.132874	0.180883
318	0.0907116	0.026736	0.121063	0.180708
319	0.0925222	0.024508	0.108268	0.180708
320	0.0946949	0.023394	0.0994094	0.181231
321	0.0977729	0.021166	0.0895669	0.182627
322	0.101575	0.020052	0.0856299	0.184546
323	0.104653	0.020052	0.0875984	0.186464
324	0.109361	0.0181953	0.0905512	0.189255
325	0.11425	0.0159673	0.0954724	0.192395
326	0.120043	0.0141107	0.100394	0.193965
327	0.12294	0.0126253	0.104331	0.195186
328	0.128372	0.012254	0.106299	0.195883
329	0.133985	0.012254	0.105315	0.195883
330	0.138331	0.0126253	0.104331	0.195186
331	0.144849	0.0129967	0.100394	0.193441
332	0.15191	0.0129967	0.0984252	0.191872
333	0.158972	0.0129967	0.0994094	0.189953
334	0.163136	0.0126253	0.0964567	0.18943
335	0.169654	0.014482	0.0925197	0.188383
336	0.176172	0.015596	0.0895669	0.188034
337	0.182872	0.017824	0.0885827	0.187685
338	0.187941	0.0193093	0.0895669	0.187162
339	0.195365	0.021166	0.0895669	0.185592
340	0.201521	0.0237653	0.0875984	0.181929
341	0.206591	0.0263646	0.0846457	0.177743
342	0.20985	0.0271073	0.0846457	0.17408
343	0.212747	0.0271073	0.0866142	0.169021
344	0.214376	0.026736	0.0895669	0.164661
345	0.214195	0.0263646	0.0905512	0.162044
346	0.210393	0.0271073	0.0875984	0.158207
347	0.204599	0.0271073	0.0846457	0.154369
348	0.197538	0.0282213	0.0807087	0.150358
349	0.191381	0.0293353	0.0777559	0.146695
350	0.181242	0.031192	0.0777559	0.141811
351	0.171103	0.0341626	0.0718504	0.135706
352	0.16042	0.036762	0.0679134	0.129949
353	0.154083	0.037876	0.0679134	0.126635
354	0.14503	0.040104	0.0679134	0.122623
355	0.136701	0.0415893	0.0708661	0.119833
356	0.130183	0.0427033	0.0767717	0.118437
357	0.126924	0.0441886	0.0777559	0.117914
358	0.123484	0.0471593	0.0777559	0.117565
359	0.120768	0.051244	0.0797244	0.117216
360	0.118052	0.0560713	0.0777559	0.115646
361	0.116603	0.059042	0.0757874	0.114076
362	0.115698	0.0631266	0.0748031	0.111983
363	0.115698	0.0672113	0.0698819	0.109541
364	0.115879	0.0709246	0.0669291	0.10675
365	0.116422	0.0738953	0.0659449	0.105355
366	0.116965	0.0779799	0.0669291	0.102215
367	0.11769	0.0798366	0.0698819	0.0995988
368	0.118052	0.0816933	0.0708661	0.0983778
369	0.117509	0.0831786	0.0708661	0.0973312
370	0.116422	0.0850353	0.0708661	0.0962847
371	0.114974	0.0880059	0.0728346	0.0961102
372	0.113525	0.0902339	0.0728346	0.095587
373	0.112801	0.0920906	0.0708661	0.095587
374	0.111353	0.0954326	0.0649606	0.0961102
375	0.109723	0.0984033	0.0590551	0.0959358
376	0.107912	0.102117	0.0561024	0.0962847
377	0.106464	0.104345	0.0541339	0.0964591
378	0.10411	0.106573	0.0511811	0.0969824
379	0.101032	0.109543	0.0442913	0.0978545
380	0.0968676	0.112514	0.0383858	0.0987267
381	0.0936085	0.113628	0.0374016	0.0994244
382	0.0894441	0.116227	0.0354331	0.100471
383	0.0850987	0.118827	0.0344488	0.101518
384	0.0809343	0.120683	0.0334646	0.10239
385	0.077132	0.122169	0.0354331	0.103087
386	0.0747782	0.122911	0.0374016	0.103611
387	0.0717002	0.123654	0.0433071	0.103611
388	0.0691653	0.124768	0.0452756	0.104134
389	0.0671736	0.125139	0.0462598	0.104308
390	0.0660873	0.125511	0.0472441	0.104483
391	0.0644577	0.126253	0.0472441	0.104483
392	0.0631903	0.127367	0.0472441	0.104134
393	0.0619229	0.12811	0.0472441	0.103611
394	0.0610176	0.12811	0.0472441	0.103262
395	0.059388	0.126253	0.0492126	0.102564
396	0.0570342	0.12254	0.0501969	0.101866
397	0.0541372	0.118827	0.0531496	0.10082
398	0.0508781	0.113628	0.0570866	0.100297
399	0.0487054	0.109543	0.0551181	0.0995988
400	0.0456274	0.103231	0.0531496	0.0987267
401	0.0423683	0.0969179	0.0492126	0.0985522
402	0.0394713	0.0917193	0.0413386	0.0975057
403	0.0376607	0.0887486	0.0364173	0.0966335
404	0.035488	0.0842926	0.0305118	0.0950637
405	0.0334963	0.0783513	0.0255906	0.0927961
406	0.0315046	0.07241	0.0216535	0.0901797
407	0.0295129	0.0675826	0.0216535	0.0870399
408	0.0286076	0.0653546	0.0216535	0.0849468
409	0.0271592	0.0616413	0.0265748	0.0818071
410	0.0253485	0.0575566	0.0295276	0.0781441
411	0.023719	0.0531006	0.0344488	0.0730856
412	0.0217273	0.049016	0.0354331	0.0673295
413	0.0204599	0.0471593	0.0354331	0.0627943
414	0.0190114	0.0441886	0.0354331	0.0561661
415	0.0172008	0.0397326	0.0324803	0.0498866
416	0.0150281	0.0352766	0.0324803	0.0434328
417	0.0124932	0.0297066	0.0344488	0.0369789
418	0.0106826	0.026736	0.0354331	0.0333159
419	0.00832881	0.023394	0.0364173	0.0289552
420	0.0065182	0.0207947	0.0374016	0.0258155
421	0.00506971	0.018938	0.0374016	0.0237223
422	0.0041644	0.0174527	0.0393701	0.0221525
423	0.00362122	0.0170813	0.0403543	0.0211059
424	0.00307804	0.0170813	0.0403543	0.0204082
425	0.00344016	0.017824	0.0403543	0.0200593
426	0.0032591	0.017824	0.0403543	0.0205826
427	0.00344016	0.0181953	0.0433071	0.0212803
428	0.00362122	0.017824	0.0472441	0.0216292
429	0.00362122	0.0185667	0.0531496	0.0225013
430	0.00398334	0.018938	0.0580709	0.0230246
431	0.00488865	0.020052	0.0629921	0.023199
432	0.00579395	0.020052	0.0688976	0.0230246
433	0.00688032	0.020052	0.0738189	0.0230246
434	0.00977729	0.0185667	0.0816929	0.0230246
435	0.0128553	0.01671	0.0875984	0.0235479
436	0.0159334	0.014482	0.0944882	0.023199
437	0.017925	0.0126253	0.102362	0.0221525
438	0.0186493	0.0107687	0.109252	0.0211059
439	0.0200978	0.00891199	0.116142	0.0188383
440	0.0202788	0.00816933	0.123031	0.0163963
441	0.0184682	0.00779799	0.132874	0.0137799
442	0.0170197	0.00891199	0.141732	0.0113379
443	0.0157523	0.00965466	0.146654	0.0102913
444	0.0143038	0.0107687	0.152559	0.00941915
445	0.0143038	0.0115113	0.158465	0.00994244
446	0.0146659	0.012254	0.16437	0.0111634
447	0.0153902	0.0118827	0.173228	0.0123844
448	0.0170197	0.0115113	0.186024	0.0137799
449	0.0182872	0.0118827	0.195866	0.014652
450	0.0200978	0.0126253	0.211614	0.0156986
451	0.0222705	0.0126253	0.228346	0.0167452
452	0.0242622	0.01114	0.247047	0.0167452
453	0.026616	0.00854066	0.264764	0.0153497
454	0.0286076	0.00705533	0.278543	0.0137799
455	0.0298751	0.00594133	0.285433	0.0129077
456	0.0315046	0.00371333	0.29626	0.0111634
457	0.0331342	0.002228	0.30315	0.00976801
458	0.0345827	0.001114	0.312992	0.00819815
459	0.0358501	0.00185667	0.322835	0.00715158
460	0.0367554	0.004456	0.334646	0.00732601
461	0.0376607	0.00594133	0.344488	0.00837258
462	0.0389281	0.00742666	0.362205	0.00976801
463	0.0411009	0.00965466	0.386811	0.0104657
464	0.0441789	0.0107687	0.415354	0.0106402
465	0.0479812	0.012254	0.447835	0.0106402
466	0.0516024	0.0129967	0.482283	0.0115123
467	0.053413	0.0129967	0.507874	0.0116867
468	0.05631	0.0129967	0.549213	0.0116867
469	0.0602933	0.0141107	0.591535	0.0115123
470	0.0642767	0.014482	0.632874	0.0113379
471	0.0684411	0.0152247	0.673228	0.0116867
472	0.0720623	0.0152247	0.716535	0.01221
473	0.0736918	0.0137393	0.747047	0.0120356
474	0.0760456	0.0129967	0.795276	0.0115123
475	0.0791237	0.0129967	0.847441	0.0118612
476	0.0822017	0.012254	0.902559	0.0120356
477	0.0856419	0.0126253	0.959646	0.01221
478	0.0894441	0.0126253	1.02264	0.0120356
479	0.0936085	0.013368	1.08268	0.0116867
480	0.0963245	0.0148533	1.11909	0.0118612
481	0.10067	0.0170813	1.17028	0.01221
482	0.105015	0.0193093	1.21358	0.0123844
483	0.108456	0.0196807	1.25	0.01221
484	0.111896	0.0181953	1.28248	0.0115123
485	0.115336	0.0170813	1.30906	0.0111634
486	0.11769	0.015596	1.32382	0.0106402
487	0.122035	0.0126253	1.34744	0.00941915
488	0.128372	0.00928333	1.37697	0.00819815
489	0.135253	0.006684	1.40453	0.00593058
490	0.143038	0.004456	1.43012	0.00401186
491	0.151186	0.00371333	1.45276	0.00296529
492	0.158972	0.00408466	1.47539	0.00209314
493	0.167119	0.00408466	1.5	0.00191872
494	0.172551	0.00482733	1.51772	0.00261643
495	0.179613	0.00557	1.54528	0.00331415
496	0.187217	0.00482733	1.57874	0.00540729
497	0.195184	0.004456	1.62008	0.00715158
498	0.203332	0.004456	1.67421	0.00872144
499	0.212204	0.004456	1.73917	0.00994244
500	0.220532	0.00594133	1.81693	0.00994244
501	0.226507	0.00742666	1.87697	0.00976801
502	0.235741	0.00928333	1.97933	0.00872144
503	0.245157	0.0107687	2.09154	0.00697715
504	0.25421	0.0126253	2.21654	0.00505843
505	0.261995	0.014482	2.35138	0.00436072
506	0.268695	0.0148533	2.49606	0.00453515
507	0.274851	0.0141107	2.64665	0.00610501
508	0.28155	0.013368	2.79921	0.00819815
509	0.286257	0.0129967	2.89961	0.00976801
510	0.293138	0.0137393	3.04724	0.01221
511	0.30038	0.0148533	3.18504	0.0144776
512	0.308166	0.0170813	3.31004	0.0162219
513	0.316857	0.0174527	3.41634	0.0165707
514	0.326815	0.0170813	3.50098	0.0163963
515	0.33786	0.015596	3.5561	0.0153497
516	0.348905	0.0129967	3.57283	0.0137799
517	0.361398	0.01114	3.54724	0.0125589
518	0.369546	0.0103973	3.50492	0.01221
519	0.382039	0.00854066	3.40453	0.0113379
520	0.395618	0.00742666	3.26083	0.0113379
521	0.40956	0.00631266	3.07579	0.0113379
522	0.425856	0.00705533	2.85335	0.010989
523	0.443781	0.010026	2.60039	0.0108146
524	0.462973	0.0129967	2.32776	0.00976801
525	0.482165	0.014482	2.05315	0.00837258
526	0.500996	0.0137393	1.79921	0.00645386
527	0.512946	0.0129967	1.64665	0.00593058
528	0.53069	0.0115113	1.44685	0.00470958
529	0.548977	0.01114	1.27362	0.00470958
530	0.567988	0.010026	1.11516	0.004884
531	0.587905	0.00742666	0.965551	0.004884
532	0.608908	0.00519866	0.825787	0.00523286
533	0.631722	0.004456	0.699803	0.00593058
534	0.654898	0.00557	0.583661	0.00645386
535	0.67753	0.00854066	0.480315	0.00645386
536	0.698533	0.0103973	0.38878	0.00593058
537	0.719355	0.0103973	0.306102	0.00470958
538	0.734021	0.00965466	0.259843	0.00453515
539	0.755568	0.00779799	0.200787	0.00453515
540	0.776209	0.00594133	0.153543	0.004884
541	0.794134	0.00371333	0.11811	0.004884
542	0.809343	0.001114	0.0925197	0.00505843
543	0.822741	-0.000371333	0.0728346	0.00575615
544	0.835053	-0.000371333	0.0610236	0.00732601
545	0.84646	0.00148533	0.0531496	0.00924472
546	0.857686	0.00408466	0.0462598	0.0108146
547	0.869817	0.00705533	0.0423228	0.01221
548	0.882672	0.00742666	0.0334646	0.0130822
549	0.895709	0.00854066	0.0265748	0.0141287
550	0.904038	0.00928333	0.0216535	0.0148264
551	0.915988	0.00965466	0.00885827	0.0148264
552	0.927032	0.0115113	-0.000984252	0.014652
553	0.937172	0.0129967	-0.0147638	0.0143032
554	0.946225	0.0129967	-0.0295276	0.013431
555	0.954735	0.0115113	-0.0364173	0.0129077
556	0.963245	0.00891199	-0.0383858	0.0120356
557	0.972479	0.00594133	-0.0364173	0.0111634
558	0.982256	0.00408466	-0.0265748	0.0102913
559	0.992033	0.00148533	-0.0177165	0.00941915
560	1.00308	-0.000742666	-0.00885827	0.00907029
561	1.01557	-0.00185667	-0.0019685	0.00941915
562	1.02988	-0.002228	-0.0019685	0.00941915
563	1.04726	0	-0.00393701	0.0101169
564	1.05975	0.00185667	-0.00590551	0.0106402
565	1.07949	0.00371333	-0.00984252	0.010989
566	1.10067	0.00594133	-0.0147638	0.0115123
567	1.1224	0.00779799	-0.019685	0.0120356
568	1.14394	0.00928333	-0.0246063	0.0130822
569	1.16676	0.012254	-0.0255906	0.0151753
570	1.19011	0.0137393	-0.0246063	0.0165707
571	1.2142	0.013368	-0.0226378	0.0174429
572	1.23991	0.012254	-0.0216535	0.017094
573	1.26652	0.010026	-0.0216535	0.0153497
574	1.29441	0.00891199	-0.0206693	0.0141287
575	1.32446	0.00816933	-0.019685	0.0118612
576	1.35416	0.00705533	-0.0167323	0.00872144
577	1.38512	0.00519866	-0.0177165	0.00575615
578	1.41517	0.00408466	-0.0206693	0.00383743
579	1.44469	0.003342	-0.0226378	0.00296529
580	1.47384	0.002228	-0.0255906	0.00348857
581	1.50063	0.000371333	-0.0265748	0.00383743
582	1.52453	-0.000371333	-0.0226378	0.00505843
583	1.53866	-0.000371333	-0.0206693	0.00627943
584	1.55568	0.00148533	-0.0187008	0.00767486
585	1.56871	0.00557	-0.0108268	0.00959358
586	1.57596	0.00891199	-0.00295276	0.010989
587	1.57668	0.0118827	0.00295276	0.0127333
588	1.56944	0.0137393	0.0137795	0.0141287
589	1.55513	0.0137393	0.019685	0.0150009
590	1.53449	0.0129967	0.0206693	0.0150009
591	1.5086	0.0115113	0.0187008	0.0148264
592	1.47601	0.00928333	0.00885827	0.0143032
593	1.43708	0.00854066	0.0019685	0.0137799
594	1.39127	0.00742666	-0.00590551	0.0123844
595	1.34239	0.00705533	-0.0137795	0.0120356
596	1.29097	0.00705533	-0.0177165	0.0118612
597	1.23755	0.00779799	-0.023622	0.0120356
598	1.18052	0.00854066	-0.0246063	0.0125589
599	1.11823	0.00854066	-0.0177165	0.0116867
600	1.05033	0.00742666	-0.011811	0.0102913
601	0.980083	0.00631266	-0.00295276	0.0101169
602	0.909107	0.00519866	0.00688976	0.00854701
603	0.841572	0.00557	0.0127953	0.00767486
604	0.777476	0.00408466	0.0187008	0.00680272
605	0.717364	0.00259933	0.0177165	0.00575615
606	0.659605	0.000371333	0.00984252	0.00575615
607	0.602933	-0.00148533	-0.000984252	0.00593058
608	0.548072	-0.00371333	-0.00885827	0.00540729
609	0.495202	-0.00631266	-0.0147638	0.00540729
610	0.445048	-0.00854066	-0.019685	0.00523286
611	0.399058	-0.010026	-0.0265748	0.00436072
612	0.355061	-0.0115113	-0.0314961	0.00313972
613	0.314503	-0.0115113	-0.0305118	0.00261643
614	0.277385	-0.00928333	-0.0265748	0.00331415
615	0.243165	-0.00631266	-0.0226378	0.00523286
616	0.213471	-0.00371333	-0.0246063	0.00750044
617	0.187036	-0.00259933	-0.0275591	0.00959358
618	0.163317	-0.00148533	-0.0285433	0.0102913
619	0.143038	-0.000742666	-0.0226378	0.010989
620	0.125656	0.001114	-0.0187008	0.0108146
621	0.109904	0.002228	-0.0137795	0.00924472
622	0.0959623	0.00297066	-0.0177165	0.00645386
623	0.0827449	0.00371333	-0.0246063	0.00383743
624	0.0700706	0.00408466	-0.0285433	0.002442
625	0.0590259	0.004456	-0.0324803	0.00296529
626	0.0497918	0.004456	-0.0314961	0.00401186
627	0.0412819	0.00259933	-0.0275591	0.00470958
628	0.0344016	-0.000742666	-0.023622	0.00575615
629	0.0284266	-0.00408466	-0.00885827	0.00680272
630	0.0235379	-0.006684	0.00984252	0.00837258
631	0.0200978	-0.00854066	0.0295276	0.00889587
632	0.0164766	-0.00891199	0.0482283	0.00837258
633	0.0132175	-0.00891199	0.0590551	0.00819815
634	0.0112258	-0.00928333	0.0639764	0.00802372
635	0.00887199	-0.00779799	0.0679134	0.00854701
636	0.00669926	-0.00705533	0.0679134	0.00924472
637	0.0041644	-0.00557	0.0649606	0.00941915
638	0.00144849	-0.004456	0.0629921	0.00941915
639	-0.000181061	-0.004456	0.0561024	0.00976801
640	-0.000905305	-0.00408466	0.0511811	0.0104657
641	-0.000905305	-0.002228	0.0492126	0.0118612
642	-0.000543183	0.000371333	0.0492126	0.0127333
643	0.000543183	0.00371333	0.0511811	0.0129077
644	0.00199167	0.00779799	0.0521654	0.0125589
645	0.00253485	0.0118827	0.0551181	0.0127333
646	0.00217273	0.0163387	0.0590551	0.0137799
647	0.000181061	0.0193093	0.0610236	0.0144776
648	-0.00217273	0.0215373	0.0649606	0.0148264
649	-0.00452653	0.0219087	0.0659449	0.015873
650	-0.00688032	0.0204233	0.0649606	0.0167452
651	-0.00796668	0.0185667	0.0639764	0.0174429
652	-0.00778562	0.0152247	0.0590551	0.0163963
653	-0.00778562	0.0115113	0.0531496	0.0143032
654	-0.00597501	0.00705533	0.0492126	0.013431
655	-0.00525077	0.00297066	0.0442913	0.0130822
656	-0.00615607	-0.000742666	0.0413386	0.0123844
657	-0.00706138	-0.002228	0.0383858	0.01221
658	-0.00796668	-0.001114	0.0354331	0.0118612
659	-0.00796668	-0.000371333	0.0354331	0.0113379
660	-0.00724244	0.001114	0.0354331	0.0104657
661	-0.00814775	0.00408466	0.0383858	0.00872144
662	-0.00832881	0.00854066	0.0423228	0.00715158
663	-0.00597501	0.0152247	0.0482283	0.00662829
664	-0.00380228	0.020052	0.0521654	0.00750044
665	-0.00144849	0.0226513	0.0531496	0.00872144
666	-0.00108637	0.0230227	0.0551181	0.0108146
667	-0.00181061	0.0226513	0.0551181	0.0143032
668	-0.00144849	0.0215373	0.0541339	0.0181406
669	-0.00253485	0.0204233	0.0521654	0.0214547
670	-0.00543183	0.018938	0.0482283	0.0238967
671	-0.00760456	0.018938	0.0492126	0.0228502
672	-0.00977729	0.018938	0.0472441	0.0200593
673	-0.0105015	0.0193093	0.0423228	0.0162219
674	-0.0110447	0.0193093	0.0383858	0.0129077
675	-0.0105015	0.0170813	0.0314961	0.0108146
676	-0.00959623	0.013368	0.0265748	0.00941915
677	-0.00923411	0.00891199	0.0265748	0.00872144
678	-0.00923411	0.00297066	0.0255906	0.00837258
679	-0.00995836	-0.001114	0.0295276	0.00976801
680	-0.0101394	-0.00259933	0.0364173	0.0115123
681	-0.0105015	-0.004456	0.0423228	0.0116867
682	-0.011769	-0.00482733	0.0442913	0.010989
683	-0.0123121	-0.00371333	0.0354331	0.00994244
684	-0.0133985	-0.00371333	0.0127953	0.00854701
685	-0.0141228	-0.002228	-0.00590551	0.00872144
686	-0.0150281	-0.00148533	-0.019685	0.00837258
687	-0.0166576	-0.000371333	-0.0265748	0.00872144
688	-0.017744	0.00259933	-0.0275591	0.00959358
689	-0.0182872	0.00482733	-0.0216535	0.00994244
690	-0.0193735	0.00742666	-0.0108268	0.00924472
691	-0.0197357	0.00891199	-0.00295276	0.00837258
692	-0.0186493	0.00891199	0.00688976	0.00802372
693	-0.0175629	0.00965466	0.015748	0.00924472
694	-0.0150281	0.006684	0.0216535	0.00959358
695	-0.0123121	0.00371333	0.0305118	0.00924472
696	-0.0103205	0.001114	0.0393701	0.00854701
697	-0.00724244	-0.000742666	0.0501969	0.00819815
698	-0.00561289	-0.000742666	0.0580709	0.00819815
699	-0.00543183	0.000742666	0.0570866	0.00732601
700	-0.00633714	0.00185667	0.0551181	0.00610501
701	-0.00706138	0.00557	0.0511811	0.00540729
702	-0.00724244	0.00928333	0.0492126	0.004884
703	-0.00688032	0.0137393	0.0462598	0.00470958
704	-0.00832881	0.0181953	0.0492126	0.00540729
705	-0.00905305	0.020052	0.0561024	0.00610501
706	-0.00905305	0.0215373	0.0679134	0.00750044
707	-0.00724244	0.0226513	0.0816929	0.00907029
708	-0.00525077	0.02228	0.0895669	0.0108146
709	-0.00398334	0.0219087	0.0925197	0.0125589
710	-0.00362122	0.0207947	0.0905512	0.0139543
711	-0.0032591	0.0185667	0.0738189	0.0136054
712	-0.00271592	0.0181953	0.0561024	0.0102913
713	-0.00217273	0.0185667	0.0413386	0.00732601
714	-0.00289698	0.0193093	0.0305118	0.00575615
715	-0.00398334	0.0204233	0.015748	0.00540729
716	-0.00488865	0.017824	-0.00295276	0.00505843
717	-0.00561289	0.0141107	-0.0137795	0.00470958
718	-0.00579395	0.0103973	-0.0177165	0.00540729
719	-0.00525077	0.00594133	-0.0167323	0.00767486
720	-0.00452653	0.003342	-0.00590551	0.0113379
721	-0.00289698	0.000371333	0	0.0123844
722	-0.00162955	-0.000742666	0.00688976	0.0111634
723	-0.00108637	0.00297066	0.0147638	0.00976801
724	0.000724244	0.00928333	0.0187008	0.00767486
725	0.00271592	0.0174527	0.023622	0.00627943
726	0.00307804	0.0237653	0.019685	0.00279086
727	0.000543183	0.02785	0.00295276	-0.00226757
728	-0.0032591	0.0304493	-0.00984252	-0.00540729
729	-0.00561289	0.0319346	-0.015748	-0.00872144
730	-0.00760456	0.0319346	-0.015748	-0.0108146
731	-0.0103205	0.02785	-0.0147638	-0.014652
732	-0.0123121	0.0215373	-0.0216535	-0.0191872
733	-0.0146659	0.0118827	-0.0265748	-0.0214547
734	-0.0144849	0.00816933	-0.0314961	-0.0200593
735	-0.014847	0.00779799	-0.0354331	-0.0162219
736	-0.0166576	0.00891199	-0.0413386	-0.0113379
737	-0.0162955	0.0118827	-0.0472441	-0.00610501
738	-0.0166576	0.0152247	-0.0472441	0.000872144
739	-0.0168387	0.0219087	-0.0492126	0.00994244
740	-0.0161144	0.0241367	-0.0452756	0.0136054
741	-0.0166576	0.021166	-0.0413386	0.0137799
742	-0.0162955	0.0159673	-0.0364173	0.0132566
743	-0.0157523	0.0103973	-0.0255906	0.013431
744	-0.0155712	0.00705533	-0.019685	0.0130822
745	-0.0133985	0.00519866	-0.0108268	0.0120356
746	-0.00923411	0.00482733	0.00393701	0.0116867
747	-0.00434546	0.00631266	0.023622	0.0108146
748	0.000181061	0.00594133	0.0374016	0.00907029
749	0.000905305	0.00594133	0.0255906	0.00523286
