# Supplementary material for: Binary-FRET reveals transient excited-state structure associated with activity-dependent CaMKII - NR2B binding and adaptation
Source: Nat Commun. 2022 Oct 25;13:6335. doi: 10.1038/s41467-022-33795-8 (PMC9596428; doi:10.1038/s41467-022-33795-8)
Supplement: Supplementary file 3 — Source Data [file 41467_2022_33795_MOESM3_ESM.zip › Nat Comm Source Data Files Excel folder/S5 Excel folder/CaCl2 0 5mM decay.xls]

## Sheet: CaCl2 0 5mM decay
	0 min	10 min	150 min
0	0.0212985	0.0201481	0.020263
0.003	0.0210911	0.0214108	0.0210935
0.006	0.022906	0.0219443	0.0225584
0.009	0.019827	0.0225111	0.0220781
0.012	0.0224419	0.0203435	0.0226821
0.015	0.0225865	0.0221127	0.0223964
0.018	0.0237883	0.0237576	0.0235507
0.021	0.0234228	0.0239997	0.0257061
0.024	0.0229344	0.0229803	0.0230192
0.027	0.0228777	0.0249702	0.0249681
0.03	0.024418	0.0257571	0.0259075
0.033	0.0264657	0.0290826	0.0241822
0.036	0.0263871	0.0276773	0.0276362
0.039	0.0276809	0.0289578	0.0275584
0.042	0.0298751	0.0310918	0.0315787
0.045	0.0306586	0.031625	0.0295089
0.048	0.0331237	0.0317076	0.0324477
0.051	0.0359953	0.0359824	0.0343639
0.054	0.0372197	0.038192	0.0390288
0.057	0.0360677	0.0390662	0.0384852
0.06	0.0399095	0.041229	0.0381162
0.063	0.0364668	0.042028	0.0386456
0.066	0.0462052	0.04769	0.0451368
0.069	0.0479479	0.0485077	0.0420385
0.072	0.0543442	0.0504662	0.0471534
0.075	0.0575388	0.059148	0.0568209
0.078	0.0601767	0.0633966	0.0587672
0.081	0.0671434	0.0682386	0.0600507
0.084	0.0706492	0.072992	0.0709068
0.087	0.0736595	0.0729218	0.0727998
0.09	0.0763087	0.0843295	0.0759381
0.093	0.0919799	0.0930016	0.0831029
0.096	0.0968531	0.0950943	0.0892764
0.099	0.107744	0.108921	0.10568
0.102	0.109859	0.111922	0.0997347
0.105	0.120008	0.122845	0.104383
0.108	0.132823	0.127741	0.127758
0.111	0.143347	0.133709	0.126604
0.114	0.148409	0.149428	0.13816
0.117	0.16771	0.157812	0.149783
0.12	0.170727	0.171348	0.155121
0.123	0.18192	0.173259	0.17778
0.126	0.205856	0.193041	0.181984
0.129	0.199468	0.20245	0.190398
0.132	0.218908	0.223352	0.208388
0.135	0.233105	0.230462	0.218662
0.138	0.253347	0.245338	0.231907
0.141	0.273464	0.259215	0.242439
0.144	0.277626	0.275255	0.273027
0.147	0.29266	0.294565	0.27867
0.15	0.301249	0.306861	0.298921
0.153	0.332055	0.320694	0.314227
0.156	0.342071	0.339229	0.328903
0.159	0.369975	0.352738	0.344606
0.162	0.379518	0.376862	0.3672
0.165	0.402737	0.396092	0.378817
0.168	0.411346	0.413117	0.391811
0.171	0.420524	0.424842	0.416122
0.174	0.434839	0.436601	0.425455
0.177	0.46903	0.455711	0.436385
0.18	0.473356	0.476047	0.44867
0.183	0.498645	0.482394	0.475733
0.186	0.520875	0.503718	0.489263
0.189	0.522612	0.511555	0.505181
0.192	0.544023	0.538019	0.534662
0.195	0.573416	0.562899	0.551499
0.198	0.583263	0.569925	0.55818
0.201	0.604646	0.5926	0.575236
0.204	0.613421	0.599299	0.592711
0.207	0.629605	0.626979	0.616269
0.21	0.641683	0.637988	0.631287
0.213	0.665297	0.654052	0.654994
0.216	0.671458	0.662161	0.664218
0.219	0.673795	0.670489	0.683182
0.222	0.690297	0.686265	0.680311
0.225	0.721824	0.703288	0.702524
0.228	0.714846	0.713273	0.710295
0.231	0.731278	0.729275	0.712471
0.234	0.755307	0.729063	0.744385
0.237	0.761229	0.750453	0.750188
0.24	0.775996	0.761231	0.751712
0.243	0.795249	0.773669	0.765747
0.246	0.8014	0.790097	0.789935
0.249	0.812219	0.804417	0.801751
0.252	0.824278	0.810226	0.802321
0.255	0.827795	0.812436	0.827896
0.258	0.830272	0.81309	0.830447
0.261	0.836937	0.83453	0.826484
0.264	0.860086	0.855404	0.840506
0.267	0.86227	0.849811	0.849952
0.27	0.873436	0.857603	0.866965
0.273	0.862987	0.870062	0.867487
0.276	0.871058	0.866131	0.876166
0.279	0.89407	0.883906	0.872573
0.282	0.892127	0.8757	0.882244
0.285	0.901427	0.882242	0.885514
0.288	0.895858	0.896035	0.898906
0.291	0.902969	0.900904	0.917804
0.294	0.922539	0.903336	0.907619
0.297	0.908497	0.928737	0.917088
0.3	0.905584	0.918002	0.915249
0.303	0.904452	0.916759	0.926387
0.306	0.919092	0.935047	0.931274
0.309	0.943362	0.916234	0.91954
0.312	0.938056	0.94036	0.934586
0.315	0.952083	0.95264	0.932475
0.318	0.943557	0.942327	0.942647
0.321	0.93624	0.943923	0.947213
0.324	0.949565	0.939463	0.930629
0.327	0.940761	0.945533	0.956444
0.33	0.947055	0.936173	0.952506
0.333	0.970449	0.95301	0.956215
0.336	0.966629	0.964191	0.963993
0.339	0.939364	0.959566	0.960382
0.342	0.955665	0.955632	0.976252
0.345	0.957193	0.958078	0.953582
0.348	0.956834	0.960727	0.975081
0.351	0.961595	0.950375	0.969819
0.354	0.955243	0.959652	0.964069
0.357	0.974228	0.970669	0.966036
0.36	0.965374	0.962296	0.971613
0.363	0.968018	0.969108	0.945145
0.366	0.953431	0.968938	0.970242
0.369	0.955728	0.970418	0.969955
0.372	0.966374	0.961495	0.975078
0.375	0.963176	0.96687	0.965773
0.378	0.967054	0.976569	0.975196
0.381	0.973245	0.970393	0.983139
0.384	0.971771	0.96409	0.985014
0.387	0.965029	0.966225	0.992837
0.39	0.98095	0.976043	0.990706
0.393	0.971144	0.974442	0.978428
0.396	0.975117	0.965785	0.981494
0.399	0.971362	0.977525	0.978072
0.402	0.988476	0.983569	0.98894
0.405	0.975967	0.977971	0.968547
0.408	0.970885	0.975127	0.978294
0.411	0.992242	0.975702	0.994408
0.414	0.977939	0.990964	0.979762
0.417	0.966266	0.977276	1
0.42	0.977134	0.987698	0.980108
0.423	0.986542	0.968005	0.984078
0.426	0.973053	0.974198	0.99521
0.429	0.983117	0.970096	0.975906
0.432	0.978034	0.97618	0.96971
0.435	0.964418	0.984656	0.980384
0.438	0.973025	0.97353	0.99454
0.441	0.976541	0.968376	0.977071
0.444	0.970384	0.99218	0.983398
0.447	0.969053	0.969528	0.975853
0.45	0.972728	0.993186	0.982796
0.453	0.959648	0.984788	0.993306
0.456	0.971835	0.961914	0.979206
0.459	0.96373	0.96813	0.988966
0.462	0.974622	0.976048	0.979806
0.465	0.975682	0.963926	0.984059
0.468	0.966537	0.975389	0.977341
0.471	0.971345	0.975042	0.975433
0.474	0.977789	0.975358	0.984269
0.477	0.971285	0.97803	0.964807
0.48	0.980138	0.969878	0.982009
0.483	0.982229	0.983434	0.976381
0.486	0.965129	0.974204	0.984711
0.489	0.960524	0.960037	0.973931
0.492	0.972091	0.969595	0.994495
0.495	0.975458	0.972224	0.971365
0.498	0.960689	0.977604	0.971087
0.501	0.970812	0.974477	0.980287
0.504	0.966361	0.969679	0.972176
0.507	0.96498	0.96869	0.96717
0.51	0.966374	0.960617	0.962806
0.513	0.95676	0.966985	0.970422
0.516	0.959278	0.969826	0.970069
0.519	0.966113	0.970548	0.964903
0.522	0.95595	0.967942	0.958705
0.525	0.966572	0.970618	0.969001
0.528	0.957282	0.959958	0.971021
0.531	0.955263	0.961565	0.960558
0.534	0.953806	0.961607	0.974956
0.537	0.956116	0.972228	0.965924
0.54	0.958633	0.952733	0.961114
0.543	0.96462	0.951315	0.976686
0.546	0.949857	0.940709	0.963659
0.549	0.953101	0.959532	0.956124
0.552	0.966223	0.961875	0.95799
0.555	0.938594	0.957028	0.971478
0.558	0.929255	0.966059	0.963659
0.561	0.9624	0.962015	0.963386
0.564	0.94895	0.951826	0.979274
0.567	0.95911	0.94054	0.962821
0.57	0.9624	0.946019	0.954209
0.573	0.946028	0.946253	0.959754
0.576	0.947462	0.950887	0.958526
0.579	0.956139	0.949949	0.944952
0.582	0.945907	0.953909	0.946474
0.585	0.955955	0.942654	0.946776
0.588	0.951328	0.949206	0.952183
0.591	0.932277	0.936309	0.955625
0.594	0.922259	0.95293	0.958191
0.597	0.948889	0.94664	0.95798
0.6	0.946306	0.947039	0.940711
0.603	0.937514	0.941016	0.951355
0.606	0.947396	0.953717	0.949748
0.609	0.936299	0.928503	0.956898
0.612	0.951068	0.929808	0.95333
0.615	0.931605	0.937504	0.944182
0.618	0.947502	0.943463	0.954408
0.621	0.93818	0.9453	0.93747
0.624	0.922935	0.942525	0.953811
0.627	0.933664	0.941433	0.936029
0.63	0.942347	0.934466	0.935693
0.633	0.938758	0.941768	0.937904
0.636	0.937292	0.922865	0.938555
0.639	0.935389	0.936345	0.928095
0.642	0.932215	0.931387	0.916476
0.645	0.93279	0.926447	0.936612
0.648	0.922361	0.924292	0.935095
0.651	0.912972	0.929021	0.929842
0.654	0.932998	0.922829	0.933389
0.657	0.93168	0.925427	0.944389
0.66	0.914035	0.918079	0.935471
0.663	0.916862	0.912988	0.931665
0.666	0.931063	0.924109	0.926509
0.669	0.907959	0.92359	0.91214
0.672	0.917895	0.906807	0.933511
0.675	0.915318	0.915532	0.924761
0.678	0.918103	0.921038	0.923193
0.681	0.918083	0.89786	0.921184
0.684	0.910735	0.911661	0.918136
0.687	0.915081	0.906244	0.923006
0.69	0.913727	0.901248	0.921223
0.693	0.912359	0.915874	0.917767
0.696	0.891006	0.903589	0.934113
0.699	0.895286	0.912599	0.912724
0.702	0.90732	0.908534	0.908821
0.705	0.907546	0.918557	0.911093
0.708	0.902009	0.891638	0.904241
0.711	0.903561	0.903231	0.915084
0.714	0.902508	0.899949	0.92211
0.717	0.890927	0.899353	0.910995
0.72	0.90311	0.897681	0.92233
0.723	0.902615	0.897413	0.911739
0.726	0.898274	0.899204	0.910538
0.729	0.883106	0.90392	0.90893
0.732	0.892733	0.89001	0.911816
0.735	0.889399	0.892177	0.898288
0.738	0.897226	0.887968	0.907478
0.741	0.889215	0.895909	0.904962
0.744	0.895285	0.882509	0.894479
0.747	0.894161	0.898113	0.912595
0.75	0.882195	0.884943	0.895215
0.753	0.902064	0.887874	0.900435
0.756	0.892506	0.890833	0.885573
0.759	0.892636	0.885993	0.9062
0.762	0.888404	0.896109	0.886848
0.765	0.9016	0.877375	0.896661
0.768	0.893305	0.883115	0.911301
0.771	0.88308	0.892143	0.891181
0.774	0.880634	0.8645	0.89599
0.777	0.893173	0.896242	0.887475
0.78	0.887119	0.884206	0.880422
0.783	0.886172	0.880524	0.887769
0.786	0.887108	0.870002	0.886342
0.789	0.897546	0.884718	0.896753
0.792	0.89343	0.878362	0.883459
0.795	0.882692	0.875026	0.90089
0.798	0.870335	0.876021	0.878689
0.801	0.903625	0.873036	0.880034
0.804	0.86622	0.873566	0.879876
0.807	0.869212	0.863932	0.879911
0.81	0.877782	0.87201	0.883015
0.813	0.869515	0.876135	0.885254
0.816	0.867417	0.875118	0.869552
0.819	0.885584	0.878876	0.888819
0.822	0.866172	0.875109	0.890141
0.825	0.870985	0.870643	0.870575
0.828	0.864625	0.857088	0.87716
0.831	0.878773	0.856072	0.863657
0.834	0.877718	0.859609	0.866975
0.837	0.861022	0.881339	0.874506
0.84	0.876098	0.853804	0.869422
0.843	0.864789	0.872549	0.882033
0.846	0.876249	0.858764	0.880553
0.849	0.875166	0.856436	0.870134
0.852	0.845515	0.863117	0.883485
0.855	0.866546	0.852241	0.871897
0.858	0.868686	0.850721	0.867667
0.861	0.866695	0.8593	0.867229
0.864	0.864409	0.85715	0.860942
0.867	0.85864	0.849713	0.868466
0.87	0.868808	0.855779	0.873841
0.873	0.850027	0.8473	0.86399
0.876	0.858163	0.849239	0.87116
0.879	0.855373	0.843704	0.868092
0.882	0.847393	0.841666	0.856197
0.885	0.855806	0.844456	0.850802
0.888	0.85194	0.839031	0.855653
0.891	0.859543	0.845342	0.85715
0.894	0.837934	0.841866	0.85945
0.897	0.844161	0.859596	0.854514
0.9	0.852395	0.847816	0.863845
0.903	0.841875	0.841592	0.849011
0.906	0.845982	0.832977	0.856097
0.909	0.856619	0.836584	0.855989
0.912	0.850896	0.844885	0.8549
0.915	0.845469	0.84085	0.839191
0.918	0.843426	0.832206	0.850746
0.921	0.843853	0.849212	0.860462
0.924	0.846312	0.838736	0.852822
0.927	0.832578	0.844212	0.859512
0.93	0.839522	0.836929	0.859229
0.933	0.843712	0.836425	0.85672
0.936	0.839089	0.828012	0.847261
0.939	0.841434	0.842164	0.838305
0.942	0.841043	0.833243	0.851955
0.945	0.837019	0.834199	0.847071
0.948	0.828122	0.830866	0.845358
0.951	0.834368	0.832973	0.839993
0.954	0.831571	0.82773	0.838954
0.957	0.839126	0.830274	0.84153
0.96	0.826293	0.835057	0.838053
0.963	0.827855	0.821679	0.845211
0.966	0.828308	0.828865	0.850084
0.969	0.82923	0.82864	0.837634
0.972	0.828047	0.826915	0.836591
0.975	0.826271	0.824532	0.82764
0.978	0.828061	0.809903	0.844682
0.981	0.814837	0.824449	0.838113
0.984	0.838182	0.82685	0.832382
0.987	0.818367	0.816499	0.833549
0.99	0.820538	0.816017	0.822446
0.993	0.830437	0.818847	0.842128
0.996	0.82592	0.823346	0.840691
0.999	0.824659	0.826555	0.833251
1.002	0.833537	0.825913	0.839301
1.005	0.817827	0.810472	0.825541
1.008	0.820225	0.809838	0.839116
1.011	0.83026	0.809172	0.81811
1.014	0.819014	0.81666	0.822077
1.017	0.813335	0.819701	0.830517
1.02	0.812946	0.81179	0.810327
1.023	0.815526	0.808594	0.825399
1.026	0.815629	0.810989	0.817763
1.029	0.816139	0.809493	0.826785
1.032	0.813689	0.806885	0.818564
1.035	0.79718	0.806875	0.816496
1.038	0.814298	0.815602	0.830337
1.041	0.812529	0.806288	0.8252
1.044	0.816295	0.808677	0.818083
1.047	0.804537	0.792661	0.827782
1.05	0.814872	0.808552	0.821156
1.053	0.8048	0.792641	0.813677
1.056	0.818483	0.798821	0.820341
1.059	0.798605	0.80231	0.810939
1.062	0.810565	0.798779	0.808616
1.065	0.816978	0.812232	0.810957
1.068	0.808055	0.790616	0.810339
1.071	0.816999	0.792077	0.802807
1.074	0.799084	0.798211	0.808936
1.077	0.796155	0.793549	0.812842
1.08	0.808914	0.809454	0.804678
1.083	0.812508	0.790388	0.80587
1.086	0.807542	0.78584	0.808904
1.089	0.801107	0.783673	0.804003
1.092	0.794923	0.784012	0.802674
1.095	0.790387	0.775569	0.798664
1.098	0.809439	0.788023	0.801376
1.101	0.801881	0.78575	0.795742
1.104	0.794973	0.775568	0.79639
1.107	0.800337	0.786297	0.797781
1.11	0.78193	0.792269	0.803826
1.113	0.790487	0.77992	0.793193
1.116	0.785831	0.780021	0.800817
1.119	0.788358	0.776599	0.801827
1.122	0.787796	0.788402	0.790383
1.125	0.791866	0.783697	0.798407
1.128	0.780381	0.772748	0.80005
1.131	0.783979	0.7831	0.793316
1.134	0.798917	0.774444	0.793745
1.137	0.774844	0.777154	0.793245
1.14	0.784529	0.771884	0.796419
1.143	0.788222	0.765849	0.792773
1.146	0.782439	0.76568	0.786515
1.149	0.789696	0.767223	0.79284
1.152	0.786331	0.773809	0.786777
1.155	0.78134	0.771123	0.787169
1.158	0.794472	0.768184	0.786096
1.161	0.780559	0.766511	0.785332
1.164	0.760903	0.779987	0.7956
1.167	0.782308	0.7697	0.783694
1.17	0.784911	0.777146	0.783847
1.173	0.774695	0.762811	0.775372
1.176	0.772574	0.768685	0.780886
1.179	0.786162	0.783521	0.777275
1.182	0.790645	0.778444	0.786579
1.185	0.772557	0.773573	0.771574
1.188	0.766709	0.753158	0.770985
1.191	0.775602	0.752579	0.772036
1.194	0.780277	0.741518	0.777797
1.197	0.77099	0.764146	0.774857
1.2	0.772546	0.752063	0.783422
1.203	0.767824	0.760163	0.77686
1.206	0.773004	0.760814	0.77243
1.209	0.776158	0.757257	0.787278
1.212	0.77344	0.761296	0.777031
1.215	0.771259	0.760575	0.765374
1.218	0.774098	0.760829	0.779094
1.221	0.767347	0.743366	0.767503
1.224	0.755923	0.76429	0.774852
1.227	0.770801	0.751618	0.773925
1.23	0.765147	0.76529	0.760825
1.233	0.752773	0.75316	0.771664
1.236	0.751516	0.756757	0.762824
1.239	0.756084	0.745628	0.765507
1.242	0.758438	0.756686	0.757903
1.245	0.752982	0.755042	0.755314
1.248	0.771882	0.738426	0.757334
1.251	0.752887	0.748742	0.748941
1.254	0.770842	0.75004	0.75957
1.257	0.759446	0.743514	0.76375
1.26	0.753804	0.738717	0.768946
1.263	0.757331	0.747037	0.753434
1.266	0.751467	0.742174	0.751717
1.269	0.74917	0.74458	0.753285
1.272	0.747492	0.735205	0.773073
1.275	0.757151	0.741446	0.753168
1.278	0.744888	0.748337	0.760063
1.281	0.743731	0.749691	0.755108
1.284	0.748998	0.734222	0.764843
1.287	0.750193	0.738793	0.758054
1.29	0.756632	0.75051	0.757437
1.293	0.738543	0.743409	0.73912
1.296	0.750348	0.73484	0.753031
1.299	0.748909	0.738803	0.73916
1.302	0.74933	0.738161	0.742227
1.305	0.734942	0.725661	0.74998
1.308	0.747558	0.740866	0.74547
1.311	0.746722	0.725617	0.75577
1.314	0.737909	0.720222	0.738157
1.317	0.742734	0.733111	0.746419
1.32	0.739019	0.733234	0.740375
1.323	0.750767	0.739857	0.738642
1.326	0.7421	0.733551	0.748644
1.329	0.739097	0.741014	0.741831
1.332	0.740714	0.727031	0.741443
1.335	0.726198	0.72797	0.74717
1.338	0.732431	0.73497	0.745796
1.341	0.733792	0.728142	0.751152
1.344	0.73223	0.727744	0.750445
1.347	0.719635	0.725246	0.743518
1.35	0.739809	0.719218	0.737382
1.353	0.733513	0.727895	0.747132
1.356	0.739075	0.724269	0.739148
1.359	0.727624	0.724249	0.733005
1.362	0.722491	0.718379	0.747988
1.365	0.740903	0.721977	0.732993
1.368	0.735371	0.729415	0.732747
1.371	0.734033	0.724106	0.735543
1.374	0.731329	0.71212	0.744462
1.377	0.721527	0.725822	0.73549
1.38	0.72871	0.711741	0.734728
1.383	0.725356	0.712605	0.741531
1.386	0.73294	0.721726	0.733385
1.389	0.721153	0.714691	0.732145
1.392	0.718656	0.722278	0.726998
1.395	0.725991	0.716128	0.743046
1.398	0.730016	0.703437	0.726817
1.401	0.715588	0.720383	0.733439
1.404	0.725492	0.711248	0.727452
1.407	0.726184	0.727115	0.742315
1.41	0.722448	0.711091	0.731197
1.413	0.716952	0.721821	0.722231
1.416	0.723137	0.702299	0.73591
1.419	0.718671	0.706397	0.716886
1.422	0.731685	0.713589	0.719495
1.425	0.709692	0.705553	0.726528
1.428	0.708011	0.722925	0.724089
1.431	0.713595	0.70286	0.735732
1.434	0.724681	0.709846	0.718094
1.437	0.71123	0.706706	0.72255
1.44	0.714132	0.700862	0.736785
1.443	0.702655	0.719294	0.7317
1.446	0.711254	0.704556	0.723443
1.449	0.720541	0.701155	0.712245
1.452	0.709666	0.709555	0.717516
1.455	0.707429	0.710202	0.721194
1.458	0.706948	0.703731	0.718404
1.461	0.712367	0.702962	0.718528
1.464	0.719584	0.697804	0.722912
1.467	0.702298	0.71118	0.724072
1.47	0.71339	0.701314	0.706096
1.473	0.716697	0.689742	0.728769
1.476	0.712841	0.703664	0.716192
1.479	0.708355	0.69657	0.709039
1.482	0.704375	0.693747	0.71144
1.485	0.708314	0.694806	0.709008
1.488	0.702618	0.695019	0.713662
1.491	0.706653	0.692045	0.718188
1.494	0.708955	0.690046	0.710325
1.497	0.707383	0.699879	0.713121
1.5	0.699572	0.689844	0.713282
1.503	0.708021	0.684851	0.717199
1.506	0.709614	0.691343	0.704375
1.509	0.687611	0.690357	0.708456
1.512	0.701682	0.69419	0.711031
1.515	0.695656	0.689481	0.713273
1.518	0.697887	0.686611	0.693005
1.521	0.702812	0.691804	0.69741
1.524	0.694266	0.68868	0.707799
1.527	0.703071	0.682541	0.691239
1.53	0.698813	0.683691	0.711228
1.533	0.69243	0.686516	0.698945
1.536	0.70741	0.684427	0.707464
1.539	0.69517	0.67565	0.716324
1.542	0.690851	0.680723	0.709246
1.545	0.693076	0.691886	0.699451
1.548	0.688469	0.68778	0.701705
1.551	0.695146	0.677105	0.70193
1.554	0.687779	0.674381	0.696454
1.557	0.687425	0.680813	0.705025
1.56	0.691626	0.670792	0.701907
1.563	0.695573	0.679083	0.690049
1.566	0.693823	0.683955	0.708528
1.569	0.694851	0.675793	0.691793
1.572	0.683229	0.666584	0.696095
1.575	0.694821	0.67246	0.695834
1.578	0.688468	0.67588	0.690438
1.581	0.684308	0.679168	0.688186
1.584	0.670815	0.675984	0.689081
1.587	0.684274	0.681696	0.687662
1.59	0.6765	0.670355	0.678825
1.593	0.674858	0.666683	0.682401
1.596	0.6723	0.672039	0.678496
1.599	0.680317	0.669751	0.688404
1.602	0.684107	0.67002	0.681543
1.605	0.675804	0.667133	0.678312
1.608	0.670345	0.669689	0.679935
1.611	0.678613	0.654453	0.672698
1.614	0.672286	0.657915	0.684444
1.617	0.681787	0.664149	0.678534
1.62	0.678896	0.6589	0.681192
1.623	0.666539	0.663132	0.679197
1.626	0.675462	0.654444	0.684878
1.629	0.662578	0.664161	0.680877
1.632	0.67959	0.671101	0.673489
1.635	0.676192	0.651591	0.674982
1.638	0.666564	0.656878	0.682674
1.641	0.659489	0.66433	0.663611
1.644	0.666171	0.663428	0.660215
1.647	0.665168	0.657003	0.674764
1.65	0.671213	0.642037	0.674984
1.653	0.676711	0.654492	0.674983
1.656	0.670456	0.662141	0.672785
1.659	0.676317	0.645795	0.670592
1.662	0.674313	0.647711	0.667438
1.665	0.665298	0.665796	0.671406
1.668	0.663074	0.652147	0.676927
1.671	0.657829	0.651722	0.667233
1.674	0.673743	0.652845	0.665372
1.677	0.658999	0.648797	0.663373
1.68	0.654781	0.65433	0.659298
1.683	0.663071	0.642808	0.669528
1.686	0.65318	0.648759	0.668474
1.689	0.655149	0.6466	0.666889
1.692	0.658254	0.653947	0.664241
1.695	0.657254	0.648472	0.664224
1.698	0.664412	0.653255	0.666039
1.701	0.643506	0.645367	0.66038
1.704	0.65161	0.637928	0.652643
1.707	0.65873	0.643447	0.661278
1.71	0.658249	0.647645	0.655667
1.713	0.651451	0.634635	0.653506
1.716	0.656456	0.639301	0.657432
1.719	0.646536	0.631537	0.651282
1.722	0.650224	0.633612	0.662193
1.725	0.658892	0.640125	0.645834
1.728	0.640938	0.645376	0.658495
1.731	0.656073	0.631816	0.645981
1.734	0.642644	0.632599	0.640559
1.737	0.6423	0.629122	0.651542
1.74	0.643111	0.633657	0.650726
1.743	0.643641	0.63185	0.648522
1.746	0.638183	0.633948	0.66107
1.749	0.636783	0.628445	0.642459
1.752	0.647754	0.632336	0.647501
1.755	0.647306	0.629016	0.658011
1.758	0.632847	0.634525	0.646124
1.761	0.651128	0.624657	0.647983
1.764	0.644606	0.623177	0.649088
1.767	0.63992	0.619494	0.63561
1.77	0.637058	0.610242	0.651855
1.773	0.642058	0.628681	0.649846
1.776	0.644038	0.622934	0.648881
1.779	0.630414	0.622689	0.633169
1.782	0.63243	0.614353	0.646279
1.785	0.64123	0.622855	0.642018
1.788	0.634108	0.621203	0.636924
1.791	0.629577	0.621086	0.643603
1.794	0.637632	0.619881	0.639252
1.797	0.637286	0.619085	0.636758
1.8	0.630175	0.6177	0.633931
1.803	0.62543	0.624977	0.62498
1.806	0.639302	0.62756	0.645459
1.809	0.639461	0.616319	0.644019
1.812	0.625841	0.620697	0.627575
1.815	0.632932	0.622507	0.632084
1.818	0.62871	0.619994	0.629605
1.821	0.615901	0.613563	0.632849
1.824	0.635822	0.612213	0.627453
1.827	0.633977	0.610446	0.626556
1.83	0.630891	0.627538	0.635233
1.833	0.63057	0.615328	0.627308
1.836	0.629075	0.613619	0.632467
1.839	0.626967	0.613915	0.62741
1.842	0.625192	0.616582	0.628739
1.845	0.622916	0.61521	0.628369
1.848	0.630893	0.615869	0.63178
1.851	0.620727	0.613975	0.619837
1.854	0.625344	0.609111	0.629953
1.857	0.633435	0.610254	0.615195
1.86	0.624659	0.612408	0.64033
1.863	0.621538	0.604695	0.626489
1.866	0.618351	0.606159	0.633023
1.869	0.620614	0.604549	0.61539
1.872	0.630257	0.604397	0.619355
1.875	0.623239	0.614954	0.624247
1.878	0.613991	0.615554	0.616362
1.881	0.621708	0.608959	0.627944
1.884	0.61799	0.605944	0.625178
1.887	0.629256	0.607732	0.620478
1.89	0.616681	0.592353	0.623465
1.893	0.616712	0.592575	0.616004
1.896	0.609824	0.600122	0.618552
1.899	0.611312	0.598364	0.618949
1.902	0.617816	0.594763	0.623111
1.905	0.616915	0.604927	0.616408
1.908	0.616801	0.596559	0.61101
1.911	0.61803	0.596617	0.626963
1.914	0.610824	0.60427	0.605721
1.917	0.632043	0.595496	0.613246
1.92	0.615444	0.598524	0.614526
1.923	0.60462	0.601435	0.60939
1.926	0.611667	0.588676	0.61867
1.929	0.608904	0.595549	0.617024
1.932	0.603937	0.60525	0.613927
1.935	0.605186	0.582356	0.611682
1.938	0.609534	0.594356	0.612347
1.941	0.59756	0.581362	0.609917
1.944	0.607972	0.585337	0.617258
1.947	0.603763	0.585819	0.611669
1.95	0.600067	0.598531	0.608282
1.953	0.61092	0.586904	0.610157
1.956	0.612426	0.59479	0.598125
1.959	0.608895	0.588495	0.612829
1.962	0.611742	0.593833	0.615432
1.965	0.604478	0.596887	0.602573
1.968	0.604062	0.599286	0.604119
1.971	0.609768	0.589605	0.610764
1.974	0.602411	0.585706	0.602746
1.977	0.600628	0.580515	0.597771
1.98	0.604474	0.582554	0.60543
1.983	0.604786	0.590932	0.604611
1.986	0.596482	0.588875	0.60743
1.989	0.606549	0.585604	0.593141
1.992	0.597706	0.588891	0.595824
1.995	0.596577	0.585723	0.599074
1.998	0.597674	0.58084	0.601756
2.001	0.591467	0.573217	0.593685
2.004	0.603355	0.587415	0.602386
2.007	0.605411	0.579795	0.608128
2.01	0.595745	0.582581	0.59375
2.013	0.59744	0.594334	0.594847
2.016	0.591677	0.574268	0.603535
2.019	0.593957	0.580607	0.58953
2.022	0.594503	0.578129	0.594492
2.025	0.599584	0.583936	0.597136
2.028	0.593814	0.587058	0.597697
2.031	0.591699	0.576522	0.597122
2.034	0.596062	0.565283	0.593985
2.037	0.591442	0.589336	0.599979
2.04	0.602351	0.576659	0.592627
2.043	0.598286	0.57385	0.586237
2.046	0.5936	0.575274	0.588407
2.049	0.580226	0.573268	0.586377
2.052	0.577684	0.574973	0.594051
2.055	0.588988	0.575069	0.59859
2.058	0.585292	0.574425	0.585057
2.061	0.586646	0.568144	0.598797
2.064	0.575396	0.570157	0.593956
2.067	0.582846	0.579509	0.596154
2.07	0.584212	0.568056	0.582235
2.073	0.576564	0.572538	0.584472
2.076	0.592075	0.572597	0.587102
2.079	0.577234	0.574683	0.585791
2.082	0.582507	0.559017	0.586926
2.085	0.579301	0.571458	0.592513
2.088	0.576699	0.571354	0.581695
2.091	0.582418	0.561176	0.598123
2.094	0.578842	0.578217	0.57973
2.097	0.575198	0.557886	0.576481
2.1	0.586843	0.572561	0.583234
2.103	0.575711	0.56048	0.586443
2.106	0.576137	0.56856	0.590374
2.109	0.581439	0.572704	0.590717
2.112	0.576897	0.563023	0.57583
2.115	0.581698	0.561467	0.576978
2.118	0.579664	0.561	0.575012
2.121	0.57963	0.555925	0.572505
2.124	0.57566	0.552223	0.578215
2.127	0.574405	0.558807	0.584235
2.13	0.571304	0.563692	0.58712
2.133	0.569908	0.565353	0.580946
2.136	0.560825	0.563386	0.583703
2.139	0.579004	0.55432	0.570751
2.142	0.570857	0.551653	0.579304
2.145	0.575012	0.570912	0.5809
2.148	0.567928	0.552621	0.577066
2.151	0.580256	0.576131	0.585132
2.154	0.565723	0.5659	0.573974
2.157	0.563609	0.55178	0.572263
2.16	0.556412	0.54956	0.571084
2.163	0.559429	0.556123	0.565427
2.166	0.572612	0.558244	0.567718
2.169	0.560071	0.553081	0.580019
2.172	0.565248	0.538147	0.575194
2.175	0.572847	0.555185	0.563602
2.178	0.567403	0.557457	0.570997
2.181	0.565276	0.554941	0.565824
2.184	0.572702	0.543617	0.560497
2.187	0.568245	0.556421	0.570867
2.19	0.569153	0.541707	0.563964
2.193	0.554373	0.54237	0.569366
2.196	0.556479	0.546436	0.558926
2.199	0.561037	0.543289	0.560383
2.202	0.56381	0.536474	0.561896
2.205	0.561882	0.541924	0.555269
2.208	0.558735	0.539779	0.559458
2.211	0.54905	0.552306	0.557987
2.214	0.553902	0.552379	0.565926
2.217	0.556309	0.546777	0.557128
2.22	0.558746	0.534852	0.563422
2.223	0.560356	0.542299	0.557787
2.226	0.553924	0.541451	0.559009
2.229	0.556708	0.539351	0.559424
2.232	0.551591	0.541584	0.556323
2.235	0.551977	0.550425	0.557946
2.238	0.548246	0.539257	0.553518
2.241	0.558982	0.54807	0.561271
2.244	0.556821	0.539194	0.550902
2.247	0.56374	0.546461	0.545371
2.25	0.564696	0.539717	0.562529
2.253	0.551041	0.538613	0.561075
2.256	0.546382	0.532581	0.551047
2.259	0.553634	0.536543	0.561461
2.262	0.546234	0.536334	0.559942
2.265	0.553598	0.5452	0.549615
2.268	0.553442	0.532687	0.553712
2.271	0.557255	0.533358	0.544848
2.274	0.544136	0.535334	0.553711
2.277	0.547377	0.535896	0.545736
2.28	0.550226	0.536751	0.552558
2.283	0.543701	0.526128	0.554869
2.286	0.550889	0.53181	0.557855
2.289	0.543176	0.528709	0.545726
2.292	0.543031	0.537428	0.55433
2.295	0.540211	0.527913	0.547396
2.298	0.55175	0.530869	0.554332
2.301	0.54587	0.524612	0.5412
2.304	0.555869	0.5274	0.554707
2.307	0.541546	0.524127	0.548777
2.31	0.5387	0.529061	0.539026
2.313	0.542293	0.52738	0.545165
2.316	0.536451	0.524616	0.540235
2.319	0.536283	0.5245	0.544354
2.322	0.54541	0.534129	0.541004
2.325	0.54377	0.534621	0.544103
2.328	0.531734	0.518845	0.54755
2.331	0.539551	0.526752	0.544908
2.334	0.5418	0.519405	0.534223
2.337	0.533914	0.521071	0.544283
2.34	0.538883	0.522192	0.542202
2.343	0.536084	0.523976	0.538805
2.346	0.52768	0.513415	0.531111
2.349	0.52662	0.520173	0.544051
2.352	0.538454	0.518884	0.539224
2.355	0.535856	0.517621	0.547326
2.358	0.535268	0.524339	0.531846
2.361	0.530969	0.517634	0.536723
2.364	0.53259	0.516982	0.542826
2.367	0.540897	0.512141	0.538146
2.37	0.5304	0.518094	0.536796
2.373	0.53041	0.519101	0.546963
2.376	0.535606	0.513342	0.540475
2.379	0.524439	0.519765	0.535789
2.382	0.529838	0.509062	0.539532
2.385	0.526513	0.516045	0.530234
2.388	0.531169	0.510592	0.52916
2.391	0.526318	0.505312	0.541847
2.394	0.526021	0.516761	0.529883
2.397	0.525211	0.514407	0.532943
2.4	0.519441	0.508313	0.530729
2.403	0.52019	0.508114	0.532566
2.406	0.521163	0.508353	0.531388
2.409	0.527249	0.512766	0.526569
2.412	0.524847	0.51105	0.531003
2.415	0.515244	0.509683	0.530652
2.418	0.522164	0.508274	0.532446
2.421	0.531821	0.506357	0.519087
2.424	0.528911	0.506631	0.535763
2.427	0.516071	0.511795	0.522763
2.43	0.515957	0.505325	0.5328
2.433	0.51952	0.50221	0.515257
2.436	0.520972	0.501681	0.519445
2.439	0.521453	0.507666	0.530071
2.442	0.52303	0.5092	0.523936
2.445	0.519192	0.505721	0.522702
2.448	0.520667	0.506422	0.524296
2.451	0.51202	0.501217	0.525578
2.454	0.51464	0.498961	0.514497
2.457	0.513325	0.50602	0.529136
2.46	0.507354	0.500193	0.530293
2.463	0.522884	0.500436	0.512994
2.466	0.519009	0.494102	0.509788
2.469	0.517274	0.49503	0.517479
2.472	0.516463	0.507382	0.519736
2.475	0.515986	0.49606	0.519338
2.478	0.510273	0.492496	0.529647
2.481	0.510941	0.494394	0.516811
2.484	0.515288	0.500617	0.519803
2.487	0.514665	0.495483	0.514717
2.49	0.504775	0.494018	0.512441
2.493	0.515604	0.493096	0.515951
2.496	0.508445	0.494847	0.513673
2.499	0.517291	0.494604	0.517753
2.502	0.506616	0.497851	0.504282
2.505	0.509923	0.493174	0.514969
2.508	0.514678	0.490668	0.509286
2.511	0.504315	0.483779	0.513756
2.514	0.51168	0.488303	0.498386
2.517	0.504651	0.498358	0.516549
2.52	0.502703	0.487778	0.512513
2.523	0.506076	0.490653	0.505349
2.526	0.493073	0.489405	0.507873
2.529	0.50439	0.481179	0.50612
2.532	0.509529	0.485888	0.50182
2.535	0.500044	0.484407	0.502975
2.538	0.50143	0.488176	0.508713
2.541	0.506438	0.488223	0.503164
2.544	0.499072	0.485327	0.506281
2.547	0.491145	0.491874	0.503568
2.55	0.498832	0.476497	0.504551
2.553	0.499644	0.482796	0.506452
2.556	0.496629	0.491324	0.508504
2.559	0.48991	0.478536	0.502563
2.562	0.488866	0.477869	0.500958
2.565	0.49412	0.480382	0.501426
2.568	0.479066	0.485527	0.495252
2.571	0.492009	0.482113	0.493311
2.574	0.492072	0.480289	0.494898
2.577	0.492798	0.474755	0.505557
2.58	0.489774	0.468646	0.492787
2.583	0.49041	0.475295	0.494774
2.586	0.482034	0.475977	0.485493
2.589	0.487752	0.469892	0.485452
2.592	0.493075	0.471178	0.496987
2.595	0.487597	0.472521	0.47726
2.598	0.49091	0.477975	0.492142
2.601	0.484261	0.478152	0.498284
2.604	0.491864	0.460593	0.488416
2.607	0.492323	0.474412	0.486071
2.61	0.485512	0.47317	0.489862
2.613	0.488712	0.467983	0.494305
2.616	0.481749	0.466537	0.488069
2.619	0.476407	0.460762	0.489416
2.622	0.484366	0.473866	0.485813
2.625	0.485927	0.463589	0.492401
2.628	0.489676	0.472989	0.480814
2.631	0.490488	0.454544	0.479778
2.634	0.48342	0.465172	0.489112
2.637	0.479691	0.468371	0.486883
2.64	0.472236	0.465663	0.489518
2.643	0.485193	0.456516	0.481796
2.646	0.476107	0.462242	0.482619
2.649	0.478255	0.464026	0.486322
2.652	0.467246	0.468975	0.487968
2.655	0.469752	0.468524	0.476058
2.658	0.481117	0.464928	0.473559
2.661	0.476057	0.460155	0.475838
2.664	0.472436	0.452986	0.48041
2.667	0.467773	0.450468	0.474306
2.67	0.462698	0.461756	0.478326
2.673	0.478382	0.466963	0.48259
2.676	0.474907	0.458638	0.479484
2.679	0.475348	0.454035	0.482103
2.682	0.468316	0.456005	0.479774
2.685	0.477175	0.458018	0.467814
2.688	0.467334	0.458227	0.470196
2.691	0.467572	0.455691	0.472462
2.694	0.461853	0.450246	0.478169
2.697	0.466071	0.448978	0.472186
2.7	0.469039	0.45488	0.465814
2.703	0.462503	0.446819	0.477895
2.706	0.461275	0.450375	0.466109
2.709	0.460348	0.450231	0.467604
2.712	0.45833	0.463503	0.480499
2.715	0.469087	0.451715	0.458917
2.718	0.463949	0.457152	0.455011
2.721	0.46905	0.456383	0.458314
2.724	0.453886	0.449583	0.468975
2.727	0.466876	0.445999	0.472198
2.73	0.457486	0.449723	0.465744
2.733	0.46381	0.445294	0.472953
2.736	0.469728	0.446369	0.464112
2.739	0.459128	0.444812	0.462233
2.742	0.460273	0.451256	0.461426
2.745	0.45769	0.446944	0.464452
2.748	0.459589	0.452305	0.458282
2.751	0.45914	0.444526	0.460436
2.754	0.454674	0.449608	0.465311
2.757	0.462935	0.444163	0.465396
2.76	0.457404	0.437619	0.456465
2.763	0.459299	0.449552	0.45746
2.766	0.452773	0.43813	0.460906
2.769	0.455557	0.438413	0.459136
2.772	0.456409	0.430938	0.444308
2.775	0.450587	0.438295	0.453408
2.778	0.447759	0.443684	0.458131
2.781	0.446324	0.443211	0.45749
2.784	0.450137	0.442503	0.463685
2.787	0.445346	0.436232	0.457466
2.79	0.456009	0.438134	0.453068
2.793	0.458566	0.439773	0.456144
2.796	0.454722	0.434754	0.443629
2.799	0.451886	0.435415	0.453112
2.802	0.447112	0.428718	0.452539
2.805	0.452268	0.434469	0.446063
2.808	0.450795	0.436694	0.452298
2.811	0.450543	0.442248	0.450757
2.814	0.455181	0.439571	0.45794
2.817	0.445403	0.436308	0.45588
2.82	0.434707	0.428019	0.458967
2.823	0.452122	0.429015	0.440451
2.826	0.448201	0.439582	0.455669
2.829	0.454173	0.432191	0.450825
2.832	0.450056	0.433108	0.45317
2.835	0.449733	0.433355	0.444809
2.838	0.445746	0.428494	0.447672
2.841	0.44858	0.426477	0.441635
2.844	0.441503	0.430345	0.451276
2.847	0.455926	0.428994	0.442557
2.85	0.441822	0.423756	0.45498
2.853	0.452767	0.42347	0.450229
2.856	0.443086	0.422879	0.451779
2.859	0.451219	0.420955	0.448895
2.862	0.441571	0.421803	0.441565
2.865	0.432178	0.421813	0.444445
2.868	0.438697	0.422568	0.451409
2.871	0.444646	0.426046	0.443701
2.874	0.446581	0.419261	0.448503
2.877	0.4417	0.42857	0.44584
2.88	0.444267	0.406598	0.445698
2.883	0.442199	0.419017	0.446803
2.886	0.43034	0.415352	0.44042
2.889	0.440133	0.423153	0.447336
2.892	0.434307	0.431397	0.436246
2.895	0.447457	0.42708	0.440319
2.898	0.432746	0.4236	0.436925
2.901	0.424402	0.423314	0.446114
2.904	0.431393	0.423508	0.440289
2.907	0.437889	0.424467	0.434756
2.91	0.431437	0.423322	0.437605
2.913	0.438169	0.423261	0.444076
2.916	0.446258	0.418407	0.439112
2.919	0.442923	0.418641	0.439802
2.922	0.422094	0.426177	0.442102
2.925	0.431251	0.415833	0.446193
2.928	0.439635	0.417434	0.42713
2.931	0.424461	0.415577	0.424398
2.934	0.424917	0.413448	0.428823
2.937	0.431283	0.413594	0.430094
2.94	0.426607	0.410757	0.438256
2.943	0.41759	0.408031	0.447921
2.946	0.431038	0.42013	0.428656
2.949	0.433784	0.415596	0.431711
2.952	0.435123	0.412173	0.435706
2.955	0.431793	0.418556	0.431709
2.958	0.422797	0.414595	0.432351
2.961	0.418682	0.422099	0.435505
2.964	0.424073	0.410719	0.429827
2.967	0.424124	0.396993	0.429724
2.97	0.418667	0.415198	0.43759
2.973	0.427192	0.41405	0.432134
2.976	0.423702	0.403843	0.426119
2.979	0.429739	0.412418	0.432647
2.982	0.41832	0.410223	0.425071
2.985	0.421942	0.408503	0.433767
2.988	0.422118	0.409754	0.426662
2.991	0.42949	0.406589	0.431248
2.994	0.425712	0.410075	0.428687
2.997	0.427096	0.410943	0.423774
3	0.41501	0.405176	0.424446
3.003	0.423427	0.410557	0.43223
3.006	0.42121	0.410322	0.427992
3.009	0.42445	0.406698	0.420101
3.012	0.422835	0.41045	0.427957
3.015	0.42398	0.406361	0.432225
3.018	0.423041	0.412871	0.423525
3.021	0.431567	0.412046	0.427391
3.024	0.421354	0.405431	0.428734
3.027	0.415253	0.40448	0.415778
3.03	0.416864	0.410129	0.426013
3.033	0.423667	0.408747	0.422829
3.036	0.427784	0.411074	0.417295
3.039	0.415529	0.413884	0.424959
3.042	0.416037	0.416092	0.421393
3.045	0.422897	0.392859	0.425439
3.048	0.416314	0.395619	0.426845
3.051	0.417719	0.398085	0.427359
3.054	0.420893	0.405958	0.425418
3.057	0.417126	0.399736	0.417595
3.06	0.418155	0.394191	0.425518
3.063	0.428535	0.393282	0.414118
3.066	0.411599	0.404344	0.424901
3.069	0.418451	0.407575	0.42382
3.072	0.412201	0.395816	0.427961
3.075	0.409104	0.395933	0.411835
3.078	0.417222	0.396739	0.419629
3.081	0.410717	0.406052	0.416935
3.084	0.418716	0.396588	0.419031
3.087	0.40997	0.394633	0.414058
3.09	0.407387	0.40578	0.410432
3.093	0.416414	0.399393	0.41383
3.096	0.403809	0.398377	0.424732
3.099	0.408982	0.392991	0.411764
3.102	0.411887	0.390417	0.419674
3.105	0.399475	0.40264	0.418986
3.108	0.408496	0.39819	0.41325
3.111	0.414006	0.393875	0.412411
3.114	0.410696	0.400674	0.410633
3.117	0.415013	0.394724	0.415811
3.12	0.415084	0.3957	0.410715
3.123	0.410026	0.395112	0.41088
3.126	0.40249	0.395532	0.410506
3.129	0.410842	0.396004	0.417718
3.132	0.40502	0.389476	0.401161
3.135	0.410957	0.390523	0.412038
3.138	0.409531	0.394571	0.41333
3.141	0.408842	0.400267	0.406362
3.144	0.402308	0.392849	0.407692
3.147	0.407988	0.393616	0.402535
3.15	0.405658	0.382996	0.420821
3.153	0.402185	0.397356	0.408401
3.156	0.412204	0.394032	0.414934
3.159	0.409697	0.385633	0.400368
3.162	0.407899	0.384272	0.412214
3.165	0.399249	0.389472	0.406405
3.168	0.403428	0.383278	0.40462
3.171	0.402122	0.390743	0.402587
3.174	0.405182	0.379298	0.397528
3.177	0.397242	0.381143	0.396994
3.18	0.392533	0.385012	0.409061
3.183	0.400648	0.386058	0.404646
3.186	0.401883	0.385512	0.401969
3.189	0.399616	0.38723	0.397643
3.192	0.396828	0.390671	0.401785
3.195	0.390917	0.382047	0.396359
3.198	0.397293	0.389346	0.409271
3.201	0.407594	0.37934	0.399325
3.204	0.40411	0.3817	0.398197
3.207	0.400682	0.388228	0.393138
3.21	0.393259	0.385877	0.398102
3.213	0.394719	0.385986	0.393052
3.216	0.40025	0.382509	0.395501
3.219	0.398338	0.385141	0.400478
3.222	0.403042	0.381622	0.400357
3.225	0.393022	0.371009	0.394989
3.228	0.392062	0.377246	0.4007
3.231	0.389441	0.378052	0.395263
3.234	0.402852	0.377174	0.398199
3.237	0.388551	0.379868	0.399972
3.24	0.396086	0.386311	0.397436
3.243	0.399001	0.385123	0.394033
3.246	0.385971	0.381713	0.399681
3.249	0.391269	0.376173	0.395459
3.252	0.390671	0.377169	0.396502
3.255	0.392513	0.375749	0.387946
3.258	0.38997	0.372624	0.394677
3.261	0.394094	0.384332	0.394232
3.264	0.38826	0.378259	0.38795
3.267	0.390706	0.373538	0.388422
3.27	0.392077	0.36994	0.386275
3.273	0.389477	0.378422	0.391217
3.276	0.394246	0.373213	0.389783
3.279	0.384516	0.370238	0.393978
3.282	0.390603	0.376466	0.391912
3.285	0.385271	0.367397	0.387613
3.288	0.384226	0.376733	0.394318
3.291	0.389428	0.375525	0.393412
3.294	0.387572	0.378251	0.382806
3.297	0.386685	0.380717	0.385832
3.3	0.392466	0.374712	0.387714
3.303	0.383728	0.374542	0.386219
3.306	0.39089	0.370283	0.392499
3.309	0.388133	0.36892	0.38922
3.312	0.392077	0.368825	0.389903
3.315	0.393358	0.374349	0.383255
3.318	0.3835	0.369695	0.38003
3.321	0.380877	0.365105	0.392497
3.324	0.391313	0.364098	0.389049
3.327	0.386603	0.361493	0.386537
3.33	0.391108	0.367314	0.386311
3.333	0.388007	0.372621	0.389805
3.336	0.385212	0.371567	0.383746
3.339	0.377932	0.370733	0.386723
3.342	0.392204	0.36696	0.385948
3.345	0.381064	0.366501	0.38345
3.348	0.382775	0.37113	0.386162
3.351	0.377515	0.366123	0.388299
3.354	0.381295	0.363749	0.384942
3.357	0.377368	0.361587	0.384679
3.36	0.391867	0.363894	0.38611
3.363	0.380968	0.369206	0.387273
3.366	0.383523	0.354879	0.386513
3.369	0.390322	0.370872	0.38807
3.372	0.382871	0.374419	0.381315
3.375	0.379198	0.369913	0.378499
3.378	0.388112	0.36587	0.391038
3.381	0.376742	0.364944	0.382446
3.384	0.378475	0.367699	0.378541
3.387	0.383134	0.36133	0.38768
3.39	0.382564	0.36636	0.38613
3.393	0.372244	0.366424	0.37793
3.396	0.378547	0.361811	0.377606
3.399	0.376643	0.362082	0.381663
3.402	0.372576	0.361082	0.385959
3.405	0.369283	0.369243	0.379881
3.408	0.372807	0.365923	0.374823
3.411	0.38105	0.362325	0.378373
3.414	0.376464	0.362397	0.380797
3.417	0.360816	0.36288	0.374489
3.42	0.378204	0.363093	0.383177
3.423	0.371542	0.357737	0.383428
3.426	0.383141	0.352639	0.376107
3.429	0.373429	0.362557	0.38093
3.432	0.368551	0.355396	0.379803
3.435	0.37272	0.365751	0.376569
3.438	0.364086	0.359438	0.378364
3.441	0.371243	0.358854	0.385541
3.444	0.378715	0.363589	0.366
3.447	0.371167	0.349706	0.375302
3.45	0.373041	0.360677	0.376133
3.453	0.362918	0.354854	0.370357
3.456	0.359407	0.355221	0.376901
3.459	0.368799	0.362652	0.375977
3.462	0.367864	0.355779	0.380816
3.465	0.368094	0.353591	0.376968
3.468	0.367057	0.353751	0.370291
3.471	0.365022	0.352243	0.374606
3.474	0.373723	0.357962	0.372024
3.477	0.375698	0.350346	0.375177
3.48	0.366329	0.361373	0.374758
3.483	0.365744	0.364423	0.376497
3.486	0.360878	0.350256	0.365583
3.489	0.366347	0.357004	0.370624
3.492	0.366439	0.354856	0.370892
3.495	0.367823	0.355437	0.363607
3.498	0.372478	0.356725	0.364934
3.501	0.357993	0.350482	0.371746
3.504	0.363048	0.355022	0.366004
3.507	0.364181	0.349389	0.369721
3.51	0.361561	0.346433	0.368948
3.513	0.364628	0.356341	0.364476
3.516	0.366011	0.349594	0.363856
3.519	0.360781	0.347058	0.366796
3.522	0.364547	0.35254	0.371221
3.525	0.358703	0.347761	0.363947
3.528	0.353313	0.351059	0.37272
3.531	0.361965	0.346546	0.365996
3.534	0.35435	0.347109	0.364465
3.537	0.364922	0.348122	0.357611
3.54	0.354651	0.340433	0.360008
3.543	0.35537	0.340024	0.36782
3.546	0.361113	0.343941	0.367257
3.549	0.359787	0.345978	0.360132
3.552	0.351214	0.33986	0.364052
3.555	0.352433	0.339253	0.375009
3.558	0.358177	0.346864	0.372483
3.561	0.363494	0.340359	0.354587
3.564	0.354174	0.344532	0.352595
3.567	0.36065	0.341878	0.36483
3.57	0.351403	0.348635	0.351622
3.573	0.354635	0.340043	0.361571
3.576	0.352628	0.345903	0.356966
3.579	0.357167	0.342952	0.355716
3.582	0.357958	0.345656	0.356626
3.585	0.351022	0.339542	0.360125
3.588	0.356087	0.334162	0.360057
3.591	0.354167	0.339239	0.352957
3.594	0.351404	0.340303	0.364202
3.597	0.354054	0.33465	0.357911
3.6	0.355925	0.339974	0.35156
3.603	0.347646	0.336957	0.35589
3.606	0.350459	0.334247	0.353093
3.609	0.35589	0.337754	0.354904
3.612	0.347356	0.344998	0.356032
3.615	0.355042	0.335239	0.347095
3.618	0.347817	0.338704	0.343448
3.621	0.355511	0.331986	0.356931
3.624	0.354532	0.330151	0.345529
3.627	0.353347	0.330301	0.35434
3.63	0.336126	0.340539	0.349545
3.633	0.345256	0.334708	0.353894
3.636	0.344794	0.325306	0.349046
3.639	0.341913	0.326798	0.341846
3.642	0.343413	0.338805	0.344785
3.645	0.349236	0.33079	0.337439
3.648	0.351069	0.326754	0.342928
3.651	0.347713	0.32783	0.35199
3.654	0.341854	0.327642	0.343804
3.657	0.343727	0.330477	0.347031
3.66	0.336032	0.328484	0.336727
3.663	0.348276	0.326976	0.352625
3.666	0.343597	0.330837	0.350156
3.669	0.343276	0.32908	0.345721
3.672	0.342921	0.324666	0.348739
3.675	0.340524	0.333889	0.344308
3.678	0.345737	0.326077	0.34568
3.681	0.341146	0.339044	0.340317
3.684	0.336369	0.323627	0.338691
3.687	0.340389	0.318393	0.337795
3.69	0.337818	0.320745	0.351598
3.693	0.341716	0.329453	0.344158
3.696	0.335101	0.329419	0.334678
3.699	0.340233	0.330229	0.345143
3.702	0.343385	0.320537	0.34419
3.705	0.335611	0.324414	0.33791
3.708	0.335433	0.328973	0.340675
3.711	0.330956	0.322816	0.331963
3.714	0.334344	0.322715	0.332353
3.717	0.332648	0.322131	0.344913
3.72	0.337144	0.327571	0.336968
3.723	0.338619	0.331727	0.344752
3.726	0.338375	0.31394	0.341098
3.729	0.333389	0.33416	0.334057
3.732	0.335165	0.322185	0.339279
3.735	0.334317	0.319723	0.3355
3.738	0.328209	0.319951	0.337324
3.741	0.326912	0.317076	0.346454
3.744	0.330211	0.327715	0.336509
3.747	0.332425	0.325491	0.333145
3.75	0.334902	0.317938	0.335118
3.753	0.325197	0.321328	0.331792
3.756	0.33232	0.316343	0.327037
3.759	0.337452	0.309177	0.344177
3.762	0.328957	0.315751	0.334224
3.765	0.325722	0.312647	0.327675
3.768	0.323115	0.322643	0.335774
3.771	0.326567	0.31829	0.326203
3.774	0.331148	0.314222	0.336492
3.777	0.330094	0.316124	0.334905
3.78	0.33282	0.315473	0.325443
3.783	0.327085	0.312295	0.337886
3.786	0.324786	0.314764	0.323457
3.789	0.331115	0.31237	0.331756
3.792	0.329667	0.311737	0.323212
3.795	0.323063	0.316288	0.334747
3.798	0.323273	0.310321	0.332556
3.801	0.335779	0.313652	0.328889
3.804	0.324942	0.309883	0.327734
3.807	0.325665	0.311515	0.327139
3.81	0.320884	0.318833	0.328201
3.813	0.329653	0.316381	0.326289
3.816	0.325561	0.305891	0.330229
3.819	0.326211	0.306752	0.327217
3.822	0.323373	0.311169	0.325517
3.825	0.324019	0.305925	0.331516
3.828	0.316455	0.312023	0.320944
3.831	0.328554	0.314221	0.332033
3.834	0.322878	0.307049	0.31995
3.837	0.321422	0.309601	0.327933
3.84	0.324766	0.303775	0.330008
3.843	0.321825	0.305806	0.324348
3.846	0.314762	0.307975	0.326713
3.849	0.328943	0.303506	0.324946
3.852	0.314985	0.311719	0.320673
3.855	0.317831	0.30457	0.323496
3.858	0.315706	0.314201	0.320396
3.861	0.316105	0.300673	0.326512
3.864	0.320154	0.307549	0.325817
3.867	0.312427	0.303229	0.331335
3.87	0.317938	0.301002	0.309669
3.873	0.316618	0.303018	0.316324
3.876	0.321964	0.308221	0.320477
3.879	0.315318	0.302361	0.313782
3.882	0.324131	0.307348	0.317049
3.885	0.311199	0.301864	0.315448
3.888	0.320799	0.297601	0.317593
3.891	0.307897	0.304112	0.312628
3.894	0.317454	0.302107	0.315311
3.897	0.319553	0.3063	0.317934
3.9	0.326536	0.29765	0.314479
3.903	0.315172	0.297462	0.315079
3.906	0.312555	0.302138	0.316713
3.909	0.324182	0.301272	0.316106
3.912	0.308269	0.298672	0.317288
3.915	0.309591	0.300675	0.315681
3.918	0.315102	0.297711	0.31489
3.921	0.316141	0.299938	0.316771
3.924	0.31906	0.295183	0.316878
3.927	0.311666	0.292282	0.312778
3.93	0.314088	0.302914	0.315183
3.933	0.315839	0.299074	0.313992
3.936	0.316311	0.299988	0.316589
3.939	0.317463	0.296323	0.308943
3.942	0.305256	0.288435	0.317492
3.945	0.300602	0.300071	0.314773
3.948	0.310567	0.302982	0.309884
3.951	0.305716	0.293291	0.30793
3.954	0.316403	0.297758	0.309627
3.957	0.297981	0.288614	0.313762
3.96	0.311974	0.299697	0.309647
3.963	0.298384	0.298466	0.304925
3.966	0.310207	0.30046	0.308132
3.969	0.307476	0.290599	0.304423
3.972	0.310513	0.291461	0.303221
3.975	0.310534	0.288242	0.313631
3.978	0.305726	0.295952	0.303271
3.981	0.306077	0.293942	0.30353
3.984	0.306099	0.299013	0.308755
3.987	0.298787	0.288719	0.310337
3.99	0.303556	0.288861	0.30606
3.993	0.302938	0.292103	0.308076
3.996	0.293281	0.293834	0.307363
3.999	0.305519	0.292236	0.306748
4.002	0.304931	0.292453	0.307897
4.005	0.2993	0.285585	0.298161
4.008	0.307	0.291602	0.307529
4.011	0.307469	0.290114	0.300628
4.014	0.300935	0.293412	0.296861
4.017	0.302698	0.294587	0.306075
4.02	0.311271	0.285619	0.306977
4.023	0.300208	0.284967	0.299773
4.026	0.295579	0.291488	0.301549
4.029	0.297248	0.285096	0.308112
4.032	0.296394	0.293974	0.301139
4.035	0.299356	0.283842	0.292699
4.038	0.309365	0.291714	0.305011
4.041	0.300157	0.285322	0.30228
4.044	0.296612	0.278702	0.296649
4.047	0.299226	0.284288	0.299617
4.05	0.294893	0.282401	0.294541
4.053	0.303264	0.289025	0.304464
4.056	0.290994	0.289602	0.294529
4.059	0.291281	0.283247	0.302437
4.062	0.295226	0.276169	0.301094
4.065	0.292755	0.280254	0.300315
4.068	0.297078	0.279067	0.297715
4.071	0.300319	0.293954	0.300863
4.074	0.301994	0.28112	0.291293
4.077	0.29526	0.278234	0.294605
4.08	0.302549	0.275067	0.29804
4.083	0.298437	0.284879	0.302765
4.086	0.303306	0.281362	0.295852
4.089	0.290238	0.283583	0.297464
4.092	0.299233	0.287081	0.300855
4.095	0.288842	0.276323	0.292956
4.098	0.28558	0.280166	0.290455
4.101	0.295764	0.277661	0.297529
4.104	0.294355	0.284989	0.296585
4.107	0.294085	0.284604	0.302796
4.11	0.293601	0.283207	0.293434
4.113	0.292101	0.281226	0.300778
4.116	0.29922	0.286084	0.29969
4.119	0.292287	0.279946	0.293419
4.122	0.296894	0.280189	0.300454
4.125	0.298909	0.2839	0.299141
4.128	0.283294	0.280844	0.299632
4.131	0.28916	0.287047	0.295835
4.134	0.291953	0.282202	0.290694
4.137	0.291761	0.274889	0.28999
4.14	0.297415	0.275258	0.298443
4.143	0.286892	0.284307	0.301129
4.146	0.295983	0.285354	0.295601
4.149	0.294103	0.275805	0.297034
4.152	0.300665	0.279706	0.299521
4.155	0.294213	0.283377	0.28907
4.158	0.294318	0.279567	0.292127
4.161	0.285311	0.280085	0.293069
4.164	0.290555	0.271693	0.285242
4.167	0.285646	0.277472	0.290432
4.17	0.285504	0.277739	0.300318
4.173	0.285608	0.275909	0.287848
4.176	0.301165	0.275507	0.289036
4.179	0.279692	0.27897	0.290311
4.182	0.286517	0.283808	0.285417
4.185	0.29083	0.274008	0.284939
4.188	0.29228	0.279739	0.290443
4.191	0.289568	0.277787	0.299232
4.194	0.294326	0.277559	0.295618
4.197	0.295115	0.272949	0.28858
4.2	0.291568	0.270487	0.287594
4.203	0.284302	0.276442	0.287949
4.206	0.282819	0.277927	0.297803
4.209	0.284737	0.277674	0.288088
4.212	0.292545	0.270876	0.286644
4.215	0.29269	0.281317	0.291125
4.218	0.290883	0.278226	0.280131
4.221	0.294571	0.267278	0.288568
4.224	0.290744	0.272701	0.286301
4.227	0.285567	0.26959	0.294045
4.23	0.283486	0.275983	0.289365
4.233	0.288704	0.273597	0.289853
4.236	0.284398	0.273075	0.2861
4.239	0.283512	0.279346	0.28993
4.242	0.292188	0.269737	0.290909
4.245	0.294641	0.270065	0.280832
4.248	0.278093	0.274516	0.286459
4.251	0.279347	0.271576	0.281712
4.254	0.284041	0.270135	0.286911
4.257	0.283215	0.266567	0.285771
4.26	0.27951	0.273872	0.28143
4.263	0.278002	0.270751	0.284076
4.266	0.281886	0.265151	0.286232
4.269	0.282795	0.268649	0.282102
4.272	0.274741	0.271562	0.284692
4.275	0.2738	0.264909	0.286585
4.278	0.273373	0.263788	0.283953
4.281	0.282984	0.270435	0.283308
4.284	0.274993	0.268262	0.284996
4.287	0.2856	0.269401	0.280582
4.29	0.277815	0.262565	0.274126
4.293	0.276791	0.271094	0.276317
4.296	0.282668	0.269117	0.287053
4.299	0.275068	0.265238	0.276679
4.302	0.278573	0.263657	0.283768
4.305	0.279377	0.269781	0.281944
4.308	0.27352	0.261579	0.284687
4.311	0.273603	0.263217	0.272479
4.314	0.281553	0.266701	0.281062
4.317	0.275956	0.262628	0.275008
4.32	0.28177	0.267212	0.27762
4.323	0.278585	0.263802	0.280879
4.326	0.272988	0.274489	0.275204
4.329	0.274578	0.267319	0.279189
4.332	0.272171	0.270786	0.273456
4.335	0.273487	0.269309	0.274767
4.338	0.274795	0.260263	0.280925
4.341	0.284539	0.272646	0.279471
4.344	0.270667	0.264012	0.27821
4.347	0.279333	0.262044	0.278035
4.35	0.280554	0.262291	0.274912
4.353	0.27246	0.261415	0.277688
4.356	0.263989	0.257823	0.268898
4.359	0.267429	0.259836	0.26947
4.362	0.269514	0.256066	0.269025
4.365	0.272989	0.258641	0.270589
4.368	0.270559	0.255437	0.268094
4.371	0.268108	0.255817	0.267699
4.374	0.268234	0.260744	0.274306
4.377	0.265663	0.257532	0.276407
4.38	0.271609	0.261912	0.277815
4.383	0.272684	0.261606	0.273182
4.386	0.27158	0.26774	0.274787
4.389	0.268093	0.254078	0.271871
4.392	0.281609	0.257805	0.269705
4.395	0.269314	0.256184	0.277072
4.398	0.271958	0.257239	0.274621
4.401	0.264899	0.260192	0.26997
4.404	0.265987	0.261584	0.266163
4.407	0.276522	0.262128	0.277188
4.41	0.272126	0.25957	0.268562
4.413	0.265909	0.251447	0.273695
4.416	0.277335	0.251304	0.272243
4.419	0.271289	0.253518	0.274995
4.422	0.272031	0.253514	0.267341
4.425	0.261378	0.258616	0.270354
4.428	0.264528	0.258844	0.27561
4.431	0.268187	0.256957	0.271979
4.434	0.265705	0.256773	0.270743
4.437	0.268899	0.257158	0.271992
4.44	0.266526	0.257409	0.269461
4.443	0.265149	0.253352	0.27323
4.446	0.264376	0.25881	0.266441
4.449	0.261572	0.246601	0.267874
4.452	0.269261	0.252907	0.271554
4.455	0.26998	0.251706	0.264679
4.458	0.260389	0.253834	0.262543
4.461	0.26716	0.253169	0.268698
4.464	0.268353	0.255002	0.277684
4.467	0.266965	0.248487	0.267724
4.47	0.264686	0.253664	0.266276
4.473	0.259555	0.253023	0.262112
4.476	0.256908	0.253225	0.260164
4.479	0.268065	0.251037	0.263056
4.482	0.269687	0.249399	0.265871
4.485	0.260524	0.257279	0.268982
4.488	0.257453	0.253167	0.267716
4.491	0.266779	0.254773	0.269369
4.494	0.267284	0.252281	0.259951
4.497	0.258172	0.256211	0.271296
4.5	0.260017	0.249242	0.272222
4.503	0.26031	0.24886	0.266841
4.506	0.263333	0.248407	0.258674
4.509	0.265902	0.251122	0.266796
4.512	0.270547	0.253843	0.261164
4.515	0.258826	0.247357	0.264106
4.518	0.259776	0.25082	0.267869
4.521	0.261433	0.253672	0.264551
4.524	0.261587	0.253523	0.268309
4.527	0.265816	0.247169	0.261531
4.53	0.259366	0.243194	0.263783
4.533	0.264308	0.248565	0.26088
4.536	0.26269	0.244115	0.263447
4.539	0.263939	0.24987	0.260155
4.542	0.255472	0.255623	0.259945
4.545	0.258479	0.254359	0.264845
4.548	0.260612	0.249306	0.264529
4.551	0.266533	0.247831	0.254833
4.554	0.257633	0.250034	0.255951
4.557	0.260925	0.242393	0.263781
4.56	0.259599	0.247933	0.266059
4.563	0.262381	0.246854	0.258158
4.566	0.254205	0.248325	0.253167
4.569	0.260304	0.241681	0.263753
4.572	0.260138	0.240699	0.255434
4.575	0.26015	0.248395	0.258669
4.578	0.258287	0.24875	0.258181
4.581	0.255521	0.245387	0.258566
4.584	0.26061	0.245342	0.259766
4.587	0.260263	0.243874	0.261906
4.59	0.256295	0.251675	0.258706
4.593	0.25107	0.244492	0.257096
4.596	0.255449	0.239824	0.255109
4.599	0.255474	0.24235	0.257881
4.602	0.259051	0.234761	0.254823
4.605	0.249381	0.238697	0.25184
4.608	0.252176	0.242637	0.253936
4.611	0.24696	0.240126	0.25124
4.614	0.253491	0.243088	0.251942
4.617	0.256832	0.245618	0.258877
4.62	0.249349	0.245645	0.25757
4.623	0.248922	0.232757	0.254993
4.626	0.249966	0.245744	0.252852
4.629	0.257399	0.234077	0.254469
4.632	0.256887	0.243942	0.261948
4.635	0.25153	0.238648	0.253951
4.638	0.263306	0.242192	0.247583
4.641	0.248351	0.232241	0.25448
4.644	0.245692	0.240531	0.255043
4.647	0.244962	0.245503	0.252073
4.65	0.250145	0.247398	0.247517
4.653	0.240601	0.233305	0.247074
4.656	0.245342	0.235535	0.249089
4.659	0.247702	0.229816	0.251844
4.662	0.243451	0.229209	0.247167
4.665	0.254064	0.230612	0.243198
4.668	0.246465	0.241012	0.245641
4.671	0.244608	0.241879	0.251983
4.674	0.242184	0.229201	0.251183
4.677	0.247497	0.23263	0.243792
4.68	0.2481	0.229309	0.242109
4.683	0.251329	0.229872	0.245538
4.686	0.24828	0.237548	0.246916
4.689	0.245129	0.229689	0.245364
4.692	0.244909	0.234282	0.248312
4.695	0.242539	0.23734	0.242034
4.698	0.245772	0.239516	0.245703
4.701	0.243097	0.234169	0.241014
4.704	0.242689	0.226048	0.245324
4.707	0.24255	0.234913	0.242519
4.71	0.23578	0.232306	0.247703
4.713	0.24477	0.230616	0.243955
4.716	0.248715	0.230899	0.246164
4.719	0.245423	0.232204	0.240331
4.722	0.239656	0.231619	0.245405
4.725	0.24274	0.232986	0.240989
4.728	0.235977	0.232295	0.241505
4.731	0.241841	0.231339	0.236564
4.734	0.239373	0.227042	0.241836
4.737	0.23476	0.226024	0.242208
4.74	0.238088	0.225348	0.240836
4.743	0.235881	0.226089	0.246602
4.746	0.246279	0.22671	0.240693
4.749	0.235284	0.233708	0.247361
4.752	0.234504	0.226854	0.24127
4.755	0.235333	0.226594	0.241067
4.758	0.231443	0.228306	0.235671
4.761	0.232726	0.228823	0.23417
4.764	0.232965	0.225124	0.236885
4.767	0.236557	0.228184	0.238888
4.77	0.236111	0.22856	0.241707
4.773	0.23657	0.222055	0.244114
4.776	0.23208	0.22688	0.241218
4.779	0.240398	0.226448	0.240448
4.782	0.230886	0.226542	0.243625
4.785	0.240406	0.227008	0.236055
4.788	0.234711	0.22789	0.239088
4.791	0.237624	0.231405	0.236535
4.794	0.235008	0.220775	0.240852
4.797	0.226276	0.227153	0.234222
4.8	0.229883	0.225319	0.233727
4.803	0.239904	0.219489	0.232499
4.806	0.239776	0.226975	0.239833
4.809	0.231311	0.221315	0.239937
4.812	0.239382	0.216781	0.231795
4.815	0.238323	0.220521	0.233922
4.818	0.230759	0.21946	0.235773
4.821	0.228818	0.221188	0.238598
4.824	0.232463	0.220065	0.241139
4.827	0.232645	0.223442	0.233554
4.83	0.228981	0.221162	0.232874
4.833	0.233364	0.224886	0.232935
4.836	0.22572	0.221548	0.235195
4.839	0.232226	0.220111	0.230271
4.842	0.235769	0.215174	0.229753
4.845	0.230648	0.224229	0.23447
4.848	0.234769	0.216687	0.23197
4.851	0.231333	0.221391	0.233932
4.854	0.230235	0.220319	0.230374
4.857	0.230274	0.217564	0.226106
4.86	0.230767	0.217769	0.232308
4.863	0.229178	0.215772	0.229079
4.866	0.220802	0.217852	0.234725
4.869	0.229388	0.225326	0.232489
4.872	0.228376	0.208727	0.236015
4.875	0.234137	0.223097	0.230696
4.878	0.228169	0.221617	0.227502
4.881	0.229089	0.225153	0.237734
4.884	0.23087	0.217129	0.229139
4.887	0.225854	0.216104	0.231544
4.89	0.231848	0.21566	0.231283
4.893	0.223892	0.219032	0.234817
4.896	0.229979	0.216987	0.234654
4.899	0.216189	0.217014	0.227014
4.902	0.227353	0.214865	0.231642
4.905	0.227051	0.220035	0.234456
4.908	0.227884	0.211539	0.224178
4.911	0.226436	0.221975	0.22893
4.914	0.221545	0.22114	0.22401
4.917	0.227281	0.219536	0.232726
4.92	0.230244	0.218906	0.224908
4.923	0.221391	0.209582	0.229676
4.926	0.223556	0.213384	0.226234
4.929	0.225804	0.212772	0.22591
4.932	0.219662	0.215592	0.218061
4.935	0.225549	0.210621	0.225229
4.938	0.223435	0.22084	0.22266
4.941	0.221988	0.214667	0.227887
4.944	0.22614	0.215897	0.222158
4.947	0.229923	0.212771	0.226771
4.95	0.219351	0.214856	0.22464
4.953	0.220204	0.208934	0.223363
4.956	0.220575	0.208822	0.224159
4.959	0.220698	0.21533	0.22529
4.962	0.221293	0.20601	0.21667
4.965	0.225484	0.204886	0.225147
4.968	0.221612	0.210561	0.226404
4.971	0.226049	0.205816	0.217918
4.974	0.215215	0.212013	0.21817
4.977	0.221676	0.210073	0.217317
4.98	0.218447	0.21278	0.219687
4.983	0.222959	0.205929	0.213656
4.986	0.223132	0.215261	0.222901
4.989	0.223485	0.209706	0.216913
4.992	0.214586	0.209617	0.221409
4.995	0.217117	0.210068	0.215122
4.998	0.226208	0.204216	0.229991
5.001	0.216537	0.207404	0.227322
5.004	0.217456	0.207406	0.225305
5.007	0.221382	0.210591	0.216717
5.01	0.219088	0.20627	0.21492
5.013	0.217997	0.210078	0.218894
5.016	0.216433	0.204745	0.225562
5.019	0.219708	0.207004	0.211532
5.022	0.215719	0.207478	0.222503
5.025	0.214606	0.202172	0.224946
5.028	0.215433	0.209553	0.209648
5.031	0.213921	0.208005	0.215333
5.034	0.216649	0.203791	0.22008
5.037	0.216716	0.203754	0.217878
5.04	0.216174	0.209776	0.214812
5.043	0.213152	0.207891	0.217291
5.046	0.218977	0.203321	0.222893
5.049	0.211104	0.206153	0.214838
5.052	0.218559	0.207311	0.213086
5.055	0.206812	0.2019	0.218678
5.058	0.222643	0.20361	0.220474
5.061	0.214464	0.199229	0.216372
5.064	0.213655	0.201976	0.213648
5.067	0.210481	0.203054	0.216134
5.07	0.214291	0.202094	0.21477
5.073	0.21226	0.210762	0.215465
5.076	0.213044	0.203279	0.217749
5.079	0.214145	0.211901	0.215036
5.082	0.212594	0.20483	0.218704
5.085	0.21139	0.204213	0.208775
5.088	0.219545	0.203891	0.214633
5.091	0.214909	0.201178	0.215492
5.094	0.208575	0.207896	0.215251
5.097	0.216457	0.196516	0.213553
5.1	0.21511	0.20498	0.2116
5.103	0.212017	0.201402	0.217302
5.106	0.216712	0.200943	0.219455
5.109	0.210266	0.20489	0.213343
5.112	0.215185	0.205088	0.211064
5.115	0.213669	0.193339	0.216501
5.118	0.211044	0.201666	0.215743
5.121	0.214841	0.192864	0.21244
5.124	0.208806	0.200001	0.213163
5.127	0.211337	0.2016	0.20774
5.13	0.209358	0.202457	0.213658
5.133	0.211724	0.199634	0.208448
5.136	0.205616	0.208961	0.217451
5.139	0.209011	0.199224	0.208143
5.142	0.214095	0.194435	0.205326
5.145	0.215905	0.198661	0.208749
5.148	0.213959	0.19707	0.207405
5.151	0.209112	0.199075	0.212032
5.154	0.212565	0.196287	0.210664
5.157	0.204525	0.192841	0.21092
5.16	0.211508	0.20028	0.20841
5.163	0.214198	0.199665	0.21264
5.166	0.203685	0.199983	0.215298
5.169	0.20746	0.197697	0.211624
5.172	0.210548	0.201959	0.206381
5.175	0.206146	0.194841	0.213383
5.178	0.20947	0.194572	0.21537
5.181	0.210008	0.19394	0.210267
5.184	0.206781	0.193439	0.207597
5.187	0.213139	0.195585	0.205668
5.19	0.20831	0.189916	0.211536
5.193	0.197673	0.197898	0.211434
5.196	0.206261	0.193007	0.208597
5.199	0.199538	0.200001	0.209307
5.202	0.203579	0.203878	0.202588
5.205	0.201675	0.198616	0.205177
5.208	0.202927	0.188257	0.210338
5.211	0.204263	0.20092	0.203501
5.214	0.203468	0.194218	0.206816
5.217	0.212334	0.199348	0.201554
5.22	0.202082	0.194076	0.206874
5.223	0.204196	0.198774	0.204923
5.226	0.207219	0.194435	0.214987
5.229	0.204958	0.195016	0.211397
5.232	0.207023	0.195706	0.206146
5.235	0.199995	0.192624	0.208198
5.238	0.204398	0.197969	0.20913
5.241	0.201822	0.194837	0.208836
5.244	0.203265	0.19659	0.205389
5.247	0.201149	0.19281	0.205953
5.25	0.203208	0.199295	0.20746
5.253	0.200089	0.191866	0.20958
5.256	0.198827	0.194077	0.202623
5.259	0.212572	0.190788	0.204711
5.262	0.203478	0.199108	0.207881
5.265	0.207943	0.195453	0.201496
5.268	0.198273	0.19237	0.208801
5.271	0.197086	0.191932	0.204604
5.274	0.204499	0.190639	0.198768
5.277	0.20668	0.184942	0.204605
5.28	0.201388	0.188955	0.203941
5.283	0.202986	0.193462	0.197781
5.286	0.19501	0.188801	0.209557
5.289	0.19787	0.192754	0.198872
5.292	0.20445	0.196481	0.200638
5.295	0.201432	0.192988	0.207954
5.298	0.205012	0.195021	0.203336
5.301	0.193237	0.192796	0.20244
5.304	0.203845	0.191222	0.200846
5.307	0.19817	0.192456	0.199688
5.31	0.197195	0.18952	0.203532
5.313	0.194824	0.190108	0.202416
5.316	0.198317	0.18925	0.200495
5.319	0.201534	0.189944	0.1989
5.322	0.197063	0.188237	0.1955
5.325	0.200799	0.196157	0.197164
5.328	0.203303	0.196374	0.201628
5.331	0.200954	0.188307	0.197092
5.334	0.200466	0.188274	0.198271
5.337	0.202287	0.182784	0.201742
5.34	0.201769	0.188582	0.198722
5.343	0.195867	0.187377	0.194987
5.346	0.200237	0.188355	0.198909
5.349	0.195847	0.194521	0.194767
5.352	0.19707	0.186318	0.201645
5.355	0.201425	0.184968	0.203357
5.358	0.192882	0.192686	0.204711
5.361	0.196098	0.190622	0.201366
5.364	0.202086	0.187105	0.200294
5.367	0.199454	0.198717	0.199462
5.37	0.202951	0.187041	0.194985
5.373	0.195639	0.187093	0.203182
5.376	0.200106	0.184519	0.19881
5.379	0.198048	0.190152	0.203041
5.382	0.193653	0.191273	0.199604
5.385	0.199032	0.191115	0.197324
5.388	0.202842	0.190737	0.194374
5.391	0.19484	0.188007	0.199343
5.394	0.19649	0.189143	0.196993
5.397	0.198746	0.193447	0.196102
5.4	0.200053	0.186015	0.198548
5.403	0.190388	0.185618	0.197037
5.406	0.204263	0.183732	0.19955
5.409	0.19314	0.18251	0.189815
5.412	0.200005	0.181116	0.195904
5.415	0.194839	0.182233	0.195221
5.418	0.191477	0.187133	0.196745
5.421	0.190136	0.183657	0.196007
5.424	0.196947	0.187978	0.19505
5.427	0.195239	0.18695	0.196141
5.43	0.192052	0.18217	0.196244
5.433	0.195287	0.183742	0.193939
5.436	0.195433	0.188344	0.194868
5.439	0.18877	0.18261	0.191636
5.442	0.192363	0.183825	0.19504
5.445	0.190933	0.184868	0.195573
5.448	0.192741	0.19024	0.20038
5.451	0.187635	0.1823	0.195614
5.454	0.189154	0.183677	0.195645
5.457	0.192627	0.186212	0.198074
5.46	0.192333	0.177267	0.196711
5.463	0.194996	0.182815	0.198003
5.466	0.19139	0.181863	0.189687
5.469	0.190106	0.180236	0.196039
5.472	0.188864	0.180134	0.194989
5.475	0.19666	0.183196	0.190634
5.478	0.193328	0.183293	0.1839
5.481	0.185775	0.180681	0.191858
5.484	0.191486	0.178805	0.196579
5.487	0.189273	0.181724	0.189975
5.49	0.195125	0.184647	0.183482
5.493	0.19053	0.181917	0.189351
5.496	0.192414	0.181318	0.195084
5.499	0.185392	0.178108	0.187785
5.502	0.183274	0.181731	0.188103
5.505	0.188285	0.180069	0.191884
5.508	0.19099	0.17405	0.184045
5.511	0.181948	0.17354	0.186428
5.514	0.191082	0.178901	0.19432
5.517	0.190706	0.178431	0.185378
5.52	0.189325	0.176737	0.187791
5.523	0.188661	0.178483	0.189564
5.526	0.186332	0.175446	0.190302
5.529	0.192542	0.177261	0.186206
5.532	0.187016	0.178049	0.185963
5.535	0.185979	0.178059	0.189223
5.538	0.186863	0.169151	0.185455
5.541	0.183308	0.173626	0.191952
5.544	0.180251	0.180874	0.18097
5.547	0.185012	0.177638	0.186164
5.55	0.188432	0.176228	0.184875
5.553	0.184904	0.174998	0.183145
5.556	0.184981	0.176046	0.184316
5.559	0.184632	0.170232	0.184503
5.562	0.181657	0.172188	0.183293
5.565	0.180759	0.174463	0.181861
5.568	0.182868	0.170888	0.175751
5.571	0.182082	0.173492	0.187471
5.574	0.185583	0.176095	0.181689
5.577	0.1783	0.168078	0.187509
5.58	0.183435	0.170499	0.181451
5.583	0.184677	0.173566	0.183903
5.586	0.182277	0.168384	0.179047
5.589	0.181919	0.170299	0.185477
5.592	0.1805	0.17178	0.179053
5.595	0.182639	0.168645	0.179492
5.598	0.177017	0.16548	0.18152
5.601	0.184396	0.168666	0.178216
5.604	0.176672	0.171692	0.184207
5.607	0.177689	0.166514	0.180554
5.61	0.17841	0.167866	0.184754
5.613	0.174037	0.170732	0.177385
5.616	0.176259	0.16673	0.182512
5.619	0.173469	0.170173	0.181627
5.622	0.175825	0.173682	0.181078
5.625	0.173518	0.166295	0.176844
5.628	0.179173	0.166052	0.178132
5.631	0.183453	0.165717	0.17991
5.634	0.174552	0.165408	0.180851
5.637	0.178921	0.168009	0.17631
5.64	0.17956	0.164128	0.183411
5.643	0.177406	0.167683	0.17898
5.646	0.173305	0.167288	0.177515
5.649	0.17495	0.166582	0.180904
5.652	0.174301	0.162191	0.178506
5.655	0.179502	0.172336	0.174861
5.658	0.177808	0.164591	0.176497
5.661	0.173158	0.171184	0.173863
5.664	0.172048	0.167238	0.175991
5.667	0.183151	0.176504	0.17955
5.67	0.169275	0.160905	0.174664
5.673	0.171831	0.165909	0.176636
5.676	0.176006	0.167859	0.176043
5.679	0.174664	0.162303	0.178234
5.682	0.172	0.166868	0.173751
5.685	0.176031	0.170402	0.176454
5.688	0.178037	0.168166	0.177748
5.691	0.171972	0.163029	0.175261
5.694	0.178233	0.168572	0.17454
5.697	0.173571	0.16379	0.173316
5.7	0.174169	0.163338	0.17155
5.703	0.177527	0.16133	0.180266
5.706	0.167617	0.162092	0.173204
5.709	0.17039	0.163668	0.176286
5.712	0.170157	0.164588	0.173298
5.715	0.173028	0.161755	0.171775
5.718	0.174487	0.16183	0.176411
5.721	0.18086	0.167226	0.176871
5.724	0.169779	0.161975	0.173649
5.727	0.174285	0.167472	0.174371
5.73	0.172427	0.16462	0.172868
5.733	0.174165	0.165561	0.172817
5.736	0.172427	0.163782	0.175074
5.739	0.175588	0.158826	0.173185
5.742	0.171954	0.16556	0.172286
5.745	0.173988	0.160325	0.172968
5.748	0.168033	0.166126	0.177734
5.751	0.168299	0.164142	0.168245
5.754	0.170066	0.159952	0.171639
5.757	0.172554	0.162107	0.172385
5.76	0.160606	0.161294	0.168088
5.763	0.174027	0.161454	0.170813
5.766	0.163912	0.159494	0.176269
5.769	0.175263	0.161402	0.170256
5.772	0.170723	0.159163	0.173352
5.775	0.168092	0.163009	0.168428
5.778	0.16988	0.161658	0.1766
5.781	0.169141	0.16049	0.170152
5.784	0.168278	0.158811	0.176748
5.787	0.166124	0.158652	0.176213
5.79	0.166459	0.158832	0.170356
5.793	0.168493	0.158071	0.170576
5.796	0.174284	0.160886	0.17434
5.799	0.164737	0.163406	0.16818
5.802	0.175541	0.15674	0.174323
5.805	0.172432	0.16253	0.166849
5.808	0.173509	0.158335	0.165619
5.811	0.172278	0.161574	0.167469
5.814	0.166126	0.158058	0.167806
5.817	0.16759	0.160508	0.168125
5.82	0.163999	0.158898	0.172437
5.823	0.168358	0.157658	0.1662
5.826	0.171124	0.161971	0.173083
5.829	0.164972	0.159359	0.170687
5.832	0.165107	0.155911	0.168452
5.835	0.166274	0.155773	0.167693
5.838	0.162256	0.157123	0.164704
5.841	0.165292	0.156345	0.169263
5.844	0.167966	0.156551	0.171897
5.847	0.165399	0.161617	0.168576
5.85	0.166379	0.159346	0.164002
5.853	0.166655	0.161894	0.172068
5.856	0.162174	0.156256	0.169629
5.859	0.167127	0.158511	0.173177
5.862	0.16905	0.154081	0.164575
5.865	0.164194	0.155011	0.165543
5.868	0.168026	0.14776	0.166218
5.871	0.165832	0.157575	0.168844
5.874	0.168348	0.155785	0.16798
5.877	0.167428	0.154994	0.163403
5.88	0.167606	0.157352	0.162838
5.883	0.162977	0.156394	0.162667
5.886	0.162474	0.151507	0.162015
5.889	0.163341	0.155775	0.165656
5.892	0.16119	0.158549	0.161889
5.895	0.164214	0.146411	0.158955
5.898	0.166338	0.152611	0.16407
5.901	0.165177	0.154745	0.164382
5.904	0.16269	0.152401	0.167447
5.907	0.166748	0.151522	0.162901
5.91	0.169042	0.155967	0.162277
5.913	0.165925	0.151058	0.170025
5.916	0.167188	0.152194	0.169529
5.919	0.163083	0.146781	0.155649
5.922	0.160135	0.15468	0.162104
5.925	0.159475	0.156372	0.163292
5.928	0.155385	0.142791	0.165835
5.931	0.162771	0.151959	0.157757
5.934	0.164181	0.153569	0.162156
5.937	0.161962	0.151982	0.164209
5.94	0.161337	0.151992	0.161411
5.943	0.159959	0.155596	0.158702
5.946	0.160746	0.146265	0.158797
5.949	0.163012	0.156192	0.164404
5.952	0.159626	0.150834	0.161482
5.955	0.166268	0.150961	0.167322
5.958	0.16245	0.148288	0.162637
5.961	0.1608	0.150817	0.159529
5.964	0.161335	0.14785	0.161034
5.967	0.153313	0.154413	0.16093
5.97	0.157248	0.15522	0.158158
5.973	0.162624	0.155034	0.165037
5.976	0.157846	0.147554	0.161269
5.979	0.154926	0.149128	0.160218
5.982	0.157582	0.144413	0.153746
5.985	0.1594	0.148733	0.158375
5.988	0.15863	0.145904	0.1595
5.991	0.158453	0.152643	0.157262
5.994	0.155355	0.146656	0.158231
[truncated: 1,746 more rows]
