# Supplementary material for: Binary-FRET reveals transient excited-state structure associated with activity-dependent CaMKII - NR2B binding and adaptation
Source: Nat Commun. 2022 Oct 25;13:6335. doi: 10.1038/s41467-022-33795-8 (PMC9596428; doi:10.1038/s41467-022-33795-8)
Supplement: Supplementary file 3 — Source Data [file 41467_2022_33795_MOESM3_ESM.zip › Nat Comm Source Data Files Excel folder/S5 Excel folder/CaCl2 0 5mM TRA.xls]

## Sheet: CaCl2 0 5mM TRA
	0 min	10 min	150 min
0	0.00327085	0.171055	0.132113
0.003	0.0469645	0.166818	0.126362
0.006	-0.0112760290*	0.145128	0.122413
0.009	0.0328656	0.152332	0.142585
0.012	0.0723443	0.201316	0.116183
0.015	0.0532069	0.198201	0.164439
0.018	0.0500196	0.181432	0.138044
0.021	0.0761005	0.175324	0.144721
0.024	0.0760231	0.204359	0.147778
0.027	0.108411	0.210207	0.166639
0.03	0.107314	0.213723	0.194574
0.033	0.126155	0.230286	0.171415
0.036	0.145205	0.23724	0.198688
0.039	0.180711	0.252105	0.215048
0.042	0.185367	0.259595	0.237176
0.045	0.179606	0.267559	0.231998
0.048	0.186283	0.264933	0.239884
0.051	0.206534	0.268659	0.236663
0.054	0.198412	0.267108	0.238171
0.057	0.210927	0.261977	0.264045
0.06	0.24246	0.278419	0.251991
0.063	0.267654	0.299063	0.289776
0.066	0.263567	0.314189	0.288814
0.069	0.253497	0.297129	0.28658
0.072	0.289503	0.317859	0.288342
0.075	0.270387	0.31742	0.309065
0.078	0.279687	0.328395	0.313276
0.081	0.291863	0.341119	0.329752
0.084	0.302128	0.331763	0.337617
0.087	0.326669	0.348297	0.328249
0.09	0.32551	0.352492	0.344164
0.093	0.341239	0.36203	0.345994
0.096	0.327147	0.370587	0.352893
0.099	0.355906	0.36476	0.352703
0.102	0.345837	0.377735	0.372874
0.105	0.349286	0.381162	0.371173
0.108	0.360112	0.393544	0.368215
0.111	0.372166	0.386811	0.376378
0.114	0.375385	0.399508	0.400254
0.117	0.387738	0.406748	0.400889
0.12	0.378241	0.402497	0.406563
0.123	0.391897	0.415532	0.387999
0.126	0.379971	0.403456	0.404409
0.129	0.383989	0.41529	0.407578
0.132	0.387112	0.419519	0.402088
0.135	0.392335	0.426856	0.409244
0.138	0.40285	0.429564	0.417777
0.141	0.405168	0.419069	0.428497
0.144	0.398539	0.418564	0.420638
0.147	0.410381	0.430503	0.416676
0.15	0.406052	0.430063	0.425126
0.153	0.423742	0.422132	0.432012
0.156	0.424858	0.42873	0.431159
0.159	0.418192	0.431983	0.428583
0.162	0.436071	0.440393	0.419516
0.165	0.430713	0.440641	0.435715
0.168	0.412997	0.440113	0.437004
0.171	0.428677	0.450157	0.441643
0.174	0.414866	0.442058	0.442476
0.177	0.426957	0.441521	0.435477
0.18	0.443246	0.450155	0.429286
0.183	0.421709	0.442323	0.440057
0.186	0.44312	0.430792	0.432107
0.189	0.433879	0.449704	0.440357
0.192	0.438075	0.445241	0.444874
0.195	0.436764	0.450309	0.437164
0.198	0.435667	0.458734	0.454012
0.201	0.431548	0.450674	0.448329
0.204	0.418765	0.447206	0.433099
0.207	0.434708	0.452288	0.445802
0.21	0.433849	0.445221	0.450626
0.213	0.434702	0.455566	0.458021
0.216	0.448059	0.44826	0.445454
0.219	0.437373	0.457407	0.444539
0.222	0.437654	0.442827	0.450177
0.225	0.430025	0.44392	0.43865
0.228	0.443235	0.45668	0.449932
0.231	0.435991	0.453055	0.443141
0.234	0.434526	0.456854	0.456509
0.237	0.43038	0.454076	0.450868
0.24	0.427933	0.469794	0.453062
0.243	0.443976	0.457413	0.446914
0.246	0.441048	0.457127	0.455318
0.249	0.43749	0.455016	0.456392
0.252	0.425305	0.450921	0.453006
0.255	0.436764	0.454745	0.459514
0.258	0.430655	0.458635	0.448084
0.261	0.436757	0.464062	0.445303
0.264	0.431573	0.458615	0.447914
0.267	0.436791	0.453814	0.449447
0.27	0.430665	0.45841	0.442149
0.273	0.434097	0.45205	0.448251
0.276	0.427763	0.454501	0.446294
0.279	0.428868	0.455868	0.437893
0.282	0.426789	0.433541	0.453305
0.285	0.430713	0.446084	0.433754
0.288	0.431949	0.444886	0.450829
0.291	0.424342	0.45026	0.447409
0.294	0.429889	0.447268	0.44935
0.297	0.429892	0.447066	0.448197
0.3	0.424784	0.449636	0.444706
0.303	0.42192	0.441969	0.45155
0.306	0.438873	0.452664	0.436749
0.309	0.439302	0.448087	0.442186
0.312	0.421467	0.455054	0.441186
0.315	0.420762	0.450136	0.436728
0.318	0.436379	0.452283	0.440443
0.321	0.413132	0.451565	0.449952
0.324	0.44293	0.44185	0.44786
0.327	0.424132	0.453692	0.435442
0.33	0.427938	0.457268	0.442264
0.333	0.421338	0.440261	0.42999
0.336	0.428514	0.447331	0.438859
0.339	0.432057	0.446093	0.446424
0.342	0.434937	0.444226	0.44982
0.345	0.424386	0.450571	0.446338
0.348	0.425972	0.450551	0.438761
0.351	0.430995	0.438114	0.444398
0.354	0.424095	0.450988	0.435771
0.357	0.426523	0.439081	0.442532
0.36	0.420824	0.445691	0.443856
0.363	0.429848	0.447367	0.439574
0.366	0.429525	0.449067	0.436671
0.369	0.422345	0.432918	0.446549
0.372	0.417065	0.435434	0.448955
0.375	0.426742	0.437326	0.431636
0.378	0.431454	0.447723	0.438505
0.381	0.427228	0.442749	0.450544
0.384	0.421068	0.452562	0.448653
0.387	0.422388	0.431843	0.44033
0.39	0.42087	0.442462	0.432052
0.393	0.41854	0.435631	0.436489
0.396	0.425716	0.451302	0.443527
0.399	0.417934	0.436918	0.440369
0.402	0.425536	0.435496	0.43511
0.405	0.424778	0.437506	0.430175
0.408	0.426191	0.437962	0.434171
0.411	0.412469	0.439148	0.438686
0.414	0.417348	0.440605	0.438555
0.417	0.409223	0.441469	0.432074
0.42	0.423927	0.445827	0.442316
0.423	0.425423	0.451691	0.432844
0.426	0.418001	0.435586	0.43557
0.429	0.418201	0.436231	0.436482
0.432	0.428503	0.434425	0.439078
0.435	0.421979	0.457069	0.438899
0.438	0.413222	0.440484	0.444676
0.441	0.417625	0.444862	0.431037
0.444	0.427625	0.446128	0.433889
0.447	0.418647	0.433056	0.431322
0.45	0.409077	0.435457	0.434288
0.453	0.406124	0.435718	0.425534
0.456	0.406732	0.454941	0.435455
0.459	0.414768	0.437937	0.432459
0.462	0.413658	0.438106	0.435837
0.465	0.414882	0.449776	0.444527
0.468	0.41727	0.440583	0.438374
0.471	0.421632	0.423958	0.436198
0.474	0.407943	0.436482	0.442353
0.477	0.411612	0.438086	0.44071
0.48	0.417543	0.448688	0.43244
0.483	0.420934	0.433394	0.438372
0.486	0.406663	0.437838	0.433266
0.489	0.408855	0.435037	0.439814
0.492	0.405042	0.435468	0.436443
0.495	0.403445	0.435258	0.425791
0.498	0.414731	0.448192	0.421989
0.501	0.404908	0.440136	0.421466
0.504	0.405477	0.43107	0.43228
0.507	0.40075	0.440855	0.428905
0.51	0.419177	0.426942	0.436417
0.513	0.407356	0.43616	0.428224
0.516	0.410308	0.437947	0.433823
0.519	0.407088	0.439112	0.432774
0.522	0.411689	0.430057	0.427709
0.525	0.410459	0.441294	0.426083
0.528	0.405728	0.425874	0.428426
0.531	0.402709	0.431995	0.440487
0.534	0.404315	0.427609	0.43756
0.537	0.419248	0.434497	0.420218
0.54	0.413468	0.435023	0.422176
0.543	0.406235	0.432126	0.423819
0.546	0.405636	0.434193	0.429724
0.549	0.408019	0.421632	0.421764
0.552	0.402172	0.436567	0.426364
0.555	0.405139	0.438281	0.421121
0.558	0.405791	0.426081	0.424763
0.561	0.405481	0.434219	0.426746
0.564	0.4106	0.433093	0.426305
0.567	0.411407	0.446218	0.429936
0.57	0.402089	0.426747	0.429275
0.573	0.401397	0.436277	0.425441
0.576	0.408538	0.431503	0.42338
0.579	0.399761	0.439109	0.429172
0.582	0.404922	0.43521	0.436663
0.585	0.414725	0.433964	0.435387
0.588	0.416463	0.434125	0.415146
0.591	0.406546	0.437385	0.439307
0.594	0.40774	0.428053	0.418529
0.597	0.39809	0.442431	0.439345
0.6	0.402676	0.416229	0.421288
0.603	0.407697	0.437121	0.427881
0.606	0.406816	0.420367	0.431921
0.609	0.400861	0.430986	0.420196
0.612	0.409355	0.429519	0.415697
0.615	0.401081	0.42772	0.423202
0.618	0.410694	0.430738	0.426276
0.621	0.404678	0.434503	0.414876
0.624	0.415362	0.429785	0.42753
0.627	0.413268	0.43008	0.420343
0.63	0.401205	0.431288	0.424829
0.633	0.400934	0.427091	0.428363
0.636	0.400918	0.431128	0.418157
0.639	0.408723	0.424935	0.413855
0.642	0.392009	0.430015	0.413049
0.645	0.403906	0.433464	0.435095
0.648	0.392796	0.436158	0.419083
0.651	0.396886	0.414967	0.420911
0.654	0.385959	0.439301	0.426186
0.657	0.4	0.422985	0.411815
0.66	0.401986	0.41553	0.423752
0.663	0.405587	0.433545	0.418006
0.666	0.393355	0.418896	0.41968
0.669	0.405959	0.428556	0.427305
0.672	0.40133	0.424206	0.424289
0.675	0.391269	0.420421	0.414141
0.678	0.392276	0.430349	0.420338
0.681	0.387692	0.418398	0.41542
0.684	0.394799	0.425976	0.424828
0.687	0.390412	0.427956	0.417717
0.69	0.386332	0.423965	0.418212
0.693	0.392745	0.425825	0.419992
0.696	0.403711	0.434776	0.41945
0.699	0.388068	0.415682	0.42066
0.702	0.392005	0.416356	0.40701
0.705	0.38597	0.421562	0.423428
0.708	0.389819	0.42928	0.407979
0.711	0.392104	0.42331	0.406004
0.714	0.393909	0.416346	0.423341
0.717	0.393643	0.420446	0.408034
0.72	0.394534	0.424339	0.430029
0.723	0.396214	0.425085	0.413494
0.726	0.399244	0.426192	0.415923
0.729	0.399909	0.41972	0.419565
0.732	0.405697	0.411803	0.416373
0.735	0.382965	0.418662	0.415615
0.738	0.387696	0.424176	0.411714
0.741	0.403018	0.418717	0.412756
0.744	0.391637	0.419723	0.423813
0.747	0.386117	0.426539	0.420901
0.75	0.389074	0.421467	0.417599
0.753	0.394096	0.426689	0.412683
0.756	0.391843	0.427799	0.42617
0.759	0.386088	0.417544	0.407366
0.762	0.404952	0.42045	0.420316
0.765	0.394356	0.416484	0.417909
0.768	0.395723	0.426836	0.41575
0.771	0.38004	0.419949	0.416691
0.774	0.390971	0.414208	0.422468
0.777	0.397923	0.43149	0.426412
0.78	0.380575	0.42206	0.415192
0.783	0.401325	0.414551	0.404959
0.786	0.390132	0.418265	0.415091
0.789	0.396096	0.410426	0.413282
0.792	0.386727	0.424077	0.428161
0.795	0.398145	0.433667	0.416539
0.798	0.389759	0.42539	0.419453
0.801	0.386709	0.418803	0.407167
0.804	0.382243	0.422297	0.428513
0.807	0.389868	0.416816	0.411951
0.81	0.382138	0.413228	0.413125
0.813	0.386454	0.422496	0.413514
0.816	0.389009	0.407363	0.402257
0.819	0.388953	0.424565	0.413075
0.822	0.399737	0.427357	0.41461
0.825	0.391012	0.410582	0.406612
0.828	0.390051	0.416864	0.42794
0.831	0.385529	0.418863	0.416838
0.834	0.3956	0.412418	0.408293
0.837	0.392901	0.418672	0.413179
0.84	0.392391	0.418197	0.404429
0.843	0.388292	0.424343	0.410602
0.846	0.391175	0.409534	0.413542
0.849	0.400036	0.409843	0.407303
0.852	0.389964	0.412622	0.407441
0.855	0.384534	0.419226	0.410925
0.858	0.393297	0.425807	0.409394
0.861	0.384584	0.406059	0.411327
0.864	0.382697	0.41393	0.414026
0.867	0.389562	0.435824	0.406682
0.87	0.386764	0.414551	0.400148
0.873	0.38105	0.411249	0.400283
0.876	0.392013	0.419211	0.412979
0.879	0.382111	0.421873	0.424909
0.882	0.379228	0.411533	0.40555
0.885	0.377385	0.402102	0.403039
0.888	0.385533	0.405153	0.408851
0.891	0.377919	0.404716	0.412416
0.894	0.389799	0.423874	0.416737
0.897	0.387142	0.419088	0.402724
0.9	0.371185	0.420961	0.402025
0.903	0.387516	0.415627	0.403216
0.906	0.384901	0.416444	0.405486
0.909	0.382429	0.412867	0.411858
0.912	0.380702	0.41799	0.410642
0.915	0.38862	0.403542	0.403416
0.918	0.37651	0.407722	0.412083
0.921	0.37541	0.410425	0.411105
0.924	0.388824	0.409234	0.409408
0.927	0.389522	0.412965	0.412937
0.93	0.395161	0.412389	0.400025
0.933	0.381076	0.401665	0.409512
0.936	0.378159	0.419868	0.402104
0.939	0.379841	0.41	0.405595
0.942	0.372106	0.405974	0.413999
0.945	0.379857	0.409671	0.401168
0.948	0.372539	0.414507	0.408265
0.951	0.375096	0.414301	0.408953
0.954	0.377174	0.404414	0.403171
0.957	0.365139	0.416061	0.401366
0.96	0.364865	0.408702	0.415506
0.963	0.398127	0.411538	0.403505
0.966	0.368999	0.40848	0.407616
0.969	0.378641	0.413696	0.412413
0.972	0.368639	0.415866	0.397224
0.975	0.376984	0.402375	0.400434
0.978	0.384628	0.404163	0.394019
0.981	0.379049	0.418176	0.389783
0.984	0.376718	0.415165	0.401136
0.987	0.369843	0.421488	0.405118
0.99	0.378457	0.404372	0.400904
0.993	0.388616	0.418838	0.400625
0.996	0.381667	0.402736	0.404343
0.999	0.377149	0.406783	0.396368
1.002	0.383676	0.418115	0.407422
1.005	0.370474	0.409596	0.402703
1.008	0.389953	0.407995	0.399879
1.011	0.385141	0.409965	0.406235
1.014	0.371615	0.407801	0.398999
1.017	0.382416	0.398639	0.39159
1.02	0.374504	0.41163	0.409357
1.023	0.381249	0.406288	0.408402
1.026	0.393297	0.405597	0.394556
1.029	0.379796	0.411335	0.403218
1.032	0.381862	0.412237	0.407238
1.035	0.373685	0.416236	0.402814
1.038	0.37123	0.415278	0.405766
1.041	0.370752	0.408887	0.404015
1.044	0.391208	0.41278	0.40787
1.047	0.378717	0.410353	0.405058
1.05	0.380402	0.408693	0.403191
1.053	0.383639	0.404343	0.401807
1.056	0.380352	0.404927	0.399528
1.059	0.370587	0.405336	0.398551
1.062	0.36833	0.41201	0.399275
1.065	0.383873	0.393089	0.395233
1.068	0.376972	0.403157	0.402591
1.071	0.368442	0.399411	0.396618
1.074	0.379132	0.392392	0.41094
1.077	0.385129	0.414293	0.393184
1.08	0.377204	0.405574	0.396462
1.083	0.368977	0.412077	0.399548
1.086	0.370097	0.400575	0.401296
1.089	0.362328	0.412471	0.395321
1.092	0.377494	0.400682	0.399968
1.095	0.371894	0.401897	0.402766
1.098	0.365872	0.402659	0.405536
1.101	0.365957	0.397935	0.387321
1.104	0.373016	0.400865	0.389686
1.107	0.365761	0.400998	0.394978
1.11	0.374863	0.400947	0.414488
1.113	0.379901	0.397248	0.393526
1.116	0.370323	0.409987	0.388055
1.119	0.38124	0.405927	0.393701
1.122	0.367816	0.40467	0.390462
1.125	0.384301	0.394258	0.40109
1.128	0.382252	0.407572	0.396346
1.131	0.368731	0.408025	0.397402
1.134	0.372929	0.388185	0.387851
1.137	0.370273	0.412401	0.397513
1.14	0.385608	0.394508	0.405517
1.143	0.361515	0.40599	0.404584
1.146	0.374517	0.41113	0.386384
1.149	0.382564	0.419797	0.383938
1.152	0.364594	0.392215	0.406132
1.155	0.375079	0.398178	0.402506
1.158	0.370695	0.402907	0.398118
1.161	0.376793	0.407504	0.384271
1.164	0.370814	0.402283	0.396679
1.167	0.366343	0.400231	0.39805
1.17	0.369803	0.402988	0.401604
1.173	0.365653	0.402759	0.391301
1.176	0.381355	0.392444	0.38083
1.179	0.354006	0.386492	0.395034
1.182	0.374276	0.409696	0.396557
1.185	0.360844	0.392621	0.399863
1.188	0.374445	0.404785	0.39971
1.191	0.363705	0.388824	0.396517
1.194	0.357937	0.401075	0.392786
1.197	0.368755	0.399719	0.385783
1.2	0.367416	0.398299	0.388718
1.203	0.368286	0.399043	0.400219
1.206	0.36167	0.380478	0.389281
1.209	0.361441	0.390234	0.399365
1.212	0.370972	0.395283	0.403758
1.215	0.374128	0.395929	0.39262
1.218	0.360621	0.391761	0.391673
1.221	0.361292	0.401605	0.388428
1.224	0.3711	0.398609	0.394876
1.227	0.377673	0.391145	0.388163
1.23	0.365338	0.406635	0.385092
1.233	0.362606	0.396352	0.389351
1.236	0.381898	0.393052	0.381733
1.239	0.36213	0.396471	0.405111
1.242	0.361459	0.401334	0.396573
1.245	0.369366	0.395103	0.389177
1.248	0.375488	0.396346	0.395791
1.251	0.36974	0.407089	0.388915
1.254	0.371343	0.401912	0.392746
1.257	0.357807	0.393932	0.396795
1.26	0.359222	0.393499	0.396693
1.263	0.363932	0.386189	0.390436
1.266	0.377105	0.393806	0.395642
1.269	0.358192	0.399424	0.402661
1.272	0.359309	0.399538	0.381192
1.275	0.354323	0.397755	0.384979
1.278	0.366295	0.395927	0.393543
1.281	0.36465	0.393065	0.392451
1.284	0.35586	0.387849	0.39063
1.287	0.353764	0.392393	0.385717
1.29	0.368993	0.397633	0.400604
1.293	0.358768	0.397779	0.383809
1.296	0.355075	0.39094	0.385305
1.299	0.359022	0.406142	0.390004
1.302	0.36638	0.385483	0.398483
1.305	0.364277	0.399777	0.386108
1.308	0.37331	0.402218	0.393579
1.311	0.352727	0.386955	0.392836
1.314	0.36593	0.392077	0.382404
1.317	0.38519	0.397276	0.390181
1.32	0.358161	0.401294	0.383837
1.323	0.350443	0.39672	0.382839
1.326	0.367461	0.384094	0.391516
1.329	0.360777	0.398205	0.380873
1.332	0.363241	0.38798	0.390777
1.335	0.354247	0.384892	0.387999
1.338	0.352664	0.397294	0.38256
1.341	0.369918	0.392712	0.388489
1.344	0.368309	0.380471	0.388427
1.347	0.376135	0.39148	0.385841
1.35	0.354684	0.393628	0.400813
1.353	0.358926	0.400366	0.382717
1.356	0.370008	0.389606	0.383663
1.359	0.351669	0.389566	0.387065
1.362	0.354531	0.393668	0.374337
1.365	0.364215	0.396514	0.376739
1.368	0.359049	0.393308	0.389094
1.371	0.355291	0.390512	0.391154
1.374	0.350961	0.385436	0.384007
1.377	0.360018	0.401004	0.385031
1.38	0.371522	0.396162	0.378322
1.383	0.354644	0.391983	0.382043
1.386	0.360233	0.397204	0.386315
1.389	0.357403	0.395489	0.369245
1.392	0.353443	0.402535	0.379006
1.395	0.35098	0.399386	0.387547
1.398	0.356204	0.390204	0.396004
1.401	0.356834	0.387817	0.388093
1.404	0.358711	0.401133	0.387701
1.407	0.353953	0.392754	0.384756
1.41	0.356187	0.386175	0.395677
1.413	0.362938	0.389557	0.382426
1.416	0.360103	0.396859	0.38384
1.419	0.357574	0.393673	0.385
1.422	0.35219	0.382694	0.378276
1.425	0.357901	0.394177	0.389876
1.428	0.366543	0.395384	0.383152
1.431	0.362786	0.392599	0.386966
1.434	0.368708	0.378834	0.389552
1.437	0.356519	0.396355	0.384661
1.44	0.360775	0.391581	0.394081
1.443	0.358412	0.391447	0.385986
1.446	0.364762	0.393021	0.373192
1.449	0.363687	0.406277	0.362733
1.452	0.351363	0.379964	0.375009
1.455	0.342935	0.396542	0.385353
1.458	0.352945	0.395184	0.382205
1.461	0.361644	0.388374	0.382509
1.464	0.366899	0.391142	0.389962
1.467	0.364142	0.400406	0.388842
1.47	0.362409	0.389696	0.384993
1.473	0.363771	0.388195	0.378422
1.476	0.357518	0.381317	0.381277
1.479	0.349285	0.381933	0.393119
1.482	0.348851	0.385214	0.388408
1.485	0.356983	0.386389	0.385143
1.488	0.360915	0.394548	0.376737
1.491	0.357895	0.392869	0.393341
1.494	0.356964	0.380639	0.380029
1.497	0.35445	0.390165	0.377224
1.5	0.359671	0.395927	0.391731
1.503	0.362153	0.38526	0.379479
1.506	0.352051	0.387608	0.389772
1.509	0.343441	0.396468	0.374161
1.512	0.354739	0.370588	0.393577
1.515	0.360682	0.387604	0.378339
1.518	0.347521	0.387615	0.384813
1.521	0.349464	0.388869	0.392282
1.524	0.339738	0.387632	0.387315
1.527	0.359608	0.393051	0.38132
1.53	0.351956	0.387559	0.39197
1.533	0.36716	0.40046	0.382617
1.536	0.363865	0.389802	0.386672
1.539	0.355674	0.396213	0.388339
1.542	0.353557	0.380223	0.388331
1.545	0.359558	0.378481	0.388528
1.548	0.359797	0.38435	0.377502
1.551	0.338585	0.389241	0.379565
1.554	0.343054	0.392808	0.39221
1.557	0.350974	0.392739	0.375466
1.56	0.354956	0.389292	0.372889
1.563	0.353158	0.393931	0.381849
1.566	0.351289	0.398367	0.39075
1.569	0.359031	0.378144	0.396679
1.572	0.352855	0.379931	0.377836
1.575	0.347312	0.373702	0.362988
1.578	0.352249	0.383022	0.381927
1.581	0.355826	0.375837	0.380967
1.584	0.352461	0.382495	0.374912
1.587	0.336887	0.379806	0.369827
1.59	0.37278	0.389031	0.380243
1.593	0.35079	0.392772	0.379314
1.596	0.356946	0.390014	0.375982
1.599	0.346262	0.387042	0.372013
1.602	0.348414	0.394601	0.376827
1.605	0.350389	0.385224	0.387968
1.608	0.356784	0.388775	0.383385
1.611	0.359979	0.393641	0.363981
1.614	0.352549	0.373896	0.379671
1.617	0.358152	0.382964	0.388058
1.62	0.349425	0.380676	0.376653
1.623	0.346866	0.390863	0.388522
1.626	0.36008	0.382584	0.386905
1.629	0.344768	0.381396	0.376437
1.632	0.357718	0.380669	0.389187
1.635	0.355249	0.388969	0.366556
1.638	0.362034	0.381801	0.368479
1.641	0.345163	0.379728	0.386062
1.644	0.347606	0.36776	0.372539
1.647	0.361333	0.389103	0.379465
1.65	0.344905	0.386609	0.37804
1.653	0.349586	0.391129	0.377722
1.656	0.351275	0.380184	0.373111
1.659	0.352231	0.380878	0.37363
1.662	0.346483	0.380957	0.371527
1.665	0.35474	0.390673	0.378596
1.668	0.343359	0.375842	0.38496
1.671	0.352848	0.383114	0.381032
1.674	0.342981	0.384476	0.366118
1.677	0.344681	0.37692	0.380699
1.68	0.351986	0.381654	0.378004
1.683	0.340169	0.382267	0.358475
1.686	0.350433	0.377726	0.358976
1.689	0.355816	0.383456	0.369684
1.692	0.343025	0.391368	0.387619
1.695	0.350305	0.388012	0.371593
1.698	0.342726	0.386025	0.376366
1.701	0.343168	0.371418	0.374369
1.704	0.343163	0.376029	0.3659
1.707	0.341463	0.370814	0.366929
1.71	0.355502	0.378378	0.374132
1.713	0.340956	0.380401	0.378665
1.716	0.348702	0.38928	0.377045
1.719	0.339968	0.36543	0.384519
1.722	0.345007	0.374554	0.363891
1.725	0.344555	0.371917	0.367231
1.728	0.333964	0.374978	0.364058
1.731	0.33835	0.374305	0.374474
1.734	0.36138	0.376089	0.370828
1.737	0.345534	0.390437	0.373386
1.74	0.343502	0.380275	0.371301
1.743	0.34178	0.373818	0.367116
1.746	0.346337	0.378886	0.383555
1.749	0.336049	0.379854	0.364902
1.752	0.336719	0.36726	0.368087
1.755	0.341095	0.380534	0.364444
1.758	0.349141	0.371422	0.378818
1.761	0.343611	0.366961	0.368007
1.764	0.348856	0.366593	0.367381
1.767	0.341554	0.377369	0.37233
1.77	0.343883	0.395272	0.361001
1.773	0.346222	0.365833	0.359331
1.776	0.332221	0.376019	0.377969
1.779	0.352414	0.381036	0.370546
1.782	0.333542	0.380744	0.365477
1.785	0.344102	0.378358	0.368469
1.788	0.341927	0.382988	0.370225
1.791	0.338912	0.382721	0.364582
1.794	0.32965	0.377128	0.376227
1.797	0.347914	0.37956	0.363583
1.8	0.337058	0.38307	0.351855
1.803	0.346911	0.377969	0.373334
1.806	0.337601	0.382186	0.354203
1.809	0.33866	0.379115	0.374283
1.812	0.346311	0.375813	0.36567
1.815	0.338402	0.383646	0.374025
1.818	0.35009	0.377611	0.359654
1.821	0.354061	0.361698	0.371264
1.824	0.330698	0.363537	0.375781
1.827	0.327094	0.377558	0.366792
1.83	0.338444	0.379326	0.365551
1.833	0.339866	0.379707	0.366024
1.836	0.345621	0.386173	0.357046
1.839	0.352362	0.365078	0.36477
1.842	0.340305	0.381904	0.375842
1.845	0.33401	0.385872	0.371014
1.848	0.321977	0.375469	0.369218
1.851	0.339255	0.377	0.364603
1.854	0.33664	0.37785	0.376295
1.857	0.347857	0.371456	0.37466
1.86	0.335612	0.383147	0.371598
1.863	0.333062	0.377364	0.370275
1.866	0.338393	0.388289	0.375234
1.869	0.336406	0.364494	0.373543
1.872	0.336381	0.3651	0.364451
1.875	0.336887	0.370969	0.360803
1.878	0.337871	0.376679	0.373012
1.881	0.347485	0.374654	0.363901
1.884	0.336248	0.372585	0.377315
1.887	0.338057	0.388707	0.369408
1.89	0.340739	0.381504	0.374717
1.893	0.341234	0.378275	0.366169
1.896	0.337547	0.381707	0.369167
1.899	0.33832	0.374891	0.381199
1.902	0.343055	0.366805	0.367663
1.905	0.317317	0.37222	0.371935
1.908	0.332742	0.370721	0.385882
1.911	0.35049	0.369221	0.379953
1.914	0.330224	0.370171	0.365805
1.917	0.330203	0.375462	0.377421
1.92	0.326081	0.383913	0.370346
1.923	0.338562	0.373334	0.361683
1.926	0.345991	0.369831	0.373609
1.929	0.319507	0.372203	0.369374
1.932	0.348353	0.392732	0.369057
1.935	0.337456	0.377456	0.359182
1.938	0.340759	0.372109	0.374345
1.941	0.330147	0.374429	0.367005
1.944	0.329981	0.364506	0.364721
1.947	0.343518	0.366212	0.354604
1.95	0.328052	0.381269	0.35968
1.953	0.341863	0.373128	0.366742
1.956	0.339057	0.373023	0.372796
1.959	0.338866	0.360871	0.374536
1.962	0.333366	0.375476	0.360509
1.965	0.339357	0.383602	0.373843
1.968	0.341471	0.363604	0.372724
1.971	0.338614	0.385667	0.356864
1.974	0.33949	0.364299	0.353889
1.977	0.34241	0.35939	0.370431
1.98	0.334891	0.362105	0.347247
1.983	0.345014	0.353163	0.371214
1.986	0.342671	0.379174	0.36555
1.989	0.340064	0.357875	0.363715
1.992	0.341889	0.381865	0.359664
1.995	0.33914	0.3741	0.357642
1.998	0.332023	0.377925	0.356929
2.001	0.334094	0.376153	0.363866
2.004	0.330819	0.371821	0.365554
2.007	0.3419	0.37191	0.362092
2.01	0.339059	0.371797	0.367212
2.013	0.327706	0.382926	0.366674
2.016	0.335287	0.369852	0.354871
2.019	0.339565	0.369	0.361675
2.022	0.335562	0.371474	0.367543
2.025	0.335183	0.375013	0.367757
2.028	0.32956	0.376916	0.367812
2.031	0.332014	0.359651	0.363527
2.034	0.338603	0.373379	0.367885
2.037	0.335996	0.368085	0.350157
2.04	0.343933	0.362312	0.351229
2.043	0.329464	0.35945	0.364333
2.046	0.328021	0.378653	0.361339
2.049	0.340167	0.367417	0.350957
2.052	0.34413	0.371204	0.34858
2.055	0.322303	0.364645	0.358694
2.058	0.34233	0.364414	0.353835
2.061	0.338633	0.356665	0.361104
2.064	0.328276	0.369965	0.370083
2.067	0.324473	0.371155	0.354762
2.07	0.329823	0.37331	0.368236
2.073	0.330816	0.365253	0.360303
2.076	0.336197	0.370153	0.352332
2.079	0.341763	0.370356	0.360949
2.082	0.33912	0.364024	0.358223
2.085	0.325963	0.378055	0.361412
2.088	0.337924	0.368225	0.372375
2.091	0.330142	0.377885	0.349436
2.094	0.333244	0.367736	0.358378
2.097	0.322745	0.387246	0.353629
2.1	0.329899	0.351615	0.372056
2.103	0.328903	0.367185	0.35506
2.106	0.331013	0.362229	0.366774
2.109	0.336614	0.362828	0.365699
2.112	0.33235	0.382568	0.374847
2.115	0.347625	0.36675	0.35325
2.118	0.338298	0.364047	0.353577
2.121	0.337474	0.362812	0.361107
2.124	0.33468	0.36324	0.367634
2.127	0.324942	0.367332	0.362466
2.13	0.327952	0.37106	0.354551
2.133	0.329114	0.37069	0.361132
2.136	0.325669	0.361349	0.380801
2.139	0.320561	0.369517	0.351613
2.142	0.319201	0.372365	0.353818
2.145	0.337201	0.372397	0.364429
2.148	0.329319	0.368476	0.349438
2.151	0.325492	0.367798	0.351818
2.154	0.332822	0.362232	0.359319
2.157	0.31444	0.359781	0.360631
2.16	0.321349	0.368402	0.365792
2.163	0.336612	0.376087	0.362966
2.166	0.327688	0.354301	0.350906
2.169	0.324362	0.37865	0.358035
2.172	0.342629	0.362088	0.355388
2.175	0.328724	0.368607	0.358328
2.178	0.344067	0.36518	0.357985
2.181	0.325828	0.363788	0.3557
2.184	0.32283	0.361256	0.355455
2.187	0.343217	0.37325	0.360134
2.19	0.3366	0.368507	0.365812
2.193	0.32627	0.34785	0.339219
2.196	0.330564	0.368252	0.353269
2.199	0.329938	0.360213	0.365502
2.202	0.328288	0.356283	0.346508
2.205	0.330349	0.356706	0.366282
2.208	0.338816	0.363212	0.363634
2.211	0.325818	0.368615	0.36105
2.214	0.321781	0.353636	0.345426
2.217	0.330742	0.367756	0.36081
2.22	0.335428	0.35983	0.353617
2.223	0.336334	0.368283	0.372005
2.226	0.341406	0.363927	0.356449
2.229	0.331209	0.361038	0.355283
2.232	0.334291	0.370522	0.368182
2.235	0.330034	0.358068	0.361686
2.238	0.329141	0.366536	0.355074
2.241	0.333573	0.365417	0.356622
2.244	0.338054	0.354322	0.349877
2.247	0.327432	0.36136	0.381577
2.25	0.323966	0.359364	0.356172
2.253	0.331212	0.369709	0.348834
2.256	0.332014	0.370368	0.365161
2.259	0.31512	0.381187	0.374588
2.262	0.317965	0.37169	0.345599
2.265	0.330801	0.352102	0.357421
2.268	0.323001	0.365137	0.357796
2.271	0.319427	0.364066	0.358148
2.274	0.324958	0.360144	0.369399
2.277	0.328428	0.367763	0.346416
2.28	0.33287	0.372342	0.346381
2.283	0.317473	0.356815	0.36814
2.286	0.340323	0.359459	0.362936
2.289	0.329358	0.375851	0.364738
2.292	0.34099	0.361814	0.352019
2.295	0.327668	0.350244	0.35353
2.298	0.3207	0.350315	0.357131
2.301	0.325025	0.372666	0.355527
2.304	0.343126	0.377944	0.361432
2.307	0.33877	0.362952	0.36068
2.31	0.321115	0.360617	0.353825
2.313	0.32844	0.363007	0.34822
2.316	0.324692	0.355851	0.358953
2.319	0.33557	0.36006	0.344355
2.322	0.325406	0.37232	0.341087
2.325	0.315011	0.372022	0.364624
2.328	0.327599	0.364427	0.337366
2.331	0.325851	0.35623	0.350512
2.334	0.329043	0.353152	0.35986
2.337	0.331009	0.358484	0.341986
2.34	0.319217	0.368503	0.33711
2.343	0.328355	0.370614	0.351217
2.346	0.326503	0.354557	0.343602
2.349	0.343414	0.355049	0.353487
2.352	0.335349	0.364314	0.372331
2.355	0.321806	0.381708	0.353647
2.358	0.320151	0.367004	0.355771
2.361	0.310245	0.360858	0.348895
2.364	0.326462	0.356683	0.355569
2.367	0.33973	0.348769	0.337241
2.37	0.328002	0.365894	0.344788
2.373	0.329652	0.370372	0.375166
2.376	0.31059	0.365012	0.351031
2.379	0.317565	0.35684	0.346443
2.382	0.328886	0.364579	0.348704
2.385	0.330391	0.355319	0.350341
2.388	0.315233	0.37133	0.355296
2.391	0.33469	0.361295	0.354582
2.394	0.330894	0.353681	0.342532
2.397	0.314452	0.374519	0.350233
2.4	0.31809	0.369919	0.354745
2.403	0.332279	0.365649	0.348771
2.406	0.317378	0.342984	0.341652
2.409	0.33121	0.364216	0.349828
2.412	0.328843	0.357401	0.357742
2.415	0.32191	0.362542	0.361264
2.418	0.32175	0.379026	0.340857
2.421	0.317214	0.359645	0.359
2.424	0.324528	0.353636	0.361587
2.427	0.320524	0.361438	0.359016
2.43	0.32515	0.361996	0.346667
2.433	0.320088	0.367405	0.354252
2.436	0.338846	0.346682	0.355792
2.439	0.326166	0.372309	0.352324
2.442	0.324959	0.353845	0.350246
2.445	0.335523	0.366252	0.335496
2.448	0.323784	0.36831	0.34264
2.451	0.332211	0.375352	0.354209
2.454	0.327177	0.366872	0.3476
2.457	0.342442	0.353061	0.347024
2.46	0.327377	0.353397	0.365356
2.463	0.325802	0.368756	0.354347
2.466	0.330132	0.366231	0.343236
2.469	0.339739	0.362118	0.357714
2.472	0.334027	0.364333	0.353829
2.475	0.332278	0.364187	0.36054
2.478	0.324426	0.375836	0.370777
2.481	0.322967	0.356616	0.3455
2.484	0.323661	0.370841	0.367625
2.487	0.318458	0.345828	0.357995
2.49	0.327565	0.361981	0.339927
2.493	0.309202	0.360639	0.348155
2.496	0.329249	0.363519	0.353667
2.499	0.347505	0.373061	0.357296
2.502	0.313945	0.362712	0.337744
2.505	0.329678	0.375205	0.3467
2.508	0.321045	0.359325	0.354204
2.511	0.324705	0.360317	0.35905
2.514	0.33323	0.365576	0.343748
2.517	0.307556	0.361188	0.359392
2.52	0.311188	0.3576	0.355945
2.523	0.32428	0.361318	0.363777
2.526	0.314166	0.34332	0.352459
2.529	0.333496	0.351294	0.352933
2.532	0.317715	0.366975	0.359748
2.535	0.323088	0.352574	0.350538
2.538	0.317592	0.366187	0.357142
2.541	0.337802	0.366023	0.347638
2.544	0.324073	0.354782	0.361162
2.547	0.311941	0.347863	0.360554
2.55	0.327333	0.361946	0.357592
2.553	0.314283	0.382877	0.360065
2.556	0.325351	0.355826	0.352685
2.559	0.327909	0.352685	0.328828
2.562	0.321458	0.359085	0.348794
2.565	0.307898	0.360047	0.342001
2.568	0.323159	0.358403	0.358907
2.571	0.316317	0.367391	0.350789
2.574	0.317356	0.357179	0.361126
2.577	0.301445	0.354714	0.359321
2.58	0.329731	0.36297	0.343589
2.583	0.333236	0.37961	0.349995
2.586	0.330433	0.367011	0.334213
2.589	0.323318	0.360814	0.353824
2.592	0.329875	0.357065	0.339353
2.595	0.317218	0.367045	0.344246
2.598	0.325494	0.357554	0.344963
2.601	0.32909	0.354794	0.337347
2.604	0.322899	0.356229	0.369831
2.607	0.310322	0.353231	0.363502
2.61	0.320085	0.346582	0.359095
2.613	0.342916	0.363034	0.353367
2.616	0.316895	0.348875	0.345551
2.619	0.33244	0.372737	0.355198
2.622	0.317268	0.359067	0.347645
2.625	0.318038	0.361619	0.343326
2.628	0.334899	0.354919	0.347433
2.631	0.314249	0.350273	0.345719
2.634	0.315726	0.36865	0.355753
2.637	0.325305	0.349248	0.349648
2.64	0.313583	0.364521	0.342954
2.643	0.313341	0.340248	0.3421
2.646	0.313335	0.347519	0.335009
2.649	0.313569	0.345882	0.351449
2.652	0.318476	0.351676	0.345724
2.655	0.318502	0.352685	0.342592
2.658	0.323426	0.356082	0.343862
2.661	0.312507	0.361695	0.353544
2.664	0.323587	0.365313	0.346352
2.667	0.31929	0.357676	0.333458
2.67	0.330828	0.359438	0.349925
2.673	0.324036	0.357831	0.339303
2.676	0.314647	0.347796	0.344333
2.679	0.312835	0.35194	0.337425
2.682	0.313541	0.356623	0.343149
2.685	0.325092	0.349444	0.349197
2.688	0.318925	0.354785	0.356406
2.691	0.312476	0.353818	0.349673
2.694	0.316467	0.358347	0.353775
2.697	0.319249	0.346183	0.343863
2.7	0.31139	0.339451	0.33917
2.703	0.294936	0.351392	0.350207
2.706	0.310155	0.352907	0.340992
2.709	0.322986	0.355	0.323249
2.712	0.308169	0.361738	0.343196
2.715	0.317673	0.350343	0.347697
2.718	0.309851	0.340084	0.341161
2.721	0.312562	0.355656	0.338999
2.724	0.320541	0.352016	0.32925
2.727	0.318326	0.348629	0.347699
2.73	0.305132	0.355027	0.336916
2.733	0.307594	0.348506	0.330039
2.736	0.310416	0.352637	0.355219
2.739	0.310849	0.360446	0.344337
2.742	0.307403	0.36036	0.333644
2.745	0.320147	0.360885	0.337866
2.748	0.295555	0.34777	0.338494
2.751	0.307631	0.357649	0.343904
2.754	0.305073	0.344118	0.342068
2.757	0.316711	0.345624	0.313943
2.76	0.311891	0.352206	0.34628
2.763	0.318535	0.348631	0.338604
2.766	0.314192	0.355775	0.337445
2.769	0.316643	0.350877	0.331951
2.772	0.317851	0.345026	0.340128
2.775	0.305732	0.375241	0.343022
2.778	0.310002	0.35405	0.337123
2.781	0.320928	0.336245	0.349866
2.784	0.313897	0.349409	0.334432
2.787	0.331312	0.345685	0.33974
2.79	0.31273	0.342849	0.337802
2.793	0.310643	0.343099	0.335511
2.796	0.312024	0.350837	0.351249
2.799	0.315593	0.342069	0.33817
2.802	0.305423	0.348966	0.344106
2.805	0.294301	0.357269	0.33588
2.808	0.302578	0.360882	0.329475
2.811	0.321928	0.353622	0.333834
2.814	0.315712	0.350771	0.330732
2.817	0.310946	0.348404	0.349163
2.82	0.32523	0.34811	0.350737
2.823	0.313853	0.339146	0.342042
2.826	0.31733	0.357527	0.34954
2.829	0.308692	0.34987	0.331745
2.832	0.313825	0.348236	0.323982
2.835	0.326238	0.347774	0.352312
2.838	0.308478	0.344514	0.335625
2.841	0.311388	0.349708	0.340113
2.844	0.311297	0.343344	0.350106
2.847	0.32064	0.337094	0.344147
2.85	0.321429	0.330122	0.35106
2.853	0.321022	0.3486	0.343064
2.856	0.328292	0.35706	0.331686
2.859	0.321989	0.339262	0.338878
2.862	0.32186	0.350785	0.331858
2.865	0.321162	0.34769	0.332408
2.868	0.307764	0.330999	0.342257
2.871	0.315384	0.347846	0.347837
2.874	0.314772	0.342823	0.325538
2.877	0.328515	0.345464	0.339428
2.88	0.295713	0.343049	0.335765
2.883	0.303701	0.349824	0.34188
2.886	0.303658	0.338731	0.350494
2.889	0.324691	0.346564	0.335555
2.892	0.318007	0.349139	0.33623
2.895	0.309127	0.347504	0.350037
2.898	0.308553	0.349184	0.330782
2.901	0.314613	0.33825	0.338423
2.904	0.310581	0.331569	0.334876
2.907	0.300045	0.344737	0.339927
2.91	0.305186	0.347585	0.335461
2.913	0.320549	0.336887	0.335674
2.916	0.320413	0.35254	0.344013
2.919	0.316605	0.344768	0.338308
2.922	0.308701	0.341393	0.3277
2.925	0.302953	0.332878	0.33668
2.928	0.3059	0.341533	0.325999
2.931	0.300735	0.331879	0.327036
2.934	0.311066	0.356303	0.335527
2.937	0.315938	0.354853	0.343171
2.94	0.306506	0.34761	0.346867
2.943	0.294576	0.330351	0.335944
2.946	0.310226	0.342998	0.352496
2.949	0.324114	0.3536	0.326497
2.952	0.300537	0.354179	0.34209
2.955	0.31636	0.350978	0.313927
2.958	0.310784	0.341008	0.31905
2.961	0.311425	0.355745	0.329556
2.964	0.314706	0.319225	0.341679
2.967	0.312794	0.357545	0.344434
2.97	0.315227	0.333355	0.339927
2.973	0.306328	0.336037	0.322154
2.976	0.329861	0.354445	0.338855
2.979	0.316038	0.345104	0.349906
2.982	0.299883	0.334777	0.346974
2.985	0.326576	0.343136	0.335492
2.988	0.315526	0.362629	0.327842
2.991	0.306607	0.344455	0.336758
2.994	0.313265	0.345301	0.33569
2.997	0.292837	0.349447	0.337041
3	0.304891	0.35083	0.347049
3.003	0.29552	0.340266	0.335375
3.006	0.316069	0.349769	0.332109
3.009	0.29474	0.344518	0.340801
3.012	0.306341	0.332135	0.344329
3.015	0.311356	0.340777	0.33618
3.018	0.296618	0.339121	0.328046
3.021	0.320871	0.331932	0.340524
3.024	0.31767	0.333443	0.331271
3.027	0.30991	0.347367	0.345571
3.03	0.308371	0.338548	0.346672
3.033	0.314304	0.352092	0.320056
3.036	0.321385	0.347495	0.333014
3.039	0.299179	0.346906	0.334609
3.042	0.303352	0.334836	0.33981
3.045	0.297705	0.329493	0.322679
3.048	0.307814	0.347022	0.336332
3.051	0.310919	0.347352	0.346543
3.054	0.312456	0.356564	0.341736
3.057	0.31072	0.352131	0.3329
3.06	0.287258	0.337422	0.330809
3.063	0.300124	0.33978	0.342863
3.066	0.319203	0.351277	0.355433
3.069	0.293436	0.354686	0.331253
3.072	0.312289	0.346758	0.33369
3.075	0.316035	0.347851	0.340637
3.078	0.2943	0.343155	0.320564
3.081	0.31191	0.354697	0.330051
3.084	0.319152	0.353295	0.323978
3.087	0.304126	0.3324	0.328385
3.09	0.294986	0.33603	0.338495
3.093	0.282607	0.342371	0.347572
3.096	0.300468	0.33515	0.32527
3.099	0.306721	0.33615	0.322128
3.102	0.333472	0.331836	0.346475
3.105	0.292936	0.344723	0.338281
3.108	0.315405	0.354968	0.342391
3.111	0.294641	0.32913	0.332126
3.114	0.300741	0.348115	0.323382
3.117	0.309533	0.334124	0.33731
3.12	0.30231	0.330579	0.334803
3.123	0.29216	0.352058	0.325699
3.126	0.300193	0.336306	0.329195
3.129	0.305703	0.345198	0.335977
3.132	0.301655	0.343871	0.340684
3.135	0.324489	0.340768	0.322901
3.138	0.308335	0.337387	0.324807
3.141	0.301522	0.324752	0.333114
3.144	0.285645	0.349586	0.35168
3.147	0.298084	0.332411	0.315096
3.15	0.289411	0.333278	0.327042
3.153	0.310055	0.333194	0.327474
3.156	0.313873	0.34798	0.326881
3.159	0.293217	0.348392	0.334004
3.162	0.303274	0.329887	0.344465
3.165	0.305355	0.344274	0.343772
3.168	0.314034	0.342376	0.338422
3.171	0.278091	0.331628	0.333915
3.174	0.312488	0.346959	0.309035
3.177	0.322279	0.337511	0.332618
3.18	0.29446	0.335014	0.314637
3.183	0.300539	0.328428	0.338805
3.186	0.314826	0.341845	0.335054
3.189	0.304085	0.351066	0.337952
3.192	0.299608	0.339592	0.338314
3.195	0.303912	0.338721	0.334791
3.198	0.30328	0.358824	0.311787
3.201	0.295316	0.328673	0.336802
3.204	0.293825	0.33556	0.342601
3.207	0.30562	0.352513	0.336011
3.21	0.304018	0.3515	0.315887
3.213	0.311941	0.330955	0.335381
3.216	0.297979	0.360377	0.319332
3.219	0.29964	0.328405	0.329276
3.222	0.309166	0.32474	0.338194
3.225	0.290959	0.335298	0.316989
3.228	0.29205	0.341714	0.320355
3.231	0.2889	0.331658	0.336114
3.234	0.305653	0.34059	0.340279
3.237	0.291464	0.324475	0.342594
3.24	0.301825	0.328408	0.327753
3.243	0.3094	0.327784	0.320791
3.246	0.30907	0.341992	0.339213
3.249	0.29251	0.33571	0.324005
3.252	0.304456	0.324371	0.31301
3.255	0.298957	0.347211	0.317038
3.258	0.30104	0.344558	0.320415
3.261	0.282882	0.33021	0.335685
3.264	0.304946	0.339132	0.33326
3.267	0.299152	0.337381	0.314439
3.27	0.317713	0.329165	0.327722
3.273	0.289834	0.324167	0.341109
3.276	0.303503	0.340298	0.320348
3.279	0.293476	0.339351	0.319869
3.282	0.307264	0.373645	0.33
3.285	0.292587	0.347267	0.330404
3.288	0.304334	0.330731	0.326301
3.291	0.29542	0.350959	0.308375
3.294	0.283933	0.335329	0.329914
3.297	0.303223	0.342539	0.331063
3.3	0.284693	0.34379	0.314257
3.303	0.296792	0.344113	0.33508
3.306	0.295187	0.333921	0.330101
3.309	0.306848	0.330594	0.330284
3.312	0.322946	0.335416	0.310478
3.315	0.300124	0.34383	0.339006
3.318	0.307855	0.313474	0.319181
3.321	0.308226	0.342187	0.322147
3.324	0.287138	0.321736	0.322519
3.327	0.29291	0.343296	0.317984
3.33	0.306759	0.31735	0.319196
3.333	0.284757	0.324834	0.336039
3.336	0.311695	0.342469	0.320388
3.339	0.293869	0.338431	0.326215
3.342	0.280506	0.325079	0.34948
3.345	0.300705	0.308174	0.323444
3.348	0.287588	0.32575	0.325248
3.351	0.288156	0.337989	0.329527
3.354	0.302658	0.33657	0.325242
3.357	0.292219	0.342973	0.337708
3.36	0.292682	0.34417	0.324668
3.363	0.309179	0.347547	0.316101
3.366	0.305942	0.35243	0.32322
3.369	0.313627	0.319792	0.307646
3.372	0.303994	0.323545	0.330714
3.375	0.300655	0.339308	0.33227
3.378	0.298599	0.353862	0.328679
3.381	0.308365	0.338112	0.339245
3.384	0.31226	0.324697	0.326638
3.387	0.309517	0.338482	0.326071
3.39	0.302081	0.350335	0.313986
3.393	0.304916	0.337938	0.308809
3.396	0.295797	0.334183	0.312467
3.399	0.298142	0.335172	0.342411
3.402	0.297496	0.326565	0.341117
3.405	0.302757	0.326221	0.334899
3.408	0.291393	0.33175	0.325313
3.411	0.298765	0.337352	0.311961
3.414	0.301639	0.337544	0.323994
3.417	0.303855	0.328596	0.326642
3.42	0.292732	0.340011	0.327766
3.423	0.314751	0.339453	0.317838
3.426	0.299311	0.343141	0.333769
3.429	0.287341	0.357001	0.313809
3.432	0.314542	0.331811	0.333736
3.435	0.293583	0.343282	0.331758
3.438	0.303102	0.331386	0.342109
3.441	0.310433	0.349311	0.327457
3.444	0.303287	0.343811	0.315788
3.447	0.310454	0.330308	0.323073
3.45	0.296828	0.334468	0.329003
3.453	0.304112	0.330195	0.345409
3.456	0.294259	0.340494	0.327442
3.459	0.300744	0.328225	0.356743
3.462	0.300419	0.337114	0.332463
3.465	0.303994	0.329882	0.332159
3.468	0.292388	0.323185	0.325801
3.471	0.309648	0.343723	0.350794
3.474	0.303597	0.334804	0.31508
3.477	0.306692	0.345122	0.338911
3.48	0.29699	0.337242	0.323814
3.483	0.286475	0.345546	0.328597
3.486	0.287856	0.361386	0.343342
3.489	0.295212	0.352371	0.338445
3.492	0.300785	0.329617	0.317374
3.495	0.289532	0.339547	0.341689
3.498	0.290482	0.322193	0.322134
3.501	0.29852	0.321594	0.336467
3.504	0.29463	0.339864	0.33688
3.507	0.30604	0.322392	0.32217
3.51	0.290389	0.340899	0.332534
3.513	0.300534	0.347467	0.326174
3.516	0.300738	0.343009	0.318428
3.519	0.301468	0.340939	0.334787
3.522	0.296653	0.317711	0.296785
3.525	0.321457	0.33956	0.322529
3.528	0.305554	0.335186	0.320667
3.531	0.293247	0.324202	0.344217
3.534	0.295918	0.328176	0.339601
3.537	0.303232	0.31939	0.330606
3.54	0.317875	0.339996	0.315597
3.543	0.300072	0.342428	0.327572
3.546	0.301008	0.341882	0.325957
3.549	0.315913	0.342386	0.34353
3.552	0.309849	0.357397	0.3332
3.555	0.30456	0.350888	0.32242
3.558	0.30152	0.327118	0.32568
3.561	0.289615	0.32789	0.313012
3.564	0.317989	0.323309	0.332715
3.567	0.30995	0.339299	0.320358
3.57	0.304017	0.31968	0.335819
3.573	0.316567	0.327927	0.320605
3.576	0.315324	0.358554	0.32111
3.579	0.298476	0.331519	0.313797
3.582	0.285582	0.325027	0.329433
3.585	0.304187	0.341082	0.313453
3.588	0.294853	0.312644	0.303
3.591	0.285749	0.334302	0.318804
3.594	0.292844	0.33724	0.313577
3.597	0.288368	0.340686	0.321047
3.6	0.299652	0.349079	0.321965
3.603	0.298338	0.342226	0.323739
3.606	0.300384	0.318373	0.314643
3.609	0.290215	0.326586	0.336508
3.612	0.29991	0.318348	0.324424
3.615	0.270934	0.338799	0.306451
3.618	0.298112	0.318692	0.332947
3.621	0.281089	0.33364	0.32341
3.624	0.306106	0.320964	0.319043
3.627	0.292872	0.336113	0.317971
3.63	0.292096	0.326759	0.322511
3.633	0.293496	0.314377	0.310571
3.636	0.308076	0.338549	0.321382
3.639	0.290377	0.334364	0.333137
3.642	0.300104	0.322604	0.327521
3.645	0.297997	0.335886	0.331237
3.648	0.301302	0.346454	0.322946
3.651	0.310808	0.344877	0.33569
3.654	0.297883	0.347486	0.333308
3.657	0.305832	0.323802	0.310036
3.66	0.306386	0.344875	0.33229
3.663	0.281263	0.337947	0.305889
3.666	0.292958	0.340654	0.331292
3.669	0.294817	0.330184	0.32725
3.672	0.309028	0.337155	0.305421
3.675	0.298859	0.321046	0.327275
3.678	0.291111	0.35744	0.304566
3.681	0.290596	0.321838	0.315723
3.684	0.303729	0.339638	0.317319
3.687	0.300589	0.335339	0.329886
3.69	0.28505	0.345618	0.323346
3.693	0.280089	0.323977	0.311186
3.696	0.293381	0.325569	0.314361
3.699	0.304208	0.311674	0.331523
3.702	0.285612	0.333482	0.318077
3.705	0.275485	0.332253	0.312319
3.708	0.280586	0.321246	0.323427
3.711	0.307275	0.328168	0.3254
3.714	0.297425	0.337349	0.330401
3.717	0.299081	0.325182	0.309913
3.72	0.291411	0.32198	0.320116
3.723	0.270261	0.319803	0.319137
3.726	0.280947	0.33765	0.326955
3.729	0.270339	0.343636	0.320333
3.732	0.285856	0.32939	0.327038
3.735	0.289426	0.348397	0.329525
3.738	0.30187	0.339989	0.31215
3.741	0.299452	0.328534	0.318685
3.744	0.281384	0.327457	0.314662
3.747	0.306541	0.321655	0.333824
3.75	0.289158	0.334461	0.313782
3.753	0.293845	0.320903	0.303204
3.756	0.286808	0.324495	0.316085
3.759	0.273938	0.325224	0.337348
3.762	0.291026	0.336957	0.331721
3.765	0.287685	0.339188	0.315747
3.768	0.284382	0.338676	0.32323
3.771	0.287132	0.326858	0.328829
3.774	0.30252	0.328448	0.327188
3.777	0.306477	0.340091	0.345798
3.78	0.309215	0.329117	0.336265
3.783	0.275492	0.328912	0.313009
3.786	0.289445	0.3279	0.322942
3.789	0.273368	0.328132	0.325807
3.792	0.295527	0.342743	0.320054
3.795	0.288154	0.320118	0.327794
3.798	0.278583	0.325932	0.314417
3.801	0.305149	0.319917	0.321697
3.804	0.295426	0.33346	0.314259
3.807	0.278819	0.342053	0.324671
3.81	0.291871	0.347524	0.32081
3.813	0.281341	0.345574	0.318582
3.816	0.295645	0.327199	0.309965
3.819	0.305966	0.323122	0.326487
3.822	0.284482	0.310882	0.315602
3.825	0.283287	0.330653	0.305276
3.828	0.273263	0.336074	0.33218
3.831	0.292816	0.337232	0.308285
3.834	0.303447	0.306014	0.333225
3.837	0.298468	0.310203	0.305015
3.84	0.294773	0.313281	0.321453
3.843	0.283833	0.322517	0.321624
3.846	0.300002	0.341822	0.316439
3.849	0.298947	0.305706	0.318926
3.852	0.298032	0.304049	0.314615
3.855	0.287594	0.325987	0.301686
3.858	0.286367	0.328888	0.33139
3.861	0.293847	0.317023	0.319225
3.864	0.286218	0.337513	0.319731
3.867	0.270094	0.315694	0.317839
3.87	0.308195	0.321273	0.329436
3.873	0.290156	0.322346	0.326691
3.876	0.292533	0.325309	0.31765
3.879	0.291181	0.335329	0.322895
3.882	0.291842	0.321314	0.312921
3.885	0.300133	0.325237	0.297144
3.888	0.296512	0.335133	0.301659
3.891	0.272547	0.316979	0.303135
3.894	0.302007	0.346283	0.322585
3.897	0.277877	0.327225	0.307619
3.9	0.2835	0.340499	0.337485
3.903	0.291803	0.318411	0.319286
3.906	0.290326	0.342213	0.319762
3.909	0.290925	0.336187	0.308748
3.912	0.279332	0.315388	0.308764
3.915	0.283626	0.327137	0.31457
3.918	0.295168	0.330679	0.324912
3.921	0.268076	0.314448	0.318557
3.924	0.284988	0.327941	0.330584
3.927	0.28889	0.329106	0.327857
3.93	0.278846	0.333009	0.317858
3.933	0.293385	0.316927	0.321867
3.936	0.302357	0.327449	0.305459
3.939	0.296643	0.335537	0.311486
3.942	0.278588	0.323502	0.306721
3.945	0.307145	0.324636	0.291364
3.948	0.290795	0.324671	0.300449
3.951	0.296693	0.342542	0.308493
3.954	0.304353	0.331419	0.322655
3.957	0.291855	0.316882	0.318764
3.96	0.291843	0.311859	0.305333
3.963	0.285575	0.295238	0.312837
3.966	0.29114	0.317732	0.32288
3.969	0.284527	0.327501	0.327394
3.972	0.27632	0.335345	0.330668
3.975	0.273124	0.30192	0.299328
3.978	0.303266	0.308641	0.30678
3.981	0.281781	0.322666	0.305683
3.984	0.286862	0.329554	0.310915
3.987	0.298263	0.315362	0.318505
3.99	0.279312	0.317959	0.315467
3.993	0.268683	0.31963	0.320881
3.996	0.274226	0.318485	0.312538
3.999	0.25693	0.314734	0.297206
4.002	0.263798	0.299977	0.296109
4.005	0.276911	0.316644	0.315685
4.008	0.273316	0.316143	0.306738
4.011	0.272924	0.336855	0.308526
4.014	0.293781	0.298823	0.312526
4.017	0.291318	0.30837	0.298372
4.02	0.290965	0.314448	0.289687
4.023	0.291696	0.290108	0.304062
4.026	0.293743	0.328736	0.32083
4.029	0.266612	0.337171	0.305654
4.032	0.291298	0.31603	0.318536
4.035	0.277563	0.306111	0.303497
4.038	0.27602	0.313615	0.321586
4.041	0.271531	0.315568	0.28213
4.044	0.290296	0.30182	0.312195
4.047	0.293017	0.318767	0.30328
4.05	0.304337	0.306925	0.30872
4.053	0.281028	0.321376	0.309736
4.056	0.280556	0.313327	0.332635
4.059	0.276971	0.3248	0.328574
4.062	0.289333	0.31164	0.293794
4.065	0.27531	0.318081	0.305576
4.068	0.29722	0.321678	0.312069
4.071	0.279073	0.320948	0.307642
4.074	0.284072	0.311025	0.326051
4.077	0.266401	0.311485	0.312569
4.08	0.282476	0.322695	0.307131
4.083	0.271555	0.33102	0.321521
4.086	0.269388	0.32179	0.317646
4.089	0.280782	0.325219	0.308969
4.092	0.294265	0.320317	0.317739
4.095	0.280993	0.318589	0.313967
4.098	0.287804	0.309611	0.326455
4.101	0.273392	0.304269	0.306342
4.104	0.271445	0.329718	0.301675
4.107	0.284202	0.322201	0.338379
4.11	0.261846	0.330747	0.306024
4.113	0.289499	0.329476	0.299265
4.116	0.275498	0.313583	0.32224
4.119	0.271847	0.296681	0.324158
4.122	0.299973	0.325429	0.309931
4.125	0.297664	0.313248	0.309309
4.128	0.283395	0.316652	0.322294
4.131	0.267757	0.336739	0.314621
4.134	0.282949	0.33507	0.303562
4.137	0.318765	0.326595	0.331167
4.14	0.292153	0.324767	0.308541
4.143	0.282704	0.318257	0.30735
4.146	0.271467	0.328274	0.316494
4.149	0.284595	0.318902	0.313021
4.152	0.296932	0.332052	0.313903
4.155	0.284793	0.325751	0.331483
4.158	0.291921	0.332126	0.317348
4.161	0.294908	0.323466	0.310782
4.164	0.296572	0.330597	0.310332
4.167	0.31093	0.319685	0.323239
4.17	0.283377	0.322825	0.315082
4.173	0.278145	0.337017	0.315997
4.176	0.302701	0.307513	0.31746
4.179	0.294146	0.324629	0.317174
4.182	0.281368	0.307359	0.310694
4.185	0.281694	0.330184	0.31394
4.188	0.297902	0.33036	0.316915
4.191	0.301642	0.333822	0.297772
4.194	0.305844	0.297154	0.318032
4.197	0.283128	0.334236	0.306827
4.2	0.290225	0.323173	0.31787
4.203	0.283911	0.32242	0.309187
4.206	0.29045	0.322509	0.312685
4.209	0.274771	0.334481	0.320358
4.212	0.259407	0.333637	0.313872
4.215	0.288606	0.299548	0.338559
4.218	0.286025	0.295253	0.317462
4.221	0.305675	0.326628	0.307546
4.224	0.293412	0.314505	0.313044
4.227	0.286027	0.32819	0.306421
4.23	0.277286	0.310525	0.315653
4.233	0.284609	0.328568	0.32992
4.236	0.268614	0.329691	0.316655
4.239	0.263658	0.321104	0.314588
4.242	0.289814	0.304628	0.333902
4.245	0.295114	0.333428	0.31813
4.248	0.294099	0.31643	0.315136
4.251	0.287298	0.345464	0.330147
4.254	0.281274	0.314779	0.32552
4.257	0.289928	0.330158	0.321625
4.26	0.283932	0.316797	0.324156
4.263	0.283499	0.311262	0.307664
4.266	0.295992	0.334022	0.300484
4.269	0.289048	0.313358	0.296569
4.272	0.28236	0.302468	0.311395
4.275	0.292302	0.312168	0.293024
4.278	0.288799	0.342312	0.314107
4.281	0.264745	0.314604	0.313698
4.284	0.281366	0.315672	0.307978
4.287	0.279392	0.339565	0.312412
4.29	0.286019	0.319187	0.317197
4.293	0.279448	0.311055	0.33434
4.296	0.263245	0.313747	0.291517
4.299	0.282173	0.32117	0.309943
4.302	0.267055	0.315636	0.312673
4.305	0.26874	0.312242	0.294371
4.308	0.259433	0.318425	0.300158
4.311	0.285183	0.319535	0.298958
4.314	0.281807	0.318153	0.319839
4.317	0.27897	0.314684	0.278951
4.32	0.258783	0.30385	0.286117
4.323	0.301068	0.293701	0.303892
4.326	0.292658	0.296792	0.294466
4.329	0.284622	0.324652	0.302062
4.332	0.268725	0.321267	0.299372
4.335	0.29264	0.303896	0.306726
4.338	0.286414	0.339581	0.315451
4.341	0.267422	0.325167	0.3043
4.344	0.262772	0.326444	0.299211
4.347	0.276866	0.31178	0.294591
4.35	0.265326	0.341884	0.305229
4.353	0.286897	0.323465	0.298401
4.356	0.259591	0.316821	0.304104
4.359	0.27031	0.32896	0.30358
4.362	0.265709	0.307718	0.323169
4.365	0.260198	0.326867	0.313553
4.368	0.258025	0.330673	0.305227
4.371	0.282779	0.302675	0.304708
4.374	0.289048	0.288146	0.291405
4.377	0.295594	0.304889	0.31619
4.38	0.278182	0.318726	0.287196
4.383	0.2769	0.318313	0.311144
4.386	0.262931	0.322178	0.309378
4.389	0.278762	0.319348	0.304915
4.392	0.261579	0.316364	0.29223
4.395	0.279095	0.328067	0.320649
4.398	0.279841	0.311103	0.311436
4.401	0.259807	0.299728	0.317756
4.404	0.27607	0.298908	0.311025
4.407	0.282358	0.322626	0.313125
4.41	0.295908	0.301788	0.326038
4.413	0.266971	0.315367	0.293641
4.416	0.288219	0.327643	0.336204
4.419	0.265338	0.307512	0.311204
4.422	0.279381	0.286539	0.305791
4.425	0.288195	0.311615	0.315024
4.428	0.280785	0.326113	0.323718
4.431	0.288753	0.299283	0.31621
4.434	0.269341	0.323679	0.313732
4.437	0.304234	0.312057	0.30167
4.44	0.291676	0.319617	0.313832
4.443	0.287778	0.311434	0.307903
4.446	0.289212	0.315296	0.294763
4.449	0.27068	0.324775	0.303848
4.452	0.265311	0.320715	0.307654
4.455	0.292762	0.317805	0.316628
4.458	0.274772	0.328079	0.315568
4.461	0.27703	0.310603	0.314203
4.464	0.268448	0.303372	0.318356
4.467	0.296442	0.306794	0.304006
4.47	0.284384	0.313476	0.31353
4.473	0.28382	0.317907	0.323553
4.476	0.266948	0.317611	0.334595
4.479	0.294916	0.286521	0.316064
4.482	0.289622	0.330826	0.307352
4.485	0.289108	0.302348	0.309804
4.488	0.26196	0.356233	0.304719
4.491	0.290714	0.330294	0.302297
4.494	0.289836	0.310531	0.307522
4.497	0.291885	0.313117	0.304849
4.5	0.287071	0.322496	0.319664
4.503	0.282661	0.311049	0.325129
4.506	0.277819	0.305572	0.299614
4.509	0.293374	0.319219	0.316017
4.512	0.292897	0.322714	0.315236
4.515	0.293834	0.311914	0.315977
4.518	0.268849	0.313353	0.312187
4.521	0.284615	0.315418	0.296287
4.524	0.273215	0.319547	0.29565
4.527	0.246921	0.310917	0.28969
4.53	0.286276	0.334101	0.294586
4.533	0.285319	0.319594	0.304428
4.536	0.287475	0.303479	0.328383
4.539	0.283784	0.303942	0.332058
4.542	0.279049	0.328117	0.303269
4.545	0.284607	0.342751	0.3236
4.548	0.286493	0.318458	0.297335
4.551	0.261385	0.326499	0.319337
4.554	0.280717	0.323499	0.326556
4.557	0.273213	0.308073	0.333932
4.56	0.286955	0.311065	0.297677
4.563	0.293966	0.334173	0.306218
4.566	0.269122	0.305867	0.314447
4.569	0.290344	0.341911	0.313245
4.572	0.295309	0.311077	0.314118
4.575	0.299394	0.305311	0.291686
4.578	0.283509	0.333802	0.305959
4.581	0.281928	0.320163	0.308486
4.584	0.280603	0.296409	0.303028
4.587	0.284939	0.308125	0.304852
4.59	0.273465	0.314435	0.312616
4.593	0.256945	0.33059	0.316476
4.596	0.275491	0.307249	0.317052
4.599	0.275638	0.325735	0.318962
4.602	0.271325	0.328419	0.282492
4.605	0.274092	0.317464	0.31
4.608	0.265827	0.307697	0.300379
4.611	0.277787	0.316796	0.293017
4.614	0.291664	0.291848	0.291464
4.617	0.283751	0.30688	0.312925
4.62	0.280943	0.299606	0.300576
4.623	0.283483	0.324901	0.286652
4.626	0.271668	0.317941	0.31089
4.629	0.287046	0.304138	0.292196
4.632	0.284058	0.308422	0.288761
4.635	0.281659	0.316715	0.297268
4.638	0.279225	0.309517	0.295435
4.641	0.274752	0.312874	0.296682
4.644	0.274865	0.315735	0.316481
4.647	0.291692	0.322074	0.31424
4.65	0.267762	0.304597	0.304393
4.653	0.291891	0.307932	0.319168
4.656	0.26119	0.314004	0.291589
4.659	0.278262	0.30713	0.288204
4.662	0.275052	0.309663	0.301594
4.665	0.275599	0.303061	0.279824
4.668	0.286585	0.290596	0.284432
4.671	0.278621	0.303104	0.303509
4.674	0.274881	0.304987	0.301447
4.677	0.273912	0.293027	0.298159
4.68	0.259046	0.284366	0.302928
4.683	0.255188	0.303751	0.293592
4.686	0.277551	0.300242	0.311266
4.689	0.283292	0.281867	0.327083
4.692	0.260202	0.306614	0.300021
4.695	0.270703	0.297392	0.298177
4.698	0.257272	0.313137	0.287535
4.701	0.255172	0.315205	0.30211
4.704	0.285699	0.313875	0.291664
4.707	0.2922	0.341143	0.31209
4.71	0.276806	0.3157	0.315515
4.713	0.267859	0.310203	0.28046
4.716	0.274661	0.306872	0.29731
4.719	0.251248	0.299148	0.28706
4.722	0.274132	0.301735	0.311653
4.725	0.26955	0.311401	0.30426
4.728	0.291493	0.305193	0.293143
4.731	0.250262	0.325676	0.302835
4.734	0.266805	0.282206	0.305726
4.737	0.281097	0.307931	0.296214
4.74	0.271361	0.304269	0.295571
4.743	0.286281	0.304266	0.293488
4.746	0.259807	0.313411	0.299239
4.749	0.280448	0.316442	0.286749
4.752	0.260015	0.30471	0.308066
4.755	0.27947	0.324323	0.268459
4.758	0.279255	0.303446	0.313274
4.761	0.266382	0.323064	0.288753
4.764	0.268209	0.290272	0.325521
4.767	0.268998	0.320566	0.306728
4.77	0.261788	0.31875	0.282371
4.773	0.246151	0.30104	0.300816
4.776	0.264822	0.300703	0.309857
4.779	0.277155	0.303676	0.291884
4.782	0.284103	0.308718	0.319596
4.785	0.263297	0.322281	0.286753
4.788	0.295909	0.304489	0.308524
4.791	0.266065	0.311949	0.31318
4.794	0.278424	0.294497	0.301886
4.797	0.283569	0.301047	0.322218
4.8	0.273417	0.302716	0.3061
4.803	0.257468	0.294996	0.307932
4.806	0.289589	0.307998	0.303434
4.809	0.276247	0.285591	0.298564
4.812	0.275029	0.295831	0.295154
4.815	0.290934	0.309102	0.294807
4.818	0.278187	0.311584	0.311447
4.821	0.306394	0.313109	0.323645
4.824	0.291448	0.316434	0.314919
4.827	0.266626	0.286182	0.296589
4.83	0.285049	0.317275	0.293622
4.833	0.281877	0.30448	0.29692
4.836	0.277185	0.30327	0.31366
4.839	0.282326	0.307203	0.283474
4.842	0.260477	0.310111	0.316654
4.845	0.265939	0.302496	0.323588
4.848	0.288221	0.330526	0.31018
4.851	0.266722	0.300208	0.290075
4.854	0.261422	0.321553	0.31559
4.857	0.278568	0.308946	0.28984
4.86	0.250812	0.324867	0.30936
4.863	0.269881	0.318996	0.295015
4.866	0.271108	0.302357	0.306504
4.869	0.271096	0.305115	0.324031
4.872	0.266446	0.309993	0.326852
4.875	0.27094	0.30514	0.308314
4.878	0.280078	0.324654	0.284532
4.881	0.242736	0.316563	0.305661
4.884	0.274839	0.311735	0.308866
4.887	0.269762	0.317567	0.290596
4.89	0.282157	0.311074	0.29326
4.893	0.276439	0.315325	0.289949
4.896	0.278555	0.341649	0.326154
4.899	0.266788	0.321271	0.310718
4.902	0.266926	0.329307	0.322155
4.905	0.272995	0.312628	0.289018
4.908	0.273249	0.30799	0.308898
4.911	0.256172	0.312717	0.303394
4.914	0.283904	0.30473	0.301344
4.917	0.270199	0.323905	0.30681
4.92	0.282857	0.32697	0.302957
4.923	0.276833	0.324262	0.292815
4.926	0.26887	0.314868	0.304389
4.929	0.253091	0.297326	0.293618
4.932	0.289007	0.305751	0.277078
4.935	0.269223	0.319238	0.303508
4.938	0.256682	0.311416	0.288637
4.941	0.24833	0.309364	0.312218
4.944	0.292725	0.307649	0.282619
4.947	0.28331	0.299267	0.303708
4.95	0.299273	0.305936	0.285543
4.953	0.28315	0.304627	0.304493
4.956	0.275628	0.304778	0.301594
4.959	0.288405	0.309781	0.293928
4.962	0.247039	0.286916	0.321092
4.965	0.273128	0.31408	0.288956
4.968	0.258959	0.300657	0.295606
4.971	0.255376	0.29951	0.297579
4.974	0.276904	0.30758	0.305255
4.977	0.278563	0.301929	0.26759
4.98	0.251066	0.331554	0.321896
4.983	0.263503	0.2963	0.292534
4.986	0.247233	0.315036	0.283244
4.989	0.266923	0.31436	0.303914
4.992	0.277366	0.317968	0.290512
4.995	0.262643	0.300157	0.297812
4.998	0.252368	0.313294	0.279858
5.001	0.257669	0.288853	0.283271
5.004	0.262453	0.330832	0.300693
5.007	0.266479	0.310338	0.298825
5.01	0.240804	0.306936	0.310352
5.013	0.290965	0.310251	0.280381
5.016	0.254191	0.33474	0.293772
5.019	0.254659	0.312424	0.292183
5.022	0.271965	0.31545	0.27317
5.025	0.290909	0.318791	0.289926
5.028	0.294756	0.294307	0.301565
5.031	0.243071	0.292549	0.30334
5.034	0.253223	0.300416	0.301515
5.037	0.260269	0.296605	0.292141
5.04	0.274066	0.312569	0.300176
5.043	0.255964	0.29376	0.278216
5.046	0.278185	0.332341	0.298135
5.049	0.266804	0.295092	0.297187
5.052	0.243789	0.313546	0.282397
5.055	0.26775	0.299064	0.280111
5.058	0.28385	0.305261	0.27855
5.061	0.264096	0.299302	0.279801
5.064	0.252906	0.322306	0.26224
5.067	0.260546	0.32789	0.28589
5.07	0.250777	0.308332	0.308144
5.073	0.271565	0.29484	0.293852
5.076	0.266773	0.291795	0.306703
5.079	0.270159	0.309516	0.273908
5.082	0.269544	0.290264	0.285038
5.085	0.271407	0.309299	0.266965
5.088	0.273461	0.310153	0.287865
5.091	0.276917	0.285719	0.306167
5.094	0.30225	0.281727	0.288213
5.097	0.268764	0.310727	0.278686
5.1	0.263084	0.315219	0.304753
5.103	0.263246	0.294048	0.299841
5.106	0.25144	0.287118	0.294314
5.109	0.255316	0.31868	0.291936
5.112	0.277204	0.322913	0.291738
5.115	0.264061	0.316601	0.302589
5.118	0.271897	0.307709	0.3059
5.121	0.270102	0.306581	0.308348
5.124	0.256292	0.283882	0.285205
5.127	0.273052	0.298028	0.296477
5.13	0.267307	0.29265	0.279438
5.133	0.265919	0.297633	0.27927
5.136	0.281378	0.289404	0.300563
5.139	0.282877	0.298985	0.305267
5.142	0.270813	0.302952	0.26869
5.145	0.247332	0.288079	0.306448
5.148	0.257585	0.303144	0.291615
5.151	0.2812	0.290472	0.297094
5.154	0.26704	0.280621	0.286944
5.157	0.267416	0.312201	0.291956
5.16	0.280267	0.289118	0.276451
5.163	0.254398	0.289652	0.289487
5.166	0.246588	0.313531	0.291828
5.169	0.274371	0.305366	0.284508
5.172	0.251528	0.3023	0.301209
5.175	0.28085	0.299345	0.299667
5.178	0.293512	0.303821	0.292581
5.181	0.253043	0.305559	0.290694
5.184	0.265846	0.284538	0.281662
5.187	0.278583	0.293238	0.284568
5.19	0.263817	0.285997	0.291231
5.193	0.24101	0.294311	0.28505
5.196	0.266099	0.294018	0.274248
5.199	0.260362	0.275204	0.295509
5.202	0.282081	0.287489	0.293431
5.205	0.25335	0.295061	0.296671
5.208	0.242584	0.30505	0.287083
5.211	0.241255	0.299096	0.314733
5.214	0.276251	0.293466	0.32184
5.217	0.261439	0.28908	0.288025
5.22	0.277442	0.322033	0.287025
5.223	0.240425	0.289121	0.289458
5.226	0.265835	0.313439	0.287193
5.229	0.27464	0.311857	0.296486
5.232	0.268897	0.309779	0.29064
5.235	0.232942	0.297114	0.283232
5.238	0.287983	0.285798	0.275525
5.241	0.245892	0.305622	0.280221
5.244	0.245954	0.292953	0.273653
5.247	0.292958	0.30691	0.27951
5.25	0.247684	0.293399	0.279778
5.253	0.260888	0.280662	0.286481
5.256	0.248688	0.265654	0.284537
5.259	0.262503	0.301345	0.300396
5.262	0.265053	0.310715	0.264175
5.265	0.260205	0.294686	0.279622
5.268	0.251767	0.285753	0.276315
5.271	0.279416	0.302327	0.290606
5.274	0.262249	0.281141	0.26617
5.277	0.260453	0.308268	0.294656
5.28	0.239007	0.290696	0.276345
5.283	0.251334	0.294201	0.283245
5.286	0.274326	0.299497	0.283109
5.289	0.263716	0.281763	0.283672
5.292	0.27539	0.279765	0.281975
5.295	0.265829	0.303695	0.295583
5.298	0.278779	0.316223	0.302697
5.301	0.243449	0.312922	0.278917
5.304	0.224465	0.305763	0.291951
5.307	0.26816	0.306606	0.282879
5.31	0.258025	0.278564	0.307373
5.313	0.263497	0.29763	0.297735
5.316	0.252605	0.291793	0.299009
5.319	0.250671	0.296843	0.289443
5.322	0.255227	0.299445	0.282701
5.325	0.243721	0.283655	0.29196
5.328	0.280029	0.297752	0.301302
5.331	0.27589	0.302956	0.311376
5.334	0.256335	0.286598	0.292386
5.337	0.277763	0.298528	0.29758
5.34	0.272534	0.288782	0.279195
5.343	0.263946	0.287428	0.282657
5.346	0.272943	0.288856	0.278565
5.349	0.252245	0.299922	0.286241
5.352	0.266373	0.297843	0.316048
5.355	0.249898	0.289068	0.291188
5.358	0.289727	0.302519	0.282446
5.361	0.280447	0.323224	0.268251
5.364	0.258378	0.304274	0.28897
5.367	0.272852	0.275804	0.304149
5.37	0.271452	0.296546	0.278183
5.373	0.27061	0.317413	0.284965
5.376	0.273258	0.297918	0.307076
5.379	0.252584	0.304123	0.290259
5.382	0.27468	0.307678	0.30248
5.385	0.262515	0.289621	0.285199
5.388	0.259125	0.33651	0.299653
5.391	0.280879	0.291299	0.292949
5.394	0.257608	0.30505	0.298514
5.397	0.276264	0.317721	0.317549
5.4	0.300296	0.315575	0.296931
5.403	0.24854	0.298549	0.289866
5.406	0.247146	0.304364	0.288918
5.409	0.266755	0.324635	0.292644
5.412	0.277795	0.290016	0.292705
5.415	0.272981	0.291121	0.283632
5.418	0.260998	0.301883	0.281292
5.421	0.24741	0.294692	0.277195
5.424	0.271892	0.298583	0.304022
5.427	0.265134	0.335999	0.308319
5.43	0.255363	0.310343	0.304941
5.433	0.262356	0.289703	0.309967
5.436	0.248342	0.302048	0.30578
5.439	0.243766	0.291267	0.319615
5.442	0.266974	0.300125	0.298016
5.445	0.263854	0.340792	0.305049
5.448	0.274657	0.317487	0.307585
5.451	0.254869	0.311725	0.314725
5.454	0.279989	0.310508	0.285345
5.457	0.269886	0.343841	0.313295
5.46	0.268498	0.299033	0.269284
5.463	0.257559	0.293375	0.301981
5.466	0.2756	0.304974	0.289358
5.469	0.248218	0.289799	0.290582
5.472	0.256396	0.317576	0.300693
5.475	0.232441	0.332099	0.317421
5.478	0.260849	0.306395	0.279546
5.481	0.268012	0.311567	0.323427
5.484	0.277122	0.296295	0.294725
5.487	0.276548	0.299183	0.278219
5.49	0.250851	0.301268	0.297758
5.493	0.258902	0.289187	0.282298
5.496	0.258482	0.326563	0.291579
5.499	0.262203	0.311641	0.277238
5.502	0.281355	0.297344	0.295698
5.505	0.26726	0.288762	0.291025
5.508	0.303573	0.306605	0.28409
5.511	0.283322	0.282283	0.299713
5.514	0.262271	0.300071	0.285865
5.517	0.255296	0.315228	0.278156
5.52	0.25404	0.287408	0.274535
5.523	0.238853	0.308763	0.276452
5.526	0.264304	0.289257	0.289504
5.529	0.249954	0.298087	0.279913
5.532	0.248529	0.268365	0.281992
5.535	0.266167	0.307139	0.297037
5.538	0.268157	0.315797	0.281653
5.541	0.27434	0.325176	0.290089
5.544	0.25995	0.288708	0.278341
5.547	0.26811	0.295827	0.310116
5.55	0.265059	0.278465	0.292598
5.553	0.266816	0.29241	0.278611
5.556	0.241867	0.278762	0.275254
5.559	0.264846	0.306833	0.283176
5.562	0.252949	0.303545	0.29581
5.565	0.260148	0.279001	0.263038
5.568	0.263532	0.304931	0.289061
5.571	0.240478	0.277715	0.293172
5.574	0.263474	0.27471	0.278721
5.577	0.249298	0.290643	0.291903
5.58	0.267534	0.274091	0.287812
5.583	0.24874	0.262742	0.281843
5.586	0.245446	0.290578	0.268956
5.589	0.263388	0.301672	0.271119
5.592	0.265743	0.279542	0.288402
5.595	0.280474	0.299198	0.309254
5.598	0.270128	0.318823	0.281337
5.601	0.251443	0.272793	0.288756
5.604	0.256599	0.302544	0.295481
5.607	0.25468	0.273757	0.283138
5.61	0.239805	0.281373	0.27983
5.613	0.244597	0.26883	0.292834
5.616	0.251966	0.276293	0.263041
5.619	0.273294	0.286689	0.289027
5.622	0.269716	0.307674	0.283138
5.625	0.268498	0.297902	0.264289
5.628	0.258679	0.278931	0.303705
5.631	0.243233	0.286759	0.290404
5.634	0.249985	0.310678	0.286071
5.637	0.245927	0.299507	0.285789
5.64	0.265248	0.288527	0.274689
5.643	0.228511	0.300281	0.269555
5.646	0.252665	0.283594	0.287589
5.649	0.277977	0.278919	0.306444
5.652	0.233159	0.274185	0.285345
5.655	0.248413	0.314816	0.282965
5.658	0.248744	0.277482	0.294277
5.661	0.26552	0.298685	0.293955
5.664	0.23337	0.288221	0.289135
5.667	0.249906	0.293358	0.260981
5.67	0.277907	0.307438	0.279518
5.673	0.250433	0.292381	0.267258
5.676	0.246338	0.307915	0.281565
5.679	0.268414	0.301585	0.309944
5.682	0.252187	0.295135	0.280561
5.685	0.246464	0.270718	0.284051
5.688	0.263663	0.289276	0.285075
5.691	0.25045	0.284702	0.279101
5.694	0.252716	0.28829	0.293844
5.697	0.242047	0.286277	0.30033
5.7	0.270615	0.316895	0.289495
5.703	0.239454	0.301657	0.283484
5.706	0.251666	0.278824	0.279993
5.709	0.24098	0.317714	0.267752
5.712	0.249374	0.315935	0.276467
5.715	0.238926	0.290348	0.292512
5.718	0.249747	0.292217	0.283027
5.721	0.261691	0.280302	0.278724
5.724	0.288983	0.290536	0.298486
5.727	0.260379	0.300395	0.303323
5.73	0.255479	0.317399	0.287157
5.733	0.272367	0.292097	0.289747
5.736	0.25534	0.2751	0.306516
5.739	0.26392	0.296492	0.287274
5.742	0.286963	0.297828	0.270624
5.745	0.269571	0.297305	0.278585
5.748	0.267311	0.296482	0.282691
5.751	0.249877	0.323796	0.272369
5.754	0.262303	0.309811	0.271003
5.757	0.273772	0.322475	0.282114
5.76	0.241465	0.304726	0.256794
5.763	0.24917	0.29449	0.280475
5.766	0.245124	0.277662	0.267619
5.769	0.24911	0.301479	0.27832
5.772	0.250638	0.278672	0.293486
5.775	0.244606	0.278961	0.287116
5.778	0.229803	0.285964	0.303756
5.781	0.284912	0.279153	0.301434
5.784	0.25429	0.304419	0.306703
5.787	0.258011	0.298173	0.295518
5.79	0.237976	0.299987	0.288721
5.793	0.262261	0.286183	0.272664
5.796	0.249913	0.304296	0.279876
5.799	0.244974	0.277334	0.270249
5.802	0.239766	0.31261	0.267168
5.805	0.245045	0.291607	0.274253
5.808	0.272081	0.311139	0.311395
5.811	0.258291	0.276535	0.300356
5.814	0.273334	0.258164	0.279771
5.817	0.259588	0.34492	0.26674
5.82	0.247535	0.303336	0.306117
5.823	0.266915	0.273039	0.283106
5.826	0.255919	0.278615	0.291836
5.829	0.26076	0.307176	0.279343
5.832	0.247895	0.283971	0.299464
5.835	0.265163	0.277661	0.27708
5.838	0.260972	0.289593	0.274697
5.841	0.236396	0.284919	0.298386
5.844	0.236445	0.282044	0.277901
5.847	0.240802	0.290762	0.254385
5.85	0.276394	0.331073	0.294585
5.853	0.250355	0.286672	0.297059
5.856	0.271048	0.285059	0.273635
5.859	0.26013	0.271175	0.285523
5.862	0.254967	0.280018	0.287341
5.865	0.253735	0.314446	0.259934
5.868	0.249559	0.271762	0.29706
5.871	0.248944	0.31876	0.285276
5.874	0.256729	0.276528	0.261083
5.877	0.240548	0.280686	0.293746
5.88	0.290659	0.284063	0.293815
5.883	0.257063	0.293666	0.253553
5.886	0.235549	0.271086	0.284935
5.889	0.243717	0.281724	0.267161
5.892	0.275455	0.271077	0.303835
5.895	0.24958	0.291938	0.279151
5.898	0.251301	0.282659	0.282003
5.901	0.276657	0.302937	0.287022
5.904	0.247041	0.285658	0.293652
5.907	0.274742	0.292581	0.296185
5.91	0.24789	0.304176	0.259895
5.913	0.241807	0.276639	0.269338
5.916	0.256924	0.286636	0.277974
5.919	0.265784	0.282198	0.303966
5.922	0.238301	0.295729	0.282807
5.925	0.259931	0.254969	0.27972
5.928	0.264247	0.294377	0.247378
5.931	0.26828	0.30188	0.257502
5.934	0.241425	0.276257	0.29332
5.937	0.249056	0.272479	0.276159
5.94	0.261536	0.28412	0.283113
5.943	0.228922	0.289438	0.253939
5.946	0.252205	0.285402	0.274679
5.949	0.220271	0.291681	0.305187
5.952	0.258717	0.308738	0.280574
5.955	0.244468	0.279422	0.269601
5.958	0.260442	0.313339	0.265496
5.961	0.258383	0.273467	0.286284
5.964	0.269367	0.284002	0.270176
5.967	0.263998	0.305923	0.268439
5.97	0.262151	0.290943	0.305802
5.973	0.254011	0.30189	0.269513
5.976	0.229499	0.273917	0.273162
5.979	0.271789	0.294273	0.280722
5.982	0.23905	0.277962	0.28715
5.985	0.274751	0.279203	0.273498
5.988	0.266095	0.285145	0.280596
5.991	0.257872	0.297185	0.283219
5.994	0.242137	0.278683	0.277989
[truncated: 1,509 more rows]
