# Supplementary material for: Binary-FRET reveals transient excited-state structure associated with activity-dependent CaMKII - NR2B binding and adaptation
Source: Nat Commun. 2022 Oct 25;13:6335. doi: 10.1038/s41467-022-33795-8 (PMC9596428; doi:10.1038/s41467-022-33795-8)
Supplement: Supplementary file 3 — Source Data [file 41467_2022_33795_MOESM3_ESM.zip › Nat Comm Source Data Files Excel folder/S5 Excel folder/CaCl2 0 2mM TRA.xls]

## Sheet: CaCl2 0 2mM TRA
	0 min	10 min	150 min
0	0.0123064	0.136482	0.0688955
0.003	0.074869	0.160084	0.0526219
0.006	0.0346695	0.136156	0.021442
0.009	0.0248281	0.143107	0.0918505
0.012	0.0627641	0.169274	0.0878263
0.015	0.0704233	0.155887	0.0673982
0.018	0.0704738	0.170258	0.0959709
0.021	0.0316811	0.174398	0.117827
0.024	0.0901147	0.195366	0.126942
0.027	0.0885797	0.197514	0.124606
0.03	0.120281	0.225497	0.132135
0.033	0.125828	0.217289	0.162999
0.036	0.152571	0.219912	0.153961
0.039	0.164923	0.229217	0.161308
0.042	0.181278	0.250993	0.181351
0.045	0.183928	0.218505	0.186061
0.048	0.206416	0.248915	0.185619
0.051	0.180821	0.262686	0.206839
0.054	0.222202	0.25535	0.200336
0.057	0.226845	0.270274	0.240746
0.06	0.244886	0.272758	0.231468
0.063	0.249392	0.282506	0.23882
0.066	0.267134	0.280284	0.270034
0.069	0.262032	0.296822	0.268697
0.072	0.27387	0.2877	0.269501
0.075	0.269237	0.306822	0.280606
0.078	0.278197	0.315979	0.282898
0.081	0.289205	0.320615	0.293367
0.084	0.3167	0.308117	0.307282
0.087	0.304974	0.330271	0.308985
0.09	0.327862	0.335747	0.322415
0.093	0.336583	0.339984	0.328194
0.096	0.34252	0.338622	0.327632
0.099	0.33701	0.340468	0.334055
0.102	0.34156	0.349017	0.346687
0.105	0.364183	0.382627	0.34837
0.108	0.360268	0.363311	0.357776
0.111	0.355797	0.374886	0.358391
0.114	0.36673	0.364837	0.367449
0.117	0.362828	0.37544	0.377751
0.12	0.382422	0.389034	0.385789
0.123	0.398231	0.376204	0.386582
0.126	0.387522	0.386211	0.392805
0.129	0.403107	0.393701	0.391398
0.132	0.394098	0.39402	0.395321
0.135	0.390871	0.390632	0.399615
0.138	0.40839	0.394946	0.396613
0.141	0.40858	0.403857	0.40859
0.144	0.413831	0.400081	0.40479
0.147	0.414508	0.408434	0.412124
0.15	0.425146	0.407688	0.426199
0.153	0.407211	0.4148	0.4089
0.156	0.420447	0.412295	0.419811
0.159	0.422571	0.409528	0.427177
0.162	0.40716	0.407196	0.420695
0.165	0.428561	0.420231	0.417601
0.168	0.430841	0.421489	0.427535
0.171	0.430376	0.410639	0.436473
0.174	0.424062	0.423392	0.421696
0.177	0.429841	0.42085	0.442689
0.18	0.439001	0.421622	0.438938
0.183	0.440428	0.407771	0.428891
0.186	0.435316	0.435696	0.438729
0.189	0.434308	0.419515	0.43803
0.192	0.43823	0.428375	0.44069
0.195	0.424173	0.433125	0.436542
0.198	0.42899	0.443	0.431364
0.201	0.431923	0.435894	0.447131
0.204	0.427667	0.441621	0.436035
0.207	0.430827	0.428673	0.439365
0.21	0.437946	0.425103	0.443323
0.213	0.429555	0.428814	0.440785
0.216	0.437285	0.431506	0.434997
0.219	0.444551	0.443647	0.442869
0.222	0.437383	0.433722	0.440102
0.225	0.439399	0.435559	0.451255
0.228	0.435044	0.441589	0.443626
0.231	0.444036	0.435009	0.431179
0.234	0.435207	0.440052	0.442567
0.237	0.443601	0.441813	0.438857
0.24	0.424202	0.440654	0.445048
0.243	0.438802	0.424261	0.430955
0.246	0.443831	0.434831	0.440499
0.249	0.438629	0.429546	0.435108
0.252	0.437392	0.437948	0.441865
0.255	0.446534	0.42656	0.435463
0.258	0.432839	0.426581	0.456906
0.261	0.443776	0.431128	0.433794
0.264	0.427462	0.43766	0.448152
0.267	0.429594	0.436204	0.437593
0.27	0.435102	0.440739	0.435824
0.273	0.446589	0.431591	0.435685
0.276	0.436229	0.428803	0.438987
0.279	0.425814	0.432374	0.438038
0.282	0.423875	0.432851	0.444439
0.285	0.425136	0.432157	0.431037
0.288	0.415714	0.433638	0.448282
0.291	0.439006	0.433856	0.435629
0.294	0.42653	0.428565	0.438849
0.297	0.418964	0.437917	0.438101
0.3	0.433802	0.438657	0.42614
0.303	0.436838	0.431709	0.440066
0.306	0.435096	0.429107	0.432254
0.309	0.417377	0.431696	0.431085
0.312	0.433507	0.442256	0.432278
0.315	0.426172	0.432488	0.436221
0.318	0.436099	0.432104	0.436688
0.321	0.435864	0.432869	0.431283
0.324	0.432319	0.435312	0.437998
0.327	0.422384	0.422948	0.431529
0.33	0.424676	0.431644	0.433869
0.333	0.427046	0.416487	0.425359
0.336	0.432749	0.432465	0.435745
0.339	0.427133	0.424302	0.437308
0.342	0.434129	0.438782	0.426191
0.345	0.43777	0.421383	0.436215
0.348	0.418144	0.433617	0.439188
0.351	0.418489	0.421138	0.424187
0.354	0.432472	0.426016	0.427859
0.357	0.425049	0.428369	0.441108
0.36	0.430964	0.425066	0.438318
0.363	0.418033	0.438903	0.434006
0.366	0.427519	0.426699	0.432615
0.369	0.411694	0.433554	0.419658
0.372	0.421944	0.430122	0.432476
0.375	0.421051	0.430095	0.414674
0.378	0.420962	0.432293	0.432235
0.381	0.412747	0.42947	0.424786
0.384	0.423731	0.430616	0.430019
0.387	0.416562	0.427929	0.412392
0.39	0.42811	0.43114	0.437808
0.393	0.428158	0.419742	0.433982
0.396	0.414646	0.427855	0.424675
0.399	0.42663	0.428409	0.422828
0.402	0.420342	0.419344	0.427978
0.405	0.411367	0.427001	0.431777
0.408	0.425883	0.422326	0.427556
0.411	0.417342	0.433384	0.423739
0.414	0.42132	0.431217	0.425397
0.417	0.415936	0.42628	0.429518
0.42	0.417355	0.423132	0.433054
0.423	0.425361	0.413047	0.423186
0.426	0.416699	0.431415	0.432267
0.429	0.415951	0.426142	0.414634
0.432	0.41948	0.420206	0.43302
0.435	0.432361	0.422638	0.426104
0.438	0.410296	0.423295	0.427384
0.441	0.418589	0.427697	0.423568
0.444	0.407989	0.42233	0.420538
0.447	0.40526	0.420732	0.412552
0.45	0.41427	0.415535	0.424643
0.453	0.415009	0.414401	0.425311
0.456	0.424413	0.428403	0.426096
0.459	0.41033	0.416408	0.417343
0.462	0.409426	0.408982	0.430241
0.465	0.41275	0.427334	0.41659
0.468	0.421281	0.428475	0.42581
0.471	0.422111	0.418131	0.421009
0.474	0.412307	0.426165	0.426716
0.477	0.409853	0.416014	0.421768
0.48	0.411444	0.429623	0.417517
0.483	0.42207	0.415791	0.420046
0.486	0.413969	0.412842	0.423546
0.489	0.408836	0.408307	0.417297
0.492	0.418427	0.422058	0.410297
0.495	0.411972	0.427905	0.411784
0.498	0.418476	0.427416	0.417214
0.501	0.408887	0.424589	0.430179
0.504	0.410942	0.421975	0.41863
0.507	0.411442	0.419036	0.410815
0.51	0.402159	0.413365	0.412459
0.513	0.408876	0.412021	0.424458
0.516	0.415819	0.417904	0.422556
0.519	0.421805	0.412372	0.41446
0.522	0.412651	0.422173	0.410939
0.525	0.419958	0.4178	0.415724
0.528	0.40423	0.425645	0.413817
0.531	0.398949	0.418241	0.423745
0.534	0.413815	0.407578	0.411239
0.537	0.406001	0.422753	0.418218
0.54	0.423511	0.410127	0.423818
0.543	0.407321	0.417171	0.417673
0.546	0.406194	0.417996	0.425887
0.549	0.406428	0.411561	0.423891
0.552	0.40872	0.420694	0.416434
0.555	0.414148	0.411808	0.413563
0.558	0.409163	0.419795	0.399502
0.561	0.409583	0.418885	0.419965
0.564	0.40248	0.413706	0.416345
0.567	0.408897	0.417294	0.422811
0.57	0.410281	0.415349	0.413709
0.573	0.406536	0.410744	0.417788
0.576	0.401609	0.411192	0.410947
0.579	0.404043	0.413176	0.417601
0.582	0.411764	0.414939	0.425581
0.585	0.41986	0.415125	0.403802
0.588	0.407923	0.406404	0.411074
0.591	0.406445	0.41352	0.41061
0.594	0.412682	0.416518	0.421291
0.597	0.404749	0.410304	0.410862
0.6	0.407248	0.403616	0.404823
0.603	0.400788	0.403822	0.396168
0.606	0.411752	0.408028	0.405123
0.609	0.405415	0.418243	0.410444
0.612	0.394569	0.402318	0.408452
0.615	0.402433	0.404196	0.398456
0.618	0.398264	0.41551	0.400994
0.621	0.400784	0.406698	0.406559
0.624	0.401114	0.404259	0.394306
0.627	0.408274	0.408028	0.411668
0.63	0.399882	0.410246	0.404641
0.633	0.400933	0.4038	0.406397
0.636	0.399141	0.404465	0.412909
0.639	0.412502	0.410925	0.401975
0.642	0.393563	0.408788	0.411507
0.645	0.39939	0.40879	0.401834
0.648	0.400494	0.396988	0.415589
0.651	0.396663	0.402268	0.399947
0.654	0.3988	0.409662	0.405984
0.657	0.392597	0.408952	0.397677
0.66	0.398738	0.417223	0.406957
0.663	0.392572	0.399045	0.39553
0.666	0.39178	0.40386	0.401516
0.669	0.397766	0.404926	0.406495
0.672	0.393687	0.40646	0.399172
0.675	0.412608	0.391849	0.398936
0.678	0.382928	0.402102	0.393257
0.681	0.393134	0.406488	0.392238
0.684	0.390432	0.401838	0.412748
0.687	0.401638	0.39415	0.404097
0.69	0.395618	0.399323	0.40223
0.693	0.391148	0.412016	0.397875
0.696	0.396828	0.406557	0.397508
0.699	0.383469	0.404199	0.403016
0.702	0.403876	0.403779	0.402487
0.705	0.399303	0.401435	0.4051
0.708	0.394454	0.401177	0.404879
0.711	0.399775	0.399108	0.397882
0.714	0.389721	0.409009	0.400942
0.717	0.396849	0.399827	0.396527
0.72	0.400062	0.398887	0.405888
0.723	0.397709	0.387692	0.399535
0.726	0.396407	0.405699	0.389062
0.729	0.399528	0.405689	0.391986
0.732	0.393298	0.397509	0.400395
0.735	0.401098	0.398324	0.402508
0.738	0.397462	0.397879	0.403941
0.741	0.39023	0.396856	0.401079
0.744	0.403943	0.397771	0.397724
0.747	0.390775	0.385372	0.408474
0.75	0.39576	0.394335	0.400325
0.753	0.394169	0.402526	0.394971
0.756	0.388665	0.40662	0.398784
0.759	0.384788	0.414109	0.39766
0.762	0.39857	0.386083	0.391378
0.765	0.404704	0.395322	0.391799
0.768	0.388051	0.403344	0.387639
0.771	0.383358	0.397037	0.39887
0.774	0.393526	0.40038	0.390877
0.777	0.399956	0.407948	0.400729
0.78	0.397668	0.390101	0.392682
0.783	0.388135	0.399084	0.393559
0.786	0.389341	0.391955	0.396878
0.789	0.390498	0.396533	0.395645
0.792	0.384412	0.394874	0.393532
0.795	0.394826	0.391788	0.393495
0.798	0.395289	0.390069	0.398908
0.801	0.394348	0.400896	0.39158
0.804	0.394799	0.393724	0.407415
0.807	0.384412	0.3976	0.399219
0.81	0.398837	0.40176	0.391322
0.813	0.381198	0.378336	0.389226
0.816	0.398967	0.399215	0.392557
0.819	0.386257	0.403656	0.385489
0.822	0.394411	0.394787	0.392796
0.825	0.395328	0.389294	0.391444
0.828	0.38998	0.408337	0.381395
0.831	0.378394	0.389582	0.400038
0.834	0.393906	0.390186	0.392756
0.837	0.393768	0.383905	0.407477
0.84	0.374205	0.399615	0.398186
0.843	0.386249	0.393781	0.394597
0.846	0.394652	0.401161	0.39807
0.849	0.382657	0.403183	0.392386
0.852	0.38824	0.395534	0.398635
0.855	0.391796	0.390722	0.392021
0.858	0.389152	0.396237	0.392788
0.861	0.388479	0.392852	0.398168
0.864	0.391731	0.397787	0.406863
0.867	0.379317	0.402619	0.398632
0.87	0.383381	0.392463	0.39338
0.873	0.376749	0.393188	0.38944
0.876	0.388967	0.376071	0.392091
0.879	0.37011	0.387548	0.394553
0.882	0.39605	0.383387	0.403325
0.885	0.385434	0.386755	0.375934
0.888	0.384571	0.377737	0.397157
0.891	0.390608	0.385748	0.388865
0.894	0.38264	0.396952	0.384826
0.897	0.388714	0.385167	0.400372
0.9	0.368755	0.388917	0.391915
0.903	0.377194	0.387555	0.393759
0.906	0.391656	0.37431	0.394286
0.909	0.387118	0.384896	0.389067
0.912	0.375274	0.394566	0.392445
0.915	0.387662	0.381274	0.389784
0.918	0.376797	0.388665	0.381037
0.921	0.384781	0.394418	0.380711
0.924	0.383451	0.391518	0.390512
0.927	0.388532	0.394356	0.391939
0.93	0.368705	0.392299	0.392089
0.933	0.387684	0.383866	0.395171
0.936	0.380555	0.385882	0.387109
0.939	0.379425	0.379347	0.381395
0.942	0.390051	0.381932	0.387217
0.945	0.379541	0.384369	0.389606
0.948	0.388006	0.396659	0.389485
0.951	0.3794	0.388195	0.37656
0.954	0.366766	0.385182	0.383519
0.957	0.377513	0.384353	0.38675
0.96	0.37841	0.387988	0.386596
0.963	0.368663	0.381098	0.38737
0.966	0.376522	0.388658	0.373015
0.969	0.385148	0.396062	0.383946
0.972	0.374754	0.391907	0.384268
0.975	0.379797	0.400773	0.382538
0.978	0.383037	0.381652	0.377825
0.981	0.374025	0.394876	0.387622
0.984	0.372382	0.383582	0.403896
0.987	0.374836	0.383205	0.378876
0.99	0.3873	0.372796	0.383337
0.993	0.370787	0.389314	0.388276
0.996	0.381063	0.387523	0.382282
0.999	0.383189	0.385226	0.390736
1.002	0.382798	0.384243	0.381965
1.005	0.372188	0.384413	0.380934
1.008	0.373815	0.390798	0.390535
1.011	0.381265	0.378108	0.386746
1.014	0.373706	0.382528	0.382972
1.017	0.382452	0.376708	0.384643
1.02	0.365518	0.389445	0.385407
1.023	0.382484	0.382407	0.393152
1.026	0.386519	0.387158	0.392679
1.029	0.375189	0.385858	0.376987
1.032	0.383076	0.381214	0.387302
1.035	0.37522	0.38553	0.402082
1.038	0.380864	0.378973	0.393684
1.041	0.375802	0.383251	0.365322
1.044	0.372914	0.391625	0.370179
1.047	0.379487	0.379678	0.377565
1.05	0.375798	0.369932	0.374743
1.053	0.379224	0.378353	0.381379
1.056	0.379699	0.388899	0.381173
1.059	0.37375	0.374008	0.37855
1.062	0.373237	0.387596	0.381894
1.065	0.3698	0.383925	0.365585
1.068	0.366462	0.385603	0.363783
1.071	0.367608	0.383494	0.378815
1.074	0.374757	0.384465	0.380079
1.077	0.369489	0.374699	0.377075
1.08	0.381483	0.385268	0.380555
1.083	0.371764	0.379208	0.371181
1.086	0.372229	0.380961	0.379047
1.089	0.377104	0.383936	0.376661
1.092	0.373135	0.372398	0.378987
1.095	0.373933	0.388026	0.379868
1.098	0.365422	0.37088	0.380149
1.101	0.366928	0.367796	0.383456
1.104	0.366502	0.377335	0.377697
1.107	0.368314	0.38567	0.378839
1.11	0.378225	0.379169	0.376125
1.113	0.358475	0.368585	0.379554
1.116	0.369331	0.384857	0.375005
1.119	0.378538	0.379696	0.37773
1.122	0.362143	0.372239	0.377077
1.125	0.357009	0.367328	0.385534
1.128	0.375983	0.387422	0.375629
1.131	0.376303	0.382535	0.389436
1.134	0.37103	0.37005	0.375537
1.137	0.374419	0.384214	0.388639
1.14	0.382468	0.364545	0.361295
1.143	0.383828	0.380717	0.365068
1.146	0.351326	0.375811	0.366392
1.149	0.367183	0.363738	0.368426
1.152	0.366639	0.378546	0.370931
1.155	0.372945	0.367892	0.377544
1.158	0.383373	0.373608	0.372834
1.161	0.364287	0.376645	0.37424
1.164	0.371678	0.377565	0.376095
1.167	0.367185	0.372918	0.368223
1.17	0.376831	0.377088	0.374809
1.173	0.373196	0.37482	0.371917
1.176	0.387192	0.368061	0.377441
1.179	0.359238	0.367007	0.364469
1.182	0.371874	0.376882	0.363252
1.185	0.36293	0.363617	0.376056
1.188	0.362352	0.377124	0.371952
1.191	0.371295	0.367766	0.372885
1.194	0.359314	0.3713	0.383867
1.197	0.363611	0.374099	0.373171
1.2	0.375968	0.378207	0.362287
1.203	0.366953	0.371658	0.384898
1.206	0.360926	0.370355	0.367157
1.209	0.359598	0.368148	0.378635
1.212	0.374192	0.360518	0.374492
1.215	0.362379	0.369015	0.369434
1.218	0.374544	0.360516	0.366543
1.221	0.350701	0.380048	0.367072
1.224	0.3718	0.368913	0.38153
1.227	0.364671	0.373941	0.369311
1.23	0.35426	0.371592	0.372084
1.233	0.361793	0.366452	0.36997
1.236	0.363944	0.367051	0.379799
1.239	0.351036	0.363647	0.355759
1.242	0.361362	0.379883	0.367384
1.245	0.362472	0.366228	0.359474
1.248	0.359819	0.354302	0.363069
1.251	0.368129	0.369734	0.374173
1.254	0.370858	0.360309	0.369127
1.257	0.36854	0.361084	0.369693
1.26	0.361708	0.371807	0.375258
1.263	0.368086	0.367474	0.365647
1.266	0.36686	0.364944	0.373713
1.269	0.364772	0.384548	0.365243
1.272	0.363207	0.365868	0.358772
1.275	0.368091	0.385571	0.372073
1.278	0.35021	0.357208	0.362804
1.281	0.36448	0.370872	0.373104
1.284	0.359054	0.353652	0.37277
1.287	0.36553	0.358521	0.369936
1.29	0.366978	0.359538	0.364044
1.293	0.368773	0.367302	0.365538
1.296	0.353882	0.364919	0.375597
1.299	0.352438	0.345263	0.362039
1.302	0.361545	0.36326	0.366111
1.305	0.351498	0.357817	0.375964
1.308	0.353788	0.353692	0.360512
1.311	0.365905	0.357291	0.36159
1.314	0.361615	0.378693	0.36832
1.317	0.347982	0.357504	0.35885
1.32	0.35498	0.366507	0.353603
1.323	0.377498	0.358828	0.368663
1.326	0.362067	0.380729	0.371113
1.329	0.353856	0.351349	0.370839
1.332	0.366605	0.365084	0.37405
1.335	0.359835	0.364297	0.372185
1.338	0.353155	0.368148	0.362725
1.341	0.3558	0.368389	0.372707
1.344	0.357558	0.373738	0.358882
1.347	0.360407	0.378127	0.358498
1.35	0.369202	0.346718	0.364884
1.353	0.368158	0.358051	0.352666
1.356	0.359308	0.365006	0.375349
1.359	0.35458	0.362472	0.354546
1.362	0.358269	0.358574	0.366032
1.365	0.360334	0.362962	0.363871
1.368	0.358626	0.365711	0.360562
1.371	0.37629	0.358066	0.377083
1.374	0.346333	0.360104	0.365525
1.377	0.358232	0.370284	0.355441
1.38	0.360056	0.366797	0.36178
1.383	0.364788	0.36734	0.353506
1.386	0.364241	0.354042	0.365162
1.389	0.371665	0.353314	0.361444
1.392	0.368727	0.357805	0.357327
1.395	0.360426	0.357511	0.376251
1.398	0.360499	0.356872	0.372316
1.401	0.358546	0.3623	0.361048
1.404	0.357927	0.369898	0.354709
1.407	0.357125	0.36039	0.356486
1.41	0.355305	0.354014	0.365581
1.413	0.344752	0.359936	0.371053
1.416	0.361372	0.353143	0.360092
1.419	0.353128	0.368959	0.354897
1.422	0.363536	0.363311	0.365663
1.425	0.353737	0.365705	0.362033
1.428	0.345034	0.363008	0.369427
1.431	0.350287	0.355328	0.368183
1.434	0.366252	0.357194	0.361494
1.437	0.356288	0.363016	0.360353
1.44	0.361176	0.355505	0.354525
1.443	0.364018	0.370743	0.355937
1.446	0.350032	0.364631	0.368348
1.449	0.349447	0.36287	0.369265
1.452	0.367067	0.361497	0.369947
1.455	0.367509	0.362797	0.363573
1.458	0.345401	0.363926	0.383764
1.461	0.364245	0.358893	0.353817
1.464	0.361243	0.373554	0.357833
1.467	0.360246	0.356782	0.349308
1.47	0.35551	0.363005	0.358208
1.473	0.353837	0.361963	0.365149
1.476	0.368461	0.355317	0.362288
1.479	0.342712	0.353198	0.368887
1.482	0.370104	0.361313	0.358
1.485	0.353851	0.362929	0.352948
1.488	0.361678	0.361957	0.363504
1.491	0.361055	0.365819	0.35162
1.494	0.356539	0.357994	0.359469
1.497	0.356997	0.364997	0.354376
1.5	0.346203	0.36734	0.377727
1.503	0.372743	0.363547	0.346881
1.506	0.360567	0.351037	0.35403
1.509	0.357958	0.363222	0.370514
1.512	0.34796	0.363388	0.358866
1.515	0.363677	0.3557	0.369743
1.518	0.350815	0.364817	0.369086
1.521	0.355401	0.360974	0.35528
1.524	0.346639	0.355044	0.357877
1.527	0.349407	0.373065	0.355699
1.53	0.374489	0.360266	0.360316
1.533	0.353452	0.350615	0.362714
1.536	0.355166	0.346242	0.362238
1.539	0.358962	0.359568	0.370765
1.542	0.362702	0.3573	0.362545
1.545	0.361842	0.349118	0.355739
1.548	0.355033	0.359156	0.35895
1.551	0.354539	0.361098	0.343625
1.554	0.349781	0.360702	0.36183
1.557	0.354306	0.353072	0.350717
1.56	0.335821	0.361524	0.362319
1.563	0.348685	0.349313	0.371856
1.566	0.349323	0.354128	0.356267
1.569	0.350295	0.362928	0.363452
1.572	0.347674	0.358287	0.353779
1.575	0.348296	0.363467	0.356342
1.578	0.349179	0.363486	0.361634
1.581	0.34528	0.358688	0.3477
1.584	0.35921	0.352518	0.352767
1.587	0.337307	0.349337	0.358193
1.59	0.357606	0.356831	0.345616
1.593	0.354828	0.361903	0.363271
1.596	0.351547	0.365662	0.355295
1.599	0.361285	0.365573	0.378235
1.602	0.361674	0.355802	0.354651
1.605	0.353578	0.356303	0.361204
1.608	0.347258	0.344247	0.364495
1.611	0.361868	0.346917	0.3491
1.614	0.351744	0.348765	0.352754
1.617	0.345391	0.352054	0.352357
1.62	0.351914	0.356992	0.356067
1.623	0.351029	0.353328	0.354327
1.626	0.355534	0.350248	0.35939
1.629	0.346141	0.360479	0.352616
1.632	0.339344	0.355332	0.352617
1.635	0.34609	0.344973	0.35741
1.638	0.355307	0.36405	0.348046
1.641	0.352969	0.352412	0.341906
1.644	0.361278	0.364386	0.364407
1.647	0.354505	0.344073	0.349227
1.65	0.348009	0.350727	0.343282
1.653	0.33818	0.357581	0.353504
1.656	0.355946	0.358149	0.352025
1.659	0.357064	0.360221	0.359548
1.662	0.363064	0.353455	0.351136
1.665	0.362401	0.351344	0.350196
1.668	0.341504	0.354267	0.357813
1.671	0.337221	0.364059	0.336056
1.674	0.338761	0.352285	0.362502
1.677	0.345266	0.359552	0.35593
1.68	0.3482	0.34223	0.350153
1.683	0.364145	0.356463	0.346029
1.686	0.336112	0.359413	0.356678
1.689	0.357599	0.35897	0.35533
1.692	0.342799	0.339841	0.341499
1.695	0.356962	0.354406	0.353552
1.698	0.357265	0.34859	0.337572
1.701	0.351169	0.356822	0.341459
1.704	0.345236	0.354943	0.356152
1.707	0.341178	0.340201	0.347499
1.71	0.342069	0.359168	0.350226
1.713	0.354617	0.339731	0.352547
1.716	0.360858	0.346386	0.348682
1.719	0.356248	0.361592	0.348277
1.722	0.345588	0.358998	0.351372
1.725	0.335603	0.348259	0.360355
1.728	0.342196	0.346892	0.353516
1.731	0.334991	0.343337	0.341429
1.734	0.339572	0.351845	0.348825
1.737	0.341508	0.348574	0.333538
1.74	0.339336	0.344866	0.346086
1.743	0.347794	0.360007	0.352002
1.746	0.355683	0.340992	0.347252
1.749	0.348432	0.340447	0.346848
1.752	0.329657	0.334849	0.350916
1.755	0.352489	0.355838	0.326174
1.758	0.341559	0.340198	0.340009
1.761	0.347579	0.355892	0.347976
1.764	0.346149	0.356313	0.349652
1.767	0.327158	0.359148	0.350233
1.77	0.350722	0.348338	0.349474
1.773	0.346117	0.338045	0.341094
1.776	0.348425	0.341694	0.359019
1.779	0.332019	0.344937	0.343288
1.782	0.337306	0.34179	0.338591
1.785	0.340747	0.350735	0.329957
1.788	0.3356	0.340385	0.338764
1.791	0.339968	0.335041	0.340018
1.794	0.345859	0.345804	0.349013
1.797	0.347438	0.348894	0.359912
1.8	0.360233	0.351094	0.338672
1.803	0.329351	0.34763	0.345183
1.806	0.341737	0.352233	0.349004
1.809	0.339678	0.337834	0.349056
1.812	0.336873	0.347867	0.355765
1.815	0.339215	0.353314	0.352971
1.818	0.348143	0.339885	0.328695
1.821	0.352882	0.347845	0.350344
1.824	0.343223	0.339411	0.34094
1.827	0.334683	0.34675	0.339513
1.83	0.351259	0.340653	0.340572
1.833	0.334135	0.34327	0.356443
1.836	0.336679	0.34345	0.334573
1.839	0.335726	0.341465	0.336137
1.842	0.337468	0.330254	0.348469
1.845	0.338638	0.366406	0.346838
1.848	0.337284	0.339338	0.337018
1.851	0.340906	0.355467	0.348326
1.854	0.342357	0.334548	0.346382
1.857	0.338778	0.351903	0.347127
1.86	0.332831	0.350245	0.358869
1.863	0.345963	0.339857	0.346758
1.866	0.335009	0.344007	0.342911
1.869	0.333972	0.339897	0.340703
1.872	0.327473	0.329691	0.349699
1.875	0.325825	0.339864	0.331115
1.878	0.346966	0.343101	0.342142
1.881	0.323272	0.328352	0.32809
1.884	0.349824	0.340283	0.339719
1.887	0.334617	0.343567	0.336334
1.89	0.337809	0.341138	0.332203
1.893	0.34941	0.336813	0.334026
1.896	0.338683	0.343679	0.330827
1.899	0.328178	0.350052	0.346478
1.902	0.343658	0.349934	0.32959
1.905	0.341707	0.336587	0.342405
1.908	0.337531	0.347723	0.353047
1.911	0.340148	0.346988	0.347067
1.914	0.336696	0.341411	0.34339
1.917	0.33922	0.352726	0.322556
1.92	0.345189	0.345092	0.343227
1.923	0.345605	0.348019	0.339418
1.926	0.338752	0.342368	0.339725
1.929	0.33618	0.330416	0.351152
1.932	0.346505	0.333552	0.348187
1.935	0.343346	0.337157	0.345092
1.938	0.340705	0.330917	0.339245
1.941	0.328499	0.34128	0.344504
1.944	0.339754	0.345569	0.336315
1.947	0.341451	0.338184	0.344628
1.95	0.336958	0.342226	0.343913
1.953	0.330256	0.331942	0.33125
1.956	0.332976	0.328106	0.330529
1.959	0.356643	0.326218	0.333676
1.962	0.345811	0.3444	0.333487
1.965	0.352545	0.326295	0.340482
1.968	0.328887	0.349065	0.341575
1.971	0.357365	0.352733	0.34965
1.974	0.334735	0.342713	0.34105
1.977	0.333603	0.341891	0.332573
1.98	0.334086	0.349879	0.352295
1.983	0.336965	0.343766	0.340535
1.986	0.342403	0.350819	0.347205
1.989	0.321027	0.347702	0.348847
1.992	0.338937	0.333016	0.333786
1.995	0.338253	0.325148	0.341774
1.998	0.325276	0.328647	0.351324
2.001	0.344667	0.334534	0.343206
2.004	0.332493	0.333528	0.332685
2.007	0.336808	0.332261	0.347775
2.01	0.337277	0.33339	0.355888
2.013	0.337825	0.346007	0.337172
2.016	0.343228	0.328048	0.342917
2.019	0.336538	0.343194	0.339765
2.022	0.340952	0.325873	0.343882
2.025	0.335843	0.329922	0.34546
2.028	0.341916	0.340015	0.344456
2.031	0.323447	0.332488	0.334782
2.034	0.341665	0.326399	0.350134
2.037	0.336686	0.325759	0.34528
2.04	0.336799	0.329003	0.337802
2.043	0.343349	0.334682	0.328141
2.046	0.335776	0.336042	0.333851
2.049	0.338676	0.321905	0.355629
2.052	0.33913	0.337064	0.326246
2.055	0.324904	0.342446	0.343298
2.058	0.344487	0.327229	0.335404
2.061	0.324261	0.325951	0.334713
2.064	0.337771	0.333907	0.336846
2.067	0.323768	0.347541	0.342301
2.07	0.325869	0.344129	0.33053
2.073	0.339342	0.339558	0.333698
2.076	0.33583	0.339565	0.329729
2.079	0.337421	0.332346	0.343947
2.082	0.336632	0.342613	0.322922
2.085	0.33207	0.344651	0.326165
2.088	0.340576	0.33454	0.348832
2.091	0.324714	0.328382	0.338916
2.094	0.331304	0.339601	0.332683
2.097	0.342259	0.338668	0.324182
2.1	0.339713	0.339064	0.341746
2.103	0.334159	0.341207	0.331881
2.106	0.335377	0.344248	0.33548
2.109	0.325184	0.324918	0.330724
2.112	0.334301	0.3284	0.330577
2.115	0.320661	0.339461	0.320882
2.118	0.328292	0.324981	0.355464
2.121	0.32474	0.342594	0.345128
2.124	0.330422	0.33388	0.322975
2.127	0.327917	0.335524	0.327569
2.13	0.33732	0.334221	0.342159
2.133	0.347057	0.333021	0.335323
2.136	0.335053	0.334632	0.325429
2.139	0.328853	0.339487	0.33812
2.142	0.326739	0.320969	0.333276
2.145	0.336529	0.335201	0.340399
2.148	0.336495	0.321317	0.33981
2.151	0.334648	0.335414	0.320139
2.154	0.330663	0.320596	0.342429
2.157	0.338329	0.346697	0.330475
2.16	0.337042	0.329537	0.339052
2.163	0.335897	0.335511	0.323867
2.166	0.329805	0.32692	0.331921
2.169	0.342734	0.32496	0.311633
2.172	0.34077	0.33317	0.31192
2.175	0.337808	0.330554	0.341845
2.178	0.338228	0.331834	0.335389
2.181	0.330235	0.342296	0.339355
2.184	0.341805	0.336469	0.33638
2.187	0.316326	0.330648	0.329689
2.19	0.326737	0.330393	0.33271
2.193	0.328379	0.33048	0.323809
2.196	0.330569	0.337633	0.33685
2.199	0.326528	0.330818	0.326319
2.202	0.337146	0.333723	0.334203
2.205	0.323737	0.345964	0.322851
2.208	0.315592	0.33184	0.340452
2.211	0.335441	0.331814	0.317316
2.214	0.327777	0.339411	0.332087
2.217	0.316913	0.3229	0.327399
2.22	0.309335	0.334728	0.324539
2.223	0.325163	0.316299	0.318612
2.226	0.325406	0.332418	0.335725
2.229	0.325338	0.325805	0.32981
2.232	0.350686	0.326961	0.318951
2.235	0.328661	0.352972	0.334662
2.238	0.328549	0.34141	0.329493
2.241	0.327613	0.338746	0.324945
2.244	0.336937	0.341542	0.341544
2.247	0.332317	0.3319	0.330442
2.25	0.335013	0.328759	0.327886
2.253	0.319778	0.336842	0.343506
2.256	0.34408	0.329174	0.323767
2.259	0.326821	0.334223	0.329211
2.262	0.325253	0.333909	0.340871
2.265	0.330972	0.336617	0.324266
2.268	0.329137	0.343768	0.345454
2.271	0.324515	0.328131	0.329617
2.274	0.320037	0.321785	0.328165
2.277	0.335291	0.337719	0.348386
2.28	0.334641	0.325874	0.342266
2.283	0.332939	0.332397	0.340286
2.286	0.323261	0.335342	0.309825
2.289	0.339661	0.330645	0.326961
2.292	0.335178	0.317854	0.324989
2.295	0.326686	0.327714	0.334127
2.298	0.319315	0.33715	0.328863
2.301	0.347209	0.325611	0.330487
2.304	0.337585	0.327033	0.329572
2.307	0.331259	0.320219	0.341367
2.31	0.331486	0.339429	0.327773
2.313	0.311701	0.331374	0.332634
2.316	0.342886	0.331664	0.324893
2.319	0.340242	0.323833	0.327193
2.322	0.328477	0.321583	0.33372
2.325	0.33983	0.327187	0.346967
2.328	0.337345	0.343522	0.314902
2.331	0.323121	0.328606	0.325867
2.334	0.3159	0.343657	0.316052
2.337	0.331663	0.327506	0.314784
2.34	0.326677	0.345372	0.324061
2.343	0.344287	0.324553	0.329901
2.346	0.337261	0.323192	0.334031
2.349	0.318522	0.332624	0.334118
2.352	0.326743	0.329171	0.33578
2.355	0.322118	0.32832	0.327002
2.358	0.326946	0.326302	0.330149
2.361	0.329353	0.336584	0.325419
2.364	0.320052	0.320117	0.329254
2.367	0.328402	0.339495	0.331755
2.37	0.308717	0.341389	0.326974
2.373	0.342923	0.324009	0.334464
2.376	0.322806	0.329116	0.334351
2.379	0.327995	0.325453	0.342337
2.382	0.31359	0.337844	0.334557
2.385	0.311204	0.327613	0.331466
2.388	0.336407	0.314871	0.326567
2.391	0.333535	0.316966	0.339316
2.394	0.318785	0.339995	0.328777
2.397	0.329733	0.324664	0.325268
2.4	0.328163	0.322926	0.321526
2.403	0.331559	0.321038	0.341437
2.406	0.3086	0.328217	0.332927
2.409	0.315816	0.337602	0.333129
2.412	0.337457	0.333774	0.314957
2.415	0.343328	0.33371	0.322013
2.418	0.342341	0.330089	0.335328
2.421	0.312702	0.318219	0.331139
2.424	0.3404	0.329998	0.322254
2.427	0.315791	0.330135	0.3406
2.43	0.333441	0.323494	0.313489
2.433	0.319658	0.340727	0.316258
2.436	0.329877	0.317609	0.331996
2.439	0.327074	0.329126	0.330691
2.442	0.315792	0.335164	0.346773
2.445	0.318874	0.322156	0.326954
2.448	0.328124	0.336075	0.332191
2.451	0.336343	0.338737	0.318008
2.454	0.33597	0.333819	0.320777
2.457	0.318513	0.332048	0.318516
2.46	0.325561	0.332562	0.333657
2.463	0.312529	0.323688	0.332187
2.466	0.318559	0.312986	0.329579
2.469	0.31725	0.339048	0.32022
2.472	0.330584	0.327706	0.318759
2.475	0.320601	0.326212	0.314778
2.478	0.31849	0.328363	0.323957
2.481	0.333004	0.320314	0.318557
2.484	0.327245	0.329173	0.327327
2.487	0.323163	0.339182	0.338483
2.49	0.320651	0.332132	0.327408
2.493	0.318015	0.320751	0.327448
2.496	0.329458	0.319928	0.318712
2.499	0.311669	0.332605	0.334223
2.502	0.319326	0.315589	0.329127
2.505	0.320823	0.324942	0.329493
2.508	0.320784	0.34115	0.312895
2.511	0.317763	0.323107	0.326432
2.514	0.319692	0.337406	0.335259
2.517	0.319357	0.323521	0.315455
2.52	0.329342	0.329448	0.324598
2.523	0.327965	0.33866	0.328009
2.526	0.31973	0.331661	0.327903
2.529	0.321016	0.321831	0.334871
2.532	0.314341	0.339495	0.35047
2.535	0.334347	0.335231	0.321331
2.538	0.329611	0.327418	0.331069
2.541	0.311713	0.351993	0.317705
2.544	0.328165	0.316853	0.314372
2.547	0.325183	0.335317	0.326011
2.55	0.322735	0.3335	0.313374
2.553	0.317355	0.339845	0.326883
2.556	0.337102	0.314656	0.328673
2.559	0.308887	0.33275	0.317619
2.562	0.329374	0.321826	0.343916
2.565	0.315981	0.341545	0.329383
2.568	0.336481	0.346005	0.332805
2.571	0.334509	0.335523	0.325143
2.574	0.323717	0.30638	0.328152
2.577	0.324813	0.329266	0.331415
2.58	0.333987	0.326354	0.315075
2.583	0.337384	0.327994	0.320428
2.586	0.328803	0.325032	0.326179
2.589	0.314704	0.332552	0.329323
2.592	0.330762	0.33367	0.324511
2.595	0.328143	0.33098	0.317177
2.598	0.328953	0.340067	0.345817
2.601	0.333631	0.326186	0.346623
2.604	0.328657	0.310467	0.309971
2.607	0.330846	0.321186	0.321858
2.61	0.31725	0.321409	0.313631
2.613	0.331243	0.32611	0.331197
2.616	0.332554	0.32802	0.327273
2.619	0.32271	0.300255	0.307018
2.622	0.322429	0.327494	0.325767
2.625	0.333503	0.333399	0.321362
2.628	0.314369	0.328307	0.338711
2.631	0.326801	0.317008	0.322097
2.634	0.321043	0.332472	0.310813
2.637	0.314653	0.334423	0.306227
2.64	0.337731	0.335623	0.31764
2.643	0.320039	0.327725	0.320755
2.646	0.324041	0.31434	0.324955
2.649	0.315005	0.317198	0.327387
2.652	0.321315	0.322769	0.325023
2.655	0.31125	0.317187	0.31091
2.658	0.324228	0.318893	0.298671
2.661	0.315146	0.309378	0.327058
2.664	0.32055	0.32812	0.316065
2.667	0.311735	0.315443	0.322307
2.67	0.317565	0.31578	0.312744
2.673	0.304213	0.312043	0.324762
2.676	0.331871	0.332388	0.321139
2.679	0.319729	0.30923	0.321866
2.682	0.318937	0.330232	0.331879
2.685	0.317157	0.314403	0.350384
2.688	0.306171	0.308745	0.320732
2.691	0.337333	0.31473	0.313408
2.694	0.333523	0.332294	0.310884
2.697	0.308405	0.314792	0.320361
2.7	0.301822	0.323036	0.313557
2.703	0.30295	0.312182	0.314944
2.706	0.307651	0.315938	0.326808
2.709	0.328351	0.306876	0.30217
2.712	0.290984	0.321226	0.314591
2.715	0.304948	0.326373	0.337889
2.718	0.321761	0.300621	0.323857
2.721	0.314203	0.322131	0.317847
2.724	0.310199	0.328017	0.326489
2.727	0.327911	0.320791	0.304403
2.73	0.315374	0.320881	0.306417
2.733	0.320612	0.310521	0.321627
2.736	0.309934	0.330319	0.331854
2.739	0.314817	0.317813	0.30944
2.742	0.299504	0.313447	0.33066
2.745	0.303109	0.321259	0.325773
2.748	0.309194	0.319213	0.315224
2.751	0.320709	0.30558	0.3308
2.754	0.327867	0.314096	0.326806
2.757	0.30112	0.322254	0.318618
2.76	0.32114	0.308452	0.318155
2.763	0.305615	0.316798	0.319481
2.766	0.307922	0.323744	0.314247
2.769	0.302115	0.308397	0.311799
2.772	0.309259	0.334983	0.332392
2.775	0.29534	0.308969	0.317563
2.778	0.308791	0.324864	0.296354
2.781	0.305335	0.319546	0.3047
2.784	0.309588	0.331091	0.314672
2.787	0.322244	0.312573	0.311123
2.79	0.304267	0.315969	0.309148
2.793	0.319883	0.316651	0.329622
2.796	0.304514	0.318859	0.315642
2.799	0.307702	0.297219	0.303659
2.802	0.308326	0.314237	0.309678
2.805	0.311036	0.309437	0.324669
2.808	0.31516	0.317407	0.298552
2.811	0.31685	0.310944	0.314702
2.814	0.307393	0.324615	0.319129
2.817	0.299606	0.320732	0.309622
2.82	0.311386	0.313467	0.308124
2.823	0.319638	0.300589	0.324447
2.826	0.303598	0.290066	0.328308
2.829	0.310695	0.307844	0.314328
2.832	0.306721	0.292769	0.316575
2.835	0.306838	0.3162	0.329352
2.838	0.310078	0.30684	0.31034
2.841	0.323075	0.321419	0.295059
2.844	0.32522	0.319723	0.317367
2.847	0.292696	0.318277	0.314215
2.85	0.304781	0.314988	0.309112
2.853	0.305652	0.305049	0.315474
2.856	0.305613	0.304643	0.313322
2.859	0.316912	0.319587	0.30509
2.862	0.322518	0.321811	0.307726
2.865	0.312068	0.323791	0.308187
2.868	0.307024	0.308983	0.314081
2.871	0.316866	0.318079	0.32963
2.874	0.307631	0.319443	0.331765
2.877	0.330873	0.306741	0.322009
2.88	0.322573	0.315315	0.303678
2.883	0.310309	0.318378	0.308612
2.886	0.309462	0.320995	0.308548
2.889	0.307796	0.30815	0.29518
2.892	0.291748	0.309141	0.302314
2.895	0.319915	0.312275	0.335753
2.898	0.299584	0.312867	0.301094
2.901	0.312811	0.311007	0.31964
2.904	0.319894	0.322729	0.303824
2.907	0.30096	0.317282	0.315765
2.91	0.312723	0.317494	0.315471
2.913	0.320884	0.294108	0.317762
2.916	0.305608	0.317685	0.326996
2.919	0.318794	0.317082	0.321872
2.922	0.312149	0.325197	0.307128
2.925	0.312614	0.30612	0.311519
2.928	0.307465	0.305323	0.314661
2.931	0.316609	0.3189	0.311034
2.934	0.297802	0.305357	0.29263
2.937	0.307546	0.314039	0.310014
2.94	0.321512	0.310011	0.307448
2.943	0.303937	0.30778	0.300126
2.946	0.317674	0.32544	0.318314
2.949	0.316441	0.320674	0.30775
2.952	0.290922	0.297222	0.320296
2.955	0.297001	0.297519	0.312752
2.958	0.313674	0.309448	0.327731
2.961	0.308995	0.311096	0.318746
2.964	0.324706	0.320972	0.304568
2.967	0.318148	0.321727	0.31607
2.97	0.315885	0.312047	0.30929
2.973	0.315236	0.31145	0.309073
2.976	0.3135	0.307031	0.311314
2.979	0.296682	0.303318	0.318057
2.982	0.314137	0.30853	0.301382
2.985	0.305548	0.305479	0.307977
2.988	0.318562	0.314165	0.309321
2.991	0.310805	0.327571	0.307132
2.994	0.305812	0.315783	0.301157
2.997	0.298416	0.308923	0.309215
3	0.309282	0.323344	0.311217
3.003	0.302346	0.297609	0.304402
3.006	0.316792	0.300021	0.321743
3.009	0.299302	0.311164	0.310003
3.012	0.302424	0.302172	0.30611
3.015	0.305181	0.303004	0.301421
3.018	0.323937	0.310729	0.307796
3.021	0.301101	0.313833	0.312104
3.024	0.30736	0.316586	0.301148
3.027	0.31042	0.314395	0.313804
3.03	0.306274	0.316	0.294873
3.033	0.298681	0.312192	0.310336
3.036	0.294815	0.3108	0.325322
3.039	0.295465	0.304237	0.311554
3.042	0.305556	0.320187	0.321577
3.045	0.296977	0.302279	0.319037
3.048	0.296777	0.30045	0.308584
3.051	0.307055	0.323046	0.307504
3.054	0.303223	0.329968	0.300505
3.057	0.313113	0.304455	0.318569
3.06	0.31031	0.319852	0.322352
3.063	0.307507	0.297498	0.297856
3.066	0.307054	0.301441	0.307777
3.069	0.317027	0.318474	0.308922
3.072	0.305804	0.331164	0.311113
3.075	0.309646	0.297922	0.310213
3.078	0.321236	0.317747	0.307649
3.081	0.305421	0.305203	0.304031
3.084	0.30659	0.318778	0.315851
3.087	0.302089	0.30328	0.290616
3.09	0.302957	0.304416	0.31096
3.093	0.3093	0.310061	0.336955
3.096	0.300519	0.310652	0.305711
3.099	0.311475	0.303221	0.308825
3.102	0.310013	0.309115	0.297388
3.105	0.317107	0.301673	0.329515
3.108	0.2978	0.302149	0.314053
3.111	0.309971	0.297923	0.298741
3.114	0.292369	0.299947	0.310281
3.117	0.299395	0.306694	0.293763
3.12	0.319256	0.31336	0.297424
3.123	0.309892	0.324267	0.311945
3.126	0.297863	0.301315	0.3049
3.129	0.296481	0.307815	0.307756
3.132	0.300188	0.300219	0.307574
3.135	0.295071	0.301516	0.30687
3.138	0.30894	0.302378	0.311492
3.141	0.304158	0.306775	0.317522
3.144	0.287886	0.318087	0.306451
3.147	0.299228	0.284987	0.28578
3.15	0.30215	0.315144	0.308028
3.153	0.312863	0.322693	0.305269
3.156	0.311243	0.306728	0.318292
3.159	0.286742	0.308179	0.290781
3.162	0.297155	0.311317	0.314385
3.165	0.310516	0.309692	0.301653
3.168	0.285278	0.305099	0.309516
3.171	0.311062	0.303528	0.298846
3.174	0.305296	0.299921	0.293613
3.177	0.291942	0.304785	0.299321
3.18	0.281405	0.306802	0.304492
3.183	0.291924	0.315484	0.294161
3.186	0.310937	0.286451	0.303768
3.189	0.302464	0.300162	0.313882
3.192	0.308914	0.29571	0.285484
3.195	0.316246	0.300809	0.310735
3.198	0.300655	0.299684	0.301319
3.201	0.305942	0.303592	0.29868
3.204	0.295941	0.299419	0.306301
3.207	0.301461	0.293448	0.287467
3.21	0.297982	0.275688	0.289865
3.213	0.309386	0.303199	0.303288
3.216	0.294282	0.288048	0.314428
3.219	0.300231	0.316383	0.316295
3.222	0.301802	0.301828	0.305828
3.225	0.293917	0.308225	0.303669
3.228	0.306218	0.30109	0.2995
3.231	0.290289	0.307502	0.319492
3.234	0.293043	0.305204	0.290182
3.237	0.293006	0.307773	0.308442
3.24	0.316316	0.328473	0.292576
3.243	0.290204	0.303366	0.300602
3.246	0.310301	0.29165	0.295749
3.249	0.298584	0.296407	0.302744
3.252	0.295086	0.296368	0.310042
3.255	0.28911	0.293335	0.307441
3.258	0.30337	0.309174	0.30053
3.261	0.30332	0.29252	0.312555
3.264	0.302697	0.309787	0.292345
3.267	0.312821	0.288591	0.303411
3.27	0.288292	0.305253	0.312003
3.273	0.292045	0.308674	0.291776
3.276	0.294825	0.294699	0.300263
3.279	0.308652	0.312537	0.298874
3.282	0.296736	0.29478	0.286067
3.285	0.308977	0.292523	0.315922
3.288	0.295832	0.29557	0.279056
3.291	0.302176	0.298569	0.29996
3.294	0.28976	0.298674	0.290969
3.297	0.330018	0.302542	0.309034
3.3	0.304612	0.313934	0.314064
3.303	0.288378	0.302347	0.305097
3.306	0.291691	0.305967	0.287938
3.309	0.304227	0.31043	0.309289
3.312	0.295356	0.297805	0.306586
3.315	0.2914	0.28324	0.294599
3.318	0.314204	0.292023	0.315651
3.321	0.278176	0.290948	0.30758
3.324	0.305389	0.304626	0.295993
3.327	0.294132	0.306537	0.29631
3.33	0.284758	0.308247	0.291291
3.333	0.283948	0.313762	0.296103
3.336	0.315849	0.306723	0.311115
3.339	0.295335	0.310347	0.304567
3.342	0.292128	0.31549	0.305547
3.345	0.296756	0.307343	0.302416
3.348	0.304756	0.30941	0.312212
3.351	0.284971	0.314913	0.305923
3.354	0.290769	0.307823	0.297109
3.357	0.287989	0.294167	0.299431
3.36	0.307629	0.292462	0.312242
3.363	0.291962	0.29895	0.300178
3.366	0.307278	0.302511	0.298706
3.369	0.304173	0.302205	0.303717
3.372	0.299917	0.306314	0.315827
3.375	0.28633	0.304917	0.293016
3.378	0.295187	0.301839	0.308364
3.381	0.300115	0.296365	0.304112
3.384	0.281285	0.315522	0.294337
3.387	0.31186	0.306953	0.313177
3.39	0.299466	0.296985	0.299179
3.393	0.298703	0.298469	0.300122
3.396	0.310897	0.293322	0.317098
3.399	0.314538	0.307725	0.313131
3.402	0.300926	0.278142	0.287744
3.405	0.296753	0.295522	0.302197
3.408	0.294977	0.305514	0.281208
3.411	0.327956	0.2997	0.297566
3.414	0.298639	0.312545	0.300448
3.417	0.306034	0.297756	0.286028
3.42	0.290025	0.312094	0.30882
3.423	0.291264	0.291439	0.310525
3.426	0.305032	0.317119	0.307926
3.429	0.324321	0.315679	0.305186
3.432	0.284858	0.296624	0.304428
3.435	0.293933	0.315024	0.305631
3.438	0.295071	0.302886	0.305315
3.441	0.313495	0.321788	0.306229
3.444	0.296124	0.304999	0.292468
3.447	0.288655	0.311957	0.299756
3.45	0.298751	0.312365	0.283213
3.453	0.282526	0.31431	0.299155
3.456	0.298749	0.307558	0.305531
3.459	0.295904	0.303396	0.317286
3.462	0.305913	0.290328	0.293612
3.465	0.304911	0.300216	0.301676
3.468	0.297534	0.30265	0.314447
3.471	0.28791	0.288397	0.30355
3.474	0.305415	0.298447	0.294131
3.477	0.295035	0.294691	0.285882
3.48	0.303714	0.295019	0.295957
3.483	0.296798	0.313343	0.304324
3.486	0.308637	0.310815	0.307553
3.489	0.292495	0.301346	0.316643
3.492	0.278606	0.288592	0.320266
3.495	0.301397	0.304282	0.279208
3.498	0.289443	0.287824	0.297375
3.501	0.296588	0.311809	0.301176
3.504	0.318911	0.297913	0.301458
3.507	0.318707	0.301257	0.286791
3.51	0.30236	0.292866	0.298703
3.513	0.282732	0.298571	0.300008
3.516	0.292713	0.292077	0.296613
3.519	0.287493	0.292536	0.308062
3.522	0.303289	0.30299	0.31544
3.525	0.293245	0.301586	0.287624
3.528	0.30667	0.299567	0.308374
3.531	0.3029	0.310632	0.31868
3.534	0.312321	0.299242	0.289859
3.537	0.312182	0.298596	0.296612
3.54	0.305386	0.29376	0.305907
3.543	0.305063	0.290505	0.280516
3.546	0.299416	0.302662	0.308717
3.549	0.313042	0.302032	0.303188
3.552	0.302008	0.289926	0.309421
3.555	0.317127	0.292126	0.294523
3.558	0.296451	0.295142	0.297524
3.561	0.279169	0.307775	0.294238
3.564	0.2878	0.303512	0.297759
3.567	0.295905	0.290192	0.286963
3.57	0.30376	0.305095	0.29284
3.573	0.297224	0.304315	0.281878
3.576	0.295512	0.29054	0.290665
3.579	0.294999	0.293019	0.299224
3.582	0.292355	0.313009	0.28158
3.585	0.291627	0.2851	0.296981
3.588	0.305217	0.288497	0.299519
3.591	0.300862	0.285862	0.312867
3.594	0.303965	0.29565	0.294564
3.597	0.295426	0.295318	0.298994
3.6	0.313294	0.2921	0.294482
3.603	0.288693	0.297396	0.300418
3.606	0.277093	0.300577	0.309357
3.609	0.303059	0.327658	0.307488
3.612	0.300045	0.324739	0.280379
3.615	0.28125	0.295891	0.313149
3.618	0.288446	0.300089	0.298263
3.621	0.282208	0.296597	0.290171
3.624	0.310835	0.300153	0.304849
3.627	0.298399	0.296771	0.283415
3.63	0.288814	0.317359	0.305527
3.633	0.288309	0.315337	0.298305
3.636	0.29815	0.306869	0.283279
3.639	0.295418	0.296352	0.299142
3.642	0.294098	0.294333	0.28814
3.645	0.280318	0.310643	0.30616
3.648	0.277144	0.290979	0.301219
3.651	0.294429	0.303954	0.295952
3.654	0.295019	0.302073	0.305348
3.657	0.280376	0.289591	0.290471
3.66	0.294832	0.308353	0.30667
3.663	0.295643	0.292021	0.305672
3.666	0.291186	0.300871	0.288541
3.669	0.286554	0.289834	0.301392
3.672	0.290423	0.291674	0.284185
3.675	0.293374	0.296732	0.277695
3.678	0.300977	0.285281	0.295432
3.681	0.286109	0.294013	0.304418
3.684	0.295775	0.300174	0.287798
3.687	0.284643	0.310895	0.290149
3.69	0.298518	0.304251	0.291018
3.693	0.30077	0.304166	0.305475
3.696	0.310769	0.289758	0.296592
3.699	0.283286	0.305693	0.304493
3.702	0.280909	0.302317	0.289098
3.705	0.292917	0.298578	0.284272
3.708	0.278191	0.298802	0.289621
3.711	0.298675	0.315142	0.276118
3.714	0.291575	0.302935	0.281163
3.717	0.281692	0.309427	0.303705
3.72	0.302795	0.297335	0.29874
3.723	0.284406	0.31957	0.310497
3.726	0.291362	0.295435	0.292293
3.729	0.310977	0.286375	0.289335
3.732	0.283848	0.297498	0.315254
3.735	0.296447	0.299605	0.279023
3.738	0.300831	0.302265	0.302701
3.741	0.295313	0.291139	0.296004
3.744	0.295123	0.313581	0.283927
3.747	0.283243	0.308478	0.288441
3.75	0.302841	0.295738	0.284778
3.753	0.271086	0.283392	0.304676
3.756	0.294439	0.301266	0.295228
3.759	0.298128	0.295089	0.294565
3.762	0.282085	0.292387	0.284937
3.765	0.300069	0.291319	0.302947
3.768	0.30521	0.294715	0.29394
3.771	0.310452	0.308936	0.291107
3.774	0.280705	0.307788	0.286715
3.777	0.307651	0.298301	0.301956
3.78	0.291343	0.271676	0.296261
3.783	0.278432	0.302196	0.300965
3.786	0.294268	0.300541	0.29254
3.789	0.297377	0.294977	0.29979
3.792	0.29788	0.277963	0.303954
3.795	0.287979	0.301642	0.283086
3.798	0.307371	0.304081	0.295176
3.801	0.295651	0.302735	0.302732
3.804	0.321489	0.293945	0.302891
3.807	0.276775	0.283638	0.303932
3.81	0.293777	0.296008	0.272835
3.813	0.295196	0.293757	0.289977
3.816	0.301373	0.315792	0.30262
3.819	0.31323	0.306787	0.3031
3.822	0.282301	0.304702	0.300486
3.825	0.301182	0.277169	0.307644
3.828	0.289706	0.295064	0.285516
3.831	0.297242	0.301208	0.285014
3.834	0.280376	0.288672	0.263895
3.837	0.29856	0.29124	0.304173
3.84	0.290331	0.278733	0.277199
3.843	0.285324	0.312301	0.271381
3.846	0.288388	0.28599	0.312073
3.849	0.305652	0.300428	0.304672
3.852	0.290106	0.283971	0.2999
3.855	0.285562	0.292657	0.309836
3.858	0.282521	0.298044	0.303245
3.861	0.293667	0.319292	0.288915
3.864	0.292356	0.299031	0.296031
3.867	0.290723	0.286638	0.289884
3.87	0.277562	0.277279	0.296384
3.873	0.290174	0.294027	0.296865
3.876	0.299457	0.305329	0.297767
3.879	0.296376	0.282214	0.302847
3.882	0.295374	0.298143	0.297529
3.885	0.319581	0.279374	0.271492
3.888	0.285919	0.303399	0.305103
3.891	0.305364	0.285868	0.313407
3.894	0.295429	0.274778	0.30693
3.897	0.276107	0.278034	0.269357
3.9	0.299421	0.301479	0.314795
3.903	0.277422	0.288908	0.283625
3.906	0.286892	0.30195	0.30678
3.909	0.302117	0.302088	0.280118
3.912	0.285606	0.277286	0.273155
3.915	0.29843	0.294388	0.290516
3.918	0.310618	0.28194	0.302201
3.921	0.294191	0.273099	0.296302
3.924	0.306848	0.281384	0.29372
3.927	0.272978	0.289346	0.287695
3.93	0.281793	0.280846	0.281516
3.933	0.297652	0.277364	0.284543
3.936	0.295482	0.299653	0.283302
3.939	0.287364	0.266511	0.301494
3.942	0.288136	0.287606	0.27986
3.945	0.290426	0.29749	0.298252
3.948	0.287211	0.290877	0.267061
3.951	0.267817	0.292621	0.286857
3.954	0.293782	0.297607	0.289456
3.957	0.278624	0.283034	0.306937
3.96	0.300982	0.28324	0.264835
3.963	0.287507	0.278772	0.27894
3.966	0.298302	0.293156	0.271495
3.969	0.283966	0.295112	0.278667
3.972	0.296349	0.290442	0.27666
3.975	0.286994	0.295737	0.272599
3.978	0.299722	0.288868	0.281847
3.981	0.275401	0.282547	0.275985
3.984	0.300194	0.264602	0.27353
3.987	0.257017	0.28742	0.27723
3.99	0.279225	0.284429	0.281829
3.993	0.287489	0.319707	0.282554
3.996	0.270676	0.284926	0.308701
3.999	0.276062	0.272327	0.29013
4.002	0.276179	0.295008	0.279352
4.005	0.268277	0.295073	0.289606
4.008	0.293633	0.273431	0.28135
4.011	0.29486	0.277249	0.280357
4.014	0.294756	0.261302	0.281943
4.017	0.270933	0.300272	0.297295
4.02	0.271188	0.277455	0.272045
4.023	0.270856	0.283121	0.287655
4.026	0.280697	0.285155	0.281339
4.029	0.266879	0.281401	0.289601
4.032	0.274997	0.281609	0.272896
4.035	0.280238	0.29511	0.267762
4.038	0.275289	0.285717	0.283771
4.041	0.291377	0.268187	0.276467
4.044	0.303357	0.281593	0.268727
4.047	0.273346	0.271438	0.276469
4.05	0.287387	0.284684	0.268399
4.053	0.28208	0.276421	0.283904
4.056	0.266609	0.283459	0.27399
4.059	0.29858	0.283861	0.287126
4.062	0.25936	0.282096	0.264941
4.065	0.28201	0.279821	0.280916
4.068	0.286493	0.281241	0.291623
4.071	0.28336	0.282148	0.2701
4.074	0.294973	0.289491	0.2909
4.077	0.273278	0.282984	0.276489
4.08	0.292499	0.293619	0.285765
4.083	0.288975	0.282071	0.291523
4.086	0.272312	0.29311	0.265484
4.089	0.283996	0.27949	0.288118
4.092	0.286956	0.295056	0.293868
4.095	0.260339	0.278404	0.284462
4.098	0.274419	0.275989	0.276611
4.101	0.284441	0.286754	0.270392
4.104	0.270916	0.292771	0.287967
4.107	0.281541	0.285765	0.276941
4.11	0.26653	0.293484	0.27624
4.113	0.284891	0.287461	0.274213
4.116	0.301074	0.290904	0.29602
4.119	0.284349	0.289778	0.274298
4.122	0.284	0.279607	0.288787
4.125	0.286694	0.295844	0.28415
4.128	0.283658	0.275839	0.277348
4.131	0.269812	0.279204	0.275858
4.134	0.264536	0.290218	0.287679
4.137	0.281996	0.272738	0.296909
4.14	0.282075	0.288456	0.291696
4.143	0.314012	0.290712	0.29138
4.146	0.293223	0.279864	0.267901
4.149	0.278985	0.302904	0.275451
4.152	0.288816	0.289436	0.286742
4.155	0.303117	0.304945	0.285004
4.158	0.295378	0.30258	0.293887
4.161	0.299154	0.287284	0.298255
4.164	0.281119	0.268173	0.282392
4.167	0.302507	0.278231	0.286202
4.17	0.273893	0.284296	0.293505
4.173	0.282768	0.279142	0.285881
4.176	0.275206	0.277685	0.285485
4.179	0.276032	0.295902	0.28795
4.182	0.30626	0.268447	0.289097
4.185	0.282923	0.27985	0.283978
4.188	0.301754	0.293478	0.292504
4.191	0.291598	0.28256	0.286279
4.194	0.286363	0.293686	0.303343
4.197	0.270715	0.29247	0.293935
4.2	0.298169	0.314836	0.290175
4.203	0.287103	0.288332	0.291848
4.206	0.267885	0.287735	0.294921
4.209	0.283057	0.279406	0.29583
4.212	0.297905	0.284256	0.267557
4.215	0.303505	0.281266	0.26038
4.218	0.264408	0.26255	0.288141
4.221	0.285851	0.286671	0.26053
4.224	0.290179	0.285785	0.286989
4.227	0.273542	0.270232	0.285535
4.23	0.292456	0.276732	0.292867
4.233	0.278588	0.274236	0.284204
4.236	0.285639	0.274967	0.295868
4.239	0.285766	0.283827	0.299716
4.242	0.274081	0.285321	0.293621
4.245	0.281706	0.266733	0.29483
4.248	0.300912	0.295587	0.285093
4.251	0.278344	0.299501	0.282266
4.254	0.278704	0.271854	0.265385
4.257	0.286278	0.282669	0.271433
4.26	0.268633	0.287321	0.273791
4.263	0.270387	0.277176	0.279863
4.266	0.277518	0.287714	0.29372
4.269	0.274126	0.29423	0.283134
4.272	0.261714	0.264287	0.263018
4.275	0.282224	0.281438	0.282202
4.278	0.258645	0.287122	0.288713
4.281	0.290089	0.278746	0.275555
4.284	0.267297	0.291158	0.27677
4.287	0.295701	0.279944	0.284914
4.29	0.277656	0.285429	0.296095
4.293	0.286927	0.28358	0.268765
4.296	0.279518	0.277997	0.274404
4.299	0.276891	0.276153	0.272093
4.302	0.279502	0.274815	0.291837
4.305	0.289545	0.289574	0.263737
4.308	0.280829	0.287986	0.288453
4.311	0.26829	0.282424	0.286326
4.314	0.284053	0.277627	0.275118
4.317	0.286963	0.296445	0.271383
4.32	0.294168	0.266638	0.27928
4.323	0.261771	0.274031	0.26949
4.326	0.291448	0.286689	0.282731
4.329	0.280688	0.250686	0.270318
4.332	0.269749	0.260985	0.264873
4.335	0.273903	0.269802	0.28487
4.338	0.277393	0.303188	0.276808
4.341	0.266713	0.270835	0.283725
4.344	0.279133	0.282004	0.257323
4.347	0.276782	0.272912	0.279195
4.35	0.28142	0.246513	0.282695
4.353	0.285539	0.286443	0.261812
4.356	0.296985	0.272392	0.276197
4.359	0.273788	0.280779	0.273633
4.362	0.265166	0.276263	0.275755
4.365	0.282937	0.27949	0.294527
4.368	0.308572	0.265699	0.277809
4.371	0.285004	0.27665	0.289384
4.374	0.286626	0.295777	0.268043
4.377	0.2538	0.284905	0.274504
4.38	0.274875	0.281846	0.277773
4.383	0.270055	0.258212	0.265153
4.386	0.284949	0.276036	0.269787
4.389	0.258895	0.290758	0.263059
4.392	0.279465	0.266523	0.251398
4.395	0.274895	0.274127	0.296913
4.398	0.276828	0.283695	0.25774
4.401	0.292626	0.306688	0.283822
4.404	0.273194	0.268832	0.25944
4.407	0.282134	0.292308	0.265591
4.41	0.274413	0.288407	0.276938
4.413	0.278646	0.282159	0.271447
4.416	0.278108	0.281062	0.280147
4.419	0.274787	0.289504	0.262044
4.422	0.28458	0.28198	0.264319
4.425	0.269115	0.281346	0.268138
4.428	0.284104	0.288262	0.279514
4.431	0.282067	0.282289	0.294384
4.434	0.296426	0.300438	0.28408
4.437	0.304087	0.257953	0.28245
4.44	0.275248	0.277909	0.269573
4.443	0.288509	0.269241	0.270606
4.446	0.272027	0.291968	0.281565
4.449	0.270373	0.285339	0.274231
4.452	0.284422	0.293179	0.303139
4.455	0.296529	0.266924	0.273179
4.458	0.270835	0.28854	0.285296
4.461	0.27248	0.288003	0.268513
4.464	0.301153	0.262802	0.267645
4.467	0.291907	0.287093	0.297644
4.47	0.282789	0.289649	0.297682
4.473	0.286767	0.276283	0.289635
4.476	0.275734	0.261957	0.275523
4.479	0.301671	0.279097	0.271257
4.482	0.270351	0.273466	0.283794
4.485	0.259626	0.286761	0.2891
4.488	0.280334	0.282146	0.274836
4.491	0.284846	0.30037	0.283184
4.494	0.311989	0.296693	0.270035
4.497	0.311657	0.262774	0.284696
4.5	0.275305	0.294839	0.284587
4.503	0.267883	0.286422	0.28182
4.506	0.293967	0.260521	0.302364
4.509	0.293454	0.264827	0.28441
4.512	0.280386	0.278477	0.278525
4.515	0.271804	0.27149	0.271055
4.518	0.276983	0.306531	0.278866
4.521	0.281029	0.278949	0.293418
4.524	0.304619	0.278734	0.28747
4.527	0.285609	0.269255	0.280292
4.53	0.277275	0.287675	0.286262
4.533	0.299391	0.292133	0.284466
4.536	0.276985	0.282621	0.280626
4.539	0.265242	0.289617	0.270228
4.542	0.282397	0.265819	0.293394
4.545	0.268487	0.274597	0.287664
4.548	0.288474	0.277759	0.287359
4.551	0.285342	0.292016	0.290528
4.554	0.266074	0.277801	0.266069
4.557	0.279302	0.277057	0.276084
4.56	0.309085	0.295155	0.28438
4.563	0.273158	0.295784	0.283227
4.566	0.305838	0.288952	0.276536
4.569	0.271885	0.277935	0.297693
4.572	0.295694	0.270498	0.25181
4.575	0.2797	0.279297	0.264906
4.578	0.276876	0.295567	0.286476
4.581	0.28107	0.276812	0.294021
4.584	0.276432	0.289078	0.285177
4.587	0.295366	0.277579	0.263028
4.59	0.275233	0.283867	0.252249
4.593	0.29953	0.27622	0.303989
4.596	0.28314	0.25559	0.27562
4.599	0.290627	0.266196	0.283411
4.602	0.268101	0.286167	0.263024
4.605	0.259989	0.280796	0.291165
4.608	0.274226	0.26404	0.275588
4.611	0.288125	0.27108	0.278509
4.614	0.26629	0.259478	0.285693
4.617	0.27572	0.291614	0.267153
4.62	0.26447	0.271354	0.272475
4.623	0.262902	0.271638	0.269434
4.626	0.284892	0.28179	0.270589
4.629	0.261388	0.275947	0.256059
4.632	0.285461	0.286934	0.27986
4.635	0.26662	0.274801	0.259596
4.638	0.269327	0.280128	0.258629
4.641	0.263106	0.270914	0.26932
4.644	0.268861	0.27773	0.290291
4.647	0.282638	0.267508	0.274607
4.65	0.280331	0.267085	0.273372
4.653	0.305147	0.276833	0.259133
4.656	0.280677	0.272369	0.276804
4.659	0.263351	0.271241	0.281346
4.662	0.265088	0.287198	0.274701
4.665	0.278693	0.253107	0.252221
4.668	0.277418	0.278431	0.276298
4.671	0.264799	0.280669	0.280903
4.674	0.287205	0.267768	0.267502
4.677	0.25591	0.262551	0.263477
4.68	0.273726	0.283817	0.270654
4.683	0.283284	0.280775	0.269729
4.686	0.265751	0.262919	0.271273
4.689	0.27801	0.254612	0.295681
4.692	0.266787	0.266297	0.266112
4.695	0.247625	0.288681	0.287769
4.698	0.26893	0.27145	0.282848
4.701	0.255754	0.267809	0.273796
4.704	0.280366	0.272059	0.265351
4.707	0.283145	0.259187	0.271915
4.71	0.282079	0.272192	0.287216
4.713	0.272363	0.268146	0.2659
4.716	0.284581	0.263088	0.284819
4.719	0.266581	0.283827	0.277883
4.722	0.260659	0.280352	0.264799
4.725	0.27193	0.268109	0.269718
4.728	0.275653	0.268442	0.276258
4.731	0.265274	0.260748	0.285166
4.734	0.244108	0.279211	0.254711
4.737	0.295453	0.274952	0.284771
4.74	0.259416	0.265775	0.271662
4.743	0.250399	0.256166	0.264935
4.746	0.275574	0.269454	0.268526
4.749	0.275296	0.286599	0.291199
4.752	0.268488	0.264715	0.261465
4.755	0.265845	0.284759	0.274266
4.758	0.288359	0.277362	0.27507
4.761	0.272024	0.26036	0.283738
4.764	0.277877	0.274647	0.246282
4.767	0.269865	0.277479	0.29323
4.77	0.274361	0.262288	0.265782
4.773	0.280535	0.26795	0.29121
4.776	0.270054	0.284477	0.287406
4.779	0.284523	0.293601	0.269126
4.782	0.266389	0.275415	0.24205
4.785	0.300597	0.281269	0.267636
4.788	0.262918	0.249155	0.270037
4.791	0.274366	0.27769	0.250649
4.794	0.270339	0.239665	0.271652
4.797	0.289912	0.276081	0.266483
4.8	0.287574	0.275783	0.273582
4.803	0.264266	0.27964	0.287626
4.806	0.27492	0.271428	0.267667
4.809	0.283637	0.262337	0.271566
4.812	0.29334	0.28701	0.263849
4.815	0.272566	0.286084	0.261478
4.818	0.263525	0.283699	0.284401
4.821	0.279563	0.258688	0.272326
4.824	0.281379	0.261029	0.257853
4.827	0.266124	0.295214	0.277212
4.83	0.280851	0.278232	0.27626
4.833	0.289251	0.265282	0.263683
4.836	0.278711	0.273884	0.276064
4.839	0.272349	0.268983	0.275813
4.842	0.271048	0.271429	0.289749
4.845	0.290995	0.277914	0.283182
4.848	0.275559	0.290867	0.259173
4.851	0.277886	0.266774	0.284943
4.854	0.27408	0.272058	0.283267
4.857	0.258368	0.253804	0.265249
4.86	0.277195	0.272586	0.263249
4.863	0.287639	0.252558	0.263178
4.866	0.276571	0.272386	0.260272
4.869	0.272043	0.262028	0.302326
4.872	0.263948	0.267968	0.246844
4.875	0.290284	0.269451	0.265046
4.878	0.268855	0.271395	0.289463
4.881	0.266616	0.277271	0.26142
4.884	0.259914	0.280405	0.261208
4.887	0.286701	0.272944	0.269136
4.89	0.263135	0.279878	0.274437
4.893	0.267084	0.272841	0.267371
4.896	0.25808	0.278216	0.286172
4.899	0.286528	0.274513	0.261859
4.902	0.286567	0.273362	0.268068
4.905	0.277	0.270794	0.294653
4.908	0.258872	0.26293	0.278047
4.911	0.254056	0.280998	0.266387
4.914	0.277883	0.270495	0.266479
4.917	0.25628	0.272626	0.285246
4.92	0.284981	0.25445	0.275046
4.923	0.275056	0.279164	0.269025
4.926	0.27068	0.277171	0.263807
4.929	0.279858	0.256435	0.279822
4.932	0.248839	0.260761	0.272846
4.935	0.249584	0.284804	0.277807
4.938	0.279239	0.270323	0.25476
4.941	0.276249	0.25922	0.270798
4.944	0.250497	0.260194	0.260035
4.947	0.271678	0.271808	0.285106
4.95	0.266457	0.272014	0.276213
4.953	0.294932	0.285757	0.266862
4.956	0.295308	0.282948	0.273547
4.959	0.260289	0.269417	0.276598
4.962	0.279223	0.247543	0.272953
4.965	0.286374	0.265652	0.258393
4.968	0.292633	0.266165	0.271709
4.971	0.254623	0.278342	0.271648
4.974	0.251352	0.267491	0.26448
4.977	0.28832	0.269447	0.247532
4.98	0.298295	0.265978	0.27446
4.983	0.263396	0.264653	0.261005
4.986	0.278153	0.273397	0.272733
4.989	0.282587	0.265957	0.274154
4.992	0.259718	0.258736	0.264524
4.995	0.268066	0.275872	0.26975
4.998	0.261239	0.268527	0.28193
5.001	0.279984	0.2673	0.259643
5.004	0.283286	0.295997	0.27755
5.007	0.259131	0.267665	0.258036
5.01	0.260201	0.271886	0.269402
5.013	0.273901	0.264857	0.256317
5.016	0.265188	0.268237	0.288959
5.019	0.27274	0.272013	0.266484
5.022	0.291928	0.272233	0.261081
5.025	0.237102	0.297889	0.263937
5.028	0.267212	0.282814	0.286911
5.031	0.255967	0.261282	0.255529
5.034	0.281018	0.266667	0.258754
5.037	0.275459	0.269529	0.267041
5.04	0.273804	0.266861	0.269156
5.043	0.2596	0.258462	0.263752
5.046	0.249545	0.266738	0.275202
5.049	0.265557	0.271292	0.278941
5.052	0.261861	0.253424	0.268824
5.055	0.263337	0.277804	0.268303
5.058	0.277945	0.274312	0.261016
5.061	0.277706	0.264372	0.268763
5.064	0.276471	0.250879	0.2693
5.067	0.269356	0.250809	0.245429
5.07	0.231394	0.272023	0.259329
5.073	0.291215	0.254348	0.295591
5.076	0.284217	0.254831	0.259632
5.079	0.254153	0.273261	0.268823
5.082	0.248853	0.277776	0.287225
5.085	0.259396	0.271402	0.24251
5.088	0.264044	0.278642	0.284508
5.091	0.271894	0.260102	0.269855
5.094	0.284906	0.280201	0.27175
5.097	0.283727	0.25406	0.263104
5.1	0.257202	0.280187	0.266716
5.103	0.273718	0.266539	0.247842
5.106	0.253307	0.28909	0.251119
5.109	0.275455	0.252236	0.257048
5.112	0.252137	0.261282	0.257291
5.115	0.280182	0.26848	0.264316
5.118	0.298684	0.267427	0.258458
5.121	0.268109	0.269186	0.263216
5.124	0.258077	0.255794	0.233505
5.127	0.279751	0.257905	0.255033
5.13	0.275419	0.261656	0.255258
5.133	0.260245	0.277021	0.257354
5.136	0.263221	0.270692	0.25041
5.139	0.274179	0.2667	0.258741
5.142	0.265643	0.252663	0.273293
5.145	0.256424	0.248218	0.254471
5.148	0.281667	0.280667	0.267227
5.151	0.267538	0.261384	0.267496
5.154	0.263375	0.273158	0.25587
5.157	0.249917	0.284914	0.251561
5.16	0.274862	0.249768	0.264381
5.163	0.261434	0.271452	0.252876
5.166	0.245402	0.271456	0.264425
5.169	0.250633	0.27087	0.289888
5.172	0.277106	0.246583	0.276625
5.175	0.273883	0.274265	0.268067
5.178	0.290435	0.238113	0.264215
5.181	0.257407	0.254286	0.271606
5.184	0.266009	0.251223	0.243079
5.187	0.270565	0.286671	0.238566
5.19	0.250765	0.275305	0.263666
5.193	0.268635	0.26384	0.262103
5.196	0.254666	0.24801	0.260323
5.199	0.254772	0.267637	0.262566
5.202	0.256218	0.262206	0.270956
5.205	0.261285	0.249153	0.279005
5.208	0.272691	0.249328	0.256791
5.211	0.281414	0.266478	0.257271
5.214	0.251965	0.26095	0.262341
5.217	0.262102	0.271406	0.268721
5.22	0.282534	0.23748	0.264255
5.223	0.265072	0.269925	0.265942
5.226	0.248977	0.281713	0.247718
5.229	0.248266	0.268786	0.29014
5.232	0.261147	0.258957	0.272993
5.235	0.27234	0.27491	0.262864
5.238	0.270604	0.297254	0.246643
5.241	0.260639	0.258093	0.277708
5.244	0.28362	0.274606	0.257397
5.247	0.254301	0.272097	0.248474
5.25	0.251942	0.256075	0.268591
5.253	0.259971	0.256901	0.232668
5.256	0.255768	0.262289	0.273176
5.259	0.272662	0.265906	0.260138
5.262	0.269772	0.258112	0.245433
5.265	0.257	0.267309	0.267509
5.268	0.275151	0.286048	0.270944
5.271	0.260142	0.260356	0.278157
5.274	0.263744	0.258667	0.269557
5.277	0.267396	0.262667	0.263368
5.28	0.258362	0.263168	0.254354
5.283	0.243507	0.261359	0.293444
5.286	0.242536	0.272108	0.259314
5.289	0.280647	0.266247	0.251843
5.292	0.251687	0.253004	0.27526
5.295	0.259054	0.266954	0.274468
5.298	0.255955	0.268217	0.265648
5.301	0.250711	0.272543	0.265381
5.304	0.243811	0.260676	0.284089
5.307	0.272528	0.280675	0.277621
5.31	0.233414	0.253879	0.262904
5.313	0.271129	0.280936	0.2701
5.316	0.273521	0.266415	0.269256
5.319	0.259681	0.291042	0.256936
5.322	0.277591	0.277844	0.279663
5.325	0.269567	0.275582	0.246578
5.328	0.273041	0.272044	0.271794
5.331	0.251953	0.268441	0.276599
5.334	0.244805	0.248539	0.251549
5.337	0.258289	0.2676	0.275331
5.34	0.252094	0.262809	0.265358
5.343	0.273111	0.272977	0.27546
5.346	0.256707	0.269147	0.246636
5.349	0.255204	0.269533	0.274464
5.352	0.266932	0.25295	0.27788
5.355	0.27026	0.275783	0.293134
5.358	0.259355	0.294302	0.267018
5.361	0.268349	0.260184	0.25379
5.364	0.259748	0.286833	0.278676
5.367	0.275907	0.263691	0.29423
5.37	0.266098	0.252054	0.259331
5.373	0.266152	0.25907	0.26356
5.376	0.284994	0.273081	0.264122
5.379	0.271353	0.255533	0.288968
5.382	0.272247	0.294969	0.267322
5.385	0.26511	0.29187	0.261231
5.388	0.27726	0.273511	0.262793
5.391	0.283949	0.261859	0.260764
5.394	0.305609	0.291681	0.243181
5.397	0.270962	0.290015	0.258404
5.4	0.27794	0.276469	0.285864
5.403	0.244985	0.249961	0.284182
5.406	0.2752	0.2784	0.26603
5.409	0.254921	0.261428	0.266696
5.412	0.253626	0.275888	0.265371
5.415	0.268796	0.28409	0.281046
5.418	0.269037	0.2847	0.285117
5.421	0.272797	0.260434	0.2816
5.424	0.253078	0.264016	0.285123
5.427	0.281598	0.286603	0.273885
5.43	0.261108	0.302152	0.264889
5.433	0.270508	0.281122	0.276293
5.436	0.278131	0.266615	0.263226
5.439	0.266046	0.259993	0.299958
5.442	0.247079	0.293423	0.271344
5.445	0.271347	0.259244	0.265651
5.448	0.268001	0.274662	0.255447
5.451	0.296831	0.281616	0.270516
5.454	0.235043	0.242616	0.260135
5.457	0.265594	0.28237	0.25619
5.46	0.257773	0.264433	0.281929
5.463	0.254332	0.281056	0.264491
5.466	0.249388	0.260526	0.283608
5.469	0.26987	0.245411	0.262152
5.472	0.249563	0.27327	0.262235
5.475	0.259165	0.2657	0.27955
5.478	0.272622	0.275594	0.261874
5.481	0.245332	0.271715	0.278172
5.484	0.258429	0.284307	0.268852
5.487	0.270509	0.256183	0.273599
5.49	0.272755	0.246956	0.241987
5.493	0.23998	0.260139	0.257141
5.496	0.256866	0.266798	0.247786
5.499	0.272931	0.254372	0.263745
5.502	0.251589	0.273997	0.261615
5.505	0.281156	0.26844	0.255285
5.508	0.28165	0.260169	0.264324
5.511	0.253094	0.255481	0.285093
5.514	0.28004	0.239034	0.274413
5.517	0.26644	0.267137	0.248869
5.52	0.261013	0.277197	0.296415
5.523	0.272514	0.242042	0.261562
5.526	0.265959	0.267421	0.265688
5.529	0.274951	0.232211	0.27607
5.532	0.260819	0.279992	0.254637
5.535	0.26456	0.274186	0.268376
5.538	0.272784	0.251844	0.245203
5.541	0.263249	0.273774	0.255726
5.544	0.260352	0.242079	0.259009
5.547	0.256315	0.252998	0.274417
5.55	0.275867	0.268362	0.276779
5.553	0.284374	0.251239	0.228221
5.556	0.276144	0.267632	0.2786
5.559	0.271327	0.2715	0.282138
5.562	0.247189	0.259149	0.253125
5.565	0.254386	0.247696	0.245121
5.568	0.258008	0.2631	0.262152
5.571	0.253855	0.257921	0.263511
5.574	0.258983	0.288408	0.228581
5.577	0.268425	0.277561	0.22444
5.58	0.254344	0.264296	0.252302
5.583	0.270874	0.26482	0.277627
5.586	0.264223	0.24278	0.257247
5.589	0.262376	0.240079	0.263892
5.592	0.234353	0.24978	0.23697
5.595	0.248785	0.272331	0.248308
5.598	0.238287	0.244747	0.258455
5.601	0.237868	0.267885	0.246655
5.604	0.260813	0.255983	0.280776
5.607	0.244317	0.262753	0.2368
5.61	0.266778	0.274614	0.252829
5.613	0.27337	0.249147	0.252582
5.616	0.25456	0.270982	0.239667
5.619	0.245714	0.266033	0.263517
5.622	0.277893	0.245881	0.249797
5.625	0.229871	0.274224	0.263164
5.628	0.247507	0.2607	0.261957
5.631	0.271632	0.282541	0.27358
5.634	0.245822	0.221263	0.248888
5.637	0.265758	0.246108	0.252409
5.64	0.258147	0.248717	0.260726
5.643	0.261011	0.25043	0.246273
5.646	0.251077	0.263228	0.260941
5.649	0.251588	0.255416	0.257141
5.652	0.236748	0.231511	0.261791
5.655	0.25912	0.280594	0.242161
5.658	0.265686	0.239951	0.263889
5.661	0.242289	0.274869	0.253058
5.664	0.264505	0.257011	0.271213
5.667	0.241465	0.255674	0.246974
5.67	0.266379	0.285587	0.258832
5.673	0.280643	0.265734	0.255846
5.676	0.279306	0.247528	0.268153
5.679	0.252329	0.237768	0.274053
5.682	0.278707	0.254845	0.239152
5.685	0.282211	0.258825	0.2523
5.688	0.254238	0.293777	0.275415
5.691	0.246957	0.248641	0.238913
5.694	0.262208	0.263196	0.259263
5.697	0.269638	0.281782	0.26685
5.7	0.242055	0.269163	0.271317
5.703	0.252008	0.253574	0.248116
5.706	0.259156	0.273365	0.238578
5.709	0.270245	0.248873	0.276932
5.712	0.258015	0.230428	0.247692
5.715	0.253119	0.246371	0.268114
5.718	0.250663	0.256076	0.266822
5.721	0.261512	0.263205	0.265091
5.724	0.270663	0.295074	0.25222
5.727	0.253121	0.292847	0.252201
5.73	0.25945	0.27013	0.255128
5.733	0.270598	0.260182	0.237857
5.736	0.273996	0.25172	0.290202
5.739	0.250827	0.259073	0.266127
5.742	0.238567	0.246253	0.246701
5.745	0.256758	0.259398	0.277775
5.748	0.260343	0.266053	0.230546
5.751	0.261034	0.259964	0.253152
5.754	0.261481	0.269764	0.256522
5.757	0.270164	0.25914	0.27003
5.76	0.27425	0.260169	0.266458
5.763	0.250948	0.2547	0.249908
5.766	0.28597	0.262089	0.251718
5.769	0.248748	0.24277	0.241235
5.772	0.234106	0.269755	0.286082
5.775	0.274236	0.284085	0.237485
5.778	0.236995	0.264737	0.261621
5.781	0.236284	0.245811	0.243737
5.784	0.277511	0.256353	0.246073
5.787	0.288855	0.250528	0.267342
5.79	0.288744	0.220335	0.266043
5.793	0.25802	0.262479	0.243497
5.796	0.243494	0.279351	0.243213
5.799	0.2778	0.245833	0.248279
5.802	0.267812	0.275127	0.267988
5.805	0.254446	0.26398	0.283163
5.808	0.259828	0.262833	0.271195
5.811	0.274209	0.253249	0.261437
5.814	0.264694	0.262181	0.254804
5.817	0.262608	0.28736	0.275643
5.82	0.273274	0.246881	0.255451
5.823	0.243054	0.242363	0.25467
5.826	0.26647	0.233734	0.256997
5.829	0.262408	0.250274	0.259798
5.832	0.285075	0.231054	0.271036
5.835	0.25019	0.275663	0.260595
5.838	0.274888	0.259803	0.256911
5.841	0.262444	0.234484	0.234506
5.844	0.231636	0.243803	0.258553
5.847	0.244891	0.254154	0.231723
5.85	0.267286	0.264017	0.251763
5.853	0.255339	0.254609	0.257792
5.856	0.246433	0.266511	0.23531
5.859	0.288668	0.250215	0.24707
5.862	0.281034	0.269495	0.276686
5.865	0.261298	0.249682	0.249383
5.868	0.27763	0.270299	0.264286
5.871	0.249221	0.273332	0.252715
5.874	0.250625	0.239746	0.249381
5.877	0.255488	0.260018	0.243871
5.88	0.251221	0.24599	0.241219
5.883	0.245772	0.251967	0.244425
5.886	0.235153	0.245087	0.261993
5.889	0.267771	0.235992	0.273663
5.892	0.258078	0.258946	0.242409
5.895	0.26586	0.233328	0.258645
5.898	0.253761	0.247662	0.238692
5.901	0.256243	0.253389	0.240119
5.904	0.260634	0.237416	0.254467
5.907	0.239346	0.263642	0.263198
5.91	0.255155	0.25318	0.256855
5.913	0.240759	0.261881	0.24425
5.916	0.242992	0.245008	0.254929
5.919	0.257499	0.266524	0.261979
5.922	0.267853	0.221475	0.226723
5.925	0.253011	0.251724	0.266725
5.928	0.240112	0.260638	0.246576
5.931	0.227298	0.246939	0.248312
5.934	0.255612	0.257352	0.263268
5.937	0.260396	0.262086	0.248554
5.94	0.254914	0.257925	0.268408
5.943	0.258819	0.244959	0.256571
5.946	0.259359	0.2522	0.270987
5.949	0.274255	0.259954	0.241242
5.952	0.245511	0.223823	0.283451
5.955	0.258604	0.273274	0.23154
5.958	0.239149	0.222213	0.25157
5.961	0.243692	0.232586	0.25659
5.964	0.270123	0.24945	0.244604
5.967	0.238245	0.245378	0.232452
5.97	0.261569	0.243425	0.253657
5.973	0.240431	0.249289	0.2479
5.976	0.277942	0.239031	0.257637
5.979	0.247427	0.252723	0.260045
5.982	0.266601	0.272277	0.249625
5.985	0.239803	0.255296	0.248653
5.988	0.218841	0.252772	0.257458
5.991	0.233464	0.246129	0.227646
5.994	0.27396	0.258381	0.261823
[truncated: 1,510 more rows]
