# Supplementary material for: Binary-FRET reveals transient excited-state structure associated with activity-dependent CaMKII - NR2B binding and adaptation
Source: Nat Commun. 2022 Oct 25;13:6335. doi: 10.1038/s41467-022-33795-8 (PMC9596428; doi:10.1038/s41467-022-33795-8)
Supplement: Supplementary file 3 — Source Data [file 41467_2022_33795_MOESM3_ESM.zip › Nat Comm Source Data Files Excel folder/S5 Excel folder/CaCl2 3mM TRA.xls]

## Sheet: CaCl2 3mM TRA
	0 min	10 min	150 min
0	0.0128978	0.289978	0.244886
0.003	0.0423429	0.315173	0.20315
0.006	0.0472308	0.276889	0.235504
0.009	0.070689	0.246599	0.210876
0.012	0.0875087	0.289302	0.224176
0.015	0.0401903	0.273074	0.235186
0.018	0.0740163	0.279854	0.229651
0.021	0.0982656	0.288792	0.239005
0.024	0.0866475	0.303956	0.259522
0.027	0.109242	0.308074	0.257524
0.03	0.133165	0.320468	0.244127
0.033	0.143985	0.323569	0.257443
0.036	0.16539	0.334842	0.286979
0.039	0.185238	0.34627	0.306228
0.042	0.183692	0.330456	0.326849
0.045	0.174147	0.33006	0.305315
0.048	0.207543	0.347513	0.317996
0.051	0.197577	0.352491	0.315542
0.054	0.232911	0.371405	0.297299
0.057	0.24082	0.351839	0.330579
0.06	0.265956	0.366907	0.331886
0.063	0.270928	0.370794	0.321499
0.066	0.25629	0.360421	0.337601
0.069	0.277553	0.372731	0.371793
0.072	0.270581	0.379761	0.362918
0.075	0.291539	0.375178	0.359979
0.078	0.302586	0.403448	0.378545
0.081	0.315021	0.406215	0.398973
0.084	0.315578	0.399926	0.382221
0.087	0.334443	0.403752	0.399169
0.09	0.3218	0.40103	0.396999
0.093	0.33943	0.407482	0.402991
0.096	0.356984	0.418929	0.414206
0.099	0.359851	0.420073	0.409967
0.102	0.361306	0.411925	0.405377
0.105	0.369681	0.424599	0.416251
0.108	0.364868	0.425281	0.423649
0.111	0.385551	0.421374	0.433767
0.114	0.372335	0.416601	0.43722
0.117	0.371861	0.42976	0.439449
0.12	0.37602	0.441094	0.43188
0.123	0.38008	0.432186	0.43355
0.126	0.397493	0.437847	0.46143
0.129	0.395712	0.437989	0.448319
0.132	0.410904	0.447195	0.461459
0.135	0.40604	0.433968	0.450161
0.138	0.404232	0.451603	0.47031
0.141	0.406961	0.452862	0.446848
0.144	0.415414	0.461022	0.461895
0.147	0.415926	0.446211	0.468697
0.15	0.411591	0.467629	0.482317
0.153	0.419378	0.460915	0.459098
0.156	0.428247	0.466605	0.476768
0.159	0.442555	0.45597	0.470545
0.162	0.425422	0.469882	0.473895
0.165	0.421809	0.464317	0.480696
0.168	0.419221	0.475053	0.468063
0.171	0.432839	0.480113	0.483395
0.174	0.433398	0.467955	0.480644
0.177	0.438232	0.468666	0.483728
0.18	0.422009	0.460771	0.474739
0.183	0.423593	0.46105	0.482726
0.186	0.433972	0.470046	0.478268
0.189	0.446119	0.469369	0.480429
0.192	0.438798	0.481474	0.494378
0.195	0.434722	0.468413	0.479983
0.198	0.438751	0.488516	0.488557
0.201	0.433728	0.481054	0.483428
0.204	0.435917	0.475013	0.486145
0.207	0.430919	0.478026	0.484597
0.21	0.429924	0.475099	0.489957
0.213	0.433855	0.477308	0.476375
0.216	0.435069	0.473327	0.490871
0.219	0.443505	0.48044	0.490042
0.222	0.442675	0.478247	0.478344
0.225	0.43851	0.485449	0.490179
0.228	0.443209	0.491169	0.479218
0.231	0.435472	0.478372	0.485554
0.234	0.431822	0.490562	0.488256
0.237	0.448723	0.496613	0.484982
0.24	0.441088	0.489984	0.482469
0.243	0.429318	0.47766	0.484828
0.246	0.436049	0.482094	0.497068
0.249	0.42767	0.480921	0.487008
0.252	0.438479	0.483402	0.484142
0.255	0.437348	0.480886	0.493978
0.258	0.429653	0.483708	0.490243
0.261	0.436878	0.474109	0.489593
0.264	0.4368	0.473824	0.479412
0.267	0.438662	0.478666	0.488852
0.27	0.428962	0.477438	0.493174
0.273	0.433786	0.473608	0.483225
0.276	0.433623	0.476475	0.491947
0.279	0.433338	0.47572	0.481562
0.282	0.421809	0.474732	0.480621
0.285	0.43115	0.486119	0.490585
0.288	0.432392	0.482514	0.492825
0.291	0.432078	0.480313	0.491242
0.294	0.425141	0.474157	0.490079
0.297	0.426746	0.489427	0.487862
0.3	0.430348	0.489497	0.483469
0.303	0.447157	0.49053	0.486898
0.306	0.428543	0.485338	0.477425
0.309	0.435405	0.480975	0.485473
0.312	0.42726	0.493982	0.486323
0.315	0.427418	0.481487	0.49011
0.318	0.418073	0.47897	0.492297
0.321	0.427678	0.481944	0.495174
0.324	0.439894	0.483386	0.473407
0.327	0.419248	0.483204	0.474628
0.33	0.438105	0.480095	0.485969
0.333	0.417787	0.470757	0.491744
0.336	0.422004	0.471938	0.487993
0.339	0.433326	0.485119	0.493993
0.342	0.416541	0.481244	0.469609
0.345	0.431628	0.469909	0.487832
0.348	0.423038	0.481543	0.485613
0.351	0.428517	0.493142	0.478326
0.354	0.430076	0.486758	0.482457
0.357	0.428768	0.474927	0.486783
0.36	0.423844	0.481582	0.480471
0.363	0.440971	0.478197	0.486651
0.366	0.431677	0.477268	0.477928
0.369	0.426737	0.479936	0.487029
0.372	0.419801	0.486867	0.487397
0.375	0.413442	0.483068	0.476312
0.378	0.416098	0.476705	0.477223
0.381	0.425068	0.475432	0.48603
0.384	0.419067	0.481695	0.482726
0.387	0.427956	0.472731	0.479219
0.39	0.41609	0.48247	0.476547
0.393	0.411109	0.476286	0.474199
0.396	0.413971	0.469933	0.478471
0.399	0.419296	0.482169	0.474519
0.402	0.433284	0.477451	0.474382
0.405	0.414711	0.484007	0.472731
0.408	0.412676	0.477687	0.482301
0.411	0.424329	0.474937	0.483763
0.414	0.40987	0.482607	0.477987
0.417	0.418388	0.483086	0.481048
0.42	0.42343	0.47553	0.474118
0.423	0.422294	0.487876	0.480179
0.426	0.422017	0.484105	0.487027
0.429	0.414653	0.48517	0.476497
0.432	0.421157	0.491272	0.46965
0.435	0.415522	0.476732	0.482012
0.438	0.413382	0.478264	0.48706
0.441	0.419195	0.470646	0.479372
0.444	0.402652	0.472397	0.476593
0.447	0.422557	0.48191	0.478322
0.45	0.420345	0.480585	0.474212
0.453	0.428438	0.479554	0.480518
0.456	0.41804	0.477573	0.47419
0.459	0.421484	0.478447	0.469734
0.462	0.41801	0.472394	0.473553
0.465	0.412962	0.483954	0.482153
0.468	0.404181	0.473269	0.477166
0.471	0.408192	0.481309	0.474441
0.474	0.417501	0.474089	0.477448
0.477	0.413145	0.479024	0.479783
0.48	0.42014	0.477672	0.477656
0.483	0.41855	0.476077	0.485673
0.486	0.422969	0.474872	0.47349
0.489	0.415118	0.482518	0.480567
0.492	0.409862	0.473408	0.484224
0.495	0.402007	0.476177	0.481564
0.498	0.411645	0.481452	0.471766
0.501	0.402987	0.476347	0.466845
0.504	0.408015	0.474731	0.471195
0.507	0.403948	0.480275	0.476275
0.51	0.422829	0.471309	0.496915
0.513	0.407141	0.466927	0.475049
0.516	0.414032	0.479626	0.480392
0.519	0.406969	0.47922	0.482971
0.522	0.414585	0.475917	0.481769
0.525	0.409998	0.469748	0.483191
0.528	0.405196	0.466351	0.478219
0.531	0.417619	0.475746	0.465245
0.534	0.395636	0.481707	0.47543
0.537	0.415089	0.473976	0.472167
0.54	0.415827	0.476737	0.468758
0.543	0.424948	0.466605	0.483117
0.546	0.414167	0.465999	0.470099
0.549	0.404422	0.467167	0.487159
0.552	0.418661	0.484921	0.476964
0.555	0.410531	0.4718	0.482887
0.558	0.408669	0.469603	0.482064
0.561	0.407286	0.481812	0.475273
0.564	0.3979	0.471445	0.45306
0.567	0.414672	0.467557	0.472501
0.57	0.414239	0.473359	0.475446
0.573	0.404857	0.472165	0.477389
0.576	0.408251	0.47847	0.470563
0.579	0.413368	0.470075	0.472508
0.582	0.396096	0.481507	0.467904
0.585	0.422709	0.475964	0.477564
0.588	0.409021	0.461024	0.475135
0.591	0.409127	0.469667	0.483327
0.594	0.410435	0.483474	0.478417
0.597	0.400741	0.462512	0.463187
0.6	0.399836	0.479276	0.478262
0.603	0.410984	0.466015	0.463743
0.606	0.395856	0.473596	0.469714
0.609	0.413048	0.471931	0.475739
0.612	0.412803	0.473481	0.466781
0.615	0.405324	0.470918	0.47562
0.618	0.40792	0.470864	0.476603
0.621	0.405547	0.470708	0.460671
0.624	0.400142	0.475826	0.478026
0.627	0.410276	0.471033	0.463668
0.63	0.401917	0.468176	0.465018
0.633	0.402395	0.464907	0.469184
0.636	0.406985	0.477989	0.474706
0.639	0.399792	0.466397	0.469442
0.642	0.405431	0.459807	0.475179
0.645	0.403418	0.467706	0.468528
0.648	0.399835	0.471549	0.466584
0.651	0.410842	0.4654	0.475794
0.654	0.393028	0.47142	0.467357
0.657	0.391761	0.461476	0.465924
0.66	0.394188	0.465293	0.458483
0.663	0.401271	0.477583	0.477192
0.666	0.37806	0.477799	0.463594
0.669	0.392457	0.477578	0.463932
0.672	0.401511	0.465622	0.473926
0.675	0.39581	0.456742	0.460246
0.678	0.406061	0.472774	0.466376
0.681	0.39422	0.484962	0.462033
0.684	0.398149	0.464726	0.464637
0.687	0.394351	0.459433	0.469428
0.69	0.394661	0.463912	0.474195
0.693	0.396129	0.481864	0.461509
0.696	0.391931	0.456118	0.465946
0.699	0.399208	0.466548	0.47253
0.702	0.408197	0.469196	0.470956
0.705	0.405753	0.472691	0.461973
0.708	0.386998	0.45692	0.461871
0.711	0.397656	0.476183	0.47254
0.714	0.38785	0.459891	0.464017
0.717	0.392657	0.461481	0.464751
0.72	0.394647	0.464001	0.474674
0.723	0.387882	0.468313	0.46988
0.726	0.384084	0.464004	0.476513
0.729	0.387348	0.460228	0.466259
0.732	0.397173	0.454234	0.475117
0.735	0.391268	0.473997	0.464311
0.738	0.395328	0.469649	0.464498
0.741	0.395506	0.461602	0.467128
0.744	0.399011	0.471525	0.470562
0.747	0.392384	0.470168	0.469417
0.75	0.398101	0.459103	0.466733
0.753	0.394249	0.452906	0.469311
0.756	0.394391	0.46994	0.467707
0.759	0.401733	0.464189	0.470939
0.762	0.395316	0.462985	0.468242
0.765	0.383914	0.460207	0.474642
0.768	0.392194	0.462514	0.461925
0.771	0.410976	0.465455	0.469656
0.774	0.38989	0.47077	0.458028
0.777	0.399389	0.464025	0.459216
0.78	0.387015	0.463709	0.466496
0.783	0.391787	0.465879	0.470047
0.786	0.399186	0.472743	0.455871
0.789	0.387798	0.463529	0.468284
0.792	0.391446	0.463077	0.459977
0.795	0.399828	0.471345	0.46851
0.798	0.385147	0.454455	0.458056
0.801	0.389697	0.462692	0.464607
0.804	0.399387	0.46935	0.457308
0.807	0.383843	0.472522	0.468658
0.81	0.388695	0.454556	0.459519
0.813	0.385222	0.455531	0.478425
0.816	0.395142	0.474848	0.469405
0.819	0.381277	0.465382	0.468531
0.822	0.387833	0.453732	0.466408
0.825	0.387903	0.463779	0.461314
0.828	0.394185	0.460175	0.459716
0.831	0.389229	0.459926	0.463746
0.834	0.383141	0.462202	0.462171
0.837	0.379169	0.458996	0.461103
0.84	0.395922	0.468134	0.455418
0.843	0.402925	0.457349	0.468999
0.846	0.38972	0.459064	0.465621
0.849	0.378777	0.466078	0.467821
0.852	0.380889	0.450463	0.467916
0.855	0.393469	0.452031	0.464745
0.858	0.378509	0.4668	0.465372
0.861	0.375436	0.460296	0.469344
0.864	0.388312	0.472046	0.472388
0.867	0.380497	0.457158	0.454917
0.87	0.390264	0.458333	0.459021
0.873	0.387422	0.455179	0.461407
0.876	0.380582	0.462082	0.471384
0.879	0.376058	0.4592	0.462717
0.882	0.391815	0.466343	0.454789
0.885	0.386679	0.460134	0.462719
0.888	0.380905	0.460311	0.471227
0.891	0.389184	0.471325	0.461957
0.894	0.375383	0.453812	0.46088
0.897	0.382036	0.468081	0.467179
0.9	0.381838	0.458924	0.453122
0.903	0.391194	0.457832	0.460581
0.906	0.384279	0.460888	0.452209
0.909	0.395435	0.449158	0.461512
0.912	0.389556	0.465818	0.463301
0.915	0.38926	0.470143	0.459808
0.918	0.394715	0.459427	0.460749
0.921	0.398259	0.454344	0.46753
0.924	0.386181	0.462913	0.450001
0.927	0.380522	0.470704	0.459907
0.93	0.382006	0.464435	0.473581
0.933	0.375322	0.46382	0.467986
0.936	0.379612	0.457528	0.446933
0.939	0.394019	0.464438	0.445503
0.942	0.378271	0.456907	0.454319
0.945	0.389333	0.440048	0.469907
0.948	0.388845	0.451726	0.457093
0.951	0.377368	0.450463	0.462996
0.954	0.383428	0.461332	0.453737
0.957	0.379323	0.466308	0.455855
0.96	0.379361	0.468817	0.455414
0.963	0.38543	0.446722	0.475396
0.966	0.385488	0.452388	0.461478
0.969	0.383482	0.465037	0.440244
0.972	0.374043	0.470986	0.452944
0.975	0.372027	0.466664	0.459721
0.978	0.384121	0.460075	0.455028
0.981	0.389401	0.461071	0.463588
0.984	0.371665	0.466585	0.458782
0.987	0.380975	0.462269	0.459194
0.99	0.38992	0.464854	0.439059
0.993	0.382709	0.446675	0.461249
0.996	0.37331	0.464254	0.455331
0.999	0.380688	0.452758	0.456942
1.002	0.389667	0.466299	0.456054
1.005	0.376559	0.466017	0.461149
1.008	0.374052	0.463213	0.454164
1.011	0.3783	0.463572	0.4675
1.014	0.383066	0.46785	0.463139
1.017	0.375698	0.467844	0.459595
1.02	0.371494	0.462328	0.46825
1.023	0.384464	0.450175	0.470193
1.026	0.384446	0.450136	0.450924
1.029	0.376734	0.455854	0.45696
1.032	0.373217	0.449204	0.456766
1.035	0.36654	0.456895	0.467326
1.038	0.375457	0.466427	0.4613
1.041	0.377248	0.456249	0.455389
1.044	0.387419	0.459058	0.445617
1.047	0.376716	0.459781	0.454653
1.05	0.376366	0.460653	0.455811
1.053	0.375813	0.452634	0.456541
1.056	0.37208	0.462459	0.459468
1.059	0.374472	0.458519	0.453509
1.062	0.371427	0.461874	0.45162
1.065	0.377997	0.468163	0.473237
1.068	0.375549	0.447141	0.4516
1.071	0.365393	0.468412	0.47129
1.074	0.373714	0.467634	0.442864
1.077	0.3892	0.453938	0.456266
1.08	0.367422	0.447954	0.438783
1.083	0.369526	0.454148	0.445974
1.086	0.37755	0.458405	0.453447
1.089	0.380701	0.44621	0.460337
1.092	0.376467	0.455426	0.460515
1.095	0.372756	0.448063	0.443616
1.098	0.381216	0.451535	0.436043
1.101	0.382683	0.435645	0.445741
1.104	0.370378	0.446503	0.449989
1.107	0.376874	0.457893	0.451217
1.11	0.366196	0.442946	0.450232
1.113	0.384199	0.454029	0.448557
1.116	0.369196	0.456	0.444806
1.119	0.359807	0.446414	0.462749
1.122	0.371088	0.443566	0.440194
1.125	0.375146	0.450112	0.460814
1.128	0.373595	0.449253	0.462965
1.131	0.371685	0.44741	0.451097
1.134	0.376797	0.449755	0.455094
1.137	0.36614	0.453676	0.45909
1.14	0.358857	0.450603	0.463675
1.143	0.36755	0.451711	0.457577
1.146	0.375424	0.456653	0.456455
1.149	0.369834	0.459167	0.457043
1.152	0.379737	0.45305	0.452588
1.155	0.374471	0.438172	0.45979
1.158	0.361809	0.455336	0.462888
1.161	0.362673	0.457959	0.461411
1.164	0.374329	0.450583	0.452394
1.167	0.373813	0.452365	0.455488
1.17	0.361091	0.459517	0.451912
1.173	0.378037	0.451985	0.449131
1.176	0.370391	0.458926	0.462095
1.179	0.358086	0.449333	0.433406
1.182	0.368289	0.459225	0.443306
1.185	0.368678	0.442995	0.454641
1.188	0.366864	0.458447	0.464659
1.191	0.379356	0.449698	0.445842
1.194	0.359007	0.459743	0.454688
1.197	0.37188	0.449293	0.445633
1.2	0.357626	0.456526	0.448371
1.203	0.354455	0.4493	0.45464
1.206	0.366094	0.444839	0.457989
1.209	0.366335	0.440305	0.438352
1.212	0.365023	0.441555	0.455376
1.215	0.368013	0.448182	0.451859
1.218	0.369094	0.453537	0.437023
1.221	0.358695	0.454294	0.451153
1.224	0.373035	0.444953	0.441075
1.227	0.377448	0.441134	0.441698
1.23	0.364336	0.456259	0.458059
1.233	0.361462	0.44133	0.443634
1.236	0.360095	0.45018	0.442128
1.239	0.363924	0.444951	0.458279
1.242	0.362505	0.445803	0.453051
1.245	0.35078	0.450132	0.456096
1.248	0.36928	0.439059	0.446715
1.251	0.361467	0.451012	0.458179
1.254	0.36008	0.457518	0.451711
1.257	0.353045	0.465805	0.460252
1.26	0.366788	0.454747	0.459067
1.263	0.356277	0.446358	0.4591
1.266	0.369014	0.450066	0.441976
1.269	0.361215	0.45229	0.453766
1.272	0.350857	0.436519	0.450564
1.275	0.351934	0.452838	0.446481
1.278	0.352646	0.449036	0.45113
1.281	0.3577	0.440256	0.437118
1.284	0.35711	0.441012	0.435001
1.287	0.361816	0.454412	0.447978
1.29	0.360949	0.436939	0.440253
1.293	0.37194	0.447661	0.446647
1.296	0.361451	0.455323	0.433287
1.299	0.367451	0.447479	0.447789
1.302	0.368297	0.438114	0.440942
1.305	0.360571	0.445363	0.440136
1.308	0.364938	0.456291	0.453017
1.311	0.379475	0.443927	0.446813
1.314	0.369045	0.435955	0.456864
1.317	0.366014	0.43301	0.437598
1.32	0.362349	0.452269	0.442815
1.323	0.357272	0.439661	0.450525
1.326	0.364089	0.447945	0.447066
1.329	0.361299	0.439562	0.442026
1.332	0.36368	0.438833	0.43791
1.335	0.368784	0.43257	0.444088
1.338	0.349186	0.439276	0.439487
1.341	0.378395	0.443529	0.431243
1.344	0.363287	0.441867	0.439715
1.347	0.361658	0.450747	0.424375
1.35	0.35876	0.449276	0.440241
1.353	0.366619	0.440781	0.452577
1.356	0.342392	0.444757	0.455992
1.359	0.34997	0.440137	0.458748
1.362	0.359934	0.457111	0.44238
1.365	0.360608	0.442418	0.446187
1.368	0.350354	0.448473	0.439593
1.371	0.351831	0.44669	0.451443
1.374	0.356996	0.448534	0.458997
1.377	0.347608	0.437977	0.449587
1.38	0.36263	0.440131	0.434907
1.383	0.371277	0.447268	0.432653
1.386	0.351001	0.452091	0.442885
1.389	0.364469	0.441333	0.436611
1.392	0.365579	0.427848	0.441292
1.395	0.368066	0.439111	0.428484
1.398	0.361119	0.439429	0.456066
1.401	0.362853	0.443213	0.452635
1.404	0.365269	0.449865	0.44297
1.407	0.358334	0.437164	0.443403
1.41	0.360042	0.443955	0.437244
1.413	0.356387	0.44337	0.449059
1.416	0.364823	0.451631	0.44463
1.419	0.351515	0.447864	0.445828
1.422	0.35388	0.449649	0.442966
1.425	0.354422	0.436111	0.448775
1.428	0.351094	0.434117	0.452316
1.431	0.360778	0.43741	0.443047
1.434	0.354167	0.440918	0.441261
1.437	0.354648	0.444242	0.436781
1.44	0.356226	0.432208	0.449133
1.443	0.359762	0.443252	0.446726
1.446	0.358894	0.44523	0.449851
1.449	0.361115	0.432685	0.454792
1.452	0.35491	0.454995	0.430635
1.455	0.366858	0.43089	0.448506
1.458	0.358891	0.434043	0.45696
1.461	0.363125	0.449522	0.448639
1.464	0.360988	0.438357	0.455268
1.467	0.369894	0.450203	0.438505
1.47	0.352373	0.451153	0.431324
1.473	0.352574	0.447082	0.440199
1.476	0.350887	0.443387	0.446339
1.479	0.355889	0.442266	0.444027
1.482	0.346278	0.448111	0.448815
1.485	0.355456	0.449157	0.431823
1.488	0.368831	0.453171	0.454244
1.491	0.349333	0.440846	0.451016
1.494	0.352129	0.445403	0.442545
1.497	0.351722	0.440642	0.445189
1.5	0.353162	0.4521	0.454834
1.503	0.355376	0.445716	0.445106
1.506	0.345096	0.450405	0.457381
1.509	0.349594	0.436422	0.44058
1.512	0.363172	0.443476	0.452676
1.515	0.343283	0.431306	0.44998
1.518	0.370081	0.443589	0.419391
1.521	0.346154	0.44673	0.448074
1.524	0.350039	0.43997	0.443967
1.527	0.352103	0.437487	0.447743
1.53	0.360906	0.434531	0.444871
1.533	0.352594	0.444275	0.444796
1.536	0.363366	0.435206	0.448713
1.539	0.347339	0.444962	0.451745
1.542	0.370309	0.443347	0.438559
1.545	0.352332	0.439426	0.438127
1.548	0.360702	0.442356	0.445773
1.551	0.355393	0.430069	0.450113
1.554	0.342654	0.428607	0.446101
1.557	0.362275	0.436083	0.439756
1.56	0.361911	0.438306	0.449025
1.563	0.351494	0.4457	0.425443
1.566	0.35003	0.448721	0.440174
1.569	0.356327	0.439735	0.445693
1.572	0.360114	0.435173	0.433414
1.575	0.350909	0.439536	0.437667
1.578	0.343793	0.432038	0.452159
1.581	0.355414	0.434646	0.446136
1.584	0.362359	0.42087	0.445395
1.587	0.348494	0.438468	0.436458
1.59	0.337709	0.45354	0.425876
1.593	0.355468	0.448347	0.430834
1.596	0.369329	0.4354	0.429126
1.599	0.35263	0.427482	0.436533
1.602	0.343464	0.435721	0.443933
1.605	0.353013	0.433172	0.440533
1.608	0.351836	0.445546	0.443401
1.611	0.353669	0.430168	0.429106
1.614	0.34772	0.432986	0.428474
1.617	0.346001	0.45049	0.431433
1.62	0.353788	0.437744	0.451044
1.623	0.365233	0.433982	0.452533
1.626	0.344716	0.442667	0.422873
1.629	0.35154	0.42988	0.424673
1.632	0.361739	0.444983	0.44036
1.635	0.343134	0.436124	0.437049
1.638	0.347169	0.440252	0.436709
1.641	0.360345	0.445703	0.433257
1.644	0.329255	0.4384	0.432179
1.647	0.347674	0.426572	0.437943
1.65	0.356136	0.436636	0.433742
1.653	0.344023	0.453526	0.437558
1.656	0.357356	0.445975	0.45138
1.659	0.351475	0.426774	0.452924
1.662	0.34585	0.451636	0.438611
1.665	0.360329	0.432298	0.425933
1.668	0.341573	0.420826	0.439813
1.671	0.334315	0.449979	0.436037
1.674	0.333849	0.442957	0.429898
1.677	0.348475	0.431291	0.445171
1.68	0.351384	0.431651	0.422893
1.683	0.343628	0.442993	0.436641
1.686	0.359556	0.426391	0.443053
1.689	0.3429	0.421944	0.43994
1.692	0.348952	0.426571	0.440498
1.695	0.345219	0.429601	0.429602
1.698	0.353622	0.437696	0.430265
1.701	0.338257	0.430177	0.438094
1.704	0.357378	0.441487	0.448404
1.707	0.354201	0.447723	0.426568
1.71	0.342021	0.426078	0.44818
1.713	0.349509	0.455134	0.445421
1.716	0.338655	0.431964	0.447409
1.719	0.344961	0.428966	0.426137
1.722	0.33825	0.439337	0.445377
1.725	0.363627	0.424243	0.424923
1.728	0.345605	0.444632	0.427556
1.731	0.347218	0.424224	0.437197
1.734	0.344321	0.43624	0.434106
1.737	0.350261	0.428886	0.4406
1.74	0.336533	0.420375	0.437101
1.743	0.338189	0.448688	0.435241
1.746	0.341652	0.425144	0.436234
1.749	0.340909	0.437168	0.42691
1.752	0.348978	0.440547	0.4363
1.755	0.343779	0.416017	0.445146
1.758	0.340297	0.445789	0.42701
1.761	0.345524	0.437402	0.434157
1.764	0.338255	0.434862	0.440176
1.767	0.343618	0.426575	0.425365
1.77	0.340628	0.432581	0.427608
1.773	0.347764	0.454462	0.436954
1.776	0.341508	0.429968	0.434732
1.779	0.336029	0.416497	0.433405
1.782	0.342962	0.432245	0.432969
1.785	0.34493	0.43053	0.426511
1.788	0.33896	0.430851	0.425713
1.791	0.332999	0.431792	0.427722
1.794	0.337094	0.433398	0.425289
1.797	0.332723	0.421875	0.433974
1.8	0.339821	0.427245	0.437008
1.803	0.341395	0.427611	0.417278
1.806	0.345129	0.436845	0.433275
1.809	0.342079	0.432386	0.429136
1.812	0.350503	0.423827	0.433753
1.815	0.339434	0.408833	0.427046
1.818	0.346159	0.423255	0.439398
1.821	0.352449	0.435241	0.430935
1.824	0.34599	0.425362	0.429575
1.827	0.341388	0.435795	0.414333
1.83	0.338232	0.426448	0.430433
1.833	0.354653	0.428252	0.447106
1.836	0.330439	0.444051	0.454168
1.839	0.338364	0.428783	0.420946
1.842	0.340122	0.422382	0.440117
1.845	0.339759	0.438354	0.413024
1.848	0.338147	0.425486	0.431645
1.851	0.337622	0.441527	0.429713
1.854	0.345099	0.43838	0.43252
1.857	0.337054	0.439877	0.426128
1.86	0.36165	0.424411	0.41913
1.863	0.338134	0.421137	0.429487
1.866	0.347162	0.435722	0.426729
1.869	0.338782	0.435361	0.423639
1.872	0.341602	0.428936	0.421528
1.875	0.343794	0.440425	0.435982
1.878	0.337941	0.414983	0.420641
1.881	0.331084	0.429246	0.426163
1.884	0.349757	0.419744	0.432313
1.887	0.345529	0.44512	0.41473
1.89	0.351258	0.427728	0.424185
1.893	0.345664	0.437915	0.440301
1.896	0.340716	0.438649	0.431306
1.899	0.322695	0.435248	0.436505
1.902	0.336485	0.422606	0.431907
1.905	0.343381	0.426055	0.43122
1.908	0.335189	0.426569	0.436773
1.911	0.344921	0.426173	0.440697
1.914	0.34835	0.427641	0.427875
1.917	0.326324	0.421118	0.433431
1.92	0.327441	0.437319	0.411953
1.923	0.342301	0.434487	0.437695
1.926	0.343083	0.433204	0.428166
1.929	0.349748	0.424139	0.412376
1.932	0.344687	0.409166	0.433831
1.935	0.34483	0.428897	0.426441
1.938	0.333728	0.417844	0.425306
1.941	0.326064	0.426126	0.431574
1.944	0.337834	0.428533	0.444299
1.947	0.336436	0.42231	0.423452
1.95	0.357446	0.433209	0.443828
1.953	0.333073	0.444934	0.434328
1.956	0.34294	0.430623	0.437706
1.959	0.32795	0.431654	0.424743
1.962	0.341565	0.423717	0.435301
1.965	0.334399	0.421851	0.443006
1.968	0.344766	0.434581	0.421262
1.971	0.356061	0.435912	0.419253
1.974	0.334705	0.431746	0.42631
1.977	0.321036	0.413679	0.434792
1.98	0.334615	0.442685	0.415489
1.983	0.343397	0.423847	0.422432
1.986	0.339944	0.429576	0.43173
1.989	0.34179	0.445039	0.428724
1.992	0.337113	0.426419	0.432397
1.995	0.331003	0.422628	0.434189
1.998	0.341228	0.4242	0.424105
2.001	0.340968	0.422829	0.430113
2.004	0.350339	0.434534	0.417135
2.007	0.331871	0.427664	0.426563
2.01	0.339181	0.444271	0.426903
2.013	0.338428	0.443739	0.43144
2.016	0.322413	0.425334	0.43335
2.019	0.328257	0.42127	0.426246
2.022	0.350206	0.444409	0.431305
2.025	0.342909	0.419283	0.412241
2.028	0.323904	0.434526	0.429254
2.031	0.336356	0.432733	0.42614
2.034	0.35098	0.435828	0.426585
2.037	0.346571	0.414581	0.419292
2.04	0.333293	0.419247	0.413704
2.043	0.338428	0.414249	0.425117
2.046	0.33421	0.433117	0.425921
2.049	0.333304	0.421188	0.445529
2.052	0.334908	0.427229	0.43208
2.055	0.320619	0.436286	0.421087
2.058	0.342573	0.407764	0.435039
2.061	0.33944	0.433288	0.443676
2.064	0.337181	0.42483	0.423203
2.067	0.329844	0.425578	0.419458
2.07	0.330928	0.439037	0.426336
2.073	0.334745	0.431129	0.436697
2.076	0.341134	0.43297	0.435342
2.079	0.327532	0.42482	0.43257
2.082	0.338692	0.440703	0.433361
2.085	0.337404	0.429365	0.424401
2.088	0.331659	0.413929	0.42017
2.091	0.324335	0.419589	0.423373
2.094	0.349096	0.436109	0.42359
2.097	0.341474	0.421863	0.423357
2.1	0.348355	0.431991	0.421022
2.103	0.336415	0.425169	0.421673
2.106	0.3441	0.413764	0.432054
2.109	0.336319	0.433007	0.422561
2.112	0.334684	0.427869	0.424552
2.115	0.31779	0.414938	0.429395
2.118	0.320869	0.429481	0.434023
2.121	0.343519	0.411445	0.426432
2.124	0.337135	0.41125	0.428829
2.127	0.321346	0.427406	0.434159
2.13	0.340667	0.428204	0.413917
2.133	0.341189	0.434033	0.41746
2.136	0.327652	0.417991	0.42881
2.139	0.328603	0.431975	0.422258
2.142	0.320656	0.418464	0.429755
2.145	0.325389	0.415624	0.426147
2.148	0.325011	0.430102	0.414683
2.151	0.343502	0.414393	0.428337
2.154	0.331162	0.404977	0.429446
2.157	0.323938	0.418779	0.413558
2.16	0.324041	0.426355	0.421792
2.163	0.331963	0.415859	0.436937
2.166	0.33686	0.418524	0.412809
2.169	0.329278	0.425706	0.418909
2.172	0.341085	0.412656	0.414932
2.175	0.319768	0.426681	0.421103
2.178	0.325046	0.410501	0.426087
2.181	0.332488	0.422317	0.416089
2.184	0.329984	0.42181	0.417896
2.187	0.332869	0.437225	0.429041
2.19	0.306927	0.41819	0.425693
2.193	0.32369	0.437638	0.428091
2.196	0.321346	0.424703	0.428975
2.199	0.317454	0.444568	0.41582
2.202	0.326015	0.421524	0.443439
2.205	0.332996	0.404882	0.422247
2.208	0.337985	0.419499	0.428651
2.211	0.321828	0.431222	0.42897
2.214	0.332515	0.416258	0.411066
2.217	0.328479	0.43387	0.416585
2.22	0.329364	0.417767	0.430927
2.223	0.324437	0.432414	0.428274
2.226	0.330362	0.431928	0.421302
2.229	0.332775	0.414614	0.422217
2.232	0.319068	0.409471	0.424444
2.235	0.340041	0.41183	0.413844
2.238	0.329373	0.431766	0.422065
2.241	0.314706	0.42284	0.421733
2.244	0.319368	0.421265	0.427114
2.247	0.319881	0.415245	0.423942
2.25	0.320314	0.432241	0.421563
2.253	0.339608	0.424595	0.40187
2.256	0.324528	0.427939	0.431234
2.259	0.326537	0.4146	0.41936
2.262	0.31544	0.41339	0.416939
2.265	0.315243	0.40752	0.419652
2.268	0.329315	0.419284	0.428865
2.271	0.332784	0.416424	0.411895
2.274	0.331681	0.421679	0.421039
2.277	0.317884	0.424876	0.424306
2.28	0.324818	0.423521	0.417602
2.283	0.326586	0.42558	0.41651
2.286	0.348893	0.423915	0.4138
2.289	0.317929	0.423498	0.420561
2.292	0.338361	0.41608	0.434422
2.295	0.334866	0.418468	0.435294
2.298	0.326133	0.432675	0.427263
2.301	0.327973	0.414849	0.424337
2.304	0.324279	0.410997	0.420743
2.307	0.325388	0.419702	0.405728
2.31	0.326797	0.409977	0.430089
2.313	0.31588	0.425505	0.41952
2.316	0.344586	0.43651	0.423856
2.319	0.335035	0.425247	0.427277
2.322	0.330827	0.422769	0.413607
2.325	0.335483	0.415462	0.417486
2.328	0.326526	0.406094	0.409102
2.331	0.335465	0.411689	0.410599
2.334	0.333471	0.411909	0.413435
2.337	0.324135	0.415907	0.425034
2.34	0.332615	0.41213	0.432025
2.343	0.325657	0.419673	0.424586
2.346	0.320494	0.417027	0.421289
2.349	0.338495	0.426225	0.413946
2.352	0.326534	0.436358	0.399664
2.355	0.33624	0.416385	0.422055
2.358	0.332012	0.425797	0.409899
2.361	0.319968	0.408887	0.422263
2.364	0.333929	0.408353	0.413464
2.367	0.332839	0.420531	0.41671
2.37	0.331846	0.431594	0.402437
2.373	0.335469	0.41999	0.414079
2.376	0.318284	0.429497	0.436421
2.379	0.325111	0.410146	0.417898
2.382	0.329981	0.417922	0.426278
2.385	0.323515	0.425444	0.425008
2.388	0.325794	0.419117	0.413538
2.391	0.314283	0.412953	0.426513
2.394	0.331605	0.419685	0.437348
2.397	0.312306	0.420272	0.431371
2.4	0.340854	0.403067	0.416759
2.403	0.33339	0.414726	0.42081
2.406	0.339347	0.417148	0.42683
2.409	0.326224	0.444061	0.418068
2.412	0.32887	0.408191	0.412602
2.415	0.329283	0.411758	0.432438
2.418	0.334692	0.444842	0.415384
2.421	0.322033	0.430592	0.411419
2.424	0.325199	0.420641	0.425331
2.427	0.330478	0.416189	0.420532
2.43	0.33665	0.417795	0.422953
2.433	0.312007	0.426544	0.409803
2.436	0.315757	0.436055	0.430215
2.439	0.32698	0.433308	0.434095
2.442	0.32209	0.429998	0.420964
2.445	0.323436	0.418791	0.426696
2.448	0.326334	0.438572	0.409285
2.451	0.319214	0.417447	0.414973
2.454	0.318883	0.433931	0.419178
2.457	0.307848	0.403231	0.427992
2.46	0.325636	0.43311	0.398261
2.463	0.325466	0.425146	0.405319
2.466	0.337474	0.41377	0.410531
2.469	0.321552	0.416596	0.42594
2.472	0.338388	0.426907	0.403368
2.475	0.3274	0.428507	0.418886
2.478	0.330083	0.416779	0.409263
2.481	0.322002	0.411772	0.421439
2.484	0.322809	0.411916	0.427738
2.487	0.31963	0.41137	0.428118
2.49	0.304351	0.420585	0.423825
2.493	0.329288	0.426493	0.420926
2.496	0.323457	0.412286	0.42165
2.499	0.330191	0.410325	0.419776
2.502	0.31578	0.424829	0.411654
2.505	0.323909	0.426236	0.42206
2.508	0.332393	0.429171	0.411863
2.511	0.317928	0.402855	0.406138
2.514	0.335188	0.429603	0.427455
2.517	0.328822	0.412663	0.422791
2.52	0.333683	0.412989	0.403347
2.523	0.331495	0.42618	0.416973
2.526	0.323464	0.426485	0.40341
2.529	0.331205	0.398707	0.429566
2.532	0.316876	0.408804	0.408137
2.535	0.3128	0.406569	0.413959
2.538	0.312816	0.410973	0.425684
2.541	0.310099	0.419853	0.426879
2.544	0.319641	0.425167	0.412731
2.547	0.339597	0.424878	0.411944
2.55	0.324578	0.419755	0.413367
2.553	0.30936	0.423967	0.419254
2.556	0.314176	0.411252	0.413098
2.559	0.317494	0.408607	0.436877
2.562	0.319154	0.413334	0.419083
2.565	0.319088	0.415887	0.430026
2.568	0.3181	0.414407	0.419308
2.571	0.335727	0.414769	0.402986
2.574	0.344244	0.421146	0.396918
2.577	0.328493	0.411739	0.411419
2.58	0.328437	0.418925	0.418636
2.583	0.317427	0.410343	0.417376
2.586	0.316716	0.409993	0.407694
2.589	0.318012	0.42361	0.429445
2.592	0.331539	0.41677	0.400443
2.595	0.341458	0.414256	0.41532
2.598	0.310293	0.410586	0.415471
2.601	0.326241	0.406854	0.41219
2.604	0.31812	0.413405	0.42644
2.607	0.310296	0.41847	0.407137
2.61	0.301017	0.425896	0.432836
2.613	0.321873	0.424444	0.42326
2.616	0.316723	0.422904	0.402869
2.619	0.310843	0.408795	0.420509
2.622	0.313447	0.408224	0.426869
2.625	0.303974	0.421349	0.423742
2.628	0.324864	0.43573	0.397914
2.631	0.328856	0.396051	0.410375
2.634	0.323303	0.43289	0.404139
2.637	0.326187	0.395404	0.424292
2.64	0.325593	0.415884	0.425933
2.643	0.314693	0.424015	0.420135
2.646	0.323084	0.424809	0.408957
2.649	0.314308	0.412589	0.411778
2.652	0.325563	0.417797	0.410336
2.655	0.317716	0.412812	0.421372
2.658	0.326596	0.414628	0.390451
2.661	0.315164	0.401701	0.428244
2.664	0.299674	0.407357	0.409382
2.667	0.321124	0.405133	0.407257
2.67	0.319913	0.414001	0.423612
2.673	0.311386	0.40442	0.412762
2.676	0.321219	0.417152	0.413606
2.679	0.303286	0.413464	0.41377
2.682	0.325419	0.435588	0.413383
2.685	0.308552	0.400731	0.398395
2.688	0.310647	0.421044	0.403232
2.691	0.307889	0.405511	0.412201
2.694	0.313093	0.401341	0.411272
2.697	0.327102	0.397938	0.413734
2.7	0.315509	0.410902	0.394949
2.703	0.317715	0.4012	0.409694
2.706	0.301137	0.413943	0.415601
2.709	0.31561	0.399735	0.415251
2.712	0.315568	0.406279	0.407847
2.715	0.319189	0.410432	0.413882
2.718	0.312342	0.413561	0.419368
2.721	0.319121	0.403745	0.406233
2.724	0.32325	0.422058	0.405013
2.727	0.303135	0.41455	0.414295
2.73	0.31282	0.401507	0.402388
2.733	0.30521	0.406626	0.419973
2.736	0.321646	0.406629	0.385625
2.739	0.32581	0.413748	0.41583
2.742	0.319201	0.421421	0.401161
2.745	0.323807	0.401954	0.41404
2.748	0.315148	0.405642	0.392345
2.751	0.318297	0.434654	0.426691
2.754	0.303603	0.42034	0.403917
2.757	0.322583	0.429382	0.391257
2.76	0.308138	0.422575	0.408832
2.763	0.31315	0.41297	0.407893
2.766	0.304805	0.400811	0.387507
2.769	0.327585	0.390089	0.396
2.772	0.316739	0.405021	0.419253
2.775	0.304842	0.405989	0.422394
2.778	0.315091	0.399599	0.404029
2.781	0.3176	0.397662	0.401066
2.784	0.32385	0.407608	0.405423
2.787	0.325407	0.40468	0.412055
2.79	0.324932	0.416073	0.413656
2.793	0.30108	0.384313	0.419087
2.796	0.309686	0.410996	0.398943
2.799	0.319027	0.414719	0.40442
2.802	0.315505	0.40792	0.404942
2.805	0.308726	0.402504	0.404518
2.808	0.30633	0.411857	0.395989
2.811	0.308515	0.416787	0.404993
2.814	0.318378	0.408661	0.407123
2.817	0.320732	0.409698	0.392068
2.82	0.319492	0.422774	0.40995
2.823	0.294913	0.40698	0.417121
2.826	0.314844	0.393281	0.405094
2.829	0.309716	0.390593	0.410366
2.832	0.321732	0.394071	0.404148
2.835	0.313287	0.402006	0.398382
2.838	0.32452	0.400834	0.416002
2.841	0.317759	0.408608	0.406598
2.844	0.316095	0.403723	0.414897
2.847	0.306696	0.402524	0.423118
2.85	0.311778	0.400234	0.39216
2.853	0.30413	0.406642	0.413572
2.856	0.3189	0.42143	0.401814
2.859	0.309823	0.416769	0.407397
2.862	0.303851	0.407541	0.396794
2.865	0.308274	0.417385	0.418438
2.868	0.295841	0.399023	0.4011
2.871	0.31325	0.40638	0.411921
2.874	0.313137	0.407846	0.413438
2.877	0.304463	0.415127	0.417984
2.88	0.306835	0.412307	0.418616
2.883	0.312133	0.40666	0.413607
2.886	0.304144	0.398811	0.414231
2.889	0.314571	0.3827	0.396226
2.892	0.308123	0.420109	0.384389
2.895	0.311024	0.401963	0.403585
2.898	0.306855	0.403183	0.412421
2.901	0.294459	0.392901	0.410396
2.904	0.300354	0.398421	0.396154
2.907	0.299723	0.41206	0.421211
2.91	0.31008	0.389175	0.409751
2.913	0.30591	0.408736	0.41946
2.916	0.324666	0.41842	0.417623
2.919	0.31853	0.401319	0.391596
2.922	0.316266	0.405465	0.419769
2.925	0.307107	0.405828	0.427222
2.928	0.319057	0.409084	0.391072
2.931	0.321165	0.397968	0.407666
2.934	0.301686	0.420841	0.411994
2.937	0.31335	0.409661	0.433572
2.94	0.313019	0.403117	0.404429
2.943	0.301997	0.395978	0.398473
2.946	0.310065	0.41225	0.414256
2.949	0.289255	0.419972	0.399668
2.952	0.321761	0.405016	0.398487
2.955	0.322503	0.414738	0.396585
2.958	0.301579	0.402609	0.403391
2.961	0.30418	0.397991	0.387903
2.964	0.322681	0.405652	0.396935
2.967	0.296132	0.404156	0.399063
2.97	0.314946	0.414644	0.394966
2.973	0.291358	0.407987	0.415646
2.976	0.314237	0.403101	0.403493
2.979	0.309027	0.403952	0.395945
2.982	0.313935	0.401319	0.401315
2.985	0.304969	0.420298	0.396237
2.988	0.299684	0.389859	0.418624
2.991	0.317425	0.40858	0.411741
2.994	0.325186	0.400749	0.400587
2.997	0.311269	0.415575	0.407856
3	0.294425	0.405008	0.408193
3.003	0.305186	0.405893	0.415191
3.006	0.315901	0.405133	0.383549
3.009	0.304218	0.395202	0.389406
3.012	0.300866	0.400596	0.424932
3.015	0.302935	0.37196	0.401068
3.018	0.298184	0.406311	0.391817
3.021	0.297749	0.395182	0.411503
3.024	0.30539	0.387876	0.407759
3.027	0.309874	0.404716	0.395269
3.03	0.296815	0.396043	0.416764
3.033	0.311173	0.41452	0.411693
3.036	0.312609	0.404425	0.392335
3.039	0.289549	0.411339	0.390994
3.042	0.304031	0.407503	0.404385
3.045	0.304201	0.419781	0.398191
3.048	0.31561	0.40935	0.371484
3.051	0.314649	0.413977	0.381974
3.054	0.299792	0.406097	0.405432
3.057	0.317601	0.405504	0.40579
3.06	0.288719	0.41561	0.415897
3.063	0.315238	0.403665	0.414919
3.066	0.303814	0.398541	0.401291
3.069	0.312592	0.415314	0.413911
3.072	0.306495	0.403402	0.405894
3.075	0.308358	0.412493	0.401718
3.078	0.317405	0.395169	0.398186
3.081	0.298527	0.426586	0.398737
3.084	0.304586	0.403191	0.399354
3.087	0.312319	0.393992	0.41657
3.09	0.313246	0.397876	0.396832
3.093	0.31112	0.404872	0.398354
3.096	0.307524	0.4049	0.410818
3.099	0.307428	0.40771	0.393101
3.102	0.309801	0.391214	0.404628
3.105	0.319845	0.399208	0.397306
3.108	0.30714	0.412006	0.395248
3.111	0.307717	0.421755	0.406537
3.114	0.321142	0.38934	0.420994
3.117	0.307381	0.401084	0.396118
3.12	0.288586	0.378067	0.416348
3.123	0.298979	0.386136	0.397336
3.126	0.315686	0.405158	0.395158
3.129	0.298194	0.405116	0.398304
3.132	0.300064	0.406014	0.4053
3.135	0.290022	0.405729	0.393038
3.138	0.28496	0.40719	0.393554
3.141	0.30276	0.384116	0.396205
3.144	0.301467	0.400564	0.399952
3.147	0.29784	0.399092	0.397804
3.15	0.305283	0.397184	0.412356
3.153	0.317613	0.398936	0.381275
3.156	0.303552	0.381709	0.405883
3.159	0.295136	0.397356	0.410339
3.162	0.303644	0.400019	0.40278
3.165	0.300147	0.402077	0.403531
3.168	0.29167	0.395092	0.401411
3.171	0.292665	0.410196	0.402796
3.174	0.324623	0.394107	0.395633
3.177	0.296525	0.378771	0.406535
3.18	0.303113	0.414572	0.402459
3.183	0.30365	0.404656	0.403747
3.186	0.295227	0.389509	0.409525
3.189	0.307562	0.403193	0.422996
3.192	0.29421	0.391907	0.408014
3.195	0.301131	0.380949	0.39126
3.198	0.30818	0.407991	0.405495
3.201	0.301859	0.394202	0.388102
3.204	0.305419	0.398439	0.399046
3.207	0.290802	0.387145	0.409364
3.21	0.299851	0.406833	0.4022
3.213	0.28965	0.406251	0.394394
3.216	0.293298	0.400569	0.397391
3.219	0.291334	0.41349	0.405982
3.222	0.296207	0.395541	0.40194
3.225	0.300472	0.389867	0.403627
3.228	0.28765	0.406831	0.40327
3.231	0.311787	0.400088	0.404888
3.234	0.29975	0.396692	0.413071
3.237	0.312601	0.405472	0.398929
3.24	0.300639	0.414518	0.405045
3.243	0.307403	0.387185	0.396223
3.246	0.290925	0.401026	0.39423
3.249	0.305082	0.413377	0.40498
3.252	0.292277	0.39724	0.401288
3.255	0.300399	0.409341	0.378543
3.258	0.319679	0.411916	0.397293
3.261	0.302513	0.379919	0.385132
3.264	0.31462	0.415097	0.396028
3.267	0.291014	0.395317	0.39801
3.27	0.297805	0.386679	0.409249
3.273	0.302893	0.386864	0.406526
3.276	0.301033	0.405659	0.405909
3.279	0.306753	0.398731	0.400781
3.282	0.295792	0.394232	0.416422
3.285	0.300435	0.397882	0.3943
3.288	0.289289	0.402161	0.372671
3.291	0.27556	0.406751	0.413815
3.294	0.300722	0.395847	0.40122
3.297	0.305824	0.379529	0.407165
3.3	0.285718	0.383026	0.410029
3.303	0.2925	0.423391	0.384008
3.306	0.310485	0.389002	0.396213
3.309	0.284712	0.397344	0.397203
3.312	0.295364	0.387716	0.393702
3.315	0.307135	0.399549	0.389983
3.318	0.297046	0.401033	0.39491
3.321	0.313	0.414063	0.403465
3.324	0.29709	0.387758	0.396558
3.327	0.306032	0.394745	0.40199
3.33	0.294827	0.395687	0.410919
3.333	0.288383	0.398291	0.409688
3.336	0.314712	0.395395	0.382052
3.339	0.282643	0.404073	0.382256
3.342	0.299399	0.395581	0.379244
3.345	0.28976	0.39203	0.397932
3.348	0.292278	0.406243	0.393449
3.351	0.3018	0.395792	0.400127
3.354	0.294058	0.387232	0.397258
3.357	0.28907	0.38095	0.376953
3.36	0.28562	0.405403	0.393064
3.363	0.29957	0.392096	0.375471
3.366	0.306099	0.411253	0.41884
3.369	0.315933	0.399247	0.391285
3.372	0.295901	0.386237	0.397588
3.375	0.31313	0.386865	0.399516
3.378	0.298675	0.389628	0.410055
3.381	0.299977	0.396006	0.378236
3.384	0.313252	0.400859	0.399846
3.387	0.299875	0.396313	0.418909
3.39	0.307846	0.422604	0.393876
3.393	0.292855	0.387469	0.416713
3.396	0.311569	0.387568	0.38898
3.399	0.305142	0.409128	0.39323
3.402	0.322864	0.412083	0.406313
3.405	0.305133	0.406388	0.411277
3.408	0.309846	0.388418	0.391826
3.411	0.302149	0.412313	0.403655
3.414	0.283367	0.407211	0.386988
3.417	0.30192	0.408689	0.394221
3.42	0.299098	0.402677	0.397361
3.423	0.29622	0.39092	0.392349
3.426	0.311572	0.396951	0.406452
3.429	0.317641	0.404772	0.405384
3.432	0.30208	0.388442	0.389111
3.435	0.302459	0.380763	0.388749
3.438	0.289197	0.395011	0.386586
3.441	0.307889	0.411156	0.386954
3.444	0.301722	0.40148	0.403509
3.447	0.303617	0.413661	0.38424
3.45	0.291009	0.40267	0.415256
3.453	0.297645	0.381214	0.393728
3.456	0.297899	0.386497	0.377393
3.459	0.298289	0.404799	0.388006
3.462	0.307866	0.391103	0.386326
3.465	0.309892	0.396379	0.402151
3.468	0.292969	0.389565	0.403606
3.471	0.295709	0.390448	0.413302
3.474	0.288172	0.395921	0.39266
3.477	0.28549	0.381435	0.38686
3.48	0.294682	0.405734	0.413898
3.483	0.298085	0.397167	0.405194
3.486	0.309957	0.390949	0.390017
3.489	0.301714	0.39853	0.397492
3.492	0.304707	0.401058	0.394664
3.495	0.305068	0.418593	0.370512
3.498	0.306546	0.411106	0.405247
3.501	0.291352	0.367415	0.397214
3.504	0.295725	0.40055	0.398105
3.507	0.299301	0.390917	0.409638
3.51	0.292979	0.407515	0.402493
3.513	0.304541	0.375202	0.376647
3.516	0.290297	0.393494	0.412956
3.519	0.297244	0.395452	0.409386
3.522	0.299337	0.392087	0.395265
3.525	0.308116	0.396209	0.392517
3.528	0.298103	0.393937	0.395491
3.531	0.305615	0.386541	0.401356
3.534	0.299994	0.402623	0.396138
3.537	0.290543	0.391901	0.396267
3.54	0.284375	0.395936	0.40883
3.543	0.307457	0.397412	0.385741
3.546	0.283569	0.412961	0.388826
3.549	0.306123	0.394816	0.398916
3.552	0.293565	0.377098	0.408019
3.555	0.293856	0.404689	0.388278
3.558	0.301563	0.399979	0.395677
3.561	0.291414	0.401594	0.422171
3.564	0.300395	0.414435	0.400945
3.567	0.301546	0.39286	0.410591
3.57	0.304246	0.386792	0.388562
3.573	0.300137	0.394806	0.378002
3.576	0.29038	0.39341	0.398444
3.579	0.286633	0.392844	0.39615
3.582	0.277183	0.411925	0.392113
3.585	0.286342	0.39104	0.380813
3.588	0.288717	0.381705	0.40754
3.591	0.293322	0.381159	0.415811
3.594	0.308323	0.398869	0.390309
3.597	0.289795	0.395186	0.410821
3.6	0.291679	0.37271	0.390986
3.603	0.297636	0.391691	0.391527
3.606	0.303809	0.384093	0.39902
3.609	0.30196	0.403656	0.404841
3.612	0.285661	0.372351	0.391077
3.615	0.285939	0.391307	0.399201
3.618	0.284493	0.383238	0.390732
3.621	0.2926	0.388645	0.409283
3.624	0.301871	0.434816	0.388876
3.627	0.300002	0.407287	0.401688
3.63	0.297727	0.396873	0.39736
3.633	0.288353	0.39454	0.390675
3.636	0.296077	0.374331	0.391658
3.639	0.296716	0.379644	0.424861
3.642	0.30077	0.388615	0.40053
3.645	0.293876	0.379135	0.394896
3.648	0.299215	0.387719	0.408115
3.651	0.300126	0.408251	0.403411
3.654	0.277712	0.393105	0.391811
3.657	0.293282	0.398679	0.387254
3.66	0.304633	0.408866	0.407504
3.663	0.302464	0.383808	0.387771
3.666	0.31084	0.380929	0.402385
3.669	0.29093	0.369161	0.396999
3.672	0.29714	0.393733	0.3839
3.675	0.288707	0.394401	0.392196
3.678	0.285552	0.385667	0.407936
3.681	0.31203	0.385899	0.39753
3.684	0.306575	0.412586	0.397484
3.687	0.314594	0.401947	0.378456
3.69	0.280593	0.375386	0.401799
3.693	0.294342	0.380506	0.405353
3.696	0.300657	0.393596	0.401275
3.699	0.281972	0.370139	0.389979
3.702	0.30289	0.382794	0.389225
3.705	0.292075	0.392749	0.388802
3.708	0.289036	0.391709	0.402753
3.711	0.297255	0.378256	0.387866
3.714	0.278239	0.393596	0.397213
3.717	0.281971	0.38327	0.392524
3.72	0.289119	0.372051	0.387336
3.723	0.299768	0.394153	0.383909
3.726	0.273109	0.387626	0.383605
3.729	0.307366	0.381933	0.39091
3.732	0.304411	0.383003	0.396911
3.735	0.293062	0.402844	0.371168
3.738	0.289733	0.383289	0.386068
3.741	0.291305	0.380176	0.391639
3.744	0.301892	0.395043	0.391032
3.747	0.279881	0.394709	0.394095
3.75	0.274987	0.386591	0.395178
3.753	0.278831	0.401537	0.404283
3.756	0.292045	0.376951	0.397977
3.759	0.279109	0.392807	0.37079
3.762	0.302525	0.381317	0.390766
3.765	0.303075	0.379501	0.382485
3.768	0.302805	0.369144	0.398157
3.771	0.300788	0.397871	0.391633
3.774	0.288128	0.381166	0.388847
3.777	0.275253	0.378024	0.401798
3.78	0.305928	0.388994	0.383023
3.783	0.301634	0.387211	0.403096
3.786	0.281245	0.388952	0.401013
3.789	0.294972	0.374698	0.386279
3.792	0.294419	0.393511	0.38542
3.795	0.277235	0.377517	0.368385
3.798	0.281857	0.401	0.381427
3.801	0.292759	0.394111	0.391617
3.804	0.292559	0.406519	0.397142
3.807	0.300608	0.407318	0.367944
3.81	0.290236	0.38445	0.399353
3.813	0.283492	0.382046	0.396957
3.816	0.296154	0.392143	0.409676
3.819	0.273507	0.371254	0.397665
3.822	0.285371	0.384695	0.388422
3.825	0.300366	0.392859	0.384228
3.828	0.297933	0.369269	0.374192
3.831	0.298319	0.393904	0.389417
3.834	0.308349	0.399123	0.380646
3.837	0.297717	0.397919	0.38243
3.84	0.291856	0.390262	0.393686
3.843	0.278851	0.385521	0.37153
3.846	0.280934	0.400316	0.379712
3.849	0.281816	0.375949	0.387593
3.852	0.291699	0.396914	0.393221
3.855	0.283727	0.382472	0.410127
3.858	0.291528	0.401951	0.390731
3.861	0.268421	0.384304	0.400328
3.864	0.293002	0.408394	0.375344
3.867	0.292255	0.369414	0.39149
3.87	0.28886	0.394788	0.392487
3.873	0.281864	0.384315	0.385332
3.876	0.293177	0.379829	0.374039
3.879	0.286426	0.39342	0.393592
3.882	0.284142	0.399953	0.409699
3.885	0.292008	0.384865	0.372722
3.888	0.300281	0.393504	0.374162
3.891	0.308065	0.384883	0.392513
3.894	0.28333	0.368368	0.389275
3.897	0.308592	0.389108	0.351614
3.9	0.282969	0.391802	0.392911
3.903	0.276514	0.399174	0.382337
3.906	0.289935	0.396064	0.384082
3.909	0.286814	0.383887	0.384729
3.912	0.287926	0.384368	0.386695
3.915	0.297903	0.389745	0.38446
3.918	0.306246	0.394544	0.384166
3.921	0.277125	0.39409	0.404352
3.924	0.275696	0.395379	0.391899
3.927	0.282776	0.366084	0.376222
3.93	0.304106	0.397791	0.389101
3.933	0.284291	0.389776	0.378616
3.936	0.271395	0.395943	0.375642
3.939	0.292463	0.368004	0.376304
3.942	0.299462	0.393275	0.368985
3.945	0.26134	0.378094	0.398812
3.948	0.291119	0.378633	0.40446
3.951	0.29825	0.378618	0.382818
3.954	0.270581	0.33942	0.407399
3.957	0.273883	0.382441	0.387856
3.96	0.290044	0.393909	0.399376
3.963	0.290423	0.381325	0.391319
3.966	0.264159	0.400205	0.375025
3.969	0.285809	0.388554	0.403576
3.972	0.288133	0.394841	0.38674
3.975	0.284172	0.377666	0.397069
3.978	0.284873	0.370324	0.397797
3.981	0.297547	0.362042	0.375942
3.984	0.29172	0.393786	0.390879
3.987	0.296594	0.386447	0.362177
3.99	0.275139	0.36333	0.386405
3.993	0.268444	0.390325	0.387542
3.996	0.297703	0.378251	0.375785
3.999	0.304227	0.397616	0.376739
4.002	0.296524	0.364903	0.3697
4.005	0.252327	0.373215	0.353809
4.008	0.300519	0.373555	0.379529
4.011	0.27562	0.392144	0.379643
4.014	0.294703	0.387203	0.371903
4.017	0.284967	0.378039	0.387147
4.02	0.276853	0.367847	0.374948
4.023	0.283304	0.376279	0.411725
4.026	0.282537	0.382052	0.393041
4.029	0.285343	0.363573	0.425517
4.032	0.258669	0.379482	0.365712
4.035	0.278926	0.38414	0.380202
4.038	0.277422	0.372779	0.373829
4.041	0.275155	0.382773	0.38189
4.044	0.279656	0.383268	0.404711
4.047	0.284178	0.386679	0.380678
4.05	0.263269	0.387698	0.372168
4.053	0.307285	0.383109	0.380185
4.056	0.294301	0.381228	0.384351
4.059	0.282911	0.37201	0.35761
4.062	0.269049	0.384151	0.383445
4.065	0.275537	0.363758	0.410055
4.068	0.292283	0.397191	0.383869
4.071	0.288797	0.378824	0.382499
4.074	0.279698	0.371802	0.385136
4.077	0.289107	0.390802	0.379651
4.08	0.272042	0.382437	0.378845
4.083	0.265808	0.383384	0.394193
4.086	0.304195	0.381944	0.357667
4.089	0.280224	0.389505	0.389702
4.092	0.290536	0.396861	0.379758
4.095	0.274829	0.384672	0.373725
4.098	0.270809	0.376088	0.367179
4.101	0.264304	0.37949	0.39488
4.104	0.290227	0.40712	0.376567
4.107	0.272087	0.394802	0.390519
4.11	0.28776	0.38916	0.38457
4.113	0.276745	0.37581	0.38429
4.116	0.275026	0.39601	0.380014
4.119	0.28363	0.391507	0.375647
4.122	0.286593	0.394889	0.387279
4.125	0.27925	0.374783	0.391452
4.128	0.283075	0.400917	0.391565
4.131	0.282837	0.381013	0.380115
4.134	0.27977	0.378179	0.37672
4.137	0.283077	0.382553	0.394279
4.14	0.282799	0.37385	0.388426
4.143	0.270638	0.379334	0.393801
4.146	0.290712	0.377663	0.391871
4.149	0.304479	0.393433	0.368726
4.152	0.292294	0.396009	0.374664
4.155	0.296614	0.395466	0.370506
4.158	0.278895	0.365762	0.372257
4.161	0.274817	0.366919	0.383986
4.164	0.279901	0.367993	0.382744
4.167	0.285971	0.386501	0.396814
4.17	0.269243	0.385723	0.373282
4.173	0.279758	0.371679	0.404081
4.176	0.308699	0.382849	0.394984
4.179	0.294853	0.380068	0.388368
4.182	0.281111	0.407109	0.414662
4.185	0.287228	0.384042	0.380138
4.188	0.26276	0.384478	0.374112
4.191	0.295105	0.386463	0.374091
4.194	0.283217	0.372729	0.380022
4.197	0.279976	0.391619	0.369408
4.2	0.285216	0.375499	0.374167
4.203	0.30366	0.383496	0.366467
4.206	0.27668	0.387543	0.40809
4.209	0.285261	0.375739	0.365196
4.212	0.29154	0.389038	0.385331
4.215	0.288376	0.387874	0.369103
4.218	0.280431	0.354046	0.385912
4.221	0.275549	0.381714	0.387156
4.224	0.292323	0.387163	0.373609
4.227	0.298211	0.381621	0.384852
4.23	0.28626	0.383016	0.379056
4.233	0.273091	0.41853	0.379402
4.236	0.277676	0.376411	0.379206
4.239	0.282575	0.365059	0.383122
4.242	0.29662	0.385105	0.408261
4.245	0.279299	0.379365	0.388271
4.248	0.25997	0.385088	0.379785
4.251	0.285349	0.358876	0.365894
4.254	0.27784	0.37731	0.381111
4.257	0.278032	0.370038	0.383574
4.26	0.271882	0.376863	0.388747
4.263	0.274609	0.38977	0.382855
4.266	0.292176	0.367446	0.384194
4.269	0.28282	0.374457	0.384397
4.272	0.252502	0.37001	0.368805
4.275	0.280554	0.3855	0.396029
4.278	0.284031	0.394667	0.37407
4.281	0.285044	0.387906	0.396253
4.284	0.285202	0.374061	0.376019
4.287	0.259932	0.359455	0.3724
4.29	0.257156	0.35379	0.379765
4.293	0.299372	0.372775	0.389557
4.296	0.279211	0.371575	0.391225
4.299	0.273006	0.378087	0.371533
4.302	0.266003	0.361803	0.378054
4.305	0.273406	0.372023	0.383068
4.308	0.270952	0.391601	0.385102
4.311	0.294392	0.363619	0.409037
4.314	0.251263	0.365796	0.361803
4.317	0.279898	0.384417	0.372509
4.32	0.291093	0.376838	0.398813
4.323	0.271793	0.374036	0.387542
4.326	0.281031	0.359654	0.374485
4.329	0.283809	0.399449	0.396745
4.332	0.27346	0.362799	0.363176
4.335	0.263625	0.382713	0.361778
4.338	0.292808	0.376714	0.400112
4.341	0.285718	0.376186	0.381202
4.344	0.267817	0.376639	0.3768
4.347	0.266643	0.375251	0.373287
4.35	0.27504	0.384748	0.382915
4.353	0.256993	0.38249	0.394882
4.356	0.282715	0.372462	0.359962
4.359	0.293461	0.395407	0.382641
4.362	0.262432	0.39963	0.37826
4.365	0.259543	0.376874	0.37142
4.368	0.279269	0.37927	0.381434
4.371	0.2664	0.383861	0.372805
4.374	0.262616	0.375505	0.360487
4.377	0.28413	0.366576	0.376315
4.38	0.283013	0.380996	0.351715
4.383	0.261216	0.375123	0.386916
4.386	0.270129	0.397656	0.352471
4.389	0.281785	0.385979	0.367589
4.392	0.283793	0.392161	0.397013
4.395	0.293148	0.379623	0.393377
4.398	0.274893	0.380024	0.383082
4.401	0.285127	0.352597	0.38746
4.404	0.267697	0.372223	0.393416
4.407	0.248011	0.378349	0.377217
4.41	0.286899	0.378445	0.377966
4.413	0.26634	0.377875	0.371697
4.416	0.273714	0.377242	0.380091
4.419	0.290956	0.405022	0.394063
4.422	0.267211	0.368819	0.377931
4.425	0.281617	0.396628	0.375115
4.428	0.259055	0.388315	0.386424
4.431	0.289191	0.391043	0.39
4.434	0.278439	0.386513	0.406587
4.437	0.290927	0.338587	0.368718
4.44	0.25461	0.386166	0.376486
4.443	0.270674	0.379112	0.389661
4.446	0.303376	0.352321	0.374708
4.449	0.282361	0.391118	0.356798
4.452	0.267155	0.373568	0.396779
4.455	0.297903	0.363583	0.387302
4.458	0.278001	0.38944	0.364693
4.461	0.295913	0.377172	0.368429
4.464	0.281369	0.389931	0.372197
4.467	0.291053	0.383975	0.376666
4.47	0.283594	0.380759	0.388341
4.473	0.26993	0.369335	0.394937
4.476	0.297293	0.384162	0.37541
4.479	0.296532	0.387515	0.374352
4.482	0.304566	0.412646	0.368692
4.485	0.279369	0.365868	0.372597
4.488	0.291754	0.372137	0.38864
4.491	0.291835	0.367052	0.384637
4.494	0.28417	0.384867	0.393103
4.497	0.272771	0.375849	0.395498
4.5	0.277383	0.37441	0.394152
4.503	0.281087	0.373387	0.356753
4.506	0.293064	0.392481	0.395708
4.509	0.289072	0.353729	0.38776
4.512	0.274214	0.393255	0.394029
4.515	0.297109	0.3757	0.369444
4.518	0.290831	0.39117	0.352689
4.521	0.280107	0.39947	0.379536
4.524	0.282174	0.394516	0.394725
4.527	0.281508	0.386049	0.384387
4.53	0.272558	0.383243	0.393021
4.533	0.290553	0.393544	0.392834
4.536	0.27407	0.381224	0.39563
4.539	0.281744	0.366744	0.387276
4.542	0.280086	0.386908	0.394209
4.545	0.286543	0.388746	0.364468
4.548	0.284718	0.380546	0.382087
4.551	0.270031	0.362378	0.403947
4.554	0.279026	0.379935	0.364729
4.557	0.282225	0.402511	0.379458
4.56	0.271239	0.382805	0.38919
4.563	0.290482	0.413253	0.374605
4.566	0.279426	0.351959	0.377502
4.569	0.274257	0.380261	0.377237
4.572	0.296158	0.367972	0.359387
4.575	0.274216	0.366971	0.375307
4.578	0.291895	0.372828	0.383937
4.581	0.294791	0.370196	0.375177
4.584	0.267327	0.364033	0.393293
4.587	0.279448	0.394581	0.371924
4.59	0.281401	0.380482	0.372905
4.593	0.27219	0.388822	0.378012
4.596	0.298132	0.392072	0.368274
4.599	0.288472	0.374147	0.368392
4.602	0.287223	0.394535	0.385481
4.605	0.28735	0.388694	0.35428
4.608	0.261338	0.351998	0.388621
4.611	0.284851	0.392709	0.386449
4.614	0.278467	0.377456	0.401127
4.617	0.280892	0.390853	0.377971
4.62	0.274971	0.37721	0.380009
4.623	0.275163	0.364722	0.376568
4.626	0.274123	0.389192	0.372503
4.629	0.280213	0.363057	0.357979
4.632	0.280368	0.394273	0.367952
4.635	0.265719	0.373421	0.370155
4.638	0.255605	0.391394	0.361518
4.641	0.278917	0.364492	0.394151
4.644	0.278058	0.369762	0.381278
4.647	0.292137	0.368445	0.381135
4.65	0.275444	0.378218	0.408654
4.653	0.280992	0.379281	0.367668
4.656	0.293108	0.373797	0.370606
4.659	0.261576	0.379067	0.378629
4.662	0.275355	0.346586	0.375289
4.665	0.273464	0.361209	0.359903
4.668	0.259373	0.368553	0.386334
4.671	0.276238	0.360467	0.377287
4.674	0.246896	0.384627	0.398627
4.677	0.280795	0.360442	0.382886
4.68	0.265539	0.382061	0.371198
4.683	0.291326	0.363156	0.37531
4.686	0.27675	0.37872	0.376605
4.689	0.25685	0.375195	0.351025
4.692	0.259529	0.375406	0.35196
4.695	0.274575	0.395726	0.368474
4.698	0.266024	0.36643	0.353526
4.701	0.263881	0.369401	0.365915
4.704	0.309366	0.372824	0.351629
4.707	0.273286	0.356715	0.381431
4.71	0.271619	0.354282	0.385272
4.713	0.265373	0.369233	0.378053
4.716	0.275311	0.366826	0.367009
4.719	0.296658	0.382027	0.408134
4.722	0.272245	0.366953	0.384564
4.725	0.26471	0.382871	0.373748
4.728	0.273057	0.373915	0.352874
4.731	0.287575	0.39043	0.358712
4.734	0.289826	0.383847	0.379848
4.737	0.287982	0.373628	0.398588
4.74	0.26211	0.346695	0.379736
4.743	0.266177	0.374058	0.360488
4.746	0.259391	0.351446	0.382493
4.749	0.257885	0.373774	0.377073
4.752	0.27569	0.383277	0.352719
4.755	0.281418	0.374267	0.3488
4.758	0.292058	0.375733	0.388564
4.761	0.276671	0.356654	0.394124
4.764	0.288488	0.368928	0.375325
4.767	0.268437	0.373771	0.375637
4.77	0.262884	0.359131	0.387143
4.773	0.272176	0.383999	0.383505
4.776	0.283558	0.361834	0.358698
4.779	0.288944	0.379219	0.38442
4.782	0.259976	0.375127	0.390112
4.785	0.283303	0.352765	0.373772
4.788	0.275343	0.355708	0.388653
4.791	0.283857	0.359125	0.384946
4.794	0.283992	0.34744	0.364339
4.797	0.251373	0.36953	0.356899
4.8	0.26848	0.37375	0.368197
4.803	0.257692	0.362171	0.372435
4.806	0.252898	0.367261	0.36672
4.809	0.26403	0.383719	0.369806
4.812	0.286165	0.377166	0.362181
4.815	0.280378	0.378166	0.381302
4.818	0.294529	0.372209	0.369913
4.821	0.301278	0.372526	0.384601
4.824	0.276619	0.364339	0.391268
4.827	0.257515	0.367028	0.36816
4.83	0.282933	0.384443	0.379297
4.833	0.258986	0.357294	0.380078
4.836	0.282518	0.364728	0.381599
4.839	0.271198	0.380199	0.400409
4.842	0.288148	0.376007	0.402432
4.845	0.273207	0.384178	0.37582
4.848	0.274089	0.373631	0.382144
4.851	0.268266	0.384327	0.351362
4.854	0.277522	0.350411	0.376114
4.857	0.267049	0.371236	0.381117
4.86	0.267718	0.370112	0.404109
4.863	0.266013	0.385009	0.354812
4.866	0.268357	0.364736	0.383415
4.869	0.291068	0.369416	0.351382
4.872	0.27404	0.389134	0.354243
4.875	0.258926	0.371902	0.383571
4.878	0.275862	0.367168	0.38214
4.881	0.258637	0.382189	0.368352
4.884	0.255364	0.35619	0.406517
4.887	0.281264	0.372842	0.386084
4.89	0.284969	0.365793	0.343684
4.893	0.269876	0.390603	0.378445
4.896	0.289983	0.34382	0.371132
4.899	0.282638	0.3721	0.352081
4.902	0.270445	0.358121	0.357748
4.905	0.26896	0.373199	0.388079
4.908	0.26824	0.360719	0.380888
4.911	0.28059	0.362283	0.34997
4.914	0.275885	0.363219	0.372087
4.917	0.274393	0.397666	0.382073
4.92	0.280484	0.354056	0.355748
4.923	0.267355	0.370251	0.381182
4.926	0.28895	0.381807	0.368845
4.929	0.259286	0.361449	0.353929
4.932	0.2676	0.369553	0.385434
4.935	0.281218	0.387165	0.3471
4.938	0.292921	0.348307	0.354399
4.941	0.268413	0.397468	0.373614
4.944	0.275799	0.381299	0.357893
4.947	0.24471	0.376417	0.358963
4.95	0.282095	0.354554	0.357915
4.953	0.277533	0.33544	0.373715
4.956	0.257036	0.377912	0.3645
4.959	0.285672	0.384044	0.385207
4.962	0.260185	0.354212	0.383709
4.965	0.280701	0.383152	0.389562
4.968	0.269736	0.351804	0.400238
4.971	0.289278	0.382444	0.362761
4.974	0.265539	0.36547	0.352367
4.977	0.248765	0.355722	0.343066
4.98	0.277079	0.369798	0.369757
4.983	0.281383	0.336656	0.352809
4.986	0.277043	0.343216	0.360165
4.989	0.259282	0.393161	0.372814
4.992	0.220464	0.336298	0.388629
4.995	0.279251	0.364136	0.371818
4.998	0.256661	0.389055	0.378202
5.001	0.251379	0.362538	0.368966
5.004	0.240636	0.385633	0.368674
5.007	0.279312	0.353573	0.367153
5.01	0.259155	0.35844	0.332981
5.013	0.280822	0.360169	0.361686
5.016	0.238956	0.346224	0.361867
5.019	0.271104	0.353856	0.344435
5.022	0.270331	0.376815	0.357112
5.025	0.281801	0.353724	0.3948
5.028	0.270655	0.383352	0.354605
5.031	0.262995	0.362689	0.344333
5.034	0.27223	0.366803	0.360201
5.037	0.279233	0.372844	0.36237
5.04	0.267988	0.350334	0.356054
5.043	0.272804	0.380045	0.369834
5.046	0.27022	0.359445	0.347345
5.049	0.24409	0.348675	0.363953
5.052	0.255049	0.386333	0.362813
5.055	0.257459	0.365095	0.350222
5.058	0.267893	0.381286	0.361475
5.061	0.265091	0.357416	0.390245
5.064	0.248209	0.353518	0.377538
5.067	0.280809	0.364168	0.373295
5.07	0.270798	0.356576	0.346851
5.073	0.266505	0.36626	0.359214
5.076	0.265104	0.371159	0.346717
5.079	0.266407	0.359044	0.381098
5.082	0.254472	0.338441	0.375472
5.085	0.279273	0.372652	0.348242
5.088	0.273373	0.364648	0.378275
5.091	0.26297	0.378367	0.36533
5.094	0.268083	0.348275	0.355636
5.097	0.277018	0.353565	0.358817
5.1	0.249474	0.353265	0.370692
5.103	0.261216	0.373448	0.375233
5.106	0.265294	0.372077	0.35894
5.109	0.26914	0.361893	0.360474
5.112	0.274493	0.385911	0.339081
5.115	0.271522	0.375661	0.351534
5.118	0.243534	0.3706	0.353046
5.121	0.26074	0.374733	0.369505
5.124	0.269212	0.372588	0.369731
5.127	0.266337	0.359566	0.361958
5.13	0.267127	0.31607	0.405245
5.133	0.265585	0.381019	0.377037
5.136	0.260833	0.344346	0.358147
5.139	0.234564	0.353454	0.350521
5.142	0.28669	0.388025	0.356045
5.145	0.262731	0.356413	0.344954
5.148	0.24789	0.372697	0.366084
5.151	0.262405	0.380909	0.384655
5.154	0.291357	0.345774	0.355742
5.157	0.264787	0.342247	0.371739
5.16	0.244386	0.363964	0.368311
5.163	0.2547	0.364181	0.353566
5.166	0.258117	0.378781	0.376718
5.169	0.245022	0.357499	0.37929
5.172	0.270505	0.363727	0.356662
5.175	0.262271	0.359536	0.375581
5.178	0.267597	0.368761	0.37766
5.181	0.244892	0.35184	0.334951
5.184	0.240812	0.378628	0.366919
5.187	0.255347	0.347233	0.36142
5.19	0.267537	0.360279	0.360475
5.193	0.263995	0.359605	0.358964
5.196	0.258901	0.363277	0.35511
5.199	0.250728	0.355935	0.343065
5.202	0.270544	0.359909	0.346134
5.205	0.274185	0.355796	0.347874
5.208	0.255102	0.356613	0.345753
5.211	0.279069	0.376639	0.348281
5.214	0.274038	0.36538	0.367533
5.217	0.271002	0.358482	0.361904
5.22	0.26487	0.354262	0.35466
5.223	0.254554	0.342534	0.37308
5.226	0.275994	0.351066	0.354552
5.229	0.246231	0.352986	0.355385
5.232	0.254728	0.369991	0.368437
5.235	0.266238	0.353968	0.353756
5.238	0.279579	0.369649	0.366579
5.241	0.267748	0.382485	0.371647
5.244	0.249049	0.363136	0.364038
5.247	0.245312	0.352629	0.360593
5.25	0.261644	0.363001	0.353271
5.253	0.2871	0.369539	0.359406
5.256	0.259214	0.362968	0.388841
5.259	0.255361	0.354704	0.339032
5.262	0.228154	0.346682	0.379213
5.265	0.260322	0.364021	0.364021
5.268	0.254803	0.357723	0.348037
5.271	0.2749	0.336971	0.338943
5.274	0.27299	0.362007	0.360064
5.277	0.258065	0.378685	0.34954
5.28	0.273148	0.371974	0.356508
5.283	0.261565	0.349191	0.366735
5.286	0.25683	0.379386	0.381366
5.289	0.278918	0.37482	0.349521
5.292	0.245994	0.344191	0.365044
5.295	0.253193	0.372078	0.345262
5.298	0.257561	0.357081	0.373355
5.301	0.236593	0.35588	0.368974
5.304	0.247761	0.352411	0.367897
5.307	0.250303	0.354299	0.332243
5.31	0.249812	0.365302	0.352382
5.313	0.256074	0.376869	0.353764
5.316	0.261145	0.3461	0.372187
5.319	0.264747	0.374343	0.365695
5.322	0.287475	0.3552	0.366032
5.325	0.257967	0.346406	0.351962
5.328	0.267405	0.389758	0.383184
5.331	0.281979	0.361062	0.379788
5.334	0.264166	0.370637	0.351233
5.337	0.279564	0.375664	0.379501
5.34	0.261053	0.370701	0.389319
5.343	0.255708	0.345947	0.364898
5.346	0.279241	0.355692	0.341585
5.349	0.254514	0.385309	0.343962
5.352	0.263414	0.3636	0.362639
5.355	0.272596	0.368299	0.377463
5.358	0.261576	0.364696	0.342181
5.361	0.259605	0.34806	0.38448
5.364	0.253041	0.355946	0.362862
5.367	0.242247	0.362308	0.378145
5.37	0.262803	0.357192	0.379607
5.373	0.284953	0.374296	0.366691
5.376	0.284335	0.394185	0.371578
5.379	0.25048	0.375339	0.350676
5.382	0.281947	0.366773	0.377417
5.385	0.253999	0.344131	0.371163
5.388	0.261588	0.369104	0.39626
5.391	0.232054	0.344157	0.377817
5.394	0.256589	0.383602	0.338615
5.397	0.287083	0.391374	0.37697
5.4	0.289332	0.378116	0.357383
5.403	0.292614	0.352546	0.381433
5.406	0.267999	0.371719	0.361337
5.409	0.278125	0.368194	0.37711
5.412	0.257586	0.363934	0.359997
5.415	0.270395	0.383485	0.355123
5.418	0.26331	0.3308	0.364518
5.421	0.267655	0.369335	0.392927
5.424	0.258364	0.365584	0.341519
5.427	0.265401	0.39067	0.368811
5.43	0.260245	0.371876	0.353712
5.433	0.264206	0.399008	0.378427
5.436	0.255238	0.342199	0.386568
5.439	0.272583	0.349246	0.369067
5.442	0.253395	0.391654	0.39471
5.445	0.266373	0.369778	0.347284
5.448	0.27467	0.384077	0.376981
5.451	0.267475	0.383194	0.347703
5.454	0.269205	0.36543	0.37602
5.457	0.27339	0.383902	0.378448
5.46	0.283911	0.36552	0.379686
5.463	0.252938	0.377425	0.388688
5.466	0.220476	0.321372	0.377291
5.469	0.272069	0.382861	0.354204
5.472	0.253713	0.366069	0.330885
5.475	0.254975	0.358946	0.362471
5.478	0.258106	0.394296	0.339383
5.481	0.270751	0.359705	0.381855
5.484	0.298084	0.365789	0.340356
5.487	0.242547	0.349753	0.366257
5.49	0.274892	0.372044	0.3765
5.493	0.229774	0.363836	0.359396
5.496	0.255738	0.371628	0.357575
5.499	0.277338	0.337165	0.346959
5.502	0.257039	0.369025	0.35498
5.505	0.277376	0.373629	0.357204
5.508	0.273588	0.364915	0.374997
5.511	0.263939	0.365133	0.332588
5.514	0.258959	0.357193	0.369929
5.517	0.25718	0.353183	0.332773
5.52	0.252965	0.333384	0.334223
5.523	0.255802	0.369966	0.382741
5.526	0.269953	0.353674	0.377382
5.529	0.275592	0.375707	0.372446
5.532	0.281511	0.387962	0.356656
5.535	0.278293	0.366629	0.364172
5.538	0.249492	0.356356	0.376697
5.541	0.258738	0.358865	0.364906
5.544	0.25238	0.349614	0.34535
5.547	0.237763	0.32133	0.380206
5.55	0.272437	0.37075	0.345302
5.553	0.263218	0.337018	0.384709
5.556	0.251027	0.324238	0.369242
5.559	0.253612	0.364539	0.34419
5.562	0.267393	0.357834	0.368734
5.565	0.225796	0.372011	0.373119
5.568	0.262771	0.345085	0.364734
5.571	0.27064	0.388592	0.332271
5.574	0.263399	0.3552	0.358344
5.577	0.278188	0.373268	0.371262
5.58	0.247328	0.350299	0.359846
5.583	0.264029	0.363749	0.38236
5.586	0.285125	0.37238	0.347254
5.589	0.250753	0.359615	0.383416
5.592	0.255521	0.356724	0.361135
5.595	0.226927	0.335643	0.354418
5.598	0.264764	0.34547	0.354875
5.601	0.256313	0.350776	0.36591
5.604	0.238463	0.374709	0.366067
5.607	0.254081	0.363605	0.35893
5.61	0.266056	0.368369	0.356744
5.613	0.254268	0.338657	0.357073
5.616	0.271167	0.328474	0.345309
5.619	0.261664	0.3433	0.363466
5.622	0.250694	0.380555	0.374122
5.625	0.246489	0.360973	0.326721
5.628	0.235527	0.368675	0.368466
5.631	0.246941	0.347222	0.361721
5.634	0.232972	0.359875	0.351587
5.637	0.240476	0.349783	0.377473
5.64	0.233263	0.346986	0.342418
5.643	0.258424	0.338601	0.332158
5.646	0.244176	0.348745	0.3377
5.649	0.254122	0.353574	0.394239
5.652	0.258642	0.358254	0.362731
5.655	0.249747	0.3591	0.359252
5.658	0.260953	0.363105	0.322591
5.661	0.267665	0.35694	0.358386
5.664	0.277981	0.344059	0.361545
5.667	0.25172	0.350831	0.352129
5.67	0.259463	0.354054	0.372565
5.673	0.247839	0.353477	0.353174
5.676	0.246559	0.371917	0.34295
5.679	0.242034	0.373394	0.368741
5.682	0.257323	0.365727	0.347803
5.685	0.260861	0.371042	0.346715
5.688	0.246595	0.368688	0.370732
5.691	0.25902	0.346044	0.345568
5.694	0.250119	0.331269	0.350079
5.697	0.285394	0.371836	0.338718
5.7	0.250604	0.336197	0.373135
5.703	0.265201	0.345921	0.345203
5.706	0.241869	0.362949	0.341702
5.709	0.253089	0.377649	0.37997
5.712	0.255259	0.361386	0.333084
5.715	0.242081	0.381198	0.37913
5.718	0.272151	0.331164	0.340076
5.721	0.263906	0.340009	0.373759
5.724	0.250913	0.368859	0.363858
5.727	0.262404	0.379761	0.368486
5.73	0.283002	0.392051	0.36706
5.733	0.262179	0.364146	0.370263
5.736	0.279311	0.352933	0.361565
5.739	0.260692	0.368251	0.363598
5.742	0.265256	0.36023	0.366528
5.745	0.281841	0.349823	0.392451
5.748	0.279764	0.351613	0.354845
5.751	0.273992	0.364807	0.372611
5.754	0.262805	0.367045	0.356932
5.757	0.268137	0.337728	0.365961
5.76	0.277987	0.369566	0.349715
5.763	0.276653	0.357523	0.360497
5.766	0.225889	0.376947	0.361366
5.769	0.232599	0.343493	0.387744
5.772	0.241921	0.357091	0.361275
5.775	0.278977	0.366988	0.375907
5.778	0.246354	0.331894	0.351753
5.781	0.281314	0.393324	0.349803
5.784	0.257078	0.384076	0.356856
5.787	0.241257	0.34705	0.356101
5.79	0.255687	0.359827	0.357249
5.793	0.262391	0.323913	0.355651
5.796	0.246615	0.359129	0.364828
5.799	0.255032	0.339078	0.362907
5.802	0.256321	0.356663	0.363295
5.805	0.255429	0.354807	0.364954
5.808	0.256556	0.368864	0.344626
5.811	0.242707	0.351869	0.337348
5.814	0.229416	0.344713	0.365626
5.817	0.261509	0.369639	0.354524
5.82	0.266925	0.352834	0.359241
5.823	0.253585	0.362405	0.359247
5.826	0.262734	0.32027	0.373988
5.829	0.250848	0.361174	0.346987
5.832	0.259112	0.338087	0.364848
5.835	0.236987	0.350361	0.37116
5.838	0.263929	0.369068	0.380996
5.841	0.250682	0.36327	0.358133
5.844	0.256699	0.369632	0.341718
5.847	0.248859	0.366393	0.391835
5.85	0.261516	0.367234	0.339867
5.853	0.25681	0.360968	0.356542
5.856	0.252237	0.337967	0.364119
5.859	0.243574	0.381191	0.346705
5.862	0.269737	0.351654	0.355342
5.865	0.245509	0.376812	0.360591
5.868	0.257789	0.346823	0.363711
5.871	0.260358	0.338108	0.361694
5.874	0.233029	0.379081	0.33905
5.877	0.229774	0.360109	0.364369
5.88	0.245887	0.340485	0.337377
5.883	0.252524	0.319064	0.339067
5.886	0.261612	0.359697	0.352763
5.889	0.243823	0.339405	0.341646
5.892	0.261664	0.353954	0.362855
5.895	0.242882	0.353342	0.334421
5.898	0.253142	0.353042	0.334972
5.901	0.251698	0.376125	0.358261
5.904	0.260099	0.354561	0.364442
5.907	0.239584	0.350011	0.338792
5.91	0.261024	0.340447	0.358565
5.913	0.271317	0.349176	0.316382
5.916	0.225776	0.360398	0.360435
5.919	0.249071	0.369251	0.334862
5.922	0.231955	0.361359	0.360068
5.925	0.239091	0.363062	0.357166
5.928	0.254662	0.345123	0.331514
5.931	0.254408	0.350297	0.351391
5.934	0.246511	0.341314	0.336499
5.937	0.250366	0.293521	0.325435
5.94	0.234951	0.356601	0.358144
5.943	0.240471	0.332828	0.371362
5.946	0.226193	0.362488	0.367901
5.949	0.267113	0.363997	0.369246
5.952	0.233357	0.35085	0.338401
5.955	0.238408	0.335786	0.3572
5.958	0.249517	0.345243	0.357252
5.961	0.255021	0.339113	0.358194
5.964	0.251402	0.354471	0.367593
5.967	0.267541	0.346165	0.335089
5.97	0.262898	0.356299	0.330057
5.973	0.237835	0.33061	0.346979
5.976	0.254366	0.344143	0.341237
5.979	0.238652	0.370051	0.337251
5.982	0.252604	0.353762	0.349795
5.985	0.229594	0.364213	0.321299
5.988	0.255953	0.37	0.352421
5.991	0.247133	0.35981	0.350066
5.994	0.254335	0.326027	0.355069
[truncated: 1,508 more rows]
