# Supplementary material for: Binary-FRET reveals transient excited-state structure associated with activity-dependent CaMKII - NR2B binding and adaptation
Source: Nat Commun. 2022 Oct 25;13:6335. doi: 10.1038/s41467-022-33795-8 (PMC9596428; doi:10.1038/s41467-022-33795-8)
Supplement: Supplementary file 3 — Source Data [file 41467_2022_33795_MOESM3_ESM.zip › Nat Comm Source Data Files Excel folder/S5 Excel folder/CaCl2 3mM decay.xls]

## Sheet: CaCl2 3mM decay
	0 min	10 min	150 min
0	0.0216434	0.0189996	0.0134313
0.003	0.019842	0.019096	0.0135207
0.006	0.0216647	0.0200014	0.0179928
0.009	0.0209127	0.0212354	0.0162773
0.012	0.0207196	0.0183238	0.0156943
0.015	0.022463	0.0244669	0.0162277
0.018	0.0211653	0.0220975	0.0167888
0.021	0.0213638	0.0245984	0.0167339
0.024	0.0241409	0.0241923	0.0170641
0.027	0.0222248	0.026113	0.0197544
0.03	0.0219825	0.0273794	0.0176722
0.033	0.0232912	0.0290268	0.0200803
0.036	0.0264082	0.030119	0.0182963
0.039	0.0265863	0.0341761	0.0200366
0.042	0.0281265	0.0320891	0.0217923
0.045	0.0274102	0.0382708	0.0236268
0.048	0.0270024	0.0405905	0.0226053
0.051	0.0303806	0.0421848	0.0264573
0.054	0.0345862	0.0431145	0.0234564
0.057	0.0382048	0.0456019	0.0307958
0.06	0.0337472	0.0517407	0.02628
0.063	0.0384599	0.0561063	0.0329445
0.066	0.0382312	0.0528881	0.031748
0.069	0.0413128	0.0646157	0.0365278
0.072	0.0456904	0.0668611	0.0389519
0.075	0.0495226	0.070205	0.0407204
0.078	0.0580001	0.0786989	0.0446426
0.081	0.0599833	0.0833953	0.0501703
0.084	0.0637989	0.0887947	0.0570959
0.087	0.0616987	0.0919093	0.0528335
0.09	0.0695173	0.1009	0.0641143
0.093	0.0758075	0.111425	0.0730595
0.096	0.0827331	0.115069	0.0761116
0.099	0.0868097	0.118454	0.0764515
0.102	0.100131	0.141524	0.088209
0.105	0.103816	0.133527	0.0968011
0.108	0.107468	0.158053	0.0973588
0.111	0.124266	0.163369	0.109395
0.114	0.135651	0.165367	0.117435
0.117	0.14922	0.179892	0.128443
0.12	0.153999	0.18327	0.14033
0.123	0.160933	0.211757	0.150245
0.126	0.169157	0.230912	0.159137
0.129	0.187074	0.235197	0.17742
0.132	0.192795	0.253186	0.180549
0.135	0.211564	0.269248	0.204116
0.138	0.220574	0.272049	0.211483
0.141	0.236866	0.290055	0.22349
0.144	0.256907	0.298788	0.239339
0.147	0.27102	0.312623	0.260067
0.15	0.276512	0.329043	0.270367
0.153	0.301312	0.342321	0.287124
0.156	0.322697	0.368162	0.302546
0.159	0.34115	0.387976	0.318631
0.162	0.350887	0.395159	0.346158
0.165	0.374064	0.416056	0.352448
0.168	0.382035	0.429322	0.375111
0.171	0.39697	0.427132	0.387253
0.174	0.416816	0.462054	0.408599
0.177	0.43342	0.495004	0.430017
0.18	0.452343	0.490503	0.452916
0.183	0.466981	0.504259	0.459435
0.186	0.4812	0.524264	0.465558
0.189	0.502044	0.540909	0.495467
0.192	0.513266	0.556192	0.514547
0.195	0.547238	0.577126	0.540445
0.198	0.551046	0.582878	0.554237
0.201	0.581137	0.611555	0.574855
0.204	0.593535	0.618205	0.590547
0.207	0.601714	0.637193	0.606314
0.21	0.617975	0.647748	0.617484
0.213	0.637303	0.660692	0.638889
0.216	0.671157	0.687426	0.65282
0.219	0.68016	0.697803	0.663001
0.222	0.682937	0.694596	0.67738
0.225	0.686974	0.718018	0.690485
0.228	0.705732	0.72376	0.717442
0.231	0.719895	0.741537	0.727888
0.234	0.735683	0.757544	0.726281
0.237	0.75605	0.758239	0.748413
0.24	0.761466	0.768135	0.76523
0.243	0.765486	0.774507	0.768957
0.246	0.773882	0.784091	0.781052
0.249	0.807087	0.807437	0.793677
0.252	0.815016	0.811739	0.820923
0.255	0.8084	0.822445	0.826943
0.258	0.81619	0.829419	0.816697
0.261	0.829212	0.834009	0.840305
0.264	0.839065	0.850267	0.83643
0.267	0.856956	0.846385	0.840279
0.27	0.858296	0.855666	0.86849
0.273	0.857222	0.859858	0.867274
0.276	0.877213	0.889501	0.885778
0.279	0.877694	0.873137	0.870514
0.282	0.878879	0.883357	0.879726
0.285	0.901192	0.886292	0.904293
0.288	0.890489	0.907779	0.893688
0.291	0.904536	0.911769	0.902881
0.294	0.912245	0.902337	0.907242
0.297	0.884367	0.915497	0.918343
0.3	0.903317	0.914684	0.918854
0.303	0.911159	0.928591	0.912736
0.306	0.917087	0.929149	0.92064
0.309	0.925778	0.922525	0.924792
0.312	0.929935	0.928923	0.937676
0.315	0.919676	0.927047	0.944834
0.318	0.93495	0.936187	0.946827
0.321	0.939701	0.947322	0.95413
0.324	0.946982	0.948706	0.943553
0.327	0.930728	0.934776	0.93712
0.33	0.949864	0.94637	0.952913
0.333	0.959075	0.958702	0.961884
0.336	0.95304	0.95679	0.966275
0.339	0.963029	0.959234	0.960134
0.342	0.961202	0.947957	0.95936
0.345	0.956409	0.948656	0.957692
0.348	0.953773	0.960077	0.96505
0.351	0.955217	0.953782	0.968406
0.354	0.965247	0.961363	0.973117
0.357	0.954592	0.956133	0.965165
0.36	0.956701	0.968817	0.968989
0.363	0.950555	0.966047	0.956848
0.366	0.963633	0.972284	0.98183
0.369	0.962225	0.973187	0.962132
0.372	0.964003	0.978932	0.962407
0.375	0.977772	0.963707	0.970552
0.378	0.965455	0.987208	0.977683
0.381	0.955422	0.958239	0.977157
0.384	0.982666	0.971418	0.980975
0.387	0.978078	0.98684	0.973678
0.39	0.96211	0.994332	0.964423
0.393	0.97486	0.976294	0.967861
0.396	0.981645	0.984275	0.98279
0.399	0.980372	0.993512	0.967303
0.402	0.969692	0.985641	0.970724
0.405	0.982567	0.989386	0.968312
0.408	0.966395	0.990636	0.965328
0.411	0.974922	0.981585	0.97439
0.414	0.969099	0.989393	0.971087
0.417	0.971462	0.967005	0.975768
0.42	0.963872	0.973572	0.967933
0.423	0.976569	0.96575	0.980617
0.426	0.977727	0.978439	0.970915
0.429	0.962712	0.960347	0.977486
0.432	0.98423	0.988183	0.98445
0.435	0.976874	0.980408	0.965478
0.438	0.971542	0.97472	0.970065
0.441	0.970611	0.969862	0.976462
0.444	0.98385	0.962857	0.979858
0.447	0.963837	0.965924	0.956807
0.45	0.976003	0.970784	0.952912
0.453	0.982763	0.991743	0.95941
0.456	0.968693	0.970649	0.966392
0.459	0.991145	0.979103	0.97102
0.462	0.970148	0.979021	0.960949
0.465	0.968195	0.971357	0.960464
0.468	0.980708	0.970802	0.973326
0.471	0.977314	0.961416	0.963128
0.474	0.970712	0.973042	0.97158
0.477	0.978951	0.966684	0.966969
0.48	0.966295	0.95828	0.952604
0.483	0.962481	0.963674	0.970708
0.486	0.974426	0.956671	0.942407
0.489	0.96865	0.965351	0.967012
0.492	0.973691	0.957797	0.953552
0.495	0.969634	0.973567	0.971503
0.498	0.983997	0.974974	0.959398
0.501	0.975823	0.9653	0.954406
0.504	0.966834	0.969324	0.966228
0.507	0.975125	0.95579	0.965987
0.51	0.9724	0.949671	0.959911
0.513	0.96059	0.96326	0.946857
0.516	0.975263	0.950253	0.956249
0.519	0.956891	0.953288	0.957653
0.522	0.970362	0.953452	0.953008
0.525	0.961586	0.949187	0.952731
0.528	0.969546	0.952042	0.961321
0.531	0.967373	0.963284	0.941984
0.534	0.959149	0.955524	0.942365
0.537	0.949841	0.957637	0.956753
0.54	0.960754	0.946415	0.94962
0.543	0.966693	0.939588	0.946923
0.546	0.961431	0.946248	0.942607
0.549	0.955594	0.95001	0.9521
0.552	0.949185	0.955573	0.932446
0.555	0.966847	0.946103	0.931099
0.558	0.952847	0.942907	0.927508
0.561	0.959416	0.942495	0.951478
0.564	0.958019	0.943732	0.937841
0.567	0.958344	0.930341	0.928705
0.57	0.948313	0.930721	0.941109
0.573	0.948164	0.939687	0.919607
0.576	0.948682	0.935415	0.931382
0.579	0.958083	0.947594	0.937147
0.582	0.95328	0.937352	0.931841
0.585	0.960034	0.942547	0.926948
0.588	0.963966	0.926677	0.921965
0.591	0.93845	0.927986	0.937906
0.594	0.940935	0.916132	0.924552
0.597	0.935401	0.925974	0.930383
0.6	0.935425	0.923157	0.919123
0.603	0.934273	0.944465	0.91275
0.606	0.942971	0.921414	0.916634
0.609	0.939277	0.932226	0.918125
0.612	0.954943	0.919305	0.915437
0.615	0.951749	0.917021	0.904415
0.618	0.953499	0.908514	0.920955
0.621	0.95621	0.908361	0.91035
0.624	0.932131	0.923828	0.909797
0.627	0.92602	0.921001	0.902799
0.63	0.929336	0.912981	0.914539
0.633	0.927291	0.916282	0.901604
0.636	0.9396	0.917972	0.900916
0.639	0.930988	0.912926	0.900776
0.642	0.93543	0.904024	0.894376
0.645	0.935613	0.926484	0.90803
0.648	0.933102	0.901881	0.905745
0.651	0.940699	0.917298	0.895125
0.654	0.920799	0.897037	0.90787
0.657	0.931407	0.920911	0.900429
0.66	0.918184	0.90943	0.894373
0.663	0.923519	0.904562	0.900008
0.666	0.912181	0.899809	0.881461
0.669	0.915202	0.897432	0.892073
0.672	0.91266	0.909966	0.89419
0.675	0.916371	0.892513	0.883544
0.678	0.923492	0.904004	0.89182
0.681	0.925087	0.886345	0.896647
0.684	0.908528	0.876127	0.890751
0.687	0.917547	0.905259	0.885315
0.69	0.916013	0.886999	0.884123
0.693	0.905691	0.883167	0.885636
0.696	0.937891	0.897671	0.901235
0.699	0.918207	0.879228	0.891286
0.702	0.912889	0.896103	0.869379
0.705	0.912502	0.894878	0.879058
0.708	0.916283	0.887175	0.876031
0.711	0.899974	0.868353	0.87149
0.714	0.914468	0.876481	0.881481
0.717	0.916865	0.868016	0.885178
0.72	0.922782	0.878122	0.86702
0.723	0.906041	0.877062	0.876254
0.726	0.900037	0.872159	0.872601
0.729	0.902808	0.875688	0.872445
0.732	0.897073	0.869515	0.849926
0.735	0.894283	0.867907	0.859823
0.738	0.910824	0.886593	0.869116
0.741	0.899447	0.878402	0.86481
0.744	0.888516	0.887314	0.868073
0.747	0.902082	0.885181	0.860658
0.75	0.901353	0.856488	0.851308
0.753	0.898647	0.865466	0.862476
0.756	0.9097	0.86654	0.841522
0.759	0.889074	0.875391	0.85675
0.762	0.886201	0.859553	0.857722
0.765	0.897194	0.850504	0.861618
0.768	0.898779	0.853056	0.857258
0.771	0.882428	0.865722	0.850991
0.774	0.896406	0.86739	0.859688
0.777	0.879026	0.867762	0.85433
0.78	0.876809	0.851609	0.84514
0.783	0.892811	0.848958	0.855702
0.786	0.885301	0.844451	0.856669
0.789	0.882405	0.85861	0.846678
0.792	0.897963	0.863035	0.861197
0.795	0.869551	0.846806	0.843917
0.798	0.888983	0.84522	0.844283
0.801	0.878475	0.853498	0.840285
0.804	0.894782	0.851517	0.854723
0.807	0.87322	0.860989	0.841706
0.81	0.874489	0.839728	0.845845
0.813	0.87437	0.841119	0.835166
0.816	0.866787	0.835386	0.824277
0.819	0.867142	0.851115	0.837487
0.822	0.873458	0.847304	0.833151
0.825	0.890335	0.843792	0.832702
0.828	0.868011	0.827159	0.825591
0.831	0.873151	0.843316	0.830223
0.834	0.884283	0.832672	0.841633
0.837	0.878972	0.84128	0.829359
0.84	0.859412	0.842065	0.823681
0.843	0.869129	0.840632	0.828475
0.846	0.876292	0.830457	0.820522
0.849	0.862666	0.831129	0.829644
0.852	0.872259	0.829752	0.824272
0.855	0.859368	0.831697	0.830663
0.858	0.867175	0.831254	0.820687
0.861	0.867533	0.831352	0.827833
0.864	0.863007	0.831855	0.825128
0.867	0.849576	0.818337	0.832318
0.87	0.864589	0.834385	0.817867
0.873	0.849038	0.821206	0.825522
0.876	0.865902	0.841384	0.818648
0.879	0.872928	0.837944	0.814224
0.882	0.865156	0.826897	0.807628
0.885	0.860938	0.814774	0.824724
0.888	0.844791	0.829276	0.820344
0.891	0.860978	0.795731	0.812549
0.894	0.843311	0.818116	0.81932
0.897	0.860866	0.818475	0.810062
0.9	0.853448	0.809429	0.799611
0.903	0.851443	0.805722	0.808741
0.906	0.8585	0.810409	0.809031
0.909	0.853691	0.811203	0.807446
0.912	0.85083	0.822787	0.798532
0.915	0.858646	0.818438	0.799569
0.918	0.846554	0.809826	0.802828
0.921	0.846616	0.816694	0.799817
0.924	0.858216	0.806637	0.800746
0.927	0.844086	0.815238	0.796965
0.93	0.839662	0.809651	0.802774
0.933	0.854027	0.806708	0.796096
0.936	0.870585	0.804028	0.801614
0.939	0.83329	0.801975	0.798637
0.942	0.843208	0.805651	0.801359
0.945	0.853676	0.803661	0.789475
0.948	0.848777	0.80111	0.794768
0.951	0.850582	0.800552	0.801362
0.954	0.841062	0.804338	0.794166
0.957	0.838721	0.80522	0.78897
0.96	0.848929	0.798929	0.791146
0.963	0.841192	0.801549	0.783541
0.966	0.844892	0.784868	0.78381
0.969	0.847745	0.788511	0.794116
0.972	0.827299	0.810112	0.791844
0.975	0.84546	0.795998	0.790393
0.978	0.834778	0.782611	0.780832
0.981	0.836772	0.781069	0.79424
0.984	0.82889	0.794093	0.791767
0.987	0.833905	0.794581	0.775536
0.99	0.828223	0.800386	0.777199
0.993	0.833704	0.792951	0.787879
0.996	0.836923	0.785335	0.77445
0.999	0.819022	0.788654	0.786465
1.002	0.831283	0.790102	0.779601
1.005	0.828709	0.788661	0.77055
1.008	0.829907	0.787279	0.775297
1.011	0.817085	0.777553	0.767922
1.014	0.839098	0.781852	0.777593
1.017	0.822561	0.789841	0.771012
1.02	0.817224	0.772876	0.766731
1.023	0.812518	0.784704	0.780558
1.026	0.819134	0.780263	0.773811
1.029	0.823473	0.760572	0.764843
1.032	0.819266	0.78699	0.765737
1.035	0.813735	0.778853	0.756904
1.038	0.820489	0.771733	0.747381
1.041	0.81252	0.773017	0.770547
1.044	0.817456	0.768852	0.758736
1.047	0.816513	0.770273	0.761981
1.05	0.82052	0.769697	0.751431
1.053	0.81588	0.764908	0.751322
1.056	0.800197	0.771796	0.772216
1.059	0.812403	0.768896	0.764207
1.062	0.806064	0.778947	0.754609
1.065	0.800433	0.751585	0.765099
1.068	0.814319	0.772906	0.766392
1.071	0.816476	0.758014	0.752973
1.074	0.815855	0.766367	0.760623
1.077	0.813488	0.763657	0.747731
1.08	0.8063	0.756208	0.754821
1.083	0.812511	0.765898	0.754701
1.086	0.807329	0.746098	0.74779
1.089	0.806781	0.760184	0.740049
1.092	0.810203	0.75271	0.758703
1.095	0.797993	0.760254	0.751818
1.098	0.792008	0.754605	0.751102
1.101	0.795898	0.748042	0.745263
1.104	0.801627	0.7462	0.7412
1.107	0.796148	0.752459	0.74169
1.11	0.798321	0.763063	0.745192
1.113	0.791472	0.744278	0.732568
1.116	0.781489	0.749609	0.7326
1.119	0.788889	0.752343	0.746057
1.122	0.799754	0.744548	0.738311
1.125	0.795742	0.745124	0.739375
1.128	0.794839	0.744009	0.729705
1.131	0.791296	0.741132	0.726408
1.134	0.792256	0.731919	0.736815
1.137	0.791904	0.743619	0.744616
1.14	0.783561	0.750544	0.722374
1.143	0.780251	0.738466	0.731118
1.146	0.784285	0.73469	0.731917
1.149	0.785653	0.739753	0.724752
1.152	0.795516	0.73274	0.716548
1.155	0.772236	0.740566	0.71807
1.158	0.778431	0.737221	0.73046
1.161	0.781038	0.732036	0.719521
1.164	0.778535	0.733554	0.720701
1.167	0.785032	0.732609	0.728799
1.17	0.772795	0.728847	0.723314
1.173	0.782585	0.725205	0.716953
1.176	0.781983	0.721234	0.734204
1.179	0.78308	0.714111	0.722701
1.182	0.787166	0.726805	0.713869
1.185	0.772474	0.746279	0.720523
1.188	0.782561	0.720078	0.712792
1.191	0.780441	0.707959	0.720237
1.194	0.768646	0.728298	0.708578
1.197	0.784385	0.732899	0.722386
1.2	0.780647	0.733414	0.726363
1.203	0.77721	0.713064	0.721719
1.206	0.775167	0.733375	0.709905
1.209	0.766117	0.719867	0.705906
1.212	0.77799	0.728686	0.718219
1.215	0.769688	0.717165	0.724342
1.218	0.778538	0.724117	0.716735
1.221	0.769843	0.719782	0.715713
1.224	0.777521	0.719043	0.714059
1.227	0.766793	0.727168	0.705283
1.23	0.751402	0.707368	0.71301
1.233	0.765554	0.714773	0.711224
1.236	0.782516	0.726012	0.701897
1.239	0.761918	0.715785	0.725022
1.242	0.760106	0.720389	0.698415
1.245	0.768911	0.713305	0.697346
1.248	0.768889	0.714345	0.700667
1.251	0.755175	0.708479	0.694839
1.254	0.76243	0.710761	0.690253
1.257	0.763018	0.708123	0.697655
1.26	0.763015	0.706345	0.695223
1.263	0.755975	0.700959	0.693709
1.266	0.766671	0.695578	0.703025
1.269	0.761332	0.706231	0.696527
1.272	0.751045	0.706482	0.696704
1.275	0.759527	0.70907	0.696734
1.278	0.755476	0.70014	0.693132
1.281	0.747755	0.706412	0.697247
1.284	0.75323	0.712886	0.703972
1.287	0.760804	0.700844	0.699364
1.29	0.757163	0.706071	0.701584
1.293	0.746997	0.696577	0.683179
1.296	0.752242	0.707943	0.698543
1.299	0.755991	0.694525	0.696549
1.302	0.751552	0.697436	0.688455
1.305	0.737616	0.704163	0.680217
1.308	0.74936	0.697176	0.684252
1.311	0.755293	0.689593	0.69482
1.314	0.747269	0.701124	0.683164
1.317	0.746786	0.694963	0.675111
1.32	0.757622	0.692538	0.678561
1.323	0.749407	0.689965	0.683852
1.326	0.74647	0.68919	0.689266
1.329	0.741236	0.701736	0.684222
1.332	0.741148	0.695524	0.677952
1.335	0.753859	0.692818	0.679919
1.338	0.736941	0.676951	0.680566
1.341	0.747712	0.688863	0.675942
1.344	0.746482	0.6891	0.686082
1.347	0.752869	0.679178	0.669251
1.35	0.738992	0.689615	0.686863
1.353	0.739151	0.687233	0.674484
1.356	0.738257	0.681136	0.659354
1.359	0.755662	0.678666	0.664868
1.362	0.744958	0.679106	0.672842
1.365	0.74261	0.675136	0.672893
1.368	0.73298	0.683442	0.661575
1.371	0.739103	0.683858	0.670016
1.374	0.736485	0.676615	0.667735
1.377	0.730744	0.680181	0.663093
1.38	0.739577	0.691027	0.673592
1.383	0.730174	0.685917	0.677684
1.386	0.735626	0.67691	0.66417
1.389	0.737256	0.693277	0.669897
1.392	0.742116	0.685366	0.667934
1.395	0.726448	0.669594	0.665636
1.398	0.736848	0.669055	0.668476
1.401	0.732994	0.673121	0.67784
1.404	0.724052	0.664066	0.673614
1.407	0.723417	0.677306	0.669365
1.41	0.712271	0.675676	0.66236
1.413	0.735726	0.65912	0.663303
1.416	0.727767	0.678779	0.665907
1.419	0.732235	0.666889	0.661752
1.422	0.726358	0.664074	0.65846
1.425	0.710026	0.67193	0.654151
1.428	0.721028	0.665203	0.675302
1.431	0.719589	0.6705	0.652621
1.434	0.708592	0.673944	0.664888
1.437	0.719811	0.657482	0.653432
1.44	0.714718	0.659934	0.651536
1.443	0.723184	0.659758	0.656554
1.446	0.710894	0.669644	0.649979
1.449	0.719789	0.666078	0.659502
1.452	0.701097	0.660465	0.654971
1.455	0.713556	0.678231	0.665443
1.458	0.706242	0.665994	0.646334
1.461	0.729834	0.670611	0.658206
1.464	0.710854	0.660943	0.655475
1.467	0.713387	0.657469	0.653376
1.47	0.708418	0.658416	0.64667
1.473	0.719961	0.653182	0.643611
1.476	0.724114	0.664048	0.637787
1.479	0.706092	0.648029	0.644997
1.482	0.722492	0.666253	0.644119
1.485	0.710941	0.662174	0.651934
1.488	0.721586	0.649807	0.647297
1.491	0.706734	0.655257	0.646431
1.494	0.714908	0.652592	0.651328
1.497	0.698417	0.65379	0.636606
1.5	0.709397	0.64935	0.651233
1.503	0.706107	0.634148	0.635803
1.506	0.697658	0.644553	0.645067
1.509	0.704852	0.652834	0.640965
1.512	0.705589	0.655398	0.650467
1.515	0.709876	0.660046	0.650833
1.518	0.69936	0.647892	0.636696
1.521	0.700281	0.64847	0.638171
1.524	0.703693	0.645687	0.639408
1.527	0.698674	0.647227	0.640087
1.53	0.69194	0.641395	0.630876
1.533	0.700422	0.632722	0.625414
1.536	0.705249	0.643505	0.638819
1.539	0.70077	0.65131	0.635882
1.542	0.70537	0.64078	0.630317
1.545	0.700135	0.649137	0.62237
1.548	0.699204	0.644213	0.636478
1.551	0.702488	0.640453	0.634564
1.554	0.695318	0.640356	0.637874
1.557	0.690079	0.636372	0.624887
1.56	0.69564	0.637074	0.618249
1.563	0.698741	0.639778	0.613432
1.566	0.698887	0.641599	0.618132
1.569	0.707638	0.639268	0.635045
1.572	0.693864	0.643849	0.624717
1.575	0.700988	0.63716	0.621692
1.578	0.688266	0.634454	0.638863
1.581	0.701797	0.633435	0.61914
1.584	0.67918	0.633054	0.622734
1.587	0.689177	0.618532	0.630854
1.59	0.685899	0.62596	0.616859
1.593	0.679586	0.635491	0.628836
1.596	0.687584	0.632124	0.619442
1.599	0.69558	0.625809	0.626327
1.602	0.687028	0.623514	0.624099
1.605	0.686674	0.624756	0.606218
1.608	0.689055	0.623744	0.618709
1.611	0.676668	0.620827	0.610479
1.614	0.677256	0.621579	0.613994
1.617	0.687319	0.620019	0.607858
1.62	0.677538	0.618227	0.612455
1.623	0.69721	0.626843	0.615849
1.626	0.680905	0.620079	0.602997
1.629	0.679943	0.611926	0.600798
1.632	0.681153	0.634523	0.609441
1.635	0.665706	0.614451	0.62237
1.638	0.684851	0.612071	0.606963
1.641	0.673072	0.623446	0.610974
1.644	0.677704	0.624535	0.612283
1.647	0.661051	0.626341	0.600824
1.65	0.664522	0.614067	0.611444
1.653	0.664384	0.603809	0.601567
1.656	0.665022	0.608773	0.595654
1.659	0.660349	0.609391	0.595891
1.662	0.669913	0.610166	0.595599
1.665	0.672224	0.608544	0.599642
1.668	0.670343	0.618873	0.597133
1.671	0.668199	0.614116	0.600198
1.674	0.674963	0.605184	0.604486
1.677	0.66906	0.611407	0.588088
1.68	0.670924	0.603964	0.594122
1.683	0.680789	0.597225	0.601207
1.686	0.658618	0.607234	0.591098
1.689	0.666322	0.604609	0.595258
1.692	0.668519	0.607042	0.599906
1.695	0.664594	0.602854	0.59016
1.698	0.66429	0.596894	0.577388
1.701	0.662341	0.607576	0.589977
1.704	0.665936	0.605405	0.587994
1.707	0.659882	0.596443	0.596597
1.71	0.65014	0.597409	0.589029
1.713	0.660892	0.602896	0.588277
1.716	0.658357	0.609394	0.576622
1.719	0.662755	0.598789	0.587111
1.722	0.651828	0.605929	0.580976
1.725	0.662258	0.586111	0.587164
1.728	0.662687	0.591924	0.589706
1.731	0.655201	0.589785	0.583923
1.734	0.66306	0.58077	0.583702
1.737	0.664919	0.594463	0.57841
1.74	0.64217	0.58859	0.576232
1.743	0.654018	0.585925	0.589589
1.746	0.644268	0.592872	0.586452
1.749	0.654365	0.578565	0.587755
1.752	0.645393	0.58296	0.584519
1.755	0.653146	0.583181	0.579068
1.758	0.639789	0.584776	0.576506
1.761	0.64884	0.584487	0.576383
1.764	0.644274	0.590887	0.579191
1.767	0.639336	0.586174	0.578566
1.77	0.653121	0.580729	0.566021
1.773	0.639585	0.572275	0.565607
1.776	0.651322	0.57437	0.56648
1.779	0.652866	0.580767	0.579362
1.782	0.643468	0.578575	0.57686
1.785	0.644084	0.582994	0.573387
1.788	0.643447	0.579082	0.564698
1.791	0.651105	0.586845	0.569766
1.794	0.634075	0.584412	0.568155
1.797	0.629842	0.576694	0.575645
1.8	0.64296	0.581917	0.572254
1.803	0.635491	0.568676	0.560938
1.806	0.635825	0.570982	0.562844
1.809	0.64178	0.573051	0.565618
1.812	0.629932	0.58247	0.575044
1.815	0.643112	0.565807	0.569272
1.818	0.637693	0.580616	0.559309
1.821	0.623724	0.577529	0.550016
1.824	0.632785	0.565449	0.562796
1.827	0.636095	0.570666	0.558565
1.83	0.638983	0.575953	0.556779
1.833	0.631069	0.565094	0.558922
1.836	0.638144	0.577634	0.554596
1.839	0.635759	0.562402	0.547254
1.842	0.628923	0.574526	0.55526
1.845	0.628561	0.566152	0.561305
1.848	0.630576	0.568295	0.563017
1.851	0.633316	0.558838	0.555293
1.854	0.627104	0.567519	0.551913
1.857	0.622209	0.568877	0.55997
1.86	0.622128	0.559524	0.555263
1.863	0.616164	0.559023	0.561005
1.866	0.628987	0.566327	0.554466
1.869	0.62623	0.554795	0.552155
1.872	0.632579	0.566611	0.550355
1.875	0.620331	0.559175	0.550732
1.878	0.61724	0.567704	0.559393
1.881	0.625792	0.559433	0.549214
1.884	0.632337	0.571171	0.557394
1.887	0.613831	0.559125	0.550272
1.89	0.630877	0.550382	0.551919
1.893	0.622159	0.562464	0.551247
1.896	0.626802	0.566498	0.545814
1.899	0.628936	0.553038	0.541043
1.902	0.611537	0.560227	0.548104
1.905	0.622833	0.552845	0.540178
1.908	0.614875	0.559275	0.54609
1.911	0.610555	0.554994	0.546591
1.914	0.611634	0.561572	0.542226
1.917	0.61666	0.552427	0.548415
1.92	0.613065	0.554198	0.544573
1.923	0.616625	0.554964	0.553052
1.926	0.620683	0.545045	0.548693
1.929	0.610872	0.559467	0.549424
1.932	0.607764	0.545657	0.540074
1.935	0.610794	0.560127	0.539062
1.938	0.614177	0.545494	0.533703
1.941	0.614086	0.554104	0.539758
1.944	0.609734	0.54862	0.532613
1.947	0.615573	0.555482	0.534767
1.95	0.607094	0.549999	0.531979
1.953	0.614856	0.547574	0.536837
1.956	0.609173	0.547626	0.54503
1.959	0.60704	0.551034	0.540666
1.962	0.605045	0.541944	0.546019
1.965	0.608085	0.540639	0.528455
1.968	0.619746	0.545376	0.533697
1.971	0.603752	0.544276	0.531525
1.974	0.601254	0.547389	0.529886
1.977	0.601804	0.55214	0.5457
1.98	0.600917	0.550332	0.544957
1.983	0.610189	0.545546	0.540078
1.986	0.60787	0.541597	0.531066
1.989	0.603534	0.538535	0.52851
1.992	0.609605	0.538032	0.533223
1.995	0.605379	0.542808	0.533804
1.998	0.592925	0.537504	0.528905
2.001	0.591497	0.540744	0.535671
2.004	0.603859	0.542583	0.531588
2.007	0.59849	0.537776	0.541074
2.01	0.58988	0.536259	0.52011
2.013	0.598196	0.535542	0.52835
2.016	0.596381	0.536752	0.530088
2.019	0.605857	0.551284	0.525777
2.022	0.606575	0.534243	0.518898
2.025	0.595648	0.534557	0.531402
2.028	0.594544	0.539402	0.527899
2.031	0.5899	0.538848	0.528646
2.034	0.590768	0.536951	0.526645
2.037	0.59353	0.532702	0.527086
2.04	0.596265	0.535366	0.517155
2.043	0.59788	0.529679	0.515756
2.046	0.594243	0.528535	0.523684
2.049	0.598644	0.549079	0.519112
2.052	0.593252	0.532521	0.515905
2.055	0.603983	0.529743	0.526286
2.058	0.610167	0.540045	0.515387
2.061	0.595133	0.523766	0.518749
2.064	0.583491	0.542174	0.519129
2.067	0.578315	0.529627	0.515786
2.07	0.597259	0.526696	0.518948
2.073	0.582085	0.526009	0.522683
2.076	0.59258	0.523385	0.512926
2.079	0.576294	0.52974	0.507406
2.082	0.577315	0.52181	0.512759
2.085	0.581502	0.521995	0.526027
2.088	0.594799	0.528811	0.516764
2.091	0.590172	0.519425	0.515155
2.094	0.581141	0.523171	0.510836
2.097	0.590238	0.520717	0.503961
2.1	0.577609	0.516063	0.512105
2.103	0.570846	0.520743	0.511052
2.106	0.580221	0.517733	0.513449
2.109	0.579011	0.51878	0.515635
2.112	0.581572	0.519309	0.506231
2.115	0.583429	0.504406	0.510151
2.118	0.583777	0.524137	0.503708
2.121	0.573915	0.516188	0.50324
2.124	0.572757	0.51865	0.510895
2.127	0.585492	0.502823	0.505275
2.13	0.579243	0.505611	0.501458
2.133	0.588622	0.51831	0.502285
2.136	0.57289	0.512539	0.507927
2.139	0.57207	0.515914	0.506885
2.142	0.580585	0.516271	0.500664
2.145	0.580519	0.506608	0.492381
2.148	0.575129	0.514334	0.504913
2.151	0.567316	0.512013	0.503322
2.154	0.565726	0.506642	0.494986
2.157	0.567425	0.515473	0.505871
2.16	0.573711	0.50306	0.493748
2.163	0.585624	0.503092	0.506612
2.166	0.577572	0.506287	0.500884
2.169	0.566463	0.512665	0.494673
2.172	0.569359	0.511385	0.493527
2.175	0.567659	0.51063	0.489075
2.178	0.563893	0.51655	0.49392
2.181	0.56414	0.514426	0.49997
2.184	0.573494	0.506058	0.49747
2.187	0.569908	0.507106	0.4886
2.19	0.569964	0.503843	0.489804
2.193	0.568133	0.508181	0.494755
2.196	0.557146	0.503487	0.493751
2.199	0.559277	0.492343	0.492571
2.202	0.557205	0.5037	0.490142
2.205	0.564679	0.5137	0.492709
2.208	0.562482	0.496271	0.489406
2.211	0.563103	0.487839	0.484808
2.214	0.566273	0.510284	0.490804
2.217	0.552053	0.498589	0.490282
2.22	0.552359	0.491611	0.486536
2.223	0.557887	0.487819	0.487136
2.226	0.556595	0.492032	0.488067
2.229	0.561461	0.488018	0.485244
2.232	0.563023	0.496494	0.484283
2.235	0.554926	0.504206	0.480962
2.238	0.554412	0.499777	0.491502
2.241	0.569306	0.495379	0.481925
2.244	0.564689	0.503686	0.488186
2.247	0.550459	0.498204	0.493125
2.25	0.56206	0.491053	0.481607
2.253	0.555097	0.49717	0.487009
2.256	0.545701	0.496644	0.482879
2.259	0.562905	0.499687	0.48266
2.262	0.558483	0.495992	0.48009
2.265	0.554403	0.492651	0.478494
2.268	0.555482	0.493913	0.477072
2.271	0.552282	0.495319	0.481837
2.274	0.550581	0.495545	0.490009
2.277	0.545969	0.481445	0.470905
2.28	0.541906	0.487944	0.48388
2.283	0.546836	0.493228	0.477437
2.286	0.550822	0.489964	0.478605
2.289	0.540748	0.490379	0.472687
2.292	0.555646	0.487122	0.476719
2.295	0.550159	0.502032	0.478019
2.298	0.545803	0.491858	0.476998
2.301	0.545276	0.48573	0.480507
2.304	0.550734	0.486428	0.469151
2.307	0.552235	0.485082	0.479231
2.31	0.55017	0.480386	0.474108
2.313	0.548154	0.489315	0.473033
2.316	0.544651	0.479615	0.476745
2.319	0.544227	0.486471	0.468478
2.322	0.545993	0.489416	0.471198
2.325	0.536264	0.493799	0.481101
2.328	0.540697	0.471839	0.466065
2.331	0.544356	0.480714	0.476409
2.334	0.550789	0.476773	0.472655
2.337	0.535685	0.471539	0.47089
2.34	0.552847	0.47823	0.463104
2.343	0.540673	0.469585	0.473218
2.346	0.538361	0.479332	0.46747
2.349	0.54194	0.478984	0.459221
2.352	0.537016	0.474097	0.474516
2.355	0.542459	0.479433	0.478288
2.358	0.543549	0.476322	0.458361
2.361	0.541678	0.463643	0.466968
2.364	0.532956	0.475006	0.470112
2.367	0.543133	0.473667	0.465934
2.37	0.532196	0.477948	0.475376
2.373	0.541308	0.473719	0.464218
2.376	0.531968	0.472964	0.469027
2.379	0.53859	0.479744	0.464663
2.382	0.53048	0.473929	0.466423
2.385	0.53203	0.472894	0.457142
2.388	0.539098	0.469299	0.463056
2.391	0.5311	0.473611	0.461529
2.394	0.528862	0.467386	0.457485
2.397	0.52896	0.469307	0.468189
2.4	0.523738	0.475498	0.46297
2.403	0.527996	0.475412	0.455222
2.406	0.53167	0.460429	0.470475
2.409	0.519542	0.461724	0.445483
2.412	0.523102	0.471011	0.444188
2.415	0.519295	0.453256	0.460186
2.418	0.524892	0.469347	0.454394
2.421	0.528172	0.461189	0.458642
2.424	0.51797	0.454196	0.458829
2.427	0.52547	0.464469	0.459492
2.43	0.527036	0.465752	0.452822
2.433	0.514373	0.455152	0.449243
2.436	0.523484	0.457887	0.446401
2.439	0.516258	0.46676	0.457259
2.442	0.518926	0.456109	0.459265
2.445	0.522407	0.472337	0.45278
2.448	0.5216	0.462199	0.454109
2.451	0.524566	0.461873	0.448673
2.454	0.524305	0.468083	0.448847
2.457	0.524016	0.454024	0.445269
2.46	0.521377	0.46619	0.458686
2.463	0.523152	0.458727	0.449138
2.466	0.511533	0.456101	0.445268
2.469	0.518547	0.454149	0.446798
2.472	0.515041	0.457318	0.445478
2.475	0.52058	0.455338	0.448584
2.478	0.530411	0.457859	0.443926
2.481	0.506879	0.449217	0.446976
2.484	0.51517	0.456869	0.435766
2.487	0.5216	0.456992	0.452217
2.49	0.518647	0.452474	0.442591
2.493	0.526957	0.449052	0.438971
2.496	0.520786	0.448581	0.440229
2.499	0.513808	0.456032	0.432968
2.502	0.509247	0.451107	0.443652
2.505	0.513627	0.461193	0.451383
2.508	0.51061	0.450501	0.434398
2.511	0.512803	0.45075	0.439484
2.514	0.508735	0.443132	0.43639
2.517	0.489592	0.441838	0.437007
2.52	0.508762	0.446579	0.442703
2.523	0.51392	0.443277	0.44181
2.526	0.496159	0.444882	0.435592
2.529	0.500926	0.456096	0.433498
2.532	0.509989	0.445651	0.436255
2.535	0.50187	0.437228	0.432359
2.538	0.506992	0.43764	0.439925
2.541	0.504333	0.445433	0.43434
2.544	0.509179	0.442445	0.434688
2.547	0.502402	0.442314	0.426469
2.55	0.489311	0.446483	0.433397
2.553	0.501115	0.432765	0.432714
2.556	0.495401	0.435653	0.429072
2.559	0.505707	0.441478	0.428311
2.562	0.514729	0.441391	0.427802
2.565	0.501595	0.437873	0.428692
2.568	0.504018	0.432014	0.429887
2.571	0.496585	0.438623	0.42977
2.574	0.505118	0.427851	0.430378
2.577	0.505898	0.431602	0.42548
2.58	0.495298	0.431105	0.425025
2.583	0.486533	0.436707	0.432403
2.586	0.499467	0.43616	0.423144
2.589	0.485633	0.432782	0.422492
2.592	0.493498	0.428531	0.425293
2.595	0.498001	0.428949	0.424395
2.598	0.493369	0.433127	0.421785
2.601	0.496335	0.428258	0.422474
2.604	0.500223	0.430868	0.409812
2.607	0.492245	0.430202	0.415907
2.61	0.485767	0.427854	0.417083
2.613	0.489134	0.437461	0.422685
2.616	0.491137	0.432134	0.422384
2.619	0.491983	0.431647	0.414563
2.622	0.48945	0.416987	0.416536
2.625	0.494224	0.413834	0.423975
2.628	0.48717	0.429262	0.421434
2.631	0.487331	0.412707	0.415849
2.634	0.48934	0.418055	0.412082
2.637	0.482054	0.423175	0.416131
2.64	0.47878	0.42463	0.413642
2.643	0.480551	0.432422	0.415408
2.646	0.4844	0.425923	0.412502
2.649	0.483853	0.423996	0.422039
2.652	0.481797	0.426292	0.411921
2.655	0.482281	0.423526	0.414673
2.658	0.488041	0.42278	0.406597
2.661	0.48	0.421021	0.410054
2.664	0.483839	0.423328	0.410783
2.667	0.482371	0.413117	0.415851
2.67	0.482521	0.418519	0.408408
2.673	0.464778	0.425218	0.405829
2.676	0.478924	0.422334	0.400976
2.679	0.487326	0.418083	0.403698
2.682	0.477474	0.41344	0.401496
2.685	0.47277	0.41931	0.402793
2.688	0.472633	0.408009	0.404902
2.691	0.466508	0.413378	0.403138
2.694	0.469651	0.411601	0.407362
2.697	0.475549	0.412537	0.401787
2.7	0.478827	0.408426	0.409871
2.703	0.469623	0.408193	0.405467
2.706	0.468501	0.415574	0.402146
2.709	0.473641	0.407488	0.395548
2.712	0.469441	0.411402	0.400516
2.715	0.47021	0.411429	0.389589
2.718	0.471698	0.41952	0.396423
2.721	0.465325	0.402831	0.396655
2.724	0.465277	0.403298	0.402418
2.727	0.464226	0.402647	0.395052
2.73	0.468233	0.415031	0.40752
2.733	0.466923	0.403496	0.393473
2.736	0.470751	0.407213	0.39878
2.739	0.462526	0.402628	0.391343
2.742	0.471285	0.402557	0.392783
2.745	0.463756	0.392731	0.397622
2.748	0.466702	0.412219	0.395734
2.751	0.45298	0.396961	0.398879
2.754	0.469051	0.401161	0.395071
2.757	0.46236	0.402103	0.39497
2.76	0.461388	0.400834	0.391816
2.763	0.456721	0.391817	0.395529
2.766	0.457706	0.403338	0.39017
2.769	0.45864	0.403341	0.389704
2.772	0.455597	0.40023	0.392476
2.775	0.4484	0.402334	0.38857
2.778	0.455195	0.40101	0.387886
2.781	0.464768	0.406317	0.396992
2.784	0.462959	0.395478	0.387262
2.787	0.457177	0.401312	0.396247
2.79	0.451397	0.397083	0.386841
2.793	0.453259	0.392227	0.386301
2.796	0.462821	0.394984	0.381363
2.799	0.452709	0.387952	0.384946
2.802	0.452074	0.399595	0.387243
2.805	0.450757	0.39086	0.379559
2.808	0.454486	0.402057	0.393745
2.811	0.455653	0.400633	0.382334
2.814	0.450201	0.393147	0.38848
2.817	0.451753	0.386241	0.383145
2.82	0.454343	0.393478	0.382741
2.823	0.465546	0.382244	0.38616
2.826	0.44952	0.392655	0.381566
2.829	0.446063	0.3913	0.387479
2.832	0.447126	0.380388	0.37827
2.835	0.447019	0.395737	0.374686
2.838	0.438406	0.38394	0.380721
2.841	0.453326	0.378862	0.382471
2.844	0.44949	0.385951	0.381582
2.847	0.448082	0.382809	0.386846
2.85	0.44673	0.382349	0.381831
2.853	0.441792	0.390282	0.381663
2.856	0.445906	0.386455	0.378995
2.859	0.448592	0.384061	0.383322
2.862	0.43888	0.387304	0.370167
2.865	0.449342	0.382187	0.373985
2.868	0.442719	0.373417	0.370926
2.871	0.449194	0.380597	0.375133
2.874	0.439897	0.378405	0.381731
2.877	0.447961	0.381751	0.373744
2.88	0.440603	0.383054	0.381976
2.883	0.436063	0.382401	0.370545
2.886	0.448264	0.380991	0.38513
2.889	0.443195	0.387478	0.374948
2.892	0.427215	0.376528	0.367861
2.895	0.438153	0.385146	0.371889
2.898	0.432905	0.380698	0.368239
2.901	0.43464	0.381548	0.3695
2.904	0.441869	0.3869	0.364627
2.907	0.436277	0.378267	0.369944
2.91	0.442665	0.380523	0.37842
2.913	0.437239	0.369068	0.364236
2.916	0.435771	0.379267	0.380333
2.919	0.432798	0.374251	0.365966
2.922	0.430009	0.386032	0.373506
2.925	0.432644	0.376654	0.365562
2.928	0.436867	0.377404	0.376779
2.931	0.43252	0.374656	0.37377
2.934	0.417205	0.383799	0.373346
2.937	0.426508	0.369581	0.369214
2.94	0.442106	0.376536	0.366692
2.943	0.426365	0.375105	0.369884
2.946	0.434846	0.371774	0.357105
2.949	0.43271	0.374897	0.357527
2.952	0.431275	0.382111	0.367112
2.955	0.438637	0.368013	0.360266
2.958	0.428615	0.369262	0.361528
2.961	0.427095	0.371305	0.368457
2.964	0.418936	0.378515	0.367286
2.967	0.426753	0.370278	0.367918
2.97	0.429416	0.36771	0.361882
2.973	0.421351	0.36462	0.357107
2.976	0.430933	0.37143	0.35673
2.979	0.43511	0.365855	0.362643
2.982	0.434716	0.36231	0.360457
2.985	0.430754	0.372026	0.361076
2.988	0.42673	0.370652	0.360624
2.991	0.424134	0.36541	0.354084
2.994	0.422317	0.369204	0.364645
2.997	0.419853	0.369866	0.369424
3	0.429598	0.369822	0.35597
3.003	0.425473	0.371244	0.361118
3.006	0.424351	0.369888	0.35729
3.009	0.421801	0.360258	0.35995
3.012	0.421126	0.363761	0.353992
3.015	0.423689	0.372138	0.362086
3.018	0.43376	0.371115	0.357896
3.021	0.421703	0.374801	0.361414
3.024	0.426965	0.356919	0.358574
3.027	0.427198	0.371217	0.352553
3.03	0.428	0.363571	0.35822
3.033	0.421657	0.361498	0.350975
3.036	0.425991	0.367332	0.358982
3.039	0.412481	0.368326	0.348835
3.042	0.422381	0.365188	0.352349
3.045	0.415096	0.361304	0.35371
3.048	0.421654	0.369165	0.3519
3.051	0.425833	0.361059	0.352746
3.054	0.417303	0.358713	0.348798
3.057	0.420819	0.360517	0.35685
3.06	0.425911	0.370282	0.356133
3.063	0.417181	0.361179	0.349511
3.066	0.419212	0.354164	0.355063
3.069	0.416338	0.362108	0.347126
3.072	0.427309	0.356131	0.345572
3.075	0.41908	0.356471	0.34472
3.078	0.408986	0.357162	0.354735
3.081	0.411254	0.357585	0.344505
3.084	0.414161	0.360982	0.349189
3.087	0.413904	0.35364	0.345925
3.09	0.414785	0.350944	0.341093
3.093	0.409161	0.358714	0.353992
3.096	0.409247	0.359203	0.347421
3.099	0.409687	0.367888	0.342146
3.102	0.414553	0.351612	0.349115
3.105	0.40999	0.353975	0.346891
3.108	0.411168	0.351038	0.340803
3.111	0.405694	0.359876	0.349546
3.114	0.410979	0.353376	0.355107
3.117	0.421301	0.354906	0.335953
3.12	0.412986	0.356301	0.340347
3.123	0.412973	0.35258	0.347174
3.126	0.40249	0.353034	0.348339
3.129	0.401809	0.353347	0.341461
3.132	0.410972	0.364356	0.348637
3.135	0.412147	0.346524	0.351588
3.138	0.404284	0.355167	0.34171
3.141	0.413737	0.34931	0.343494
3.144	0.406311	0.353199	0.346298
3.147	0.415394	0.346083	0.335842
3.15	0.402061	0.342854	0.337152
3.153	0.402047	0.350957	0.340567
3.156	0.413021	0.348555	0.345978
3.159	0.406823	0.346637	0.335055
3.162	0.410408	0.348261	0.341996
3.165	0.408083	0.349492	0.345339
3.168	0.40532	0.348549	0.346212
3.171	0.407134	0.35219	0.337415
3.174	0.400068	0.34187	0.337412
3.177	0.413722	0.346577	0.330839
3.18	0.397974	0.347273	0.330286
3.183	0.404418	0.352555	0.330156
3.186	0.40368	0.349694	0.332295
3.189	0.403281	0.342037	0.333718
3.192	0.405117	0.354184	0.339056
3.195	0.406476	0.343351	0.336078
3.198	0.400101	0.339692	0.337768
3.201	0.401301	0.33894	0.333838
3.204	0.39652	0.343499	0.343452
3.207	0.400953	0.342838	0.341717
3.21	0.402913	0.348574	0.333061
3.213	0.407629	0.342761	0.333654
3.216	0.402243	0.333551	0.33656
3.219	0.393748	0.338058	0.332302
3.222	0.403716	0.334889	0.337902
3.225	0.404136	0.338785	0.331743
3.228	0.39544	0.333514	0.328961
3.231	0.390408	0.340778	0.324745
3.234	0.396288	0.344721	0.331656
3.237	0.40295	0.344163	0.332906
3.24	0.400571	0.342635	0.324627
3.243	0.396376	0.335547	0.334007
3.246	0.390757	0.340228	0.337098
3.249	0.401536	0.33285	0.330258
3.252	0.400875	0.335984	0.331165
3.255	0.397801	0.333487	0.329086
3.258	0.391571	0.339278	0.325703
3.261	0.391394	0.334844	0.326517
3.264	0.391533	0.331422	0.330536
3.267	0.390665	0.339556	0.327
3.27	0.39839	0.330725	0.33796
3.273	0.397682	0.337954	0.319733
3.276	0.395909	0.332239	0.324728
3.279	0.390114	0.348511	0.327387
3.282	0.398288	0.335112	0.329077
3.285	0.388363	0.330186	0.319973
3.288	0.396005	0.331883	0.323767
3.291	0.381822	0.336638	0.318055
3.294	0.402502	0.330987	0.32225
3.297	0.388318	0.331602	0.32656
3.3	0.380836	0.336123	0.316594
3.303	0.385242	0.334895	0.317917
3.306	0.392993	0.331554	0.32886
3.309	0.397153	0.331557	0.3185
3.312	0.386034	0.346028	0.328247
3.315	0.384852	0.325367	0.325618
3.318	0.394219	0.33192	0.330021
3.321	0.388763	0.329588	0.316118
3.324	0.396012	0.327591	0.323798
3.327	0.395036	0.330141	0.320314
3.33	0.398601	0.330315	0.325456
3.333	0.387528	0.328002	0.318442
3.336	0.387156	0.327786	0.321538
3.339	0.386202	0.327278	0.319971
3.342	0.384235	0.331711	0.319271
3.345	0.384423	0.324325	0.317542
3.348	0.381434	0.330171	0.320348
3.351	0.376971	0.333682	0.320849
3.354	0.371424	0.331888	0.320121
3.357	0.389845	0.32056	0.319926
3.36	0.381288	0.32816	0.31499
3.363	0.390721	0.319962	0.315313
3.366	0.382905	0.325871	0.31936
3.369	0.381073	0.326588	0.314287
3.372	0.383908	0.324994	0.323732
3.375	0.382723	0.321302	0.320028
3.378	0.383059	0.32838	0.319235
3.381	0.377116	0.323314	0.31993
3.384	0.384383	0.325646	0.318401
3.387	0.383415	0.329902	0.319731
3.39	0.381321	0.324827	0.316295
3.393	0.378613	0.32519	0.310421
3.396	0.382715	0.319705	0.320512
3.399	0.385487	0.320829	0.318434
3.402	0.380182	0.324128	0.316707
3.405	0.375492	0.319544	0.314558
3.408	0.386926	0.322034	0.312473
3.411	0.377989	0.325029	0.317906
3.414	0.366002	0.327294	0.316815
3.417	0.380388	0.321587	0.316323
3.42	0.381125	0.319982	0.317514
3.423	0.373995	0.320375	0.320116
3.426	0.381543	0.320688	0.306674
3.429	0.375579	0.326101	0.312977
3.432	0.373087	0.32831	0.31401
3.435	0.378677	0.323401	0.312816
3.438	0.369564	0.317615	0.311768
3.441	0.375474	0.314607	0.316683
3.444	0.381963	0.320432	0.311374
3.447	0.375914	0.319631	0.306554
3.45	0.378223	0.321638	0.308344
3.453	0.368234	0.321776	0.312936
3.456	0.373989	0.318769	0.305045
3.459	0.379304	0.315494	0.312778
3.462	0.370101	0.323055	0.303429
3.465	0.37649	0.317357	0.307402
3.468	0.371491	0.314721	0.307287
3.471	0.370154	0.317864	0.306114
3.474	0.377883	0.316046	0.306957
3.477	0.374016	0.316844	0.312838
3.48	0.372083	0.316606	0.310028
3.483	0.374363	0.31741	0.302772
3.486	0.371447	0.315117	0.310826
3.489	0.362258	0.319486	0.309691
3.492	0.366799	0.315513	0.302315
3.495	0.371434	0.316139	0.312599
3.498	0.374971	0.317708	0.307208
3.501	0.367098	0.316862	0.303668
3.504	0.368851	0.307286	0.299561
3.507	0.371195	0.314376	0.308722
3.51	0.363167	0.31131	0.302756
3.513	0.369156	0.316492	0.309648
3.516	0.366076	0.30308	0.298206
3.519	0.358089	0.313014	0.304423
3.522	0.364236	0.299159	0.304404
3.525	0.357638	0.315338	0.292561
3.528	0.359597	0.298552	0.302005
3.531	0.370305	0.307634	0.304085
3.534	0.354352	0.30732	0.301243
3.537	0.361601	0.305067	0.297175
3.54	0.362402	0.310169	0.301608
3.543	0.36205	0.309983	0.29594
3.546	0.35935	0.302829	0.298518
3.549	0.359531	0.308009	0.298098
3.552	0.37008	0.310789	0.295653
3.555	0.36495	0.311706	0.294773
3.558	0.34953	0.306405	0.302199
3.561	0.363109	0.301418	0.297371
3.564	0.360699	0.303386	0.299741
3.567	0.357124	0.305953	0.293392
3.57	0.356395	0.304264	0.298011
3.573	0.364885	0.313179	0.300197
3.576	0.359284	0.30188	0.298115
3.579	0.356951	0.309986	0.295943
3.582	0.3575	0.303494	0.298101
3.585	0.354742	0.299441	0.290402
3.588	0.353272	0.302311	0.295375
3.591	0.363019	0.304065	0.290969
3.594	0.356665	0.300077	0.298729
3.597	0.359506	0.297106	0.296911
3.6	0.34923	0.297464	0.295917
3.603	0.353147	0.294075	0.292167
3.606	0.355302	0.300513	0.286502
3.609	0.351795	0.300327	0.287475
3.612	0.356359	0.296005	0.293065
3.615	0.353321	0.298733	0.291204
3.618	0.350524	0.301852	0.289862
3.621	0.35591	0.287308	0.291248
3.624	0.347459	0.295405	0.291381
3.627	0.353394	0.29528	0.286677
3.63	0.348172	0.300479	0.294206
3.633	0.348259	0.297489	0.289949
3.636	0.351793	0.292725	0.284335
3.639	0.344987	0.293416	0.290451
3.642	0.342709	0.294754	0.292099
3.645	0.351545	0.294925	0.285012
3.648	0.345394	0.293317	0.280804
3.651	0.348536	0.29836	0.282143
3.654	0.350383	0.288559	0.278371
3.657	0.351938	0.290886	0.284605
3.66	0.352585	0.295811	0.284256
3.663	0.354678	0.289468	0.284337
3.666	0.348468	0.290735	0.277068
3.669	0.340265	0.292368	0.279789
3.672	0.343342	0.294423	0.281963
3.675	0.349241	0.287727	0.286598
3.678	0.33925	0.289871	0.279674
3.681	0.342372	0.288637	0.284464
3.684	0.3424	0.29138	0.284887
3.687	0.343589	0.289903	0.281923
3.69	0.337371	0.289525	0.286531
3.693	0.339197	0.289567	0.283777
3.696	0.336405	0.284399	0.286252
3.699	0.338737	0.287284	0.276185
3.702	0.345895	0.289553	0.280687
3.705	0.339037	0.285737	0.281042
3.708	0.34254	0.29093	0.271792
3.711	0.334622	0.288288	0.278473
3.714	0.345542	0.290548	0.27603
3.717	0.338038	0.300013	0.271864
3.72	0.342342	0.292027	0.279252
3.723	0.332412	0.292007	0.279096
3.726	0.33826	0.292624	0.279787
3.729	0.33141	0.284384	0.278654
3.732	0.334646	0.286592	0.276794
3.735	0.342733	0.285485	0.273303
3.738	0.336177	0.282673	0.271975
3.741	0.342583	0.275673	0.272868
3.744	0.334293	0.285051	0.277674
3.747	0.33619	0.280544	0.276511
3.75	0.3322	0.284428	0.278696
3.753	0.334248	0.291422	0.273291
3.756	0.3322	0.285773	0.272753
3.759	0.33248	0.285584	0.275161
3.762	0.326679	0.285155	0.278726
3.765	0.331257	0.27809	0.276509
3.768	0.334688	0.280432	0.269699
3.771	0.333541	0.278229	0.280757
3.774	0.335297	0.275792	0.277864
3.777	0.326361	0.283381	0.271806
3.78	0.324593	0.278296	0.276123
3.783	0.323994	0.286222	0.270389
3.786	0.336825	0.278564	0.274631
3.789	0.33805	0.26888	0.270091
3.792	0.333815	0.279904	0.270117
3.795	0.331987	0.283842	0.268561
3.798	0.327876	0.276936	0.272552
3.801	0.32655	0.274164	0.264973
3.804	0.31759	0.275826	0.266298
3.807	0.338946	0.283985	0.260443
3.81	0.333084	0.267659	0.266625
3.813	0.325313	0.274049	0.268858
3.816	0.32975	0.284909	0.26897
3.819	0.331955	0.272379	0.266162
3.822	0.32672	0.275653	0.271779
3.825	0.325487	0.278104	0.257533
3.828	0.322235	0.277179	0.270276
3.831	0.330115	0.275037	0.265955
3.834	0.325038	0.280431	0.271962
3.837	0.324691	0.27311	0.267942
3.84	0.326082	0.273506	0.255567
3.843	0.326089	0.276309	0.259304
3.846	0.318663	0.276408	0.260702
3.849	0.323789	0.270335	0.261132
3.852	0.324325	0.264116	0.267438
3.855	0.325263	0.268852	0.255473
3.858	0.326896	0.267892	0.265447
3.861	0.312338	0.270544	0.260326
3.864	0.32565	0.274947	0.257912
3.867	0.326664	0.275264	0.262166
3.87	0.3288	0.270022	0.257099
3.873	0.321474	0.273901	0.262931
3.876	0.317824	0.269924	0.264152
3.879	0.320972	0.268944	0.268322
3.882	0.321869	0.265293	0.268898
3.885	0.3181	0.268848	0.2529
3.888	0.32264	0.263101	0.264655
3.891	0.317999	0.26665	0.255868
3.894	0.326221	0.273027	0.258556
3.897	0.312113	0.263872	0.260291
3.9	0.314493	0.267573	0.260881
3.903	0.315424	0.26993	0.250006
3.906	0.314241	0.264975	0.257391
3.909	0.315477	0.26503	0.263511
3.912	0.313772	0.269795	0.258664
3.915	0.323617	0.262285	0.257852
3.918	0.314126	0.261367	0.251716
3.921	0.3167	0.261685	0.256756
3.924	0.31343	0.256526	0.268823
3.927	0.312643	0.259948	0.251228
3.93	0.322206	0.264511	0.254758
3.933	0.313663	0.266388	0.252259
3.936	0.313094	0.26124	0.261464
3.939	0.313261	0.261041	0.25307
3.942	0.303581	0.264842	0.257675
3.945	0.311951	0.262124	0.262756
3.948	0.31672	0.261781	0.25623
3.951	0.308742	0.261478	0.260315
3.954	0.308028	0.255121	0.256373
3.957	0.307356	0.262881	0.253772
3.96	0.312483	0.262858	0.252063
3.963	0.309222	0.257569	0.258968
3.966	0.307408	0.25914	0.249151
3.969	0.30907	0.25756	0.257435
3.972	0.315692	0.251104	0.250709
3.975	0.303608	0.248787	0.246562
3.978	0.305456	0.261074	0.250126
3.981	0.310814	0.256058	0.251574
3.984	0.30845	0.262155	0.254963
3.987	0.308008	0.253813	0.248617
3.99	0.309149	0.252617	0.249364
3.993	0.309205	0.259282	0.251624
3.996	0.306352	0.250825	0.248833
3.999	0.307375	0.253143	0.243363
4.002	0.31151	0.261837	0.247037
4.005	0.301558	0.257496	0.250338
4.008	0.299241	0.255231	0.249481
4.011	0.302067	0.265589	0.247633
4.014	0.299448	0.247636	0.250823
4.017	0.305168	0.254054	0.244202
4.02	0.3065	0.253279	0.239621
4.023	0.296391	0.253077	0.246928
4.026	0.29995	0.255603	0.245673
4.029	0.292777	0.251587	0.244561
4.032	0.295518	0.258842	0.243821
4.035	0.296503	0.247304	0.242354
4.038	0.301956	0.251873	0.23825
4.041	0.305804	0.24903	0.23874
4.044	0.302823	0.259295	0.242626
4.047	0.300553	0.249872	0.242957
4.05	0.300505	0.244807	0.245201
4.053	0.299864	0.256682	0.24493
4.056	0.298167	0.256013	0.24632
4.059	0.299927	0.254383	0.246804
4.062	0.301894	0.253034	0.244182
4.065	0.311457	0.253443	0.236552
4.068	0.29768	0.250329	0.243238
4.071	0.299485	0.25595	0.24165
4.074	0.304376	0.254473	0.241651
4.077	0.300075	0.248958	0.243012
4.08	0.303495	0.242473	0.237766
4.083	0.307056	0.248403	0.245543
4.086	0.293726	0.254527	0.238899
4.089	0.298019	0.252038	0.239924
4.092	0.297093	0.252448	0.239186
4.095	0.294725	0.253554	0.242268
4.098	0.294819	0.245696	0.244889
4.101	0.299471	0.244466	0.244106
4.104	0.292714	0.24985	0.237965
4.107	0.303038	0.249221	0.240451
4.11	0.293682	0.24657	0.241648
4.113	0.287215	0.247199	0.234133
4.116	0.291864	0.243845	0.241445
4.119	0.28797	0.24968	0.242267
4.122	0.297542	0.243927	0.242867
4.125	0.28642	0.245599	0.238854
4.128	0.292499	0.245337	0.240439
4.131	0.289468	0.251843	0.245531
4.134	0.29178	0.243935	0.235389
4.137	0.296058	0.251283	0.239577
4.14	0.288366	0.246289	0.239425
4.143	0.296058	0.237413	0.238203
4.146	0.287622	0.249138	0.229467
4.149	0.295112	0.246195	0.24442
4.152	0.292521	0.250943	0.238207
4.155	0.293902	0.24698	0.235588
4.158	0.301622	0.250052	0.23242
4.161	0.292536	0.247918	0.236059
4.164	0.295293	0.247299	0.236317
4.167	0.298788	0.239383	0.236847
4.17	0.28937	0.240965	0.236509
4.173	0.288909	0.243036	0.240962
4.176	0.295975	0.239564	0.233658
4.179	0.294823	0.244106	0.237727
4.182	0.298032	0.242312	0.234921
4.185	0.286822	0.234595	0.236592
4.188	0.289964	0.236963	0.234377
4.191	0.292706	0.240905	0.234426
4.194	0.293289	0.242829	0.238855
4.197	0.294485	0.249643	0.233502
4.2	0.29782	0.242791	0.233667
4.203	0.290422	0.238372	0.238829
4.206	0.284733	0.238547	0.234386
4.209	0.290703	0.238923	0.234438
4.212	0.290207	0.249447	0.233662
4.215	0.29115	0.240573	0.240365
4.218	0.298416	0.243356	0.227435
4.221	0.287658	0.237901	0.234545
4.224	0.289562	0.239471	0.232679
4.227	0.286652	0.243348	0.229676
4.23	0.288059	0.242527	0.234589
4.233	0.284486	0.238702	0.230398
4.236	0.29284	0.242684	0.225834
4.239	0.287067	0.23847	0.235804
4.242	0.294809	0.241582	0.224904
4.245	0.292549	0.238276	0.234369
4.248	0.287853	0.237038	0.230775
4.251	0.289646	0.237005	0.23371
4.254	0.291547	0.238787	0.228389
4.257	0.28095	0.237193	0.228627
4.26	0.294589	0.23445	0.232162
4.263	0.279504	0.238647	0.22871
4.266	0.277047	0.231142	0.233896
4.269	0.28817	0.23611	0.225992
4.272	0.279613	0.233955	0.233618
4.275	0.28958	0.239528	0.233902
4.278	0.278563	0.239578	0.232364
4.281	0.284729	0.242103	0.225694
4.284	0.286489	0.234349	0.225348
4.287	0.290913	0.236892	0.226007
4.29	0.288361	0.241198	0.224114
4.293	0.283307	0.23756	0.226457
4.296	0.275383	0.237123	0.22693
4.299	0.274557	0.232047	0.22602
4.302	0.282928	0.232123	0.224964
4.305	0.283657	0.239956	0.223167
4.308	0.284516	0.230298	0.220338
4.311	0.281121	0.232998	0.227837
4.314	0.279814	0.227463	0.223698
4.317	0.279713	0.233427	0.227318
4.32	0.272522	0.229207	0.231388
4.323	0.277808	0.230798	0.225966
4.326	0.279897	0.230936	0.225207
4.329	0.278404	0.233628	0.223823
4.332	0.272359	0.22592	0.22385
4.335	0.27465	0.232759	0.225105
4.338	0.278282	0.226771	0.222332
4.341	0.275383	0.226894	0.227625
4.344	0.273851	0.231861	0.223575
4.347	0.272875	0.228132	0.220936
4.35	0.278365	0.224347	0.220141
4.353	0.280807	0.226195	0.218974
4.356	0.275479	0.22938	0.216975
4.359	0.267796	0.231951	0.221214
4.362	0.276128	0.235911	0.224783
4.365	0.27608	0.232137	0.214816
4.368	0.269633	0.226526	0.223158
4.371	0.272489	0.222063	0.218881
4.374	0.273708	0.230951	0.218822
4.377	0.278122	0.223611	0.216737
4.38	0.275198	0.22642	0.219885
4.383	0.275274	0.228514	0.216707
4.386	0.264342	0.221638	0.219079
4.389	0.27134	0.228454	0.221171
4.392	0.280218	0.228954	0.219245
4.395	0.26792	0.228628	0.212109
4.398	0.273491	0.222393	0.215362
4.401	0.271805	0.225653	0.222735
4.404	0.274755	0.228318	0.222953
4.407	0.271215	0.230405	0.215499
4.41	0.271084	0.227414	0.214811
4.413	0.266668	0.226526	0.213556
4.416	0.281851	0.226468	0.216131
4.419	0.275279	0.228717	0.216868
4.422	0.270058	0.225132	0.214261
4.425	0.269906	0.225997	0.214021
4.428	0.272651	0.227139	0.216345
4.431	0.267066	0.219938	0.218516
4.434	0.262577	0.21677	0.216802
4.437	0.270729	0.222466	0.21171
4.44	0.264777	0.224341	0.214072
4.443	0.272499	0.228565	0.217314
4.446	0.270513	0.226223	0.216222
4.449	0.273499	0.22391	0.21941
4.452	0.272556	0.224006	0.21776
4.455	0.266571	0.217352	0.207182
4.458	0.269607	0.215241	0.213371
4.461	0.26694	0.225498	0.212804
4.464	0.276071	0.222097	0.214491
4.467	0.271044	0.218077	0.216866
4.47	0.268828	0.220264	0.214579
4.473	0.267954	0.224971	0.217247
4.476	0.262285	0.221324	0.213284
4.479	0.268292	0.210611	0.209395
4.482	0.267065	0.217915	0.212848
4.485	0.264995	0.215752	0.210203
4.488	0.273945	0.217911	0.215179
4.491	0.267827	0.217189	0.215317
4.494	0.267017	0.216769	0.212733
4.497	0.264891	0.222612	0.211311
4.5	0.267552	0.217462	0.211742
4.503	0.262291	0.218167	0.211415
4.506	0.268564	0.211984	0.212162
4.509	0.261305	0.217161	0.212753
4.512	0.260874	0.216436	0.214817
4.515	0.261969	0.2195	0.208869
4.518	0.265924	0.220279	0.207435
4.521	0.265979	0.211808	0.209235
4.524	0.270601	0.217615	0.210913
4.527	0.261134	0.220352	0.210494
4.53	0.267148	0.224595	0.212053
4.533	0.262479	0.215448	0.211909
4.536	0.263887	0.213313	0.209455
4.539	0.266012	0.215647	0.209511
4.542	0.265872	0.212389	0.209539
4.545	0.261841	0.211873	0.202083
4.548	0.265583	0.217184	0.202886
4.551	0.263785	0.213977	0.205172
4.554	0.251147	0.223608	0.207358
4.557	0.268706	0.211688	0.205334
4.56	0.261721	0.214412	0.205723
4.563	0.260891	0.221874	0.212216
4.566	0.261663	0.215802	0.215499
4.569	0.266076	0.207817	0.208227
4.572	0.263683	0.215517	0.207096
4.575	0.258298	0.21515	0.20675
4.578	0.253163	0.211856	0.209324
4.581	0.254966	0.219928	0.208124
4.584	0.254403	0.212135	0.206803
4.587	0.254954	0.212564	0.199016
4.59	0.257563	0.215801	0.207035
4.593	0.258351	0.212146	0.204362
4.596	0.2496	0.213544	0.206066
4.599	0.256577	0.210281	0.201582
4.602	0.2614	0.21157	0.204497
4.605	0.254067	0.214883	0.209839
4.608	0.25299	0.212572	0.205533
4.611	0.257894	0.214578	0.204485
4.614	0.252605	0.202003	0.206015
4.617	0.257655	0.210449	0.198143
4.62	0.260606	0.210088	0.199143
4.623	0.250337	0.208354	0.202805
4.626	0.250611	0.210908	0.205585
4.629	0.259539	0.199422	0.199205
4.632	0.249306	0.209062	0.204825
4.635	0.254194	0.206703	0.206011
4.638	0.251253	0.20344	0.201275
4.641	0.254119	0.206159	0.204398
4.644	0.248303	0.206258	0.204215
4.647	0.251982	0.207412	0.201733
4.65	0.249281	0.208035	0.198
4.653	0.253049	0.204432	0.198169
4.656	0.252405	0.207226	0.197482
4.659	0.248298	0.20797	0.192899
4.662	0.242656	0.201537	0.202447
4.665	0.251076	0.206701	0.199745
4.668	0.252295	0.205404	0.194223
4.671	0.250172	0.206928	0.201425
4.674	0.246318	0.201769	0.201085
4.677	0.2501	0.200929	0.195917
4.68	0.248552	0.19909	0.199461
4.683	0.25244	0.204821	0.193514
4.686	0.244327	0.204871	0.194007
4.689	0.242292	0.206374	0.200673
4.692	0.253505	0.205566	0.196022
4.695	0.239953	0.201209	0.191578
4.698	0.23989	0.200762	0.195382
4.701	0.248813	0.205786	0.193887
4.704	0.247124	0.202875	0.193481
4.707	0.242965	0.202741	0.194339
4.71	0.242606	0.202327	0.190759
4.713	0.244034	0.197063	0.19672
4.716	0.246416	0.201879	0.195923
4.719	0.241375	0.199639	0.196247
4.722	0.243968	0.197705	0.192328
4.725	0.243704	0.204315	0.189658
4.728	0.242695	0.199799	0.185261
4.731	0.241453	0.198865	0.189379
4.734	0.245888	0.199735	0.196869
4.737	0.241679	0.20026	0.193007
4.74	0.239343	0.193367	0.192464
4.743	0.242827	0.192128	0.196346
4.746	0.239343	0.200459	0.186972
4.749	0.236848	0.193965	0.189964
4.752	0.243236	0.194918	0.188963
4.755	0.245434	0.197985	0.193634
4.758	0.235641	0.197565	0.189166
4.761	0.237447	0.203483	0.186813
4.764	0.236892	0.194116	0.190697
4.767	0.233977	0.196962	0.187251
4.77	0.239173	0.196714	0.191509
4.773	0.240986	0.19284	0.184543
4.776	0.239162	0.192479	0.188976
4.779	0.236927	0.196827	0.188398
4.782	0.240192	0.19583	0.195873
4.785	0.242109	0.199757	0.183148
4.788	0.23763	0.19452	0.18446
4.791	0.242057	0.190493	0.182835
4.794	0.239009	0.193677	0.188569
4.797	0.231854	0.193071	0.183029
4.8	0.240664	0.194767	0.188135
4.803	0.239381	0.19298	0.187293
4.806	0.24107	0.19524	0.189409
4.809	0.236479	0.192974	0.183771
4.812	0.229274	0.190666	0.181653
4.815	0.239259	0.189948	0.187462
4.818	0.239203	0.195329	0.18824
4.821	0.228489	0.191406	0.187777
4.824	0.231727	0.192605	0.185676
4.827	0.234764	0.187773	0.190062
4.83	0.235016	0.1905	0.186487
4.833	0.229482	0.191042	0.184534
4.836	0.229891	0.187003	0.184392
4.839	0.231813	0.194207	0.184673
4.842	0.229699	0.190289	0.179275
4.845	0.236471	0.196834	0.186107
4.848	0.228323	0.190267	0.188556
4.851	0.231131	0.19365	0.184139
4.854	0.232701	0.189496	0.183669
4.857	0.23419	0.194248	0.177987
4.86	0.235689	0.191538	0.186127
4.863	0.238236	0.189368	0.180497
4.866	0.239772	0.189378	0.182421
4.869	0.231514	0.195009	0.181198
4.872	0.227791	0.186256	0.18761
4.875	0.234068	0.184703	0.180494
4.878	0.227791	0.189114	0.180117
4.881	0.234436	0.189069	0.180253
4.884	0.230264	0.190508	0.182055
4.887	0.236647	0.187131	0.181222
4.89	0.231426	0.18444	0.182752
4.893	0.226589	0.183196	0.177569
4.896	0.22586	0.184484	0.17875
4.899	0.232552	0.186996	0.17773
4.902	0.228577	0.187314	0.180898
4.905	0.228172	0.187783	0.183547
4.908	0.222576	0.183919	0.180073
4.911	0.223641	0.185458	0.177494
4.914	0.231728	0.185181	0.180414
4.917	0.227467	0.183587	0.171839
4.92	0.227115	0.186228	0.187664
4.923	0.22609	0.186094	0.178875
4.926	0.233244	0.181436	0.177755
4.929	0.227272	0.188604	0.175278
4.932	0.233709	0.184081	0.179787
4.935	0.222232	0.187518	0.17613
4.938	0.223962	0.184766	0.174258
4.941	0.228388	0.188075	0.175722
4.944	0.229115	0.186456	0.179164
4.947	0.224475	0.181988	0.175391
4.95	0.221774	0.186189	0.17074
4.953	0.220778	0.183058	0.176727
4.956	0.221869	0.175133	0.175168
4.959	0.220642	0.183821	0.17297
4.962	0.227621	0.184339	0.177828
4.965	0.226058	0.181669	0.172502
4.968	0.229205	0.174964	0.176558
4.971	0.217625	0.182937	0.172354
4.974	0.229561	0.183625	0.173828
4.977	0.219484	0.180206	0.171866
4.98	0.221214	0.179384	0.178503
4.983	0.225115	0.179646	0.176757
4.986	0.221294	0.179257	0.172439
4.989	0.225307	0.186035	0.182434
4.992	0.219762	0.17738	0.175774
4.995	0.214478	0.183014	0.170393
4.998	0.219846	0.182119	0.175689
5.001	0.2227	0.184244	0.172189
5.004	0.214758	0.176157	0.167796
5.007	0.220633	0.182601	0.177255
5.01	0.220697	0.182548	0.173361
5.013	0.221177	0.177563	0.170688
5.016	0.219739	0.176108	0.175082
5.019	0.222542	0.179056	0.17312
5.022	0.217514	0.17949	0.173367
5.025	0.224623	0.180824	0.171078
5.028	0.218974	0.183511	0.172111
5.031	0.215627	0.178903	0.177248
5.034	0.216431	0.173408	0.161525
5.037	0.222221	0.178945	0.171318
5.04	0.220425	0.173779	0.173518
5.043	0.220528	0.176423	0.170967
5.046	0.2214	0.178956	0.172276
5.049	0.2186	0.177765	0.173536
5.052	0.22139	0.170811	0.171073
5.055	0.217552	0.176415	0.173895
5.058	0.218401	0.172772	0.170596
5.061	0.217373	0.178002	0.173986
5.064	0.219638	0.171037	0.171791
5.067	0.216492	0.178864	0.163638
5.07	0.212167	0.178999	0.166557
5.073	0.214229	0.176322	0.166354
5.076	0.209429	0.171544	0.168709
5.079	0.213053	0.177654	0.167134
5.082	0.210585	0.178179	0.166343
5.085	0.219064	0.178037	0.169102
5.088	0.209629	0.17365	0.166474
5.091	0.220783	0.177715	0.172051
5.094	0.213087	0.178265	0.169815
5.097	0.217117	0.174564	0.162883
5.1	0.214425	0.181578	0.168014
5.103	0.208672	0.173702	0.170722
5.106	0.21191	0.170263	0.163053
5.109	0.216932	0.17353	0.166914
5.112	0.212888	0.174817	0.168645
5.115	0.213613	0.168807	0.167169
5.118	0.219008	0.180072	0.16882
5.121	0.216235	0.172067	0.168443
5.124	0.212769	0.177469	0.167392
5.127	0.215627	0.169584	0.171128
5.13	0.210963	0.170613	0.169624
5.133	0.214538	0.172827	0.168558
5.136	0.213525	0.16672	0.168372
5.139	0.214606	0.175162	0.165871
5.142	0.206773	0.169471	0.162234
5.145	0.20862	0.167721	0.166826
5.148	0.211879	0.174043	0.167805
5.151	0.210994	0.169865	0.160038
5.154	0.205696	0.172936	0.164856
5.157	0.206121	0.172006	0.1672
5.16	0.21102	0.169486	0.164732
5.163	0.207915	0.171169	0.167557
5.166	0.214743	0.173177	0.163823
5.169	0.21124	0.172777	0.161273
5.172	0.201802	0.167557	0.166248
5.175	0.211719	0.169284	0.163727
5.178	0.211378	0.171955	0.162116
5.181	0.213179	0.174134	0.165323
5.184	0.207412	0.167336	0.164558
5.187	0.206271	0.171455	0.16775
5.19	0.207818	0.172529	0.16057
5.193	0.208024	0.171138	0.164689
5.196	0.209839	0.163431	0.162549
5.199	0.20385	0.171592	0.165865
5.202	0.205625	0.1655	0.168573
5.205	0.200152	0.168223	0.164716
5.208	0.210456	0.167192	0.161741
5.211	0.207257	0.163253	0.166677
5.214	0.202081	0.166455	0.16265
5.217	0.201697	0.173799	0.162422
5.22	0.207054	0.168668	0.156853
5.223	0.210904	0.158919	0.167406
5.226	0.208101	0.173168	0.15974
5.229	0.205187	0.16285	0.163306
5.232	0.206398	0.169273	0.158161
5.235	0.204466	0.169991	0.162497
5.238	0.209233	0.167872	0.15575
5.241	0.20135	0.167405	0.15496
5.244	0.198846	0.166031	0.160362
5.247	0.209609	0.174431	0.153991
5.25	0.20659	0.16895	0.158044
5.253	0.204621	0.171358	0.158161
5.256	0.209653	0.171643	0.163799
5.259	0.199027	0.164147	0.164401
5.262	0.20421	0.165857	0.161717
5.265	0.204311	0.162768	0.153053
5.268	0.203809	0.165028	0.160148
5.271	0.19756	0.167952	0.160138
5.274	0.204615	0.166853	0.15668
5.277	0.205226	0.167677	0.153644
5.28	0.204069	0.161855	0.159467
5.283	0.200342	0.163855	0.157329
5.286	0.207584	0.164889	0.163878
5.289	0.199574	0.165109	0.161569
5.292	0.207175	0.164356	0.155713
5.295	0.202756	0.162118	0.156947
5.298	0.207813	0.164508	0.157131
5.301	0.201838	0.162923	0.15709
5.304	0.198931	0.166132	0.162406
5.307	0.20508	0.162164	0.155765
5.31	0.200148	0.161617	0.160344
5.313	0.202005	0.158565	0.16067
5.316	0.206604	0.162928	0.156968
5.319	0.200917	0.157498	0.156914
5.322	0.194184	0.163604	0.158449
5.325	0.196462	0.165317	0.162316
5.328	0.204771	0.163301	0.157387
5.331	0.196293	0.161214	0.159653
5.334	0.204199	0.159448	0.15927
5.337	0.195019	0.165645	0.158404
5.34	0.194899	0.160802	0.156635
5.343	0.204252	0.165056	0.158106
5.346	0.199145	0.158567	0.159347
5.349	0.197367	0.159738	0.153038
5.352	0.198337	0.160044	0.156526
5.355	0.201689	0.163511	0.155958
5.358	0.200763	0.154572	0.158268
5.361	0.20255	0.163832	0.159551
5.364	0.201745	0.164349	0.156151
5.367	0.201295	0.165485	0.156226
5.37	0.19966	0.157823	0.153592
5.373	0.198706	0.160615	0.147071
5.376	0.199645	0.15682	0.153704
5.379	0.205157	0.158046	0.156597
5.382	0.20127	0.158364	0.150685
5.385	0.20385	0.163005	0.157202
5.388	0.200906	0.163573	0.155973
5.391	0.195986	0.158954	0.154633
5.394	0.199182	0.160893	0.153493
5.397	0.189052	0.157322	0.151484
5.4	0.196712	0.161848	0.153388
5.403	0.198063	0.156946	0.149981
5.406	0.199926	0.154955	0.154737
5.409	0.1954	0.157549	0.15513
5.412	0.194969	0.159633	0.154048
5.415	0.19843	0.159801	0.153124
5.418	0.201324	0.161746	0.151715
5.421	0.195798	0.156674	0.153496
5.424	0.19659	0.159913	0.152345
5.427	0.19099	0.160992	0.153284
5.43	0.195586	0.157	0.15388
5.433	0.192977	0.160518	0.150981
5.436	0.191242	0.165013	0.150223
5.439	0.192486	0.155186	0.154489
5.442	0.193611	0.16112	0.152454
5.445	0.193896	0.148238	0.152951
5.448	0.192729	0.158576	0.146407
5.451	0.189035	0.159827	0.152839
5.454	0.188273	0.156842	0.15483
5.457	0.191952	0.153347	0.143712
5.46	0.189598	0.16121	0.148224
5.463	0.190554	0.156155	0.149645
5.466	0.197833	0.155589	0.14721
5.469	0.1981	0.153323	0.152583
5.472	0.19005	0.15674	0.147399
5.475	0.191141	0.161007	0.151985
5.478	0.18672	0.155235	0.146641
5.481	0.190226	0.152422	0.150466
5.484	0.194973	0.154554	0.150868
5.487	0.192549	0.154988	0.149389
5.49	0.191305	0.15357	0.150484
5.493	0.187618	0.150297	0.149359
5.496	0.189403	0.153895	0.153821
5.499	0.189906	0.154309	0.146007
5.502	0.194864	0.16107	0.15038
5.505	0.186541	0.156205	0.144957
5.508	0.196945	0.151544	0.143323
5.511	0.191869	0.150382	0.148301
5.514	0.186088	0.149535	0.151403
5.517	0.187346	0.148558	0.145287
5.52	0.180346	0.146595	0.142625
5.523	0.190347	0.160159	0.156821
5.526	0.184937	0.150202	0.142798
5.529	0.187195	0.157001	0.146893
5.532	0.186244	0.14765	0.145375
5.535	0.184263	0.153399	0.147171
5.538	0.18436	0.150292	0.147121
5.541	0.18801	0.15483	0.147492
5.544	0.190933	0.149788	0.142957
5.547	0.1867	0.147027	0.146706
5.55	0.189658	0.148323	0.142151
5.553	0.188738	0.157121	0.140407
5.556	0.186971	0.150156	0.145446
5.559	0.188134	0.150876	0.141006
5.562	0.186228	0.151307	0.143076
5.565	0.188192	0.152629	0.142007
5.568	0.182211	0.148208	0.14519
5.571	0.183364	0.148498	0.140653
5.574	0.18257	0.1439	0.141018
5.577	0.182392	0.146376	0.140708
5.58	0.185049	0.144296	0.140208
5.583	0.187591	0.151234	0.14208
5.586	0.178318	0.144987	0.145225
5.589	0.182865	0.146472	0.143431
5.592	0.182675	0.145746	0.14254
5.595	0.186807	0.148488	0.144897
5.598	0.17971	0.151268	0.139905
5.601	0.18389	0.149489	0.138351
5.604	0.185276	0.145613	0.140367
5.607	0.183167	0.148666	0.139255
5.61	0.183932	0.145416	0.138403
5.613	0.179547	0.142795	0.136448
5.616	0.178466	0.148081	0.144816
5.619	0.17728	0.146175	0.139217
5.622	0.176933	0.143059	0.139282
5.625	0.181265	0.14581	0.137493
5.628	0.179757	0.142092	0.143271
5.631	0.18439	0.148651	0.137816
5.634	0.185252	0.14696	0.140623
5.637	0.177059	0.143663	0.144661
5.64	0.174451	0.14529	0.138882
5.643	0.177815	0.141999	0.134608
5.646	0.17414	0.144045	0.134634
5.649	0.180447	0.138887	0.136489
5.652	0.17921	0.143953	0.137772
5.655	0.176469	0.142713	0.131325
5.658	0.17974	0.142536	0.136748
5.661	0.175791	0.146503	0.1378
5.664	0.175347	0.145564	0.13765
5.667	0.173837	0.133581	0.139082
5.67	0.176993	0.14165	0.135438
5.673	0.174001	0.142914	0.134463
5.676	0.175177	0.142497	0.140261
5.679	0.176187	0.145854	0.134539
5.682	0.18079	0.143213	0.133951
5.685	0.173123	0.140719	0.134108
5.688	0.173783	0.14301	0.137943
5.691	0.172613	0.140279	0.137841
5.694	0.17546	0.137575	0.136977
5.697	0.17627	0.141763	0.133831
5.7	0.173867	0.139717	0.129717
5.703	0.168956	0.13992	0.133745
5.706	0.174458	0.140689	0.131106
5.709	0.174156	0.140018	0.13443
5.712	0.169992	0.140864	0.138467
5.715	0.176395	0.14011	0.135859
5.718	0.174936	0.140666	0.130476
5.721	0.173862	0.137151	0.138443
5.724	0.174531	0.1385	0.132101
5.727	0.181799	0.138558	0.135357
5.73	0.173172	0.139314	0.133996
5.733	0.171632	0.136444	0.135644
5.736	0.163808	0.141052	0.132681
5.739	0.176211	0.137078	0.130475
5.742	0.173097	0.140218	0.13593
5.745	0.170384	0.143798	0.133409
5.748	0.176285	0.139207	0.13284
5.751	0.17847	0.13753	0.134064
5.754	0.17155	0.13432	0.133853
5.757	0.178942	0.138795	0.135961
5.76	0.166565	0.139449	0.132281
5.763	0.172402	0.145025	0.13164
5.766	0.167178	0.139366	0.131163
5.769	0.167929	0.137403	0.132947
5.772	0.170884	0.140583	0.1344
5.775	0.169568	0.136758	0.136374
5.778	0.17236	0.138851	0.131423
5.781	0.16833	0.141769	0.131558
5.784	0.17145	0.137496	0.135349
5.787	0.169955	0.139285	0.131689
5.79	0.164016	0.134491	0.131485
5.793	0.172683	0.138364	0.129837
5.796	0.175209	0.137745	0.136918
5.799	0.170799	0.136542	0.132231
5.802	0.168933	0.141664	0.131068
5.805	0.172328	0.137696	0.133284
5.808	0.171185	0.137084	0.126083
5.811	0.166519	0.142123	0.131993
5.814	0.169012	0.136814	0.132996
5.817	0.165785	0.13632	0.130667
5.82	0.167607	0.136434	0.135267
5.823	0.174689	0.136017	0.1275
5.826	0.166554	0.131958	0.128293
5.829	0.174468	0.134303	0.132197
5.832	0.172944	0.132715	0.123014
5.835	0.164943	0.138859	0.130494
5.838	0.169587	0.134673	0.124631
5.841	0.171813	0.132313	0.130412
5.844	0.170517	0.13825	0.13084
5.847	0.164484	0.132677	0.128659
5.85	0.167226	0.134422	0.127814
5.853	0.160704	0.135096	0.123667
5.856	0.162522	0.136688	0.131659
5.859	0.16487	0.133965	0.12987
5.862	0.165583	0.133277	0.124009
5.865	0.159666	0.132186	0.133139
5.868	0.168265	0.13442	0.129839
5.871	0.165216	0.137185	0.128373
5.874	0.1657	0.136515	0.128626
5.877	0.167296	0.132938	0.128328
5.88	0.16699	0.133358	0.127256
5.883	0.171354	0.130384	0.128611
5.886	0.165084	0.129869	0.125805
5.889	0.164708	0.132057	0.126915
5.892	0.161632	0.132788	0.126881
5.895	0.161241	0.131412	0.12692
5.898	0.162541	0.133746	0.128405
5.901	0.164529	0.130891	0.124442
5.904	0.168604	0.130569	0.1269
5.907	0.163933	0.131628	0.129085
5.91	0.166726	0.130139	0.126034
5.913	0.166718	0.12963	0.119343
5.916	0.16262	0.131029	0.122865
5.919	0.165079	0.128398	0.128754
5.922	0.159914	0.129518	0.124371
5.925	0.164136	0.130477	0.125333
5.928	0.16079	0.131178	0.124498
5.931	0.167483	0.132216	0.125797
5.934	0.161539	0.129761	0.123921
5.937	0.163717	0.129458	0.125828
5.94	0.158567	0.133681	0.125412
5.943	0.160292	0.130315	0.121679
5.946	0.158154	0.128371	0.124375
5.949	0.160019	0.128262	0.128216
5.952	0.16551	0.12786	0.122223
5.955	0.160456	0.124607	0.124965
5.958	0.160323	0.128608	0.122248
5.961	0.161009	0.127732	0.125423
5.964	0.156636	0.12813	0.118087
5.967	0.158865	0.130392	0.126564
5.97	0.163844	0.127061	0.121461
5.973	0.16305	0.125326	0.120821
5.976	0.162621	0.128013	0.127136
5.979	0.160757	0.127796	0.125169
5.982	0.159451	0.12428	0.122009
5.985	0.157313	0.129472	0.118065
5.988	0.159614	0.13356	0.124533
5.991	0.163826	0.125635	0.121996
5.994	0.165122	0.123259	0.123877
[truncated: 1,747 more rows]
