# Supplementary material for: Binary-FRET reveals transient excited-state structure associated with activity-dependent CaMKII - NR2B binding and adaptation
Source: Nat Commun. 2022 Oct 25;13:6335. doi: 10.1038/s41467-022-33795-8 (PMC9596428; doi:10.1038/s41467-022-33795-8)
Supplement: Supplementary file 3 — Source Data [file 41467_2022_33795_MOESM3_ESM.zip › Nat Comm Source Data Files Excel folder/S5 Excel folder/CaCl2 1 5mM TRA.xls]

## Sheet: CaCl2 1 5mM TRA
	0 min	10 min	150 min
0	0.00567275	0.280997	0.281795
0.003	0.0365819	0.226145	0.263076
0.006	0.0376198	0.234013	0.260419
0.009	0.0617216	0.254315	0.269586
0.012	0.0585545	0.265743	0.23653
0.015	0.0728619	0.2594	0.28392
0.018	0.0975044	0.300134	0.284346
0.021	0.111605	0.315384	0.260971
0.024	0.11656	0.289754	0.295931
0.027	0.120055	0.27579	0.302262
0.03	0.126554	0.305542	0.311031
0.033	0.185095	0.320182	0.318549
0.036	0.183461	0.308734	0.310157
0.039	0.179263	0.342543	0.353097
0.042	0.1853	0.32536	0.347957
0.045	0.197161	0.333631	0.338008
0.048	0.206552	0.340789	0.320777
0.051	0.218827	0.340086	0.35399
0.054	0.240938	0.34794	0.357092
0.057	0.240099	0.360412	0.368862
0.06	0.256608	0.339504	0.345043
0.063	0.272175	0.367137	0.365975
0.066	0.274259	0.374917	0.372469
0.069	0.283063	0.384865	0.361948
0.072	0.273182	0.375536	0.38191
0.075	0.296765	0.403012	0.396637
0.078	0.29234	0.406715	0.387583
0.081	0.322643	0.385859	0.405656
0.084	0.325988	0.404482	0.422251
0.087	0.33156	0.40749	0.407399
0.09	0.331068	0.415786	0.424589
0.093	0.349472	0.415341	0.426329
0.096	0.365773	0.417076	0.427909
0.099	0.359639	0.430809	0.439468
0.102	0.352689	0.422307	0.425617
0.105	0.370692	0.437114	0.421891
0.108	0.370838	0.423637	0.427799
0.111	0.378163	0.425616	0.438466
0.114	0.383181	0.422282	0.4417
0.117	0.37273	0.427968	0.454647
0.12	0.397292	0.428105	0.439306
0.123	0.390081	0.454205	0.445704
0.126	0.395457	0.452743	0.459076
0.129	0.419886	0.456822	0.455786
0.132	0.407096	0.46054	0.461905
0.135	0.403133	0.448373	0.460483
0.138	0.405519	0.452386	0.458621
0.141	0.422452	0.472057	0.477168
0.144	0.407328	0.459969	0.460266
0.147	0.419401	0.462236	0.477876
0.15	0.418943	0.477471	0.463138
0.153	0.413955	0.47031	0.456605
0.156	0.416874	0.473777	0.483556
0.159	0.410722	0.459533	0.490386
0.162	0.423222	0.474377	0.474611
0.165	0.426269	0.467004	0.472762
0.168	0.425961	0.468869	0.477085
0.171	0.425623	0.481516	0.476634
0.174	0.426621	0.482047	0.472661
0.177	0.422867	0.468039	0.484916
0.18	0.424333	0.476127	0.482634
0.183	0.423213	0.476279	0.488065
0.186	0.430533	0.487344	0.493813
0.189	0.420657	0.481457	0.488615
0.192	0.444689	0.48473	0.493124
0.195	0.437202	0.481918	0.488999
0.198	0.442593	0.486263	0.480894
0.201	0.426368	0.482911	0.484021
0.204	0.430491	0.473487	0.488387
0.207	0.432494	0.482124	0.489299
0.21	0.431272	0.480393	0.479196
0.213	0.431106	0.485615	0.483887
0.216	0.429675	0.477712	0.492445
0.219	0.428999	0.480157	0.480331
0.222	0.427299	0.487017	0.486844
0.225	0.4408	0.487441	0.477292
0.228	0.440298	0.495964	0.492845
0.231	0.431553	0.486154	0.484653
0.234	0.447068	0.483369	0.483363
0.237	0.425001	0.475922	0.471689
0.24	0.444423	0.500521	0.494912
0.243	0.441214	0.481438	0.485047
0.246	0.436601	0.48532	0.484639
0.249	0.449525	0.48709	0.491212
0.252	0.440667	0.488437	0.478421
0.255	0.425677	0.486056	0.487207
0.258	0.430393	0.493426	0.474419
0.261	0.434904	0.480787	0.484082
0.264	0.433701	0.48243	0.490716
0.267	0.424886	0.488065	0.486979
0.27	0.429735	0.480246	0.479782
0.273	0.423555	0.471192	0.498617
0.276	0.436202	0.491792	0.49173
0.279	0.422516	0.479565	0.488558
0.282	0.431598	0.489494	0.476402
0.285	0.428525	0.473449	0.482416
0.288	0.420907	0.48511	0.482028
0.291	0.418144	0.481163	0.480447
0.294	0.422939	0.473554	0.478305
0.297	0.430334	0.476026	0.480847
0.3	0.439478	0.486139	0.483595
0.303	0.44374	0.487498	0.490046
0.306	0.420888	0.479566	0.47975
0.309	0.432647	0.483612	0.478327
0.312	0.435082	0.492902	0.490438
0.315	0.430521	0.491501	0.484738
0.318	0.424971	0.473355	0.473375
0.321	0.428496	0.489247	0.477577
0.324	0.418689	0.495639	0.476884
0.327	0.424044	0.493267	0.48408
0.33	0.42453	0.474403	0.479832
0.333	0.426669	0.466392	0.480301
0.336	0.43433	0.478793	0.485219
0.339	0.417663	0.489217	0.473277
0.342	0.421371	0.482099	0.484893
0.345	0.424984	0.476235	0.481136
0.348	0.41599	0.474769	0.493682
0.351	0.43076	0.475506	0.482523
0.354	0.426028	0.481668	0.499697
0.357	0.425851	0.484592	0.486863
0.36	0.428975	0.4731	0.476068
0.363	0.413158	0.477159	0.484792
0.366	0.419675	0.48264	0.487351
0.369	0.410624	0.479669	0.486527
0.372	0.425268	0.481721	0.477823
0.375	0.422676	0.488543	0.481504
0.378	0.432687	0.471906	0.48094
0.381	0.419182	0.463097	0.483468
0.384	0.432108	0.485029	0.479169
0.387	0.429367	0.484714	0.474272
0.39	0.421618	0.475999	0.480693
0.393	0.429716	0.478995	0.465555
0.396	0.424125	0.478337	0.475601
0.399	0.429227	0.475552	0.46316
0.402	0.41829	0.478142	0.474242
0.405	0.429738	0.482712	0.484777
0.408	0.425968	0.480829	0.488014
0.411	0.410005	0.478202	0.470803
0.414	0.429067	0.479727	0.47276
0.417	0.420352	0.466521	0.48409
0.42	0.415842	0.480242	0.475398
0.423	0.416739	0.475875	0.460634
0.426	0.419113	0.483046	0.494666
0.429	0.419834	0.476816	0.475264
0.432	0.412933	0.478973	0.487475
0.435	0.411527	0.482146	0.476824
0.438	0.413264	0.473395	0.479662
0.441	0.428691	0.472661	0.476867
0.444	0.412246	0.478668	0.473776
0.447	0.419651	0.482314	0.483019
0.45	0.414174	0.469322	0.48105
0.453	0.416389	0.475055	0.487211
0.456	0.410667	0.473537	0.475537
0.459	0.414231	0.476681	0.485565
0.462	0.420847	0.480623	0.477951
0.465	0.419393	0.481094	0.47264
0.468	0.414611	0.475254	0.477403
0.471	0.422688	0.478718	0.482072
0.474	0.411232	0.472886	0.473616
0.477	0.419529	0.486429	0.474152
0.48	0.432347	0.464945	0.481103
0.483	0.408322	0.470098	0.482584
0.486	0.414746	0.475764	0.475919
0.489	0.41528	0.473377	0.47546
0.492	0.422951	0.477953	0.480154
0.495	0.418519	0.477951	0.471263
0.498	0.4122	0.469179	0.469794
0.501	0.404027	0.468871	0.473184
0.504	0.415971	0.470676	0.474263
0.507	0.407218	0.484823	0.483587
0.51	0.41717	0.485974	0.471708
0.513	0.410294	0.479189	0.457759
0.516	0.421678	0.47004	0.472992
0.519	0.408716	0.479324	0.478544
0.522	0.398518	0.472245	0.471656
0.525	0.402117	0.464527	0.477137
0.528	0.407086	0.462407	0.472314
0.531	0.404775	0.47484	0.47678
0.534	0.40786	0.478827	0.473677
0.537	0.40991	0.475555	0.469276
0.54	0.407262	0.475032	0.470565
0.543	0.403532	0.471342	0.477963
0.546	0.405991	0.475882	0.466771
0.549	0.411566	0.470701	0.472559
0.552	0.411603	0.461894	0.473398
0.555	0.405796	0.475687	0.4805
0.558	0.40562	0.468839	0.471262
0.561	0.412568	0.485579	0.480926
0.564	0.409458	0.469537	0.480296
0.567	0.403203	0.475448	0.471707
0.57	0.400354	0.468483	0.463969
0.573	0.408381	0.472568	0.469842
0.576	0.392117	0.466983	0.469901
0.579	0.408127	0.464276	0.473432
0.582	0.401494	0.466321	0.46831
0.585	0.402999	0.461003	0.473406
0.588	0.392799	0.467864	0.469009
0.591	0.407798	0.475307	0.465996
0.594	0.41011	0.464351	0.468981
0.597	0.401747	0.469195	0.468788
0.6	0.393023	0.468649	0.473226
0.603	0.389549	0.476736	0.47739
0.606	0.394547	0.457724	0.463215
0.609	0.3852	0.477177	0.482679
0.612	0.400048	0.457639	0.470019
0.615	0.397286	0.462766	0.477126
0.618	0.397499	0.469639	0.469842
0.621	0.396397	0.468456	0.461966
0.624	0.40703	0.480747	0.467813
0.627	0.399338	0.463581	0.465513
0.63	0.401752	0.468429	0.48086
0.633	0.398703	0.479498	0.464304
0.636	0.402919	0.462639	0.45867
0.639	0.400995	0.458096	0.477737
0.642	0.403548	0.459723	0.473167
0.645	0.387074	0.458953	0.467792
0.648	0.399367	0.477667	0.469889
0.651	0.396103	0.473524	0.468062
0.654	0.390797	0.469011	0.468646
0.657	0.405514	0.456864	0.47384
0.66	0.401295	0.473115	0.477919
0.663	0.405978	0.477814	0.466982
0.666	0.403173	0.459774	0.464472
0.669	0.394213	0.468983	0.483263
0.672	0.400406	0.460037	0.462344
0.675	0.398452	0.455976	0.47702
0.678	0.398448	0.466842	0.464451
0.681	0.384546	0.464513	0.473969
0.684	0.403407	0.477451	0.473707
0.687	0.397511	0.45351	0.471242
0.69	0.401597	0.457918	0.469457
0.693	0.39479	0.477012	0.468833
0.696	0.393142	0.459962	0.466213
0.699	0.395193	0.455586	0.464551
0.702	0.401178	0.459241	0.467828
0.705	0.389228	0.470753	0.477697
0.708	0.397158	0.46424	0.474514
0.711	0.395148	0.458347	0.463509
0.714	0.395705	0.465149	0.474477
0.717	0.399817	0.460813	0.45374
0.72	0.396305	0.463914	0.461113
0.723	0.394908	0.464315	0.468897
0.726	0.386348	0.465934	0.46227
0.729	0.391901	0.457316	0.480452
0.732	0.394524	0.457029	0.463561
0.735	0.3972	0.463292	0.468406
0.738	0.391906	0.461497	0.467192
0.741	0.389586	0.468751	0.469384
0.744	0.387512	0.473939	0.465312
0.747	0.391685	0.462485	0.467878
0.75	0.38721	0.457939	0.459611
0.753	0.386839	0.470428	0.460645
0.756	0.396713	0.449735	0.451026
0.759	0.387445	0.474323	0.465217
0.762	0.396922	0.457587	0.458114
0.765	0.385398	0.464954	0.45382
0.768	0.394909	0.460681	0.465242
0.771	0.390645	0.460848	0.46362
0.774	0.390267	0.461204	0.475819
0.777	0.394254	0.454924	0.46995
0.78	0.382419	0.457499	0.467287
0.783	0.379475	0.462011	0.46447
0.786	0.403285	0.471833	0.463352
0.789	0.391475	0.448594	0.468131
0.792	0.385772	0.46875	0.461606
0.795	0.374003	0.462484	0.466205
0.798	0.399799	0.466215	0.472185
0.801	0.397667	0.455126	0.455367
0.804	0.395116	0.4623	0.464506
0.807	0.375615	0.457966	0.469551
0.81	0.385913	0.473418	0.464809
0.813	0.387973	0.461347	0.453172
0.816	0.396991	0.45336	0.463456
0.819	0.383862	0.460756	0.464097
0.822	0.383106	0.466045	0.460456
0.825	0.393734	0.453451	0.460103
0.828	0.382208	0.453088	0.46223
0.831	0.395584	0.459896	0.455854
0.834	0.386329	0.472678	0.466235
0.837	0.38395	0.461667	0.454924
0.84	0.388064	0.460305	0.470463
0.843	0.389759	0.457074	0.458666
0.846	0.388413	0.466857	0.460144
0.849	0.38043	0.456219	0.463234
0.852	0.38729	0.462642	0.453401
0.855	0.384958	0.461112	0.460536
0.858	0.376867	0.472021	0.473851
0.861	0.39216	0.462103	0.47011
0.864	0.382317	0.463345	0.455751
0.867	0.384827	0.451589	0.464959
0.87	0.385458	0.462761	0.453556
0.873	0.39619	0.461183	0.474418
0.876	0.388385	0.453127	0.463387
0.879	0.378026	0.45325	0.466607
0.882	0.384066	0.466392	0.472473
0.885	0.398237	0.452318	0.464787
0.888	0.392975	0.454935	0.454279
0.891	0.387219	0.468476	0.456909
0.894	0.388943	0.447438	0.464904
0.897	0.38139	0.469423	0.45726
0.9	0.38404	0.458227	0.466038
0.903	0.389492	0.470111	0.455381
0.906	0.38794	0.443754	0.464132
0.909	0.373892	0.447621	0.45973
0.912	0.387487	0.446501	0.456948
0.915	0.386576	0.4605	0.454825
0.918	0.385918	0.46447	0.458836
0.921	0.374963	0.455717	0.467226
0.924	0.379862	0.463654	0.460287
0.927	0.401431	0.450844	0.459811
0.93	0.370171	0.463332	0.461924
0.933	0.388382	0.457542	0.456417
0.936	0.392399	0.453196	0.451913
0.939	0.383551	0.444271	0.467421
0.942	0.387336	0.459467	0.451602
0.945	0.383149	0.458062	0.465514
0.948	0.3785	0.450136	0.468388
0.951	0.3801	0.442662	0.460465
0.954	0.37815	0.455289	0.465139
0.957	0.374882	0.461738	0.448938
0.96	0.361124	0.448033	0.451951
0.963	0.38329	0.465214	0.457423
0.966	0.38083	0.461339	0.455024
0.969	0.395171	0.447493	0.465268
0.972	0.382513	0.455531	0.468151
0.975	0.38684	0.440415	0.445711
0.978	0.383284	0.475766	0.448694
0.981	0.366849	0.453869	0.45714
0.984	0.385018	0.449705	0.463701
0.987	0.384256	0.455209	0.457364
0.99	0.362278	0.453244	0.47126
0.993	0.373208	0.438006	0.463396
0.996	0.375563	0.445912	0.45856
0.999	0.386398	0.445473	0.467046
1.002	0.376721	0.468034	0.457357
1.005	0.389795	0.451227	0.464951
1.008	0.374488	0.44744	0.467905
1.011	0.389607	0.452335	0.464056
1.014	0.372117	0.459496	0.465493
1.017	0.378632	0.458055	0.451206
1.02	0.380641	0.453464	0.44864
1.023	0.373696	0.462308	0.460512
1.026	0.380751	0.464193	0.471538
1.029	0.37347	0.458609	0.460041
1.032	0.375059	0.464968	0.460274
1.035	0.379886	0.449848	0.463388
1.038	0.376519	0.457296	0.452767
1.041	0.374162	0.463107	0.462528
1.044	0.396156	0.451932	0.459177
1.047	0.377294	0.450686	0.456086
1.05	0.367851	0.447193	0.455155
1.053	0.36941	0.448222	0.4515
1.056	0.375985	0.444109	0.449752
1.059	0.374999	0.450127	0.462404
1.062	0.385211	0.464851	0.456513
1.065	0.380909	0.44426	0.466458
1.068	0.37141	0.442212	0.457197
1.071	0.379612	0.448503	0.451567
1.074	0.376439	0.471013	0.457272
1.077	0.367153	0.447051	0.462566
1.08	0.375923	0.448696	0.455681
1.083	0.371656	0.453714	0.447818
1.086	0.362485	0.456108	0.454585
1.089	0.374187	0.447283	0.461005
1.092	0.354072	0.451105	0.451197
1.095	0.375895	0.450786	0.455454
1.098	0.375968	0.447043	0.453559
1.101	0.378518	0.451801	0.451965
1.104	0.379386	0.445207	0.443455
1.107	0.373857	0.448954	0.455719
1.11	0.375416	0.454604	0.451875
1.113	0.3742	0.456775	0.449737
1.116	0.348879	0.440803	0.445885
1.119	0.371287	0.453689	0.443515
1.122	0.375003	0.449708	0.452001
1.125	0.384284	0.44631	0.458049
1.128	0.373693	0.442091	0.44694
1.131	0.360879	0.437578	0.453003
1.134	0.365977	0.454745	0.446676
1.137	0.380923	0.448714	0.44842
1.14	0.373502	0.451115	0.475329
1.143	0.36953	0.46048	0.455363
1.146	0.372697	0.441989	0.455094
1.149	0.368758	0.445086	0.445619
1.152	0.372939	0.436441	0.441205
1.155	0.367812	0.453311	0.442162
1.158	0.362791	0.455269	0.444158
1.161	0.35917	0.458641	0.431517
1.164	0.359477	0.436484	0.460576
1.167	0.367848	0.443936	0.447635
1.17	0.367753	0.439942	0.451824
1.173	0.377216	0.442661	0.466938
1.176	0.3744	0.442083	0.44831
1.179	0.372441	0.449683	0.459331
1.182	0.362925	0.447861	0.445756
1.185	0.374548	0.447906	0.435551
1.188	0.372513	0.443498	0.44694
1.191	0.352819	0.444311	0.457183
1.194	0.372037	0.44225	0.450568
1.197	0.366277	0.453633	0.445347
1.2	0.353787	0.462305	0.447638
1.203	0.367059	0.454591	0.456787
1.206	0.373308	0.448303	0.452563
1.209	0.371217	0.461582	0.443946
1.212	0.373199	0.452492	0.441476
1.215	0.364185	0.465954	0.455229
1.218	0.368906	0.447188	0.448585
1.221	0.372039	0.452121	0.445907
1.224	0.36301	0.453901	0.440523
1.227	0.370062	0.443807	0.446344
1.23	0.368915	0.431391	0.451501
1.233	0.356103	0.441747	0.444594
1.236	0.362351	0.433113	0.43126
1.239	0.366421	0.442338	0.451344
1.242	0.371746	0.463835	0.452377
1.245	0.365196	0.44728	0.450209
1.248	0.373586	0.445268	0.44289
1.251	0.362347	0.449063	0.443754
1.254	0.364954	0.451032	0.43794
1.257	0.364397	0.435329	0.44164
1.26	0.362528	0.441561	0.447733
1.263	0.360305	0.45511	0.436864
1.266	0.358782	0.441985	0.46046
1.269	0.368571	0.434484	0.441789
1.272	0.355605	0.440095	0.451013
1.275	0.356523	0.431511	0.436699
1.278	0.381867	0.438725	0.446743
1.281	0.353008	0.447268	0.447892
1.284	0.378377	0.452097	0.444747
1.287	0.358679	0.428206	0.448482
1.29	0.35853	0.453722	0.457471
1.293	0.375326	0.436648	0.455483
1.296	0.359665	0.436062	0.439899
1.299	0.37442	0.42885	0.443604
1.302	0.367335	0.444282	0.436189
1.305	0.3659	0.437312	0.452977
1.308	0.351222	0.440067	0.446907
1.311	0.352046	0.434836	0.435696
1.314	0.362443	0.451123	0.436343
1.317	0.356258	0.442963	0.450631
1.32	0.367137	0.446276	0.442852
1.323	0.360307	0.460243	0.456201
1.326	0.364962	0.444828	0.449504
1.329	0.361877	0.446456	0.441967
1.332	0.361565	0.444617	0.452795
1.335	0.357026	0.442532	0.44864
1.338	0.37269	0.442047	0.443673
1.341	0.354933	0.44262	0.429658
1.344	0.361955	0.450645	0.459907
1.347	0.358172	0.442562	0.458197
1.35	0.367844	0.427346	0.457778
1.353	0.347079	0.450068	0.440882
1.356	0.364191	0.450176	0.448607
1.359	0.36478	0.430716	0.454777
1.362	0.362679	0.435454	0.450326
1.365	0.364911	0.454153	0.438382
1.368	0.35447	0.440235	0.447964
1.371	0.371708	0.447764	0.444088
1.374	0.352208	0.440686	0.42709
1.377	0.360092	0.436969	0.44699
1.38	0.358859	0.44509	0.446551
1.383	0.357387	0.437769	0.44705
1.386	0.365855	0.451664	0.439123
1.389	0.359401	0.445921	0.441572
1.392	0.357363	0.461002	0.450104
1.395	0.354565	0.439544	0.450912
1.398	0.364679	0.436292	0.43569
1.401	0.368524	0.439644	0.444354
1.404	0.355354	0.437462	0.448403
1.407	0.371129	0.439782	0.429166
1.41	0.347187	0.429278	0.449359
1.413	0.355565	0.444794	0.440852
1.416	0.3514	0.435378	0.451872
1.419	0.355655	0.442806	0.432288
1.422	0.354028	0.444217	0.451732
1.425	0.368862	0.433635	0.436606
1.428	0.357438	0.436118	0.448616
1.431	0.359863	0.446611	0.447602
1.434	0.357789	0.433831	0.44274
1.437	0.374316	0.426351	0.423863
1.44	0.351215	0.432958	0.430014
1.443	0.344617	0.46772	0.440972
1.446	0.355103	0.438281	0.436637
1.449	0.350966	0.448932	0.443662
1.452	0.350341	0.441884	0.440788
1.455	0.349617	0.442455	0.447815
1.458	0.361941	0.432542	0.447142
1.461	0.36583	0.447728	0.44093
1.464	0.354294	0.458751	0.448433
1.467	0.358261	0.445604	0.433617
1.47	0.365979	0.447274	0.443404
1.473	0.353306	0.442972	0.439996
1.476	0.353777	0.434833	0.440521
1.479	0.347965	0.429297	0.437792
1.482	0.342285	0.435564	0.424935
1.485	0.355287	0.42406	0.438699
1.488	0.354576	0.441821	0.441811
1.491	0.355265	0.443125	0.452684
1.494	0.354624	0.429123	0.450808
1.497	0.350899	0.457097	0.437158
1.5	0.354189	0.45526	0.449151
1.503	0.36127	0.434557	0.454827
1.506	0.352045	0.442572	0.434671
1.509	0.362522	0.440147	0.454207
1.512	0.344609	0.428772	0.439128
1.515	0.358136	0.446209	0.447617
1.518	0.341579	0.443092	0.438899
1.521	0.353277	0.438727	0.447092
1.524	0.363744	0.446285	0.432151
1.527	0.345242	0.436228	0.424509
1.53	0.354977	0.437275	0.433431
1.533	0.356714	0.43786	0.437144
1.536	0.354784	0.433998	0.440492
1.539	0.355425	0.452302	0.447446
1.542	0.334982	0.435505	0.430121
1.545	0.351667	0.430898	0.440144
1.548	0.357626	0.428448	0.439326
1.551	0.367631	0.439027	0.444248
1.554	0.352716	0.440158	0.424413
1.557	0.350427	0.446151	0.433464
1.56	0.343514	0.443693	0.435855
1.563	0.361687	0.444036	0.441282
1.566	0.363802	0.437176	0.446404
1.569	0.344828	0.446819	0.452513
1.572	0.346718	0.436369	0.449289
1.575	0.353895	0.436935	0.453113
1.578	0.353155	0.450632	0.430087
1.581	0.357555	0.441223	0.461119
1.584	0.355638	0.445061	0.440235
1.587	0.340574	0.429183	0.433731
1.59	0.350224	0.430468	0.434508
1.593	0.343486	0.43831	0.445147
1.596	0.354652	0.446867	0.439607
1.599	0.355642	0.443546	0.440768
1.602	0.352902	0.436809	0.450446
1.605	0.350403	0.428269	0.441769
1.608	0.337753	0.441873	0.43166
1.611	0.344475	0.439738	0.45564
1.614	0.353956	0.443206	0.43656
1.617	0.349034	0.423904	0.43126
1.62	0.348994	0.428987	0.440208
1.623	0.358895	0.445935	0.427692
1.626	0.34749	0.44173	0.434177
1.629	0.342139	0.437043	0.42921
1.632	0.359021	0.445596	0.440409
1.635	0.354791	0.419596	0.437222
1.638	0.362538	0.440899	0.447163
1.641	0.342213	0.436604	0.435075
1.644	0.337997	0.426957	0.435547
1.647	0.345243	0.432613	0.437694
1.65	0.358963	0.439689	0.434071
1.653	0.347557	0.430705	0.43802
1.656	0.349559	0.440528	0.446881
1.659	0.357588	0.429155	0.435825
1.662	0.353018	0.442345	0.437035
1.665	0.34485	0.439731	0.435873
1.668	0.343391	0.437696	0.426685
1.671	0.345913	0.426839	0.43453
1.674	0.351595	0.428573	0.441907
1.677	0.357852	0.431337	0.44376
1.68	0.349816	0.427301	0.434463
1.683	0.355935	0.438931	0.422827
1.686	0.342389	0.437116	0.425276
1.689	0.349477	0.444047	0.432903
1.692	0.360687	0.430686	0.438657
1.695	0.355232	0.448491	0.432848
1.698	0.354868	0.431517	0.441434
1.701	0.348321	0.424616	0.424326
1.704	0.336518	0.441247	0.444569
1.707	0.338619	0.434671	0.435979
1.71	0.339115	0.439941	0.42446
1.713	0.342437	0.430229	0.440074
1.716	0.341855	0.447616	0.443574
1.719	0.337321	0.438802	0.422843
1.722	0.329849	0.431338	0.432158
1.725	0.352183	0.428563	0.430882
1.728	0.353361	0.434032	0.429198
1.731	0.35337	0.422414	0.431142
1.734	0.36007	0.424373	0.430076
1.737	0.348812	0.435632	0.423094
1.74	0.351408	0.437802	0.434133
1.743	0.348058	0.413318	0.444864
1.746	0.353598	0.43412	0.431762
1.749	0.337203	0.43751	0.427563
1.752	0.356146	0.455215	0.425234
1.755	0.339572	0.439124	0.437246
1.758	0.347966	0.43952	0.444511
1.761	0.345313	0.430992	0.4342
1.764	0.342664	0.443047	0.425207
1.767	0.344439	0.427269	0.448928
1.77	0.336912	0.435382	0.435883
1.773	0.347576	0.432615	0.434084
1.776	0.345987	0.431381	0.427279
1.779	0.353596	0.423146	0.419979
1.782	0.324209	0.420966	0.441014
1.785	0.330283	0.425688	0.424952
1.788	0.344837	0.430358	0.433231
1.791	0.358147	0.415737	0.438967
1.794	0.332137	0.436016	0.431075
1.797	0.344195	0.424197	0.434678
1.8	0.33904	0.438164	0.438024
1.803	0.341407	0.417129	0.431107
1.806	0.342573	0.421421	0.410611
1.809	0.349258	0.433296	0.420063
1.812	0.342404	0.444823	0.436324
1.815	0.333621	0.442084	0.424399
1.818	0.337879	0.443453	0.437275
1.821	0.335899	0.431347	0.44359
1.824	0.326446	0.43595	0.40502
1.827	0.333404	0.435394	0.424578
1.83	0.341278	0.448438	0.439217
1.833	0.339439	0.436311	0.435703
1.836	0.334112	0.425532	0.423109
1.839	0.346537	0.416594	0.438049
1.842	0.345105	0.425252	0.41713
1.845	0.337375	0.420723	0.414295
1.848	0.348176	0.413571	0.433931
1.851	0.341105	0.43077	0.428388
1.854	0.350131	0.430067	0.425986
1.857	0.337551	0.416709	0.425292
1.86	0.335528	0.441338	0.422618
1.863	0.336435	0.427969	0.434543
1.866	0.338033	0.424725	0.434666
1.869	0.342056	0.431761	0.438836
1.872	0.349443	0.414671	0.431953
1.875	0.347262	0.416699	0.433142
1.878	0.329728	0.432385	0.430747
1.881	0.335365	0.428344	0.443467
1.884	0.336176	0.439427	0.440315
1.887	0.360672	0.432384	0.426723
1.89	0.335584	0.414443	0.431342
1.893	0.339764	0.435165	0.42029
1.896	0.330513	0.429665	0.431205
1.899	0.341354	0.434309	0.42629
1.902	0.352214	0.434086	0.425749
1.905	0.330997	0.42609	0.432304
1.908	0.344032	0.44024	0.421638
1.911	0.325315	0.428434	0.42968
1.914	0.317844	0.442228	0.422015
1.917	0.327284	0.421232	0.435848
1.92	0.350629	0.428004	0.414869
1.923	0.341181	0.4065	0.423845
1.926	0.324549	0.432602	0.41057
1.929	0.345301	0.449533	0.421584
1.932	0.333565	0.423022	0.423033
1.935	0.34134	0.428675	0.425991
1.938	0.339074	0.426867	0.420808
1.941	0.3264	0.424239	0.422879
1.944	0.340251	0.421643	0.428955
1.947	0.34197	0.417041	0.431644
1.95	0.331637	0.423846	0.432548
1.953	0.343907	0.422775	0.43579
1.956	0.331147	0.4134	0.426444
1.959	0.355154	0.41221	0.437687
1.962	0.356951	0.414915	0.431248
1.965	0.334822	0.429602	0.418913
1.968	0.33914	0.41663	0.437723
1.971	0.347581	0.430275	0.422783
1.974	0.334521	0.419233	0.438997
1.977	0.343685	0.418838	0.411598
1.98	0.336567	0.417737	0.433807
1.983	0.334509	0.43072	0.429376
1.986	0.348594	0.431669	0.424488
1.989	0.339325	0.429132	0.427023
1.992	0.337894	0.435328	0.428406
1.995	0.326038	0.419669	0.415333
1.998	0.343745	0.424797	0.432273
2.001	0.337957	0.413745	0.433531
2.004	0.332224	0.430616	0.438012
2.007	0.330863	0.437575	0.444035
2.01	0.351026	0.426934	0.426934
2.013	0.323941	0.42287	0.431187
2.016	0.355546	0.427148	0.42633
2.019	0.320826	0.427209	0.418172
2.022	0.322436	0.419516	0.432752
2.025	0.324972	0.439662	0.428315
2.028	0.330328	0.417167	0.42917
2.031	0.339746	0.417765	0.437372
2.034	0.342461	0.419965	0.423749
2.037	0.338351	0.423591	0.425216
2.04	0.325141	0.41648	0.415446
2.043	0.344446	0.423571	0.418403
2.046	0.337734	0.434742	0.418663
2.049	0.34724	0.413265	0.429537
2.052	0.334236	0.435403	0.427917
2.055	0.323496	0.420285	0.423218
2.058	0.330145	0.429389	0.424528
2.061	0.322756	0.423824	0.414537
2.064	0.332791	0.425564	0.416186
2.067	0.328878	0.414338	0.425695
2.07	0.337175	0.434484	0.426794
2.073	0.329472	0.421076	0.418125
2.076	0.324055	0.433784	0.415557
2.079	0.330268	0.42717	0.421972
2.082	0.332721	0.417072	0.424175
2.085	0.352213	0.42453	0.434282
2.088	0.334885	0.429815	0.423971
2.091	0.333993	0.410487	0.423734
2.094	0.316924	0.420322	0.408034
2.097	0.319225	0.412778	0.428852
2.1	0.342898	0.422886	0.414493
2.103	0.337329	0.426428	0.419868
2.106	0.332034	0.421511	0.442889
2.109	0.322028	0.419827	0.433388
2.112	0.333025	0.422785	0.440709
2.115	0.340069	0.420329	0.435524
2.118	0.335524	0.417388	0.420914
2.121	0.323619	0.418062	0.432983
2.124	0.340965	0.429502	0.43147
2.127	0.324196	0.426755	0.411687
2.13	0.327494	0.419967	0.429602
2.133	0.336443	0.407009	0.424749
2.136	0.31225	0.429301	0.424102
2.139	0.311126	0.431467	0.424226
2.142	0.323504	0.418151	0.435846
2.145	0.331466	0.427125	0.412875
2.148	0.318809	0.425372	0.429018
2.151	0.321426	0.415902	0.415117
2.154	0.334397	0.418504	0.427207
2.157	0.318369	0.428798	0.408569
2.16	0.327921	0.419732	0.417284
2.163	0.34147	0.420431	0.425942
2.166	0.319857	0.421731	0.418333
2.169	0.316972	0.412825	0.430721
2.172	0.334049	0.411741	0.437636
2.175	0.322329	0.411145	0.407494
2.178	0.33725	0.422202	0.407187
2.181	0.331145	0.415367	0.416557
2.184	0.330164	0.428029	0.407706
2.187	0.330134	0.425753	0.402136
2.19	0.317691	0.431721	0.422361
2.193	0.336592	0.426693	0.417222
2.196	0.334214	0.429049	0.423757
2.199	0.334713	0.427302	0.421826
2.202	0.326084	0.421136	0.414216
2.205	0.326091	0.409839	0.425894
2.208	0.327637	0.429406	0.422983
2.211	0.32352	0.418074	0.439759
2.214	0.316996	0.418664	0.413506
2.217	0.327698	0.421259	0.426276
2.22	0.326004	0.409562	0.423568
2.223	0.334696	0.430071	0.422175
2.226	0.338803	0.43231	0.416388
2.229	0.331063	0.420096	0.425006
2.232	0.341685	0.414769	0.417355
2.235	0.331271	0.432293	0.414345
2.238	0.331838	0.415464	0.418932
2.241	0.335705	0.423708	0.429
2.244	0.31804	0.423972	0.439919
2.247	0.330165	0.410357	0.428286
2.25	0.313877	0.419464	0.417912
2.253	0.338191	0.429694	0.430312
2.256	0.336526	0.421213	0.418528
2.259	0.335915	0.417903	0.411078
2.262	0.330903	0.438623	0.422793
2.265	0.336741	0.408358	0.430877
2.268	0.310755	0.423318	0.419247
2.271	0.329594	0.408514	0.408166
2.274	0.330901	0.415074	0.426654
2.277	0.328872	0.411551	0.409977
2.28	0.310315	0.433764	0.437663
2.283	0.318804	0.419793	0.424358
2.286	0.322274	0.407116	0.399479
2.289	0.329425	0.411081	0.417449
2.292	0.312071	0.419606	0.433096
2.295	0.335855	0.422921	0.418929
2.298	0.326832	0.414334	0.429112
2.301	0.312073	0.40981	0.415594
2.304	0.320485	0.414778	0.4131
2.307	0.319881	0.394868	0.426686
2.31	0.340269	0.414904	0.421617
2.313	0.321326	0.412264	0.430554
2.316	0.337109	0.433494	0.419593
2.319	0.327154	0.427602	0.422786
2.322	0.326277	0.393626	0.41592
2.325	0.326947	0.432079	0.433468
2.328	0.331564	0.422928	0.425845
2.331	0.322461	0.425473	0.425726
2.334	0.318267	0.399471	0.416032
2.337	0.330999	0.416182	0.414347
2.34	0.322449	0.430986	0.418575
2.343	0.326344	0.407366	0.419355
2.346	0.322397	0.433915	0.422868
2.349	0.32075	0.442285	0.407548
2.352	0.322566	0.420231	0.419007
2.355	0.318818	0.432344	0.433773
2.358	0.333418	0.405739	0.429412
2.361	0.332785	0.410763	0.410267
2.364	0.334263	0.410248	0.427069
2.367	0.330146	0.411427	0.426903
2.37	0.328453	0.430621	0.421771
2.373	0.339336	0.421324	0.429399
2.376	0.321748	0.406385	0.409212
2.379	0.335155	0.405813	0.42567
2.382	0.320081	0.417753	0.421244
2.385	0.316771	0.404447	0.42489
2.388	0.327525	0.416509	0.419017
2.391	0.330737	0.418402	0.416524
2.394	0.33329	0.409138	0.412137
2.397	0.326855	0.412598	0.42206
2.4	0.330835	0.411823	0.427576
2.403	0.321762	0.431703	0.421015
2.406	0.330939	0.423793	0.420752
2.409	0.328043	0.405928	0.431584
2.412	0.326526	0.423827	0.416886
2.415	0.32036	0.407109	0.431044
2.418	0.337806	0.41821	0.41533
2.421	0.332591	0.413841	0.417268
2.424	0.327646	0.418222	0.441741
2.427	0.328899	0.411043	0.41351
2.43	0.332404	0.435373	0.425538
2.433	0.306381	0.410952	0.411307
2.436	0.338893	0.419439	0.419871
2.439	0.357629	0.421662	0.431355
2.442	0.32884	0.419902	0.425626
2.445	0.320039	0.40772	0.419591
2.448	0.322312	0.420526	0.435801
2.451	0.332989	0.409808	0.417728
2.454	0.314947	0.410596	0.417837
2.457	0.330517	0.410661	0.422902
2.46	0.324278	0.418953	0.412745
2.463	0.324323	0.422879	0.41827
2.466	0.329523	0.4192	0.419815
2.469	0.320238	0.428742	0.407367
2.472	0.307857	0.456358	0.411141
2.475	0.326075	0.433436	0.417307
2.478	0.329305	0.397972	0.418896
2.481	0.316716	0.40167	0.418803
2.484	0.326996	0.422815	0.41351
2.487	0.316384	0.419877	0.427901
2.49	0.33186	0.398154	0.421701
2.493	0.342141	0.418933	0.426417
2.496	0.305375	0.413071	0.422559
2.499	0.312625	0.419555	0.424627
2.502	0.328584	0.439976	0.402346
2.505	0.333413	0.409119	0.403208
2.508	0.329648	0.402698	0.429182
2.511	0.324291	0.405595	0.420669
2.514	0.329055	0.426411	0.404705
2.517	0.326073	0.430156	0.399517
2.52	0.321182	0.412802	0.418427
2.523	0.31027	0.406696	0.425329
2.526	0.319053	0.413437	0.421725
2.529	0.314003	0.39809	0.40188
2.532	0.326899	0.421409	0.420628
2.535	0.336198	0.414714	0.402876
2.538	0.323287	0.415276	0.408272
2.541	0.3374	0.406596	0.423893
2.544	0.31822	0.424376	0.406333
2.547	0.338534	0.418283	0.394401
2.55	0.30913	0.404708	0.425189
2.553	0.316514	0.41035	0.401358
2.556	0.319669	0.410288	0.427524
2.559	0.310182	0.405024	0.414365
2.562	0.315246	0.418659	0.413662
2.565	0.325677	0.427695	0.426042
2.568	0.305669	0.425687	0.426071
2.571	0.323671	0.417955	0.412123
2.574	0.305254	0.42025	0.413478
2.577	0.33255	0.409799	0.416523
2.58	0.310009	0.409154	0.400223
2.583	0.330934	0.412285	0.420654
2.586	0.320057	0.411436	0.40912
2.589	0.313955	0.412836	0.427854
2.592	0.320473	0.407979	0.412722
2.595	0.310789	0.411848	0.41467
2.598	0.330948	0.420072	0.420152
2.601	0.309699	0.416112	0.401681
2.604	0.309708	0.415932	0.407797
2.607	0.31827	0.431285	0.424632
2.61	0.311456	0.419074	0.39464
2.613	0.321233	0.401243	0.414469
2.616	0.326221	0.39352	0.404685
2.619	0.329623	0.409438	0.414023
2.622	0.323621	0.428961	0.424881
2.625	0.321545	0.401026	0.397184
2.628	0.322115	0.414292	0.432056
2.631	0.311819	0.403516	0.416594
2.634	0.319649	0.40796	0.396728
2.637	0.329409	0.421309	0.410288
2.64	0.319992	0.402587	0.413943
2.643	0.33734	0.401844	0.417162
2.646	0.319991	0.406838	0.430537
2.649	0.323987	0.387346	0.404324
2.652	0.323053	0.436212	0.427253
2.655	0.328731	0.411344	0.409899
2.658	0.322709	0.422259	0.409162
2.661	0.322915	0.403926	0.403163
2.664	0.322031	0.413055	0.41439
2.667	0.336947	0.397646	0.419318
2.67	0.327746	0.412496	0.441676
2.673	0.301665	0.402296	0.397595
2.676	0.315381	0.403488	0.40843
2.679	0.314074	0.405713	0.418301
2.682	0.297004	0.406171	0.409403
2.685	0.311553	0.404698	0.408304
2.688	0.323995	0.409818	0.407024
2.691	0.322201	0.400167	0.412345
2.694	0.327336	0.396834	0.419908
2.697	0.311201	0.414447	0.409892
2.7	0.324753	0.410251	0.42715
2.703	0.313755	0.403778	0.430752
2.706	0.30329	0.409407	0.401518
2.709	0.321961	0.412683	0.414358
2.712	0.309711	0.404132	0.405988
2.715	0.322518	0.411401	0.434619
2.718	0.311464	0.410088	0.417405
2.721	0.314923	0.411179	0.417028
2.724	0.301144	0.410896	0.395853
2.727	0.315974	0.415962	0.408535
2.73	0.314107	0.403985	0.413789
2.733	0.305695	0.40844	0.420583
2.736	0.315889	0.394975	0.411602
2.739	0.316363	0.409907	0.400841
2.742	0.30626	0.410221	0.405133
2.745	0.312223	0.40469	0.398448
2.748	0.310275	0.42489	0.408142
2.751	0.317642	0.422857	0.399472
2.754	0.312958	0.400865	0.421561
2.757	0.311593	0.395697	0.413607
2.76	0.311988	0.415464	0.431868
2.763	0.303312	0.395582	0.411338
2.766	0.318354	0.39139	0.420322
2.769	0.306683	0.435965	0.415829
2.772	0.319965	0.410299	0.406352
2.775	0.29795	0.407947	0.413181
2.778	0.306313	0.394318	0.41705
2.781	0.301254	0.411634	0.405851
2.784	0.312019	0.399972	0.408201
2.787	0.30747	0.423929	0.418395
2.79	0.301835	0.407838	0.414874
2.793	0.303041	0.404939	0.407553
2.796	0.317851	0.411657	0.420725
2.799	0.31009	0.394059	0.418
2.802	0.321948	0.399793	0.400209
2.805	0.297684	0.410414	0.422323
2.808	0.312442	0.390879	0.407208
2.811	0.319155	0.407255	0.418263
2.814	0.295183	0.417897	0.395875
2.817	0.3111	0.404681	0.410957
2.82	0.316542	0.391801	0.408814
2.823	0.30859	0.401633	0.416643
2.826	0.326442	0.408707	0.412756
2.829	0.311482	0.400664	0.40627
2.832	0.302175	0.39711	0.413004
2.835	0.309602	0.421755	0.410521
2.838	0.311893	0.416486	0.422843
2.841	0.315067	0.402733	0.427593
2.844	0.309653	0.397914	0.409071
2.847	0.302807	0.39996	0.409674
2.85	0.294012	0.431404	0.410602
2.853	0.316558	0.396604	0.417917
2.856	0.314931	0.421744	0.414425
2.859	0.313185	0.407293	0.401685
2.862	0.311728	0.411211	0.424816
2.865	0.319099	0.397354	0.400785
2.868	0.312208	0.428322	0.397586
2.871	0.305383	0.421858	0.402511
2.874	0.330122	0.425659	0.399874
2.877	0.30067	0.416017	0.404732
2.88	0.312973	0.425179	0.408878
2.883	0.333534	0.400812	0.406091
2.886	0.315689	0.395173	0.407991
2.889	0.316057	0.408162	0.395119
2.892	0.302153	0.390104	0.40146
2.895	0.316514	0.409244	0.42205
2.898	0.289077	0.407095	0.404222
2.901	0.309502	0.43112	0.404439
2.904	0.30616	0.404163	0.397097
2.907	0.304921	0.392919	0.417903
2.91	0.314492	0.401343	0.421562
2.913	0.316081	0.407688	0.407536
2.916	0.309956	0.391797	0.401714
2.919	0.319756	0.398822	0.404322
2.922	0.325021	0.419824	0.408003
2.925	0.293575	0.41097	0.403385
2.928	0.312255	0.411973	0.387318
2.931	0.308278	0.388542	0.416894
2.934	0.302993	0.39647	0.399623
2.937	0.309528	0.390375	0.383648
2.94	0.301463	0.413814	0.409979
2.943	0.311157	0.402976	0.407116
2.946	0.303023	0.412137	0.40293
2.949	0.313452	0.398995	0.38987
2.952	0.30276	0.405329	0.385271
2.955	0.31086	0.387512	0.397634
2.958	0.296982	0.40294	0.397479
2.961	0.304927	0.398148	0.403117
2.964	0.310582	0.402008	0.403042
2.967	0.301169	0.393029	0.402862
2.97	0.313511	0.412405	0.405961
2.973	0.306022	0.414993	0.393589
2.976	0.322561	0.403613	0.410224
2.979	0.317722	0.402552	0.405183
2.982	0.301226	0.386346	0.401436
2.985	0.31047	0.401585	0.407142
2.988	0.312727	0.415077	0.41648
2.991	0.325666	0.413618	0.424435
2.994	0.286495	0.417907	0.432776
2.997	0.293234	0.400119	0.400976
3	0.316571	0.418921	0.411926
3.003	0.311745	0.397344	0.412017
3.006	0.28018	0.404594	0.3953
3.009	0.293806	0.402625	0.412968
3.012	0.307078	0.410263	0.406705
3.015	0.316074	0.398475	0.419813
3.018	0.299117	0.391076	0.4114
3.021	0.309854	0.392285	0.411072
3.024	0.305377	0.406403	0.405517
3.027	0.316575	0.397479	0.409485
3.03	0.307617	0.409677	0.40676
3.033	0.305538	0.406431	0.397971
3.036	0.290995	0.398848	0.404858
3.039	0.316487	0.425083	0.401992
3.042	0.324521	0.389187	0.408119
3.045	0.303227	0.382374	0.4217
3.048	0.297052	0.384696	0.387217
3.051	0.322938	0.393175	0.383491
3.054	0.312022	0.399368	0.397516
3.057	0.302685	0.411952	0.409546
3.06	0.312461	0.390921	0.384909
3.063	0.303946	0.423846	0.385766
3.066	0.318323	0.401878	0.406693
3.069	0.312496	0.422461	0.390129
3.072	0.307736	0.413551	0.386338
3.075	0.305708	0.393733	0.3884
3.078	0.293874	0.396579	0.403008
3.081	0.300814	0.392767	0.413673
3.084	0.302995	0.389479	0.427116
3.087	0.304597	0.384291	0.399519
3.09	0.309504	0.38636	0.392948
3.093	0.303876	0.384717	0.412113
3.096	0.296945	0.393627	0.394817
3.099	0.307798	0.394564	0.397556
3.102	0.293487	0.409878	0.403666
3.105	0.298846	0.398233	0.400316
3.108	0.311347	0.393087	0.398116
3.111	0.301812	0.393262	0.404622
3.114	0.309467	0.391807	0.411991
3.117	0.293673	0.396747	0.401894
3.12	0.312095	0.385254	0.421249
3.123	0.315917	0.399947	0.388261
3.126	0.306596	0.397601	0.418513
3.129	0.307032	0.384497	0.399529
3.132	0.287301	0.406088	0.410967
3.135	0.299624	0.388484	0.405861
3.138	0.310893	0.396043	0.394346
3.141	0.275257	0.38791	0.393021
3.144	0.302834	0.391494	0.417093
3.147	0.300269	0.413053	0.390598
3.15	0.297828	0.408906	0.398525
3.153	0.30265	0.391654	0.397589
3.156	0.315747	0.383171	0.393481
3.159	0.308022	0.400932	0.412366
3.162	0.315418	0.392319	0.394446
3.165	0.286916	0.411957	0.395824
3.168	0.304229	0.398077	0.412431
3.171	0.296517	0.389841	0.410745
3.174	0.315938	0.383183	0.391656
3.177	0.285866	0.392543	0.386387
3.18	0.296185	0.403717	0.430507
3.183	0.297967	0.4081	0.398439
3.186	0.294062	0.402386	0.404401
3.189	0.299265	0.397234	0.379237
3.192	0.310942	0.389185	0.410304
3.195	0.311667	0.390122	0.394371
3.198	0.3069	0.407158	0.402312
3.201	0.308432	0.403168	0.401572
3.204	0.287878	0.408191	0.409791
3.207	0.303346	0.399724	0.385732
3.21	0.312049	0.408713	0.395714
3.213	0.304166	0.399168	0.394545
3.216	0.305213	0.410188	0.389746
3.219	0.290915	0.39748	0.388993
3.222	0.289172	0.402353	0.393427
3.225	0.296553	0.389736	0.412628
3.228	0.292916	0.41577	0.371389
3.231	0.315759	0.401646	0.396477
3.234	0.303861	0.403645	0.399321
3.237	0.310381	0.395304	0.411788
3.24	0.31681	0.37788	0.395731
3.243	0.31043	0.403651	0.401371
3.246	0.310308	0.374067	0.408902
3.249	0.293117	0.390576	0.387444
3.252	0.311098	0.400146	0.401861
3.255	0.313374	0.405816	0.398356
3.258	0.303859	0.380448	0.40404
3.261	0.299528	0.410268	0.399417
3.264	0.296045	0.398453	0.394733
3.267	0.299617	0.395153	0.404728
3.27	0.291687	0.404573	0.399712
3.273	0.294301	0.371806	0.395537
3.276	0.311439	0.401179	0.378372
3.279	0.314117	0.396361	0.396305
3.282	0.303966	0.39151	0.398421
3.285	0.296717	0.387014	0.407814
3.288	0.299908	0.388554	0.392268
3.291	0.275276	0.41035	0.376787
3.294	0.30966	0.38465	0.385549
3.297	0.300294	0.392979	0.380069
3.3	0.306979	0.378609	0.393539
3.303	0.303768	0.402376	0.395942
3.306	0.301204	0.403688	0.404142
3.309	0.310018	0.385088	0.408201
3.312	0.297911	0.386913	0.389775
3.315	0.306929	0.391109	0.372778
3.318	0.292791	0.384059	0.394655
3.321	0.301717	0.390619	0.375653
3.324	0.296613	0.40092	0.399627
3.327	0.307219	0.39009	0.387147
3.33	0.304848	0.387364	0.387878
3.333	0.299293	0.392786	0.406878
3.336	0.290342	0.413025	0.384855
3.339	0.302268	0.405455	0.397557
3.342	0.30509	0.392153	0.411082
3.345	0.310755	0.372923	0.399246
3.348	0.296783	0.400879	0.403672
3.351	0.308033	0.390083	0.398661
3.354	0.295388	0.409347	0.396212
3.357	0.315154	0.400752	0.390008
3.36	0.297637	0.39295	0.396779
3.363	0.307819	0.411886	0.406603
3.366	0.296187	0.398612	0.405765
3.369	0.305974	0.403471	0.390799
3.372	0.307436	0.40351	0.399532
3.375	0.299751	0.414249	0.391803
3.378	0.322263	0.383495	0.392835
3.381	0.314737	0.37875	0.389576
3.384	0.297281	0.381562	0.410113
3.387	0.302015	0.387954	0.417869
3.39	0.3025	0.392645	0.384107
3.393	0.294146	0.388841	0.396678
3.396	0.304865	0.401875	0.394274
3.399	0.308751	0.39141	0.408158
3.402	0.311816	0.389635	0.391868
3.405	0.316795	0.397956	0.394849
3.408	0.298821	0.379954	0.381135
3.411	0.307405	0.413091	0.395754
3.414	0.29083	0.411578	0.390653
3.417	0.294263	0.38462	0.396547
3.42	0.319051	0.394035	0.393753
3.423	0.314023	0.399976	0.39102
3.426	0.304629	0.393724	0.397365
3.429	0.310161	0.393012	0.419011
3.432	0.28841	0.434526	0.391021
3.435	0.299835	0.39497	0.396322
3.438	0.294744	0.389979	0.392986
3.441	0.302208	0.410811	0.396682
3.444	0.296263	0.397694	0.404607
3.447	0.30944	0.38974	0.402747
3.45	0.304901	0.406477	0.407033
3.453	0.323821	0.412778	0.39462
3.456	0.29872	0.376496	0.401058
3.459	0.304006	0.391969	0.397112
3.462	0.312661	0.415995	0.391876
3.465	0.291843	0.369386	0.394196
3.468	0.3008	0.397821	0.411805
3.471	0.296565	0.385316	0.412627
3.474	0.307782	0.395574	0.40231
3.477	0.30473	0.401052	0.387829
3.48	0.305607	0.386124	0.388711
3.483	0.289471	0.412104	0.39263
3.486	0.28627	0.408132	0.382445
3.489	0.305529	0.385682	0.405554
3.492	0.294806	0.403762	0.403876
3.495	0.30017	0.403421	0.394257
3.498	0.292927	0.39689	0.383949
3.501	0.296422	0.401487	0.403094
3.504	0.291516	0.414273	0.403867
3.507	0.307704	0.428466	0.401129
3.51	0.314634	0.390156	0.394766
3.513	0.317196	0.379709	0.397088
3.516	0.305849	0.403406	0.371628
3.519	0.30964	0.397239	0.395914
3.522	0.277894	0.391618	0.377022
3.525	0.309132	0.388626	0.394136
3.528	0.274925	0.388904	0.399156
3.531	0.307536	0.385925	0.381503
3.534	0.290146	0.380406	0.393502
3.537	0.302202	0.391484	0.3914
3.54	0.290078	0.386395	0.421554
3.543	0.299118	0.401493	0.394808
3.546	0.291422	0.39969	0.397342
3.549	0.287326	0.404509	0.373331
3.552	0.31283	0.379071	0.408158
3.555	0.326511	0.389701	0.38488
3.558	0.303345	0.376423	0.403629
3.561	0.280356	0.389691	0.408131
3.564	0.301532	0.395501	0.397819
3.567	0.301997	0.392547	0.408918
3.57	0.311388	0.400291	0.38243
3.573	0.315713	0.400985	0.409391
3.576	0.302796	0.4011	0.401185
3.579	0.307173	0.37933	0.392102
3.582	0.303259	0.384446	0.392305
3.585	0.308991	0.397089	0.404941
3.588	0.307026	0.389117	0.408975
3.591	0.29119	0.38737	0.40835
3.594	0.296312	0.402921	0.403956
3.597	0.292683	0.398928	0.396541
3.6	0.303066	0.394478	0.39848
3.603	0.291466	0.402064	0.363122
3.606	0.305395	0.392535	0.390213
3.609	0.280269	0.384291	0.364907
3.612	0.298112	0.384838	0.381034
3.615	0.301173	0.414023	0.389566
3.618	0.302793	0.381492	0.422007
3.621	0.296919	0.38649	0.415822
3.624	0.300986	0.383787	0.371275
3.627	0.281864	0.38071	0.3938
3.63	0.295959	0.388454	0.393506
3.633	0.282546	0.394989	0.379676
3.636	0.29482	0.375355	0.382875
3.639	0.279617	0.391914	0.385362
3.642	0.288888	0.357653	0.389586
3.645	0.287414	0.392549	0.384601
3.648	0.291333	0.401662	0.411965
3.651	0.316083	0.400286	0.399954
3.654	0.302202	0.372166	0.391498
3.657	0.291391	0.411051	0.396754
3.66	0.283259	0.39606	0.386715
3.663	0.302261	0.375312	0.407377
3.666	0.282342	0.384695	0.402055
3.669	0.295828	0.381936	0.394648
3.672	0.281537	0.393064	0.3914
3.675	0.293707	0.375349	0.403981
3.678	0.30538	0.381089	0.391178
3.681	0.302696	0.398529	0.378564
3.684	0.27604	0.376306	0.400205
3.687	0.298495	0.384505	0.395562
3.69	0.297928	0.399504	0.392261
3.693	0.284033	0.39018	0.399197
3.696	0.293098	0.410765	0.399556
3.699	0.279489	0.390394	0.399775
3.702	0.313677	0.391143	0.378597
3.705	0.301281	0.386542	0.389551
3.708	0.30591	0.39279	0.383906
3.711	0.289844	0.385313	0.415714
3.714	0.308885	0.386139	0.400854
3.717	0.297245	0.386924	0.388996
3.72	0.283694	0.379854	0.40411
3.723	0.285778	0.388091	0.394817
3.726	0.290406	0.386067	0.397165
3.729	0.306052	0.380088	0.397878
3.732	0.300416	0.371138	0.390156
3.735	0.295538	0.401156	0.391308
3.738	0.289897	0.413886	0.391432
3.741	0.27726	0.3794	0.397276
3.744	0.271031	0.413494	0.381521
3.747	0.279414	0.402219	0.391687
3.75	0.295926	0.393098	0.379005
3.753	0.311707	0.375256	0.3734
3.756	0.275369	0.390188	0.40131
3.759	0.289323	0.396489	0.373214
3.762	0.295009	0.391845	0.37194
3.765	0.276124	0.392547	0.404548
3.768	0.272687	0.400203	0.380705
3.771	0.302791	0.416683	0.392012
3.774	0.287815	0.380795	0.386818
3.777	0.279837	0.39337	0.389256
3.78	0.280222	0.397792	0.375675
3.783	0.294785	0.372514	0.392783
3.786	0.306874	0.377358	0.379981
3.789	0.278236	0.408421	0.408282
3.792	0.329399	0.381638	0.404004
3.795	0.306675	0.369739	0.385021
3.798	0.281475	0.406151	0.385358
3.801	0.303232	0.399581	0.375767
3.804	0.294518	0.402814	0.372496
3.807	0.292426	0.396117	0.411801
3.81	0.293013	0.390758	0.405347
3.813	0.303538	0.39455	0.394192
3.816	0.29934	0.37741	0.405316
3.819	0.306478	0.371546	0.401917
3.822	0.299872	0.3862	0.378975
3.825	0.30725	0.383271	0.386916
3.828	0.294985	0.409825	0.367472
3.831	0.311988	0.385164	0.394293
3.834	0.288827	0.38314	0.371642
3.837	0.283657	0.382002	0.40583
3.84	0.284071	0.39688	0.387765
3.843	0.28439	0.377202	0.381486
3.846	0.286638	0.395926	0.378211
3.849	0.29557	0.37997	0.422414
3.852	0.29937	0.396022	0.369761
3.855	0.293889	0.380939	0.377452
3.858	0.286377	0.385182	0.399662
3.861	0.299363	0.41143	0.398961
3.864	0.287675	0.390945	0.395878
3.867	0.291811	0.392202	0.396622
3.87	0.280226	0.387186	0.393363
3.873	0.300506	0.398784	0.406496
3.876	0.302768	0.385022	0.385861
3.879	0.283452	0.374895	0.377661
3.882	0.288119	0.377305	0.37151
3.885	0.272524	0.395827	0.37464
3.888	0.307499	0.398026	0.388227
3.891	0.300033	0.40238	0.383694
3.894	0.289647	0.365926	0.368276
3.897	0.313738	0.368087	0.377845
3.9	0.287172	0.387101	0.383318
3.903	0.282077	0.393083	0.381627
3.906	0.301941	0.371225	0.383398
3.909	0.279176	0.381849	0.379776
3.912	0.271384	0.383291	0.372087
3.915	0.283062	0.369852	0.374501
3.918	0.297904	0.379845	0.379215
3.921	0.274249	0.380334	0.366783
3.924	0.286837	0.398819	0.380446
3.927	0.274362	0.394821	0.380497
3.93	0.298052	0.357475	0.390131
3.933	0.27357	0.364454	0.397106
3.936	0.287872	0.401951	0.3959
3.939	0.289051	0.374239	0.381155
3.942	0.295493	0.374711	0.39844
3.945	0.309121	0.388788	0.369659
3.948	0.286295	0.375731	0.36647
3.951	0.277077	0.386597	0.401324
3.954	0.283844	0.374537	0.367934
3.957	0.26358	0.391644	0.359094
3.96	0.279008	0.373834	0.371463
3.963	0.269191	0.348732	0.365451
3.966	0.297112	0.379625	0.364527
3.969	0.28892	0.386577	0.388333
3.972	0.273478	0.360715	0.383852
3.975	0.273847	0.379587	0.395635
3.978	0.26165	0.391352	0.378723
3.981	0.272921	0.373335	0.390489
3.984	0.278254	0.392462	0.386585
3.987	0.289319	0.366067	0.390039
3.99	0.291152	0.38268	0.369631
3.993	0.279131	0.39171	0.387775
3.996	0.293061	0.371962	0.37966
3.999	0.284013	0.356015	0.395662
4.002	0.309127	0.398664	0.409234
4.005	0.276245	0.381173	0.389993
4.008	0.281045	0.380437	0.358345
4.011	0.298769	0.371741	0.394224
4.014	0.269984	0.39146	0.404529
4.017	0.278041	0.355181	0.358327
4.02	0.27986	0.377937	0.413132
4.023	0.285827	0.36533	0.336192
4.026	0.29219	0.387722	0.385818
4.029	0.283654	0.366167	0.373698
4.032	0.271284	0.384168	0.385987
4.035	0.281924	0.375901	0.391076
4.038	0.280468	0.375965	0.391785
4.041	0.268355	0.375695	0.385317
4.044	0.273189	0.369366	0.386759
4.047	0.301448	0.367156	0.391186
4.05	0.289781	0.372831	0.396181
4.053	0.264591	0.38914	0.378525
4.056	0.280749	0.390456	0.384623
4.059	0.298009	0.371315	0.367374
4.062	0.298829	0.368445	0.372596
4.065	0.29444	0.38167	0.374024
4.068	0.277604	0.388503	0.356583
4.071	0.283928	0.373251	0.347633
4.074	0.291569	0.373924	0.376428
4.077	0.298491	0.383062	0.383622
4.08	0.291708	0.37072	0.364317
4.083	0.273447	0.373274	0.382631
4.086	0.280273	0.363908	0.38322
4.089	0.273642	0.388485	0.373421
4.092	0.260668	0.394072	0.371562
4.095	0.28024	0.387354	0.393187
4.098	0.274694	0.389153	0.377897
4.101	0.282348	0.374804	0.380256
4.104	0.291751	0.371376	0.377023
4.107	0.269483	0.371048	0.410208
4.11	0.282043	0.38522	0.375528
4.113	0.285328	0.373731	0.383309
4.116	0.295657	0.391213	0.391842
4.119	0.280274	0.367102	0.407739
4.122	0.278367	0.375377	0.369275
4.125	0.301971	0.400795	0.376903
4.128	0.30037	0.378064	0.354101
4.131	0.28334	0.394513	0.381451
4.134	0.285914	0.381356	0.377131
4.137	0.277598	0.396419	0.382971
4.14	0.258204	0.371586	0.381245
4.143	0.272762	0.38209	0.391102
4.146	0.300981	0.396455	0.364264
4.149	0.270412	0.37564	0.398378
4.152	0.293868	0.362167	0.380224
4.155	0.288555	0.375941	0.381765
4.158	0.291474	0.365218	0.42139
4.161	0.287309	0.386668	0.393205
4.164	0.282698	0.395606	0.386912
4.167	0.282897	0.374783	0.387472
4.17	0.276829	0.380024	0.392837
4.173	0.28095	0.38744	0.385662
4.176	0.26933	0.395109	0.368619
4.179	0.273261	0.386152	0.373771
4.182	0.285719	0.372294	0.382688
4.185	0.283678	0.381985	0.37835
4.188	0.287095	0.398808	0.392391
4.191	0.283022	0.375159	0.385123
4.194	0.284218	0.399849	0.398924
4.197	0.289899	0.384221	0.38547
4.2	0.290112	0.361199	0.402523
4.203	0.277618	0.39274	0.361252
4.206	0.2797	0.392189	0.385902
4.209	0.2758	0.404315	0.369649
4.212	0.288871	0.389818	0.376938
4.215	0.278701	0.390913	0.382954
4.218	0.301924	0.381519	0.394114
4.221	0.290877	0.40056	0.408223
4.224	0.264537	0.376651	0.361093
4.227	0.291848	0.385497	0.361175
4.23	0.27031	0.379132	0.385183
4.233	0.300485	0.386547	0.398716
4.236	0.276019	0.399976	0.402365
4.239	0.274854	0.371274	0.37852
4.242	0.298936	0.371592	0.383347
4.245	0.285894	0.370826	0.392181
4.248	0.266154	0.367575	0.381298
4.251	0.28546	0.357696	0.395299
4.254	0.282664	0.378452	0.383571
4.257	0.274602	0.385566	0.383479
4.26	0.269805	0.391106	0.392766
4.263	0.28803	0.35113	0.371707
4.266	0.281053	0.411948	0.386337
4.269	0.289699	0.403052	0.397645
4.272	0.300566	0.380477	0.396741
4.275	0.278705	0.375013	0.393077
4.278	0.276091	0.375142	0.378747
4.281	0.278965	0.36351	0.379206
4.284	0.295536	0.367437	0.372581
4.287	0.286452	0.374425	0.382619
4.29	0.284297	0.376622	0.380115
4.293	0.292038	0.381412	0.365181
4.296	0.290691	0.379256	0.37457
4.299	0.25652	0.392567	0.363723
4.302	0.283301	0.394943	0.37402
4.305	0.286268	0.391075	0.378665
4.308	0.277099	0.36881	0.374586
4.311	0.276636	0.376037	0.386761
4.314	0.290138	0.381424	0.389862
4.317	0.272986	0.370219	0.387503
4.32	0.289126	0.369703	0.382402
4.323	0.266799	0.37307	0.369564
4.326	0.273432	0.364398	0.37703
4.329	0.290003	0.358464	0.365336
4.332	0.279604	0.378209	0.37515
4.335	0.26769	0.401487	0.374867
4.338	0.287309	0.372316	0.389026
4.341	0.284465	0.389206	0.371647
4.344	0.261273	0.36791	0.387522
4.347	0.298471	0.386118	0.381156
4.35	0.273879	0.359086	0.373586
4.353	0.256178	0.372862	0.368494
4.356	0.292413	0.387999	0.388811
4.359	0.277025	0.391449	0.362184
4.362	0.274877	0.373881	0.371993
4.365	0.264958	0.374083	0.355929
4.368	0.274637	0.348171	0.382606
4.371	0.272784	0.332568	0.352313
4.374	0.268166	0.341155	0.391367
4.377	0.28252	0.389886	0.397939
4.38	0.277843	0.360636	0.378013
4.383	0.278424	0.358327	0.365915
4.386	0.286634	0.38122	0.363642
4.389	0.266288	0.351469	0.360756
4.392	0.281861	0.371122	0.383088
4.395	0.269446	0.396896	0.382982
4.398	0.273275	0.375841	0.388926
4.401	0.271766	0.364413	0.381569
4.404	0.290027	0.374595	0.399754
4.407	0.290594	0.393654	0.380158
4.41	0.27265	0.368856	0.368115
4.413	0.292656	0.392321	0.372036
4.416	0.274535	0.374831	0.38142
4.419	0.270977	0.365622	0.393564
4.422	0.268699	0.353725	0.370724
4.425	0.276714	0.379098	0.378359
4.428	0.286798	0.369077	0.377864
4.431	0.278941	0.349058	0.387963
4.434	0.278825	0.400693	0.407183
4.437	0.287282	0.372757	0.369291
4.44	0.278381	0.393403	0.393689
4.443	0.277479	0.370111	0.369099
4.446	0.275694	0.362615	0.375364
4.449	0.275641	0.396786	0.371098
4.452	0.298597	0.36745	0.383421
4.455	0.272636	0.377605	0.360578
4.458	0.287504	0.362304	0.37015
4.461	0.278796	0.394844	0.380718
4.464	0.280964	0.382085	0.390425
4.467	0.277749	0.361908	0.38426
4.47	0.289272	0.387775	0.384667
4.473	0.269138	0.371141	0.372049
4.476	0.256799	0.386841	0.383251
4.479	0.283325	0.381696	0.357804
4.482	0.27901	0.382754	0.390043
4.485	0.290202	0.394324	0.373265
4.488	0.254196	0.369775	0.408939
4.491	0.29872	0.388484	0.335656
4.494	0.283139	0.377086	0.366862
4.497	0.263275	0.387282	0.386267
4.5	0.274332	0.377753	0.397994
4.503	0.264838	0.373425	0.387744
4.506	0.269173	0.375194	0.381574
4.509	0.277622	0.378854	0.380944
4.512	0.281938	0.363923	0.3781
4.515	0.287668	0.400768	0.385751
4.518	0.299392	0.393212	0.359582
4.521	0.279656	0.38869	0.366386
4.524	0.270391	0.37581	0.385073
4.527	0.267359	0.359141	0.369417
4.53	0.277555	0.390872	0.376063
4.533	0.281944	0.39971	0.382919
4.536	0.275244	0.370271	0.388284
4.539	0.275764	0.373382	0.392792
4.542	0.280158	0.361175	0.386991
4.545	0.286755	0.385542	0.384882
4.548	0.280524	0.390213	0.373177
4.551	0.26832	0.359658	0.36164
4.554	0.28034	0.394083	0.383861
4.557	0.300696	0.384859	0.394316
4.56	0.280807	0.3813	0.380283
4.563	0.29081	0.375937	0.381896
4.566	0.267845	0.362754	0.407217
4.569	0.276743	0.393938	0.384856
4.572	0.271957	0.372342	0.369885
4.575	0.268906	0.391654	0.375664
4.578	0.288515	0.3681	0.390368
4.581	0.271511	0.342283	0.385722
4.584	0.281256	0.346544	0.36025
4.587	0.27692	0.355306	0.358311
4.59	0.283459	0.383019	0.365973
4.593	0.272639	0.377065	0.368407
4.596	0.273126	0.370188	0.379243
4.599	0.28832	0.355956	0.389593
4.602	0.297652	0.371434	0.366877
4.605	0.25632	0.360842	0.369521
4.608	0.3002	0.380517	0.387682
4.611	0.283099	0.363659	0.372706
4.614	0.271313	0.384576	0.360984
4.617	0.282102	0.37008	0.371011
4.62	0.305144	0.386956	0.377313
4.623	0.267656	0.359267	0.358865
4.626	0.295438	0.360665	0.357303
4.629	0.288291	0.3882	0.361572
4.632	0.276284	0.345192	0.383161
4.635	0.268721	0.379706	0.386647
4.638	0.292423	0.402168	0.34816
4.641	0.266429	0.364052	0.347735
4.644	0.275062	0.393045	0.370775
4.647	0.272307	0.366762	0.3589
4.65	0.259186	0.359562	0.356094
4.653	0.262925	0.382226	0.379294
4.656	0.275887	0.364845	0.344654
4.659	0.270069	0.352451	0.392122
4.662	0.278717	0.34807	0.391634
4.665	0.285483	0.364943	0.366681
4.668	0.289988	0.365919	0.380804
4.671	0.285257	0.367821	0.356858
4.674	0.277381	0.356743	0.369787
4.677	0.273274	0.366223	0.348447
4.68	0.259087	0.386551	0.363278
4.683	0.28295	0.391034	0.388828
4.686	0.304742	0.351823	0.36948
4.689	0.278104	0.368686	0.351102
4.692	0.266125	0.387274	0.365435
4.695	0.256436	0.372157	0.383559
4.698	0.280641	0.370253	0.372523
4.701	0.279848	0.364602	0.381336
4.704	0.269556	0.361105	0.334277
4.707	0.279161	0.342683	0.376249
4.71	0.273893	0.375609	0.355528
4.713	0.266194	0.374605	0.370415
4.716	0.288802	0.354062	0.383417
4.719	0.26394	0.360588	0.381209
4.722	0.234626	0.362601	0.366951
4.725	0.257418	0.378651	0.368653
4.728	0.243616	0.378209	0.35323
4.731	0.274691	0.370331	0.360216
4.734	0.280968	0.379144	0.38827
4.737	0.270861	0.373553	0.387726
4.74	0.269617	0.367239	0.380924
4.743	0.276179	0.413473	0.374275
4.746	0.271836	0.363573	0.370182
4.749	0.263572	0.360156	0.375437
4.752	0.273755	0.396501	0.371206
4.755	0.265596	0.376853	0.35599
4.758	0.268335	0.388804	0.388819
4.761	0.294756	0.348779	0.385906
4.764	0.268732	0.380591	0.373747
4.767	0.264536	0.362026	0.384464
4.77	0.287152	0.374333	0.386978
4.773	0.264471	0.373869	0.368958
4.776	0.271213	0.364856	0.347565
4.779	0.272367	0.361984	0.366367
4.782	0.253679	0.379609	0.364141
4.785	0.273194	0.401784	0.381261
4.788	0.275908	0.374446	0.374352
4.791	0.27873	0.354969	0.389102
4.794	0.26314	0.368677	0.353641
4.797	0.255456	0.386566	0.346452
4.8	0.267924	0.343428	0.380593
4.803	0.285268	0.365292	0.363162
4.806	0.255036	0.339822	0.391475
4.809	0.273995	0.370982	0.349525
4.812	0.279547	0.371019	0.41229
4.815	0.261939	0.364125	0.372626
4.818	0.273661	0.382923	0.365475
4.821	0.278822	0.366296	0.373827
4.824	0.26653	0.361707	0.373223
4.827	0.278991	0.344514	0.378777
4.83	0.270123	0.377434	0.365973
4.833	0.265151	0.356895	0.358017
4.836	0.260091	0.369057	0.378187
4.839	0.269537	0.356805	0.37143
4.842	0.273152	0.365475	0.367655
4.845	0.257518	0.352471	0.387838
4.848	0.28257	0.389683	0.376423
4.851	0.250664	0.344996	0.361682
4.854	0.274939	0.373108	0.367992
4.857	0.274603	0.378965	0.349392
4.86	0.267124	0.357273	0.386824
4.863	0.276908	0.355099	0.384172
4.866	0.260818	0.383364	0.36571
4.869	0.263176	0.348849	0.373593
4.872	0.275279	0.362839	0.343213
4.875	0.283482	0.342573	0.405093
4.878	0.267431	0.381952	0.382524
4.881	0.279121	0.393193	0.372947
4.884	0.251729	0.359472	0.342923
4.887	0.257668	0.359178	0.359413
4.89	0.268457	0.379644	0.387128
4.893	0.258459	0.368131	0.367116
4.896	0.278917	0.367292	0.373842
4.899	0.278467	0.364853	0.381508
4.902	0.281704	0.385302	0.373514
4.905	0.270967	0.363428	0.389805
4.908	0.27347	0.369678	0.3911
4.911	0.239673	0.379077	0.382657
4.914	0.279765	0.355603	0.373546
4.917	0.266788	0.392616	0.386831
4.92	0.27813	0.360119	0.375578
4.923	0.255265	0.379103	0.369793
4.926	0.269729	0.3541	0.384021
4.929	0.268999	0.374551	0.365762
4.932	0.273321	0.334987	0.375515
4.935	0.27213	0.364349	0.402363
4.938	0.256636	0.376404	0.394092
4.941	0.247352	0.37939	0.354005
4.944	0.281097	0.394111	0.368246
4.947	0.263047	0.350954	0.359314
4.95	0.267888	0.365397	0.361239
4.953	0.27702	0.354904	0.361889
4.956	0.282691	0.361672	0.383514
4.959	0.266036	0.384174	0.363178
4.962	0.270284	0.383207	0.385049
4.965	0.275645	0.355512	0.36529
4.968	0.281999	0.391278	0.372848
4.971	0.290606	0.394966	0.373355
4.974	0.257598	0.352894	0.37511
4.977	0.294881	0.377663	0.375353
4.98	0.262225	0.381001	0.362332
4.983	0.278174	0.37416	0.390121
4.986	0.28277	0.39845	0.3564
4.989	0.250339	0.352319	0.361724
4.992	0.270967	0.376899	0.386331
4.995	0.249077	0.37384	0.378248
4.998	0.273706	0.343243	0.347346
5.001	0.256792	0.36769	0.351957
5.004	0.272764	0.3678	0.362116
5.007	0.272127	0.354908	0.375026
5.01	0.270556	0.36538	0.397458
5.013	0.27906	0.365434	0.360007
5.016	0.238616	0.388739	0.377171
5.019	0.290283	0.374031	0.350881
5.022	0.277205	0.358388	0.399449
5.025	0.270629	0.350909	0.347458
5.028	0.272341	0.369662	0.371466
5.031	0.278887	0.371527	0.367545
5.034	0.27881	0.382928	0.379732
5.037	0.268257	0.367093	0.367259
5.04	0.264272	0.364542	0.384173
5.043	0.261724	0.369707	0.336015
5.046	0.278038	0.368917	0.372615
5.049	0.29531	0.382379	0.368039
5.052	0.278106	0.334151	0.363189
5.055	0.270413	0.343958	0.366733
5.058	0.26358	0.361767	0.359601
5.061	0.276462	0.391566	0.378226
5.064	0.281906	0.359244	0.341797
5.067	0.265298	0.363651	0.375741
5.07	0.279098	0.360294	0.376283
5.073	0.260774	0.398353	0.359498
5.076	0.27607	0.363816	0.364859
5.079	0.265177	0.373664	0.356031
5.082	0.263453	0.382263	0.375347
5.085	0.29012	0.365793	0.348377
5.088	0.255037	0.365011	0.384793
5.091	0.288174	0.349403	0.395325
5.094	0.267224	0.361472	0.374162
5.097	0.256805	0.369611	0.382282
5.1	0.259378	0.351764	0.37039
5.103	0.274218	0.321845	0.341046
5.106	0.253642	0.352526	0.371449
5.109	0.272929	0.367272	0.38098
5.112	0.271947	0.346952	0.360024
5.115	0.252217	0.341251	0.375519
5.118	0.263434	0.366495	0.361191
5.121	0.276366	0.358911	0.363475
5.124	0.269205	0.369344	0.342483
5.127	0.270155	0.375498	0.383768
5.13	0.262275	0.380041	0.372897
5.133	0.271256	0.360018	0.370282
5.136	0.280643	0.372171	0.353006
5.139	0.242454	0.360014	0.350043
5.142	0.274025	0.331051	0.374526
5.145	0.260907	0.341353	0.354523
5.148	0.251924	0.370717	0.339805
5.151	0.27585	0.373765	0.371598
5.154	0.256992	0.370588	0.352917
5.157	0.249549	0.333543	0.365016
5.16	0.249567	0.343938	0.37608
5.163	0.284209	0.349053	0.337254
5.166	0.239148	0.362368	0.35764
5.169	0.278094	0.362523	0.342571
5.172	0.244588	0.32681	0.356739
5.175	0.256173	0.336211	0.347297
5.178	0.263325	0.342831	0.371954
5.181	0.262696	0.3798	0.342538
5.184	0.265213	0.371278	0.331597
5.187	0.257496	0.376501	0.378315
5.19	0.257287	0.374119	0.369437
5.193	0.235641	0.337951	0.34821
5.196	0.25953	0.381032	0.354187
5.199	0.254908	0.336274	0.361805
5.202	0.283832	0.384555	0.351305
5.205	0.255379	0.373561	0.357869
5.208	0.245823	0.359704	0.392877
5.211	0.254546	0.361594	0.360402
5.214	0.260749	0.357604	0.33422
5.217	0.256937	0.348975	0.355886
5.22	0.26937	0.365889	0.353974
5.223	0.232221	0.353995	0.355461
5.226	0.257612	0.360119	0.353856
5.229	0.262881	0.338677	0.330456
5.232	0.242192	0.358719	0.347056
5.235	0.262821	0.390554	0.350958
5.238	0.271542	0.391008	0.365115
5.241	0.27272	0.357576	0.35934
5.244	0.256142	0.349376	0.365853
5.247	0.272687	0.353302	0.366846
5.25	0.272802	0.364156	0.339714
5.253	0.246032	0.352505	0.361673
5.256	0.256065	0.302723	0.349766
5.259	0.254559	0.368463	0.36104
5.262	0.274982	0.34778	0.381834
5.265	0.270154	0.358543	0.373856
5.268	0.245402	0.370697	0.362317
5.271	0.249508	0.360204	0.356785
5.274	0.271092	0.364055	0.379157
5.277	0.266664	0.356177	0.347416
5.28	0.268567	0.352321	0.338612
5.283	0.245052	0.339066	0.358949
5.286	0.262905	0.372776	0.343235
5.289	0.267185	0.317559	0.347537
5.292	0.248575	0.343399	0.379391
5.295	0.267294	0.368407	0.370773
5.298	0.269801	0.387172	0.335813
5.301	0.275831	0.355388	0.354423
5.304	0.259369	0.362674	0.370217
5.307	0.27973	0.356687	0.35642
5.31	0.257284	0.368487	0.364437
5.313	0.257522	0.341081	0.381363
5.316	0.277891	0.382758	0.351464
5.319	0.260642	0.375652	0.375924
5.322	0.259818	0.366233	0.350583
5.325	0.276185	0.366821	0.370329
5.328	0.246792	0.378224	0.347244
5.331	0.269371	0.385645	0.354729
5.334	0.257957	0.365452	0.372092
5.337	0.245153	0.361226	0.352305
5.34	0.262936	0.385376	0.351331
5.343	0.271251	0.355222	0.375114
5.346	0.266189	0.366447	0.377436
5.349	0.259274	0.382067	0.382221
5.352	0.248683	0.35451	0.361395
5.355	0.250973	0.392603	0.366081
5.358	0.276664	0.348113	0.347236
5.361	0.26304	0.350579	0.351473
5.364	0.260116	0.376219	0.377593
5.367	0.256485	0.370397	0.364493
5.37	0.247712	0.347554	0.384058
5.373	0.246216	0.34583	0.380712
5.376	0.252274	0.375639	0.363415
5.379	0.261125	0.360555	0.342492
5.382	0.262279	0.364601	0.384656
5.385	0.272768	0.363437	0.345072
5.388	0.276351	0.378308	0.363476
5.391	0.275269	0.371731	0.35975
5.394	0.258229	0.345521	0.372165
5.397	0.260658	0.358244	0.363666
5.4	0.271736	0.387812	0.36562
5.403	0.250003	0.349883	0.351674
5.406	0.277067	0.329244	0.377756
5.409	0.258522	0.384495	0.374002
5.412	0.267888	0.373759	0.351094
5.415	0.273553	0.361063	0.324424
5.418	0.251622	0.370112	0.350746
5.421	0.268287	0.361443	0.378144
5.424	0.275261	0.355493	0.385411
5.427	0.256454	0.384229	0.380128
5.43	0.249836	0.38579	0.375075
5.433	0.251898	0.363643	0.370786
5.436	0.280781	0.359205	0.383983
5.439	0.277333	0.37911	0.372007
5.442	0.270964	0.355081	0.352039
5.445	0.264682	0.35699	0.370061
5.448	0.246256	0.357462	0.375782
5.451	0.25596	0.349042	0.381638
5.454	0.272607	0.36	0.349027
5.457	0.282211	0.387104	0.342332
5.46	0.272183	0.37691	0.373753
5.463	0.267446	0.365204	0.357787
5.466	0.261871	0.367912	0.384901
5.469	0.287629	0.371649	0.397385
5.472	0.251664	0.34947	0.355486
5.475	0.26957	0.340575	0.353929
5.478	0.26533	0.39919	0.372858
5.481	0.279993	0.400812	0.350302
5.484	0.275295	0.338365	0.375882
5.487	0.275196	0.349052	0.347094
5.49	0.283398	0.372526	0.367768
5.493	0.245002	0.322495	0.350901
5.496	0.286432	0.341119	0.379929
5.499	0.243796	0.382241	0.364625
5.502	0.272417	0.369958	0.349695
5.505	0.261674	0.346983	0.360226
5.508	0.289784	0.393467	0.367926
5.511	0.273351	0.336827	0.34589
5.514	0.265315	0.352414	0.345334
5.517	0.295787	0.36789	0.342187
5.52	0.253011	0.354495	0.379468
5.523	0.249762	0.327368	0.381082
5.526	0.285636	0.351528	0.342741
5.529	0.233758	0.341911	0.355279
5.532	0.245423	0.348885	0.376256
5.535	0.280277	0.343838	0.396474
5.538	0.261028	0.377559	0.34595
5.541	0.273632	0.355817	0.370193
5.544	0.264127	0.33447	0.379685
5.547	0.24593	0.350485	0.35799
5.55	0.247797	0.380313	0.346403
5.553	0.265579	0.357891	0.333123
5.556	0.265679	0.351994	0.368963
5.559	0.242002	0.344252	0.333403
5.562	0.269789	0.36328	0.392173
5.565	0.273817	0.340184	0.393268
5.568	0.246154	0.360039	0.353761
5.571	0.259764	0.345102	0.334798
5.574	0.275044	0.357769	0.357825
5.577	0.261744	0.329066	0.356567
5.58	0.254517	0.343479	0.337659
5.583	0.276138	0.360011	0.352534
5.586	0.262596	0.340145	0.38173
5.589	0.243604	0.362355	0.31454
5.592	0.269109	0.355053	0.365263
5.595	0.269737	0.365798	0.33443
5.598	0.266913	0.339556	0.368712
5.601	0.257018	0.334747	0.329274
5.604	0.257282	0.371566	0.353677
5.607	0.277697	0.369853	0.369492
5.61	0.265903	0.341593	0.339308
5.613	0.257929	0.331043	0.390595
5.616	0.22482	0.379256	0.362077
5.619	0.244526	0.378011	0.345888
5.622	0.247257	0.347616	0.362453
5.625	0.248508	0.365346	0.352842
5.628	0.253231	0.358505	0.354912
5.631	0.243098	0.354186	0.338304
5.634	0.239069	0.348822	0.373137
5.637	0.238338	0.355843	0.372671
5.64	0.291183	0.346287	0.357693
5.643	0.260791	0.343095	0.363624
5.646	0.256933	0.362859	0.369662
5.649	0.254617	0.349629	0.35476
5.652	0.273226	0.384513	0.321612
5.655	0.252054	0.345954	0.363275
5.658	0.271908	0.323151	0.372625
5.661	0.260098	0.334862	0.358651
5.664	0.276849	0.358512	0.385789
5.667	0.268955	0.338013	0.33887
5.67	0.261858	0.374395	0.325332
5.673	0.258201	0.360729	0.331898
5.676	0.246919	0.33471	0.344701
5.679	0.267165	0.345755	0.393281
5.682	0.260307	0.328165	0.359932
5.685	0.255371	0.370367	0.365542
5.688	0.254019	0.361876	0.374748
5.691	0.262227	0.350809	0.352059
5.694	0.263019	0.334184	0.34458
5.697	0.262167	0.357626	0.354359
5.7	0.26433	0.346486	0.346223
5.703	0.264574	0.326137	0.35303
5.706	0.234678	0.367621	0.365861
5.709	0.288985	0.323838	0.378019
5.712	0.268456	0.370539	0.391896
5.715	0.264357	0.370556	0.39712
5.718	0.240207	0.35926	0.379581
5.721	0.242266	0.352321	0.380368
5.724	0.270757	0.336607	0.359858
5.727	0.239689	0.342832	0.351423
5.73	0.277635	0.357226	0.358111
5.733	0.26469	0.333594	0.366148
5.736	0.232223	0.332214	0.37402
5.739	0.249164	0.389695	0.36658
5.742	0.246696	0.347096	0.382486
5.745	0.255006	0.341791	0.345804
5.748	0.291538	0.365622	0.365591
5.751	0.260946	0.361477	0.377636
5.754	0.257491	0.33872	0.364847
5.757	0.264679	0.355728	0.375065
5.76	0.257989	0.353172	0.370372
5.763	0.280816	0.375022	0.356291
5.766	0.255248	0.376074	0.326728
5.769	0.262954	0.377637	0.334118
5.772	0.244085	0.373399	0.331878
5.775	0.263899	0.357273	0.352053
5.778	0.24767	0.382891	0.356302
5.781	0.253052	0.34381	0.370046
5.784	0.26637	0.36071	0.33154
5.787	0.248982	0.341695	0.360794
5.79	0.246091	0.346357	0.359063
5.793	0.262486	0.352058	0.357362
5.796	0.254494	0.368738	0.339523
5.799	0.258598	0.353333	0.378812
5.802	0.259321	0.342635	0.346834
5.805	0.270849	0.331361	0.369229
5.808	0.254945	0.371258	0.357553
5.811	0.236043	0.350095	0.360023
5.814	0.240161	0.368639	0.382571
5.817	0.25958	0.321151	0.373557
5.82	0.247305	0.356255	0.355643
5.823	0.261338	0.346489	0.362086
5.826	0.264735	0.310181	0.372137
5.829	0.264174	0.351772	0.374158
5.832	0.243642	0.303424	0.321279
5.835	0.239959	0.334272	0.354893
5.838	0.256428	0.362338	0.329765
5.841	0.24534	0.358211	0.388389
5.844	0.230218	0.320534	0.370126
5.847	0.238492	0.334519	0.366493
5.85	0.264139	0.325813	0.354991
5.853	0.239837	0.373976	0.362186
5.856	0.244049	0.371482	0.360816
5.859	0.255844	0.333237	0.350211
5.862	0.256748	0.362605	0.346891
5.865	0.237231	0.359689	0.322979
5.868	0.241864	0.34097	0.365628
5.871	0.258531	0.324162	0.34841
5.874	0.231574	0.332142	0.360202
5.877	0.25148	0.364039	0.363518
5.88	0.253385	0.351179	0.351441
5.883	0.240908	0.364411	0.365133
5.886	0.262974	0.360685	0.346399
5.889	0.217695	0.350944	0.350857
5.892	0.250209	0.326314	0.376877
5.895	0.261782	0.34079	0.338454
5.898	0.233375	0.356506	0.351167
5.901	0.277748	0.346871	0.361651
5.904	0.269664	0.333331	0.39129
5.907	0.245969	0.341841	0.33254
5.91	0.249015	0.361925	0.343404
5.913	0.237308	0.354571	0.348311
5.916	0.246935	0.369321	0.351392
5.919	0.253797	0.336248	0.324199
5.922	0.263798	0.374711	0.346876
5.925	0.263459	0.324143	0.332708
5.928	0.251578	0.34959	0.345539
5.931	0.241888	0.379666	0.343246
5.934	0.2599	0.352946	0.334327
5.937	0.260291	0.376284	0.319131
5.94	0.242588	0.340925	0.343307
5.943	0.243331	0.321557	0.330224
5.946	0.268507	0.314864	0.369961
5.949	0.263051	0.331752	0.357311
5.952	0.239955	0.356929	0.345587
5.955	0.204859	0.34713	0.369437
5.958	0.236167	0.36	0.367846
5.961	0.260733	0.361002	0.354683
5.964	0.242461	0.334172	0.354294
5.967	0.264671	0.323349	0.337164
5.97	0.235092	0.357125	0.357757
5.973	0.25617	0.341837	0.35187
5.976	0.227137	0.338896	0.32743
5.979	0.269952	0.35098	0.336837
5.982	0.258352	0.336054	0.339224
5.985	0.23596	0.360754	0.355024
5.988	0.260636	0.316265	0.373868
5.991	0.234919	0.364541	0.355242
5.994	0.240492	0.358338	0.312476
[truncated: 1,507 more rows]
