# Supplementary material for: Binary-FRET reveals transient excited-state structure associated with activity-dependent CaMKII - NR2B binding and adaptation
Source: Nat Commun. 2022 Oct 25;13:6335. doi: 10.1038/s41467-022-33795-8 (PMC9596428; doi:10.1038/s41467-022-33795-8)
Supplement: Supplementary file 3 — Source Data [file 41467_2022_33795_MOESM3_ESM.zip › Nat Comm Source Data Files Excel folder/S5 Excel folder/CaCl2 1mM decay.xls]

## Sheet: CaCl2 1mM decay
	0 min	10 min	150 min
0	0.0217975	0.017295	0.0177462
0.003	0.0214233	0.0179321	0.0201808
0.006	0.02031	0.0202544	0.0203693
0.009	0.0237385	0.0170379	0.018626
0.012	0.0243244	0.0193912	0.01884
0.015	0.0226662	0.0205289	0.0207192
0.018	0.0251926	0.0184358	0.0175696
0.021	0.0237329	0.0195527	0.017527
0.024	0.0270264	0.019222	0.0206189
0.027	0.0257752	0.0217258	0.0211219
0.03	0.0271706	0.0215935	0.0206435
0.033	0.0259191	0.0216742	0.0225446
0.036	0.0309876	0.0227969	0.0225467
0.039	0.0283369	0.0228682	0.0219852
0.042	0.0308174	0.0231869	0.0236344
0.045	0.0326503	0.0258804	0.0235896
0.048	0.036506	0.0267022	0.0246104
0.051	0.0325709	0.0270676	0.0292761
0.054	0.0353322	0.0281193	0.0320633
0.057	0.035077	0.0312778	0.0284692
0.06	0.0402172	0.0340806	0.0269431
0.063	0.0438231	0.038385	0.0331063
0.066	0.045258	0.0400202	0.0303315
0.069	0.0424954	0.0429054	0.0368841
0.072	0.0562527	0.0429111	0.0381575
0.075	0.0548955	0.0443045	0.0376398
0.078	0.0608283	0.0524934	0.0478299
0.081	0.0685074	0.0519352	0.0456564
0.084	0.0662588	0.0561863	0.0486204
0.087	0.0727669	0.0643757	0.0601502
0.09	0.0759708	0.0666378	0.0638687
0.093	0.0885346	0.0682554	0.0656279
0.096	0.09164	0.0758228	0.0693475
0.099	0.102359	0.0818378	0.0711343
0.102	0.107816	0.0901452	0.0820067
0.105	0.117617	0.0970047	0.0928179
0.108	0.127961	0.0983774	0.0933272
0.111	0.133783	0.110247	0.101047
0.114	0.147836	0.126136	0.117139
0.117	0.163213	0.131078	0.122062
0.12	0.1672	0.138287	0.135367
0.123	0.169872	0.151427	0.139448
0.126	0.193813	0.166575	0.155389
0.129	0.202309	0.175988	0.16461
0.132	0.219337	0.193713	0.180266
0.135	0.227099	0.198033	0.184277
0.138	0.235092	0.214171	0.197656
0.141	0.251164	0.220473	0.212167
0.144	0.26457	0.237197	0.227988
0.147	0.284601	0.244313	0.25613
0.15	0.294982	0.264186	0.263923
0.153	0.309173	0.287663	0.281322
0.156	0.327685	0.309654	0.283809
0.159	0.344166	0.315248	0.312167
0.162	0.366389	0.332068	0.325255
0.165	0.372336	0.350637	0.341823
0.168	0.400275	0.370929	0.367181
0.171	0.407218	0.390169	0.370355
0.174	0.420689	0.414142	0.397081
0.177	0.440262	0.425759	0.417675
0.18	0.461093	0.43676	0.429248
0.183	0.484582	0.469755	0.455245
0.186	0.49397	0.47756	0.46893
0.189	0.503581	0.485344	0.493993
0.192	0.523882	0.509015	0.499323
0.195	0.531968	0.532938	0.52923
0.198	0.564619	0.558159	0.551581
0.201	0.575984	0.572276	0.568714
0.204	0.597341	0.59064	0.58406
0.207	0.610928	0.603807	0.599086
0.21	0.616502	0.628537	0.612857
0.213	0.641638	0.638162	0.636083
0.216	0.655277	0.652825	0.649004
0.219	0.665736	0.663731	0.66334
0.222	0.678983	0.698422	0.684051
0.225	0.687197	0.712114	0.691608
0.228	0.703983	0.713066	0.708421
0.231	0.725901	0.718932	0.739761
0.234	0.731067	0.739109	0.741368
0.237	0.73698	0.763316	0.745876
0.24	0.748501	0.764055	0.757855
0.243	0.756604	0.777569	0.776756
0.246	0.781482	0.792547	0.78288
0.249	0.785527	0.794738	0.809754
0.252	0.809577	0.796012	0.814983
0.255	0.820306	0.810619	0.830162
0.258	0.811324	0.826104	0.815202
0.261	0.812518	0.840616	0.831771
0.264	0.826628	0.842722	0.840055
0.267	0.839787	0.856859	0.855897
0.27	0.836287	0.861431	0.852244
0.273	0.860031	0.867247	0.880216
0.276	0.846096	0.868078	0.883955
0.279	0.873346	0.883726	0.895239
0.282	0.872175	0.886813	0.886216
0.285	0.877333	0.893176	0.90716
0.288	0.889852	0.910598	0.912128
0.291	0.89316	0.908593	0.90215
0.294	0.912167	0.921415	0.928834
0.297	0.903175	0.923759	0.917605
0.3	0.90367	0.937577	0.929651
0.303	0.912145	0.93648	0.930932
0.306	0.926733	0.942726	0.933545
0.309	0.930107	0.947133	0.927547
0.312	0.91414	0.941343	0.938819
0.315	0.93606	0.950911	0.951623
0.318	0.929087	0.934674	0.966517
0.321	0.938486	0.950051	0.958309
0.324	0.950874	0.955006	0.95316
0.327	0.932258	0.957585	0.961822
0.33	0.942063	0.967013	0.956044
0.333	0.943085	0.960004	0.966424
0.336	0.938754	0.967737	0.97226
0.339	0.956896	0.958959	0.985541
0.342	0.954517	0.97227	0.953372
0.345	0.961941	0.968698	0.967688
0.348	0.969728	0.978438	0.967201
0.351	0.955407	0.967891	0.967073
0.354	0.951787	0.968899	0.963525
0.357	0.953996	0.972172	0.968181
0.36	0.959142	0.965817	0.980649
0.363	0.960543	0.979727	0.980109
0.366	0.970992	0.967276	0.965956
0.369	0.964837	0.983026	0.978485
0.372	0.963247	0.973319	0.972349
0.375	0.974147	0.982351	0.974946
0.378	0.97616	0.98833	0.97498
0.381	0.986818	0.969214	0.982966
0.384	0.969039	0.97744	0.978941
0.387	0.972817	0.980209	0.974081
0.39	0.970121	0.986491	0.985836
0.393	0.975318	0.996015	0.985788
0.396	0.987388	0.972217	0.979621
0.399	0.978371	0.988427	0.97221
0.402	0.976688	0.996176	0.975991
0.405	0.972594	0.98226	0.975973
0.408	0.982069	0.982426	0.993099
0.411	0.974569	0.996953	0.978303
0.414	0.974882	0.971532	0.982297
0.417	0.98092	0.980164	0.98355
0.42	0.978313	0.983686	0.999701
0.423	0.980994	0.979193	0.982299
0.426	0.976955	0.983082	0.982034
0.429	0.98091	0.974744	0.98378
0.432	0.984923	0.969139	0.97009
0.435	0.98694	0.971713	0.978371
0.438	0.974514	0.984375	0.984822
0.441	0.986267	0.976768	0.976831
0.444	0.985632	0.974472	0.983746
0.447	0.974253	0.968893	0.970489
0.45	0.971878	0.976229	0.966809
0.453	0.976241	0.988992	0.977705
0.456	0.977115	0.978397	0.973324
0.459	0.978075	0.963315	0.970155
0.462	0.976002	0.979768	0.978581
0.465	0.977942	0.960736	0.969945
0.468	0.969106	0.954897	0.974316
0.471	0.975995	0.965581	0.972974
0.474	0.979872	0.976277	0.968203
0.477	0.977129	0.964975	0.9779
0.48	0.963833	0.970471	0.972639
0.483	0.976171	0.964969	0.96168
0.486	0.969883	0.974052	0.957529
0.489	0.974782	0.968639	0.95942
0.492	0.968762	0.963023	0.964978
0.495	0.974272	0.9719	0.962417
0.498	0.975523	0.969601	0.974932
0.501	0.967349	0.956863	0.975848
0.504	0.976306	0.955452	0.950865
0.507	0.96214	0.951111	0.952356
0.51	0.961169	0.961291	0.966828
0.513	0.973281	0.949581	0.955618
0.516	0.965246	0.961039	0.960998
0.519	0.967779	0.944075	0.958857
0.522	0.977292	0.942897	0.960685
0.525	0.962552	0.947852	0.967952
0.528	0.964091	0.94955	0.956399
0.531	0.971078	0.955061	0.951793
0.534	0.961833	0.952661	0.963661
0.537	0.974887	0.942698	0.950595
0.54	0.966122	0.936175	0.950048
0.543	0.966869	0.936969	0.942603
0.546	0.960604	0.9377	0.928291
0.549	0.951776	0.946572	0.958936
0.552	0.954548	0.943241	0.94147
0.555	0.969473	0.942141	0.946465
0.558	0.952994	0.941328	0.948495
0.561	0.962758	0.93911	0.958512
0.564	0.940716	0.941265	0.946602
0.567	0.954977	0.942516	0.954193
0.57	0.950746	0.941798	0.939156
0.573	0.939	0.929398	0.932093
0.576	0.948239	0.932019	0.930526
0.579	0.960145	0.93342	0.947052
0.582	0.950523	0.934976	0.951353
0.585	0.944906	0.932862	0.943985
0.588	0.956214	0.926774	0.944342
0.591	0.955503	0.92215	0.927494
0.594	0.947354	0.917328	0.94978
0.597	0.941961	0.918947	0.928493
0.6	0.959273	0.909111	0.938216
0.603	0.937447	0.920109	0.93076
0.606	0.952556	0.920835	0.925515
0.609	0.949784	0.910883	0.943345
0.612	0.938919	0.913136	0.923308
0.615	0.933883	0.909168	0.921031
0.618	0.938365	0.908281	0.932651
0.621	0.945497	0.928376	0.924848
0.624	0.940537	0.906525	0.916278
0.627	0.927278	0.922677	0.911562
0.63	0.938595	0.90358	0.921379
0.633	0.95004	0.900927	0.915743
0.636	0.93204	0.910802	0.910159
0.639	0.93755	0.914334	0.916772
0.642	0.93495	0.90534	0.909901
0.645	0.922474	0.907559	0.905395
0.648	0.930214	0.898868	0.909222
0.651	0.927297	0.912636	0.911944
0.654	0.928466	0.909184	0.916995
0.657	0.931429	0.900847	0.907586
0.66	0.928389	0.891455	0.90762
0.663	0.935	0.902669	0.905656
0.666	0.924152	0.894335	0.905015
0.669	0.927875	0.89187	0.913728
0.672	0.916365	0.907663	0.900027
0.675	0.910041	0.887548	0.893148
0.678	0.921738	0.8862	0.905255
0.681	0.93144	0.900461	0.890236
0.684	0.918242	0.898176	0.901314
0.687	0.912751	0.88314	0.897439
0.69	0.924595	0.884484	0.897349
0.693	0.907295	0.888686	0.89188
0.696	0.895926	0.889728	0.901133
0.699	0.909412	0.885318	0.894773
0.702	0.910688	0.893518	0.899374
0.705	0.907758	0.869709	0.886573
0.708	0.913582	0.888377	0.888318
0.711	0.904681	0.872735	0.888578
0.714	0.910902	0.883348	0.883829
0.717	0.915327	0.875495	0.87803
0.72	0.903163	0.854031	0.877266
0.723	0.890544	0.873887	0.87511
0.726	0.905136	0.869674	0.890094
0.729	0.910594	0.87042	0.892215
0.732	0.901618	0.872726	0.889843
0.735	0.896238	0.878615	0.878134
0.738	0.892212	0.881812	0.882655
0.741	0.907887	0.864652	0.876267
0.744	0.898418	0.860145	0.88315
0.747	0.905541	0.868544	0.873483
0.75	0.894033	0.861714	0.878559
0.753	0.900881	0.860904	0.888647
0.756	0.891656	0.866874	0.885273
0.759	0.891954	0.859654	0.85932
0.762	0.890755	0.858985	0.871576
0.765	0.901194	0.858784	0.865164
0.768	0.885936	0.856559	0.867942
0.771	0.889828	0.861337	0.866645
0.774	0.899346	0.850007	0.852943
0.777	0.891439	0.862328	0.857465
0.78	0.893579	0.851044	0.871873
0.783	0.897611	0.842753	0.868651
0.786	0.900741	0.85294	0.874927
0.789	0.904376	0.853925	0.870067
0.792	0.886818	0.861104	0.868486
0.795	0.897238	0.848602	0.858213
0.798	0.870804	0.84915	0.866807
0.801	0.886437	0.843489	0.870189
0.804	0.87954	0.844768	0.852037
0.807	0.866605	0.841799	0.862004
0.81	0.875067	0.838282	0.861431
0.813	0.875241	0.842331	0.853637
0.816	0.880107	0.833912	0.853311
0.819	0.886698	0.838169	0.856391
0.822	0.866439	0.832848	0.861499
0.825	0.887027	0.831207	0.848104
0.828	0.867594	0.837328	0.859962
0.831	0.87238	0.830932	0.846474
0.834	0.873557	0.83155	0.850094
0.837	0.870889	0.829496	0.841979
0.84	0.864401	0.828125	0.851939
0.843	0.864643	0.84812	0.847672
0.846	0.874874	0.83856	0.844672
0.849	0.878632	0.829385	0.843811
0.852	0.88101	0.822806	0.842005
0.855	0.864938	0.825835	0.854834
0.858	0.858884	0.822571	0.836161
0.861	0.867896	0.824407	0.847154
0.864	0.862134	0.839602	0.835728
0.867	0.858368	0.829418	0.824405
0.87	0.853755	0.823217	0.846871
0.873	0.867175	0.811245	0.833223
0.876	0.87003	0.821456	0.842307
0.879	0.866103	0.842293	0.834419
0.882	0.855461	0.825531	0.83162
0.885	0.857234	0.823646	0.832606
0.888	0.871755	0.831541	0.841035
0.891	0.858865	0.821702	0.842654
0.894	0.863732	0.81106	0.834902
0.897	0.856723	0.808269	0.830371
0.9	0.849948	0.809236	0.83273
0.903	0.849188	0.818396	0.825076
0.906	0.848564	0.822958	0.831967
0.909	0.85103	0.825392	0.819179
0.912	0.862526	0.811477	0.823563
0.915	0.845257	0.808031	0.817649
0.918	0.846765	0.808714	0.831162
0.921	0.847363	0.801187	0.817269
0.924	0.85635	0.809724	0.819206
0.927	0.851239	0.797461	0.821271
0.93	0.844666	0.804846	0.81996
0.933	0.843473	0.800694	0.818708
0.936	0.859472	0.794973	0.821807
0.939	0.850585	0.792211	0.834857
0.942	0.839504	0.80468	0.831556
0.945	0.844952	0.781888	0.809801
0.948	0.845116	0.793061	0.807173
0.951	0.839817	0.804886	0.806721
0.954	0.840863	0.808942	0.820814
0.957	0.844185	0.787564	0.813991
0.96	0.847007	0.793134	0.805353
0.963	0.838104	0.783632	0.815744
0.966	0.834492	0.79176	0.805438
0.969	0.83241	0.7913	0.804149
0.972	0.836581	0.796076	0.818499
0.975	0.827358	0.791303	0.822219
0.978	0.833233	0.790602	0.80066
0.981	0.838311	0.795196	0.801839
0.984	0.82643	0.786016	0.798511
0.987	0.828592	0.789996	0.81567
0.99	0.834918	0.801537	0.798063
0.993	0.824506	0.78163	0.797414
0.996	0.822995	0.781622	0.79715
0.999	0.822206	0.789694	0.795094
1.002	0.832325	0.776784	0.795737
1.005	0.825129	0.771102	0.790247
1.008	0.816991	0.782367	0.799237
1.011	0.828876	0.779456	0.805616
1.014	0.828438	0.779227	0.795025
1.017	0.823262	0.772627	0.79715
1.02	0.811242	0.775309	0.806514
1.023	0.817524	0.777149	0.785677
1.026	0.825283	0.777453	0.798475
1.029	0.831636	0.778054	0.787507
1.032	0.813536	0.765603	0.786466
1.035	0.807012	0.767671	0.77475
1.038	0.826136	0.774486	0.787723
1.041	0.818321	0.768221	0.78481
1.044	0.806234	0.772463	0.774222
1.047	0.814498	0.765746	0.788746
1.05	0.814562	0.776109	0.78716
1.053	0.816267	0.772456	0.782472
1.056	0.810891	0.767578	0.77812
1.059	0.807447	0.765294	0.771451
1.062	0.818475	0.767846	0.781167
1.065	0.804477	0.760756	0.782357
1.068	0.800724	0.75747	0.776281
1.071	0.7966	0.751592	0.782759
1.074	0.795451	0.752482	0.771271
1.077	0.809068	0.751936	0.770602
1.08	0.800739	0.751175	0.767394
1.083	0.800536	0.75709	0.772031
1.086	0.797631	0.755148	0.766383
1.089	0.791334	0.746312	0.774793
1.092	0.805545	0.75195	0.772378
1.095	0.809247	0.751991	0.772119
1.098	0.801113	0.762007	0.76475
1.101	0.802605	0.750258	0.774101
1.104	0.801888	0.752787	0.769966
1.107	0.806203	0.743464	0.763844
1.11	0.801525	0.741481	0.764144
1.113	0.806623	0.744553	0.768818
1.116	0.794789	0.734287	0.759113
1.119	0.794024	0.744954	0.764193
1.122	0.794481	0.746218	0.764863
1.125	0.803552	0.748608	0.757056
1.128	0.80211	0.74863	0.752396
1.131	0.794386	0.737972	0.757585
1.134	0.796249	0.747592	0.767491
1.137	0.792554	0.74288	0.760525
1.14	0.790253	0.730751	0.758156
1.143	0.788239	0.743823	0.737194
1.146	0.791137	0.742284	0.751961
1.149	0.783744	0.741511	0.747798
1.152	0.783363	0.740216	0.745641
1.155	0.782195	0.736229	0.756954
1.158	0.782814	0.727867	0.750218
1.161	0.783468	0.737801	0.743328
1.164	0.773338	0.734293	0.746856
1.167	0.774267	0.728338	0.752989
1.17	0.781237	0.732776	0.759418
1.173	0.786347	0.734631	0.748041
1.176	0.781679	0.723867	0.749998
1.179	0.770854	0.722216	0.746854
1.182	0.78474	0.72109	0.740747
1.185	0.777091	0.724469	0.739953
1.188	0.779912	0.722799	0.744994
1.191	0.769854	0.733267	0.751875
1.194	0.771545	0.727785	0.735138
1.197	0.773211	0.719897	0.748305
1.2	0.778611	0.716778	0.754672
1.203	0.78606	0.723348	0.732272
1.206	0.769456	0.7187	0.745995
1.209	0.775806	0.712304	0.734246
1.212	0.764919	0.720019	0.720702
1.215	0.756992	0.714338	0.734438
1.218	0.769331	0.728921	0.738947
1.221	0.765514	0.704299	0.729642
1.224	0.770369	0.712709	0.738574
1.227	0.769404	0.715891	0.728365
1.23	0.767229	0.716135	0.727869
1.233	0.773801	0.713373	0.727548
1.236	0.765913	0.70885	0.732256
1.239	0.75518	0.7151	0.733107
1.242	0.763445	0.705347	0.732844
1.245	0.750349	0.704282	0.722522
1.248	0.759061	0.708757	0.723017
1.251	0.757792	0.703637	0.721583
1.254	0.772337	0.71092	0.720787
1.257	0.767811	0.697677	0.724466
1.26	0.756107	0.713399	0.722527
1.263	0.764474	0.692416	0.717564
1.266	0.748131	0.700834	0.714228
1.269	0.754325	0.708737	0.716721
1.272	0.756859	0.700986	0.725171
1.275	0.755654	0.700781	0.724242
1.278	0.751004	0.708438	0.722968
1.281	0.762875	0.706095	0.7271
1.284	0.746851	0.698628	0.728371
1.287	0.7502	0.692711	0.72343
1.29	0.754823	0.69668	0.721801
1.293	0.753321	0.69989	0.718625
1.296	0.745601	0.704469	0.722001
1.299	0.758669	0.700375	0.708396
1.302	0.759064	0.691439	0.708952
1.305	0.751785	0.69086	0.714918
1.308	0.749524	0.691685	0.712831
1.311	0.745738	0.693639	0.711138
1.314	0.755388	0.691047	0.709558
1.317	0.741991	0.686002	0.705662
1.32	0.743148	0.695881	0.687465
1.323	0.750797	0.691414	0.710004
1.326	0.733157	0.693169	0.703212
1.329	0.750952	0.696963	0.716636
1.332	0.746793	0.699147	0.695562
1.335	0.731206	0.685247	0.716135
1.338	0.748515	0.68846	0.704805
1.341	0.74033	0.685528	0.700373
1.344	0.738133	0.690243	0.70142
1.347	0.738243	0.682651	0.700452
1.35	0.734474	0.691656	0.702607
1.353	0.746674	0.69675	0.706435
1.356	0.738519	0.68383	0.697079
1.359	0.72603	0.680148	0.695435
1.362	0.73436	0.687906	0.694493
1.365	0.728801	0.689777	0.687412
1.368	0.736341	0.68481	0.703739
1.371	0.743042	0.675736	0.704633
1.374	0.72849	0.676106	0.709594
1.377	0.737919	0.671496	0.698515
1.38	0.739893	0.677857	0.691366
1.383	0.733394	0.673215	0.69711
1.386	0.728039	0.674869	0.690668
1.389	0.734308	0.674623	0.694053
1.392	0.729596	0.674175	0.690579
1.395	0.735094	0.682256	0.696748
1.398	0.736981	0.667763	0.686431
1.401	0.73836	0.668396	0.697193
1.404	0.726352	0.667343	0.68217
1.407	0.728666	0.678668	0.683899
1.41	0.736363	0.68596	0.677203
1.413	0.722054	0.680385	0.691104
1.416	0.731726	0.664308	0.680127
1.419	0.719531	0.677557	0.691864
1.422	0.714989	0.665225	0.68609
1.425	0.724114	0.670229	0.689224
1.428	0.720786	0.667148	0.685092
1.431	0.734955	0.669746	0.68567
1.434	0.726051	0.675439	0.685879
1.437	0.721277	0.670447	0.684313
1.44	0.722765	0.674535	0.68165
1.443	0.732345	0.667588	0.686165
1.446	0.716906	0.657601	0.688704
1.449	0.709306	0.663223	0.688254
1.452	0.721983	0.652766	0.689322
1.455	0.725108	0.658113	0.685673
1.458	0.719932	0.649685	0.695548
1.461	0.728133	0.656194	0.675868
1.464	0.717185	0.654233	0.677022
1.467	0.721328	0.671986	0.686021
1.47	0.712756	0.656569	0.676892
1.473	0.718302	0.659295	0.681319
1.476	0.716304	0.659696	0.672707
1.479	0.722168	0.647596	0.67599
1.482	0.718403	0.65718	0.67277
1.485	0.70667	0.655848	0.674329
1.488	0.714314	0.653136	0.667989
1.491	0.710259	0.6496	0.670725
1.494	0.714023	0.658342	0.664453
1.497	0.711987	0.659453	0.671279
1.5	0.702335	0.658181	0.671029
1.503	0.704593	0.655872	0.677093
1.506	0.691283	0.650594	0.673892
1.509	0.71048	0.641615	0.673149
1.512	0.718323	0.647609	0.66761
1.515	0.699388	0.638419	0.669667
1.518	0.709148	0.655831	0.676358
1.521	0.70738	0.640212	0.665684
1.524	0.715457	0.64464	0.662276
1.527	0.690846	0.651378	0.663297
1.53	0.704376	0.645818	0.661258
1.533	0.701702	0.643982	0.662624
1.536	0.699872	0.647123	0.664608
1.539	0.709085	0.646649	0.664644
1.542	0.692388	0.648013	0.667051
1.545	0.706011	0.639011	0.664711
1.548	0.697732	0.638455	0.663252
1.551	0.692289	0.64147	0.671358
1.554	0.694038	0.638896	0.663391
1.557	0.709091	0.644666	0.652828
1.56	0.685897	0.636659	0.674888
1.563	0.688982	0.631681	0.659343
1.566	0.699945	0.635396	0.654711
1.569	0.693337	0.636641	0.651218
1.572	0.68835	0.646851	0.657141
1.575	0.702446	0.628047	0.656931
1.578	0.696521	0.632244	0.643496
1.581	0.680812	0.631668	0.665924
1.584	0.692635	0.632056	0.64454
1.587	0.6916	0.637021	0.658966
1.59	0.679532	0.630337	0.652792
1.593	0.685225	0.628833	0.652127
1.596	0.686589	0.623274	0.656341
1.599	0.679205	0.627187	0.642363
1.602	0.686241	0.644625	0.64503
1.605	0.6906	0.623048	0.643877
1.608	0.684901	0.611836	0.647042
1.611	0.684717	0.62324	0.653443
1.614	0.678509	0.621382	0.644204
1.617	0.679172	0.624196	0.645477
1.62	0.686317	0.627724	0.653025
1.623	0.678453	0.632711	0.644597
1.626	0.678497	0.622647	0.640961
1.629	0.682733	0.628833	0.641469
1.632	0.67188	0.620047	0.634074
1.635	0.68424	0.620332	0.6347
1.638	0.670881	0.620958	0.643383
1.641	0.681575	0.619192	0.637
1.644	0.682617	0.622362	0.62555
1.647	0.677641	0.611311	0.63924
1.65	0.682097	0.613238	0.638509
1.653	0.682148	0.618853	0.637461
1.656	0.664626	0.609048	0.635265
1.659	0.671246	0.604601	0.631529
1.662	0.676676	0.613512	0.631181
1.665	0.668834	0.60804	0.64372
1.668	0.668436	0.608983	0.640618
1.671	0.65502	0.617835	0.623729
1.674	0.659607	0.614336	0.629495
1.677	0.664171	0.608096	0.617614
1.68	0.662739	0.608665	0.627874
1.683	0.670662	0.598652	0.639342
1.686	0.667913	0.607816	0.628268
1.689	0.6581	0.594906	0.621941
1.692	0.651445	0.605392	0.627185
1.695	0.666343	0.603338	0.63006
1.698	0.661972	0.601283	0.62461
1.701	0.659442	0.604952	0.612132
1.704	0.652542	0.606839	0.620371
1.707	0.656008	0.596024	0.611727
1.71	0.665895	0.592101	0.609697
1.713	0.655579	0.598602	0.6205
1.716	0.661476	0.59308	0.624231
1.719	0.654288	0.597228	0.614897
1.722	0.6554	0.591652	0.606782
1.725	0.64874	0.590349	0.613259
1.728	0.658402	0.597215	0.611975
1.731	0.641161	0.593008	0.612394
1.734	0.656791	0.589403	0.614581
1.737	0.650963	0.599993	0.615556
1.74	0.656548	0.583524	0.624959
1.743	0.647918	0.591591	0.623209
1.746	0.641097	0.596596	0.617184
1.749	0.650827	0.592824	0.610356
1.752	0.653729	0.584112	0.616475
1.755	0.647168	0.585399	0.617422
1.758	0.65407	0.586721	0.609797
1.761	0.642219	0.585098	0.618912
1.764	0.638515	0.599601	0.607995
1.767	0.64087	0.5956	0.599086
1.77	0.631587	0.587901	0.608312
1.773	0.646199	0.587385	0.603042
1.776	0.647471	0.596233	0.60145
1.779	0.629904	0.585355	0.615317
1.782	0.65267	0.583436	0.608509
1.785	0.642234	0.584977	0.599195
1.788	0.641689	0.571906	0.603764
1.791	0.634467	0.575558	0.608026
1.794	0.644287	0.578619	0.606269
1.797	0.640063	0.588034	0.592062
1.8	0.636895	0.566185	0.602114
1.803	0.64521	0.578342	0.60163
1.806	0.644818	0.573943	0.606408
1.809	0.626993	0.575388	0.602411
1.812	0.633391	0.577375	0.593514
1.815	0.632521	0.571248	0.604788
1.818	0.631329	0.571486	0.59574
1.821	0.628509	0.563065	0.584296
1.824	0.638122	0.568396	0.602972
1.827	0.62878	0.573626	0.595245
1.83	0.633672	0.569778	0.593911
1.833	0.631523	0.566085	0.58524
1.836	0.625829	0.570857	0.595754
1.839	0.624109	0.573979	0.582838
1.842	0.627075	0.571079	0.586036
1.845	0.635576	0.574531	0.583834
1.848	0.634505	0.568259	0.587586
1.851	0.635036	0.571072	0.581474
1.854	0.625437	0.581847	0.583817
1.857	0.630926	0.57465	0.584674
1.86	0.617774	0.57268	0.588081
1.863	0.618884	0.562452	0.590366
1.866	0.623201	0.567792	0.589476
1.869	0.626524	0.567736	0.581599
1.872	0.625394	0.561373	0.579023
1.875	0.621177	0.56291	0.591679
1.878	0.624443	0.558279	0.584842
1.881	0.612806	0.553375	0.581648
1.884	0.626193	0.555816	0.582627
1.887	0.636386	0.553894	0.583863
1.89	0.620384	0.560143	0.586249
1.893	0.621297	0.55814	0.58902
1.896	0.616303	0.560225	0.578923
1.899	0.61958	0.55572	0.584922
1.902	0.614284	0.558804	0.583625
1.905	0.620817	0.55478	0.57325
1.908	0.608964	0.547356	0.579942
1.911	0.610643	0.563048	0.58062
1.914	0.608362	0.551941	0.584238
1.917	0.619587	0.55217	0.569188
1.92	0.610425	0.551668	0.570687
1.923	0.611118	0.557329	0.58247
1.926	0.616541	0.563293	0.575479
1.929	0.61012	0.550218	0.574509
1.932	0.604008	0.561579	0.571315
1.935	0.610294	0.553757	0.566752
1.938	0.615486	0.548055	0.561591
1.941	0.611363	0.555621	0.575026
1.944	0.606125	0.556387	0.574558
1.947	0.615007	0.56031	0.561014
1.95	0.625324	0.54122	0.577858
1.953	0.599458	0.552211	0.578806
1.956	0.614185	0.548408	0.577437
1.959	0.618348	0.553611	0.576793
1.962	0.60611	0.548064	0.577934
1.965	0.600848	0.551912	0.57272
1.968	0.612115	0.533697	0.57056
1.971	0.595182	0.543262	0.565658
1.974	0.601035	0.546803	0.559189
1.977	0.607136	0.544019	0.575253
1.98	0.613505	0.538931	0.561314
1.983	0.5965	0.54122	0.564167
1.986	0.604032	0.541042	0.566487
1.989	0.605151	0.544757	0.554836
1.992	0.600607	0.542179	0.563459
1.995	0.599359	0.545567	0.557853
1.998	0.607502	0.547483	0.560409
2.001	0.600202	0.533138	0.564602
2.004	0.607248	0.539499	0.563386
2.007	0.598476	0.547442	0.561496
2.01	0.599876	0.539779	0.557662
2.013	0.608782	0.533647	0.5502
2.016	0.597999	0.530403	0.557934
2.019	0.609152	0.547623	0.557725
2.022	0.594571	0.536683	0.561737
2.025	0.597832	0.531555	0.557211
2.028	0.603913	0.543028	0.561298
2.031	0.595174	0.538138	0.567738
2.034	0.588081	0.535155	0.563409
2.037	0.600746	0.539531	0.556556
2.04	0.586833	0.529936	0.556626
2.043	0.590285	0.536427	0.563353
2.046	0.591602	0.53685	0.553916
2.049	0.598063	0.527125	0.548625
2.052	0.589048	0.529494	0.543449
2.055	0.599692	0.521843	0.54353
2.058	0.603283	0.521936	0.552398
2.061	0.589229	0.523631	0.544898
2.064	0.586825	0.523723	0.553014
2.067	0.588096	0.527804	0.552652
2.07	0.580777	0.53598	0.546685
2.073	0.592431	0.524111	0.547813
2.076	0.592806	0.531801	0.554507
2.079	0.593535	0.52953	0.547729
2.082	0.588681	0.524173	0.549196
2.085	0.587948	0.536877	0.545826
2.088	0.574398	0.517959	0.542547
2.091	0.590419	0.523164	0.541363
2.094	0.582598	0.52792	0.550856
2.097	0.589534	0.523826	0.556388
2.1	0.580163	0.524464	0.545158
2.103	0.580719	0.529085	0.54493
2.106	0.576103	0.525955	0.546978
2.109	0.595003	0.525335	0.541336
2.112	0.586874	0.516334	0.547491
2.115	0.570143	0.518405	0.538946
2.118	0.578272	0.512185	0.539832
2.121	0.580353	0.518967	0.539198
2.124	0.577603	0.513399	0.534131
2.127	0.576357	0.518437	0.527395
2.13	0.587473	0.522526	0.540245
2.133	0.578357	0.505694	0.54387
2.136	0.580102	0.514647	0.540793
2.139	0.572481	0.518445	0.541321
2.142	0.57295	0.520426	0.531378
2.145	0.575398	0.510482	0.529534
2.148	0.570348	0.518104	0.537526
2.151	0.576557	0.51484	0.528325
2.154	0.567111	0.514573	0.531061
2.157	0.57779	0.507531	0.539662
2.16	0.56478	0.517246	0.530724
2.163	0.578438	0.497425	0.526577
2.166	0.566003	0.515724	0.533739
2.169	0.573765	0.511932	0.529963
2.172	0.579883	0.515845	0.534861
2.175	0.560232	0.50817	0.532941
2.178	0.564576	0.514324	0.528847
2.181	0.571538	0.514872	0.529863
2.184	0.575775	0.509424	0.536145
2.187	0.562836	0.509758	0.521502
2.19	0.563742	0.501401	0.518787
2.193	0.563802	0.511003	0.520924
2.196	0.563548	0.504925	0.530026
2.199	0.562551	0.498856	0.530064
2.202	0.567468	0.504528	0.528845
2.205	0.567834	0.504141	0.529028
2.208	0.562132	0.504245	0.524172
2.211	0.562117	0.504732	0.536247
2.214	0.55256	0.492765	0.52332
2.217	0.563351	0.499946	0.517276
2.22	0.564557	0.500286	0.53053
2.223	0.558599	0.501549	0.519646
2.226	0.555601	0.494562	0.515566
2.229	0.561932	0.496966	0.525411
2.232	0.562244	0.497447	0.516588
2.235	0.563589	0.493705	0.520779
2.238	0.545527	0.492679	0.516685
2.241	0.558394	0.492382	0.530151
2.244	0.554107	0.495319	0.524827
2.247	0.578322	0.494877	0.519155
2.25	0.560401	0.492482	0.517188
2.253	0.547122	0.497614	0.51514
2.256	0.567967	0.488274	0.529041
2.259	0.553215	0.496	0.522583
2.262	0.546623	0.492007	0.50345
2.265	0.554461	0.493363	0.507573
2.268	0.558783	0.497027	0.521645
2.271	0.555827	0.480569	0.512081
2.274	0.548256	0.492715	0.513208
2.277	0.554301	0.497249	0.516455
2.28	0.555276	0.500393	0.518918
2.283	0.559434	0.495108	0.513234
2.286	0.546242	0.489214	0.517055
2.289	0.544993	0.486466	0.508282
2.292	0.555762	0.493115	0.509902
2.295	0.550211	0.495926	0.512612
2.298	0.549421	0.49413	0.500931
2.301	0.557257	0.491649	0.496758
2.304	0.545012	0.491785	0.513394
2.307	0.544264	0.47956	0.515278
2.31	0.534192	0.491236	0.507169
2.313	0.544704	0.489938	0.506199
2.316	0.554447	0.485308	0.513002
2.319	0.548627	0.490734	0.507065
2.322	0.550866	0.484961	0.501561
2.325	0.541394	0.482758	0.511853
2.328	0.54116	0.480341	0.498498
2.331	0.540504	0.483675	0.501781
2.334	0.542885	0.480455	0.498343
2.337	0.546703	0.477387	0.514624
2.34	0.533537	0.487952	0.508392
2.343	0.536088	0.487197	0.512112
2.346	0.538513	0.484225	0.505283
2.349	0.548064	0.482794	0.501984
2.352	0.53272	0.474142	0.499971
2.355	0.547163	0.478858	0.500358
2.358	0.534311	0.480115	0.496944
2.361	0.545614	0.484627	0.49235
2.364	0.539266	0.487161	0.498584
2.367	0.543362	0.481339	0.492563
2.37	0.533387	0.472607	0.493068
2.373	0.53092	0.472966	0.50708
2.376	0.531048	0.472364	0.498181
2.379	0.530705	0.480544	0.50028
2.382	0.533918	0.461305	0.498174
2.385	0.529624	0.475688	0.48975
2.388	0.527831	0.473908	0.487638
2.391	0.535484	0.474596	0.4953
2.394	0.521083	0.471118	0.485205
2.397	0.528775	0.471474	0.493319
2.4	0.53149	0.478128	0.500052
2.403	0.533577	0.468001	0.499329
2.406	0.525594	0.472856	0.486928
2.409	0.520859	0.458016	0.489259
2.412	0.527687	0.468042	0.490726
2.415	0.521842	0.46923	0.487357
2.418	0.527484	0.463829	0.484497
2.421	0.514457	0.474218	0.489767
2.424	0.523854	0.470696	0.494602
2.427	0.532459	0.470022	0.483609
2.43	0.525284	0.468391	0.483709
2.433	0.529915	0.466374	0.486037
2.436	0.523032	0.466319	0.489267
2.439	0.52492	0.465534	0.487125
2.442	0.514605	0.459505	0.487194
2.445	0.525724	0.471155	0.494585
2.448	0.515344	0.457756	0.483318
2.451	0.522209	0.466217	0.48043
2.454	0.526718	0.462243	0.473511
2.457	0.517969	0.459581	0.474936
2.46	0.531966	0.471993	0.486823
2.463	0.521219	0.452189	0.482587
2.466	0.518776	0.452884	0.484177
2.469	0.5142	0.453026	0.479639
2.472	0.519821	0.46321	0.473954
2.475	0.510983	0.46002	0.48446
2.478	0.508145	0.454627	0.472283
2.481	0.519641	0.450663	0.476342
2.484	0.512337	0.452905	0.47576
2.487	0.513208	0.459052	0.479305
2.49	0.513035	0.458649	0.475773
2.493	0.514388	0.45626	0.480039
2.496	0.508108	0.453406	0.47665
2.499	0.511689	0.456629	0.47762
2.502	0.50855	0.450555	0.475239
2.505	0.514341	0.447915	0.473083
2.508	0.506429	0.451748	0.484169
2.511	0.519834	0.447724	0.474117
2.514	0.506428	0.457547	0.467771
2.517	0.506748	0.452942	0.468728
2.52	0.504382	0.448497	0.464814
2.523	0.512104	0.441763	0.47312
2.526	0.507812	0.449462	0.471385
2.529	0.502369	0.448901	0.475737
2.532	0.505276	0.451313	0.473108
2.535	0.501823	0.452061	0.457592
2.538	0.512469	0.447365	0.463996
2.541	0.507288	0.450264	0.460028
2.544	0.505192	0.453794	0.463207
2.547	0.505208	0.439967	0.459755
2.55	0.499598	0.448447	0.461546
2.553	0.503666	0.440977	0.469198
2.556	0.499375	0.445335	0.464618
2.559	0.498008	0.440995	0.470807
2.562	0.506446	0.438694	0.46187
2.565	0.496398	0.443154	0.458542
2.568	0.49987	0.446041	0.46106
2.571	0.495094	0.445089	0.459976
2.574	0.497404	0.433994	0.454157
2.577	0.497502	0.436469	0.47144
2.58	0.495343	0.441336	0.468608
2.583	0.498391	0.441039	0.455225
2.586	0.491464	0.43931	0.456483
2.589	0.498577	0.444173	0.456544
2.592	0.494373	0.439319	0.451485
2.595	0.499462	0.435578	0.464449
2.598	0.492843	0.446087	0.460703
2.601	0.494662	0.440991	0.452539
2.604	0.484028	0.435389	0.456673
2.607	0.504139	0.440965	0.45567
2.61	0.493161	0.439093	0.456999
2.613	0.484708	0.442577	0.447044
2.616	0.486766	0.436304	0.448473
2.619	0.484292	0.437348	0.454378
2.622	0.484279	0.432838	0.449086
2.625	0.485171	0.4357	0.454707
2.628	0.476958	0.432577	0.448233
2.631	0.488136	0.430829	0.448307
2.634	0.480686	0.424362	0.447546
2.637	0.491663	0.424138	0.443041
2.64	0.478511	0.425443	0.447728
2.643	0.48594	0.429094	0.445849
2.646	0.490952	0.427076	0.45159
2.649	0.468281	0.428277	0.444395
2.652	0.48613	0.432392	0.441505
2.655	0.481391	0.425299	0.442723
2.658	0.498144	0.417446	0.438389
2.661	0.470571	0.431842	0.441038
2.664	0.483861	0.421358	0.443937
2.667	0.475969	0.420508	0.437556
2.67	0.47017	0.419776	0.444631
2.673	0.474191	0.418443	0.434027
2.676	0.470894	0.428721	0.442642
2.679	0.477748	0.425149	0.441817
2.682	0.466864	0.414432	0.442711
2.685	0.475157	0.427551	0.439923
2.688	0.476037	0.425455	0.434834
2.691	0.472382	0.415235	0.441268
2.694	0.470708	0.417978	0.436045
2.697	0.474742	0.413667	0.438282
2.7	0.470372	0.407584	0.435306
2.703	0.465389	0.406263	0.434504
2.706	0.460595	0.414182	0.43229
2.709	0.47163	0.404944	0.418469
2.712	0.481813	0.410427	0.435276
2.715	0.464076	0.411932	0.43052
2.718	0.468242	0.410267	0.437944
2.721	0.470918	0.412671	0.43701
2.724	0.470882	0.413818	0.431671
2.727	0.455855	0.416086	0.435417
2.73	0.461167	0.418356	0.418515
2.733	0.471845	0.405004	0.438143
2.736	0.459496	0.414244	0.433205
2.739	0.469642	0.412205	0.432621
2.742	0.47068	0.409907	0.419733
2.745	0.466315	0.413173	0.424973
2.748	0.466816	0.410934	0.419969
2.751	0.453067	0.397178	0.431357
2.754	0.455734	0.406645	0.436359
2.757	0.452064	0.40092	0.421375
2.76	0.461419	0.410236	0.426142
2.763	0.460033	0.409629	0.420162
2.766	0.461822	0.407516	0.422566
2.769	0.460571	0.406787	0.427974
2.772	0.452216	0.397568	0.428805
2.775	0.451948	0.409019	0.43079
2.778	0.461739	0.404086	0.426964
2.781	0.459087	0.405943	0.42913
2.784	0.462054	0.387924	0.419253
2.787	0.45967	0.397034	0.422042
2.79	0.450319	0.399026	0.422572
2.793	0.461185	0.393889	0.413504
2.796	0.456553	0.401252	0.420122
2.799	0.451566	0.398373	0.421614
2.802	0.447845	0.393707	0.419526
2.805	0.447954	0.399223	0.419877
2.808	0.456596	0.400348	0.424997
2.811	0.445967	0.4	0.414186
2.814	0.454383	0.402862	0.414098
2.817	0.445415	0.390361	0.418021
2.82	0.451767	0.388654	0.414722
2.823	0.457412	0.382709	0.415714
2.826	0.449486	0.393392	0.414118
2.829	0.447351	0.395104	0.415121
2.832	0.443459	0.388497	0.412064
2.835	0.446509	0.386447	0.414583
2.838	0.446306	0.390349	0.405128
2.841	0.443225	0.396835	0.414736
2.844	0.451081	0.38745	0.414757
2.847	0.441931	0.392489	0.411738
2.85	0.451728	0.392367	0.410134
2.853	0.444282	0.391142	0.409754
2.856	0.458378	0.395231	0.408768
2.859	0.438152	0.384944	0.410048
2.862	0.436619	0.393839	0.404831
2.865	0.44437	0.389424	0.404885
2.868	0.443217	0.386911	0.403107
2.871	0.434958	0.386771	0.4108
2.874	0.440978	0.386743	0.405667
2.877	0.451689	0.373697	0.405422
2.88	0.442531	0.38768	0.407302
2.883	0.434351	0.382791	0.412433
2.886	0.444112	0.379651	0.408499
2.889	0.4274	0.380694	0.407624
2.892	0.439263	0.386036	0.404945
2.895	0.435159	0.386252	0.405954
2.898	0.435073	0.393888	0.404731
2.901	0.43332	0.393165	0.405122
2.904	0.442202	0.381296	0.405701
2.907	0.439888	0.375999	0.395106
2.91	0.438591	0.379404	0.399594
2.913	0.438942	0.388525	0.398226
2.916	0.438554	0.383287	0.399869
2.919	0.433204	0.381953	0.400892
2.922	0.435923	0.387441	0.398839
2.925	0.437614	0.374882	0.400651
2.928	0.432905	0.387027	0.403506
2.931	0.43864	0.387657	0.396979
2.934	0.434995	0.387176	0.399346
2.937	0.425331	0.379856	0.389792
2.94	0.422561	0.379982	0.393437
2.943	0.42605	0.374975	0.402311
2.946	0.438865	0.384985	0.403268
2.949	0.436146	0.382756	0.398203
2.952	0.43414	0.37891	0.390976
2.955	0.438171	0.375935	0.38781
2.958	0.435225	0.379287	0.39296
2.961	0.426501	0.380526	0.399662
2.964	0.426468	0.376084	0.392341
2.967	0.434712	0.378216	0.390764
2.97	0.433569	0.365331	0.392795
2.973	0.428068	0.376338	0.39964
2.976	0.424087	0.374789	0.395924
2.979	0.43315	0.376357	0.388273
2.982	0.423817	0.363009	0.390461
2.985	0.428241	0.370982	0.39939
2.988	0.416996	0.37284	0.396497
2.991	0.426963	0.374887	0.394217
2.994	0.430845	0.370372	0.386731
2.997	0.420509	0.37392	0.401552
3	0.42631	0.362766	0.395033
3.003	0.421667	0.379783	0.385906
3.006	0.424351	0.368371	0.385237
3.009	0.426613	0.367398	0.387257
3.012	0.415393	0.375762	0.395166
3.015	0.423149	0.37647	0.391147
3.018	0.429346	0.371635	0.388278
3.021	0.426425	0.367548	0.390912
3.024	0.426962	0.367317	0.384773
3.027	0.429742	0.372365	0.381743
3.03	0.418132	0.364723	0.387862
3.033	0.424524	0.373508	0.381657
3.036	0.42731	0.370483	0.383044
3.039	0.412976	0.364014	0.382303
3.042	0.427081	0.367785	0.391012
3.045	0.416053	0.370416	0.386422
3.048	0.416375	0.359619	0.388538
3.051	0.415803	0.372379	0.395901
3.054	0.424477	0.367944	0.386349
3.057	0.415321	0.369871	0.378426
3.06	0.42743	0.366086	0.388098
3.063	0.417505	0.360814	0.385474
3.066	0.429081	0.365784	0.386369
3.069	0.416642	0.364655	0.383919
3.072	0.415728	0.370671	0.381836
3.075	0.411316	0.367373	0.384668
3.078	0.412526	0.36206	0.382965
3.081	0.414104	0.360303	0.385866
3.084	0.426209	0.36244	0.373047
3.087	0.418643	0.357372	0.373882
3.09	0.407176	0.366963	0.38977
3.093	0.41537	0.364114	0.3858
3.096	0.411174	0.366799	0.388364
3.099	0.416522	0.355818	0.380251
3.102	0.412131	0.357368	0.381004
3.105	0.404442	0.365212	0.381711
3.108	0.411771	0.367211	0.373444
3.111	0.411006	0.355787	0.376889
3.114	0.416702	0.360805	0.38461
3.117	0.408419	0.366654	0.36916
3.12	0.40938	0.358213	0.375743
3.123	0.405718	0.357756	0.372766
3.126	0.402536	0.357059	0.379909
3.129	0.411547	0.355512	0.370773
3.132	0.404383	0.357355	0.373462
3.135	0.400036	0.360251	0.379379
3.138	0.415765	0.359091	0.379667
3.141	0.401873	0.355145	0.383458
3.144	0.409671	0.351504	0.375011
3.147	0.409585	0.364079	0.373495
3.15	0.400906	0.352304	0.37188
3.153	0.410783	0.34824	0.374878
3.156	0.403424	0.354877	0.36854
3.159	0.407363	0.350061	0.369357
3.162	0.401318	0.363154	0.377782
3.165	0.400249	0.355485	0.371914
3.168	0.403191	0.351635	0.366012
3.171	0.402052	0.340494	0.36148
3.174	0.400814	0.34728	0.369526
3.177	0.400463	0.352703	0.372687
3.18	0.398515	0.353212	0.370096
3.183	0.411988	0.363136	0.36362
3.186	0.402537	0.345485	0.370914
3.189	0.399481	0.339755	0.364019
3.192	0.398115	0.352657	0.372927
3.195	0.401585	0.348452	0.3751
3.198	0.402392	0.351466	0.37924
3.201	0.397058	0.350732	0.362681
3.204	0.397259	0.339445	0.362986
3.207	0.402663	0.343281	0.375499
3.21	0.396683	0.344763	0.367452
3.213	0.396797	0.342399	0.365293
3.216	0.395774	0.353711	0.365182
3.219	0.402943	0.350315	0.364471
3.222	0.404452	0.347761	0.368631
3.225	0.405768	0.353673	0.364053
3.228	0.392976	0.343061	0.365383
3.231	0.399897	0.341514	0.365234
3.234	0.391099	0.349291	0.362274
3.237	0.384974	0.346008	0.359179
3.24	0.397692	0.343438	0.369058
3.243	0.397758	0.338782	0.36229
3.246	0.395766	0.34942	0.364001
3.249	0.391354	0.338836	0.361962
3.252	0.394116	0.346562	0.36133
3.255	0.393845	0.347383	0.357696
3.258	0.397632	0.336492	0.362919
3.261	0.387592	0.34428	0.363438
3.264	0.394978	0.339211	0.357075
3.267	0.395412	0.344325	0.353238
3.27	0.400992	0.344655	0.361671
3.273	0.396731	0.343624	0.359661
3.276	0.392095	0.338145	0.360381
3.279	0.390417	0.334445	0.360538
3.282	0.3932	0.335362	0.353977
3.285	0.39417	0.343202	0.361106
3.288	0.388885	0.327499	0.349441
3.291	0.383819	0.337398	0.354313
3.294	0.39429	0.335817	0.352794
3.297	0.385119	0.336915	0.359169
3.3	0.394781	0.331723	0.359061
3.303	0.393909	0.326075	0.349654
3.306	0.388444	0.331932	0.353775
3.309	0.38922	0.322017	0.353366
3.312	0.389589	0.340789	0.361908
3.315	0.384847	0.330705	0.352531
3.318	0.381969	0.332047	0.355681
3.321	0.388579	0.331789	0.351179
3.324	0.395065	0.334293	0.35049
3.327	0.388029	0.332832	0.350212
3.33	0.387373	0.333486	0.35732
3.333	0.394937	0.331349	0.350938
3.336	0.387475	0.330991	0.347322
3.339	0.388022	0.325502	0.350762
3.342	0.389204	0.337613	0.351811
3.345	0.388903	0.33286	0.355549
3.348	0.38745	0.336988	0.355945
3.351	0.385497	0.342363	0.34879
3.354	0.384725	0.327405	0.350412
3.357	0.38721	0.331553	0.348756
3.36	0.384224	0.323689	0.355025
3.363	0.391097	0.339464	0.349483
3.366	0.382152	0.330645	0.344112
3.369	0.379701	0.334025	0.357086
3.372	0.375207	0.330355	0.341981
3.375	0.379022	0.325526	0.350233
3.378	0.383792	0.324934	0.353831
3.381	0.376449	0.325447	0.343615
3.384	0.37813	0.329775	0.347474
3.387	0.386234	0.328753	0.349912
3.39	0.377599	0.322085	0.350628
3.393	0.371411	0.326785	0.349511
3.396	0.37925	0.321974	0.340606
3.399	0.379827	0.319421	0.343535
3.402	0.374209	0.331483	0.349403
3.405	0.378092	0.326052	0.348771
3.408	0.372869	0.3327	0.343619
3.411	0.380764	0.324858	0.336092
3.414	0.377189	0.329584	0.342166
3.417	0.377926	0.317391	0.341118
3.42	0.381005	0.325826	0.346322
3.423	0.382903	0.324633	0.340569
3.426	0.375191	0.321342	0.345395
3.429	0.369213	0.328296	0.342258
3.432	0.378478	0.32911	0.344622
3.435	0.377411	0.329993	0.339028
3.438	0.376091	0.317574	0.342472
3.441	0.381659	0.325417	0.345439
3.444	0.373794	0.317531	0.346331
3.447	0.376268	0.330932	0.341133
3.45	0.377306	0.323888	0.335648
3.453	0.377142	0.318527	0.340169
3.456	0.371219	0.329265	0.338146
3.459	0.370353	0.324287	0.341871
3.462	0.374193	0.321063	0.340975
3.465	0.368393	0.31782	0.344878
3.468	0.372354	0.319501	0.338
3.471	0.365164	0.324893	0.344329
3.474	0.373879	0.324006	0.340275
3.477	0.377514	0.326452	0.335832
3.48	0.37362	0.318987	0.342011
3.483	0.369985	0.317269	0.331949
3.486	0.365661	0.324758	0.334773
3.489	0.372303	0.316309	0.338114
3.492	0.365976	0.316492	0.333487
3.495	0.365313	0.323536	0.341334
3.498	0.37497	0.322525	0.339095
3.501	0.359908	0.321779	0.335114
3.504	0.368371	0.314286	0.339814
3.507	0.36221	0.31564	0.335676
3.51	0.361642	0.317632	0.334333
3.513	0.368919	0.316863	0.338756
3.516	0.374445	0.312322	0.333154
3.519	0.371901	0.317165	0.335344
3.522	0.368693	0.314658	0.338266
3.525	0.366046	0.320835	0.328107
3.528	0.358993	0.312635	0.332374
3.531	0.35764	0.312547	0.331301
3.534	0.356339	0.310593	0.328996
3.537	0.366783	0.310173	0.329209
3.54	0.367753	0.312911	0.327896
3.543	0.357849	0.316157	0.331076
3.546	0.357132	0.313287	0.329972
3.549	0.364732	0.306848	0.327342
3.552	0.362467	0.314491	0.320514
3.555	0.35688	0.312668	0.322743
3.558	0.360284	0.31518	0.329884
3.561	0.357721	0.31192	0.324948
3.564	0.357607	0.308155	0.328811
3.567	0.353466	0.311156	0.327872
3.57	0.35667	0.306768	0.325231
3.573	0.352688	0.310225	0.324778
3.576	0.357522	0.304193	0.326522
3.579	0.362285	0.307747	0.317343
3.582	0.355243	0.315	0.330218
3.585	0.357	0.308695	0.333518
3.588	0.358417	0.296254	0.323245
3.591	0.357853	0.306125	0.330052
3.594	0.352315	0.303427	0.321929
3.597	0.355807	0.309376	0.330144
3.6	0.356313	0.301822	0.324244
3.603	0.352631	0.302797	0.320014
3.606	0.351057	0.301488	0.328988
3.609	0.354849	0.303779	0.318658
3.612	0.3509	0.298504	0.319898
3.615	0.352601	0.303874	0.324353
3.618	0.342408	0.300507	0.326048
3.621	0.357792	0.29937	0.322591
3.624	0.340757	0.303506	0.318353
3.627	0.353597	0.304244	0.32276
3.63	0.350953	0.29118	0.319916
3.633	0.360633	0.302442	0.320853
3.636	0.352288	0.303705	0.315898
3.639	0.350384	0.298935	0.316406
3.642	0.355063	0.293455	0.315491
3.645	0.348362	0.294489	0.316831
3.648	0.351631	0.301016	0.308192
3.651	0.338283	0.295715	0.313621
3.654	0.34638	0.295838	0.323126
3.657	0.34843	0.297719	0.312824
3.66	0.345595	0.300007	0.32214
3.663	0.346703	0.297922	0.318922
3.666	0.339798	0.293882	0.31649
3.669	0.349327	0.295416	0.310179
3.672	0.350749	0.297823	0.317697
3.675	0.343273	0.295291	0.318585
3.678	0.347832	0.295996	0.310216
3.681	0.339795	0.292375	0.310232
3.684	0.345309	0.299262	0.301904
3.687	0.34399	0.29356	0.313795
3.69	0.343575	0.297464	0.310944
3.693	0.343074	0.298868	0.312222
3.696	0.332408	0.300375	0.307185
3.699	0.338823	0.300445	0.3139
3.702	0.338314	0.287698	0.313093
3.705	0.347461	0.288343	0.311119
3.708	0.337295	0.290352	0.307435
3.711	0.337143	0.29296	0.304602
3.714	0.337748	0.292576	0.312758
3.717	0.332937	0.296272	0.311738
3.72	0.34148	0.287571	0.308159
3.723	0.337232	0.2878	0.302774
3.726	0.339104	0.286073	0.304563
3.729	0.339876	0.286516	0.317392
3.732	0.338529	0.290585	0.307252
3.735	0.33132	0.28518	0.308509
3.738	0.337786	0.285429	0.305263
3.741	0.340607	0.289648	0.309238
3.744	0.340523	0.285548	0.296619
3.747	0.331911	0.28756	0.306236
3.75	0.330449	0.289037	0.304022
3.753	0.342608	0.281396	0.307255
3.756	0.339568	0.286684	0.298942
3.759	0.336941	0.290114	0.308314
3.762	0.323508	0.29566	0.30614
3.765	0.331018	0.285409	0.30225
3.768	0.324276	0.28798	0.297143
3.771	0.329262	0.282755	0.303107
3.774	0.331772	0.279171	0.299525
3.777	0.329824	0.291445	0.298412
3.78	0.331757	0.285265	0.302227
3.783	0.332603	0.273949	0.298776
3.786	0.331253	0.280399	0.297909
3.789	0.327675	0.27862	0.299141
3.792	0.33258	0.282245	0.295474
3.795	0.325538	0.279951	0.299023
3.798	0.333458	0.281391	0.302185
3.801	0.333236	0.27829	0.292947
3.804	0.328829	0.290566	0.295002
3.807	0.32795	0.282675	0.295658
3.81	0.333023	0.278909	0.301073
3.813	0.319821	0.281414	0.299183
3.816	0.325794	0.282387	0.293772
3.819	0.31993	0.280238	0.308623
3.822	0.332304	0.272087	0.297509
3.825	0.326563	0.277494	0.297452
3.828	0.323486	0.277026	0.295726
3.831	0.326451	0.284744	0.293633
3.834	0.325752	0.280501	0.292838
3.837	0.32555	0.283323	0.291304
3.84	0.322091	0.27334	0.294026
3.843	0.325269	0.278518	0.298118
3.846	0.325237	0.280907	0.286814
3.849	0.325399	0.275549	0.292317
3.852	0.320654	0.276496	0.303419
3.855	0.325661	0.275503	0.288409
3.858	0.32565	0.274219	0.288761
3.861	0.324274	0.270468	0.292921
3.864	0.309416	0.277363	0.294863
3.867	0.321079	0.270073	0.291655
3.87	0.31745	0.272948	0.28984
3.873	0.317602	0.266371	0.292308
3.876	0.325997	0.275515	0.285708
3.879	0.315116	0.266606	0.291074
3.882	0.316561	0.271085	0.283282
3.885	0.316761	0.275805	0.288885
3.888	0.314504	0.273242	0.292819
3.891	0.317744	0.26869	0.285101
3.894	0.309022	0.270432	0.288199
3.897	0.311613	0.268898	0.301512
3.9	0.319237	0.265209	0.283675
3.903	0.3262	0.270058	0.284659
3.906	0.310477	0.271892	0.290843
3.909	0.315861	0.273096	0.28435
3.912	0.310303	0.268294	0.290488
3.915	0.314547	0.264735	0.286594
3.918	0.318527	0.27259	0.287028
3.921	0.319454	0.271062	0.285781
3.924	0.31316	0.273635	0.282291
3.927	0.312274	0.263645	0.281637
3.93	0.321033	0.269297	0.284856
3.933	0.312772	0.268682	0.287872
3.936	0.314804	0.271287	0.277351
3.939	0.3009	0.256144	0.282449
3.942	0.318245	0.268802	0.276661
3.945	0.309216	0.264383	0.2804
3.948	0.309519	0.267356	0.278004
3.951	0.314356	0.26046	0.279938
3.954	0.315216	0.269242	0.28056
3.957	0.308174	0.263964	0.276322
3.96	0.309059	0.265201	0.288022
3.963	0.311906	0.270579	0.283013
3.966	0.301623	0.268402	0.280039
3.969	0.309323	0.264276	0.282504
3.972	0.302676	0.266808	0.282655
3.975	0.309347	0.264878	0.281802
3.978	0.305666	0.260572	0.273969
3.981	0.316086	0.26121	0.279221
3.984	0.312228	0.267571	0.2851
3.987	0.312421	0.265493	0.273513
3.99	0.307297	0.261053	0.281562
3.993	0.301652	0.253244	0.276934
3.996	0.296063	0.250823	0.27695
3.999	0.307285	0.258137	0.2763
4.002	0.307256	0.259272	0.277418
4.005	0.301663	0.260485	0.277407
4.008	0.306133	0.260783	0.281108
4.011	0.302649	0.254806	0.276996
4.014	0.299908	0.26054	0.279463
4.017	0.302476	0.259751	0.273421
4.02	0.307489	0.253536	0.273045
4.023	0.305564	0.263142	0.275173
4.026	0.294704	0.250908	0.271972
4.029	0.302793	0.25856	0.26979
4.032	0.309823	0.262517	0.271167
4.035	0.308199	0.254072	0.272107
4.038	0.299631	0.247073	0.265189
4.041	0.289114	0.261875	0.268532
4.044	0.310873	0.252412	0.267737
4.047	0.29435	0.257949	0.272418
4.05	0.309437	0.260431	0.282088
4.053	0.302376	0.255569	0.274798
4.056	0.297638	0.25495	0.271528
4.059	0.301942	0.261257	0.269585
4.062	0.303595	0.2538	0.2686
4.065	0.298622	0.256428	0.272384
4.068	0.294979	0.255106	0.266138
4.071	0.296582	0.253529	0.264981
4.074	0.298975	0.252151	0.272727
4.077	0.292434	0.252587	0.265905
4.08	0.302143	0.253273	0.269749
4.083	0.291777	0.247303	0.273778
4.086	0.299779	0.25109	0.26997
4.089	0.299892	0.247723	0.266088
4.092	0.29761	0.24841	0.27058
4.095	0.304352	0.250197	0.267138
4.098	0.297871	0.254592	0.263856
4.101	0.293777	0.245916	0.265921
4.104	0.302651	0.248579	0.26258
4.107	0.296948	0.254456	0.27164
4.11	0.289711	0.243737	0.276239
4.113	0.297378	0.24579	0.266279
4.116	0.299414	0.252467	0.270288
4.119	0.300538	0.252984	0.259093
4.122	0.303937	0.249371	0.266423
4.125	0.293889	0.242797	0.268719
4.128	0.293935	0.25485	0.260363
4.131	0.297501	0.255251	0.268719
4.134	0.296569	0.25064	0.263157
4.137	0.289785	0.250892	0.265039
4.14	0.292733	0.249534	0.265448
4.143	0.292983	0.251751	0.260552
4.146	0.293597	0.249799	0.264553
4.149	0.297153	0.253518	0.267668
4.152	0.303109	0.254545	0.263919
4.155	0.290966	0.242534	0.267497
4.158	0.284975	0.24896	0.268138
4.161	0.291379	0.244989	0.26693
4.164	0.295823	0.251739	0.260854
4.167	0.290527	0.249607	0.264937
4.17	0.294365	0.252524	0.267443
4.173	0.286917	0.24221	0.257161
4.176	0.297327	0.248073	0.260647
4.179	0.293264	0.244716	0.263298
4.182	0.294707	0.242525	0.263796
4.185	0.297904	0.243277	0.266209
4.188	0.30002	0.250178	0.267204
4.191	0.286502	0.254909	0.260347
4.194	0.289319	0.248848	0.265372
4.197	0.296322	0.246751	0.271096
4.2	0.297166	0.246604	0.26607
4.203	0.298075	0.24269	0.255943
4.206	0.286925	0.246576	0.262796
4.209	0.293799	0.233826	0.260379
4.212	0.290917	0.241431	0.26215
4.215	0.293732	0.239247	0.258712
4.218	0.29036	0.246306	0.261529
4.221	0.288735	0.236754	0.259774
4.224	0.287194	0.244688	0.262678
4.227	0.289036	0.242415	0.264644
4.23	0.287446	0.242745	0.261344
4.233	0.291545	0.242333	0.256359
4.236	0.28845	0.247711	0.260363
4.239	0.291118	0.246553	0.256399
4.242	0.287742	0.237768	0.258589
4.245	0.287595	0.240238	0.260626
4.248	0.283462	0.239659	0.260982
4.251	0.290238	0.240655	0.258056
4.254	0.286665	0.243194	0.254454
4.257	0.284818	0.247175	0.250733
4.26	0.284039	0.238616	0.250992
4.263	0.290187	0.238251	0.251481
4.266	0.28148	0.237918	0.259535
4.269	0.286022	0.242526	0.25325
4.272	0.2779	0.240874	0.254472
4.275	0.285391	0.240937	0.251973
4.278	0.288158	0.23692	0.260505
4.281	0.281768	0.2445	0.258367
4.284	0.28399	0.242624	0.251677
4.287	0.281903	0.240102	0.252086
4.29	0.277362	0.235552	0.254485
4.293	0.278341	0.2323	0.252822
4.296	0.28671	0.233445	0.252852
4.299	0.288443	0.233657	0.252082
4.302	0.27926	0.243303	0.255047
4.305	0.288022	0.231956	0.257439
4.308	0.284311	0.242191	0.257551
4.311	0.279078	0.236856	0.247616
4.314	0.277187	0.233362	0.249047
4.317	0.279035	0.235815	0.256237
4.32	0.277262	0.239793	0.24986
4.323	0.281127	0.235723	0.253701
4.326	0.274316	0.234686	0.257376
4.329	0.280353	0.235081	0.255249
4.332	0.279282	0.230344	0.246286
4.335	0.280523	0.232062	0.251363
4.338	0.279688	0.234964	0.245776
4.341	0.275721	0.230041	0.249676
4.344	0.274926	0.238878	0.248586
4.347	0.267617	0.228874	0.244377
4.35	0.276523	0.233098	0.251033
4.353	0.279197	0.233861	0.247394
4.356	0.277034	0.224635	0.248919
4.359	0.273259	0.237094	0.250246
4.362	0.275186	0.231326	0.252009
4.365	0.276586	0.232099	0.246749
4.368	0.275558	0.225264	0.242885
4.371	0.272906	0.231771	0.242592
4.374	0.279586	0.232194	0.240231
4.377	0.277359	0.2295	0.247506
4.38	0.270269	0.234842	0.247959
4.383	0.27602	0.228952	0.24413
4.386	0.267671	0.230973	0.244641
4.389	0.269344	0.227827	0.245828
4.392	0.274987	0.226151	0.245782
4.395	0.278995	0.228161	0.253448
4.398	0.273489	0.231852	0.243403
4.401	0.274485	0.225215	0.240373
4.404	0.274567	0.228891	0.246209
4.407	0.272909	0.223738	0.24156
4.41	0.273643	0.227214	0.247266
4.413	0.27548	0.224117	0.249045
4.416	0.2679	0.224982	0.248507
4.419	0.269823	0.230333	0.242318
4.422	0.263136	0.223018	0.2364
4.425	0.27084	0.228444	0.240184
4.428	0.27005	0.229415	0.248406
4.431	0.270365	0.221601	0.241249
4.434	0.266317	0.226415	0.239537
4.437	0.268666	0.219889	0.239929
4.44	0.276069	0.226388	0.238477
4.443	0.2702	0.222244	0.239544
4.446	0.275504	0.223153	0.23692
4.449	0.262625	0.22841	0.23502
4.452	0.265597	0.230397	0.248384
4.455	0.26907	0.222116	0.241045
4.458	0.26768	0.226373	0.243287
4.461	0.26475	0.219749	0.238675
4.464	0.271041	0.226677	0.242488
4.467	0.2637	0.222291	0.238755
4.47	0.270397	0.227244	0.239249
4.473	0.260374	0.226165	0.239872
4.476	0.268334	0.226391	0.240629
4.479	0.270584	0.223811	0.235144
4.482	0.269047	0.228977	0.241063
4.485	0.272566	0.225379	0.240699
4.488	0.265334	0.223484	0.244153
4.491	0.270866	0.228412	0.238594
4.494	0.263626	0.225374	0.235617
4.497	0.271464	0.227667	0.24023
4.5	0.266542	0.219983	0.238091
4.503	0.26745	0.223499	0.239105
4.506	0.267097	0.221922	0.23589
4.509	0.262528	0.219948	0.234225
4.512	0.264097	0.222213	0.239607
4.515	0.258393	0.218386	0.237451
4.518	0.260461	0.221005	0.241527
4.521	0.269436	0.221841	0.235332
4.524	0.266059	0.219205	0.241287
4.527	0.261623	0.217484	0.237307
4.53	0.258237	0.218499	0.227759
4.533	0.261948	0.225531	0.238014
4.536	0.265046	0.220368	0.239177
4.539	0.262703	0.218286	0.246536
4.542	0.264579	0.218369	0.234556
4.545	0.264884	0.218872	0.234136
4.548	0.264916	0.224485	0.235286
4.551	0.258402	0.220676	0.234229
4.554	0.270186	0.218779	0.233964
4.557	0.261221	0.220001	0.234127
4.56	0.26451	0.216725	0.235113
4.563	0.262455	0.217075	0.229911
4.566	0.266567	0.221306	0.227502
4.569	0.253673	0.220572	0.234679
4.572	0.26034	0.217161	0.225147
4.575	0.256019	0.217342	0.232763
4.578	0.262036	0.214063	0.237367
4.581	0.25833	0.216326	0.235483
4.584	0.255816	0.217979	0.238787
4.587	0.263582	0.212806	0.233816
4.59	0.2592	0.21403	0.231052
4.593	0.260439	0.218118	0.234046
4.596	0.259838	0.217855	0.232688
4.599	0.260971	0.213011	0.236491
4.602	0.255533	0.213752	0.233638
4.605	0.250558	0.220856	0.226011
4.608	0.264572	0.217785	0.228708
4.611	0.25148	0.213957	0.225427
4.614	0.257035	0.216376	0.233355
4.617	0.25424	0.216399	0.224718
4.62	0.2526	0.211619	0.226564
4.623	0.25575	0.218906	0.231976
4.626	0.251587	0.220441	0.228336
4.629	0.253067	0.211146	0.231493
4.632	0.250237	0.211814	0.226796
4.635	0.25619	0.216371	0.229251
4.638	0.260648	0.211756	0.232197
4.641	0.256063	0.207088	0.222832
4.644	0.254935	0.209135	0.224454
4.647	0.255206	0.214292	0.23183
4.65	0.256814	0.211862	0.223095
4.653	0.247273	0.209047	0.22128
4.656	0.249552	0.205112	0.22696
4.659	0.25862	0.206439	0.220115
4.662	0.243272	0.210054	0.228486
4.665	0.252693	0.20897	0.224395
4.668	0.24842	0.203493	0.22349
4.671	0.252807	0.206445	0.218959
4.674	0.249168	0.209773	0.218522
4.677	0.248751	0.21041	0.218925
4.68	0.244512	0.212224	0.22256
4.683	0.243793	0.211454	0.219161
4.686	0.241549	0.204517	0.220785
4.689	0.247937	0.208191	0.215825
4.692	0.246117	0.204411	0.23044
4.695	0.250208	0.20372	0.221019
4.698	0.245929	0.201958	0.226519
4.701	0.246048	0.200444	0.218208
4.704	0.243879	0.208556	0.219101
4.707	0.251282	0.206421	0.221268
4.71	0.237032	0.204053	0.214174
4.713	0.240798	0.198649	0.221284
4.716	0.244687	0.199827	0.219663
4.719	0.238903	0.210378	0.218597
4.722	0.237713	0.202264	0.220217
4.725	0.239958	0.206979	0.217246
4.728	0.243142	0.201344	0.215315
4.731	0.23968	0.207408	0.225328
4.734	0.239998	0.198874	0.21676
4.737	0.240124	0.197033	0.218295
4.74	0.243311	0.20342	0.215707
4.743	0.243872	0.20349	0.214566
4.746	0.240413	0.202603	0.217283
4.749	0.239454	0.205033	0.220622
4.752	0.240814	0.204236	0.217186
4.755	0.233232	0.203172	0.212091
4.758	0.240328	0.196336	0.216398
4.761	0.241869	0.199207	0.220457
4.764	0.23512	0.202688	0.206508
4.767	0.243032	0.200162	0.224639
4.77	0.243316	0.2056	0.220204
4.773	0.241731	0.198901	0.221443
4.776	0.234364	0.200375	0.215778
4.779	0.236187	0.201734	0.213147
4.782	0.227245	0.196281	0.215208
4.785	0.237884	0.198897	0.212945
4.788	0.236595	0.193882	0.211257
4.791	0.233339	0.201971	0.223785
4.794	0.239142	0.195562	0.215355
4.797	0.235406	0.19844	0.20983
4.8	0.247308	0.19474	0.212663
4.803	0.234411	0.197551	0.21492
4.806	0.238788	0.194528	0.20852
4.809	0.233797	0.194098	0.211212
4.812	0.233556	0.196753	0.215869
4.815	0.232076	0.198138	0.208932
4.818	0.227978	0.195674	0.212779
4.821	0.238098	0.196813	0.213685
4.824	0.234109	0.19238	0.215156
4.827	0.235147	0.191101	0.20238
4.83	0.230568	0.193025	0.212165
4.833	0.239928	0.199165	0.209519
4.836	0.233959	0.194694	0.208061
4.839	0.23806	0.201427	0.206696
4.842	0.23516	0.190252	0.208095
4.845	0.229512	0.195471	0.211115
4.848	0.232267	0.192344	0.210912
4.851	0.234869	0.185281	0.208376
4.854	0.237837	0.187466	0.209229
4.857	0.233153	0.195982	0.209325
4.86	0.223787	0.189216	0.21127
4.863	0.23147	0.194356	0.208787
4.866	0.227046	0.192167	0.20602
4.869	0.22608	0.197674	0.202948
4.872	0.229804	0.195781	0.200613
4.875	0.227018	0.195085	0.211036
4.878	0.223279	0.192032	0.210343
4.881	0.229611	0.187943	0.208216
4.884	0.224068	0.191743	0.209702
4.887	0.22762	0.191248	0.200437
4.89	0.235278	0.193184	0.209519
4.893	0.228421	0.191498	0.21114
4.896	0.223184	0.192545	0.20504
4.899	0.227706	0.191942	0.207624
4.902	0.224304	0.192116	0.208708
4.905	0.230964	0.187123	0.205394
4.908	0.222586	0.190218	0.206837
4.911	0.229255	0.193023	0.20304
4.914	0.218243	0.192927	0.200195
4.917	0.226263	0.185667	0.2
4.92	0.226044	0.189926	0.201545
4.923	0.230424	0.191742	0.209244
4.926	0.224947	0.191226	0.201719
4.929	0.229848	0.190729	0.19929
4.932	0.226342	0.187055	0.204931
4.935	0.226606	0.186579	0.203801
4.938	0.229723	0.188451	0.203974
4.941	0.2273	0.180479	0.200189
4.944	0.22807	0.181455	0.197691
4.947	0.219062	0.188038	0.202243
4.95	0.222395	0.189814	0.207015
4.953	0.220628	0.185224	0.20558
4.956	0.223862	0.18798	0.199485
4.959	0.222546	0.187816	0.203144
4.962	0.223944	0.189005	0.200193
4.965	0.225476	0.186669	0.201658
4.968	0.223953	0.186782	0.195123
4.971	0.217026	0.186444	0.202304
4.974	0.225261	0.186095	0.201295
4.977	0.220934	0.189917	0.193437
4.98	0.226695	0.183264	0.204028
4.983	0.225051	0.189618	0.202068
4.986	0.218185	0.181147	0.200324
4.989	0.219786	0.179561	0.191959
4.992	0.227178	0.182728	0.199512
4.995	0.223102	0.18663	0.197998
4.998	0.218227	0.17973	0.1968
5.001	0.21387	0.184894	0.197383
5.004	0.22586	0.182068	0.193511
5.007	0.220282	0.183461	0.197461
5.01	0.211048	0.182917	0.202334
5.013	0.231231	0.182936	0.200667
5.016	0.218	0.185768	0.201641
5.019	0.225323	0.178993	0.198586
5.022	0.217426	0.179102	0.194582
5.025	0.216338	0.181612	0.197521
5.028	0.217537	0.183504	0.196361
5.031	0.216107	0.181507	0.193204
5.034	0.217142	0.180502	0.188192
5.037	0.220704	0.181481	0.196658
5.04	0.222767	0.180429	0.195701
5.043	0.222816	0.184001	0.191761
5.046	0.222112	0.174397	0.191725
5.049	0.219159	0.188443	0.200772
5.052	0.224743	0.181776	0.192033
5.055	0.2185	0.178434	0.194695
5.058	0.210165	0.184318	0.192618
5.061	0.218701	0.176461	0.195192
5.064	0.213897	0.185561	0.193162
5.067	0.217234	0.17497	0.19229
5.07	0.220091	0.17951	0.189552
5.073	0.215801	0.178414	0.19283
5.076	0.216546	0.176492	0.192893
5.079	0.216615	0.17943	0.190241
5.082	0.216877	0.172878	0.190301
5.085	0.212744	0.180842	0.199233
5.088	0.213063	0.173394	0.191503
5.091	0.213132	0.177658	0.192159
5.094	0.212058	0.177452	0.19065
5.097	0.214541	0.174886	0.191944
5.1	0.219308	0.173584	0.192388
5.103	0.212063	0.182539	0.189138
5.106	0.208303	0.177161	0.197418
5.109	0.2094	0.172384	0.182993
5.112	0.214901	0.177027	0.187642
5.115	0.210374	0.176722	0.188224
5.118	0.21904	0.179314	0.188441
5.121	0.211125	0.175616	0.192144
5.124	0.213486	0.170455	0.194021
5.127	0.213	0.176769	0.194288
5.13	0.209672	0.175582	0.184059
5.133	0.215797	0.174033	0.189464
5.136	0.214107	0.169378	0.192066
5.139	0.210341	0.177761	0.183205
5.142	0.214645	0.180431	0.190283
5.145	0.212011	0.173643	0.18739
5.148	0.218002	0.178184	0.188741
5.151	0.21297	0.167894	0.186911
5.154	0.211991	0.177283	0.182428
5.157	0.206255	0.171861	0.179233
5.16	0.212259	0.175312	0.184425
5.163	0.212335	0.180564	0.1805
5.166	0.208287	0.171418	0.180588
5.169	0.211841	0.177101	0.193125
5.172	0.215392	0.1642	0.185812
5.175	0.216599	0.169158	0.192127
5.178	0.208611	0.172526	0.185218
5.181	0.208411	0.168403	0.182331
5.184	0.208965	0.169644	0.190075
5.187	0.211671	0.174689	0.18419
5.19	0.208437	0.172153	0.1865
5.193	0.207312	0.169911	0.182882
5.196	0.203769	0.176829	0.190251
5.199	0.202779	0.16821	0.183
5.202	0.20259	0.175074	0.182825
5.205	0.204529	0.172146	0.181651
5.208	0.204531	0.171497	0.184448
5.211	0.200652	0.175013	0.183106
5.214	0.211425	0.175931	0.181996
5.217	0.203202	0.169852	0.186757
5.22	0.208436	0.166523	0.18265
5.223	0.205631	0.174434	0.181155
5.226	0.205333	0.173249	0.181037
5.229	0.203077	0.174395	0.180625
5.232	0.201958	0.167482	0.181813
5.235	0.201213	0.169664	0.182368
5.238	0.207213	0.174841	0.187365
5.241	0.196458	0.169106	0.179912
5.244	0.212638	0.171803	0.185178
5.247	0.212751	0.164055	0.184904
5.25	0.20776	0.165902	0.181153
5.253	0.207569	0.169198	0.180568
5.256	0.206275	0.165256	0.183962
5.259	0.210369	0.171582	0.178839
5.262	0.213928	0.164616	0.176271
5.265	0.199541	0.167419	0.179645
5.268	0.210774	0.170248	0.178663
5.271	0.204254	0.168226	0.184733
5.274	0.202461	0.169266	0.18139
5.277	0.204836	0.167208	0.183417
5.28	0.203366	0.170989	0.179564
5.283	0.204	0.167904	0.180595
5.286	0.200694	0.169994	0.184456
5.289	0.204838	0.170518	0.180835
5.292	0.207481	0.164616	0.181397
5.295	0.198576	0.163736	0.185369
5.298	0.203644	0.163851	0.179171
5.301	0.194129	0.165012	0.18025
5.304	0.202049	0.172641	0.179152
5.307	0.198452	0.1656	0.177354
5.31	0.20022	0.166948	0.18364
5.313	0.201686	0.16964	0.182284
5.316	0.202904	0.166937	0.176658
5.319	0.19951	0.166325	0.179907
5.322	0.204857	0.164404	0.179686
5.325	0.19771	0.16305	0.176544
5.328	0.195599	0.158269	0.180083
5.331	0.209655	0.167232	0.176193
5.334	0.20479	0.160722	0.180281
5.337	0.202204	0.16855	0.185677
5.34	0.19737	0.165454	0.177507
5.343	0.202322	0.164538	0.178839
5.346	0.200475	0.166808	0.179201
5.349	0.20027	0.163174	0.181244
5.352	0.197509	0.162189	0.180867
5.355	0.205635	0.165594	0.177585
5.358	0.203846	0.165324	0.178108
5.361	0.200416	0.16713	0.172485
5.364	0.200686	0.162973	0.175334
5.367	0.200381	0.164644	0.175162
5.37	0.198282	0.16422	0.180461
5.373	0.198166	0.166896	0.179562
5.376	0.200679	0.160383	0.179327
5.379	0.195076	0.164349	0.173567
5.382	0.189296	0.162541	0.174927
5.385	0.199788	0.163399	0.177547
5.388	0.198359	0.168153	0.176909
5.391	0.196796	0.163793	0.172157
5.394	0.198517	0.163647	0.172277
5.397	0.189484	0.170499	0.178401
5.4	0.189899	0.163588	0.173675
5.403	0.197692	0.162084	0.175492
5.406	0.200414	0.161412	0.177211
5.409	0.19348	0.165499	0.172712
5.412	0.204323	0.163751	0.177021
5.415	0.196941	0.16287	0.17514
5.418	0.199466	0.15616	0.1737
5.421	0.186682	0.163463	0.174015
5.424	0.194076	0.15757	0.172656
5.427	0.196062	0.160927	0.169433
5.43	0.196713	0.159905	0.175678
5.433	0.193028	0.162099	0.168127
5.436	0.191754	0.164723	0.173673
5.439	0.193849	0.160801	0.173876
5.442	0.194555	0.158575	0.171902
5.445	0.193795	0.161937	0.174504
5.448	0.194061	0.160866	0.176644
5.451	0.193429	0.163808	0.177438
5.454	0.197835	0.159682	0.168695
5.457	0.19316	0.155748	0.172341
5.46	0.196189	0.157882	0.175553
5.463	0.191891	0.160554	0.175047
5.466	0.187774	0.153591	0.167809
5.469	0.19617	0.159996	0.172994
5.472	0.192784	0.16118	0.171958
5.475	0.195	0.155369	0.163583
5.478	0.192177	0.16024	0.17419
5.481	0.191566	0.157028	0.16906
5.484	0.190903	0.158703	0.176224
5.487	0.187703	0.157022	0.170767
5.49	0.195832	0.157162	0.170165
5.493	0.195101	0.154831	0.169689
5.496	0.186448	0.156138	0.172688
5.499	0.188544	0.147085	0.169428
5.502	0.190886	0.154457	0.173031
5.505	0.187795	0.159703	0.16518
5.508	0.190828	0.155521	0.173752
5.511	0.192551	0.157625	0.164378
5.514	0.192514	0.162007	0.16482
5.517	0.187988	0.156756	0.163996
5.52	0.185099	0.154764	0.164762
5.523	0.190121	0.153351	0.167959
5.526	0.187117	0.155779	0.170409
5.529	0.183229	0.152988	0.164245
5.532	0.186734	0.157559	0.169441
5.535	0.179889	0.150947	0.165953
5.538	0.183445	0.153842	0.169157
5.541	0.192059	0.156838	0.162171
5.544	0.191445	0.154152	0.165739
5.547	0.181178	0.155912	0.170196
5.55	0.186553	0.151538	0.165945
5.553	0.185779	0.157164	0.164545
5.556	0.189808	0.154153	0.164387
5.559	0.187591	0.154643	0.165977
5.562	0.188763	0.153601	0.161599
5.565	0.18623	0.150899	0.157187
5.568	0.181598	0.152121	0.162775
5.571	0.18369	0.152266	0.162656
5.574	0.183537	0.152185	0.156112
5.577	0.183761	0.152168	0.158395
5.58	0.184882	0.153191	0.165224
5.583	0.186648	0.148626	0.157406
5.586	0.182804	0.1551	0.164824
5.589	0.18071	0.147887	0.159439
5.592	0.183614	0.152116	0.161672
5.595	0.181008	0.147597	0.161755
5.598	0.182015	0.148621	0.156639
5.601	0.184364	0.151026	0.161751
5.604	0.180451	0.143805	0.160012
5.607	0.181134	0.147646	0.160151
5.61	0.17842	0.144982	0.165258
5.613	0.176111	0.147087	0.159073
5.616	0.178911	0.150897	0.156928
5.619	0.182442	0.151411	0.157995
5.622	0.180826	0.145396	0.163475
5.625	0.185622	0.148483	0.159111
5.628	0.183644	0.149711	0.160914
5.631	0.178191	0.144707	0.160372
5.634	0.180493	0.149119	0.162473
5.637	0.181224	0.14704	0.159132
5.64	0.176537	0.147946	0.154435
5.643	0.174679	0.145512	0.159668
5.646	0.181254	0.148728	0.151664
5.649	0.177543	0.144545	0.159506
5.652	0.173948	0.146528	0.156047
5.655	0.179399	0.148518	0.154285
5.658	0.177074	0.146006	0.158756
5.661	0.177299	0.149873	0.160233
5.664	0.176282	0.140519	0.153042
5.667	0.173291	0.145125	0.155883
5.67	0.178928	0.15185	0.152804
5.673	0.178936	0.145376	0.155438
5.676	0.174776	0.141791	0.157763
5.679	0.180526	0.144556	0.160695
5.682	0.170474	0.146622	0.155775
5.685	0.178171	0.143205	0.162356
5.688	0.174825	0.147583	0.157674
5.691	0.170783	0.140991	0.155729
5.694	0.172036	0.145458	0.15421
5.697	0.174735	0.144492	0.154202
5.7	0.178492	0.141838	0.154188
5.703	0.173897	0.147433	0.153303
5.706	0.168602	0.142531	0.162027
5.709	0.17008	0.141316	0.153397
5.712	0.173655	0.140614	0.157037
5.715	0.169348	0.144676	0.154753
5.718	0.17258	0.142885	0.156237
5.721	0.171784	0.142787	0.149852
5.724	0.174978	0.140897	0.149529
5.727	0.17603	0.142685	0.158983
5.73	0.172881	0.13873	0.147809
5.733	0.1764	0.141085	0.15175
5.736	0.170843	0.136388	0.155633
5.739	0.174042	0.143186	0.155503
5.742	0.176724	0.142815	0.154888
5.745	0.178154	0.13776	0.150604
5.748	0.173241	0.139784	0.15068
5.751	0.172255	0.145692	0.151572
5.754	0.176206	0.143648	0.15312
5.757	0.171412	0.138356	0.156614
5.76	0.170014	0.145297	0.158097
5.763	0.17483	0.140026	0.152015
5.766	0.172986	0.145194	0.156005
5.769	0.167532	0.138805	0.152551
5.772	0.172864	0.147791	0.153789
5.775	0.168645	0.139211	0.149331
5.778	0.171256	0.139492	0.155074
5.781	0.168967	0.142491	0.149528
5.784	0.173703	0.146415	0.151866
5.787	0.168371	0.140397	0.153387
5.79	0.170893	0.142027	0.155601
5.793	0.172724	0.140544	0.153643
5.796	0.172739	0.135212	0.154459
5.799	0.173421	0.139238	0.14878
5.802	0.17578	0.140349	0.14824
5.805	0.168787	0.139033	0.146828
5.808	0.165731	0.139478	0.149268
5.811	0.170037	0.139303	0.150227
5.814	0.171909	0.136206	0.149409
5.817	0.169497	0.142189	0.14684
5.82	0.16956	0.141232	0.148624
5.823	0.169922	0.140741	0.14981
5.826	0.169068	0.134833	0.14892
5.829	0.169984	0.139564	0.153141
5.832	0.166642	0.136948	0.14649
5.835	0.170488	0.138271	0.146878
5.838	0.172925	0.135605	0.14512
5.841	0.165138	0.143331	0.148126
5.844	0.171808	0.140602	0.146717
5.847	0.163135	0.140358	0.148545
5.85	0.172041	0.135303	0.146025
5.853	0.168222	0.1364	0.146082
5.856	0.164242	0.138761	0.149483
5.859	0.166517	0.135164	0.148754
5.862	0.170197	0.136457	0.146894
5.865	0.165655	0.135988	0.147482
5.868	0.167129	0.134366	0.150703
5.871	0.165229	0.138542	0.150711
5.874	0.161509	0.12998	0.150772
5.877	0.167273	0.136918	0.152139
5.88	0.167707	0.136155	0.148411
5.883	0.17	0.131904	0.148653
5.886	0.165742	0.136034	0.144254
5.889	0.165236	0.136784	0.148262
5.892	0.161343	0.13711	0.144889
5.895	0.167111	0.140263	0.145229
5.898	0.163845	0.128952	0.147355
5.901	0.162002	0.131382	0.147394
5.904	0.163741	0.135704	0.144625
5.907	0.16815	0.132968	0.146157
5.91	0.166133	0.128997	0.144636
5.913	0.160886	0.132813	0.143907
5.916	0.160939	0.132588	0.144922
5.919	0.164818	0.131795	0.144932
5.922	0.163995	0.135428	0.150218
5.925	0.165757	0.127483	0.142146
5.928	0.157914	0.1327	0.141856
5.931	0.16113	0.132543	0.144009
5.934	0.158492	0.130511	0.139481
5.937	0.164919	0.133189	0.141527
5.94	0.162161	0.135661	0.141326
5.943	0.156413	0.134503	0.142163
5.946	0.15987	0.134637	0.140204
5.949	0.166396	0.132912	0.142703
5.952	0.167315	0.132324	0.137154
5.955	0.158253	0.136995	0.140387
5.958	0.167592	0.136014	0.142782
5.961	0.159067	0.121849	0.145203
5.964	0.155167	0.128587	0.144869
5.967	0.158429	0.131524	0.141718
5.97	0.16321	0.130055	0.140021
5.973	0.158166	0.130395	0.144453
5.976	0.15771	0.130933	0.143023
5.979	0.163991	0.132701	0.147794
5.982	0.16374	0.129582	0.142396
5.985	0.157951	0.129887	0.13935
5.988	0.159149	0.133058	0.141382
5.991	0.154669	0.134396	0.142276
5.994	0.161637	0.124988	0.142207
[truncated: 1,748 more rows]
