# Supplementary material for: Binary-FRET reveals transient excited-state structure associated with activity-dependent CaMKII - NR2B binding and adaptation
Source: Nat Commun. 2022 Oct 25;13:6335. doi: 10.1038/s41467-022-33795-8 (PMC9596428; doi:10.1038/s41467-022-33795-8)
Supplement: Supplementary file 3 — Source Data [file 41467_2022_33795_MOESM3_ESM.zip › Nat Comm Source Data Files Excel folder/S5 Excel folder/CaCl2 0 7mM TRA.xls]

## Sheet: CaCl2 0 7mM TRA
	0 min	10 min	150 min
0	0.0143626	0.268639	0.12516
0.003	0.0249523	0.262793	0.130456
0.006	0.0418381	0.275018	0.149391
0.009	0.0262992	0.258221	0.121271
0.012	0.0576601	0.284762	0.1979
0.015	0.0888649	0.273142	0.141031
0.018	0.0917863	0.282362	0.161217
0.021	0.0801177	0.289057	0.197957
0.024	0.0750566	0.283533	0.1865
0.027	0.112129	0.290954	0.17586
0.03	0.122374	0.2851	0.191945
0.033	0.107136	0.310717	0.241486
0.036	0.126197	0.330362	0.238912
0.039	0.131619	0.317875	0.216299
0.042	0.165496	0.341903	0.229069
0.045	0.211626	0.345216	0.248752
0.048	0.177496	0.320303	0.242554
0.051	0.178061	0.348623	0.246318
0.054	0.205978	0.354776	0.268238
0.057	0.223284	0.347557	0.294159
0.06	0.227016	0.347476	0.289384
0.063	0.2341	0.357876	0.300787
0.066	0.248159	0.336743	0.295576
0.069	0.260997	0.356317	0.300885
0.072	0.269964	0.368969	0.314315
0.075	0.271451	0.356796	0.332213
0.078	0.286115	0.382438	0.336524
0.081	0.300305	0.374699	0.341855
0.084	0.311449	0.380411	0.33379
0.087	0.323077	0.378913	0.351373
0.09	0.330792	0.396616	0.347051
0.093	0.333594	0.380066	0.348831
0.096	0.352605	0.393818	0.369302
0.099	0.34605	0.393906	0.388919
0.102	0.344698	0.402609	0.384366
0.105	0.365896	0.400514	0.38786
0.108	0.360481	0.408754	0.391684
0.111	0.351565	0.421754	0.391629
0.114	0.3702	0.4177	0.42089
0.117	0.370217	0.420121	0.394575
0.12	0.386885	0.436776	0.408171
0.123	0.379477	0.423954	0.418241
0.126	0.398973	0.424473	0.417375
0.129	0.398222	0.430654	0.42924
0.132	0.409646	0.447765	0.431784
0.135	0.405639	0.446668	0.430914
0.138	0.397485	0.4478	0.44442
0.141	0.419184	0.447763	0.441758
0.144	0.40412	0.451714	0.449845
0.147	0.406632	0.443668	0.444107
0.15	0.415768	0.449849	0.44844
0.153	0.420425	0.459089	0.439513
0.156	0.408328	0.462046	0.44245
0.159	0.414016	0.465177	0.457669
0.162	0.420971	0.470609	0.459897
0.165	0.430248	0.457231	0.460502
0.168	0.424127	0.465588	0.472118
0.171	0.424262	0.468859	0.467346
0.174	0.428635	0.458252	0.463563
0.177	0.415181	0.460719	0.469243
0.18	0.422756	0.465481	0.463961
0.183	0.423313	0.473643	0.459033
0.186	0.418118	0.461926	0.469489
0.189	0.432188	0.47098	0.470982
0.192	0.432396	0.479787	0.467199
0.195	0.433219	0.484611	0.465317
0.198	0.441645	0.466264	0.477904
0.201	0.445723	0.475324	0.480625
0.204	0.444044	0.469422	0.475703
0.207	0.445291	0.473335	0.452466
0.21	0.424539	0.473075	0.471163
0.213	0.431167	0.471838	0.477972
0.216	0.425255	0.471319	0.475594
0.219	0.43598	0.48525	0.476501
0.222	0.441792	0.475775	0.481397
0.225	0.433795	0.495956	0.475339
0.228	0.429205	0.477662	0.486372
0.231	0.440477	0.480303	0.482601
0.234	0.443924	0.479807	0.473546
0.237	0.443487	0.48934	0.475414
0.24	0.441657	0.491594	0.47889
0.243	0.44268	0.475299	0.468548
0.246	0.430977	0.483765	0.478088
0.249	0.448064	0.491059	0.473246
0.252	0.437474	0.488216	0.479459
0.255	0.436153	0.465384	0.474877
0.258	0.432562	0.478394	0.473337
0.261	0.430086	0.488268	0.490238
0.264	0.433672	0.483573	0.470084
0.267	0.43652	0.483724	0.474091
0.27	0.439933	0.484272	0.485842
0.273	0.427763	0.481074	0.468746
0.276	0.429008	0.484353	0.469837
0.279	0.425799	0.473753	0.469031
0.282	0.439969	0.485804	0.47188
0.285	0.428238	0.480608	0.4741
0.288	0.432141	0.482598	0.473411
0.291	0.438275	0.48682	0.474419
0.294	0.434879	0.494788	0.479826
0.297	0.42754	0.491707	0.471072
0.3	0.437778	0.478626	0.463753
0.303	0.437653	0.494619	0.477116
0.306	0.428818	0.487542	0.468918
0.309	0.427759	0.484235	0.481114
0.312	0.427289	0.480517	0.467213
0.315	0.424791	0.478995	0.47122
0.318	0.428735	0.477672	0.470873
0.321	0.424221	0.48022	0.474103
0.324	0.429564	0.481409	0.461523
0.327	0.431006	0.4834	0.471028
0.33	0.426114	0.480514	0.475452
0.333	0.435848	0.487328	0.468856
0.336	0.425796	0.48158	0.480864
0.339	0.420988	0.472132	0.469353
0.342	0.427838	0.485332	0.477513
0.345	0.438605	0.483272	0.477194
0.348	0.425941	0.487492	0.481501
0.351	0.437326	0.474389	0.466958
0.354	0.435077	0.482373	0.477172
0.357	0.43302	0.494181	0.467943
0.36	0.423724	0.482384	0.471182
0.363	0.421073	0.490825	0.470614
0.366	0.413018	0.480456	0.469705
0.369	0.423197	0.490916	0.474824
0.372	0.421641	0.47781	0.467023
0.375	0.424513	0.484181	0.472612
0.378	0.431793	0.47945	0.464854
0.381	0.430178	0.487865	0.468126
0.384	0.423904	0.482032	0.472387
0.387	0.432062	0.467282	0.475971
0.39	0.424066	0.485824	0.472178
0.393	0.423082	0.478022	0.466437
0.396	0.423048	0.489154	0.475213
0.399	0.424385	0.484246	0.467133
0.402	0.424898	0.47379	0.473027
0.405	0.416981	0.480088	0.477591
0.408	0.42258	0.488037	0.470911
0.411	0.426755	0.469729	0.47334
0.414	0.423774	0.474265	0.46852
0.417	0.430364	0.486215	0.47082
0.42	0.415196	0.483256	0.467098
0.423	0.425879	0.469962	0.469499
0.426	0.421569	0.486164	0.471639
0.429	0.423519	0.479801	0.462419
0.432	0.419468	0.477324	0.462875
0.435	0.424982	0.474156	0.468594
0.438	0.417576	0.47723	0.461778
0.441	0.424336	0.469634	0.479553
0.444	0.410182	0.492158	0.473205
0.447	0.417995	0.484235	0.467061
0.45	0.410972	0.485052	0.47537
0.453	0.419816	0.482232	0.457521
0.456	0.414541	0.47483	0.478309
0.459	0.416827	0.485855	0.462574
0.462	0.413079	0.476586	0.467205
0.465	0.408661	0.486906	0.463499
0.468	0.425889	0.471356	0.464484
0.471	0.420077	0.483773	0.461731
0.474	0.410173	0.482035	0.468435
0.477	0.418167	0.473829	0.455233
0.48	0.413578	0.4727	0.459464
0.483	0.417697	0.48075	0.470551
0.486	0.402283	0.485551	0.462223
0.489	0.420278	0.4827	0.460307
0.492	0.414013	0.478891	0.475271
0.495	0.414425	0.489187	0.473167
0.498	0.413059	0.483461	0.472729
0.501	0.407432	0.475804	0.461532
0.504	0.411672	0.488438	0.46478
0.507	0.415928	0.482838	0.468285
0.51	0.411971	0.473252	0.463843
0.513	0.412178	0.478834	0.47276
0.516	0.419276	0.488738	0.472555
0.519	0.416531	0.47113	0.46565
0.522	0.40579	0.481871	0.461375
0.525	0.401619	0.472505	0.466794
0.528	0.411227	0.483544	0.471767
0.531	0.412898	0.483543	0.475024
0.534	0.414001	0.479142	0.468795
0.537	0.409949	0.473934	0.460329
0.54	0.411912	0.466904	0.471096
0.543	0.412977	0.471562	0.4565
0.546	0.409678	0.482785	0.467377
0.549	0.40296	0.490545	0.45564
0.552	0.408732	0.478384	0.465507
0.555	0.408651	0.463172	0.465109
0.558	0.400351	0.482475	0.474369
0.561	0.412872	0.477602	0.453941
0.564	0.406865	0.477135	0.464542
0.567	0.40411	0.464895	0.455009
0.57	0.406376	0.486572	0.474129
0.573	0.410486	0.486687	0.464169
0.576	0.406907	0.478172	0.461386
0.579	0.409206	0.484294	0.468459
0.582	0.407964	0.479511	0.463736
0.585	0.414882	0.481413	0.456417
0.588	0.416209	0.485377	0.461238
0.591	0.401943	0.478855	0.47208
0.594	0.404701	0.469037	0.479014
0.597	0.404105	0.493065	0.46782
0.6	0.400095	0.472666	0.456928
0.603	0.40266	0.465387	0.452251
0.606	0.402707	0.487147	0.459813
0.609	0.404055	0.482219	0.471917
0.612	0.413791	0.474218	0.457296
0.615	0.416384	0.477372	0.473003
0.618	0.389892	0.463711	0.453938
0.621	0.399844	0.478041	0.451115
0.624	0.407806	0.469243	0.448342
0.627	0.409496	0.472571	0.45805
0.63	0.41	0.477329	0.460301
0.633	0.406678	0.475759	0.451899
0.636	0.401152	0.486487	0.445823
0.639	0.394707	0.474815	0.453049
0.642	0.39021	0.47825	0.449929
0.645	0.3984	0.475777	0.454161
0.648	0.397905	0.471702	0.452514
0.651	0.404109	0.475077	0.462343
0.654	0.389416	0.477027	0.458476
0.657	0.40647	0.471191	0.458222
0.66	0.405734	0.461927	0.448565
0.663	0.395953	0.481957	0.46449
0.666	0.409068	0.460197	0.463804
0.669	0.394171	0.452203	0.455522
0.672	0.400648	0.474933	0.450469
0.675	0.395203	0.469954	0.453381
0.678	0.397231	0.459815	0.451693
0.681	0.392208	0.463461	0.46035
0.684	0.394718	0.473539	0.456213
0.687	0.386329	0.468816	0.46108
0.69	0.383254	0.460077	0.441016
0.693	0.40141	0.46881	0.456506
0.696	0.402556	0.465866	0.454721
0.699	0.399417	0.475633	0.452627
0.702	0.396594	0.459361	0.450879
0.705	0.394994	0.479991	0.453314
0.708	0.398955	0.462346	0.460794
0.711	0.393758	0.474778	0.469761
0.714	0.393929	0.465422	0.455023
0.717	0.38208	0.454952	0.459648
0.72	0.388611	0.476861	0.442442
0.723	0.396807	0.466527	0.450723
0.726	0.39889	0.468217	0.458066
0.729	0.38997	0.464113	0.467461
0.732	0.378412	0.482129	0.453426
0.735	0.389801	0.459091	0.446183
0.738	0.391034	0.461457	0.454682
0.741	0.388889	0.46803	0.451146
0.744	0.39545	0.467209	0.462298
0.747	0.398034	0.472199	0.45042
0.75	0.389272	0.455651	0.462517
0.753	0.406491	0.478391	0.449306
0.756	0.383902	0.462939	0.458766
0.759	0.40025	0.469966	0.456055
0.762	0.396922	0.472901	0.457263
0.765	0.382847	0.471231	0.448328
0.768	0.395178	0.463915	0.460456
0.771	0.399338	0.480996	0.449332
0.774	0.392396	0.46286	0.458348
0.777	0.397134	0.471962	0.460296
0.78	0.384775	0.466204	0.449344
0.783	0.399927	0.470715	0.451296
0.786	0.393842	0.459586	0.454383
0.789	0.385329	0.458127	0.446594
0.792	0.385575	0.458976	0.442849
0.795	0.385064	0.473519	0.44536
0.798	0.389966	0.451564	0.45262
0.801	0.388323	0.460769	0.449695
0.804	0.399682	0.47516	0.448922
0.807	0.389935	0.472471	0.448084
0.81	0.399103	0.457786	0.454803
0.813	0.402268	0.462227	0.445267
0.816	0.379794	0.462532	0.450319
0.819	0.396924	0.456734	0.450903
0.822	0.392888	0.462033	0.452111
0.825	0.386768	0.464623	0.440866
0.828	0.398492	0.473711	0.452326
0.831	0.390736	0.469523	0.455509
0.834	0.391731	0.458489	0.454556
0.837	0.389957	0.45564	0.442922
0.84	0.392372	0.465319	0.457364
0.843	0.388117	0.461956	0.449208
0.846	0.397683	0.45878	0.436796
0.849	0.403317	0.469892	0.456173
0.852	0.394246	0.465694	0.439306
0.855	0.385467	0.468433	0.453734
0.858	0.38618	0.479499	0.45146
0.861	0.394586	0.465062	0.435836
0.864	0.392168	0.463133	0.442323
0.867	0.395209	0.471731	0.443444
0.87	0.38388	0.45267	0.453579
0.873	0.382932	0.473131	0.448287
0.876	0.3842	0.459338	0.441477
0.879	0.391863	0.465161	0.452788
0.882	0.375885	0.478087	0.442846
0.885	0.381466	0.47484	0.441755
0.888	0.384245	0.458183	0.453994
0.891	0.389602	0.474192	0.441666
0.894	0.379463	0.4631	0.440355
0.897	0.383649	0.471554	0.453151
0.9	0.386707	0.47526	0.447037
0.903	0.395415	0.457932	0.44205
0.906	0.378919	0.461739	0.448945
0.909	0.387516	0.463699	0.45987
0.912	0.392805	0.475917	0.434978
0.915	0.381645	0.475708	0.451665
0.918	0.386383	0.464235	0.447566
0.921	0.379309	0.452658	0.443402
0.924	0.375508	0.462128	0.448941
0.927	0.37308	0.480705	0.449353
0.93	0.392768	0.468364	0.446691
0.933	0.394189	0.466424	0.445561
0.936	0.388235	0.477103	0.456855
0.939	0.382681	0.461749	0.449346
0.942	0.384609	0.461009	0.434451
0.945	0.37676	0.462812	0.443408
0.948	0.380706	0.468362	0.436893
0.951	0.383031	0.456213	0.459945
0.954	0.374954	0.466115	0.451721
0.957	0.387246	0.469734	0.42931
0.96	0.367204	0.459675	0.438653
0.963	0.374353	0.458237	0.443716
0.966	0.38472	0.460783	0.449066
0.969	0.377563	0.465324	0.453258
0.972	0.374151	0.474004	0.447866
0.975	0.372996	0.462909	0.441513
0.978	0.377214	0.46402	0.438326
0.981	0.374679	0.457148	0.444043
0.984	0.36814	0.4607	0.432626
0.987	0.385687	0.463121	0.447848
0.99	0.384729	0.459927	0.458191
0.993	0.384894	0.451871	0.44717
0.996	0.378868	0.459601	0.452954
0.999	0.37922	0.463017	0.461563
1.002	0.378717	0.467677	0.450305
1.005	0.379769	0.453891	0.435206
1.008	0.381505	0.449846	0.447493
1.011	0.378084	0.459108	0.455474
1.014	0.381126	0.452117	0.437481
1.017	0.386418	0.4638	0.432043
1.02	0.376205	0.46461	0.433705
1.023	0.376984	0.440331	0.442868
1.026	0.378635	0.465121	0.442472
1.029	0.368438	0.451231	0.43635
1.032	0.367207	0.465396	0.43256
1.035	0.393907	0.446702	0.448931
1.038	0.366645	0.44928	0.448991
1.041	0.375687	0.463061	0.447782
1.044	0.379738	0.455376	0.459188
1.047	0.378002	0.453694	0.443441
1.05	0.379665	0.459656	0.449907
1.053	0.377857	0.459795	0.433912
1.056	0.390492	0.461213	0.432542
1.059	0.379693	0.461461	0.442895
1.062	0.386089	0.459668	0.43559
1.065	0.383974	0.45309	0.444709
1.068	0.375137	0.457359	0.444735
1.071	0.376717	0.454914	0.449442
1.074	0.365741	0.460105	0.448969
1.077	0.374653	0.467657	0.439559
1.08	0.376866	0.462717	0.454769
1.083	0.376433	0.467721	0.441188
1.086	0.382478	0.471786	0.449127
1.089	0.383821	0.454642	0.448578
1.092	0.375032	0.450435	0.448478
1.095	0.377781	0.452127	0.44017
1.098	0.368442	0.456017	0.442697
1.101	0.369939	0.457787	0.431254
1.104	0.386344	0.456201	0.451255
1.107	0.365628	0.46699	0.43871
1.11	0.371136	0.462598	0.440317
1.113	0.376014	0.467174	0.438288
1.116	0.361134	0.460362	0.444444
1.119	0.374099	0.44174	0.427664
1.122	0.373907	0.45731	0.437757
1.125	0.384615	0.448256	0.434094
1.128	0.388691	0.454279	0.447558
1.131	0.367483	0.451931	0.44657
1.134	0.376316	0.453768	0.438067
1.137	0.380932	0.449467	0.445328
1.14	0.369947	0.442532	0.436418
1.143	0.372564	0.451586	0.444301
1.146	0.368264	0.455192	0.427618
1.149	0.379219	0.449687	0.454006
1.152	0.372588	0.449983	0.439204
1.155	0.36894	0.454856	0.448235
1.158	0.373222	0.454344	0.436589
1.161	0.367824	0.457812	0.441777
1.164	0.353308	0.456451	0.430819
1.167	0.368713	0.451308	0.425459
1.17	0.371242	0.451122	0.443679
1.173	0.376186	0.447355	0.44282
1.176	0.368348	0.452017	0.437376
1.179	0.378736	0.44592	0.432384
1.182	0.372671	0.44763	0.444097
1.185	0.368552	0.460541	0.437408
1.188	0.366863	0.468516	0.430997
1.191	0.3657	0.458603	0.431727
1.194	0.368366	0.447439	0.420388
1.197	0.380791	0.469431	0.428165
1.2	0.366325	0.436684	0.441344
1.203	0.38278	0.452781	0.419581
1.206	0.354093	0.450955	0.417177
1.209	0.356016	0.444968	0.451776
1.212	0.358555	0.460844	0.427168
1.215	0.369618	0.452429	0.425823
1.218	0.363017	0.45267	0.433169
1.221	0.372269	0.445642	0.421432
1.224	0.358099	0.446865	0.433158
1.227	0.36942	0.449237	0.417906
1.23	0.372905	0.448234	0.429249
1.233	0.371563	0.446541	0.423191
1.236	0.357901	0.431706	0.445424
1.239	0.376975	0.448052	0.431011
1.242	0.36764	0.453772	0.437801
1.245	0.359159	0.454633	0.427469
1.248	0.366814	0.438155	0.425001
1.251	0.369621	0.452268	0.432483
1.254	0.375819	0.443454	0.435227
1.257	0.373043	0.469183	0.426394
1.26	0.360436	0.44067	0.423582
1.263	0.351071	0.445245	0.427934
1.266	0.353755	0.453967	0.430852
1.269	0.361726	0.467088	0.427236
1.272	0.354642	0.459927	0.428561
1.275	0.359805	0.446969	0.444363
1.278	0.36283	0.451373	0.43241
1.281	0.358445	0.450593	0.425149
1.284	0.366449	0.441067	0.434011
1.287	0.358335	0.438698	0.412861
1.29	0.370482	0.451034	0.44012
1.293	0.351814	0.449678	0.444581
1.296	0.367355	0.445328	0.433319
1.299	0.370305	0.449256	0.441719
1.302	0.37835	0.447394	0.441539
1.305	0.353353	0.434992	0.430475
1.308	0.358485	0.459101	0.42743
1.311	0.365413	0.462996	0.429793
1.314	0.365971	0.448655	0.43344
1.317	0.361465	0.446109	0.431585
1.32	0.351441	0.459703	0.42884
1.323	0.369957	0.444585	0.436577
1.326	0.363973	0.45846	0.413091
1.329	0.362053	0.437823	0.434049
1.332	0.359704	0.447264	0.426203
1.335	0.350372	0.438908	0.434378
1.338	0.358689	0.438626	0.426247
1.341	0.359144	0.445135	0.420171
1.344	0.363634	0.435021	0.427015
1.347	0.358305	0.450705	0.416042
1.35	0.366824	0.439611	0.432109
1.353	0.360337	0.449714	0.432074
1.356	0.354847	0.448314	0.429987
1.359	0.34368	0.440502	0.422285
1.362	0.355485	0.447961	0.419931
1.365	0.361891	0.461289	0.428218
1.368	0.361537	0.443345	0.4228
1.371	0.363775	0.448575	0.436235
1.374	0.355853	0.452827	0.43761
1.377	0.357631	0.450349	0.431632
1.38	0.362443	0.443658	0.429516
1.383	0.367497	0.448345	0.438659
1.386	0.367411	0.436813	0.420219
1.389	0.357974	0.448832	0.437756
1.392	0.363093	0.450506	0.431986
1.395	0.358801	0.443403	0.430663
1.398	0.34938	0.447271	0.433503
1.401	0.363879	0.440424	0.431688
1.404	0.36801	0.432787	0.421083
1.407	0.357033	0.441194	0.447096
1.41	0.37097	0.454109	0.431433
1.413	0.359156	0.442334	0.429489
1.416	0.376735	0.449826	0.417902
1.419	0.357061	0.441547	0.426994
1.422	0.359771	0.44342	0.416107
1.425	0.363753	0.439402	0.42544
1.428	0.365387	0.445148	0.431069
1.431	0.366321	0.432472	0.424181
1.434	0.351958	0.437051	0.43795
1.437	0.358862	0.443146	0.417313
1.44	0.356541	0.451681	0.433148
1.443	0.357805	0.448866	0.432982
1.446	0.366945	0.4287	0.430677
1.449	0.36605	0.431884	0.42641
1.452	0.347913	0.453579	0.417416
1.455	0.353167	0.437051	0.423391
1.458	0.357508	0.430242	0.434064
1.461	0.359599	0.455285	0.420336
1.464	0.362511	0.435373	0.438437
1.467	0.354707	0.438739	0.429728
1.47	0.372166	0.436375	0.43343
1.473	0.359986	0.439753	0.427271
1.476	0.359971	0.43384	0.432329
1.479	0.3636	0.44837	0.42167
1.482	0.350416	0.446895	0.4199
1.485	0.367648	0.44985	0.430267
1.488	0.352792	0.438244	0.423705
1.491	0.355504	0.444511	0.413349
1.494	0.357694	0.44844	0.417351
1.497	0.359549	0.429263	0.423782
1.5	0.356763	0.452551	0.43296
1.503	0.366369	0.449561	0.439902
1.506	0.349221	0.435942	0.426526
1.509	0.357814	0.441592	0.430411
1.512	0.36139	0.425444	0.436805
1.515	0.361599	0.435285	0.423133
1.518	0.355446	0.442022	0.427997
1.521	0.345885	0.44186	0.42742
1.524	0.354141	0.448666	0.424957
1.527	0.353723	0.442899	0.417219
1.53	0.350365	0.446545	0.423123
1.533	0.350868	0.445705	0.414311
1.536	0.348538	0.445954	0.429343
1.539	0.355798	0.433047	0.416834
1.542	0.363119	0.432181	0.422021
1.545	0.346098	0.439686	0.417378
1.548	0.363797	0.440918	0.433826
1.551	0.355245	0.445262	0.428436
1.554	0.360011	0.436609	0.431995
1.557	0.354221	0.444313	0.427494
1.56	0.355167	0.449861	0.426622
1.563	0.350626	0.448267	0.424087
1.566	0.351329	0.439171	0.423409
1.569	0.339709	0.437723	0.416154
1.572	0.352362	0.45011	0.428895
1.575	0.356973	0.444846	0.423565
1.578	0.355219	0.441363	0.425952
1.581	0.357381	0.442082	0.416715
1.584	0.343935	0.440083	0.402185
1.587	0.337651	0.433877	0.420062
1.59	0.368303	0.439808	0.418949
1.593	0.359487	0.434461	0.432311
1.596	0.337212	0.440489	0.416061
1.599	0.336876	0.435392	0.434177
1.602	0.346559	0.447093	0.421384
1.605	0.361714	0.445003	0.410152
1.608	0.357651	0.442022	0.420828
1.611	0.346575	0.437257	0.422865
1.614	0.353095	0.438431	0.416013
1.617	0.358442	0.444087	0.420683
1.62	0.355335	0.441275	0.436053
1.623	0.346223	0.459206	0.423567
1.626	0.346095	0.44181	0.418925
1.629	0.362224	0.456019	0.416106
1.632	0.344452	0.442732	0.422653
1.635	0.347738	0.459028	0.417295
1.638	0.338748	0.450495	0.412527
1.641	0.340736	0.433751	0.432295
1.644	0.352089	0.440755	0.42108
1.647	0.35006	0.452164	0.418922
1.65	0.356124	0.446491	0.417125
1.653	0.345453	0.420388	0.41442
1.656	0.357974	0.429768	0.414925
1.659	0.358218	0.441491	0.41753
1.662	0.344914	0.435373	0.428057
1.665	0.35441	0.449875	0.424872
1.668	0.342382	0.440866	0.417244
1.671	0.338909	0.435627	0.42658
1.674	0.351233	0.430566	0.419436
1.677	0.351068	0.433694	0.421955
1.68	0.353505	0.436003	0.418874
1.683	0.352368	0.439666	0.433394
1.686	0.339544	0.41705	0.412282
1.689	0.343714	0.450036	0.42463
1.692	0.358117	0.432149	0.407257
1.695	0.348117	0.454452	0.417929
1.698	0.353766	0.449807	0.412484
1.701	0.338684	0.433546	0.420556
1.704	0.341526	0.440506	0.427817
1.707	0.327495	0.426517	0.413867
1.71	0.342673	0.438003	0.417166
1.713	0.347391	0.448889	0.424078
1.716	0.351086	0.435524	0.418565
1.719	0.353687	0.435784	0.423162
1.722	0.337654	0.426725	0.424902
1.725	0.360431	0.419336	0.420662
1.728	0.358037	0.449398	0.405102
1.731	0.351354	0.436778	0.419499
1.734	0.323367	0.446597	0.429553
1.737	0.349213	0.436339	0.404127
1.74	0.36449	0.445504	0.421335
1.743	0.343222	0.43573	0.415107
1.746	0.332265	0.414458	0.416234
1.749	0.339691	0.427358	0.406708
1.752	0.343466	0.428274	0.410422
1.755	0.342684	0.435172	0.421878
1.758	0.359354	0.430212	0.411933
1.761	0.349669	0.432514	0.424658
1.764	0.350257	0.439484	0.416685
1.767	0.361158	0.430568	0.414527
1.77	0.333373	0.441285	0.421193
1.773	0.346416	0.437554	0.425091
1.776	0.334474	0.447559	0.422244
1.779	0.33366	0.429965	0.408845
1.782	0.34449	0.426031	0.421002
1.785	0.347076	0.436351	0.418845
1.788	0.33812	0.436839	0.409494
1.791	0.35935	0.42275	0.419649
1.794	0.334567	0.432843	0.424785
1.797	0.340714	0.43094	0.409818
1.8	0.339631	0.434135	0.41818
1.803	0.347941	0.431726	0.429366
1.806	0.338603	0.42692	0.424794
1.809	0.344794	0.437451	0.42562
1.812	0.346736	0.424439	0.410245
1.815	0.342826	0.428386	0.423428
1.818	0.329023	0.423487	0.403748
1.821	0.351738	0.426463	0.403541
1.824	0.347829	0.435323	0.420033
1.827	0.334056	0.434451	0.412229
1.83	0.327325	0.437463	0.416912
1.833	0.334206	0.443634	0.422758
1.836	0.351524	0.429011	0.415615
1.839	0.341945	0.427807	0.400559
1.842	0.353059	0.41145	0.41699
1.845	0.334035	0.417638	0.417615
1.848	0.34631	0.438398	0.426597
1.851	0.339982	0.417722	0.416247
1.854	0.339268	0.436674	0.409706
1.857	0.34317	0.438754	0.409432
1.86	0.343913	0.444557	0.414728
1.863	0.327282	0.417241	0.411954
1.866	0.34199	0.434795	0.4204
1.869	0.344064	0.428591	0.405681
1.872	0.333724	0.430628	0.423423
1.875	0.353326	0.437232	0.423334
1.878	0.349519	0.429853	0.418217
1.881	0.328324	0.437702	0.400115
1.884	0.347661	0.419247	0.407634
1.887	0.334415	0.425688	0.427066
1.89	0.342969	0.434836	0.419574
1.893	0.346319	0.435128	0.4283
1.896	0.335806	0.420898	0.400822
1.899	0.340201	0.433899	0.402601
1.902	0.337865	0.433178	0.414518
1.905	0.326023	0.42706	0.415343
1.908	0.342563	0.41339	0.419687
1.911	0.328193	0.44028	0.413942
1.914	0.33222	0.418614	0.418744
1.917	0.338229	0.43256	0.407749
1.92	0.333843	0.424656	0.414704
1.923	0.330111	0.42307	0.417324
1.926	0.339049	0.435958	0.416119
1.929	0.340145	0.447504	0.412364
1.932	0.347139	0.426586	0.409321
1.935	0.335873	0.431854	0.41628
1.938	0.344771	0.429372	0.403641
1.941	0.354802	0.43055	0.404641
1.944	0.346236	0.440213	0.416049
1.947	0.342308	0.427711	0.419997
1.95	0.335453	0.448596	0.407913
1.953	0.336119	0.448217	0.40928
1.956	0.334738	0.423204	0.418905
1.959	0.329885	0.434163	0.408246
1.962	0.342166	0.433584	0.420546
1.965	0.336805	0.415186	0.403636
1.968	0.339943	0.438376	0.42267
1.971	0.348176	0.430568	0.422885
1.974	0.338327	0.431142	0.412545
1.977	0.339875	0.42529	0.403853
1.98	0.345334	0.430366	0.408757
1.983	0.334089	0.4238	0.423413
1.986	0.328857	0.438323	0.423144
1.989	0.330673	0.428273	0.410519
1.992	0.342633	0.426761	0.414166
1.995	0.336411	0.419176	0.417255
1.998	0.330781	0.418089	0.408526
2.001	0.343237	0.432949	0.411455
2.004	0.350575	0.431792	0.409552
2.007	0.344086	0.4324	0.382873
2.01	0.343767	0.428629	0.409909
2.013	0.321675	0.447978	0.414425
2.016	0.330622	0.441031	0.400279
2.019	0.338086	0.423171	0.411724
2.022	0.332177	0.442334	0.41782
2.025	0.332736	0.423076	0.420166
2.028	0.345445	0.421855	0.398641
2.031	0.343414	0.414598	0.407694
2.034	0.33415	0.403984	0.398013
2.037	0.345784	0.426809	0.420895
2.04	0.336104	0.435933	0.394129
2.043	0.33348	0.423698	0.418043
2.046	0.343878	0.420943	0.413418
2.049	0.335629	0.427641	0.426475
2.052	0.337945	0.421912	0.407175
2.055	0.327115	0.441223	0.402018
2.058	0.330013	0.431687	0.394546
2.061	0.333176	0.427735	0.41022
2.064	0.323544	0.415919	0.419098
2.067	0.339676	0.41002	0.419339
2.07	0.33058	0.43221	0.41871
2.073	0.327407	0.426148	0.412375
2.076	0.327227	0.429631	0.406618
2.079	0.334387	0.418316	0.401195
2.082	0.34925	0.415832	0.407466
2.085	0.334434	0.42922	0.405283
2.088	0.338628	0.423915	0.393019
2.091	0.332661	0.412234	0.408267
2.094	0.337274	0.432501	0.400737
2.097	0.333183	0.427387	0.407845
2.1	0.337743	0.425407	0.401305
2.103	0.329853	0.424466	0.406441
2.106	0.334271	0.443248	0.411275
2.109	0.312823	0.413288	0.408957
2.112	0.347309	0.408032	0.400316
2.115	0.351634	0.429383	0.40405
2.118	0.331138	0.433976	0.40223
2.121	0.32214	0.435598	0.4173
2.124	0.326694	0.433213	0.414683
2.127	0.334915	0.414268	0.397227
2.13	0.330803	0.441193	0.431261
2.133	0.339662	0.427653	0.413097
2.136	0.329444	0.411473	0.415389
2.139	0.344768	0.442969	0.402384
2.142	0.333077	0.424195	0.397405
2.145	0.328568	0.42987	0.403857
2.148	0.325327	0.415946	0.403427
2.151	0.333077	0.428483	0.402546
2.154	0.31681	0.424188	0.39867
2.157	0.347281	0.427774	0.414288
2.16	0.330724	0.433458	0.409067
2.163	0.332046	0.411761	0.411118
2.166	0.338482	0.433588	0.413833
2.169	0.324936	0.412804	0.392187
2.172	0.327099	0.426798	0.392731
2.175	0.330483	0.416876	0.393788
2.178	0.344094	0.425163	0.404044
2.181	0.321346	0.424679	0.403372
2.184	0.320114	0.432091	0.406974
2.187	0.33434	0.422737	0.40085
2.19	0.328743	0.424461	0.411128
2.193	0.312689	0.415969	0.400127
2.196	0.336825	0.422701	0.408299
2.199	0.328306	0.415502	0.410642
2.202	0.326171	0.409355	0.39424
2.205	0.339269	0.418984	0.40316
2.208	0.32345	0.41433	0.412927
2.211	0.326196	0.435139	0.409583
2.214	0.326824	0.429441	0.414293
2.217	0.328981	0.416967	0.402657
2.22	0.328657	0.439846	0.403579
2.223	0.336747	0.408523	0.404645
2.226	0.334301	0.41877	0.428536
2.229	0.330791	0.419406	0.408769
2.232	0.34211	0.431492	0.397565
2.235	0.331479	0.43403	0.39142
2.238	0.344949	0.421024	0.412706
2.241	0.327142	0.422193	0.407534
2.244	0.325003	0.427774	0.406376
2.247	0.326186	0.416811	0.403469
2.25	0.342054	0.429354	0.415483
2.253	0.340487	0.410116	0.412835
2.256	0.322288	0.413893	0.388919
2.259	0.320633	0.424293	0.392792
2.262	0.327534	0.421279	0.408474
2.265	0.326461	0.428063	0.401465
2.268	0.33746	0.425708	0.398945
2.271	0.326912	0.423468	0.399672
2.274	0.316711	0.435454	0.414943
2.277	0.332492	0.419343	0.398947
2.28	0.333638	0.397457	0.399887
2.283	0.320855	0.425494	0.404741
2.286	0.326713	0.410545	0.39227
2.289	0.331327	0.417551	0.40313
2.292	0.313973	0.424479	0.414159
2.295	0.32508	0.420439	0.39285
2.298	0.332007	0.42306	0.401118
2.301	0.319201	0.403151	0.405734
2.304	0.327674	0.425163	0.415805
2.307	0.33154	0.420655	0.397919
2.31	0.334011	0.419911	0.399391
2.313	0.326931	0.420974	0.396097
2.316	0.341253	0.428576	0.398404
2.319	0.319035	0.422073	0.411326
2.322	0.329074	0.425797	0.403538
2.325	0.338615	0.421494	0.404004
2.328	0.338172	0.419056	0.414049
2.331	0.32677	0.41454	0.396117
2.334	0.323336	0.40955	0.399281
2.337	0.326938	0.421192	0.378895
2.34	0.327578	0.424246	0.409894
2.343	0.317354	0.421625	0.396616
2.346	0.320462	0.431153	0.419246
2.349	0.334779	0.420835	0.393786
2.352	0.327596	0.411128	0.412573
2.355	0.345919	0.418291	0.390654
2.358	0.328635	0.410552	0.41202
2.361	0.328803	0.414636	0.389235
2.364	0.327504	0.419172	0.417071
2.367	0.307302	0.427403	0.397182
2.37	0.342106	0.434047	0.404572
2.373	0.328673	0.41677	0.41132
2.376	0.315955	0.432538	0.40125
2.379	0.326332	0.427121	0.390208
2.382	0.317623	0.422244	0.410134
2.385	0.333119	0.423976	0.403086
2.388	0.340749	0.419069	0.392067
2.391	0.314645	0.433842	0.400233
2.394	0.313358	0.424518	0.3902
2.397	0.32533	0.426087	0.413518
2.4	0.325909	0.409499	0.383494
2.403	0.337189	0.416273	0.396042
2.406	0.326248	0.435304	0.394386
2.409	0.336378	0.4174	0.402174
2.412	0.342141	0.432299	0.385749
2.415	0.342567	0.416766	0.399231
2.418	0.316975	0.422817	0.413315
2.421	0.330049	0.427942	0.389354
2.424	0.32087	0.420801	0.412375
2.427	0.348741	0.415018	0.390675
2.43	0.331301	0.418709	0.399479
2.433	0.315853	0.42062	0.397494
2.436	0.330823	0.429356	0.404108
2.439	0.319717	0.418166	0.407286
2.442	0.335178	0.406994	0.414888
2.445	0.312277	0.421642	0.382449
2.448	0.319194	0.4317	0.39592
2.451	0.312719	0.427926	0.405746
2.454	0.336659	0.41193	0.394594
2.457	0.331675	0.412579	0.393505
2.46	0.329997	0.420504	0.393463
2.463	0.328614	0.417207	0.389794
2.466	0.334436	0.411887	0.395702
2.469	0.338751	0.423176	0.396595
2.472	0.323255	0.421298	0.384103
2.475	0.318104	0.413516	0.399608
2.478	0.319281	0.427631	0.400162
2.481	0.323867	0.416036	0.41285
2.484	0.324561	0.434955	0.402512
2.487	0.325286	0.430237	0.398879
2.49	0.328791	0.392081	0.407699
2.493	0.316682	0.42653	0.413059
2.496	0.320172	0.400339	0.407988
2.499	0.324003	0.417611	0.397231
2.502	0.328653	0.428691	0.382968
2.505	0.328207	0.423746	0.390881
2.508	0.33084	0.41901	0.405543
2.511	0.315331	0.429316	0.400106
2.514	0.328669	0.429797	0.409544
2.517	0.321956	0.438894	0.39835
2.52	0.326101	0.410042	0.396987
2.523	0.334746	0.409963	0.395325
2.526	0.336237	0.4145	0.402065
2.529	0.325927	0.414521	0.391291
2.532	0.325282	0.394929	0.397264
2.535	0.327915	0.422062	0.411511
2.538	0.32636	0.420707	0.407957
2.541	0.325935	0.41658	0.402096
2.544	0.339572	0.421438	0.405159
2.547	0.312212	0.415863	0.401475
2.55	0.327015	0.419679	0.404611
2.553	0.314423	0.411559	0.40346
2.556	0.330492	0.414801	0.406815
2.559	0.319557	0.412613	0.398972
2.562	0.337098	0.437133	0.405864
2.565	0.325983	0.415908	0.410088
2.568	0.326075	0.417478	0.392949
2.571	0.321974	0.419885	0.389539
2.574	0.319083	0.400641	0.402296
2.577	0.336367	0.411417	0.412156
2.58	0.325778	0.422619	0.393514
2.583	0.314597	0.44028	0.402256
2.586	0.327471	0.426284	0.399793
2.589	0.312351	0.421762	0.40444
2.592	0.318962	0.414271	0.384255
2.595	0.322222	0.425226	0.422792
2.598	0.331624	0.414802	0.395747
2.601	0.322007	0.411566	0.400541
2.604	0.317223	0.417571	0.391655
2.607	0.323738	0.412899	0.381613
2.61	0.320072	0.429082	0.407937
2.613	0.314943	0.432773	0.412329
2.616	0.317563	0.426879	0.393446
2.619	0.321831	0.422489	0.39224
2.622	0.318214	0.420614	0.402058
2.625	0.334711	0.420497	0.397372
2.628	0.332224	0.422245	0.400498
2.631	0.330078	0.387193	0.395418
2.634	0.309253	0.414741	0.398751
2.637	0.325816	0.422574	0.403661
2.64	0.318344	0.410415	0.410581
2.643	0.318784	0.401253	0.397936
2.646	0.334162	0.416923	0.402907
2.649	0.325729	0.41611	0.381841
2.652	0.327837	0.429179	0.398575
2.655	0.314208	0.408142	0.383638
2.658	0.314491	0.418304	0.39612
2.661	0.336514	0.410134	0.402038
2.664	0.332683	0.413332	0.379557
2.667	0.322144	0.401302	0.393155
2.67	0.299281	0.429954	0.389913
2.673	0.308067	0.407736	0.398398
2.676	0.327429	0.396737	0.378083
2.679	0.321937	0.407357	0.389929
2.682	0.323346	0.420363	0.409683
2.685	0.319407	0.407858	0.390677
2.688	0.308902	0.407915	0.392262
2.691	0.335286	0.401853	0.386872
2.694	0.305699	0.405487	0.373203
2.697	0.313378	0.409043	0.408315
2.7	0.310442	0.431323	0.395768
2.703	0.303115	0.424825	0.414868
2.706	0.317825	0.399848	0.394777
2.709	0.31027	0.40706	0.392953
2.712	0.316235	0.426631	0.399834
2.715	0.330806	0.427195	0.399114
2.718	0.303535	0.413554	0.400983
2.721	0.312919	0.412297	0.385527
2.724	0.326463	0.419484	0.397643
2.727	0.317089	0.421871	0.377177
2.73	0.331055	0.410821	0.383361
2.733	0.312151	0.420883	0.388338
2.736	0.321201	0.402518	0.379804
2.739	0.319903	0.413851	0.395756
2.742	0.320942	0.415582	0.391431
2.745	0.304136	0.410742	0.391335
2.748	0.320209	0.410441	0.380474
2.751	0.331173	0.412514	0.383292
2.754	0.312668	0.415187	0.390382
2.757	0.304189	0.390776	0.385698
2.76	0.314122	0.401406	0.380143
2.763	0.329207	0.397636	0.390209
2.766	0.312112	0.413081	0.406412
2.769	0.313012	0.414122	0.395762
2.772	0.308497	0.412467	0.390721
2.775	0.295249	0.408168	0.377526
2.778	0.321898	0.413901	0.389799
2.781	0.303146	0.428119	0.391894
2.784	0.295735	0.400698	0.371749
2.787	0.316827	0.409871	0.394773
2.79	0.322888	0.414905	0.385134
2.793	0.290247	0.382572	0.397203
2.796	0.317156	0.404115	0.402792
2.799	0.315119	0.399955	0.381952
2.802	0.324427	0.414414	0.388844
2.805	0.324292	0.417885	0.395601
2.808	0.308342	0.403395	0.381572
2.811	0.299338	0.420329	0.402069
2.814	0.314402	0.417333	0.386852
2.817	0.310015	0.408986	0.413905
2.82	0.30647	0.403979	0.376855
2.823	0.296793	0.422259	0.394946
2.826	0.321435	0.400072	0.38288
2.829	0.306468	0.396467	0.390417
2.832	0.310078	0.405358	0.391849
2.835	0.301517	0.421054	0.395966
2.838	0.317494	0.406504	0.399084
2.841	0.304581	0.41004	0.389717
2.844	0.309652	0.387682	0.383471
2.847	0.310167	0.399114	0.390502
2.85	0.298165	0.412526	0.376224
2.853	0.328404	0.400161	0.393135
2.856	0.304928	0.408046	0.388335
2.859	0.303705	0.410184	0.386696
2.862	0.305055	0.428732	0.395279
2.865	0.308163	0.399048	0.382652
2.868	0.300124	0.393868	0.384863
2.871	0.319755	0.408383	0.386214
2.874	0.301747	0.413483	0.399788
2.877	0.306038	0.40109	0.387972
2.88	0.320278	0.424644	0.405324
2.883	0.318668	0.420384	0.376651
2.886	0.305475	0.414863	0.376184
2.889	0.292129	0.406406	0.378418
2.892	0.307379	0.40761	0.386634
2.895	0.303236	0.415133	0.391561
2.898	0.325075	0.426773	0.393842
2.901	0.314337	0.406192	0.389063
2.904	0.296769	0.406719	0.382571
2.907	0.302389	0.411414	0.397366
2.91	0.298345	0.411145	0.387303
2.913	0.302236	0.411564	0.39181
2.916	0.311635	0.384418	0.396786
2.919	0.305632	0.41578	0.379016
2.922	0.309168	0.401164	0.377069
2.925	0.325875	0.395014	0.39512
2.928	0.317305	0.395621	0.390117
2.931	0.303758	0.405834	0.384582
2.934	0.310139	0.414192	0.386443
2.937	0.301934	0.406629	0.373243
2.94	0.311985	0.414893	0.383791
2.943	0.298189	0.396507	0.382801
2.946	0.315757	0.409203	0.387301
2.949	0.314246	0.402996	0.379115
2.952	0.303636	0.40665	0.388726
2.955	0.318197	0.404681	0.37328
2.958	0.299384	0.424798	0.376085
2.961	0.323705	0.397154	0.394553
2.964	0.314785	0.409804	0.388937
2.967	0.314458	0.417829	0.399438
2.97	0.32055	0.4199	0.402034
2.973	0.300646	0.400967	0.371173
2.976	0.322083	0.419992	0.378068
2.979	0.307032	0.402602	0.382657
2.982	0.322431	0.415653	0.375282
2.985	0.330662	0.409902	0.396163
2.988	0.3115	0.416783	0.382625
2.991	0.311478	0.409653	0.394109
2.994	0.296182	0.398611	0.389567
2.997	0.316716	0.389783	0.366468
3	0.314288	0.394851	0.382419
3.003	0.299457	0.406115	0.373663
3.006	0.292871	0.385369	0.380387
3.009	0.311258	0.399208	0.372682
3.012	0.302423	0.412135	0.398524
3.015	0.30389	0.427643	0.37841
3.018	0.291894	0.416706	0.3789
3.021	0.311135	0.404895	0.376291
3.024	0.303445	0.40875	0.398204
3.027	0.312106	0.396978	0.389447
3.03	0.320257	0.404863	0.381628
3.033	0.319508	0.40469	0.391875
3.036	0.308397	0.391604	0.379825
3.039	0.319716	0.39212	0.392941
3.042	0.309861	0.388983	0.371009
3.045	0.323581	0.417969	0.392928
3.048	0.30184	0.410167	0.39013
3.051	0.300591	0.406429	0.378518
3.054	0.308134	0.399774	0.355097
3.057	0.304563	0.407494	0.399475
3.06	0.290136	0.381336	0.400054
3.063	0.308827	0.407106	0.387699
3.066	0.311532	0.393837	0.380966
3.069	0.309574	0.40784	0.397904
3.072	0.310857	0.402902	0.384668
3.075	0.291065	0.385619	0.376191
3.078	0.313133	0.414042	0.389944
3.081	0.290531	0.403934	0.377385
3.084	0.30994	0.397386	0.37405
3.087	0.30257	0.39412	0.373797
3.09	0.303626	0.413186	0.380981
3.093	0.298526	0.385969	0.393137
3.096	0.28694	0.392372	0.386614
3.099	0.285812	0.38919	0.365513
3.102	0.318549	0.417768	0.371112
3.105	0.303013	0.401383	0.391738
3.108	0.315984	0.40861	0.365263
3.111	0.300763	0.400118	0.372788
3.114	0.316532	0.395411	0.381539
3.117	0.311497	0.396124	0.361875
3.12	0.299887	0.397532	0.385823
3.123	0.316077	0.395776	0.379095
3.126	0.294451	0.398695	0.389033
3.129	0.293325	0.406964	0.396312
3.132	0.303007	0.392254	0.368952
3.135	0.300469	0.401465	0.377431
3.138	0.289979	0.380332	0.370159
3.141	0.286475	0.39179	0.378702
3.144	0.295512	0.389665	0.385682
3.147	0.303473	0.387609	0.372686
3.15	0.308231	0.411555	0.392864
3.153	0.301437	0.389739	0.379727
3.156	0.314264	0.409412	0.388095
3.159	0.311042	0.397195	0.377824
3.162	0.307182	0.381588	0.371652
3.165	0.303734	0.400933	0.376968
3.168	0.304171	0.403669	0.378163
3.171	0.300715	0.396568	0.39409
3.174	0.300077	0.393661	0.383556
3.177	0.297329	0.399258	0.374709
3.18	0.308121	0.416254	0.380812
3.183	0.297049	0.387256	0.389788
3.186	0.297558	0.411897	0.347834
3.189	0.290667	0.40222	0.387619
3.192	0.303982	0.401558	0.380563
3.195	0.328877	0.398823	0.374243
3.198	0.300467	0.40438	0.377517
3.201	0.31594	0.398975	0.382041
3.204	0.302254	0.397634	0.368957
3.207	0.303228	0.379595	0.377167
3.21	0.304421	0.410949	0.391613
3.213	0.308855	0.385856	0.370901
3.216	0.306845	0.395224	0.36936
3.219	0.308072	0.389144	0.385721
3.222	0.291359	0.391262	0.390875
3.225	0.282764	0.403154	0.399152
3.228	0.288505	0.393427	0.365194
3.231	0.29679	0.391746	0.368222
3.234	0.288299	0.417091	0.372071
3.237	0.297017	0.404432	0.380539
3.24	0.307356	0.391473	0.377553
3.243	0.308836	0.38811	0.394186
3.246	0.282391	0.388592	0.375851
3.249	0.293361	0.408272	0.385105
3.252	0.295695	0.395885	0.385506
3.255	0.303504	0.398413	0.375401
3.258	0.306526	0.392677	0.36604
3.261	0.314424	0.392552	0.374699
3.264	0.320327	0.399431	0.364779
3.267	0.310294	0.399816	0.386549
3.27	0.301063	0.391454	0.369106
3.273	0.275943	0.399505	0.395137
3.276	0.296723	0.383469	0.381163
3.279	0.313851	0.392055	0.377756
3.282	0.307937	0.388049	0.384189
3.285	0.286531	0.38249	0.381643
3.288	0.294074	0.405726	0.373402
3.291	0.298826	0.391104	0.388687
3.294	0.290081	0.406812	0.369727
3.297	0.302609	0.415171	0.380191
3.3	0.295084	0.405093	0.38033
3.303	0.299404	0.40447	0.363916
3.306	0.307877	0.397157	0.371306
3.309	0.295098	0.405837	0.377611
3.312	0.300637	0.395811	0.375954
3.315	0.305739	0.385623	0.380516
3.318	0.313642	0.384445	0.368716
3.321	0.302508	0.389704	0.366637
3.324	0.29415	0.381592	0.373795
3.327	0.313897	0.369488	0.389757
3.33	0.296361	0.398481	0.386458
3.333	0.295217	0.405503	0.384606
3.336	0.315211	0.403234	0.393461
3.339	0.304428	0.396149	0.374864
3.342	0.317757	0.391509	0.385282
3.345	0.310202	0.40006	0.383573
3.348	0.28618	0.400136	0.406766
3.351	0.315789	0.397185	0.396747
3.354	0.286756	0.389752	0.40438
3.357	0.298399	0.391499	0.385727
3.36	0.309511	0.40133	0.373075
3.363	0.286332	0.406253	0.371571
3.366	0.298695	0.378663	0.387081
3.369	0.289959	0.401175	0.392429
3.372	0.289519	0.396305	0.384011
3.375	0.300963	0.394921	0.387983
3.378	0.295775	0.412521	0.377093
3.381	0.309459	0.406207	0.363464
3.384	0.310305	0.403631	0.373639
3.387	0.286523	0.399801	0.375098
3.39	0.314087	0.391492	0.378541
3.393	0.289505	0.409056	0.378336
3.396	0.295488	0.404419	0.377574
3.399	0.284873	0.414233	0.392446
3.402	0.294765	0.423295	0.383859
3.405	0.302845	0.38683	0.380698
3.408	0.296493	0.403602	0.399731
3.411	0.307718	0.410115	0.377322
3.414	0.296016	0.397849	0.356649
3.417	0.305178	0.392404	0.395455
3.42	0.302876	0.411801	0.3738
3.423	0.301693	0.413279	0.374362
3.426	0.291934	0.394468	0.371481
3.429	0.30199	0.398018	0.383049
3.432	0.29992	0.401369	0.3716
3.435	0.305804	0.384742	0.389365
3.438	0.292869	0.397946	0.391861
3.441	0.29517	0.388643	0.38017
3.444	0.304563	0.406643	0.383476
3.447	0.305348	0.382842	0.374854
3.45	0.2954	0.406856	0.372778
3.453	0.295558	0.40984	0.394061
3.456	0.309522	0.405575	0.382003
3.459	0.306259	0.382944	0.352613
3.462	0.295431	0.409693	0.391013
3.465	0.287415	0.399181	0.380961
3.468	0.303369	0.405453	0.377548
3.471	0.296111	0.407956	0.360386
3.474	0.303066	0.398658	0.383416
3.477	0.342051	0.398143	0.379422
3.48	0.326774	0.398045	0.375861
3.483	0.305197	0.398642	0.389198
3.486	0.289469	0.401863	0.385396
3.489	0.308788	0.401958	0.371618
3.492	0.307644	0.405636	0.367882
3.495	0.313499	0.385576	0.360816
3.498	0.309559	0.403413	0.362111
3.501	0.298559	0.389849	0.372645
3.504	0.296748	0.388014	0.365942
3.507	0.310745	0.374846	0.368336
3.51	0.300274	0.411713	0.371047
3.513	0.317465	0.408221	0.347193
3.516	0.300211	0.397032	0.379218
3.519	0.324725	0.393562	0.385294
3.522	0.295038	0.38417	0.385644
3.525	0.297027	0.38455	0.372829
3.528	0.295027	0.393106	0.385029
3.531	0.307184	0.383161	0.363838
3.534	0.314609	0.410725	0.381451
3.537	0.277971	0.384169	0.368515
3.54	0.293116	0.399072	0.375701
3.543	0.293665	0.387505	0.383037
3.546	0.300942	0.396778	0.391245
3.549	0.294728	0.400537	0.372263
3.552	0.307196	0.379319	0.383792
3.555	0.29127	0.389191	0.360264
3.558	0.291224	0.396481	0.379214
3.561	0.295001	0.397671	0.358394
3.564	0.287023	0.399562	0.389681
3.567	0.314821	0.394221	0.393266
3.57	0.314856	0.39937	0.373674
3.573	0.314663	0.407331	0.388988
3.576	0.291007	0.403239	0.392349
3.579	0.292721	0.404544	0.374379
3.582	0.308242	0.400745	0.383136
3.585	0.293622	0.390559	0.373467
3.588	0.273958	0.390181	0.380214
3.591	0.283647	0.405284	0.390002
3.594	0.294542	0.39589	0.361766
3.597	0.302057	0.392769	0.395906
3.6	0.297356	0.395922	0.361405
3.603	0.310253	0.384049	0.374937
3.606	0.28292	0.378227	0.376161
3.609	0.296539	0.394901	0.385903
3.612	0.289522	0.379486	0.373395
3.615	0.300179	0.395495	0.354212
3.618	0.294104	0.396358	0.375989
3.621	0.295391	0.397207	0.392864
3.624	0.311278	0.393488	0.379501
3.627	0.292845	0.393018	0.381763
3.63	0.284182	0.372849	0.366972
3.633	0.301352	0.398567	0.375519
3.636	0.322569	0.410822	0.368722
3.639	0.280003	0.391981	0.369779
3.642	0.305382	0.399966	0.393403
3.645	0.291286	0.414019	0.379163
3.648	0.285786	0.395482	0.379171
3.651	0.306665	0.383622	0.36495
3.654	0.299854	0.394007	0.387895
3.657	0.290217	0.390406	0.399247
3.66	0.302837	0.387453	0.374408
3.663	0.299098	0.411801	0.37369
3.666	0.291918	0.377789	0.381999
3.669	0.280467	0.391377	0.393914
3.672	0.301414	0.394115	0.384499
3.675	0.303974	0.384205	0.374014
3.678	0.304881	0.410668	0.378619
3.681	0.297594	0.402711	0.365823
3.684	0.307524	0.37269	0.383941
3.687	0.295991	0.396468	0.384316
3.69	0.292874	0.397861	0.360696
3.693	0.292286	0.389961	0.383373
3.696	0.2842	0.38097	0.376262
3.699	0.294607	0.375291	0.363256
3.702	0.28378	0.389869	0.375086
3.705	0.282567	0.385198	0.365601
3.708	0.286029	0.410673	0.367105
3.711	0.286438	0.404115	0.383165
3.714	0.297539	0.392163	0.36843
3.717	0.304257	0.372862	0.392981
3.72	0.308732	0.360866	0.380975
3.723	0.285534	0.394375	0.365032
3.726	0.278103	0.408702	0.374652
3.729	0.294982	0.386417	0.385047
3.732	0.29716	0.383099	0.366928
3.735	0.275598	0.404627	0.370729
3.738	0.290677	0.404178	0.350621
3.741	0.292867	0.402669	0.363448
3.744	0.272792	0.388032	0.384375
3.747	0.28645	0.396936	0.358414
3.75	0.289673	0.39117	0.382575
3.753	0.30815	0.384321	0.376941
3.756	0.275029	0.388989	0.368429
3.759	0.292444	0.385405	0.373657
3.762	0.3027	0.398576	0.366598
3.765	0.300731	0.423469	0.34928
3.768	0.28497	0.380755	0.358577
3.771	0.289658	0.41035	0.357915
3.774	0.283178	0.392835	0.359923
3.777	0.290734	0.378123	0.373941
3.78	0.300753	0.38097	0.370273
3.783	0.281823	0.398587	0.375896
3.786	0.277275	0.407873	0.363807
3.789	0.291127	0.389651	0.373251
3.792	0.285317	0.379404	0.381097
3.795	0.306652	0.388544	0.355069
3.798	0.30199	0.374585	0.364226
3.801	0.285206	0.376027	0.3859
3.804	0.311439	0.388328	0.376655
3.807	0.311445	0.38806	0.366843
3.81	0.311099	0.405294	0.362726
3.813	0.289835	0.418951	0.35686
3.816	0.296955	0.391158	0.357532
3.819	0.314766	0.401377	0.388372
3.822	0.312102	0.381107	0.365837
3.825	0.279252	0.398023	0.37646
3.828	0.292144	0.368036	0.368993
3.831	0.278171	0.378051	0.36481
3.834	0.30139	0.413948	0.349932
3.837	0.28678	0.400817	0.367277
3.84	0.291814	0.392093	0.370856
3.843	0.271603	0.38237	0.351154
3.846	0.288946	0.38944	0.354171
3.849	0.284894	0.386765	0.359093
3.852	0.298886	0.394552	0.374338
3.855	0.282745	0.366154	0.374662
3.858	0.282566	0.373442	0.382833
3.861	0.303421	0.370426	0.365314
3.864	0.283743	0.388925	0.364386
3.867	0.300147	0.387157	0.361594
3.87	0.299813	0.376335	0.364356
3.873	0.2816	0.389946	0.365589
3.876	0.28394	0.389323	0.351646
3.879	0.282909	0.400329	0.366772
3.882	0.298542	0.386971	0.364124
3.885	0.29446	0.373458	0.378785
3.888	0.287027	0.357363	0.359642
3.891	0.292192	0.385426	0.347814
3.894	0.298142	0.356808	0.358697
3.897	0.269811	0.383291	0.364945
3.9	0.291721	0.390512	0.360893
3.903	0.288683	0.401731	0.380771
3.906	0.284211	0.376866	0.358344
3.909	0.304377	0.38667	0.358968
3.912	0.281018	0.399388	0.382339
3.915	0.269208	0.371881	0.373016
3.918	0.293071	0.407223	0.363783
3.921	0.280011	0.374835	0.351751
3.924	0.274064	0.378547	0.378718
3.927	0.278584	0.366615	0.371374
3.93	0.293265	0.37195	0.380899
3.933	0.295463	0.395863	0.364529
3.936	0.310996	0.384248	0.357392
3.939	0.301783	0.405048	0.37463
3.942	0.277603	0.36748	0.358315
3.945	0.307915	0.412436	0.379186
3.948	0.271261	0.363801	0.363115
3.951	0.290645	0.374113	0.380984
3.954	0.275982	0.376941	0.353466
3.957	0.291002	0.36996	0.367322
3.96	0.268021	0.392889	0.386931
3.963	0.279161	0.384934	0.357836
3.966	0.288307	0.382716	0.360347
3.969	0.270502	0.356253	0.372882
3.972	0.293924	0.345364	0.389269
3.975	0.281958	0.374377	0.357767
3.978	0.260768	0.373999	0.35829
3.981	0.276684	0.368982	0.364353
3.984	0.279743	0.395811	0.332645
3.987	0.278468	0.370579	0.364526
3.99	0.279717	0.378966	0.37134
3.993	0.283551	0.376502	0.367317
3.996	0.280595	0.390727	0.376639
3.999	0.270964	0.385342	0.383716
4.002	0.27575	0.38735	0.376217
4.005	0.274079	0.383641	0.368553
4.008	0.27887	0.370279	0.365016
4.011	0.270291	0.354656	0.360755
4.014	0.291572	0.39191	0.360726
4.017	0.272013	0.378473	0.37504
4.02	0.29207	0.402764	0.336126
4.023	0.284239	0.375737	0.348677
4.026	0.258182	0.393781	0.374316
4.029	0.275952	0.366763	0.356675
4.032	0.293578	0.378901	0.386421
4.035	0.275183	0.369344	0.370217
4.038	0.272456	0.370409	0.349291
4.041	0.288146	0.383433	0.366161
4.044	0.283592	0.394004	0.350535
4.047	0.287535	0.375124	0.350002
4.05	0.281747	0.382731	0.363284
4.053	0.302655	0.375137	0.368661
4.056	0.301876	0.373191	0.336479
4.059	0.276633	0.379573	0.362141
4.062	0.271941	0.389409	0.387446
4.065	0.281692	0.374922	0.359844
4.068	0.279956	0.381852	0.361227
4.071	0.294433	0.379716	0.373418
4.074	0.298918	0.393637	0.362691
4.077	0.289338	0.368415	0.36266
4.08	0.276969	0.36921	0.359273
4.083	0.288984	0.363878	0.373392
4.086	0.290521	0.383075	0.381264
4.089	0.301115	0.35024	0.361871
4.092	0.273462	0.385131	0.370387
4.095	0.295413	0.360018	0.367312
4.098	0.271316	0.384001	0.36205
4.101	0.267074	0.359673	0.366628
4.104	0.280032	0.376056	0.383666
4.107	0.278327	0.375599	0.363024
4.11	0.27314	0.368482	0.346219
4.113	0.290517	0.393684	0.360913
4.116	0.270505	0.375635	0.38113
4.119	0.269432	0.383663	0.376
4.122	0.279239	0.396583	0.345167
4.125	0.284568	0.372774	0.347732
4.128	0.288647	0.399096	0.368627
4.131	0.283471	0.378581	0.379556
4.134	0.288433	0.366975	0.371463
4.137	0.292392	0.385915	0.368715
4.14	0.267405	0.410299	0.369672
4.143	0.287828	0.380119	0.36807
4.146	0.281556	0.380135	0.362911
4.149	0.29056	0.367037	0.367896
4.152	0.284127	0.39481	0.369629
4.155	0.297804	0.374772	0.364349
4.158	0.297891	0.376133	0.378952
4.161	0.263016	0.38794	0.361574
4.164	0.301191	0.406214	0.359163
4.167	0.280432	0.383345	0.370294
4.17	0.287237	0.387454	0.351652
4.173	0.269936	0.37824	0.379512
4.176	0.289083	0.382295	0.360973
4.179	0.29315	0.382561	0.389206
4.182	0.308301	0.377478	0.371962
4.185	0.283335	0.401194	0.362026
4.188	0.294255	0.378616	0.39092
4.191	0.27267	0.365007	0.392839
4.194	0.29563	0.386394	0.366921
4.197	0.277118	0.364295	0.375945
4.2	0.28064	0.38206	0.363382
4.203	0.283968	0.398557	0.360803
4.206	0.284999	0.383671	0.384344
4.209	0.285274	0.415996	0.360055
4.212	0.283927	0.393192	0.369333
4.215	0.269906	0.377701	0.35337
4.218	0.285139	0.383767	0.354888
4.221	0.284107	0.397226	0.383497
4.224	0.299028	0.395489	0.371875
4.227	0.3035	0.36353	0.381906
4.23	0.290848	0.390346	0.370427
4.233	0.2794	0.364789	0.381189
4.236	0.283838	0.37717	0.329794
4.239	0.274609	0.371308	0.366302
4.242	0.28288	0.370716	0.352199
4.245	0.292054	0.361629	0.370389
4.248	0.293783	0.377413	0.366019
4.251	0.281173	0.387093	0.374859
4.254	0.282582	0.365881	0.361453
4.257	0.266684	0.3847	0.360064
4.26	0.304705	0.391049	0.365089
4.263	0.302097	0.372305	0.363744
4.266	0.296255	0.361387	0.364678
4.269	0.281375	0.370687	0.364432
4.272	0.274611	0.376809	0.37487
4.275	0.282854	0.371889	0.361896
4.278	0.279284	0.376467	0.334765
4.281	0.273514	0.378092	0.354092
4.284	0.275047	0.378512	0.354867
4.287	0.287118	0.379043	0.353049
4.29	0.295265	0.407978	0.392032
4.293	0.290464	0.374808	0.351735
4.296	0.29458	0.376281	0.329207
4.299	0.263879	0.388201	0.363235
4.302	0.280602	0.406816	0.338579
4.305	0.306109	0.359612	0.344322
4.308	0.265774	0.372795	0.370321
4.311	0.271303	0.363977	0.373171
4.314	0.281044	0.396671	0.351469
4.317	0.281369	0.37164	0.343677
4.32	0.27653	0.383921	0.357462
4.323	0.288988	0.38761	0.352649
4.326	0.290547	0.353371	0.33576
4.329	0.269288	0.39334	0.364639
4.332	0.28359	0.388124	0.364109
4.335	0.268134	0.381437	0.344212
4.338	0.266292	0.373085	0.352695
4.341	0.280831	0.36067	0.371248
4.344	0.274021	0.387677	0.333755
4.347	0.283675	0.35743	0.334344
4.35	0.271977	0.369772	0.356227
4.353	0.268947	0.370585	0.337027
4.356	0.28604	0.378172	0.352394
4.359	0.293133	0.371967	0.326936
4.362	0.278601	0.36904	0.35585
4.365	0.283368	0.387989	0.372299
4.368	0.279911	0.399302	0.368085
4.371	0.282239	0.368318	0.362996
4.374	0.269789	0.370026	0.351535
4.377	0.262074	0.395477	0.365903
4.38	0.251139	0.364948	0.377134
4.383	0.283805	0.396834	0.360001
4.386	0.263969	0.367316	0.354826
4.389	0.290498	0.404077	0.353436
4.392	0.278267	0.390485	0.363494
4.395	0.290609	0.375323	0.338315
4.398	0.276342	0.381814	0.343253
4.401	0.271225	0.372724	0.356328
4.404	0.267931	0.375583	0.367641
4.407	0.291943	0.348151	0.361288
4.41	0.281584	0.380305	0.38446
4.413	0.274355	0.374112	0.360438
4.416	0.256841	0.374924	0.33465
4.419	0.269051	0.38824	0.359376
4.422	0.284861	0.390001	0.340955
4.425	0.28962	0.373897	0.360083
4.428	0.283909	0.387395	0.358831
4.431	0.262565	0.368454	0.341148
4.434	0.283414	0.374658	0.356524
4.437	0.275905	0.364385	0.348051
4.44	0.270241	0.374833	0.365291
4.443	0.285652	0.374865	0.352711
4.446	0.276731	0.37518	0.360257
4.449	0.269333	0.372296	0.35951
4.452	0.290343	0.375413	0.390827
4.455	0.263173	0.37169	0.35192
4.458	0.265734	0.381584	0.354662
4.461	0.267612	0.381104	0.350182
4.464	0.296314	0.399336	0.346714
4.467	0.289835	0.356653	0.362919
4.47	0.279019	0.372162	0.378427
4.473	0.265378	0.358267	0.361096
4.476	0.277683	0.378327	0.368648
4.479	0.273791	0.365779	0.367988
4.482	0.260308	0.394499	0.365156
4.485	0.250679	0.372609	0.375653
4.488	0.27399	0.390549	0.365912
4.491	0.288367	0.383517	0.336991
4.494	0.27931	0.365597	0.361356
4.497	0.277384	0.385539	0.389198
4.5	0.275683	0.377108	0.33771
4.503	0.270784	0.377777	0.345222
4.506	0.282208	0.357235	0.364942
4.509	0.288025	0.373795	0.343218
4.512	0.29556	0.369495	0.370255
4.515	0.29914	0.367816	0.366392
4.518	0.294876	0.37608	0.378775
4.521	0.262362	0.380269	0.344975
4.524	0.288867	0.389061	0.367911
4.527	0.274108	0.368482	0.360473
4.53	0.279211	0.379253	0.351306
4.533	0.273092	0.393468	0.344028
4.536	0.294608	0.375116	0.374254
4.539	0.289716	0.372884	0.348822
4.542	0.281691	0.36277	0.347651
4.545	0.278516	0.391117	0.353066
4.548	0.263953	0.357553	0.371724
4.551	0.29676	0.361129	0.365268
4.554	0.295919	0.379638	0.37476
4.557	0.269714	0.383514	0.35869
4.56	0.274908	0.374551	0.368428
4.563	0.279904	0.378219	0.358448
4.566	0.27714	0.369988	0.369217
4.569	0.280205	0.365559	0.348973
4.572	0.270762	0.36308	0.377582
4.575	0.29047	0.362869	0.360262
4.578	0.27589	0.357669	0.334593
4.581	0.259604	0.376225	0.37285
4.584	0.262825	0.378847	0.36935
4.587	0.273745	0.395025	0.365976
4.59	0.267592	0.376481	0.367671
4.593	0.269179	0.377237	0.364389
4.596	0.286719	0.391433	0.372483
4.599	0.259343	0.378477	0.365823
4.602	0.280406	0.369027	0.366484
4.605	0.292228	0.398042	0.339219
4.608	0.301218	0.376426	0.384289
4.611	0.267309	0.374817	0.369102
4.614	0.284704	0.384457	0.357459
4.617	0.274922	0.390577	0.367033
4.62	0.278247	0.371258	0.364841
4.623	0.285324	0.383893	0.352711
4.626	0.276646	0.382905	0.351477
4.629	0.279809	0.351883	0.360185
4.632	0.29422	0.368891	0.389951
4.635	0.282669	0.351415	0.35838
4.638	0.266151	0.361258	0.35366
4.641	0.290344	0.38219	0.352231
4.644	0.307312	0.374004	0.362852
4.647	0.269884	0.351148	0.350087
4.65	0.277482	0.410843	0.356953
4.653	0.284344	0.369038	0.361276
4.656	0.285991	0.384883	0.362086
4.659	0.275245	0.360099	0.370488
4.662	0.268526	0.349718	0.352221
4.665	0.25308	0.365089	0.346218
4.668	0.275831	0.375796	0.353038
4.671	0.243049	0.355679	0.325266
4.674	0.269315	0.370798	0.329149
4.677	0.301524	0.373473	0.361435
4.68	0.296055	0.386323	0.3547
4.683	0.279759	0.381395	0.356158
4.686	0.27201	0.382597	0.34809
4.689	0.264422	0.364196	0.352902
4.692	0.281353	0.349737	0.354717
4.695	0.27714	0.369562	0.360293
4.698	0.26461	0.383257	0.331
4.701	0.26358	0.368899	0.350889
4.704	0.2737	0.385625	0.361582
4.707	0.291783	0.383642	0.330598
4.71	0.264078	0.363983	0.356709
4.713	0.243256	0.370412	0.34178
4.716	0.266937	0.357915	0.346712
4.719	0.246122	0.384964	0.343723
4.722	0.274653	0.38142	0.349535
4.725	0.270789	0.373326	0.333378
4.728	0.281521	0.366655	0.35438
4.731	0.273415	0.363619	0.351231
4.734	0.25146	0.365336	0.364332
4.737	0.27366	0.367258	0.362792
4.74	0.261826	0.362711	0.355011
4.743	0.273474	0.364022	0.353073
4.746	0.25921	0.368793	0.354293
4.749	0.272712	0.369177	0.358302
4.752	0.243056	0.37097	0.356318
4.755	0.252524	0.38296	0.358433
4.758	0.26713	0.373506	0.328431
4.761	0.270084	0.39914	0.34455
4.764	0.26819	0.351519	0.335985
4.767	0.270742	0.362789	0.354362
4.77	0.276237	0.367586	0.347713
4.773	0.259951	0.36645	0.355625
4.776	0.280879	0.376904	0.333049
4.779	0.26287	0.374069	0.366341
4.782	0.267555	0.368506	0.340071
4.785	0.276397	0.363557	0.342874
4.788	0.289132	0.355345	0.370107
4.791	0.279996	0.371094	0.35198
4.794	0.275225	0.360088	0.363647
4.797	0.275437	0.350305	0.334755
4.8	0.298769	0.341021	0.359786
4.803	0.250806	0.367119	0.351858
4.806	0.262667	0.375085	0.325508
4.809	0.259046	0.36729	0.355545
4.812	0.269009	0.386588	0.357017
4.815	0.2549	0.39117	0.345985
4.818	0.281096	0.342316	0.332342
4.821	0.287754	0.353732	0.363776
4.824	0.254673	0.344925	0.352112
4.827	0.259674	0.348943	0.351674
4.83	0.277139	0.373239	0.339231
4.833	0.257623	0.370944	0.360919
4.836	0.287902	0.364056	0.352985
4.839	0.271482	0.383707	0.353911
4.842	0.250904	0.360901	0.350423
4.845	0.261413	0.371482	0.352478
4.848	0.283273	0.351022	0.343774
4.851	0.280845	0.361496	0.360291
4.854	0.280129	0.39234	0.335521
4.857	0.243815	0.368446	0.391247
4.86	0.26173	0.37512	0.373991
4.863	0.280384	0.347436	0.332474
4.866	0.265031	0.369947	0.330656
4.869	0.280344	0.390404	0.331163
4.872	0.282655	0.357432	0.345218
4.875	0.279341	0.370811	0.337958
4.878	0.272924	0.357176	0.364306
4.881	0.267907	0.362148	0.360871
4.884	0.288502	0.367975	0.363851
4.887	0.253698	0.386262	0.347626
4.89	0.277073	0.357129	0.36492
4.893	0.277314	0.360224	0.367073
4.896	0.28382	0.355203	0.32798
4.899	0.260238	0.386961	0.331272
4.902	0.263217	0.390822	0.347996
4.905	0.271515	0.368233	0.334966
4.908	0.282434	0.351131	0.343503
4.911	0.27238	0.361665	0.343971
4.914	0.273833	0.384508	0.346057
4.917	0.261308	0.404358	0.354125
4.92	0.273636	0.352114	0.342961
4.923	0.2771	0.36945	0.344585
4.926	0.285846	0.348043	0.322256
4.929	0.256054	0.336825	0.342267
4.932	0.271215	0.378337	0.340113
4.935	0.262292	0.37925	0.363394
4.938	0.29653	0.387944	0.34862
4.941	0.273681	0.342286	0.347983
4.944	0.264871	0.371914	0.346416
4.947	0.272326	0.363498	0.34711
4.95	0.278767	0.361918	0.334344
4.953	0.265064	0.382953	0.35362
4.956	0.292957	0.347692	0.329261
4.959	0.271107	0.373781	0.343193
4.962	0.269477	0.356673	0.373839
4.965	0.267282	0.384697	0.37245
4.968	0.272128	0.365236	0.339804
4.971	0.287947	0.357382	0.367078
4.974	0.269039	0.349749	0.342727
4.977	0.281505	0.369367	0.357034
4.98	0.271004	0.386801	0.335951
4.983	0.278881	0.379171	0.366117
4.986	0.288667	0.347402	0.352147
4.989	0.257128	0.359761	0.361581
4.992	0.273962	0.369845	0.338476
4.995	0.276201	0.370782	0.338688
4.998	0.261219	0.363624	0.343941
5.001	0.280413	0.361867	0.355219
5.004	0.285371	0.372133	0.353739
5.007	0.265325	0.380507	0.366846
5.01	0.279752	0.361599	0.381532
5.013	0.263848	0.363251	0.334761
5.016	0.257904	0.355272	0.330094
5.019	0.237002	0.365856	0.378417
5.022	0.269135	0.381039	0.338095
5.025	0.266509	0.36685	0.331162
5.028	0.279915	0.360431	0.345038
5.031	0.266612	0.374906	0.348319
5.034	0.271527	0.372962	0.387722
5.037	0.257871	0.351945	0.34501
5.04	0.271049	0.354583	0.33893
5.043	0.259422	0.3754	0.382743
5.046	0.278616	0.370518	0.378979
5.049	0.247829	0.386364	0.333011
5.052	0.28205	0.342745	0.331903
5.055	0.274228	0.387337	0.346028
5.058	0.282113	0.379047	0.372996
5.061	0.249524	0.376988	0.33268
5.064	0.260551	0.35627	0.334454
5.067	0.267506	0.378727	0.354391
5.07	0.265987	0.367365	0.323157
5.073	0.256119	0.366861	0.316309
5.076	0.260286	0.364502	0.370887
5.079	0.265989	0.366369	0.325409
5.082	0.27094	0.386859	0.339273
5.085	0.273261	0.350985	0.34027
5.088	0.243017	0.382736	0.360993
5.091	0.25346	0.375334	0.352958
5.094	0.296678	0.349126	0.350092
5.097	0.272704	0.364547	0.337001
5.1	0.251163	0.358985	0.354371
5.103	0.272128	0.352978	0.348333
5.106	0.264317	0.373271	0.328418
5.109	0.253302	0.368388	0.358719
5.112	0.261101	0.345267	0.369298
5.115	0.231878	0.369337	0.361314
5.118	0.259707	0.341515	0.332954
5.121	0.252947	0.354243	0.325183
5.124	0.250137	0.352408	0.326898
5.127	0.277032	0.370702	0.350534
5.13	0.24558	0.370815	0.326118
5.133	0.276058	0.362857	0.333445
5.136	0.276314	0.357225	0.381934
5.139	0.270719	0.345061	0.358775
5.142	0.252074	0.371213	0.357157
5.145	0.270685	0.381382	0.343565
5.148	0.239912	0.353231	0.331055
5.151	0.255197	0.356604	0.337919
5.154	0.256963	0.353187	0.364749
5.157	0.25047	0.368813	0.320729
5.16	0.251522	0.355785	0.348548
5.163	0.281937	0.336927	0.326393
5.166	0.287453	0.33654	0.347219
5.169	0.279014	0.348377	0.329084
5.172	0.25667	0.359705	0.341982
5.175	0.23725	0.353278	0.350159
5.178	0.275016	0.356294	0.329935
5.181	0.262868	0.347211	0.330986
5.184	0.268785	0.340227	0.343062
5.187	0.269974	0.377104	0.34569
5.19	0.278584	0.349058	0.325343
5.193	0.2617	0.36025	0.372553
5.196	0.262969	0.354162	0.355322
5.199	0.26225	0.38751	0.336498
5.202	0.283957	0.336504	0.354362
5.205	0.268955	0.343059	0.348773
5.208	0.273843	0.349218	0.323964
5.211	0.254733	0.366477	0.336019
5.214	0.26742	0.378738	0.319336
5.217	0.284796	0.347415	0.348183
5.22	0.260997	0.371868	0.380066
5.223	0.250875	0.362578	0.347038
5.226	0.254475	0.360396	0.346372
5.229	0.270691	0.342644	0.351681
5.232	0.271443	0.353269	0.351857
5.235	0.242201	0.354495	0.344272
5.238	0.251247	0.368047	0.331453
5.241	0.270055	0.356264	0.333419
5.244	0.25611	0.333575	0.3545
5.247	0.277726	0.338354	0.356912
5.25	0.278037	0.363146	0.371749
5.253	0.249312	0.368337	0.329201
5.256	0.275645	0.362758	0.330608
5.259	0.272806	0.377519	0.340558
5.262	0.267061	0.358961	0.350212
5.265	0.256173	0.36976	0.330411
5.268	0.230157	0.348247	0.318802
5.271	0.278037	0.356116	0.325432
5.274	0.262661	0.339624	0.345442
5.277	0.255696	0.355702	0.336352
5.28	0.272028	0.36768	0.331434
5.283	0.242341	0.365273	0.348576
5.286	0.254892	0.365991	0.345838
5.289	0.265722	0.363187	0.344405
5.292	0.28539	0.353695	0.378938
5.295	0.282076	0.371303	0.31123
5.298	0.260198	0.337439	0.333328
5.301	0.257023	0.35226	0.33832
5.304	0.277174	0.391496	0.361662
5.307	0.273218	0.391606	0.34729
5.31	0.251076	0.388074	0.344288
5.313	0.275408	0.365057	0.353007
5.316	0.266448	0.349018	0.329526
5.319	0.255841	0.344632	0.331494
5.322	0.274098	0.370494	0.367988
5.325	0.256624	0.358707	0.313055
5.328	0.27102	0.367253	0.350182
5.331	0.275532	0.379376	0.344704
5.334	0.279655	0.364193	0.349305
5.337	0.277067	0.351923	0.328116
5.34	0.268814	0.362929	0.325912
5.343	0.277644	0.362739	0.346545
5.346	0.269207	0.367252	0.329584
5.349	0.261379	0.368715	0.338067
5.352	0.252144	0.356603	0.372362
5.355	0.277493	0.376444	0.315624
5.358	0.274064	0.373024	0.337678
5.361	0.267287	0.357179	0.349517
5.364	0.269666	0.360386	0.368078
5.367	0.272173	0.387171	0.342354
5.37	0.258954	0.334109	0.33046
5.373	0.245004	0.347836	0.332935
5.376	0.250291	0.357696	0.326363
5.379	0.267849	0.363314	0.324908
5.382	0.239496	0.360981	0.371555
5.385	0.273859	0.377499	0.334882
5.388	0.268846	0.372725	0.33747
5.391	0.260162	0.34915	0.35276
5.394	0.29125	0.356985	0.350781
5.397	0.284133	0.387871	0.347299
5.4	0.26089	0.343998	0.35644
5.403	0.28268	0.360085	0.357622
5.406	0.267734	0.344622	0.358245
5.409	0.255148	0.379742	0.335835
5.412	0.268214	0.359628	0.346793
5.415	0.278359	0.369692	0.345123
5.418	0.250033	0.376887	0.32507
5.421	0.263116	0.365558	0.333323
5.424	0.253941	0.355261	0.342264
5.427	0.264668	0.350645	0.340765
5.43	0.252705	0.382017	0.350732
5.433	0.276825	0.383616	0.344304
5.436	0.269181	0.373431	0.368007
5.439	0.263186	0.361582	0.356808
5.442	0.272432	0.375499	0.356454
5.445	0.297958	0.363607	0.343683
5.448	0.277268	0.363634	0.330756
5.451	0.280054	0.371981	0.332797
5.454	0.273942	0.371825	0.354299
5.457	0.264085	0.365859	0.331285
5.46	0.275464	0.359316	0.342926
5.463	0.232766	0.361756	0.364041
5.466	0.268411	0.357339	0.370919
5.469	0.260158	0.384466	0.352324
5.472	0.282717	0.37815	0.336448
5.475	0.274825	0.344156	0.337973
5.478	0.261969	0.347258	0.333111
5.481	0.26886	0.351422	0.33969
5.484	0.260006	0.340572	0.341272
5.487	0.263805	0.340698	0.350374
5.49	0.275299	0.380237	0.346872
5.493	0.258888	0.346852	0.362015
5.496	0.262582	0.358139	0.331356
5.499	0.2979	0.369792	0.320605
5.502	0.265732	0.363024	0.375339
5.505	0.269635	0.340129	0.310794
5.508	0.279242	0.377153	0.350825
5.511	0.248631	0.36014	0.345561
5.514	0.278182	0.355868	0.31633
5.517	0.273765	0.370325	0.322897
5.52	0.236511	0.34836	0.331294
5.523	0.256859	0.369941	0.344234
5.526	0.257269	0.361472	0.364191
5.529	0.247081	0.333083	0.314301
5.532	0.263513	0.375637	0.353862
5.535	0.258935	0.372468	0.348713
5.538	0.255383	0.355731	0.346276
5.541	0.277088	0.338165	0.330343
5.544	0.263526	0.363178	0.344386
5.547	0.254056	0.34156	0.296458
5.55	0.246907	0.365984	0.352447
5.553	0.251082	0.351967	0.360361
5.556	0.249071	0.354767	0.339726
5.559	0.247401	0.33176	0.348132
5.562	0.256401	0.384158	0.315992
5.565	0.257493	0.348293	0.306984
5.568	0.258134	0.373799	0.321838
5.571	0.244693	0.344842	0.30952
5.574	0.266238	0.35279	0.340402
5.577	0.249433	0.355195	0.330243
5.58	0.279064	0.36834	0.35685
5.583	0.234241	0.358442	0.334555
5.586	0.273557	0.361914	0.327669
5.589	0.265715	0.351453	0.326806
5.592	0.24371	0.345093	0.333276
5.595	0.251225	0.341889	0.346733
5.598	0.242051	0.360426	0.315523
5.601	0.243652	0.361543	0.318236
5.604	0.24673	0.338216	0.342604
5.607	0.266594	0.359059	0.318911
5.61	0.266578	0.317406	0.325053
5.613	0.272544	0.352207	0.319871
5.616	0.235262	0.313664	0.338198
5.619	0.249087	0.350538	0.31368
5.622	0.251764	0.356675	0.332612
5.625	0.252382	0.347244	0.323884
5.628	0.255564	0.368712	0.344754
5.631	0.249677	0.380826	0.328065
5.634	0.273544	0.345704	0.347261
5.637	0.228185	0.342468	0.316206
5.64	0.249638	0.370935	0.323657
5.643	0.259236	0.358396	0.313054
5.646	0.273866	0.341915	0.305405
5.649	0.234266	0.365468	0.320186
5.652	0.261013	0.355187	0.329342
5.655	0.242719	0.352537	0.331578
5.658	0.241142	0.339519	0.310552
5.661	0.247682	0.375222	0.340537
5.664	0.251101	0.355994	0.347521
5.667	0.271455	0.33858	0.334973
5.67	0.233961	0.363733	0.336972
5.673	0.251854	0.364533	0.341145
5.676	0.280717	0.378864	0.349399
5.679	0.252736	0.349977	0.355538
5.682	0.276601	0.356699	0.357063
5.685	0.260129	0.345365	0.338438
5.688	0.259619	0.338952	0.308857
5.691	0.244521	0.369521	0.334456
5.694	0.293824	0.322374	0.325896
5.697	0.258623	0.373105	0.329946
5.7	0.251547	0.387732	0.327339
5.703	0.243572	0.343313	0.310909
5.706	0.262953	0.367213	0.376002
5.709	0.265986	0.34205	0.323902
5.712	0.274171	0.353645	0.338658
5.715	0.260237	0.363756	0.349312
5.718	0.244189	0.347952	0.32736
5.721	0.263071	0.366136	0.324524
5.724	0.267387	0.393335	0.348705
5.727	0.259457	0.367557	0.347592
5.73	0.259864	0.374254	0.348161
5.733	0.257643	0.36278	0.344283
5.736	0.242001	0.347083	0.343619
5.739	0.260722	0.363906	0.340381
5.742	0.264397	0.344866	0.328628
5.745	0.250667	0.370911	0.320051
5.748	0.254846	0.346823	0.318796
5.751	0.255988	0.365336	0.35212
5.754	0.253163	0.363237	0.353534
5.757	0.274628	0.360415	0.348383
5.76	0.244443	0.339946	0.378976
5.763	0.261175	0.339507	0.341514
5.766	0.267916	0.380219	0.338753
5.769	0.248626	0.334858	0.346366
5.772	0.238599	0.337831	0.331757
5.775	0.234096	0.364685	0.351737
5.778	0.265853	0.33218	0.346294
5.781	0.285934	0.353767	0.347257
5.784	0.259627	0.366902	0.380449
5.787	0.229823	0.345611	0.339376
5.79	0.275921	0.345036	0.341564
5.793	0.282333	0.350989	0.339905
5.796	0.248133	0.34563	0.311904
5.799	0.259847	0.366934	0.344128
5.802	0.254521	0.338391	0.318131
5.805	0.256079	0.351961	0.327734
5.808	0.259529	0.327744	0.330785
5.811	0.241784	0.33761	0.339145
5.814	0.257956	0.362332	0.32533
5.817	0.285925	0.358135	0.324469
5.82	0.270728	0.368735	0.344254
5.823	0.263357	0.333008	0.330604
5.826	0.267998	0.326556	0.333088
5.829	0.266944	0.326374	0.327644
5.832	0.255848	0.320876	0.312192
5.835	0.252173	0.342126	0.319058
5.838	0.252533	0.371948	0.356488
5.841	0.276333	0.356526	0.321828
5.844	0.251028	0.357104	0.349138
5.847	0.253308	0.354526	0.331762
5.85	0.240556	0.346862	0.339528
5.853	0.27916	0.328838	0.344976
5.856	0.245203	0.335783	0.350312
5.859	0.239303	0.339683	0.33977
5.862	0.259423	0.361143	0.331189
5.865	0.250138	0.357426	0.306569
5.868	0.255412	0.37791	0.323312
5.871	0.262127	0.352657	0.335299
5.874	0.245128	0.339784	0.342765
5.877	0.24091	0.35628	0.312205
5.88	0.248019	0.354246	0.328735
5.883	0.24357	0.339393	0.318011
5.886	0.276602	0.366331	0.32246
5.889	0.278082	0.351145	0.364501
5.892	0.258276	0.354638	0.346865
5.895	0.254098	0.352953	0.340791
5.898	0.254871	0.325438	0.329414
5.901	0.286686	0.322567	0.333058
5.904	0.253075	0.382384	0.322185
5.907	0.263189	0.377934	0.360053
5.91	0.278158	0.362454	0.335743
5.913	0.274137	0.318878	0.331908
5.916	0.262328	0.352766	0.337168
5.919	0.237275	0.354221	0.343785
5.922	0.248315	0.306088	0.324833
5.925	0.232726	0.347619	0.293606
5.928	0.252023	0.331153	0.325014
5.931	0.257251	0.352049	0.328167
5.934	0.246158	0.341701	0.327787
5.937	0.257075	0.350443	0.364901
5.94	0.23763	0.356415	0.335706
5.943	0.220974	0.343157	0.315663
5.946	0.254778	0.328162	0.343171
5.949	0.22838	0.34559	0.34939
5.952	0.248674	0.338958	0.306634
5.955	0.261562	0.371264	0.349617
5.958	0.254959	0.334154	0.341209
5.961	0.258464	0.329424	0.317492
5.964	0.267404	0.338564	0.35271
5.967	0.238842	0.354347	0.34533
5.97	0.262862	0.337223	0.332569
5.973	0.248097	0.334466	0.353417
5.976	0.265048	0.392405	0.323522
5.979	0.263764	0.348936	0.328143
5.982	0.26323	0.350608	0.334698
5.985	0.254165	0.315954	0.327464
5.988	0.252196	0.3322	0.328486
5.991	0.228857	0.333205	0.334566
5.994	0.228159	0.369232	0.324624
[truncated: 1,510 more rows]
