# Supplementary material for: Binary-FRET reveals transient excited-state structure associated with activity-dependent CaMKII - NR2B binding and adaptation
Source: Nat Commun. 2022 Oct 25;13:6335. doi: 10.1038/s41467-022-33795-8 (PMC9596428; doi:10.1038/s41467-022-33795-8)
Supplement: Supplementary file 3 — Source Data [file 41467_2022_33795_MOESM3_ESM.zip › Nat Comm Source Data Files Excel folder/S5 Excel folder/CaCl2 0 7mM decay.xls]

## Sheet: CaCl2 0 7mM decay
	0 min	10 min	150 min
0	0.0206825	0.0209294	0.0186539
0.003	0.021794	0.0230349	0.0194656
0.006	0.024273	0.0280228	0.0189651
0.009	0.0234852	0.0254431	0.0215594
0.012	0.0235401	0.0259829	0.0236809
0.015	0.0246766	0.0295975	0.0222974
0.018	0.0255964	0.0340767	0.0238368
0.021	0.0260009	0.0326767	0.0269566
0.024	0.0271776	0.034648	0.0281878
0.027	0.0276954	0.0380294	0.0289969
0.03	0.0307109	0.0378484	0.0293247
0.033	0.0297239	0.0403853	0.0307958
0.036	0.0316148	0.0421131	0.032704
0.039	0.034132	0.0475817	0.0331547
0.042	0.0350577	0.0494722	0.0321438
0.045	0.0371841	0.0548923	0.0374736
0.048	0.0385142	0.0584216	0.0402573
0.051	0.033768	0.0612975	0.0430069
0.054	0.0438298	0.0662878	0.0465828
0.057	0.0439073	0.0701724	0.0517192
0.06	0.0478893	0.0782085	0.0551449
0.063	0.0536606	0.0821312	0.04962
0.066	0.0572502	0.0883828	0.0607317
0.069	0.0632992	0.0910783	0.0649386
0.072	0.069096	0.0963236	0.0719382
0.075	0.0698476	0.109651	0.0746007
0.078	0.0746465	0.112772	0.0808169
0.081	0.0904916	0.118979	0.0836934
0.084	0.0890797	0.125868	0.0912766
0.087	0.102336	0.137297	0.107802
0.09	0.107417	0.157187	0.108037
0.093	0.115536	0.164726	0.111415
0.096	0.123677	0.17286	0.132372
0.099	0.140566	0.17538	0.13348
0.102	0.15073	0.192707	0.144027
0.105	0.154094	0.20568	0.159021
0.108	0.170544	0.21334	0.171106
0.111	0.176934	0.226562	0.174802
0.114	0.189907	0.243243	0.191808
0.117	0.206981	0.259095	0.204035
0.12	0.212347	0.265275	0.216525
0.123	0.227646	0.272129	0.228844
0.126	0.242186	0.285805	0.249669
0.129	0.261007	0.315707	0.255894
0.132	0.282491	0.325871	0.277089
0.135	0.291156	0.340092	0.294364
0.138	0.301732	0.364409	0.306639
0.141	0.322324	0.372518	0.327703
0.144	0.343946	0.39368	0.342819
0.147	0.344149	0.395676	0.35701
0.15	0.381047	0.419509	0.369724
0.153	0.394465	0.437562	0.394805
0.156	0.414892	0.461749	0.418973
0.159	0.425675	0.468331	0.434962
0.162	0.443556	0.498484	0.447075
0.165	0.453453	0.510747	0.480098
0.168	0.469877	0.532371	0.489318
0.171	0.497435	0.54997	0.502867
0.174	0.510296	0.55382	0.516999
0.177	0.513397	0.573498	0.53786
0.18	0.545064	0.584524	0.555944
0.183	0.567089	0.605389	0.574885
0.186	0.576695	0.613843	0.599503
0.189	0.597154	0.62857	0.608261
0.192	0.607884	0.64351	0.627669
0.195	0.629428	0.655357	0.625531
0.198	0.654332	0.677017	0.653982
0.201	0.662408	0.693037	0.65916
0.204	0.679861	0.708785	0.683586
0.207	0.700249	0.718388	0.697827
0.21	0.696454	0.735285	0.708266
0.213	0.717188	0.741135	0.737749
0.216	0.716086	0.736282	0.738589
0.219	0.746028	0.758989	0.736939
0.222	0.757111	0.772351	0.771587
0.225	0.781134	0.781047	0.768002
0.228	0.773045	0.78374	0.781362
0.231	0.785265	0.790932	0.804766
0.234	0.805815	0.809668	0.806086
0.237	0.800672	0.814435	0.808067
0.24	0.828238	0.809713	0.817483
0.243	0.826631	0.836945	0.827108
0.246	0.847462	0.845225	0.84005
0.249	0.831948	0.841637	0.85716
0.252	0.862054	0.859848	0.865779
0.255	0.872057	0.858093	0.868313
0.258	0.879644	0.872137	0.880069
0.261	0.876284	0.881903	0.877353
0.264	0.894412	0.896312	0.879118
0.267	0.886367	0.880681	0.886614
0.27	0.892283	0.902904	0.900971
0.273	0.913125	0.907515	0.896907
0.276	0.909116	0.897847	0.908972
0.279	0.932251	0.895895	0.90966
0.282	0.91292	0.925581	0.909149
0.285	0.924631	0.906635	0.927169
0.288	0.91874	0.925693	0.93442
0.291	0.920068	0.924047	0.935657
0.294	0.928588	0.93245	0.938089
0.297	0.936047	0.942199	0.94386
0.3	0.932824	0.930976	0.947352
0.303	0.930388	0.947341	0.984245
0.306	0.956907	0.944857	0.947765
0.309	0.950973	0.953234	0.950254
0.312	0.954379	0.9473	0.955953
0.315	0.963257	0.942968	0.963354
0.318	0.95061	0.966831	0.961824
0.321	0.971556	0.954024	0.961912
0.324	0.954829	0.953297	0.953366
0.327	0.950642	0.952061	0.96381
0.33	0.9557	0.974836	0.97139
0.333	0.961092	0.962832	0.985323
0.336	0.959684	0.951396	0.96748
0.339	0.969131	0.963814	0.980709
0.342	0.966078	0.971518	0.964784
0.345	0.973055	0.961631	0.972126
0.348	0.951497	0.9589	0.973186
0.351	0.980643	0.972091	0.967527
0.354	0.980653	0.977922	0.9896
0.357	0.975505	0.965505	0.964847
0.36	0.967068	0.974635	0.986801
0.363	0.975401	0.984602	0.990932
0.366	0.977648	0.96865	0.978358
0.369	0.992461	0.985324	0.986048
0.372	0.984737	0.977621	0.982321
0.375	0.977249	0.984158	0.987914
0.378	0.981317	0.967749	0.980528
0.381	0.987089	0.97611	0.976195
0.384	0.981166	0.966799	0.987257
0.387	0.97942	0.985877	0.964127
0.39	0.984113	0.976422	0.980039
0.393	0.991108	0.971761	0.979788
0.396	0.992738	0.98379	0.975143
0.399	0.979066	0.978165	0.994183
0.402	0.978635	0.975828	0.985358
0.405	0.978614	0.972391	0.968209
0.408	0.992815	0.968973	0.973418
0.411	0.983079	0.972388	0.981274
0.414	0.969615	0.971823	0.991805
0.417	0.980782	0.966615	0.977298
0.42	0.98632	0.974301	0.979514
0.423	0.987758	0.979845	0.976886
0.426	0.971815	0.974954	0.955633
0.429	0.973974	0.992604	0.970648
0.432	0.981777	0.963343	0.989789
0.435	0.985873	0.981037	0.988532
0.438	0.977958	0.966744	0.988261
0.441	0.982159	0.96445	0.980498
0.444	0.978994	0.960292	0.97446
0.447	0.987962	0.978014	0.974186
0.45	0.971408	0.981153	0.983367
0.453	0.976887	0.97402	0.981587
0.456	0.982542	0.959171	0.972611
0.459	0.984006	0.951567	0.968609
0.462	0.981235	0.965638	0.979291
0.465	0.984713	0.965374	0.978384
0.468	0.968804	0.956359	0.982579
0.471	0.969243	0.957855	0.966383
0.474	0.969451	0.968723	0.979562
0.477	0.968369	0.957599	0.965521
0.48	0.981971	0.972602	0.96886
0.483	0.979429	0.966583	0.970979
0.486	0.979008	0.96747	0.960849
0.489	0.974264	0.956473	0.967901
0.492	0.976674	0.959037	0.958886
0.495	0.957469	0.951264	0.970766
0.498	0.980786	0.963708	0.955207
0.501	0.974157	0.959619	0.96774
0.504	0.968417	0.939131	0.95796
0.507	0.969499	0.965148	0.948103
0.51	0.966489	0.947919	0.971943
0.513	0.958321	0.956187	0.961121
0.516	0.964959	0.94337	0.970981
0.519	0.970757	0.960659	0.9625
0.522	0.960143	0.939163	0.956864
0.525	0.968934	0.945292	0.964731
0.528	0.967611	0.944179	0.966333
0.531	0.95373	0.943803	0.944159
0.534	0.963083	0.951074	0.965354
0.537	0.952278	0.942302	0.960233
0.54	0.969795	0.921133	0.951184
0.543	0.976748	0.931756	0.94923
0.546	0.963483	0.94409	0.948403
0.549	0.951589	0.937233	0.963955
0.552	0.967734	0.949361	0.940973
0.555	0.961634	0.945564	0.939361
0.558	0.949279	0.928048	0.951346
0.561	0.962166	0.927448	0.952239
0.564	0.957699	0.941793	0.95823
0.567	0.949309	0.933874	0.954154
0.57	0.961171	0.924926	0.941381
0.573	0.953167	0.937336	0.953706
0.576	0.951769	0.947394	0.943854
0.579	0.946535	0.922657	0.919829
0.582	0.956791	0.919315	0.932794
0.585	0.940464	0.921543	0.947067
0.588	0.954308	0.920726	0.934422
0.591	0.948705	0.915547	0.922951
0.594	0.949245	0.925951	0.915214
0.597	0.943271	0.915939	0.948386
0.6	0.93639	0.913366	0.93787
0.603	0.936012	0.911357	0.925839
0.606	0.957039	0.923643	0.928577
0.609	0.934779	0.916131	0.926707
0.612	0.934915	0.902957	0.922842
0.615	0.936271	0.915771	0.918264
0.618	0.930916	0.915905	0.923808
0.621	0.932532	0.906266	0.928972
0.624	0.922432	0.89716	0.918509
0.627	0.937787	0.903194	0.9217
0.63	0.927318	0.895406	0.926744
0.633	0.938396	0.909022	0.91756
0.636	0.934622	0.89724	0.921918
0.639	0.942092	0.909368	0.93076
0.642	0.929016	0.886828	0.920182
0.645	0.931776	0.895569	0.92836
0.648	0.939166	0.893059	0.914927
0.651	0.926703	0.896604	0.908255
0.654	0.922286	0.899571	0.910703
0.657	0.921505	0.891718	0.912052
0.66	0.930203	0.895896	0.903494
0.663	0.933072	0.89273	0.908156
0.666	0.917624	0.879493	0.904383
0.669	0.903804	0.891469	0.908004
0.672	0.911963	0.898272	0.905968
0.675	0.914828	0.897402	0.895551
0.678	0.919894	0.880232	0.904384
0.681	0.911021	0.879885	0.900097
0.684	0.9319	0.870816	0.902429
0.687	0.922945	0.888634	0.888488
0.69	0.924357	0.879556	0.889434
0.693	0.922115	0.876555	0.896902
0.696	0.906725	0.874729	0.896008
0.699	0.923501	0.873464	0.905154
0.702	0.918776	0.87582	0.892949
0.705	0.914265	0.879554	0.881564
0.708	0.894798	0.86821	0.891343
0.711	0.902256	0.876864	0.890802
0.714	0.908236	0.880018	0.885181
0.717	0.894604	0.870898	0.905867
0.72	0.904133	0.865674	0.890886
0.723	0.910216	0.862476	0.885793
0.726	0.901951	0.887595	0.897766
0.729	0.89512	0.864971	0.888046
0.732	0.903658	0.870195	0.878352
0.735	0.907409	0.873333	0.884753
0.738	0.901367	0.852949	0.879985
0.741	0.898925	0.856975	0.878849
0.744	0.894663	0.867782	0.879976
0.747	0.90379	0.861633	0.866599
0.75	0.894605	0.868025	0.890066
0.753	0.894387	0.870329	0.88907
0.756	0.882329	0.870589	0.879019
0.759	0.899148	0.848959	0.869326
0.762	0.892057	0.856418	0.872774
0.765	0.889624	0.862733	0.869385
0.768	0.898387	0.846193	0.864536
0.771	0.886276	0.870273	0.860781
0.774	0.889147	0.859398	0.871325
0.777	0.891375	0.838602	0.866971
0.78	0.883915	0.852492	0.855717
0.783	0.887493	0.859811	0.864884
0.786	0.898028	0.845115	0.875549
0.789	0.882834	0.850248	0.870448
0.792	0.887229	0.858437	0.879884
0.795	0.871223	0.842692	0.865044
0.798	0.895462	0.850072	0.878329
0.801	0.870923	0.850811	0.864631
0.804	0.869144	0.848013	0.877531
0.807	0.895379	0.842309	0.848388
0.81	0.874083	0.843311	0.857385
0.813	0.886171	0.834613	0.857327
0.816	0.8741	0.837377	0.870103
0.819	0.872067	0.840252	0.87047
0.822	0.878964	0.848131	0.85885
0.825	0.882662	0.83443	0.858486
0.828	0.887764	0.835409	0.846594
0.831	0.874033	0.832654	0.866578
0.834	0.878511	0.844782	0.854304
0.837	0.851739	0.841673	0.849696
0.84	0.87974	0.833727	0.838153
0.843	0.877867	0.819448	0.851739
0.846	0.872754	0.839275	0.849528
0.849	0.858401	0.832859	0.850394
0.852	0.858758	0.842894	0.83598
0.855	0.865941	0.836488	0.853621
0.858	0.872754	0.829424	0.84511
0.861	0.867694	0.821655	0.849294
0.864	0.875923	0.824229	0.841983
0.867	0.853533	0.805006	0.842162
0.87	0.873121	0.820678	0.841682
0.873	0.86494	0.813836	0.844731
0.876	0.860509	0.814132	0.83184
0.879	0.856121	0.825455	0.838436
0.882	0.859986	0.810711	0.835491
0.885	0.8748	0.817219	0.840283
0.888	0.860676	0.814774	0.860734
0.891	0.859789	0.81124	0.843239
0.894	0.847931	0.818119	0.842664
0.897	0.855408	0.822564	0.827245
0.9	0.852422	0.816838	0.828258
0.903	0.843701	0.808528	0.8362
0.906	0.848503	0.810127	0.820215
0.909	0.846333	0.812259	0.829811
0.912	0.856099	0.826507	0.837703
0.915	0.84585	0.810245	0.836098
0.918	0.85737	0.808052	0.833828
0.921	0.845801	0.79296	0.841525
0.924	0.842118	0.803946	0.817994
0.927	0.850176	0.805753	0.825747
0.93	0.839718	0.806113	0.819719
0.933	0.847048	0.808626	0.824373
0.936	0.835443	0.792587	0.810791
0.939	0.84441	0.792576	0.826488
0.942	0.832656	0.801852	0.837562
0.945	0.825403	0.801629	0.824056
0.948	0.84534	0.791673	0.826001
0.951	0.844378	0.796563	0.813352
0.954	0.842744	0.790114	0.813748
0.957	0.833319	0.798285	0.814948
0.96	0.836753	0.801787	0.816308
0.963	0.820107	0.792723	0.821738
0.966	0.829692	0.795601	0.808835
0.969	0.835476	0.779083	0.807018
0.972	0.833546	0.781572	0.815052
0.975	0.836209	0.798139	0.817899
0.978	0.828241	0.800917	0.814651
0.981	0.831551	0.782162	0.817395
0.984	0.829576	0.798256	0.806512
0.987	0.829166	0.785426	0.808061
0.99	0.84152	0.789546	0.80718
0.993	0.828719	0.77728	0.821518
0.996	0.833428	0.787254	0.818109
0.999	0.836805	0.779878	0.804373
1.002	0.838455	0.782462	0.807387
1.005	0.826946	0.768396	0.799411
1.008	0.828872	0.776512	0.812429
1.011	0.8181	0.761914	0.799074
1.014	0.820043	0.774076	0.799129
1.017	0.826939	0.784014	0.781254
1.02	0.840501	0.764384	0.788773
1.023	0.818354	0.768177	0.786047
1.026	0.820434	0.778296	0.798048
1.029	0.813949	0.765986	0.782391
1.032	0.807957	0.777753	0.792465
1.035	0.81243	0.771054	0.792902
1.038	0.81899	0.786011	0.795652
1.041	0.824762	0.776027	0.794617
1.044	0.816176	0.760638	0.78444
1.047	0.814717	0.775002	0.784138
1.05	0.82043	0.769827	0.793203
1.053	0.804305	0.761384	0.794468
1.056	0.813581	0.775116	0.785139
1.059	0.810885	0.767201	0.78822
1.062	0.798241	0.762958	0.79248
1.065	0.809827	0.755336	0.775991
1.068	0.810852	0.756714	0.778537
1.071	0.811152	0.761666	0.782804
1.074	0.809734	0.746125	0.797612
1.077	0.804353	0.753006	0.780461
1.08	0.803787	0.763524	0.768924
1.083	0.802674	0.751925	0.769633
1.086	0.799317	0.755018	0.775603
1.089	0.795455	0.762689	0.77496
1.092	0.797937	0.763648	0.784706
1.095	0.794773	0.741851	0.771691
1.098	0.798792	0.757614	0.784993
1.101	0.800606	0.750747	0.777773
1.104	0.791648	0.75048	0.77131
1.107	0.78429	0.75564	0.765704
1.11	0.797509	0.751864	0.790344
1.113	0.790905	0.748468	0.76092
1.116	0.788899	0.741591	0.771845
1.119	0.791441	0.763381	0.768943
1.122	0.789593	0.742956	0.772553
1.125	0.787137	0.756938	0.772928
1.128	0.789881	0.741992	0.781418
1.131	0.792419	0.756507	0.77293
1.134	0.793728	0.763106	0.778494
1.137	0.8003	0.739551	0.759067
1.14	0.782545	0.743968	0.748742
1.143	0.788572	0.734216	0.759638
1.146	0.78494	0.728578	0.763959
1.149	0.779415	0.740304	0.765403
1.152	0.776321	0.730061	0.76155
1.155	0.79129	0.72811	0.758139
1.158	0.788512	0.746224	0.760338
1.161	0.780612	0.737652	0.755793
1.164	0.788171	0.740592	0.75732
1.167	0.778841	0.735221	0.746141
1.17	0.782578	0.726228	0.755389
1.173	0.786345	0.725339	0.759856
1.176	0.772621	0.716271	0.754764
1.179	0.774775	0.725454	0.759538
1.182	0.774899	0.709852	0.754323
1.185	0.770194	0.730522	0.747058
1.188	0.776509	0.732338	0.761008
1.191	0.778871	0.709602	0.756506
1.194	0.774375	0.723811	0.75885
1.197	0.772783	0.718211	0.752302
1.2	0.774808	0.732133	0.743324
1.203	0.790997	0.719324	0.739984
1.206	0.773157	0.720736	0.759277
1.209	0.777014	0.729827	0.757937
1.212	0.77997	0.729431	0.730118
1.215	0.765436	0.726423	0.745742
1.218	0.76783	0.731896	0.746007
1.221	0.763864	0.720888	0.745148
1.224	0.768461	0.711417	0.736182
1.227	0.767347	0.698256	0.749177
1.23	0.757714	0.71191	0.741599
1.233	0.759511	0.719702	0.739546
1.236	0.768481	0.720545	0.739246
1.239	0.764304	0.718065	0.744932
1.242	0.758754	0.714448	0.737186
1.245	0.761806	0.715694	0.730369
1.248	0.758122	0.718904	0.743139
1.251	0.763325	0.71577	0.716006
1.254	0.754134	0.710353	0.741346
1.257	0.768628	0.701153	0.72786
1.26	0.758289	0.70949	0.739043
1.263	0.756272	0.702266	0.729945
1.266	0.761091	0.697616	0.733007
1.269	0.76094	0.709808	0.729702
1.272	0.744549	0.704672	0.730993
1.275	0.75206	0.699959	0.724302
1.278	0.747783	0.703802	0.73283
1.281	0.752885	0.689996	0.72821
1.284	0.758031	0.6975	0.730861
1.287	0.756027	0.689249	0.72604
1.29	0.752472	0.698602	0.726624
1.293	0.732175	0.694978	0.721975
1.296	0.742448	0.697055	0.725171
1.299	0.740232	0.693065	0.725376
1.302	0.761029	0.698102	0.725742
1.305	0.758347	0.697239	0.710125
1.308	0.74722	0.688721	0.723104
1.311	0.745866	0.703096	0.709954
1.314	0.734623	0.693595	0.72339
1.317	0.746387	0.696331	0.71768
1.32	0.748285	0.693888	0.726471
1.323	0.733603	0.691418	0.719758
1.326	0.739782	0.682581	0.713007
1.329	0.734979	0.688985	0.730899
1.332	0.738934	0.692057	0.709419
1.335	0.743402	0.683873	0.720449
1.338	0.738818	0.68858	0.720835
1.341	0.740173	0.695653	0.717614
1.344	0.731183	0.69188	0.698419
1.347	0.743999	0.685283	0.708629
1.35	0.741562	0.690912	0.708963
1.353	0.733426	0.676662	0.713016
1.356	0.738325	0.69212	0.710997
1.359	0.747137	0.675812	0.712463
1.362	0.739041	0.69266	0.708415
1.365	0.735352	0.687657	0.709137
1.368	0.74255	0.673044	0.707508
1.371	0.730683	0.690954	0.722816
1.374	0.743129	0.682368	0.709322
1.377	0.734565	0.676571	0.703076
1.38	0.723883	0.678719	0.699722
1.383	0.745777	0.676821	0.710571
1.386	0.724117	0.67998	0.705738
1.389	0.736086	0.67822	0.69577
1.392	0.731758	0.67646	0.705173
1.395	0.719515	0.671419	0.703666
1.398	0.724073	0.662037	0.702609
1.401	0.737589	0.684065	0.696274
1.404	0.724074	0.675389	0.694869
1.407	0.726781	0.675479	0.706702
1.41	0.728692	0.672986	0.709324
1.413	0.719601	0.682315	0.709172
1.416	0.735507	0.674256	0.703139
1.419	0.720629	0.680712	0.696302
1.422	0.722661	0.669272	0.703242
1.425	0.72056	0.663533	0.703822
1.428	0.723031	0.664232	0.700353
1.431	0.742004	0.672633	0.695556
1.434	0.720574	0.667684	0.691564
1.437	0.713485	0.658605	0.696715
1.44	0.71474	0.668097	0.693465
1.443	0.720523	0.675487	0.708569
1.446	0.718022	0.670697	0.688991
1.449	0.712939	0.669949	0.693311
1.452	0.712981	0.679903	0.694752
1.455	0.728363	0.668756	0.691948
1.458	0.708829	0.662141	0.678736
1.461	0.717434	0.654462	0.684574
1.464	0.710577	0.662871	0.696042
1.467	0.715893	0.651878	0.689027
1.47	0.705097	0.665977	0.679313
1.473	0.710552	0.649048	0.682791
1.476	0.699682	0.65993	0.688723
1.479	0.714931	0.650188	0.679877
1.482	0.702249	0.664163	0.694754
1.485	0.696856	0.657853	0.685465
1.488	0.717175	0.647505	0.667878
1.491	0.709024	0.646716	0.676694
1.494	0.706225	0.652695	0.690487
1.497	0.70782	0.652958	0.669183
1.5	0.706777	0.660573	0.673778
1.503	0.71485	0.657945	0.674386
1.506	0.705253	0.659016	0.672912
1.509	0.704483	0.65975	0.683244
1.512	0.692148	0.637508	0.682104
1.515	0.717662	0.65203	0.67809
1.518	0.710927	0.658826	0.673891
1.521	0.701225	0.649598	0.663064
1.524	0.693022	0.651086	0.677115
1.527	0.703196	0.647639	0.676292
1.53	0.710879	0.649415	0.671382
1.533	0.701283	0.642925	0.685752
1.536	0.69912	0.638708	0.67251
1.539	0.690982	0.655076	0.661114
1.542	0.691581	0.639468	0.669295
1.545	0.692531	0.648806	0.673703
1.548	0.693949	0.633905	0.666343
1.551	0.704039	0.64083	0.678449
1.554	0.691204	0.635743	0.66903
1.557	0.700561	0.631047	0.673663
1.56	0.684788	0.646318	0.662421
1.563	0.706035	0.637444	0.661399
1.566	0.678355	0.639578	0.667422
1.569	0.689575	0.634244	0.672901
1.572	0.689914	0.643446	0.665484
1.575	0.691442	0.628883	0.665368
1.578	0.693981	0.624032	0.661812
1.581	0.683676	0.627819	0.657866
1.584	0.687101	0.636474	0.659642
1.587	0.69009	0.644952	0.662908
1.59	0.686363	0.629368	0.664291
1.593	0.687356	0.636105	0.658952
1.596	0.680913	0.619268	0.643446
1.599	0.685486	0.617961	0.65767
1.602	0.680141	0.630307	0.662297
1.605	0.688002	0.635595	0.66669
1.608	0.679945	0.6302	0.652585
1.611	0.681367	0.622627	0.650877
1.614	0.681064	0.623201	0.65541
1.617	0.686453	0.620464	0.644636
1.62	0.682746	0.622149	0.644533
1.623	0.68398	0.615821	0.646865
1.626	0.680067	0.617227	0.653537
1.629	0.675564	0.614323	0.641368
1.632	0.68407	0.615803	0.647543
1.635	0.678115	0.612474	0.651879
1.638	0.669408	0.614718	0.646947
1.641	0.675148	0.614994	0.65387
1.644	0.663312	0.607782	0.646585
1.647	0.674026	0.621469	0.643918
1.65	0.661628	0.622984	0.643555
1.653	0.666114	0.600725	0.638724
1.656	0.672442	0.609842	0.651167
1.659	0.66794	0.619439	0.641383
1.662	0.670116	0.615754	0.636787
1.665	0.659351	0.61869	0.641053
1.668	0.669856	0.601444	0.642486
1.671	0.661619	0.620523	0.632789
1.674	0.663113	0.611258	0.634869
1.677	0.662615	0.606761	0.642074
1.68	0.661967	0.606931	0.642225
1.683	0.661656	0.618116	0.639786
1.686	0.648798	0.614001	0.634722
1.689	0.666293	0.615837	0.632794
1.692	0.664461	0.603734	0.643029
1.695	0.671391	0.616159	0.615667
1.698	0.661058	0.604148	0.618974
1.701	0.663796	0.615071	0.634071
1.704	0.663607	0.591788	0.635062
1.707	0.664598	0.594772	0.638979
1.71	0.651352	0.599998	0.625292
1.713	0.65755	0.606376	0.630649
1.716	0.639444	0.600809	0.620404
1.719	0.647663	0.593174	0.617882
1.722	0.655512	0.598234	0.627832
1.725	0.65031	0.599503	0.631115
1.728	0.65334	0.600417	0.625962
1.731	0.654624	0.584086	0.622767
1.734	0.647178	0.591106	0.634814
1.737	0.654335	0.5867	0.623334
1.74	0.653811	0.588473	0.623562
1.743	0.645832	0.583578	0.627355
1.746	0.645005	0.593477	0.622984
1.749	0.650328	0.590544	0.614114
1.752	0.635829	0.601609	0.619486
1.755	0.643917	0.588211	0.629661
1.758	0.638163	0.593158	0.612661
1.761	0.643383	0.585001	0.610908
1.764	0.638276	0.585834	0.617038
1.767	0.641571	0.596336	0.600536
1.77	0.637317	0.585224	0.610029
1.773	0.640434	0.589487	0.623107
1.776	0.635746	0.593499	0.620081
1.779	0.64319	0.596429	0.61504
1.782	0.645597	0.5943	0.614938
1.785	0.644024	0.588539	0.61601
1.788	0.630413	0.580033	0.62168
1.791	0.632787	0.575321	0.594132
1.794	0.635575	0.587743	0.614457
1.797	0.64426	0.584842	0.605938
1.8	0.637077	0.572987	0.600638
1.803	0.62379	0.581481	0.611507
1.806	0.626057	0.577049	0.609318
1.809	0.642839	0.577544	0.610756
1.812	0.623711	0.577192	0.604013
1.815	0.627772	0.571012	0.602853
1.818	0.638754	0.587046	0.596987
1.821	0.639393	0.572528	0.599971
1.824	0.617864	0.566812	0.596912
1.827	0.626028	0.57819	0.595075
1.83	0.630158	0.565474	0.602042
1.833	0.633845	0.568806	0.608039
1.836	0.625102	0.56804	0.602087
1.839	0.632586	0.577809	0.601404
1.842	0.633919	0.577002	0.616073
1.845	0.628499	0.577771	0.60146
1.848	0.626314	0.570894	0.597501
1.851	0.632496	0.569568	0.600243
1.854	0.625795	0.583588	0.597843
1.857	0.623087	0.566696	0.599038
1.86	0.617874	0.568291	0.590394
1.863	0.614968	0.566302	0.595292
1.866	0.638188	0.569962	0.59931
1.869	0.62405	0.566675	0.587216
1.872	0.630688	0.573454	0.605829
1.875	0.631292	0.565065	0.588669
1.878	0.620869	0.575727	0.591305
1.881	0.611044	0.561678	0.593716
1.884	0.621972	0.566545	0.59431
1.887	0.607764	0.5669	0.588431
1.89	0.613767	0.56665	0.586838
1.893	0.617019	0.560265	0.589162
1.896	0.615831	0.561386	0.594343
1.899	0.608396	0.563053	0.586584
1.902	0.617524	0.566054	0.584617
1.905	0.620898	0.556367	0.582058
1.908	0.617216	0.555071	0.590659
1.911	0.60973	0.553009	0.585202
1.914	0.619707	0.559634	0.588119
1.917	0.609813	0.551813	0.595328
1.92	0.608841	0.556338	0.596049
1.923	0.608894	0.562538	0.594279
1.926	0.609481	0.552649	0.589233
1.929	0.619022	0.544503	0.586943
1.932	0.60021	0.547461	0.583702
1.935	0.614745	0.551521	0.590596
1.938	0.604391	0.564245	0.576412
1.941	0.616731	0.565035	0.585778
1.944	0.615588	0.546755	0.578829
1.947	0.612005	0.56666	0.588822
1.95	0.616596	0.553875	0.576777
1.953	0.611169	0.552139	0.576103
1.956	0.594277	0.554111	0.592284
1.959	0.604863	0.56226	0.587688
1.962	0.604699	0.549256	0.581856
1.965	0.612903	0.54724	0.57353
1.968	0.612695	0.549222	0.572059
1.971	0.603396	0.557084	0.577976
1.974	0.602293	0.548494	0.581518
1.977	0.601573	0.537373	0.585429
1.98	0.600669	0.541122	0.583399
1.983	0.615282	0.555858	0.573972
1.986	0.606266	0.541634	0.575321
1.989	0.601412	0.549742	0.569232
1.992	0.59995	0.538221	0.5719
1.995	0.59931	0.548033	0.566842
1.998	0.610218	0.539349	0.577985
2.001	0.604393	0.544279	0.560894
2.004	0.594505	0.550426	0.573391
2.007	0.592751	0.550748	0.568182
2.01	0.606627	0.550624	0.566854
2.013	0.596286	0.536881	0.573735
2.016	0.597828	0.544658	0.568672
2.019	0.596683	0.545659	0.571476
2.022	0.600211	0.551655	0.577079
2.025	0.601601	0.538593	0.571471
2.028	0.589419	0.546474	0.571895
2.031	0.588213	0.539721	0.561949
2.034	0.596038	0.546845	0.571616
2.037	0.587641	0.533625	0.568504
2.04	0.591746	0.539188	0.560584
2.043	0.590467	0.536892	0.566026
2.046	0.598347	0.541124	0.567046
2.049	0.603625	0.525908	0.560244
2.052	0.588078	0.532687	0.561712
2.055	0.598464	0.521892	0.570989
2.058	0.592964	0.532351	0.566294
2.061	0.587435	0.532738	0.566425
2.064	0.583642	0.539268	0.559856
2.067	0.579362	0.528836	0.554625
2.07	0.584902	0.526977	0.553827
2.073	0.590104	0.527629	0.562604
2.076	0.577506	0.530873	0.55999
2.079	0.582885	0.524847	0.552637
2.082	0.587033	0.53907	0.55676
2.085	0.579763	0.536489	0.559603
2.088	0.583635	0.520494	0.563384
2.091	0.588693	0.529668	0.55756
2.094	0.577373	0.530923	0.5591
2.097	0.583416	0.527227	0.55834
2.1	0.578268	0.51735	0.550547
2.103	0.572973	0.51977	0.566712
2.106	0.572415	0.522378	0.55432
2.109	0.596169	0.516048	0.55467
2.112	0.579498	0.515298	0.570368
2.115	0.577727	0.535178	0.545519
2.118	0.586861	0.528103	0.540188
2.121	0.574456	0.526334	0.542613
2.124	0.57931	0.529762	0.544086
2.127	0.567772	0.523596	0.558778
2.13	0.574186	0.528179	0.560995
2.133	0.570255	0.520348	0.541754
2.136	0.5709	0.522359	0.557492
2.139	0.579775	0.517122	0.54357
2.142	0.572583	0.515729	0.556493
2.145	0.573318	0.513804	0.545242
2.148	0.568039	0.520412	0.547215
2.151	0.585153	0.503926	0.544731
2.154	0.570323	0.519361	0.553583
2.157	0.567972	0.50963	0.545128
2.16	0.565568	0.512236	0.532357
2.163	0.567166	0.523818	0.541566
2.166	0.564906	0.508845	0.534722
2.169	0.571033	0.506426	0.534489
2.172	0.5631	0.513796	0.537549
2.175	0.568077	0.517282	0.536169
2.178	0.558202	0.506996	0.541896
2.181	0.567577	0.509877	0.534912
2.184	0.559518	0.508015	0.549968
2.187	0.569736	0.519668	0.53896
2.19	0.57353	0.496163	0.538882
2.193	0.554233	0.511139	0.536015
2.196	0.566112	0.503927	0.536757
2.199	0.56552	0.50449	0.537928
2.202	0.559172	0.500593	0.539576
2.205	0.570485	0.502965	0.539715
2.208	0.561599	0.505513	0.530247
2.211	0.551088	0.508809	0.53263
2.214	0.570232	0.507664	0.533497
2.217	0.560514	0.509802	0.535568
2.22	0.555515	0.498891	0.524234
2.223	0.55902	0.50278	0.543649
2.226	0.561767	0.504584	0.526845
2.229	0.549897	0.500051	0.534137
2.232	0.556579	0.516766	0.520746
2.235	0.553756	0.50298	0.529808
2.238	0.555865	0.497874	0.529316
2.241	0.551232	0.497861	0.537992
2.244	0.557734	0.500023	0.52283
2.247	0.557987	0.501626	0.532676
2.25	0.554716	0.504439	0.532549
2.253	0.558356	0.496855	0.527334
2.256	0.551708	0.494052	0.53645
2.259	0.552611	0.501375	0.524019
2.262	0.546592	0.496706	0.523697
2.265	0.55863	0.487083	0.530982
2.268	0.556053	0.498823	0.531755
2.271	0.549902	0.497419	0.529569
2.274	0.54741	0.491941	0.519604
2.277	0.549396	0.496276	0.528132
2.28	0.555463	0.489933	0.528746
2.283	0.541215	0.501949	0.527345
2.286	0.553855	0.489275	0.520936
2.289	0.549741	0.493793	0.514588
2.292	0.539868	0.494785	0.520142
2.295	0.556919	0.491561	0.528482
2.298	0.538193	0.494615	0.522965
2.301	0.54201	0.492932	0.52309
2.304	0.548866	0.506465	0.516127
2.307	0.551595	0.476421	0.515736
2.31	0.548872	0.493604	0.514944
2.313	0.545884	0.495072	0.519366
2.316	0.542467	0.485359	0.517856
2.319	0.532403	0.486908	0.519459
2.322	0.545682	0.497932	0.518168
2.325	0.545132	0.484574	0.510097
2.328	0.532848	0.488015	0.518027
2.331	0.547414	0.47651	0.511224
2.334	0.528084	0.496746	0.502086
2.337	0.547949	0.488599	0.522004
2.34	0.536317	0.485457	0.513716
2.343	0.534086	0.484165	0.515803
2.346	0.542566	0.474092	0.509811
2.349	0.542091	0.48935	0.498425
2.352	0.534889	0.478148	0.517077
2.355	0.543932	0.482566	0.50768
2.358	0.535095	0.483208	0.509035
2.361	0.540031	0.480082	0.511376
2.364	0.538087	0.468341	0.509383
2.367	0.532238	0.474944	0.511942
2.37	0.557606	0.47762	0.49899
2.373	0.527835	0.480704	0.510281
2.376	0.536707	0.48422	0.500531
2.379	0.536045	0.469062	0.502474
2.382	0.54031	0.476086	0.517684
2.385	0.538381	0.484644	0.512072
2.388	0.531408	0.477562	0.500928
2.391	0.532524	0.471278	0.511538
2.394	0.524753	0.473002	0.510788
2.397	0.525861	0.475577	0.504809
2.4	0.527099	0.472668	0.493966
2.403	0.516437	0.461194	0.509189
2.406	0.525316	0.461222	0.508433
2.409	0.525558	0.472328	0.500266
2.412	0.523324	0.478861	0.501974
2.415	0.530602	0.458913	0.50147
2.418	0.520314	0.462564	0.498097
2.421	0.512949	0.469318	0.491642
2.424	0.51122	0.472855	0.493051
2.427	0.524109	0.474555	0.497694
2.43	0.524859	0.471665	0.490931
2.433	0.522882	0.458064	0.508368
2.436	0.52569	0.469966	0.495501
2.439	0.527479	0.460438	0.495624
2.442	0.518479	0.465778	0.493496
2.445	0.521948	0.465713	0.494579
2.448	0.511262	0.468589	0.480706
2.451	0.511798	0.468357	0.499146
2.454	0.519317	0.466226	0.489203
2.457	0.51823	0.474101	0.507203
2.46	0.506723	0.451896	0.493927
2.463	0.532029	0.4538	0.481199
2.466	0.511011	0.456202	0.492313
2.469	0.51346	0.44958	0.493758
2.472	0.517212	0.455675	0.495215
2.475	0.518813	0.460654	0.497824
2.478	0.517716	0.461604	0.490519
2.481	0.508395	0.457278	0.494489
2.484	0.517514	0.453593	0.484442
2.487	0.518523	0.455826	0.491251
2.49	0.517096	0.449969	0.492984
2.493	0.507765	0.456861	0.474977
2.496	0.509892	0.457081	0.490296
2.499	0.519188	0.449129	0.488517
2.502	0.513226	0.455579	0.483019
2.505	0.506706	0.463478	0.474869
2.508	0.510107	0.455045	0.488525
2.511	0.502795	0.449066	0.492688
2.514	0.513191	0.450868	0.485995
2.517	0.511887	0.440537	0.479996
2.52	0.506188	0.446845	0.490402
2.523	0.499732	0.455962	0.485933
2.526	0.506757	0.448812	0.469231
2.529	0.509241	0.452418	0.485137
2.532	0.504258	0.443776	0.477799
2.535	0.507095	0.449777	0.463623
2.538	0.50726	0.453368	0.477942
2.541	0.507149	0.448636	0.47851
2.544	0.498825	0.448336	0.477717
2.547	0.496743	0.450369	0.473218
2.55	0.495825	0.444981	0.484743
2.553	0.50689	0.4433	0.480507
2.556	0.494052	0.4453	0.475617
2.559	0.501597	0.439833	0.475825
2.562	0.49139	0.448073	0.474545
2.565	0.493889	0.43668	0.474522
2.568	0.500637	0.442236	0.473203
2.571	0.49821	0.449773	0.474457
2.574	0.494915	0.439687	0.475171
2.577	0.494718	0.446107	0.462855
2.58	0.491627	0.444415	0.482754
2.583	0.486793	0.44588	0.471389
2.586	0.488288	0.443555	0.461723
2.589	0.494741	0.440405	0.462258
2.592	0.495051	0.443342	0.467807
2.595	0.493433	0.434028	0.471866
2.598	0.49159	0.43081	0.469707
2.601	0.493388	0.435565	0.470834
2.604	0.485264	0.441923	0.469452
2.607	0.494656	0.436398	0.459866
2.61	0.473082	0.429523	0.458821
2.613	0.488786	0.433862	0.46459
2.616	0.488423	0.43431	0.458811
2.619	0.482403	0.43673	0.460569
2.622	0.476948	0.434376	0.461509
2.625	0.486427	0.430847	0.456271
2.628	0.486486	0.432926	0.452124
2.631	0.483061	0.427054	0.456915
2.634	0.472413	0.427675	0.450161
2.637	0.482359	0.428108	0.453781
2.64	0.480089	0.427558	0.450637
2.643	0.48652	0.426595	0.464684
2.646	0.479358	0.420866	0.446013
2.649	0.481597	0.427013	0.458637
2.652	0.47414	0.431072	0.459523
2.655	0.480718	0.425134	0.455172
2.658	0.473092	0.425367	0.453276
2.661	0.481294	0.426631	0.450612
2.664	0.480721	0.415051	0.450705
2.667	0.48095	0.42236	0.445971
2.67	0.481507	0.422509	0.447899
2.673	0.473397	0.414161	0.445947
2.676	0.485193	0.418868	0.446446
2.679	0.484739	0.416097	0.45021
2.682	0.468244	0.420174	0.447907
2.685	0.479163	0.426685	0.437532
2.688	0.469919	0.422526	0.452384
2.691	0.463469	0.418858	0.440551
2.694	0.466019	0.42342	0.446398
2.697	0.472229	0.416784	0.443183
2.7	0.470223	0.420928	0.460989
2.703	0.472457	0.422612	0.443951
2.706	0.464693	0.406172	0.441628
2.709	0.462605	0.423936	0.439771
2.712	0.467913	0.406866	0.445763
2.715	0.460521	0.41385	0.453166
2.718	0.477461	0.414332	0.439793
2.721	0.458732	0.421441	0.440198
2.724	0.467318	0.417112	0.440645
2.727	0.466117	0.41524	0.442124
2.73	0.469667	0.417975	0.436951
2.733	0.453759	0.409907	0.449858
2.736	0.45448	0.409403	0.435732
2.739	0.459426	0.413826	0.438989
2.742	0.465688	0.41576	0.436443
2.745	0.460153	0.410246	0.439129
2.748	0.455789	0.410598	0.434854
2.751	0.456052	0.409176	0.434331
2.754	0.460655	0.406908	0.43486
2.757	0.4539	0.404906	0.441389
2.76	0.461786	0.396084	0.434493
2.763	0.452845	0.402296	0.439591
2.766	0.461929	0.400729	0.430824
2.769	0.468511	0.404477	0.432929
2.772	0.452041	0.407879	0.431479
2.775	0.455132	0.395149	0.424727
2.778	0.451564	0.401638	0.426185
2.781	0.457484	0.401667	0.42699
2.784	0.457531	0.410002	0.429876
2.787	0.450744	0.403079	0.427652
2.79	0.449908	0.408642	0.427962
2.793	0.452845	0.399862	0.432736
2.796	0.455513	0.398074	0.428816
2.799	0.454133	0.398875	0.421296
2.802	0.453288	0.403294	0.433098
2.805	0.45641	0.417087	0.435525
2.808	0.451018	0.391041	0.434745
2.811	0.442918	0.390012	0.427935
2.814	0.455241	0.403271	0.4273
2.817	0.449011	0.390882	0.439787
2.82	0.450613	0.394842	0.417932
2.823	0.449534	0.395033	0.417757
2.826	0.445044	0.394815	0.427644
2.829	0.439398	0.3974	0.421466
2.832	0.44383	0.393159	0.43097
2.835	0.456088	0.387404	0.422814
2.838	0.442984	0.398745	0.423201
2.841	0.452702	0.396799	0.427319
2.844	0.44222	0.39264	0.424519
2.847	0.435804	0.391881	0.42408
2.85	0.446509	0.3914	0.417854
2.853	0.45328	0.398738	0.419185
2.856	0.451634	0.400824	0.421051
2.859	0.44263	0.396623	0.414809
2.862	0.445257	0.392847	0.41285
2.865	0.440072	0.399276	0.419297
2.868	0.444039	0.388245	0.416045
2.871	0.447686	0.394135	0.425947
2.874	0.440256	0.396283	0.417817
2.877	0.438145	0.383493	0.418034
2.88	0.444977	0.377887	0.412075
2.883	0.441646	0.391161	0.40964
2.886	0.437541	0.383503	0.421427
2.889	0.44428	0.395598	0.411335
2.892	0.436346	0.383766	0.41192
2.895	0.44199	0.398546	0.416641
2.898	0.443594	0.391853	0.417839
2.901	0.43707	0.375963	0.410116
2.904	0.445984	0.386935	0.416558
2.907	0.441164	0.375077	0.405115
2.91	0.43196	0.384561	0.414484
2.913	0.435474	0.386205	0.407602
2.916	0.437446	0.392239	0.413177
2.919	0.444434	0.380624	0.404652
2.922	0.430218	0.379106	0.415387
2.925	0.439856	0.384794	0.41099
2.928	0.437416	0.385315	0.417268
2.931	0.432699	0.384556	0.41326
2.934	0.428891	0.376205	0.41267
2.937	0.436757	0.380695	0.413286
2.94	0.428326	0.387387	0.407719
2.943	0.429172	0.386946	0.405842
2.946	0.438399	0.382883	0.406964
2.949	0.4374	0.384441	0.406825
2.952	0.42712	0.379466	0.412228
2.955	0.427054	0.376561	0.402388
2.958	0.431448	0.376324	0.407468
2.961	0.423944	0.380695	0.406665
2.964	0.429455	0.375037	0.417572
2.967	0.421843	0.370368	0.406995
2.97	0.429459	0.372379	0.408929
2.973	0.430201	0.370448	0.405302
2.976	0.432555	0.375872	0.39065
2.979	0.431195	0.381156	0.411205
2.982	0.435599	0.375572	0.400134
2.985	0.437495	0.38009	0.409107
2.988	0.424227	0.376058	0.402436
2.991	0.422016	0.373258	0.408695
2.994	0.424216	0.366312	0.404707
2.997	0.424845	0.376713	0.405321
3	0.425711	0.370237	0.401861
3.003	0.426651	0.372325	0.402665
3.006	0.41906	0.380369	0.400068
3.009	0.427387	0.380117	0.401225
3.012	0.425464	0.378941	0.398905
3.015	0.420556	0.371433	0.398065
3.018	0.423031	0.370591	0.39828
3.021	0.424386	0.383911	0.397133
3.024	0.417727	0.373315	0.401129
3.027	0.426857	0.377332	0.397151
3.03	0.414607	0.371964	0.396301
3.033	0.422454	0.370608	0.401567
3.036	0.422773	0.368203	0.398887
3.039	0.421844	0.362699	0.408511
3.042	0.419315	0.363292	0.40298
3.045	0.421	0.366582	0.404843
3.048	0.412868	0.373696	0.393179
3.051	0.415409	0.363286	0.405507
3.054	0.417942	0.361388	0.394001
3.057	0.419775	0.370396	0.397448
3.06	0.425972	0.364176	0.394334
3.063	0.422731	0.360707	0.388868
3.066	0.419978	0.36984	0.384875
3.069	0.424688	0.365989	0.395244
3.072	0.415499	0.363418	0.393145
3.075	0.41591	0.364905	0.394347
3.078	0.414332	0.354467	0.387528
3.081	0.414608	0.36508	0.394671
3.084	0.421197	0.361858	0.392552
3.087	0.415982	0.366469	0.387798
3.09	0.419672	0.366676	0.401004
3.093	0.410149	0.364378	0.398633
3.096	0.41689	0.366547	0.38985
3.099	0.419723	0.357331	0.393309
3.102	0.410103	0.368999	0.395123
3.105	0.41126	0.368855	0.408529
3.108	0.411741	0.366074	0.383959
3.111	0.421488	0.352624	0.388124
3.114	0.415179	0.365203	0.390382
3.117	0.40882	0.361226	0.394682
3.12	0.417343	0.364422	0.375646
3.123	0.409292	0.369185	0.397662
3.126	0.407346	0.363591	0.3912
3.129	0.405571	0.365631	0.385525
3.132	0.411777	0.361643	0.393681
3.135	0.40092	0.361316	0.385546
3.138	0.408746	0.357708	0.383825
3.141	0.407187	0.352998	0.38023
3.144	0.40822	0.357078	0.382893
3.147	0.40635	0.354028	0.378758
3.15	0.406485	0.35294	0.396642
3.153	0.410518	0.351217	0.369652
3.156	0.407721	0.352739	0.387536
3.159	0.403421	0.354034	0.380062
3.162	0.403203	0.349349	0.384132
3.165	0.40882	0.360494	0.377616
3.168	0.399369	0.357324	0.3817
3.171	0.405225	0.357699	0.387387
3.174	0.40476	0.3476	0.381015
3.177	0.406756	0.356174	0.375821
3.18	0.40734	0.356518	0.37866
3.183	0.404229	0.358847	0.385535
3.186	0.398357	0.360302	0.369539
3.189	0.397823	0.348677	0.379164
3.192	0.40421	0.353712	0.377847
3.195	0.405572	0.356568	0.377347
3.198	0.398582	0.351731	0.380858
3.201	0.39834	0.352335	0.372443
3.204	0.389086	0.341657	0.385815
3.207	0.396909	0.349638	0.376579
3.21	0.399225	0.356053	0.378446
3.213	0.393259	0.348045	0.381919
3.216	0.396577	0.349787	0.371646
3.219	0.39595	0.346257	0.371801
3.222	0.399082	0.351407	0.372634
3.225	0.399763	0.350559	0.36842
3.228	0.393415	0.349269	0.377892
3.231	0.391991	0.346459	0.371613
3.234	0.396367	0.350449	0.367134
3.237	0.390131	0.344458	0.367436
3.24	0.391595	0.346845	0.365896
3.243	0.392672	0.356327	0.373362
3.246	0.392771	0.339629	0.381943
3.249	0.394716	0.342121	0.374145
3.252	0.397878	0.340619	0.375034
3.255	0.393084	0.343187	0.374355
3.258	0.399224	0.340218	0.36977
3.261	0.398761	0.346466	0.372649
3.264	0.387869	0.345391	0.374864
3.267	0.39128	0.353605	0.374846
3.27	0.395364	0.338204	0.368802
3.273	0.387348	0.345803	0.36766
3.276	0.392554	0.342503	0.367173
3.279	0.39126	0.346444	0.36681
3.282	0.383822	0.346724	0.368845
3.285	0.38893	0.341928	0.373456
3.288	0.380782	0.336364	0.371277
3.291	0.384662	0.344116	0.37123
3.294	0.397782	0.331264	0.373577
3.297	0.388572	0.345648	0.356121
3.3	0.395686	0.335656	0.371327
3.303	0.389965	0.346643	0.359979
3.306	0.383607	0.337269	0.363562
3.309	0.38855	0.340899	0.361941
3.312	0.377096	0.339719	0.357958
3.315	0.391676	0.345982	0.369024
3.318	0.387272	0.340725	0.370825
3.321	0.380817	0.336601	0.356796
3.324	0.38669	0.338984	0.365512
3.327	0.387416	0.338504	0.358146
3.33	0.386354	0.340741	0.361355
3.333	0.39213	0.33357	0.371559
3.336	0.388335	0.338434	0.363798
3.339	0.387595	0.339816	0.361765
3.342	0.384759	0.336663	0.367856
3.345	0.387201	0.335102	0.366029
3.348	0.381578	0.336575	0.36371
3.351	0.384317	0.33716	0.361639
3.354	0.376463	0.340447	0.356296
3.357	0.383002	0.33071	0.368268
3.36	0.371315	0.331275	0.358897
3.363	0.382941	0.342997	0.361631
3.366	0.377168	0.339285	0.361913
3.369	0.373793	0.332118	0.363678
3.372	0.372569	0.334833	0.366737
3.375	0.379564	0.339222	0.36637
3.378	0.377291	0.33124	0.355194
3.381	0.384746	0.327893	0.356308
3.384	0.382778	0.334253	0.366094
3.387	0.376915	0.331137	0.354094
3.39	0.374362	0.330024	0.362717
3.393	0.385662	0.327022	0.362464
3.396	0.376176	0.332832	0.360186
3.399	0.376809	0.328606	0.360493
3.402	0.377676	0.332174	0.358485
3.405	0.379593	0.328442	0.352543
3.408	0.378335	0.327753	0.360901
3.411	0.380215	0.342236	0.350836
3.414	0.380486	0.338479	0.355049
3.417	0.385114	0.338766	0.355773
3.42	0.380745	0.334106	0.349206
3.423	0.369062	0.337914	0.354032
3.426	0.368446	0.331377	0.352618
3.429	0.381131	0.322934	0.357202
3.432	0.371993	0.326745	0.350795
3.435	0.376201	0.32515	0.357055
3.438	0.375163	0.328239	0.349809
3.441	0.368824	0.325937	0.352494
3.444	0.380645	0.324345	0.347541
3.447	0.373189	0.322049	0.340193
3.45	0.378612	0.323773	0.342991
3.453	0.365436	0.325228	0.34804
3.456	0.368234	0.32794	0.35181
3.459	0.370095	0.32379	0.347063
3.462	0.369329	0.323952	0.348621
3.465	0.369814	0.315101	0.340688
3.468	0.365751	0.321327	0.337002
3.471	0.37538	0.328718	0.361435
3.474	0.36879	0.320435	0.347316
3.477	0.363396	0.320984	0.34873
3.48	0.37008	0.320168	0.347933
3.483	0.370632	0.326437	0.342153
3.486	0.373799	0.320789	0.342486
3.489	0.369573	0.324013	0.343738
3.492	0.368229	0.326251	0.338338
3.495	0.366645	0.317618	0.34576
3.498	0.370135	0.306778	0.354473
3.501	0.362717	0.317837	0.345852
3.504	0.364451	0.319866	0.341259
3.507	0.358885	0.306631	0.33508
3.51	0.369107	0.31703	0.346772
3.513	0.364739	0.311623	0.341027
3.516	0.368079	0.323253	0.341872
3.519	0.361336	0.316433	0.340755
3.522	0.363794	0.312188	0.338476
3.525	0.367539	0.31835	0.343275
3.528	0.364213	0.3119	0.335509
3.531	0.364218	0.314699	0.338033
3.534	0.36512	0.314642	0.336835
3.537	0.370768	0.317524	0.34165
3.54	0.359613	0.312683	0.341219
3.543	0.353488	0.321271	0.342542
3.546	0.365582	0.314299	0.339188
3.549	0.355439	0.313621	0.334059
3.552	0.35873	0.314081	0.341621
3.555	0.352286	0.316701	0.333171
3.558	0.36491	0.314465	0.329767
3.561	0.362157	0.308263	0.32563
3.564	0.355585	0.314093	0.336622
3.567	0.363265	0.310923	0.339074
3.57	0.360224	0.316689	0.341124
3.573	0.352697	0.306717	0.334147
3.576	0.346127	0.307699	0.33424
3.579	0.352161	0.313072	0.330954
3.582	0.362198	0.312545	0.330023
3.585	0.352445	0.315822	0.339202
3.588	0.359695	0.306774	0.337198
3.591	0.353898	0.309568	0.331331
3.594	0.347097	0.306242	0.331016
3.597	0.354199	0.312582	0.331376
3.6	0.358189	0.311915	0.328381
3.603	0.339965	0.309891	0.339122
3.606	0.341166	0.300089	0.323459
3.609	0.347614	0.306865	0.337381
3.612	0.352692	0.309869	0.332562
3.615	0.348052	0.312301	0.330367
3.618	0.355341	0.313902	0.320534
3.621	0.342968	0.310323	0.334506
3.624	0.350073	0.305515	0.326084
3.627	0.347879	0.309227	0.331338
3.63	0.347475	0.303909	0.331505
3.633	0.351608	0.300208	0.329886
3.636	0.345315	0.303812	0.330855
3.639	0.338634	0.305757	0.321562
3.642	0.351282	0.298182	0.32295
3.645	0.352372	0.301848	0.327859
3.648	0.344946	0.300795	0.324599
3.651	0.351739	0.304668	0.32536
3.654	0.35243	0.310112	0.319383
3.657	0.355757	0.294579	0.325052
3.66	0.349738	0.298355	0.317255
3.663	0.347182	0.298119	0.317897
3.666	0.342626	0.299278	0.314484
3.669	0.340162	0.288058	0.32319
3.672	0.352247	0.296714	0.316968
3.675	0.348153	0.293829	0.316452
3.678	0.342011	0.299837	0.319203
3.681	0.338279	0.302909	0.320029
3.684	0.345718	0.291761	0.312117
3.687	0.344948	0.290314	0.315757
3.69	0.339532	0.293959	0.319966
3.693	0.336028	0.296253	0.317816
3.696	0.335515	0.301126	0.321782
3.699	0.334561	0.299536	0.321336
3.702	0.342789	0.305297	0.324284
3.705	0.340077	0.293128	0.315946
3.708	0.338996	0.295399	0.320371
3.711	0.330586	0.295438	0.326745
3.714	0.332641	0.285149	0.326728
3.717	0.331939	0.293803	0.316615
3.72	0.328681	0.290321	0.319776
3.723	0.341917	0.290274	0.315913
3.726	0.345382	0.287864	0.31952
3.729	0.330113	0.293554	0.313425
3.732	0.333972	0.298977	0.318116
3.735	0.340458	0.28708	0.322696
3.738	0.336697	0.291988	0.312533
3.741	0.333175	0.28928	0.309136
3.744	0.340214	0.293978	0.319864
3.747	0.327691	0.290994	0.32019
3.75	0.329616	0.29139	0.308026
3.753	0.335312	0.292485	0.307693
3.756	0.335289	0.284227	0.312936
3.759	0.333093	0.281567	0.316723
3.762	0.336387	0.294205	0.308016
3.765	0.334704	0.293062	0.29996
3.768	0.326898	0.285602	0.307685
3.771	0.343987	0.291593	0.313534
3.774	0.332835	0.276639	0.308484
3.777	0.331386	0.281438	0.310986
3.78	0.330091	0.293079	0.304815
3.783	0.333631	0.288239	0.308237
3.786	0.32981	0.283305	0.310328
3.789	0.32416	0.293	0.309496
3.792	0.333054	0.287402	0.309038
3.795	0.327812	0.285936	0.310685
3.798	0.331991	0.284415	0.303389
3.801	0.325492	0.280776	0.306909
3.804	0.333486	0.277517	0.310713
3.807	0.32968	0.280258	0.30534
3.81	0.327448	0.285735	0.307644
3.813	0.321949	0.28317	0.300316
3.816	0.330046	0.287939	0.306832
3.819	0.32716	0.288481	0.306273
3.822	0.318046	0.284429	0.304089
3.825	0.329671	0.287515	0.302993
3.828	0.320741	0.276474	0.311573
3.831	0.326577	0.279959	0.305643
3.834	0.324323	0.275774	0.305909
3.837	0.32582	0.27262	0.305991
3.84	0.329837	0.279257	0.294807
3.843	0.323047	0.276335	0.299404
3.846	0.324313	0.276925	0.297879
3.849	0.316579	0.283154	0.296622
3.852	0.315161	0.281056	0.295235
3.855	0.319063	0.280384	0.299414
3.858	0.319328	0.272518	0.294921
3.861	0.320666	0.269854	0.294198
3.864	0.326795	0.273951	0.301979
3.867	0.326216	0.275299	0.303751
3.87	0.316313	0.277441	0.30033
3.873	0.317812	0.275834	0.299753
3.876	0.317965	0.27818	0.300147
3.879	0.322157	0.27124	0.299426
3.882	0.320927	0.265532	0.303627
3.885	0.323958	0.268964	0.301225
3.888	0.312744	0.271331	0.293517
3.891	0.314331	0.268262	0.301857
3.894	0.314576	0.268777	0.294129
3.897	0.319221	0.272096	0.298605
3.9	0.3076	0.27311	0.296111
3.903	0.30721	0.279987	0.293021
3.906	0.315156	0.266018	0.288789
3.909	0.319205	0.271353	0.301143
3.912	0.317872	0.262218	0.298384
3.915	0.30303	0.264388	0.291497
3.918	0.311806	0.274095	0.288699
3.921	0.307635	0.270991	0.294741
3.924	0.31307	0.275859	0.297802
3.927	0.324751	0.274642	0.293134
3.93	0.313013	0.266953	0.29015
3.933	0.310011	0.265485	0.299895
3.936	0.305308	0.269705	0.288286
3.939	0.313224	0.270314	0.29069
3.942	0.310329	0.268992	0.292887
3.945	0.314561	0.264329	0.291146
3.948	0.31037	0.267381	0.285622
3.951	0.307637	0.268905	0.289182
3.954	0.316981	0.270927	0.286892
3.957	0.307769	0.271501	0.29592
3.96	0.301419	0.273811	0.29086
3.963	0.308154	0.268308	0.285572
3.966	0.308296	0.265315	0.288893
3.969	0.305533	0.274623	0.284113
3.972	0.308167	0.263962	0.288837
3.975	0.307561	0.268248	0.29023
3.978	0.301598	0.262499	0.283577
3.981	0.307945	0.26725	0.284409
3.984	0.298824	0.265126	0.290459
3.987	0.304365	0.264209	0.289402
3.99	0.301213	0.268599	0.28866
3.993	0.314099	0.264745	0.279688
3.996	0.299655	0.26374	0.287989
3.999	0.306486	0.257338	0.275846
4.002	0.30153	0.260773	0.278483
4.005	0.299516	0.259099	0.288143
4.008	0.306196	0.256281	0.280937
4.011	0.306845	0.260291	0.282303
4.014	0.299712	0.260928	0.284605
4.017	0.301853	0.258283	0.28303
4.02	0.297253	0.26252	0.280287
4.023	0.304235	0.257114	0.287634
4.026	0.299652	0.26837	0.280819
4.029	0.298731	0.255556	0.276308
4.032	0.300462	0.257528	0.280597
4.035	0.29956	0.255372	0.277423
4.038	0.303013	0.259555	0.281535
4.041	0.294118	0.25659	0.284619
4.044	0.301543	0.259794	0.287973
4.047	0.296404	0.259816	0.2791
4.05	0.297675	0.262753	0.28052
4.053	0.296484	0.260152	0.271068
4.056	0.298065	0.255631	0.276585
4.059	0.29896	0.25464	0.276336
4.062	0.291729	0.254494	0.278246
4.065	0.304113	0.267402	0.281308
4.068	0.296251	0.262322	0.279643
4.071	0.298044	0.255142	0.275912
4.074	0.30766	0.250007	0.279515
4.077	0.301799	0.263615	0.283007
4.08	0.292522	0.25517	0.288061
4.083	0.295006	0.259962	0.276344
4.086	0.295986	0.257851	0.278883
4.089	0.298726	0.251998	0.280947
4.092	0.29648	0.265651	0.277439
4.095	0.301538	0.256374	0.275678
4.098	0.290085	0.254874	0.271907
4.101	0.296548	0.25065	0.271702
4.104	0.293326	0.256612	0.281573
4.107	0.303089	0.257967	0.274974
4.11	0.29484	0.249133	0.28099
4.113	0.298141	0.256037	0.268609
4.116	0.293982	0.252436	0.28942
4.119	0.289016	0.25758	0.279934
4.122	0.300865	0.251707	0.269485
4.125	0.297366	0.253727	0.271285
4.128	0.295977	0.254673	0.273749
4.131	0.294949	0.262002	0.279665
4.134	0.299408	0.255393	0.27563
4.137	0.294434	0.257159	0.271984
4.14	0.292204	0.256734	0.280688
4.143	0.290842	0.253126	0.280864
4.146	0.294914	0.253058	0.272667
4.149	0.291141	0.252982	0.281275
4.152	0.292179	0.254419	0.267702
4.155	0.289292	0.254746	0.275219
4.158	0.292321	0.256621	0.27353
4.161	0.293494	0.254334	0.274516
4.164	0.293497	0.251482	0.272525
4.167	0.293268	0.249579	0.274
4.17	0.292524	0.252709	0.271598
4.173	0.285131	0.247158	0.282002
4.176	0.286942	0.247476	0.275083
4.179	0.290181	0.250922	0.267434
4.182	0.287074	0.248885	0.2664
4.185	0.281064	0.248595	0.268647
4.188	0.285609	0.248357	0.268939
4.191	0.284623	0.249479	0.268021
4.194	0.291584	0.251665	0.272083
4.197	0.288078	0.258592	0.277826
4.2	0.292463	0.250822	0.270609
4.203	0.290358	0.242905	0.270863
4.206	0.286265	0.256875	0.276397
4.209	0.282724	0.246294	0.267801
4.212	0.288817	0.246005	0.264032
4.215	0.296471	0.246173	0.267833
4.218	0.288042	0.244649	0.272713
4.221	0.289797	0.242449	0.28051
4.224	0.288953	0.241963	0.270926
4.227	0.282424	0.246176	0.271783
4.23	0.286427	0.247403	0.25509
4.233	0.297731	0.245646	0.265642
4.236	0.288908	0.246151	0.270957
4.239	0.280378	0.24512	0.267496
4.242	0.286808	0.245251	0.268893
4.245	0.28227	0.246266	0.2684
4.248	0.290175	0.243739	0.263699
4.251	0.283323	0.243991	0.269131
4.254	0.279311	0.244384	0.26771
4.257	0.295256	0.242698	0.265133
4.26	0.276034	0.244838	0.26524
4.263	0.286545	0.238111	0.261973
4.266	0.282619	0.246731	0.260905
4.269	0.290888	0.239312	0.262037
4.272	0.280297	0.247043	0.263888
4.275	0.280286	0.243511	0.265918
4.278	0.273053	0.244669	0.264016
4.281	0.285664	0.241337	0.265808
4.284	0.271669	0.239981	0.264088
4.287	0.283499	0.247067	0.263471
4.29	0.281782	0.239895	0.266182
4.293	0.285232	0.242383	0.257139
4.296	0.288932	0.243347	0.259221
4.299	0.285851	0.237707	0.257101
4.302	0.273601	0.238081	0.263653
4.305	0.278275	0.241201	0.266649
4.308	0.282992	0.23624	0.256492
4.311	0.276144	0.235905	0.258259
4.314	0.281556	0.238526	0.263399
4.317	0.274683	0.234414	0.256719
4.32	0.278413	0.236706	0.258014
4.323	0.277987	0.242022	0.25703
4.326	0.275484	0.237273	0.257679
4.329	0.272646	0.235715	0.261503
4.332	0.280585	0.240167	0.262584
4.335	0.279509	0.238949	0.262794
4.338	0.2807	0.232404	0.256171
4.341	0.271353	0.235824	0.258712
4.344	0.276981	0.237733	0.26121
4.347	0.277431	0.245692	0.25578
4.35	0.274574	0.233296	0.25564
4.353	0.278907	0.235079	0.25656
4.356	0.268369	0.224698	0.260746
4.359	0.277298	0.232525	0.251825
4.362	0.27451	0.230482	0.262515
4.365	0.276016	0.23207	0.259167
4.368	0.271148	0.232726	0.255135
4.371	0.275326	0.237753	0.250002
4.374	0.27375	0.234545	0.256327
4.377	0.273213	0.235609	0.247383
4.38	0.271176	0.236502	0.260565
4.383	0.271495	0.2377	0.253795
4.386	0.271044	0.238161	0.247788
4.389	0.272933	0.230081	0.255613
4.392	0.262973	0.230757	0.260825
4.395	0.278361	0.233465	0.246594
4.398	0.271438	0.227829	0.256329
4.401	0.262064	0.232806	0.255913
4.404	0.271199	0.23575	0.250083
4.407	0.268936	0.236813	0.257903
4.41	0.265688	0.231984	0.251968
4.413	0.271864	0.234467	0.255125
4.416	0.265133	0.225799	0.253019
4.419	0.270313	0.228317	0.252598
4.422	0.269013	0.231084	0.257836
4.425	0.265458	0.227085	0.248083
4.428	0.262135	0.228732	0.252984
4.431	0.265987	0.222736	0.250758
4.434	0.269686	0.23197	0.245889
4.437	0.26077	0.231771	0.246633
4.44	0.260818	0.22477	0.252902
4.443	0.267784	0.232011	0.2461
4.446	0.263487	0.233238	0.250495
4.449	0.26527	0.224346	0.251744
4.452	0.268725	0.226331	0.251834
4.455	0.26499	0.226774	0.251342
4.458	0.262747	0.228601	0.246593
4.461	0.267423	0.23315	0.247485
4.464	0.265558	0.227989	0.247614
4.467	0.264735	0.228717	0.248271
4.47	0.261251	0.227574	0.244144
4.473	0.264289	0.232474	0.246224
4.476	0.269295	0.233391	0.245963
4.479	0.267457	0.226642	0.251957
4.482	0.266756	0.233356	0.251977
4.485	0.265117	0.224342	0.248592
4.488	0.268066	0.224491	0.248094
4.491	0.266573	0.221133	0.247943
4.494	0.264921	0.231875	0.251215
4.497	0.263629	0.230596	0.241048
4.5	0.263822	0.227011	0.249846
4.503	0.259996	0.225904	0.249194
4.506	0.261297	0.221436	0.247085
4.509	0.274511	0.222544	0.244391
4.512	0.271058	0.217669	0.248805
4.515	0.25515	0.220473	0.248138
4.518	0.260434	0.222166	0.248783
4.521	0.26051	0.222707	0.241389
4.524	0.267344	0.225969	0.24811
4.527	0.263743	0.223464	0.244989
4.53	0.259729	0.228387	0.240867
4.533	0.259252	0.221425	0.2459
4.536	0.255896	0.229265	0.242494
4.539	0.266241	0.225944	0.240223
4.542	0.261759	0.218976	0.245122
4.545	0.261124	0.215412	0.242983
4.548	0.268806	0.220636	0.237022
4.551	0.264165	0.218645	0.243628
4.554	0.26316	0.220764	0.246696
4.557	0.268911	0.227794	0.251767
4.56	0.251327	0.217669	0.240111
4.563	0.26111	0.22063	0.250379
4.566	0.254256	0.22606	0.240677
4.569	0.263879	0.221615	0.240567
4.572	0.266227	0.219109	0.242202
4.575	0.261861	0.215184	0.233315
4.578	0.270204	0.213284	0.243613
4.581	0.264245	0.224528	0.242769
4.584	0.258957	0.220043	0.238625
4.587	0.26056	0.218978	0.24169
4.59	0.252425	0.217324	0.235411
4.593	0.26645	0.215453	0.237294
4.596	0.251658	0.219856	0.243694
4.599	0.258789	0.221119	0.241118
4.602	0.25587	0.21653	0.238122
4.605	0.250139	0.217514	0.239633
4.608	0.255035	0.221157	0.237756
4.611	0.254124	0.216473	0.231196
4.614	0.248285	0.218997	0.233932
4.617	0.254953	0.217014	0.239143
4.62	0.254759	0.218983	0.234345
4.623	0.248249	0.214175	0.242715
4.626	0.251815	0.210442	0.243419
4.629	0.262054	0.213389	0.234346
4.632	0.251221	0.216908	0.227753
4.635	0.253218	0.215156	0.237944
4.638	0.253476	0.211436	0.240408
4.641	0.248251	0.214646	0.229612
4.644	0.252994	0.213874	0.23684
4.647	0.247142	0.213564	0.23231
4.65	0.247348	0.214891	0.225344
4.653	0.251148	0.216683	0.234829
4.656	0.245883	0.212475	0.233704
4.659	0.252734	0.206554	0.237149
4.662	0.251085	0.215533	0.230949
4.665	0.250443	0.2167	0.228957
4.668	0.250458	0.209496	0.235618
4.671	0.247094	0.214973	0.229142
4.674	0.250069	0.211361	0.233745
4.677	0.249603	0.213663	0.224808
4.68	0.254057	0.211064	0.228238
4.683	0.246968	0.205746	0.229133
4.686	0.243953	0.209164	0.230439
4.689	0.245262	0.209035	0.223775
4.692	0.248552	0.207019	0.227556
4.695	0.250341	0.20483	0.229557
4.698	0.249588	0.203235	0.226543
4.701	0.241482	0.206684	0.232282
4.704	0.242585	0.210867	0.223238
4.707	0.240195	0.207454	0.228622
4.71	0.238647	0.200925	0.229772
4.713	0.246093	0.210458	0.233971
4.716	0.244543	0.201581	0.230468
4.719	0.246023	0.202773	0.225698
4.722	0.239816	0.201752	0.225926
4.725	0.243025	0.200679	0.221214
4.728	0.238989	0.206176	0.224502
4.731	0.234514	0.204122	0.221599
4.734	0.246518	0.209306	0.225646
4.737	0.239672	0.201393	0.224927
4.74	0.238365	0.20027	0.225262
4.743	0.239201	0.213499	0.220481
4.746	0.238249	0.200723	0.220152
4.749	0.233663	0.196955	0.222044
4.752	0.233608	0.204676	0.227966
4.755	0.245099	0.208254	0.228653
4.758	0.239372	0.206046	0.220802
4.761	0.241507	0.198162	0.226369
4.764	0.239156	0.203111	0.218174
4.767	0.236651	0.205531	0.230922
4.77	0.242199	0.204685	0.227745
4.773	0.232506	0.203952	0.218306
4.776	0.237263	0.203404	0.217295
4.779	0.239111	0.202201	0.223089
4.782	0.243154	0.204523	0.223722
4.785	0.233211	0.202521	0.225056
4.788	0.237177	0.200244	0.222666
4.791	0.241863	0.195987	0.22257
4.794	0.235983	0.197602	0.223207
4.797	0.235016	0.199934	0.219998
4.8	0.237173	0.199096	0.214959
4.803	0.239774	0.192955	0.22549
4.806	0.234336	0.200478	0.220586
4.809	0.236382	0.199297	0.224647
4.812	0.234943	0.206029	0.213598
4.815	0.234906	0.1954	0.216114
4.818	0.233795	0.198437	0.2219
4.821	0.236557	0.194996	0.220133
4.824	0.233221	0.195883	0.214033
4.827	0.23373	0.199118	0.218781
4.83	0.23627	0.198253	0.215098
4.833	0.238382	0.194394	0.216486
4.836	0.238307	0.201848	0.211579
4.839	0.234465	0.201026	0.213833
4.842	0.233792	0.194385	0.220908
4.845	0.23273	0.199201	0.217435
4.848	0.233635	0.197827	0.219084
4.851	0.231851	0.196186	0.217777
4.854	0.234051	0.192446	0.220566
4.857	0.226245	0.188686	0.221278
4.86	0.234426	0.199582	0.215025
4.863	0.228806	0.199411	0.213352
4.866	0.221542	0.202967	0.219169
4.869	0.232509	0.19337	0.21239
4.872	0.225814	0.19388	0.223489
4.875	0.226925	0.19656	0.211302
4.878	0.228996	0.199152	0.211722
4.881	0.234273	0.193318	0.211104
4.884	0.228626	0.193678	0.206244
4.887	0.229846	0.19345	0.213112
4.89	0.228751	0.194067	0.20922
4.893	0.22411	0.194764	0.21564
4.896	0.22996	0.196088	0.21106
4.899	0.229566	0.195028	0.207655
4.902	0.228644	0.194787	0.211912
4.905	0.23394	0.195188	0.204699
4.908	0.227645	0.189487	0.211816
4.911	0.226629	0.195237	0.202897
4.914	0.21884	0.200249	0.223157
4.917	0.225327	0.190776	0.207074
4.92	0.232859	0.193428	0.214706
4.923	0.224195	0.18634	0.212771
4.926	0.230347	0.19055	0.208286
4.929	0.222813	0.187602	0.206196
4.932	0.225751	0.191539	0.208203
4.935	0.229918	0.190765	0.210342
4.938	0.223311	0.188177	0.209472
4.941	0.222721	0.188913	0.205372
4.944	0.217336	0.187155	0.208979
4.947	0.225473	0.192066	0.210578
4.95	0.223607	0.186398	0.214646
4.953	0.219943	0.190198	0.203685
4.956	0.221614	0.186582	0.20715
4.959	0.223488	0.194513	0.21347
4.962	0.227841	0.186423	0.209059
4.965	0.219054	0.190745	0.203418
4.968	0.220417	0.189242	0.206771
4.971	0.226977	0.186794	0.208344
4.974	0.213415	0.185182	0.205005
4.977	0.222624	0.189248	0.204864
4.98	0.224415	0.189054	0.207973
4.983	0.223628	0.18095	0.213721
4.986	0.21799	0.185647	0.201992
4.989	0.218611	0.183368	0.204593
4.992	0.211155	0.186803	0.212267
4.995	0.222889	0.186552	0.207075
4.998	0.231193	0.188287	0.210613
5.001	0.220302	0.186717	0.209621
5.004	0.222519	0.191	0.20253
5.007	0.216815	0.18575	0.19943
5.01	0.219045	0.19079	0.205344
5.013	0.21581	0.181368	0.207631
5.016	0.21539	0.186724	0.210619
5.019	0.218703	0.181497	0.212022
5.022	0.216157	0.186378	0.198981
5.025	0.21383	0.184763	0.205729
5.028	0.21898	0.178627	0.206561
5.031	0.21772	0.182672	0.202227
5.034	0.217895	0.186979	0.197156
5.037	0.216318	0.188496	0.208505
5.04	0.209928	0.1766	0.205085
5.043	0.224482	0.186631	0.20607
5.046	0.214706	0.175253	0.198182
5.049	0.219339	0.179152	0.197024
5.052	0.205167	0.17524	0.20408
5.055	0.219207	0.182758	0.202877
5.058	0.214324	0.177783	0.199549
5.061	0.212799	0.178101	0.197262
5.064	0.2107	0.182174	0.200762
5.067	0.218577	0.185154	0.202702
5.07	0.215485	0.181094	0.197903
5.073	0.215246	0.182825	0.199233
5.076	0.209695	0.180519	0.200187
5.079	0.21732	0.187028	0.201082
5.082	0.209611	0.182926	0.200909
5.085	0.216637	0.182817	0.194852
5.088	0.216194	0.184108	0.19531
5.091	0.217402	0.183745	0.201283
5.094	0.208059	0.177157	0.195129
5.097	0.217112	0.176448	0.201447
5.1	0.205765	0.177845	0.198527
5.103	0.215722	0.175274	0.199277
5.106	0.21095	0.179683	0.194458
5.109	0.210101	0.175745	0.200891
5.112	0.209387	0.183334	0.191345
5.115	0.214079	0.179237	0.193671
5.118	0.213907	0.177118	0.199396
5.121	0.217578	0.177721	0.203245
5.124	0.212153	0.179543	0.197917
5.127	0.212081	0.175163	0.198355
5.13	0.208205	0.178288	0.194583
5.133	0.208923	0.179877	0.197105
5.136	0.207768	0.173277	0.195268
5.139	0.213498	0.177126	0.190673
5.142	0.207413	0.178276	0.197919
5.145	0.210512	0.175028	0.192219
5.148	0.208323	0.179242	0.200231
5.151	0.213383	0.180296	0.190388
5.154	0.204531	0.17172	0.186001
5.157	0.210402	0.172831	0.201683
5.16	0.209974	0.178652	0.194228
5.163	0.211318	0.176975	0.196417
5.166	0.216849	0.174745	0.201516
5.169	0.207673	0.176226	0.19719
5.172	0.209305	0.17697	0.19305
5.175	0.21395	0.175899	0.193143
5.178	0.211176	0.173694	0.191733
5.181	0.210491	0.171857	0.191039
5.184	0.207614	0.171313	0.187082
5.187	0.205765	0.169447	0.193587
5.19	0.20825	0.176424	0.188851
5.193	0.202222	0.174341	0.195107
5.196	0.206501	0.1767	0.188471
5.199	0.206164	0.171665	0.188819
5.202	0.201034	0.169909	0.195614
5.205	0.212031	0.167372	0.191825
5.208	0.203521	0.176609	0.189331
5.211	0.21108	0.174454	0.190384
5.214	0.207948	0.1779	0.188304
5.217	0.207816	0.175969	0.186304
5.22	0.203567	0.176129	0.187195
5.223	0.205746	0.174354	0.194003
5.226	0.212112	0.166161	0.194088
5.229	0.207755	0.170422	0.194065
5.232	0.201923	0.178848	0.184894
5.235	0.202142	0.171151	0.193585
5.238	0.211259	0.171195	0.197343
5.241	0.206713	0.167811	0.191654
5.244	0.207562	0.169075	0.194988
5.247	0.208787	0.177876	0.194154
5.25	0.206059	0.174916	0.186746
5.253	0.20446	0.173552	0.200113
5.256	0.201219	0.171403	0.191823
5.259	0.203256	0.177292	0.193824
5.262	0.205049	0.173235	0.188486
5.265	0.201522	0.170809	0.191004
5.268	0.212824	0.170969	0.186809
5.271	0.208732	0.172114	0.180556
5.274	0.205166	0.170095	0.189274
5.277	0.203228	0.168229	0.192491
5.28	0.197573	0.176812	0.187315
5.283	0.199133	0.170524	0.189099
5.286	0.208321	0.170404	0.190348
5.289	0.20222	0.17064	0.182989
5.292	0.196144	0.169895	0.188117
5.295	0.203246	0.168869	0.187887
5.298	0.193794	0.174841	0.187479
5.301	0.206318	0.176	0.185677
5.304	0.199814	0.162809	0.186788
5.307	0.197231	0.171132	0.189405
5.31	0.205696	0.163579	0.187647
5.313	0.200958	0.170273	0.186885
5.316	0.20181	0.163722	0.181125
5.319	0.203172	0.1695	0.185995
5.322	0.205705	0.173436	0.184795
5.325	0.203614	0.168572	0.186082
5.328	0.197797	0.170673	0.188832
5.331	0.195331	0.169658	0.186232
5.334	0.203235	0.167509	0.190471
5.337	0.200934	0.172881	0.185806
5.34	0.195925	0.175236	0.182533
5.343	0.195478	0.167633	0.185523
5.346	0.198499	0.163531	0.183939
5.349	0.20185	0.165059	0.189841
5.352	0.195806	0.167583	0.189442
5.355	0.193991	0.166338	0.19069
5.358	0.203091	0.170145	0.186354
5.361	0.195482	0.166699	0.186388
5.364	0.199486	0.168645	0.188258
5.367	0.192188	0.169265	0.184667
5.37	0.197677	0.170769	0.184023
5.373	0.194086	0.161215	0.179589
5.376	0.19665	0.167798	0.178856
5.379	0.195685	0.166765	0.182541
5.382	0.198572	0.164111	0.181583
5.385	0.203702	0.172656	0.184124
5.388	0.194656	0.165394	0.18002
5.391	0.197067	0.162344	0.185474
5.394	0.200719	0.17233	0.185338
5.397	0.19631	0.163404	0.185507
5.4	0.200001	0.157698	0.182565
5.403	0.19599	0.16416	0.178943
5.406	0.198129	0.167256	0.183138
5.409	0.191748	0.162964	0.178728
5.412	0.192274	0.161886	0.181495
5.415	0.194216	0.165258	0.182558
5.418	0.194759	0.166244	0.175299
5.421	0.195212	0.163806	0.185547
5.424	0.196104	0.163697	0.185892
5.427	0.191206	0.157962	0.182272
5.43	0.198571	0.16458	0.178453
5.433	0.194738	0.164581	0.179528
5.436	0.192961	0.169831	0.179064
5.439	0.195262	0.160409	0.178609
5.442	0.186629	0.15774	0.181752
5.445	0.196111	0.157122	0.18263
5.448	0.198556	0.160662	0.17303
5.451	0.197647	0.164421	0.180222
5.454	0.192821	0.159708	0.180007
5.457	0.193311	0.160052	0.175184
5.46	0.197884	0.165703	0.179676
5.463	0.19195	0.161204	0.180312
5.466	0.192723	0.161063	0.180061
5.469	0.19427	0.164316	0.17785
5.472	0.191574	0.16178	0.181691
5.475	0.185602	0.16092	0.180497
5.478	0.196414	0.166067	0.1845
5.481	0.188306	0.155148	0.17474
5.484	0.187803	0.161114	0.181519
5.487	0.19012	0.155829	0.177783
5.49	0.184697	0.158951	0.176332
5.493	0.186828	0.157357	0.172804
5.496	0.189032	0.162762	0.172681
5.499	0.187452	0.157432	0.17323
5.502	0.188213	0.162285	0.177087
5.505	0.186615	0.162108	0.174174
5.508	0.186221	0.161015	0.173831
5.511	0.184126	0.158012	0.177063
5.514	0.1861	0.15294	0.174995
5.517	0.185285	0.156968	0.174497
5.52	0.18638	0.15653	0.176061
5.523	0.190077	0.164212	0.17349
5.526	0.187915	0.15634	0.179819
5.529	0.18346	0.149544	0.17011
5.532	0.185483	0.154631	0.169715
5.535	0.184103	0.154579	0.170013
5.538	0.190725	0.156301	0.169759
5.541	0.183457	0.156683	0.167277
5.544	0.186422	0.160607	0.172278
5.547	0.18427	0.155087	0.172352
5.55	0.183766	0.157716	0.172527
5.553	0.188241	0.15583	0.175802
5.556	0.187098	0.151379	0.17171
5.559	0.18364	0.152827	0.169793
5.562	0.185616	0.153557	0.167851
5.565	0.181519	0.151409	0.170482
5.568	0.181694	0.151447	0.170512
5.571	0.185126	0.146857	0.169471
5.574	0.184635	0.151315	0.173076
5.577	0.180128	0.154231	0.170143
5.58	0.183013	0.15371	0.165188
5.583	0.182752	0.154284	0.166969
5.586	0.175932	0.148942	0.173012
5.589	0.184623	0.153878	0.1683
5.592	0.180768	0.145747	0.167625
5.595	0.173491	0.154343	0.1693
5.598	0.182817	0.148297	0.163089
5.601	0.17815	0.147109	0.169934
5.604	0.183631	0.151647	0.16602
5.607	0.179835	0.152517	0.167779
5.61	0.183843	0.151982	0.164729
5.613	0.179465	0.151332	0.168036
5.616	0.185949	0.153041	0.17069
5.619	0.174528	0.151726	0.163375
5.622	0.17676	0.151953	0.164715
5.625	0.177072	0.153904	0.162805
5.628	0.181113	0.148635	0.165742
5.631	0.175753	0.146942	0.164919
5.634	0.178314	0.143676	0.161324
5.637	0.176328	0.146957	0.164626
5.64	0.18022	0.150419	0.167011
5.643	0.179405	0.149283	0.169484
5.646	0.176375	0.146828	0.160507
5.649	0.175339	0.147251	0.160975
5.652	0.180065	0.148709	0.162583
5.655	0.175094	0.145636	0.160369
5.658	0.173543	0.148658	0.16994
5.661	0.174672	0.14456	0.158988
5.664	0.174326	0.146353	0.162452
5.667	0.172874	0.14446	0.167537
5.67	0.177586	0.148461	0.165023
5.673	0.179673	0.147994	0.16811
5.676	0.169413	0.150067	0.169025
5.679	0.180338	0.145738	0.156507
5.682	0.175974	0.149306	0.165503
5.685	0.173447	0.149314	0.160652
5.688	0.173809	0.150548	0.162667
5.691	0.175491	0.148366	0.161711
5.694	0.179059	0.145157	0.161202
5.697	0.177663	0.143349	0.161616
5.7	0.169432	0.145932	0.159071
5.703	0.169459	0.148495	0.161874
5.706	0.175423	0.151248	0.160796
5.709	0.16737	0.148719	0.159066
5.712	0.177025	0.139991	0.16203
5.715	0.17239	0.147169	0.160531
5.718	0.172289	0.136987	0.16792
5.721	0.176716	0.147416	0.164156
5.724	0.17219	0.143356	0.155022
5.727	0.171365	0.140493	0.165293
5.73	0.168174	0.14136	0.164499
5.733	0.171633	0.145725	0.161585
5.736	0.170668	0.139611	0.162134
5.739	0.170965	0.140826	0.161527
5.742	0.174747	0.148244	0.168037
5.745	0.180606	0.141749	0.154285
5.748	0.173302	0.144071	0.15607
5.751	0.175192	0.141482	0.163239
5.754	0.172861	0.146048	0.154738
5.757	0.171216	0.140645	0.158745
5.76	0.17307	0.143294	0.158222
5.763	0.173029	0.143119	0.159216
5.766	0.176477	0.144618	0.155285
5.769	0.173255	0.141409	0.157925
5.772	0.169953	0.1434	0.161948
5.775	0.169923	0.143805	0.153269
5.778	0.169947	0.144235	0.156994
5.781	0.168138	0.140407	0.153125
5.784	0.171839	0.144511	0.154921
5.787	0.171424	0.143256	0.159519
5.79	0.163723	0.146335	0.163881
5.793	0.169706	0.137744	0.152927
5.796	0.170168	0.136309	0.160255
5.799	0.177277	0.141548	0.155814
5.802	0.168102	0.140094	0.154591
5.805	0.16375	0.141053	0.15753
5.808	0.16681	0.140789	0.158372
5.811	0.166717	0.141277	0.155331
5.814	0.172176	0.13775	0.158154
5.817	0.169751	0.138736	0.159333
5.82	0.17309	0.134739	0.153829
5.823	0.165737	0.139708	0.159297
5.826	0.170467	0.141114	0.157915
5.829	0.169295	0.141555	0.158288
5.832	0.172691	0.140142	0.157561
5.835	0.16811	0.143778	0.156596
5.838	0.165982	0.138115	0.156597
5.841	0.16629	0.13829	0.156614
5.844	0.16759	0.140728	0.161874
5.847	0.169097	0.133365	0.152822
5.85	0.167255	0.142787	0.15625
5.853	0.167512	0.141065	0.158683
5.856	0.167139	0.13962	0.157138
5.859	0.164511	0.136182	0.151041
5.862	0.166338	0.133448	0.153255
5.865	0.16509	0.136963	0.153683
5.868	0.173491	0.140211	0.155279
5.871	0.170331	0.138115	0.148265
5.874	0.163971	0.137245	0.155918
5.877	0.162071	0.138343	0.151947
5.88	0.161158	0.138429	0.147301
5.883	0.167367	0.141171	0.152218
5.886	0.159016	0.142121	0.156291
5.889	0.162764	0.130186	0.152434
5.892	0.162601	0.13893	0.154684
5.895	0.166296	0.1359	0.151022
5.898	0.16401	0.139084	0.155382
5.901	0.16361	0.137822	0.149033
5.904	0.165378	0.136787	0.148934
5.907	0.164976	0.137852	0.15149
5.91	0.161399	0.13993	0.151237
5.913	0.161751	0.134265	0.150567
5.916	0.157243	0.132629	0.149991
5.919	0.168025	0.141577	0.149653
5.922	0.160265	0.140056	0.154583
5.925	0.161485	0.135681	0.153247
5.928	0.16406	0.137045	0.151628
5.931	0.165277	0.136173	0.14986
5.934	0.162279	0.132997	0.146991
5.937	0.160554	0.135429	0.150228
5.94	0.158958	0.141455	0.146777
5.943	0.167878	0.134341	0.14586
5.946	0.167559	0.13379	0.151144
5.949	0.156811	0.13189	0.148529
5.952	0.16198	0.135025	0.151157
5.955	0.160263	0.138769	0.142324
5.958	0.16173	0.131578	0.148314
5.961	0.160731	0.136061	0.144216
5.964	0.160643	0.133739	0.151165
5.967	0.158144	0.136138	0.149234
5.97	0.159905	0.135677	0.150512
5.973	0.162467	0.131657	0.148916
5.976	0.160976	0.132692	0.147428
5.979	0.162415	0.136258	0.146683
5.982	0.158493	0.128864	0.148759
5.985	0.161609	0.133351	0.139029
5.988	0.155082	0.130241	0.145118
5.991	0.161828	0.127759	0.144514
5.994	0.163036	0.131997	0.141918
[truncated: 1,742 more rows]
