# Supplementary material for: Binary-FRET reveals transient excited-state structure associated with activity-dependent CaMKII - NR2B binding and adaptation
Source: Nat Commun. 2022 Oct 25;13:6335. doi: 10.1038/s41467-022-33795-8 (PMC9596428; doi:10.1038/s41467-022-33795-8)
Supplement: Supplementary file 3 — Source Data [file 41467_2022_33795_MOESM3_ESM.zip › Nat Comm Source Data Files Excel folder/S5 Excel folder/CaCl2 1mM TRA.xls]

## Sheet: CaCl2 1mM TRA
	0 min	10 min	150 min
0	0.00350121	0.287726	0.232234
0.003	0.0388901	0.254334	0.278489
0.006	0.05234	0.257111	0.20554
0.009	0.0813172	0.29693	0.24561
0.012	0.114052	0.265033	0.24324
0.015	0.0989979	0.275722	0.239437
0.018	0.118199	0.265486	0.262956
0.021	0.105044	0.290344	0.229614
0.024	0.0723699	0.298841	0.248476
0.027	0.125907	0.280052	0.257016
0.03	0.116116	0.302024	0.259051
0.033	0.12201	0.3026	0.26345
0.036	0.143987	0.336279	0.306234
0.039	0.151558	0.351903	0.30217
0.042	0.168138	0.299709	0.303367
0.045	0.171969	0.302689	0.297134
0.048	0.200812	0.33434	0.301955
0.051	0.202843	0.324815	0.292113
0.054	0.178205	0.33786	0.313127
0.057	0.207756	0.335113	0.302594
0.06	0.240306	0.359186	0.335528
0.063	0.230793	0.366933	0.326945
0.066	0.234464	0.364856	0.341693
0.069	0.278468	0.348662	0.335119
0.072	0.25697	0.352821	0.360152
0.075	0.248066	0.372879	0.368114
0.078	0.278796	0.377773	0.361108
0.081	0.292706	0.368279	0.382406
0.084	0.290095	0.381879	0.362312
0.087	0.303487	0.380227	0.372533
0.09	0.313808	0.396586	0.380523
0.093	0.30289	0.407165	0.385795
0.096	0.337014	0.396954	0.401668
0.099	0.326048	0.399971	0.400111
0.102	0.329677	0.409463	0.397476
0.105	0.335651	0.420254	0.40431
0.108	0.355008	0.416298	0.416285
0.111	0.355418	0.419601	0.415521
0.114	0.358259	0.415544	0.436719
0.117	0.369488	0.429473	0.430712
0.12	0.368685	0.428901	0.414101
0.123	0.35419	0.442146	0.426771
0.126	0.375086	0.439415	0.43491
0.129	0.380941	0.444021	0.439921
0.132	0.38209	0.444129	0.42637
0.135	0.380802	0.439502	0.45039
0.138	0.384684	0.444437	0.437661
0.141	0.392804	0.457311	0.453558
0.144	0.400307	0.46364	0.449346
0.147	0.406773	0.480327	0.453575
0.15	0.409722	0.459031	0.458478
0.153	0.398139	0.465493	0.466297
0.156	0.395201	0.46737	0.462917
0.159	0.422072	0.47033	0.468097
0.162	0.405675	0.471244	0.471044
0.165	0.427102	0.4715	0.469006
0.168	0.423891	0.455684	0.459887
0.171	0.416568	0.47856	0.465379
0.174	0.420747	0.469187	0.463046
0.177	0.422107	0.472895	0.45715
0.18	0.427631	0.487145	0.480265
0.183	0.415226	0.467705	0.468138
0.186	0.429028	0.472976	0.478304
0.189	0.425375	0.477384	0.485205
0.192	0.436465	0.477792	0.484879
0.195	0.418991	0.478284	0.471628
0.198	0.427135	0.469312	0.482656
0.201	0.441887	0.478031	0.478429
0.204	0.425921	0.486997	0.477009
0.207	0.427667	0.482253	0.48092
0.21	0.423892	0.475416	0.474755
0.213	0.427098	0.484015	0.477546
0.216	0.439894	0.486392	0.471923
0.219	0.422567	0.486741	0.476601
0.222	0.436526	0.486782	0.477483
0.225	0.441091	0.480517	0.472841
0.228	0.442995	0.491656	0.471973
0.231	0.434085	0.490685	0.482137
0.234	0.436151	0.486432	0.481432
0.237	0.426055	0.489864	0.474716
0.24	0.441113	0.498616	0.477728
0.243	0.438358	0.487986	0.486202
0.246	0.441932	0.482605	0.476818
0.249	0.427218	0.488371	0.469842
0.252	0.435687	0.491204	0.478762
0.255	0.425225	0.485318	0.479352
0.258	0.439054	0.486026	0.486094
0.261	0.434164	0.488451	0.472857
0.264	0.438857	0.48083	0.470833
0.267	0.428923	0.484606	0.480216
0.27	0.424205	0.478547	0.477432
0.273	0.433159	0.480063	0.473215
0.276	0.436902	0.485947	0.48693
0.279	0.434718	0.482433	0.471123
0.282	0.427153	0.479024	0.480097
0.285	0.42782	0.48887	0.477995
0.288	0.431622	0.49391	0.479124
0.291	0.430821	0.478867	0.471395
0.294	0.430595	0.491864	0.47199
0.297	0.427659	0.47819	0.475263
0.3	0.426652	0.481464	0.477557
0.303	0.419568	0.484134	0.477775
0.306	0.42595	0.482108	0.4768
0.309	0.433145	0.482244	0.471368
0.312	0.423346	0.4779	0.480597
0.315	0.437759	0.480939	0.482726
0.318	0.426282	0.480455	0.468261
0.321	0.426271	0.48629	0.475639
0.324	0.426721	0.482727	0.48304
0.327	0.43046	0.483283	0.478545
0.33	0.422158	0.488372	0.480218
0.333	0.415775	0.489672	0.468445
0.336	0.418844	0.482738	0.470488
0.339	0.426771	0.470751	0.470068
0.342	0.434163	0.484679	0.467127
0.345	0.418325	0.475728	0.479923
0.348	0.422777	0.488185	0.476389
0.351	0.428881	0.4798	0.488046
0.354	0.428423	0.475905	0.478281
0.357	0.427176	0.488855	0.479251
0.36	0.422896	0.493016	0.470963
0.363	0.421822	0.475718	0.475576
0.366	0.420592	0.47892	0.471089
0.369	0.43396	0.479032	0.469396
0.372	0.423365	0.481711	0.471821
0.375	0.422442	0.475625	0.470855
0.378	0.415647	0.481925	0.465133
0.381	0.421785	0.476451	0.480072
0.384	0.420234	0.481831	0.479314
0.387	0.414469	0.486752	0.475503
0.39	0.42263	0.479784	0.470891
0.393	0.426452	0.487519	0.471091
0.396	0.415417	0.482131	0.476076
0.399	0.425456	0.478515	0.473205
0.402	0.425418	0.495359	0.475391
0.405	0.426013	0.473273	0.47657
0.408	0.417086	0.485651	0.4779
0.411	0.4241	0.479798	0.471918
0.414	0.420951	0.475017	0.470169
0.417	0.42527	0.487971	0.466363
0.42	0.415242	0.482211	0.47287
0.423	0.425198	0.482292	0.463865
0.426	0.416656	0.489409	0.476046
0.429	0.412851	0.484605	0.457621
0.432	0.428341	0.488456	0.485875
0.435	0.40837	0.485591	0.469201
0.438	0.423881	0.470429	0.472953
0.441	0.423601	0.483601	0.468268
0.444	0.415139	0.472791	0.473233
0.447	0.428416	0.48024	0.460625
0.45	0.407341	0.478845	0.457245
0.453	0.414469	0.479921	0.462319
0.456	0.426094	0.470348	0.466116
0.459	0.424685	0.474866	0.468662
0.462	0.411487	0.481513	0.470898
0.465	0.422404	0.476204	0.471176
0.468	0.41456	0.475132	0.459909
0.471	0.408252	0.478955	0.467083
0.474	0.410541	0.475505	0.45802
0.477	0.411394	0.471943	0.459533
0.48	0.41199	0.480809	0.466189
0.483	0.415221	0.480548	0.464137
0.486	0.40668	0.486442	0.463152
0.489	0.414455	0.477152	0.471534
0.492	0.419319	0.471994	0.471948
0.495	0.410984	0.479198	0.47607
0.498	0.416043	0.480952	0.454052
0.501	0.420735	0.477772	0.46501
0.504	0.411964	0.476512	0.467828
0.507	0.403809	0.478436	0.462701
0.51	0.422876	0.477291	0.461424
0.513	0.407865	0.479763	0.468077
0.516	0.420519	0.471035	0.476305
0.519	0.401158	0.482586	0.46907
0.522	0.41152	0.479546	0.460277
0.525	0.40111	0.468595	0.46239
0.528	0.411357	0.481971	0.462458
0.531	0.405718	0.478608	0.465838
0.534	0.402309	0.486676	0.46743
0.537	0.421805	0.468049	0.457427
0.54	0.415453	0.472416	0.467426
0.543	0.401198	0.46856	0.462586
0.546	0.416607	0.474781	0.454259
0.549	0.409457	0.465158	0.456759
0.552	0.407166	0.474592	0.469682
0.555	0.417392	0.479196	0.47452
0.558	0.410781	0.466902	0.46054
0.561	0.414742	0.471713	0.455536
0.564	0.414797	0.47741	0.467662
0.567	0.413678	0.476092	0.453353
0.57	0.409927	0.472913	0.471205
0.573	0.404489	0.467016	0.4608
0.576	0.405594	0.469639	0.462008
0.579	0.396477	0.481673	0.45944
0.582	0.395531	0.477016	0.466903
0.585	0.410211	0.468333	0.459545
0.588	0.409468	0.459279	0.462975
0.591	0.392263	0.468997	0.457119
0.594	0.400327	0.476375	0.457965
0.597	0.407689	0.46224	0.459216
0.6	0.399396	0.476224	0.466571
0.603	0.406763	0.477858	0.469279
0.606	0.393273	0.476739	0.467147
0.609	0.408509	0.477546	0.462025
0.612	0.411503	0.477492	0.468343
0.615	0.396725	0.47367	0.468901
0.618	0.397337	0.482478	0.46766
0.621	0.398188	0.478258	0.456341
0.624	0.40521	0.465564	0.463477
0.627	0.403328	0.471711	0.46061
0.63	0.399747	0.46909	0.456768
0.633	0.401582	0.477587	0.456016
0.636	0.400936	0.463277	0.462687
0.639	0.397225	0.469665	0.463593
0.642	0.407073	0.46995	0.45858
0.645	0.399011	0.475619	0.44894
0.648	0.39822	0.47644	0.465995
0.651	0.398689	0.465736	0.459317
0.654	0.402292	0.469554	0.453089
0.657	0.403088	0.465467	0.451852
0.66	0.399679	0.463415	0.464461
0.663	0.403253	0.466265	0.456394
0.666	0.413006	0.470059	0.453569
0.669	0.393225	0.47241	0.445297
0.672	0.393225	0.469829	0.456099
0.675	0.392476	0.469016	0.461924
0.678	0.391927	0.468396	0.450646
0.681	0.395395	0.467888	0.441619
0.684	0.390779	0.462631	0.453463
0.687	0.39471	0.469382	0.460313
0.69	0.399024	0.458496	0.455159
0.693	0.395027	0.46552	0.448876
0.696	0.395236	0.458127	0.459876
0.699	0.405357	0.477888	0.444843
0.702	0.402849	0.480015	0.448445
0.705	0.393354	0.48154	0.447996
0.708	0.384935	0.468359	0.45071
0.711	0.39843	0.473716	0.461585
0.714	0.396765	0.4692	0.458394
0.717	0.405257	0.44838	0.458032
0.72	0.389729	0.470325	0.445569
0.723	0.386063	0.469293	0.46278
0.726	0.397457	0.466966	0.454773
0.729	0.397614	0.465608	0.460577
0.732	0.392403	0.453681	0.45275
0.735	0.391675	0.454448	0.462134
0.738	0.386816	0.464825	0.440806
0.741	0.394088	0.470282	0.450505
0.744	0.393612	0.467673	0.444501
0.747	0.396365	0.4701	0.46334
0.75	0.403325	0.459119	0.443343
0.753	0.388756	0.461895	0.449796
0.756	0.402853	0.458831	0.450199
0.759	0.387002	0.462306	0.447656
0.762	0.392324	0.464498	0.45038
0.765	0.394871	0.475415	0.445992
0.768	0.397255	0.452104	0.452257
0.771	0.387609	0.466574	0.453051
0.774	0.391455	0.46404	0.446639
0.777	0.389019	0.461085	0.456028
0.78	0.396894	0.45905	0.439753
0.783	0.390022	0.474839	0.442077
0.786	0.39879	0.459997	0.450151
0.789	0.393284	0.475025	0.441018
0.792	0.39608	0.458506	0.456739
0.795	0.395383	0.46369	0.452551
0.798	0.391087	0.457727	0.460766
0.801	0.38655	0.471417	0.441871
0.804	0.387499	0.461316	0.455456
0.807	0.390207	0.477686	0.451568
0.81	0.387669	0.468766	0.44418
0.813	0.384442	0.465653	0.45211
0.816	0.37791	0.46327	0.449833
0.819	0.38183	0.470194	0.449874
0.822	0.39005	0.470481	0.451774
0.825	0.382142	0.459341	0.444304
0.828	0.392755	0.463927	0.444076
0.831	0.393583	0.47688	0.448644
0.834	0.39862	0.46352	0.444896
0.837	0.392247	0.465351	0.444973
0.84	0.388271	0.46274	0.448605
0.843	0.396362	0.466158	0.45229
0.846	0.382302	0.466364	0.449062
0.849	0.384954	0.466278	0.452371
0.852	0.382826	0.458022	0.448755
0.855	0.386172	0.461287	0.447067
0.858	0.388206	0.459369	0.442939
0.861	0.384416	0.459922	0.446784
0.864	0.385952	0.463218	0.444127
0.867	0.388869	0.459347	0.445806
0.87	0.379382	0.444394	0.441892
0.873	0.380844	0.470502	0.449401
0.876	0.381547	0.459922	0.452051
0.879	0.380825	0.464236	0.446347
0.882	0.384123	0.453242	0.440327
0.885	0.396996	0.468949	0.451059
0.888	0.378781	0.453106	0.447927
0.891	0.390513	0.46684	0.451992
0.894	0.390114	0.472432	0.451997
0.897	0.383911	0.474522	0.443925
0.9	0.379162	0.461193	0.455872
0.903	0.373316	0.464292	0.446186
0.906	0.377241	0.472784	0.429997
0.909	0.391024	0.471698	0.442442
0.912	0.378739	0.453721	0.444533
0.915	0.383848	0.462938	0.436368
0.918	0.380196	0.458929	0.45207
0.921	0.38178	0.469696	0.449345
0.924	0.39022	0.472846	0.460601
0.927	0.384605	0.462429	0.460201
0.93	0.375128	0.462479	0.448058
0.933	0.381965	0.449399	0.44735
0.936	0.377524	0.462326	0.444088
0.939	0.382079	0.451691	0.451591
0.942	0.378661	0.473282	0.44841
0.945	0.373216	0.455228	0.443612
0.948	0.382437	0.466907	0.450907
0.951	0.376992	0.4619	0.444986
0.954	0.388127	0.462286	0.448287
0.957	0.375156	0.462987	0.445566
0.96	0.381987	0.465805	0.433971
0.963	0.391622	0.472294	0.451611
0.966	0.380096	0.458596	0.44908
0.969	0.381119	0.461807	0.444236
0.972	0.382485	0.463422	0.437203
0.975	0.379959	0.455	0.436179
0.978	0.382137	0.453245	0.452099
0.981	0.378733	0.470874	0.439925
0.984	0.378314	0.462657	0.441912
0.987	0.382499	0.46009	0.439068
0.99	0.384648	0.451878	0.454825
0.993	0.385469	0.45537	0.443972
0.996	0.359426	0.460443	0.441268
0.999	0.385941	0.460967	0.445677
1.002	0.359623	0.462686	0.449917
1.005	0.378928	0.462666	0.443107
1.008	0.37777	0.467255	0.444559
1.011	0.384458	0.456914	0.443272
1.014	0.372288	0.466378	0.450399
1.017	0.376067	0.447702	0.449246
1.02	0.368654	0.460183	0.436636
1.023	0.370208	0.448092	0.433641
1.026	0.375911	0.457227	0.442099
1.029	0.381274	0.474157	0.443675
1.032	0.377672	0.463624	0.452103
1.035	0.380184	0.464434	0.443961
1.038	0.385158	0.446036	0.447213
1.041	0.376294	0.460654	0.449251
1.044	0.377756	0.457055	0.435197
1.047	0.381048	0.461513	0.452817
1.05	0.378819	0.454778	0.443891
1.053	0.374352	0.466232	0.444401
1.056	0.378751	0.460451	0.440089
1.059	0.382283	0.462141	0.441128
1.062	0.373556	0.457254	0.442123
1.065	0.367426	0.460564	0.443617
1.068	0.379426	0.458991	0.440984
1.071	0.37777	0.452211	0.454769
1.074	0.374521	0.456505	0.441427
1.077	0.382725	0.447316	0.445737
1.08	0.37282	0.445623	0.434938
1.083	0.380505	0.451828	0.439602
1.086	0.367954	0.451816	0.436899
1.089	0.360637	0.449617	0.435767
1.092	0.370664	0.445579	0.453193
1.095	0.366651	0.456349	0.437218
1.098	0.366198	0.458813	0.438663
1.101	0.375677	0.459877	0.446593
1.104	0.373872	0.459489	0.444705
1.107	0.365692	0.448152	0.436623
1.11	0.37285	0.458994	0.442503
1.113	0.366926	0.462152	0.435159
1.116	0.369188	0.44608	0.439024
1.119	0.37666	0.458987	0.441943
1.122	0.372017	0.460623	0.43888
1.125	0.360112	0.460509	0.438855
1.128	0.362716	0.438226	0.436403
1.131	0.364942	0.449008	0.435217
1.134	0.395539	0.451926	0.444688
1.137	0.364951	0.460883	0.443924
1.14	0.370568	0.456106	0.440081
1.143	0.363194	0.437733	0.436126
1.146	0.36412	0.461416	0.44058
1.149	0.369333	0.448907	0.43923
1.152	0.370543	0.44833	0.425022
1.155	0.372376	0.446431	0.43307
1.158	0.367537	0.451606	0.444997
1.161	0.375507	0.454221	0.431544
1.164	0.364538	0.442571	0.437648
1.167	0.370343	0.444434	0.428105
1.17	0.356664	0.456954	0.428762
1.173	0.368314	0.446837	0.438359
1.176	0.363423	0.457674	0.428107
1.179	0.375642	0.447004	0.43435
1.182	0.375639	0.46494	0.439796
1.185	0.373483	0.459323	0.434912
1.188	0.369733	0.454042	0.453917
1.191	0.361502	0.454741	0.444479
1.194	0.371427	0.452329	0.428622
1.197	0.364109	0.457017	0.435805
1.2	0.362547	0.454921	0.432053
1.203	0.367966	0.45145	0.44646
1.206	0.366547	0.447726	0.440606
1.209	0.370053	0.444085	0.44664
1.212	0.359489	0.464423	0.430447
1.215	0.370156	0.455245	0.431978
1.218	0.351462	0.434941	0.433697
1.221	0.366811	0.459886	0.458097
1.224	0.362786	0.460994	0.424518
1.227	0.368966	0.439899	0.44047
1.23	0.35875	0.462255	0.427414
1.233	0.382088	0.450777	0.437558
1.236	0.360261	0.44059	0.453265
1.239	0.368575	0.460115	0.428377
1.242	0.362024	0.444789	0.435656
1.245	0.360011	0.449057	0.437402
1.248	0.363602	0.454579	0.431317
1.251	0.367371	0.445068	0.431099
1.254	0.374009	0.45234	0.429601
1.257	0.374715	0.447825	0.424498
1.26	0.366323	0.454323	0.428834
1.263	0.370645	0.454672	0.436051
1.266	0.358429	0.452671	0.440406
1.269	0.362663	0.453034	0.445196
1.272	0.359371	0.45152	0.41973
1.275	0.377297	0.449492	0.42654
1.278	0.35715	0.434962	0.428812
1.281	0.369596	0.444011	0.440405
1.284	0.367127	0.442395	0.422531
1.287	0.351849	0.444857	0.430193
1.29	0.361317	0.445625	0.425027
1.293	0.371404	0.46033	0.438644
1.296	0.3558	0.449338	0.431462
1.299	0.348531	0.44424	0.438942
1.302	0.35363	0.441185	0.428585
1.305	0.359697	0.459534	0.446853
1.308	0.363801	0.437491	0.431005
1.311	0.350854	0.444398	0.435871
1.314	0.352784	0.45434	0.428857
1.317	0.367719	0.447396	0.421729
1.32	0.360048	0.444673	0.433592
1.323	0.365263	0.454797	0.424109
1.326	0.360861	0.444406	0.438974
1.329	0.362447	0.441249	0.432381
1.332	0.368995	0.452004	0.427929
1.335	0.366652	0.437216	0.410422
1.338	0.354543	0.446365	0.423447
1.341	0.353358	0.439563	0.426454
1.344	0.360053	0.452656	0.432182
1.347	0.358489	0.452459	0.425024
1.35	0.35946	0.438623	0.4346
1.353	0.356691	0.44353	0.44014
1.356	0.36635	0.437352	0.435187
1.359	0.371361	0.442054	0.418979
1.362	0.356654	0.441819	0.423435
1.365	0.354227	0.441422	0.431078
1.368	0.352328	0.454762	0.433641
1.371	0.365452	0.436873	0.439012
1.374	0.365947	0.451992	0.428882
1.377	0.374483	0.446533	0.424928
1.38	0.357016	0.455131	0.442475
1.383	0.353459	0.435637	0.441626
1.386	0.35218	0.436216	0.428818
1.389	0.355976	0.443783	0.432043
1.392	0.357636	0.446038	0.425664
1.395	0.372814	0.446261	0.426231
1.398	0.362094	0.449867	0.417892
1.401	0.350043	0.449987	0.429246
1.404	0.360594	0.445033	0.425354
1.407	0.355663	0.454022	0.425798
1.41	0.3628	0.435366	0.432361
1.413	0.348266	0.44415	0.436766
1.416	0.364741	0.432586	0.430847
1.419	0.352644	0.453454	0.416111
1.422	0.357823	0.441984	0.419567
1.425	0.353615	0.437688	0.426965
1.428	0.36241	0.453847	0.424767
1.431	0.358242	0.428125	0.419222
1.434	0.357535	0.450297	0.436938
1.437	0.34719	0.451896	0.427734
1.44	0.355221	0.438983	0.418287
1.443	0.352171	0.444898	0.430168
1.446	0.352854	0.440659	0.441634
1.449	0.348143	0.447345	0.415425
1.452	0.352811	0.443457	0.424676
1.455	0.351726	0.451856	0.422087
1.458	0.3514	0.453207	0.428788
1.461	0.353503	0.447181	0.410071
1.464	0.357291	0.443353	0.42823
1.467	0.357555	0.455341	0.428297
1.47	0.354701	0.445241	0.413481
1.473	0.356631	0.441364	0.433333
1.476	0.351427	0.436006	0.431862
1.479	0.35388	0.43526	0.427025
1.482	0.342379	0.43736	0.427588
1.485	0.359129	0.457352	0.420388
1.488	0.351961	0.457113	0.435258
1.491	0.374381	0.450361	0.428947
1.494	0.365083	0.440503	0.434309
1.497	0.369287	0.449278	0.422748
1.5	0.357673	0.443398	0.420263
1.503	0.36348	0.445921	0.425013
1.506	0.364454	0.441132	0.421497
1.509	0.351993	0.454892	0.42413
1.512	0.353008	0.431951	0.416575
1.515	0.360142	0.440952	0.431051
1.518	0.354788	0.441432	0.429192
1.521	0.355246	0.434049	0.429302
1.524	0.338321	0.432162	0.429867
1.527	0.365587	0.435161	0.424255
1.53	0.351207	0.453686	0.433598
1.533	0.350981	0.442755	0.4135
1.536	0.364262	0.446008	0.422607
1.539	0.345347	0.446398	0.421389
1.542	0.347551	0.436533	0.419069
1.545	0.362635	0.45793	0.428412
1.548	0.373762	0.44522	0.421451
1.551	0.353126	0.438969	0.410387
1.554	0.359392	0.435056	0.422397
1.557	0.357273	0.450294	0.4105
1.56	0.357506	0.448166	0.438726
1.563	0.354328	0.43174	0.419762
1.566	0.359902	0.45448	0.41762
1.569	0.357813	0.445041	0.422827
1.572	0.35998	0.439655	0.42588
1.575	0.355551	0.436246	0.423847
1.578	0.349496	0.455243	0.428241
1.581	0.356194	0.427945	0.402901
1.584	0.356822	0.434076	0.432964
1.587	0.348574	0.433943	0.420752
1.59	0.353505	0.435984	0.429945
1.593	0.345381	0.442505	0.422146
1.596	0.350049	0.434015	0.418123
1.599	0.348549	0.449469	0.434951
1.602	0.343791	0.438297	0.420505
1.605	0.343418	0.440816	0.417587
1.608	0.356209	0.4346	0.428348
1.611	0.36816	0.44484	0.419308
1.614	0.366225	0.435924	0.430036
1.617	0.357555	0.435358	0.430937
1.62	0.351651	0.440597	0.429197
1.623	0.3562	0.434706	0.419636
1.626	0.342463	0.43046	0.423508
1.629	0.366956	0.448859	0.416525
1.632	0.357385	0.436823	0.421787
1.635	0.345877	0.439956	0.408997
1.638	0.356316	0.437144	0.419754
1.641	0.346505	0.4458	0.424018
1.644	0.356975	0.451672	0.414765
1.647	0.34386	0.443742	0.42016
1.65	0.354978	0.440462	0.420956
1.653	0.344684	0.447767	0.43517
1.656	0.355081	0.446671	0.43276
1.659	0.359868	0.43318	0.429509
1.662	0.347647	0.434832	0.419709
1.665	0.350075	0.424459	0.420764
1.668	0.352818	0.429559	0.426175
1.671	0.344473	0.445184	0.424708
1.674	0.342666	0.44084	0.430321
1.677	0.354634	0.436303	0.417412
1.68	0.364137	0.433341	0.439133
1.683	0.351259	0.448264	0.408313
1.686	0.344371	0.442689	0.446494
1.689	0.352948	0.438907	0.420861
1.692	0.344573	0.43816	0.418967
1.695	0.331536	0.431521	0.413399
1.698	0.346962	0.434161	0.411708
1.701	0.369436	0.448597	0.411615
1.704	0.344587	0.438196	0.408869
1.707	0.347322	0.441	0.402457
1.71	0.347767	0.439622	0.421309
1.713	0.346485	0.443551	0.41768
1.716	0.330346	0.42254	0.426084
1.719	0.346002	0.441187	0.413075
1.722	0.333525	0.432232	0.427583
1.725	0.343268	0.441409	0.414177
1.728	0.344311	0.426914	0.415848
1.731	0.349554	0.438669	0.410002
1.734	0.346675	0.435775	0.41452
1.737	0.338469	0.432442	0.412688
1.74	0.335998	0.443698	0.415199
1.743	0.347615	0.433203	0.413747
1.746	0.349305	0.434493	0.428678
1.749	0.353587	0.423051	0.414013
1.752	0.352397	0.433144	0.409131
1.755	0.34215	0.435634	0.406584
1.758	0.343212	0.426857	0.413456
1.761	0.334251	0.437832	0.420027
1.764	0.344707	0.439991	0.405119
1.767	0.354831	0.432675	0.405132
1.77	0.35532	0.441562	0.40962
1.773	0.345384	0.419381	0.410986
1.776	0.327762	0.428588	0.409544
1.779	0.341343	0.409729	0.420853
1.782	0.354084	0.440008	0.396865
1.785	0.347092	0.441863	0.413908
1.788	0.333077	0.445123	0.414292
1.791	0.349119	0.438164	0.395846
1.794	0.334072	0.43639	0.422344
1.797	0.337067	0.440476	0.414519
1.8	0.344597	0.431309	0.41748
1.803	0.347842	0.430158	0.411267
1.806	0.332447	0.42122	0.41976
1.809	0.358079	0.438649	0.414698
1.812	0.342644	0.436797	0.413831
1.815	0.341292	0.419744	0.408635
1.818	0.337189	0.429762	0.413301
1.821	0.353858	0.430217	0.409897
1.824	0.339199	0.43077	0.431613
1.827	0.337652	0.435686	0.414845
1.83	0.342187	0.424364	0.413652
1.833	0.339729	0.43537	0.413773
1.836	0.35499	0.416847	0.408646
1.839	0.332648	0.437714	0.407586
1.842	0.341592	0.444563	0.407332
1.845	0.329031	0.419433	0.399548
1.848	0.327237	0.428697	0.411328
1.851	0.343135	0.421084	0.403473
1.854	0.350268	0.428656	0.399098
1.857	0.356728	0.445936	0.395145
1.86	0.359169	0.441409	0.403682
1.863	0.35725	0.423488	0.423382
1.866	0.346253	0.432476	0.415121
1.869	0.330064	0.436187	0.406184
1.872	0.341577	0.427566	0.4141
1.875	0.348723	0.422539	0.426718
1.878	0.334564	0.432543	0.417361
1.881	0.351679	0.428327	0.414186
1.884	0.345244	0.439059	0.414036
1.887	0.33708	0.436683	0.418549
1.89	0.338152	0.438616	0.414871
1.893	0.33797	0.415977	0.410515
1.896	0.333718	0.438331	0.426112
1.899	0.348803	0.416857	0.423226
1.902	0.335294	0.428433	0.408489
1.905	0.341372	0.454454	0.415518
1.908	0.328779	0.424346	0.423485
1.911	0.332955	0.416712	0.415646
1.914	0.330524	0.433587	0.402038
1.917	0.3307	0.441413	0.396094
1.92	0.346468	0.432377	0.410796
1.923	0.351578	0.43843	0.413856
1.926	0.340833	0.42437	0.42408
1.929	0.328798	0.426302	0.415412
1.932	0.335282	0.433867	0.407953
1.935	0.333267	0.422331	0.406925
1.938	0.347665	0.436993	0.406992
1.941	0.333805	0.431934	0.433124
1.944	0.328558	0.427345	0.42615
1.947	0.323879	0.425029	0.419047
1.95	0.328527	0.433935	0.409078
1.953	0.336423	0.426821	0.407137
1.956	0.33491	0.434472	0.40939
1.959	0.339769	0.420232	0.405045
1.962	0.326663	0.423165	0.417195
1.965	0.338614	0.430049	0.396054
1.968	0.324267	0.42397	0.409916
1.971	0.340387	0.433758	0.394639
1.974	0.339075	0.416694	0.416497
1.977	0.342487	0.432868	0.416865
1.98	0.343064	0.433922	0.430812
1.983	0.342251	0.434939	0.394761
1.986	0.325715	0.44221	0.406015
1.989	0.33973	0.436103	0.399307
1.992	0.339163	0.442517	0.410498
1.995	0.347968	0.432316	0.422553
1.998	0.328381	0.424027	0.411095
2.001	0.309846	0.419102	0.407451
2.004	0.351012	0.422306	0.409928
2.007	0.325106	0.412137	0.40869
2.01	0.326489	0.434471	0.41266
2.013	0.339101	0.435422	0.405975
2.016	0.344064	0.437156	0.42399
2.019	0.332538	0.436281	0.407717
2.022	0.338065	0.448523	0.413281
2.025	0.324312	0.421585	0.400773
2.028	0.331907	0.431726	0.407449
2.031	0.336022	0.428352	0.408759
2.034	0.335051	0.434698	0.409558
2.037	0.350467	0.426344	0.395154
2.04	0.336328	0.421446	0.419054
2.043	0.32055	0.428216	0.400737
2.046	0.331809	0.43578	0.421649
2.049	0.325954	0.421824	0.411606
2.052	0.317248	0.446035	0.41343
2.055	0.335557	0.417218	0.40357
2.058	0.325208	0.427963	0.424715
2.061	0.33418	0.428158	0.411589
2.064	0.352678	0.433657	0.404191
2.067	0.343132	0.410201	0.398526
2.07	0.329904	0.4203	0.406955
2.073	0.326729	0.417673	0.404643
2.076	0.340456	0.411439	0.402663
2.079	0.33814	0.44112	0.425267
2.082	0.335637	0.418044	0.411011
2.085	0.325977	0.422565	0.406401
2.088	0.321461	0.411275	0.389801
2.091	0.339748	0.417723	0.406058
2.094	0.34513	0.430156	0.399311
2.097	0.350101	0.417109	0.403511
2.1	0.333814	0.427893	0.400755
2.103	0.33299	0.420003	0.400566
2.106	0.340375	0.411248	0.400548
2.109	0.328779	0.429106	0.397802
2.112	0.328588	0.422522	0.399521
2.115	0.336072	0.421291	0.405134
2.118	0.32446	0.438736	0.410326
2.121	0.316604	0.429726	0.404865
2.124	0.319936	0.426418	0.409035
2.127	0.334265	0.437887	0.402231
2.13	0.336688	0.418376	0.407474
2.133	0.321858	0.433124	0.382226
2.136	0.327657	0.444449	0.399976
2.139	0.328845	0.429416	0.411688
2.142	0.335106	0.425187	0.406561
2.145	0.330803	0.426591	0.407059
2.148	0.32534	0.428518	0.397442
2.151	0.346164	0.431595	0.407776
2.154	0.324664	0.415961	0.404265
2.157	0.324184	0.414914	0.39571
2.16	0.326926	0.424366	0.401404
2.163	0.318781	0.427759	0.407036
2.166	0.328099	0.419036	0.404603
2.169	0.310523	0.417356	0.394589
2.172	0.341169	0.42117	0.417451
2.175	0.342822	0.431573	0.400815
2.178	0.332421	0.410189	0.407055
2.181	0.32657	0.424929	0.39953
2.184	0.334709	0.417472	0.395608
2.187	0.327814	0.405791	0.408186
2.19	0.323597	0.42314	0.400359
2.193	0.338045	0.429226	0.395257
2.196	0.332505	0.437298	0.403354
2.199	0.330522	0.413628	0.418248
2.202	0.324005	0.421726	0.401946
2.205	0.319092	0.418723	0.40051
2.208	0.322498	0.41554	0.403004
2.211	0.334627	0.429385	0.419838
2.214	0.33342	0.430595	0.407428
2.217	0.324053	0.424107	0.405322
2.22	0.322527	0.434829	0.401464
2.223	0.324499	0.413715	0.410631
2.226	0.324043	0.429842	0.393144
2.229	0.324157	0.42211	0.406686
2.232	0.33641	0.401568	0.401343
2.235	0.311026	0.396899	0.389392
2.238	0.329683	0.436337	0.414463
2.241	0.337371	0.416586	0.416453
2.244	0.331894	0.404677	0.407775
2.247	0.325677	0.425601	0.388184
2.25	0.318201	0.423223	0.402974
2.253	0.335249	0.410239	0.38519
2.256	0.330105	0.427214	0.402323
2.259	0.339998	0.428543	0.401455
2.262	0.322641	0.424693	0.396837
2.265	0.330142	0.43314	0.393308
2.268	0.341231	0.413041	0.399472
2.271	0.319594	0.436903	0.400587
2.274	0.325465	0.4223	0.40822
2.277	0.337526	0.413006	0.400368
2.28	0.318418	0.422508	0.41555
2.283	0.336617	0.408973	0.395972
2.286	0.320825	0.437679	0.393198
2.289	0.322919	0.42424	0.391044
2.292	0.319476	0.415432	0.386277
2.295	0.334581	0.423943	0.399381
2.298	0.318512	0.440281	0.401379
2.301	0.334098	0.424259	0.41929
2.304	0.333625	0.419501	0.407762
2.307	0.332709	0.429259	0.393094
2.31	0.343787	0.404443	0.402195
2.313	0.333331	0.420447	0.405608
2.316	0.327381	0.425982	0.399445
2.319	0.329787	0.403961	0.412967
2.322	0.33244	0.413104	0.390995
2.325	0.327324	0.418108	0.404214
2.328	0.32068	0.431102	0.394876
2.331	0.320999	0.432075	0.39147
2.334	0.319314	0.425379	0.397969
2.337	0.33047	0.420681	0.406117
2.34	0.33459	0.417122	0.423638
2.343	0.339291	0.413939	0.406517
2.346	0.308645	0.424133	0.406507
2.349	0.314309	0.419059	0.406171
2.352	0.322789	0.433846	0.388701
2.355	0.335012	0.42375	0.392496
2.358	0.338242	0.432105	0.408818
2.361	0.326482	0.425703	0.401259
2.364	0.329023	0.420115	0.402004
2.367	0.330454	0.418239	0.404997
2.37	0.325837	0.432154	0.411769
2.373	0.323892	0.415214	0.405479
2.376	0.334583	0.416229	0.395089
2.379	0.332065	0.424631	0.391407
2.382	0.325361	0.406908	0.400174
2.385	0.318895	0.408307	0.396505
2.388	0.338789	0.420892	0.386371
2.391	0.329923	0.42216	0.408986
2.394	0.32866	0.416652	0.396844
2.397	0.324769	0.411034	0.389785
2.4	0.32099	0.423489	0.417608
2.403	0.323111	0.415827	0.406867
2.406	0.322593	0.405772	0.402978
2.409	0.338674	0.416493	0.407292
2.412	0.312293	0.434856	0.393742
2.415	0.319853	0.418369	0.401221
2.418	0.334105	0.438969	0.384445
2.421	0.345153	0.426708	0.402685
2.424	0.329293	0.420597	0.403774
2.427	0.324761	0.418583	0.40871
2.43	0.321118	0.422847	0.404558
2.433	0.335194	0.404279	0.404982
2.436	0.322704	0.445731	0.403502
2.439	0.318696	0.426753	0.404624
2.442	0.31931	0.418142	0.406956
2.445	0.32528	0.409387	0.410308
2.448	0.32443	0.403273	0.393839
2.451	0.324075	0.427551	0.391518
2.454	0.318991	0.417726	0.412318
2.457	0.320487	0.4324	0.41897
2.46	0.337931	0.414013	0.416505
2.463	0.327696	0.426088	0.391843
2.466	0.316035	0.412386	0.394581
2.469	0.329985	0.415309	0.40151
2.472	0.322798	0.426389	0.398273
2.475	0.315522	0.417867	0.414659
2.478	0.32302	0.399618	0.386009
2.481	0.33582	0.421442	0.378902
2.484	0.321354	0.428184	0.407299
2.487	0.321333	0.40682	0.375822
2.49	0.324315	0.421309	0.402149
2.493	0.326724	0.434088	0.405631
2.496	0.306989	0.420899	0.407584
2.499	0.320833	0.408982	0.409005
2.502	0.33433	0.423244	0.412806
2.505	0.336896	0.413345	0.402489
2.508	0.325104	0.413009	0.382777
2.511	0.330997	0.405524	0.400772
2.514	0.320086	0.404104	0.402595
2.517	0.322491	0.396749	0.407995
2.52	0.32001	0.433151	0.410353
2.523	0.335258	0.414272	0.416442
2.526	0.331274	0.420234	0.403733
2.529	0.3184	0.398277	0.409814
2.532	0.323689	0.414291	0.393137
2.535	0.324987	0.420511	0.382756
2.538	0.339802	0.414638	0.414163
2.541	0.327744	0.426473	0.394984
2.544	0.334717	0.404092	0.400024
2.547	0.318353	0.41464	0.40921
2.55	0.333589	0.426907	0.406263
2.553	0.320252	0.406857	0.40853
2.556	0.329165	0.405338	0.388934
2.559	0.314048	0.417042	0.405021
2.562	0.306251	0.425957	0.385298
2.565	0.319938	0.40972	0.401512
2.568	0.33418	0.419322	0.396004
2.571	0.335904	0.418336	0.390796
2.574	0.320552	0.417976	0.390914
2.577	0.320441	0.415819	0.406059
2.58	0.322301	0.412574	0.398779
2.583	0.327248	0.407081	0.4015
2.586	0.314582	0.413419	0.394607
2.589	0.319146	0.417417	0.398071
2.592	0.318103	0.419517	0.395828
2.595	0.32654	0.413338	0.411276
2.598	0.323307	0.423526	0.400404
2.601	0.31884	0.412674	0.398369
2.604	0.338585	0.419646	0.400103
2.607	0.327052	0.405393	0.393786
2.61	0.31705	0.406425	0.401002
2.613	0.327776	0.420111	0.408744
2.616	0.330618	0.412741	0.401614
2.619	0.321132	0.413924	0.40046
2.622	0.317058	0.416207	0.3749
2.625	0.314492	0.413936	0.39242
2.628	0.306327	0.40872	0.404849
2.631	0.304582	0.404634	0.411062
2.634	0.312523	0.412769	0.400314
2.637	0.327172	0.4122	0.388168
2.64	0.338854	0.411118	0.384711
2.643	0.336486	0.420016	0.398743
2.646	0.31653	0.425417	0.396801
2.649	0.313014	0.423623	0.385521
2.652	0.322121	0.396707	0.39571
2.655	0.304479	0.403996	0.406944
2.658	0.310882	0.408053	0.392829
2.661	0.310873	0.417488	0.371558
2.664	0.314531	0.409372	0.384312
2.667	0.319678	0.410977	0.376507
2.67	0.321222	0.413655	0.384128
2.673	0.32479	0.425039	0.398053
2.676	0.306217	0.410987	0.40002
2.679	0.322621	0.398916	0.394537
2.682	0.305692	0.414976	0.412291
2.685	0.317195	0.415588	0.393483
2.688	0.312573	0.420354	0.370372
2.691	0.329104	0.421031	0.400795
2.694	0.3256	0.40532	0.412169
2.697	0.318824	0.411897	0.401658
2.7	0.326858	0.405178	0.401217
2.703	0.317883	0.399525	0.394324
2.706	0.331411	0.428175	0.405658
2.709	0.310175	0.410652	0.395558
2.712	0.301726	0.417694	0.387031
2.715	0.297311	0.421186	0.381309
2.718	0.309586	0.409802	0.386864
2.721	0.325156	0.417337	0.388607
2.724	0.322782	0.412336	0.380522
2.727	0.306084	0.401913	0.407996
2.73	0.315655	0.399896	0.398987
2.733	0.310088	0.415181	0.378781
2.736	0.332328	0.397344	0.386873
2.739	0.308382	0.411039	0.393485
2.742	0.314739	0.396778	0.380329
2.745	0.310783	0.409083	0.400078
2.748	0.322964	0.41641	0.378979
2.751	0.318793	0.395995	0.404862
2.754	0.304801	0.397574	0.394542
2.757	0.329447	0.40758	0.397801
2.76	0.326833	0.411301	0.395356
2.763	0.316596	0.420006	0.396421
2.766	0.300811	0.422867	0.385549
2.769	0.30801	0.397297	0.389184
2.772	0.312727	0.42637	0.390787
2.775	0.315596	0.410386	0.370525
2.778	0.331795	0.424282	0.38592
2.781	0.311626	0.41394	0.38275
2.784	0.310764	0.402185	0.377785
2.787	0.307299	0.398054	0.376081
2.79	0.308263	0.389965	0.387497
2.793	0.314816	0.422905	0.396743
2.796	0.303322	0.415021	0.379626
2.799	0.322294	0.406905	0.392256
2.802	0.321963	0.39817	0.376583
2.805	0.326096	0.391166	0.396543
2.808	0.324116	0.402855	0.399972
2.811	0.307165	0.395418	0.397953
2.814	0.321062	0.416909	0.390641
2.817	0.309807	0.412693	0.380539
2.82	0.313875	0.401005	0.399487
2.823	0.315584	0.415347	0.388008
2.826	0.307059	0.400736	0.39911
2.829	0.325308	0.3979	0.38174
2.832	0.313973	0.409203	0.382584
2.835	0.292699	0.391207	0.383671
2.838	0.291787	0.39658	0.381123
2.841	0.327534	0.406444	0.393176
2.844	0.300432	0.388483	0.391081
2.847	0.305662	0.390429	0.389328
2.85	0.320663	0.390843	0.383947
2.853	0.31413	0.401001	0.389667
2.856	0.318008	0.410171	0.385425
2.859	0.303388	0.400829	0.383097
2.862	0.307019	0.411107	0.388867
2.865	0.311907	0.410857	0.390038
2.868	0.312999	0.38918	0.393341
2.871	0.321883	0.424216	0.397107
2.874	0.300054	0.392399	0.362179
2.877	0.316231	0.420697	0.375009
2.88	0.308314	0.398092	0.378157
2.883	0.306779	0.407643	0.387633
2.886	0.313701	0.414065	0.359221
2.889	0.298301	0.429515	0.375866
2.892	0.309407	0.413885	0.389431
2.895	0.312056	0.402232	0.392798
2.898	0.30865	0.398203	0.403048
2.901	0.315512	0.409186	0.37021
2.904	0.31662	0.384889	0.378882
2.907	0.3067	0.392925	0.377331
2.91	0.288227	0.414809	0.396474
2.913	0.300465	0.393286	0.375705
2.916	0.302309	0.391107	0.393996
2.919	0.308982	0.394878	0.380049
2.922	0.298973	0.397048	0.384888
2.925	0.322369	0.410838	0.393051
2.928	0.329368	0.403169	0.402276
2.931	0.308238	0.406808	0.386237
2.934	0.306913	0.415146	0.374675
2.937	0.295882	0.4037	0.383015
2.94	0.313948	0.403848	0.378049
2.943	0.299515	0.410165	0.400805
2.946	0.302797	0.405693	0.393748
2.949	0.300135	0.397239	0.386591
2.952	0.30769	0.413143	0.379779
2.955	0.310442	0.399048	0.392567
2.958	0.300148	0.39932	0.386241
2.961	0.303955	0.406613	0.398375
2.964	0.31732	0.401628	0.389621
2.967	0.303932	0.410965	0.378396
2.97	0.314342	0.402821	0.386213
2.973	0.307839	0.406584	0.385513
2.976	0.304379	0.410393	0.385246
2.979	0.314206	0.403293	0.382825
2.982	0.306361	0.415971	0.400823
2.985	0.299967	0.407867	0.378181
2.988	0.304445	0.395856	0.381071
2.991	0.318943	0.425358	0.374345
2.994	0.303605	0.398406	0.381171
2.997	0.319735	0.413941	0.393203
3	0.31323	0.395449	0.397331
3.003	0.303096	0.404503	0.378616
3.006	0.313588	0.404902	0.396385
3.009	0.303285	0.40873	0.380267
3.012	0.305527	0.398467	0.378858
3.015	0.313165	0.374164	0.366766
3.018	0.294379	0.405242	0.380984
3.021	0.302633	0.404234	0.389727
3.024	0.319245	0.39836	0.36881
3.027	0.293494	0.392936	0.381349
3.03	0.317832	0.413842	0.367029
3.033	0.320904	0.387842	0.375862
3.036	0.290263	0.403879	0.386173
3.039	0.30607	0.399459	0.38318
3.042	0.304446	0.410875	0.373186
3.045	0.302421	0.391453	0.402259
3.048	0.312507	0.396333	0.384302
3.051	0.32093	0.394188	0.378207
3.054	0.311944	0.387641	0.385267
3.057	0.319646	0.405003	0.389165
3.06	0.329343	0.422857	0.394103
3.063	0.2997	0.392882	0.38256
3.066	0.304198	0.401246	0.390265
3.069	0.307831	0.401022	0.387122
3.072	0.30186	0.404361	0.406989
3.075	0.302408	0.393601	0.382941
3.078	0.3076	0.405177	0.395508
3.081	0.310752	0.409258	0.376189
3.084	0.302196	0.405041	0.385645
3.087	0.308468	0.398359	0.375837
3.09	0.296329	0.403078	0.375638
3.093	0.3025	0.410317	0.377774
3.096	0.312517	0.407136	0.363973
3.099	0.304502	0.405028	0.36598
3.102	0.306931	0.40535	0.39556
3.105	0.306069	0.392029	0.394373
3.108	0.301332	0.405648	0.392813
3.111	0.281889	0.416777	0.397702
3.114	0.298505	0.394714	0.397418
3.117	0.30283	0.39476	0.355798
3.12	0.316334	0.399412	0.382693
3.123	0.30228	0.390791	0.36049
3.126	0.320213	0.405034	0.371362
3.129	0.304111	0.408005	0.381141
3.132	0.309088	0.418207	0.370248
3.135	0.288966	0.368022	0.391438
3.138	0.287667	0.404269	0.387011
3.141	0.299371	0.391599	0.375633
3.144	0.294953	0.396218	0.382365
3.147	0.290176	0.387124	0.379317
3.15	0.304517	0.40876	0.36362
3.153	0.296352	0.400027	0.361499
3.156	0.317303	0.405145	0.388274
3.159	0.285754	0.397298	0.384203
3.162	0.298086	0.40559	0.390828
3.165	0.298216	0.421709	0.386931
3.168	0.303795	0.401892	0.381335
3.171	0.299089	0.397967	0.396806
3.174	0.296623	0.418221	0.374262
3.177	0.306523	0.414159	0.38112
3.18	0.3092	0.409571	0.390793
3.183	0.293931	0.38301	0.380022
3.186	0.291828	0.390043	0.375382
3.189	0.296712	0.417684	0.363735
3.192	0.298152	0.411259	0.380335
3.195	0.315371	0.39605	0.387402
3.198	0.312814	0.410514	0.391367
3.201	0.293817	0.400935	0.366932
3.204	0.294093	0.408546	0.370529
3.207	0.295618	0.40886	0.381825
3.21	0.294308	0.395293	0.392645
3.213	0.282795	0.414696	0.371015
3.216	0.304081	0.403361	0.37913
3.219	0.308216	0.405991	0.389133
3.222	0.285593	0.409123	0.3848
3.225	0.311235	0.393942	0.388401
3.228	0.282269	0.381609	0.385505
3.231	0.293893	0.39783	0.379207
3.234	0.284793	0.399056	0.381343
3.237	0.301507	0.410919	0.36411
3.24	0.29644	0.401852	0.37972
3.243	0.305582	0.397176	0.380243
3.246	0.29995	0.390647	0.370848
3.249	0.312226	0.399275	0.36257
3.252	0.267255	0.383535	0.382728
3.255	0.300703	0.388378	0.375482
3.258	0.292986	0.393651	0.384213
3.261	0.28756	0.390175	0.396248
3.264	0.289804	0.39824	0.387918
3.267	0.29708	0.399298	0.369525
3.27	0.305085	0.39573	0.394931
3.273	0.297109	0.389348	0.375281
3.276	0.296247	0.392479	0.362424
3.279	0.291896	0.3953	0.386433
3.282	0.300084	0.397186	0.373374
3.285	0.301305	0.415837	0.372592
3.288	0.307995	0.401553	0.375514
3.291	0.292075	0.407512	0.374965
3.294	0.303532	0.402053	0.380135
3.297	0.295808	0.394012	0.382936
3.3	0.300617	0.396161	0.386402
3.303	0.279696	0.39275	0.371287
3.306	0.302786	0.396659	0.383938
3.309	0.30232	0.391538	0.381628
3.312	0.299532	0.40377	0.387408
3.315	0.304545	0.411563	0.3831
3.318	0.305241	0.379229	0.380196
3.321	0.287984	0.38735	0.379285
3.324	0.291661	0.382412	0.396452
3.327	0.296709	0.39532	0.369628
3.33	0.297856	0.403689	0.374704
3.333	0.30267	0.417454	0.371197
3.336	0.305029	0.384609	0.375048
3.339	0.306971	0.412731	0.376965
3.342	0.291609	0.388381	0.355489
3.345	0.295473	0.384435	0.384058
3.348	0.288149	0.392902	0.378088
3.351	0.302078	0.401175	0.369679
3.354	0.312568	0.391604	0.377344
3.357	0.282882	0.398669	0.382677
3.36	0.304958	0.383146	0.371999
3.363	0.283876	0.39054	0.388004
3.366	0.283231	0.377918	0.384859
3.369	0.306197	0.394205	0.380096
3.372	0.295478	0.40591	0.378378
3.375	0.316999	0.384701	0.376096
3.378	0.304353	0.396765	0.382801
3.381	0.316628	0.389445	0.381958
3.384	0.289189	0.391652	0.371532
3.387	0.276421	0.396828	0.377325
3.39	0.284701	0.38632	0.387495
3.393	0.299882	0.408036	0.378926
3.396	0.304381	0.391989	0.396515
3.399	0.299141	0.410342	0.366244
3.402	0.301541	0.393151	0.364309
3.405	0.298341	0.404237	0.388583
3.408	0.300714	0.404439	0.38394
3.411	0.289692	0.389701	0.373991
3.414	0.300675	0.406034	0.38389
3.417	0.305653	0.387349	0.3894
3.42	0.303676	0.404816	0.384314
3.423	0.314927	0.383557	0.372423
3.426	0.29646	0.391549	0.388064
3.429	0.313787	0.392935	0.375609
3.432	0.307413	0.399134	0.386268
3.435	0.311035	0.401794	0.37464
3.438	0.291608	0.384518	0.390477
3.441	0.298068	0.396477	0.390151
3.444	0.302868	0.399261	0.380017
3.447	0.290148	0.402142	0.365459
3.45	0.296202	0.399557	0.382183
3.453	0.301021	0.41347	0.404994
3.456	0.297152	0.393005	0.387477
3.459	0.318191	0.384164	0.383309
3.462	0.30241	0.40139	0.375013
3.465	0.29405	0.399428	0.384279
3.468	0.316265	0.398118	0.37752
3.471	0.29942	0.398959	0.37269
3.474	0.322056	0.391331	0.383594
3.477	0.295973	0.409574	0.362697
3.48	0.299759	0.413969	0.381906
3.483	0.291857	0.413173	0.357647
3.486	0.302494	0.370066	0.369915
3.489	0.285311	0.39955	0.373683
3.492	0.316002	0.390476	0.399204
3.495	0.300851	0.392886	0.36959
3.498	0.290102	0.389913	0.38913
3.501	0.313225	0.415753	0.379501
3.504	0.295765	0.39726	0.371532
3.507	0.299985	0.422402	0.358302
3.51	0.291676	0.397527	0.388347
3.513	0.309432	0.388289	0.381016
3.516	0.323025	0.392733	0.372631
3.519	0.280501	0.397286	0.367805
3.522	0.301777	0.385561	0.379446
3.525	0.313198	0.390266	0.374633
3.528	0.30678	0.40333	0.38364
3.531	0.291217	0.395282	0.369127
3.534	0.305334	0.401977	0.385799
3.537	0.296164	0.396058	0.38756
3.54	0.302214	0.391661	0.383119
3.543	0.2869	0.393498	0.36433
3.546	0.301247	0.40484	0.383199
3.549	0.287819	0.378746	0.350894
3.552	0.295927	0.403962	0.366551
3.555	0.326628	0.400605	0.36436
3.558	0.295646	0.391031	0.392888
3.561	0.293426	0.382523	0.377024
3.564	0.286088	0.403058	0.383683
3.567	0.292679	0.408352	0.378147
3.57	0.286426	0.394941	0.392711
3.573	0.288845	0.402536	0.38713
3.576	0.29698	0.38716	0.37471
3.579	0.296751	0.394317	0.380877
3.582	0.294123	0.392023	0.379649
3.585	0.288088	0.38902	0.386263
3.588	0.289513	0.380912	0.368943
3.591	0.299998	0.401645	0.373507
3.594	0.284444	0.397104	0.360029
3.597	0.293671	0.392017	0.386275
3.6	0.298817	0.394619	0.391306
3.603	0.291822	0.388755	0.367565
3.606	0.306776	0.382143	0.374758
3.609	0.294743	0.381803	0.37222
3.612	0.302914	0.397155	0.385308
3.615	0.283712	0.404657	0.381325
3.618	0.281011	0.406473	0.355211
3.621	0.293655	0.397992	0.35511
3.624	0.301559	0.389848	0.371331
3.627	0.29677	0.378659	0.366221
3.63	0.293895	0.392158	0.365822
3.633	0.291956	0.390953	0.398952
3.636	0.298061	0.379454	0.378997
3.639	0.313577	0.394406	0.384294
3.642	0.271804	0.427602	0.357447
3.645	0.27108	0.384546	0.382049
3.648	0.296951	0.389284	0.347486
3.651	0.306171	0.384206	0.371695
3.654	0.293318	0.389722	0.366752
3.657	0.301182	0.385757	0.381716
3.66	0.305202	0.390832	0.369872
3.663	0.299613	0.375578	0.366175
3.666	0.311449	0.382916	0.372398
3.669	0.277664	0.382591	0.377432
3.672	0.282707	0.399193	0.374845
3.675	0.28574	0.383251	0.366016
3.678	0.284759	0.392358	0.367188
3.681	0.29732	0.382106	0.383577
3.684	0.301794	0.391476	0.379695
3.687	0.284826	0.38785	0.369708
3.69	0.281975	0.388361	0.39222
3.693	0.293059	0.372266	0.360202
3.696	0.300285	0.375412	0.381931
3.699	0.303774	0.38794	0.374252
3.702	0.289642	0.395361	0.377151
3.705	0.326683	0.396011	0.387888
3.708	0.300736	0.390109	0.366176
3.711	0.292469	0.389699	0.367144
3.714	0.297579	0.404322	0.365667
3.717	0.294391	0.401392	0.382486
3.72	0.297594	0.378226	0.374692
3.723	0.287052	0.393711	0.371044
3.726	0.300871	0.376378	0.368355
3.729	0.289724	0.398348	0.378949
3.732	0.296436	0.397259	0.369231
3.735	0.288135	0.387358	0.379249
3.738	0.287337	0.392131	0.363334
3.741	0.293268	0.381409	0.343088
3.744	0.3066	0.386916	0.370615
3.747	0.285791	0.393145	0.371405
3.75	0.277509	0.408178	0.356434
3.753	0.286877	0.387549	0.373802
3.756	0.293137	0.3955	0.375472
3.759	0.30697	0.395604	0.378232
3.762	0.302369	0.409453	0.360044
3.765	0.283535	0.398438	0.379992
3.768	0.308641	0.389922	0.37329
3.771	0.288273	0.38523	0.388826
3.774	0.31751	0.406277	0.380348
3.777	0.291955	0.377644	0.37229
3.78	0.297007	0.394206	0.357787
3.783	0.29819	0.401276	0.371438
3.786	0.300832	0.392916	0.344363
3.789	0.28716	0.399536	0.384206
3.792	0.277848	0.416019	0.369078
3.795	0.3073	0.389123	0.373943
3.798	0.285981	0.392404	0.357787
3.801	0.294918	0.40778	0.372581
3.804	0.277937	0.377408	0.363211
3.807	0.288229	0.396134	0.376791
3.81	0.282796	0.380877	0.357083
3.813	0.30302	0.383517	0.359936
3.816	0.294313	0.384913	0.387765
3.819	0.277636	0.392051	0.357227
3.822	0.300032	0.388277	0.360166
3.825	0.297989	0.372231	0.361961
3.828	0.294696	0.401016	0.361184
3.831	0.286431	0.375011	0.370439
3.834	0.287028	0.386979	0.377089
3.837	0.301237	0.395306	0.3678
3.84	0.297042	0.400403	0.377834
3.843	0.294217	0.39997	0.392286
3.846	0.292708	0.400038	0.377853
3.849	0.29278	0.361063	0.354664
3.852	0.287699	0.411474	0.364856
3.855	0.289728	0.392229	0.357659
3.858	0.287573	0.399367	0.362983
3.861	0.291689	0.3777	0.368936
3.864	0.291572	0.381357	0.354528
3.867	0.287436	0.380917	0.373794
3.87	0.294403	0.382922	0.386904
3.873	0.273069	0.393545	0.369639
3.876	0.286527	0.401538	0.369724
3.879	0.303142	0.392882	0.354554
3.882	0.285405	0.392812	0.38705
3.885	0.296044	0.390706	0.373581
3.888	0.279006	0.386355	0.380909
3.891	0.289482	0.395965	0.370939
3.894	0.292504	0.37921	0.371804
3.897	0.295511	0.380201	0.354191
3.9	0.279655	0.38216	0.371958
3.903	0.276902	0.374633	0.359844
3.906	0.289221	0.378892	0.371312
3.909	0.280974	0.384866	0.366474
3.912	0.288991	0.370179	0.38188
3.915	0.29138	0.396685	0.351029
3.918	0.274565	0.386984	0.363696
3.921	0.296083	0.374627	0.367189
3.924	0.296165	0.405687	0.37454
3.927	0.288948	0.407238	0.378937
3.93	0.282604	0.38266	0.371338
3.933	0.276248	0.37718	0.364753
3.936	0.291514	0.399232	0.364138
3.939	0.288151	0.379487	0.361892
3.942	0.288228	0.390181	0.357768
3.945	0.299463	0.386822	0.349445
3.948	0.263406	0.378851	0.357883
3.951	0.283743	0.36826	0.354169
3.954	0.286535	0.390298	0.346093
3.957	0.264759	0.386185	0.357294
3.96	0.294868	0.378797	0.347653
3.963	0.289005	0.393612	0.367518
3.966	0.287781	0.386251	0.371257
3.969	0.288647	0.390973	0.35877
3.972	0.273344	0.38599	0.357165
3.975	0.275103	0.384124	0.377505
3.978	0.297959	0.397447	0.360259
3.981	0.295747	0.387745	0.366015
3.984	0.279054	0.381036	0.356575
3.987	0.299492	0.359774	0.373616
3.99	0.285528	0.371577	0.359369
3.993	0.259536	0.383357	0.371686
3.996	0.296324	0.37557	0.368535
3.999	0.289853	0.399432	0.357616
4.002	0.281487	0.389187	0.345434
4.005	0.256369	0.393185	0.373794
4.008	0.284389	0.37147	0.376218
4.011	0.258926	0.388697	0.346559
4.014	0.279935	0.396616	0.357574
4.017	0.2793	0.388477	0.365226
4.02	0.278324	0.373704	0.36895
4.023	0.278355	0.38647	0.362103
4.026	0.287115	0.381219	0.35782
4.029	0.262355	0.381178	0.362135
4.032	0.278552	0.383984	0.354794
4.035	0.292991	0.398935	0.343424
4.038	0.28382	0.386187	0.349178
4.041	0.274121	0.377681	0.364215
4.044	0.279407	0.39548	0.354546
4.047	0.307478	0.390993	0.355034
4.05	0.283189	0.360053	0.364172
4.053	0.268088	0.395287	0.377057
4.056	0.271712	0.391886	0.353903
4.059	0.261476	0.379216	0.362826
4.062	0.288298	0.393568	0.371032
4.065	0.279837	0.369234	0.356235
4.068	0.277628	0.388277	0.352163
4.071	0.288038	0.37861	0.349275
4.074	0.282578	0.395298	0.375777
4.077	0.291432	0.379566	0.366979
4.08	0.281512	0.383361	0.36011
4.083	0.281395	0.376294	0.336734
4.086	0.262392	0.39409	0.340552
4.089	0.268542	0.368423	0.352083
4.092	0.272927	0.381401	0.366272
4.095	0.281671	0.364029	0.374065
4.098	0.280939	0.411327	0.372195
4.101	0.271323	0.386794	0.357601
4.104	0.271418	0.362122	0.350195
4.107	0.263735	0.367262	0.349891
4.11	0.296757	0.405871	0.368171
4.113	0.282429	0.390454	0.344245
4.116	0.279447	0.385863	0.36229
4.119	0.277026	0.383486	0.369329
4.122	0.290896	0.385895	0.382609
4.125	0.283015	0.387562	0.361349
4.128	0.264818	0.387099	0.371907
4.131	0.269109	0.383306	0.38316
4.134	0.274681	0.385893	0.36776
4.137	0.28697	0.385078	0.363816
4.14	0.270102	0.364405	0.375996
4.143	0.262834	0.370431	0.363392
4.146	0.28067	0.372898	0.360073
4.149	0.287746	0.391719	0.349858
4.152	0.276912	0.3861	0.358595
4.155	0.294554	0.380643	0.358006
4.158	0.2949	0.406866	0.371495
4.161	0.281855	0.374018	0.363406
4.164	0.284085	0.367377	0.360749
4.167	0.263932	0.387228	0.361032
4.17	0.28406	0.393856	0.350996
4.173	0.270043	0.383742	0.374643
4.176	0.273175	0.376607	0.363996
4.179	0.288047	0.381147	0.35292
4.182	0.292637	0.393902	0.353823
4.185	0.271538	0.403178	0.389889
4.188	0.274634	0.40497	0.360138
4.191	0.286987	0.364346	0.370261
4.194	0.274409	0.366898	0.36128
4.197	0.293125	0.377761	0.362637
4.2	0.280615	0.392344	0.364386
4.203	0.277282	0.389647	0.363422
4.206	0.265106	0.377109	0.339114
4.209	0.274617	0.379979	0.344221
4.212	0.289037	0.386195	0.368386
4.215	0.291053	0.381444	0.350395
4.218	0.262008	0.384778	0.348131
4.221	0.291916	0.368724	0.372967
4.224	0.269531	0.402085	0.364038
4.227	0.299135	0.392102	0.360852
4.23	0.277246	0.383246	0.358339
4.233	0.297867	0.377598	0.361837
4.236	0.284113	0.387867	0.372281
4.239	0.287164	0.399706	0.380978
4.242	0.279925	0.356521	0.365505
4.245	0.2803	0.387524	0.340601
4.248	0.270382	0.385153	0.355911
4.251	0.283238	0.394416	0.369482
4.254	0.288259	0.379299	0.353162
4.257	0.284458	0.375428	0.350335
4.26	0.283357	0.372159	0.373248
4.263	0.291963	0.370194	0.384111
4.266	0.278897	0.367968	0.344897
4.269	0.291083	0.388534	0.36204
4.272	0.275224	0.390948	0.366557
4.275	0.295733	0.360952	0.343352
4.278	0.272117	0.379318	0.37736
4.281	0.264849	0.372062	0.35897
4.284	0.259126	0.381773	0.362998
4.287	0.273519	0.366012	0.369888
4.29	0.264856	0.384001	0.367068
4.293	0.277002	0.385331	0.354198
4.296	0.289439	0.376206	0.355703
4.299	0.289428	0.389932	0.349142
4.302	0.272024	0.384701	0.363578
4.305	0.273108	0.36067	0.355806
4.308	0.30863	0.366095	0.375318
4.311	0.274943	0.382274	0.371779
4.314	0.291705	0.387371	0.357532
4.317	0.293166	0.369963	0.342094
4.32	0.289462	0.376826	0.352393
4.323	0.273383	0.36907	0.376939
4.326	0.261098	0.400775	0.348264
4.329	0.274147	0.387144	0.354017
4.332	0.271392	0.373525	0.372261
4.335	0.263631	0.395553	0.358314
4.338	0.279031	0.381571	0.359272
4.341	0.272429	0.353786	0.336077
4.344	0.272292	0.375374	0.355824
4.347	0.262656	0.361941	0.3614
4.35	0.278742	0.367094	0.350439
4.353	0.278577	0.374078	0.358671
4.356	0.272959	0.412397	0.367865
4.359	0.264734	0.352542	0.370253
4.362	0.296748	0.355419	0.34825
4.365	0.272635	0.385682	0.348737
4.368	0.262207	0.369199	0.361619
4.371	0.283615	0.357987	0.350398
4.374	0.264032	0.379626	0.351958
4.377	0.28447	0.374313	0.357303
4.38	0.273618	0.356442	0.359374
4.383	0.272765	0.402802	0.353224
4.386	0.275111	0.368958	0.354988
4.389	0.273992	0.367137	0.319444
4.392	0.278627	0.380681	0.346043
4.395	0.275931	0.409592	0.362727
4.398	0.277477	0.387957	0.343786
4.401	0.262277	0.378141	0.352097
4.404	0.305067	0.37075	0.362254
4.407	0.286061	0.373322	0.350593
4.41	0.286749	0.383373	0.345309
4.413	0.259541	0.362813	0.359511
4.416	0.279425	0.36821	0.355315
4.419	0.288227	0.371198	0.359544
4.422	0.280836	0.372684	0.363174
4.425	0.302569	0.378466	0.321605
4.428	0.275693	0.385551	0.338906
4.431	0.273575	0.372921	0.351749
4.434	0.25445	0.368924	0.342686
4.437	0.280742	0.360432	0.348851
4.44	0.287289	0.37543	0.349713
4.443	0.266284	0.371066	0.336669
4.446	0.270683	0.384921	0.353739
4.449	0.289276	0.369668	0.367875
4.452	0.286966	0.389955	0.367399
4.455	0.268607	0.382439	0.358721
4.458	0.286275	0.362099	0.348625
4.461	0.270021	0.380823	0.357769
4.464	0.293119	0.37455	0.355588
4.467	0.276664	0.388146	0.35753
4.47	0.293628	0.363142	0.370532
4.473	0.270877	0.385435	0.33883
4.476	0.250313	0.397661	0.378126
4.479	0.295306	0.378929	0.366226
4.482	0.258318	0.401979	0.357672
4.485	0.289918	0.382136	0.357032
4.488	0.27866	0.35988	0.356183
4.491	0.302419	0.37989	0.368001
4.494	0.303169	0.377716	0.374731
4.497	0.290203	0.357104	0.357158
4.5	0.306313	0.387222	0.370557
4.503	0.275556	0.365683	0.374078
4.506	0.273781	0.375149	0.386186
4.509	0.282308	0.400014	0.370013
4.512	0.286205	0.385608	0.350655
4.515	0.3104	0.379754	0.337907
4.518	0.295489	0.39235	0.34601
4.521	0.293882	0.390824	0.341388
4.524	0.291905	0.369844	0.370942
4.527	0.270081	0.377454	0.357218
4.53	0.296172	0.377518	0.370752
4.533	0.277335	0.379479	0.351137
4.536	0.270374	0.376357	0.363503
4.539	0.267924	0.358523	0.373424
4.542	0.282919	0.384542	0.34656
4.545	0.272004	0.377509	0.349914
4.548	0.281871	0.3891	0.382618
4.551	0.306549	0.392891	0.352673
4.554	0.277907	0.388368	0.341848
4.557	0.269806	0.388145	0.362893
4.56	0.27761	0.384597	0.375788
4.563	0.285656	0.3901	0.368654
4.566	0.291934	0.383717	0.344127
4.569	0.260406	0.39381	0.348682
4.572	0.281208	0.363847	0.359105
4.575	0.287943	0.395276	0.355108
4.578	0.292582	0.355705	0.36149
4.581	0.272221	0.368786	0.335079
4.584	0.272093	0.367493	0.359741
4.587	0.275207	0.364807	0.378868
4.59	0.268072	0.381643	0.372302
4.593	0.279129	0.383137	0.361003
4.596	0.255641	0.39083	0.345626
4.599	0.277543	0.378591	0.38022
4.602	0.307399	0.399944	0.381767
4.605	0.283104	0.394449	0.375374
4.608	0.286916	0.370918	0.368721
4.611	0.293346	0.399174	0.365134
4.614	0.299786	0.384747	0.357113
4.617	0.272552	0.390018	0.351053
4.62	0.28964	0.397859	0.351256
4.623	0.274719	0.392044	0.364254
4.626	0.294929	0.380973	0.332525
4.629	0.278665	0.379453	0.340268
4.632	0.265935	0.401814	0.340253
4.635	0.282883	0.383604	0.343515
4.638	0.281981	0.402697	0.329456
4.641	0.284453	0.37961	0.377208
4.644	0.294636	0.37619	0.354482
4.647	0.297599	0.384755	0.362091
4.65	0.272743	0.363712	0.358877
4.653	0.265145	0.353502	0.367807
4.656	0.279236	0.369957	0.339891
4.659	0.263675	0.370592	0.353294
4.662	0.250167	0.3672	0.329848
4.665	0.256675	0.380962	0.361911
4.668	0.281394	0.368243	0.341067
4.671	0.288369	0.378048	0.338395
4.674	0.270282	0.367856	0.361136
4.677	0.275351	0.363303	0.360973
4.68	0.277259	0.355083	0.351736
4.683	0.2611	0.361749	0.342219
4.686	0.278225	0.36242	0.34139
4.689	0.251924	0.372854	0.337252
4.692	0.2818	0.375231	0.33231
4.695	0.265067	0.405177	0.363597
4.698	0.280886	0.360879	0.360314
4.701	0.28197	0.373309	0.339388
4.704	0.286996	0.352584	0.361977
4.707	0.276873	0.380829	0.352674
4.71	0.275405	0.365907	0.356182
4.713	0.288526	0.370988	0.342662
4.716	0.284776	0.387833	0.355927
4.719	0.276148	0.385684	0.337458
4.722	0.252398	0.363715	0.347394
4.725	0.269159	0.368312	0.343661
4.728	0.271716	0.363759	0.357837
4.731	0.258072	0.406068	0.35853
4.734	0.274123	0.368197	0.319839
4.737	0.246677	0.365916	0.36323
4.74	0.274805	0.401953	0.367451
4.743	0.252935	0.367807	0.35402
4.746	0.265118	0.384968	0.326063
4.749	0.286515	0.362882	0.345349
4.752	0.274814	0.371878	0.345783
4.755	0.281277	0.390258	0.353257
4.758	0.258359	0.33916	0.368953
4.761	0.267823	0.350972	0.369425
4.764	0.29528	0.359181	0.352952
4.767	0.295458	0.365969	0.331089
4.77	0.290194	0.366948	0.353855
4.773	0.293625	0.367603	0.345758
4.776	0.274215	0.375486	0.36235
4.779	0.279544	0.367503	0.352016
4.782	0.248888	0.368845	0.346714
4.785	0.251107	0.40111	0.366682
4.788	0.303378	0.380856	0.347492
4.791	0.285355	0.342909	0.367592
4.794	0.242178	0.385728	0.371405
4.797	0.280362	0.368463	0.347743
4.8	0.261754	0.359211	0.337244
4.803	0.290194	0.36582	0.355671
4.806	0.286256	0.369035	0.351474
4.809	0.251158	0.366804	0.360287
4.812	0.271495	0.372545	0.338005
4.815	0.279134	0.369054	0.336547
4.818	0.267528	0.368364	0.364472
4.821	0.275463	0.365873	0.31468
4.824	0.271425	0.38626	0.334721
4.827	0.279912	0.389324	0.34585
4.83	0.278958	0.375873	0.356772
4.833	0.252853	0.376307	0.361224
4.836	0.277516	0.365162	0.337067
4.839	0.276055	0.361209	0.352391
4.842	0.278886	0.366352	0.357246
4.845	0.279619	0.375958	0.354411
4.848	0.26082	0.37249	0.333461
4.851	0.263762	0.383489	0.364284
4.854	0.238867	0.360789	0.352471
4.857	0.255341	0.384565	0.370345
4.86	0.264944	0.368251	0.35637
4.863	0.263318	0.368693	0.35685
4.866	0.279259	0.349393	0.330713
4.869	0.258906	0.391232	0.340921
4.872	0.276509	0.375265	0.354363
4.875	0.292122	0.394318	0.342725
4.878	0.270622	0.369336	0.351796
4.881	0.26838	0.381141	0.348723
4.884	0.274683	0.35608	0.333678
4.887	0.29553	0.372825	0.359471
4.89	0.288074	0.382465	0.344794
4.893	0.276365	0.376495	0.375699
4.896	0.275012	0.362846	0.346205
4.899	0.289499	0.386905	0.318273
4.902	0.24629	0.365215	0.352695
4.905	0.279788	0.361034	0.331425
4.908	0.257095	0.369101	0.342437
4.911	0.271615	0.38342	0.32987
4.914	0.279876	0.341752	0.339584
4.917	0.275803	0.386164	0.353966
4.92	0.275932	0.349558	0.357876
4.923	0.280533	0.39262	0.343399
4.926	0.263661	0.37219	0.342042
4.929	0.277121	0.381628	0.361842
4.932	0.272621	0.363327	0.340411
4.935	0.246496	0.383552	0.349088
4.938	0.259833	0.348863	0.33695
4.941	0.261157	0.379084	0.354714
4.944	0.268054	0.37359	0.34536
4.947	0.259734	0.372192	0.345253
4.95	0.263115	0.363085	0.3339
4.953	0.281285	0.353739	0.336851
4.956	0.275313	0.359709	0.339238
4.959	0.251517	0.375634	0.363167
4.962	0.263827	0.372022	0.359087
4.965	0.258573	0.349537	0.340565
4.968	0.279315	0.346888	0.359881
4.971	0.260342	0.373668	0.342243
4.974	0.272963	0.354976	0.339145
4.977	0.275651	0.38233	0.335165
4.98	0.280435	0.363915	0.336884
4.983	0.256012	0.380325	0.341555
4.986	0.278383	0.370503	0.3351
4.989	0.252442	0.372767	0.338966
4.992	0.2633	0.370988	0.357581
4.995	0.281864	0.377419	0.342326
4.998	0.272221	0.381673	0.368077
5.001	0.273262	0.364366	0.354306
5.004	0.270487	0.388765	0.37053
5.007	0.275738	0.342136	0.343187
5.01	0.268541	0.366177	0.366729
5.013	0.291807	0.385448	0.338721
5.016	0.278299	0.397773	0.341679
5.019	0.283479	0.3476	0.333648
5.022	0.268252	0.355557	0.360325
5.025	0.251052	0.358686	0.357236
5.028	0.265881	0.333308	0.346572
5.031	0.264075	0.363543	0.335555
5.034	0.268667	0.354939	0.367377
5.037	0.263765	0.366527	0.348763
5.04	0.265318	0.385737	0.338763
5.043	0.274911	0.372132	0.342979
5.046	0.261286	0.379188	0.368832
5.049	0.254913	0.360841	0.358582
5.052	0.267096	0.37929	0.393626
5.055	0.258571	0.366264	0.360303
5.058	0.254309	0.365441	0.346902
5.061	0.266217	0.379981	0.360617
5.064	0.260982	0.382168	0.368477
5.067	0.252822	0.348646	0.323031
5.07	0.245116	0.359878	0.319744
5.073	0.264371	0.37972	0.319239
5.076	0.247762	0.346044	0.349872
5.079	0.247303	0.366823	0.34185
5.082	0.263953	0.370032	0.322242
5.085	0.25848	0.345767	0.344563
5.088	0.261583	0.395807	0.347466
5.091	0.27795	0.361854	0.342359
5.094	0.2684	0.368307	0.340006
5.097	0.247252	0.361136	0.327285
5.1	0.266217	0.354285	0.317131
5.103	0.24519	0.351717	0.341688
5.106	0.270118	0.392674	0.346717
5.109	0.280133	0.370995	0.347698
5.112	0.257623	0.348642	0.334173
5.115	0.290011	0.360774	0.373055
5.118	0.25844	0.34366	0.353812
5.121	0.270977	0.393356	0.34665
5.124	0.272464	0.357032	0.350061
5.127	0.249486	0.356196	0.33666
5.13	0.251754	0.379243	0.362016
5.133	0.231533	0.356842	0.332694
5.136	0.23969	0.352423	0.341334
5.139	0.244712	0.365886	0.362927
5.142	0.236255	0.367666	0.367077
5.145	0.263426	0.384343	0.347143
5.148	0.263425	0.375447	0.326122
5.151	0.23819	0.376211	0.342256
5.154	0.291141	0.385924	0.351688
5.157	0.26504	0.361036	0.368996
5.16	0.247983	0.361447	0.324584
5.163	0.267112	0.321817	0.326121
5.166	0.251962	0.372804	0.34522
5.169	0.264765	0.367195	0.359167
5.172	0.258972	0.352128	0.349111
5.175	0.26151	0.364592	0.335842
5.178	0.268315	0.350874	0.341174
5.181	0.254018	0.360577	0.36666
5.184	0.252449	0.376026	0.35601
5.187	0.27228	0.385152	0.354645
5.19	0.283917	0.364483	0.353742
5.193	0.243982	0.348989	0.343847
5.196	0.248973	0.332823	0.348816
5.199	0.267069	0.372055	0.336838
5.202	0.254754	0.344654	0.327927
5.205	0.265383	0.372504	0.366699
5.208	0.268731	0.376136	0.354592
5.211	0.25787	0.378219	0.333607
5.214	0.275912	0.361659	0.345563
5.217	0.270788	0.356782	0.334513
5.22	0.248458	0.359133	0.311606
5.223	0.269332	0.355267	0.325141
5.226	0.265332	0.344142	0.34676
5.229	0.271084	0.352306	0.379097
5.232	0.27352	0.350078	0.347313
5.235	0.285814	0.347952	0.330791
5.238	0.274308	0.36611	0.334488
5.241	0.25944	0.373873	0.352596
5.244	0.253137	0.343936	0.360924
5.247	0.258796	0.358937	0.34263
5.25	0.262329	0.36735	0.359571
5.253	0.249611	0.372423	0.357049
5.256	0.236732	0.367501	0.343189
5.259	0.277687	0.356197	0.314418
5.262	0.2594	0.35769	0.321809
5.265	0.263557	0.365812	0.345107
5.268	0.268325	0.370304	0.339965
5.271	0.281087	0.351839	0.328585
5.274	0.267725	0.345878	0.345856
5.277	0.267916	0.355148	0.350217
5.28	0.265838	0.377435	0.382192
5.283	0.254797	0.354706	0.3502
5.286	0.286247	0.318649	0.322256
5.289	0.251113	0.362873	0.33879
5.292	0.256684	0.36645	0.340304
5.295	0.249782	0.351719	0.339914
5.298	0.274073	0.340271	0.353762
5.301	0.240965	0.351673	0.345975
5.304	0.245222	0.359879	0.351421
5.307	0.248081	0.385567	0.345858
5.31	0.271103	0.337534	0.347199
5.313	0.281704	0.372161	0.353837
5.316	0.274729	0.371772	0.355962
5.319	0.253338	0.372156	0.334719
5.322	0.273293	0.348243	0.346641
5.325	0.251027	0.3722	0.352038
5.328	0.272016	0.387829	0.339791
5.331	0.261646	0.362652	0.359107
5.334	0.260868	0.3598	0.340848
5.337	0.269689	0.362529	0.357543
5.34	0.253726	0.353884	0.339419
5.343	0.265934	0.376508	0.364007
5.346	0.23586	0.36114	0.34065
5.349	0.238494	0.357522	0.357094
5.352	0.248801	0.351968	0.357466
5.355	0.265077	0.374302	0.350058
5.358	0.275871	0.35381	0.346236
5.361	0.252414	0.335772	0.337994
5.364	0.272639	0.36447	0.354615
5.367	0.278453	0.352434	0.351402
5.37	0.245454	0.338646	0.337282
5.373	0.251813	0.354657	0.326032
5.376	0.278419	0.383921	0.342524
5.379	0.248554	0.358253	0.370661
5.382	0.243451	0.376206	0.332045
5.385	0.289509	0.376429	0.328986
5.388	0.26631	0.376508	0.350186
5.391	0.284325	0.378331	0.339325
5.394	0.286121	0.368635	0.363775
5.397	0.26443	0.370023	0.349554
5.4	0.252761	0.368905	0.376303
5.403	0.261332	0.350104	0.361456
5.406	0.257093	0.355221	0.342619
5.409	0.284835	0.33964	0.351754
5.412	0.265954	0.372508	0.350322
5.415	0.260579	0.361948	0.34398
5.418	0.287373	0.354469	0.332462
5.421	0.264883	0.362933	0.328982
5.424	0.280843	0.3808	0.330006
5.427	0.270623	0.371997	0.340312
5.43	0.242767	0.332977	0.335937
5.433	0.274075	0.349821	0.362693
5.436	0.278303	0.3486	0.332724
5.439	0.27249	0.356023	0.352594
5.442	0.272935	0.381039	0.369705
5.445	0.230314	0.344102	0.348705
5.448	0.282495	0.340527	0.33464
5.451	0.253005	0.372571	0.334195
5.454	0.259968	0.334527	0.360953
5.457	0.265177	0.361931	0.365002
5.46	0.268945	0.340127	0.318214
5.463	0.277887	0.358051	0.365706
5.466	0.283538	0.349096	0.369047
5.469	0.255438	0.352606	0.342624
5.472	0.275127	0.367056	0.368029
5.475	0.259775	0.347357	0.341493
5.478	0.274806	0.372452	0.335837
5.481	0.259479	0.374493	0.328072
5.484	0.266978	0.387405	0.351642
5.487	0.266113	0.386439	0.362481
5.49	0.280648	0.379697	0.327528
5.493	0.250063	0.372951	0.37301
5.496	0.27016	0.369329	0.367012
5.499	0.257558	0.377104	0.340258
5.502	0.256699	0.370371	0.353501
5.505	0.272776	0.381752	0.358349
5.508	0.270535	0.347412	0.352537
5.511	0.265319	0.384686	0.328508
5.514	0.25019	0.359057	0.334808
5.517	0.246369	0.384653	0.336741
5.52	0.261759	0.391249	0.317023
5.523	0.263558	0.36258	0.334115
5.526	0.258967	0.3422	0.346921
5.529	0.265335	0.357769	0.321133
5.532	0.247039	0.355002	0.320994
5.535	0.245881	0.363221	0.370681
5.538	0.246418	0.342505	0.32939
5.541	0.262294	0.377573	0.34708
5.544	0.266713	0.353931	0.345717
5.547	0.271887	0.376222	0.332254
5.55	0.257528	0.348976	0.328278
5.553	0.268825	0.394483	0.347392
5.556	0.241504	0.373062	0.343893
5.559	0.266317	0.361346	0.34722
5.562	0.259874	0.353202	0.31686
5.565	0.259533	0.365645	0.329627
5.568	0.254883	0.34671	0.32782
5.571	0.256735	0.35847	0.343746
5.574	0.250472	0.356816	0.334608
5.577	0.258005	0.348553	0.332322
5.58	0.266366	0.357022	0.325785
5.583	0.26395	0.369939	0.337866
5.586	0.254927	0.38034	0.348171
5.589	0.243601	0.358125	0.332096
5.592	0.253488	0.334995	0.317342
5.595	0.259105	0.364304	0.328859
5.598	0.267558	0.355322	0.334965
5.601	0.269586	0.373518	0.349545
5.604	0.247551	0.369703	0.332785
5.607	0.253843	0.370621	0.346214
5.61	0.242184	0.392319	0.351561
5.613	0.22416	0.334924	0.356258
5.616	0.252142	0.371297	0.311433
5.619	0.239882	0.358088	0.34973
5.622	0.239576	0.353993	0.350394
5.625	0.263869	0.358433	0.314519
5.628	0.289837	0.34705	0.319563
5.631	0.257193	0.369412	0.342075
5.634	0.228074	0.338392	0.351407
5.637	0.267893	0.331593	0.330724
5.64	0.255712	0.32085	0.363556
5.643	0.244766	0.336677	0.346253
5.646	0.249993	0.342058	0.326003
5.649	0.276046	0.37012	0.304324
5.652	0.252452	0.35627	0.361301
5.655	0.260831	0.350424	0.32678
5.658	0.263031	0.326685	0.342968
5.661	0.232181	0.374986	0.345282
5.664	0.26861	0.354581	0.340987
5.667	0.24526	0.359505	0.31937
5.67	0.24663	0.340725	0.345088
5.673	0.263756	0.384105	0.361167
5.676	0.24873	0.372951	0.318188
5.679	0.242301	0.346392	0.324025
5.682	0.260013	0.334993	0.293677
5.685	0.248133	0.366491	0.331024
5.688	0.240161	0.319296	0.317029
5.691	0.229935	0.360389	0.344058
5.694	0.244888	0.365814	0.328924
5.697	0.271663	0.355974	0.341277
5.7	0.248904	0.346309	0.345304
5.703	0.235603	0.369217	0.346368
5.706	0.274634	0.358434	0.344544
5.709	0.280263	0.355421	0.324218
5.712	0.22822	0.347116	0.327769
5.715	0.259558	0.345512	0.344803
5.718	0.234936	0.36075	0.322751
5.721	0.273303	0.38133	0.334415
5.724	0.279801	0.349851	0.323761
5.727	0.254789	0.346595	0.3293
5.73	0.262822	0.363035	0.345767
5.733	0.244227	0.356716	0.353703
5.736	0.288689	0.370406	0.353694
5.739	0.258487	0.3514	0.326855
5.742	0.278522	0.362853	0.347246
5.745	0.259156	0.345934	0.331285
5.748	0.259036	0.368259	0.333761
5.751	0.262388	0.365817	0.328694
5.754	0.261961	0.353818	0.322237
5.757	0.259786	0.35284	0.318242
5.76	0.271425	0.349919	0.33104
5.763	0.278653	0.350897	0.321857
5.766	0.250965	0.354683	0.348333
5.769	0.234236	0.345809	0.322291
5.772	0.258134	0.373277	0.334919
5.775	0.275056	0.358128	0.331959
5.778	0.260424	0.356878	0.356337
5.781	0.253992	0.343264	0.347218
5.784	0.267482	0.342329	0.358513
5.787	0.281966	0.360179	0.330475
5.79	0.264277	0.369942	0.324176
5.793	0.264016	0.34356	0.335259
5.796	0.26273	0.377599	0.323605
5.799	0.258804	0.385627	0.344556
5.802	0.258445	0.318358	0.350489
5.805	0.246443	0.362703	0.348386
5.808	0.228232	0.35139	0.332784
5.811	0.26599	0.350404	0.304967
5.814	0.262952	0.351061	0.359946
5.817	0.280281	0.371039	0.339344
5.82	0.256909	0.350838	0.351727
5.823	0.258637	0.358974	0.345853
5.826	0.235015	0.327436	0.324754
5.829	0.231851	0.369262	0.340076
5.832	0.273799	0.36227	0.317135
5.835	0.266155	0.351944	0.347694
5.838	0.239243	0.34799	0.322388
5.841	0.240269	0.346824	0.327852
5.844	0.254563	0.348341	0.364538
5.847	0.229647	0.349667	0.32144
5.85	0.253764	0.371583	0.335376
5.853	0.265094	0.356796	0.335771
5.856	0.267443	0.365018	0.320681
5.859	0.247071	0.369837	0.351128
5.862	0.255611	0.392149	0.31763
5.865	0.265764	0.347518	0.307798
5.868	0.261804	0.344161	0.329832
5.871	0.232466	0.358333	0.332496
5.874	0.247969	0.33278	0.336003
5.877	0.254012	0.323489	0.329701
5.88	0.253779	0.340564	0.323023
5.883	0.224427	0.338564	0.331658
5.886	0.260239	0.330648	0.332963
5.889	0.226234	0.365624	0.321969
5.892	0.228775	0.361009	0.320945
5.895	0.252358	0.348392	0.329953
5.898	0.258365	0.365391	0.318439
5.901	0.242388	0.362558	0.356594
5.904	0.274578	0.309848	0.337351
5.907	0.217379	0.345898	0.331147
5.91	0.262463	0.338547	0.320195
5.913	0.263823	0.362579	0.338924
5.916	0.260773	0.34312	0.339884
5.919	0.245487	0.352887	0.316426
5.922	0.254714	0.351328	0.34694
5.925	0.270258	0.321571	0.352365
5.928	0.254666	0.358246	0.336797
5.931	0.283744	0.328081	0.335141
5.934	0.23753	0.344971	0.339337
5.937	0.274567	0.350907	0.33175
5.94	0.258533	0.389208	0.343557
5.943	0.256753	0.360092	0.33064
5.946	0.24928	0.38609	0.325232
5.949	0.220871	0.354012	0.340055
5.952	0.251522	0.320051	0.330485
5.955	0.260074	0.358642	0.324595
5.958	0.266338	0.358161	0.355402
5.961	0.256316	0.352607	0.309111
5.964	0.245373	0.337071	0.33239
5.967	0.264893	0.360178	0.313256
5.97	0.252863	0.348379	0.313864
5.973	0.266487	0.328075	0.343148
5.976	0.248396	0.334255	0.311956
5.979	0.255431	0.350684	0.320293
5.982	0.251174	0.347141	0.340579
5.985	0.275523	0.338832	0.327975
5.988	0.272421	0.362873	0.324464
5.991	0.260571	0.375183	0.326061
5.994	0.226667	0.351006	0.323434
[truncated: 1,511 more rows]
