# Supplementary material for: Binary-FRET reveals transient excited-state structure associated with activity-dependent CaMKII - NR2B binding and adaptation
Source: Nat Commun. 2022 Oct 25;13:6335. doi: 10.1038/s41467-022-33795-8 (PMC9596428; doi:10.1038/s41467-022-33795-8)
Supplement: Supplementary file 3 — Source Data [file 41467_2022_33795_MOESM3_ESM.zip › Nat Comm Source Data Files Excel folder/S5 Excel folder/CaCl2 1 5mM decay.xls]

## Sheet: CaCl2 1 5mM decay
	0 min	10 min	150 min
0	0.0218163	0.0175132	0.0152643
0.003	0.0224737	0.016857	0.0175475
0.006	0.0235911	0.0170426	0.0165565
0.009	0.0213803	0.0168371	0.0170463
0.012	0.0226708	0.0170609	0.016667
0.015	0.0245735	0.0190063	0.018497
0.018	0.0251047	0.0176118	0.0184076
0.021	0.0223587	0.0180191	0.0169617
0.024	0.0251749	0.0190854	0.0173178
0.027	0.0222784	0.0201267	0.0183518
0.03	0.0287876	0.0244403	0.0191743
0.033	0.024101	0.020622	0.0168702
0.036	0.0239947	0.0220523	0.0197231
0.039	0.0259116	0.0256174	0.0206392
0.042	0.0289571	0.0240932	0.0201783
0.045	0.0309579	0.0247588	0.0232573
0.048	0.0302979	0.0260101	0.0223402
0.051	0.0341846	0.0278505	0.0239537
0.054	0.0346539	0.0320906	0.0266409
0.057	0.03622	0.0320108	0.0266348
0.06	0.0413448	0.0379454	0.0295082
0.063	0.039104	0.0353828	0.0244961
0.066	0.0441926	0.0385153	0.0319029
0.069	0.0447375	0.0421682	0.0338327
0.072	0.0522687	0.0423152	0.0408424
0.075	0.058975	0.0514472	0.0404422
0.078	0.0595785	0.0523565	0.0399684
0.081	0.0648449	0.0547204	0.0463384
0.084	0.065968	0.0589044	0.0463208
0.087	0.0675165	0.0649268	0.0526928
0.09	0.082806	0.0726174	0.0551016
0.093	0.0912972	0.0824811	0.0712355
0.096	0.0911953	0.0825684	0.068108
0.099	0.0924108	0.0876606	0.07708
0.102	0.109569	0.100043	0.0844766
0.105	0.113035	0.102571	0.0905732
0.108	0.125649	0.117322	0.0983735
0.111	0.139097	0.123666	0.10094
0.114	0.149829	0.131613	0.116992
0.117	0.156002	0.144587	0.115352
0.12	0.163554	0.160112	0.130622
0.123	0.175388	0.170802	0.144986
0.126	0.187818	0.189557	0.159081
0.129	0.198005	0.191528	0.16854
0.132	0.21879	0.202492	0.182004
0.135	0.228331	0.222054	0.1928
0.138	0.247162	0.230941	0.214396
0.141	0.252766	0.238179	0.222078
0.144	0.281053	0.269937	0.231155
0.147	0.287073	0.274317	0.251115
0.15	0.296791	0.293816	0.264777
0.153	0.315149	0.3153	0.290211
0.156	0.339608	0.334245	0.293875
0.159	0.356812	0.334414	0.31261
0.162	0.36448	0.357015	0.343306
0.165	0.377039	0.374018	0.362176
0.168	0.404376	0.390543	0.359964
0.171	0.407991	0.413899	0.387685
0.174	0.43856	0.440451	0.412883
0.177	0.465036	0.439391	0.432912
0.18	0.464952	0.460163	0.447407
0.183	0.489414	0.48	0.467641
0.186	0.509477	0.496946	0.491133
0.189	0.518779	0.51059	0.490914
0.192	0.544008	0.541899	0.515159
0.195	0.557195	0.545906	0.53374
0.198	0.568033	0.591905	0.55276
0.201	0.590297	0.574181	0.556684
0.204	0.597652	0.60227	0.58515
0.207	0.616587	0.614959	0.596185
0.21	0.632367	0.638979	0.621305
0.213	0.659161	0.647456	0.643841
0.216	0.661014	0.656297	0.652119
0.219	0.68182	0.67831	0.660351
0.222	0.684127	0.67886	0.685094
0.225	0.703585	0.718528	0.70124
0.228	0.715187	0.724677	0.700604
0.231	0.720715	0.729987	0.719698
0.234	0.740363	0.745053	0.733279
0.237	0.758888	0.759903	0.747637
0.24	0.770143	0.761877	0.758956
0.243	0.770593	0.791027	0.763823
0.246	0.787922	0.795882	0.801556
0.249	0.810428	0.803327	0.789067
0.252	0.815729	0.809211	0.80302
0.255	0.804144	0.829758	0.823836
0.258	0.824331	0.822258	0.814603
0.261	0.839758	0.832499	0.838045
0.264	0.834182	0.863259	0.846029
0.267	0.849862	0.857771	0.858516
0.27	0.857042	0.87866	0.871903
0.273	0.869221	0.869678	0.869419
0.276	0.861436	0.889019	0.861628
0.279	0.876509	0.879433	0.886292
0.282	0.876435	0.889991	0.906884
0.285	0.886833	0.880025	0.901667
0.288	0.893799	0.888465	0.906255
0.291	0.918015	0.907767	0.912577
0.294	0.905598	0.914864	0.908639
0.297	0.91154	0.915074	0.913089
0.3	0.926251	0.919046	0.924666
0.303	0.915649	0.92541	0.905477
0.306	0.924795	0.919397	0.922905
0.309	0.919055	0.931091	0.925422
0.312	0.93998	0.93484	0.945294
0.315	0.937779	0.935098	0.916407
0.318	0.934363	0.936176	0.932891
0.321	0.946499	0.952954	0.946233
0.324	0.934268	0.951194	0.93474
0.327	0.943157	0.954545	0.967668
0.33	0.93693	0.957337	0.955713
0.333	0.946922	0.960146	0.954375
0.336	0.946408	0.960956	0.974173
0.339	0.96767	0.951057	0.962699
0.342	0.960441	0.960028	0.961041
0.345	0.952066	0.961066	0.944484
0.348	0.944899	0.95431	0.962165
0.351	0.950925	0.95869	0.960105
0.354	0.94363	0.962954	0.981475
0.357	0.953871	0.97155	0.970813
0.36	0.96701	0.978195	0.972908
0.363	0.961561	0.965963	0.979202
0.366	0.961897	0.972194	0.974597
0.369	0.961807	0.977494	0.982856
0.372	0.96775	0.97187	0.975483
0.375	0.957082	0.961369	0.975633
0.378	0.960185	0.978462	0.975646
0.381	0.962293	0.981242	0.987359
0.384	0.972871	0.980572	0.985031
0.387	0.964031	0.981694	0.978426
0.39	0.970982	0.980418	0.97679
0.393	0.968824	0.9786	0.967256
0.396	0.967906	0.991015	0.968922
0.399	0.983637	0.982705	0.976314
0.402	0.974158	0.982937	0.983106
0.405	0.971977	0.968275	0.971709
0.408	0.977675	0.983442	0.986758
0.411	0.973777	0.982684	0.976112
0.414	0.972621	0.994032	0.971304
0.417	0.968408	0.98226	0.975929
0.42	0.963649	0.967776	0.982641
0.423	0.986401	0.99096	0.969265
0.426	0.944147	0.977167	0.983919
0.429	0.973797	0.973721	0.982407
0.432	0.976192	0.969482	0.974604
0.435	0.977354	0.974094	0.966692
0.438	0.967221	0.973167	0.98075
0.441	0.966564	0.960546	0.987967
0.444	0.979583	0.966408	0.980443
0.447	0.953627	0.985735	0.972694
0.45	0.964805	0.985372	0.970235
0.453	0.965008	0.981364	0.97779
0.456	0.985117	0.966949	0.972009
0.459	0.966849	0.969458	0.974331
0.462	0.977022	0.97764	0.971826
0.465	0.980806	0.986865	0.967775
0.468	0.961505	0.976856	0.971323
0.471	0.960792	0.966712	0.976026
0.474	0.966602	0.9671	0.963529
0.477	0.957712	0.970713	0.973449
0.48	0.979215	0.973893	0.96012
0.483	0.963217	0.957034	0.956117
0.486	0.970055	0.955987	0.966303
0.489	0.96474	0.970018	0.961312
0.492	0.966983	0.963108	0.977562
0.495	0.973861	0.976883	0.968492
0.498	0.96594	0.970056	0.964604
0.501	0.960026	0.95658	0.969452
0.504	0.947737	0.962843	0.966133
0.507	0.953579	0.963577	0.957419
0.51	0.969548	0.950197	0.960664
0.513	0.95881	0.957542	0.957018
0.516	0.947843	0.954337	0.966856
0.519	0.970695	0.95624	0.972796
0.522	0.947249	0.959602	0.956655
0.525	0.951322	0.957578	0.949875
0.528	0.968833	0.947303	0.954606
0.531	0.945193	0.961237	0.957457
0.534	0.96353	0.963307	0.95859
0.537	0.971406	0.948662	0.948261
0.54	0.961299	0.945058	0.959404
0.543	0.948686	0.955327	0.938488
0.546	0.946137	0.952518	0.95619
0.549	0.960025	0.955247	0.952702
0.552	0.94391	0.958268	0.945463
0.555	0.939245	0.950048	0.941706
0.558	0.942062	0.941786	0.939398
0.561	0.949187	0.938373	0.942935
0.564	0.946501	0.951222	0.94453
0.567	0.945066	0.942756	0.940438
0.57	0.951577	0.938528	0.944599
0.573	0.938014	0.937167	0.937045
0.576	0.938003	0.939719	0.935266
0.579	0.934981	0.940293	0.936424
0.582	0.938283	0.940528	0.932604
0.585	0.936436	0.921231	0.92848
0.588	0.931251	0.929148	0.936274
0.591	0.939765	0.93426	0.938592
0.594	0.938075	0.928717	0.936398
0.597	0.9307	0.933089	0.941386
0.6	0.940634	0.929324	0.931312
0.603	0.941643	0.935698	0.938492
0.606	0.928351	0.925049	0.931167
0.609	0.929124	0.920022	0.920111
0.612	0.939565	0.933651	0.940602
0.615	0.924514	0.934129	0.920718
0.618	0.939788	0.936956	0.919926
0.621	0.938783	0.918711	0.921432
0.624	0.934166	0.92612	0.925527
0.627	0.925318	0.915574	0.923036
0.63	0.924293	0.908934	0.937971
0.633	0.910365	0.914209	0.911109
0.636	0.930282	0.909912	0.906284
0.639	0.926263	0.921098	0.929713
0.642	0.924527	0.916572	0.912019
0.645	0.934375	0.916579	0.895373
0.648	0.938709	0.914685	0.913686
0.651	0.914063	0.904765	0.900843
0.654	0.914265	0.925538	0.915103
0.657	0.925018	0.915409	0.905011
0.66	0.919978	0.912977	0.904776
0.663	0.919362	0.905803	0.905187
0.666	0.92533	0.904097	0.908412
0.669	0.912869	0.904538	0.903745
0.672	0.90763	0.89409	0.884536
0.675	0.901911	0.911142	0.895688
0.678	0.912397	0.909267	0.903911
0.681	0.913906	0.906166	0.900136
0.684	0.902404	0.909388	0.892843
0.687	0.907283	0.901898	0.903392
0.69	0.913726	0.900949	0.901053
0.693	0.904817	0.895225	0.902185
0.696	0.902703	0.897007	0.898496
0.699	0.901125	0.889905	0.90612
0.702	0.907393	0.8972	0.881572
0.705	0.90292	0.884495	0.87698
0.708	0.905224	0.8845	0.890642
0.711	0.900572	0.890725	0.876438
0.714	0.902897	0.896717	0.884308
0.717	0.898517	0.879955	0.881728
0.72	0.900394	0.886432	0.875772
0.723	0.901353	0.887362	0.883167
0.726	0.910297	0.870042	0.879049
0.729	0.89632	0.865555	0.883925
0.732	0.895373	0.878267	0.876356
0.735	0.894734	0.883149	0.875448
0.738	0.901157	0.891783	0.892997
0.741	0.888993	0.878914	0.879394
0.744	0.885896	0.878545	0.874646
0.747	0.885161	0.88013	0.859412
0.75	0.882514	0.859947	0.873821
0.753	0.89347	0.873822	0.872025
0.756	0.886823	0.869022	0.860545
0.759	0.896705	0.876582	0.869161
0.762	0.887422	0.869098	0.855489
0.765	0.887404	0.85244	0.864008
0.768	0.87878	0.859839	0.868626
0.771	0.884711	0.854276	0.862477
0.774	0.869775	0.869694	0.870987
0.777	0.877528	0.854178	0.847566
0.78	0.870687	0.861184	0.859572
0.783	0.878555	0.858861	0.849026
0.786	0.874555	0.873758	0.853518
0.789	0.875261	0.858346	0.849398
0.792	0.864753	0.861951	0.849832
0.795	0.879579	0.848088	0.872678
0.798	0.883779	0.859573	0.851479
0.801	0.88263	0.852324	0.851769
0.804	0.871971	0.857576	0.84657
0.807	0.864397	0.853762	0.844354
0.81	0.887707	0.851106	0.848859
0.813	0.86351	0.854065	0.853281
0.816	0.870355	0.847401	0.848948
0.819	0.861284	0.844645	0.843871
0.822	0.885306	0.851193	0.836697
0.825	0.863186	0.862319	0.851047
0.828	0.865118	0.862613	0.853797
0.831	0.879402	0.859137	0.830412
0.834	0.850887	0.850407	0.843148
0.837	0.864593	0.840774	0.83667
0.84	0.854932	0.838406	0.852638
0.843	0.860356	0.836222	0.843859
0.846	0.861824	0.830483	0.853349
0.849	0.866397	0.845985	0.841423
0.852	0.851383	0.847927	0.83412
0.855	0.860236	0.830387	0.839359
0.858	0.852619	0.845489	0.839869
0.861	0.861485	0.839657	0.840589
0.864	0.857661	0.838276	0.840771
0.867	0.861413	0.835893	0.83245
0.87	0.86016	0.824688	0.840575
0.873	0.85221	0.834105	0.83653
0.876	0.864495	0.824324	0.840126
0.879	0.853436	0.820417	0.830487
0.882	0.857352	0.828074	0.834855
0.885	0.854973	0.832671	0.82014
0.888	0.842636	0.82624	0.842583
0.891	0.847139	0.826028	0.830436
0.894	0.850453	0.830949	0.829334
0.897	0.843304	0.838533	0.813461
0.9	0.863845	0.830229	0.824377
0.903	0.846283	0.837374	0.830386
0.906	0.849622	0.836488	0.822087
0.909	0.860706	0.831261	0.82369
0.912	0.85157	0.821618	0.825066
0.915	0.83408	0.791023	0.807539
0.918	0.846234	0.815234	0.826366
0.921	0.843065	0.821808	0.822692
0.924	0.848965	0.826282	0.806347
0.927	0.83616	0.81268	0.825825
0.93	0.835392	0.809314	0.815625
0.933	0.842422	0.823553	0.810072
0.936	0.844856	0.813583	0.804527
0.939	0.842749	0.803033	0.808736
0.942	0.829076	0.812513	0.812012
0.945	0.83161	0.819137	0.805978
0.948	0.842447	0.811789	0.811801
0.951	0.829637	0.804724	0.817026
0.954	0.831605	0.814463	0.803619
0.957	0.830114	0.807859	0.798262
0.96	0.836523	0.816967	0.796069
0.963	0.841826	0.804474	0.79248
0.966	0.839764	0.814921	0.811274
0.969	0.8383	0.794744	0.80325
0.972	0.837376	0.79807	0.798908
0.975	0.824354	0.795942	0.796145
0.978	0.825294	0.801148	0.778476
0.981	0.835566	0.80631	0.800246
0.984	0.820927	0.791625	0.787444
0.987	0.829574	0.794122	0.796372
0.99	0.825683	0.801837	0.80436
0.993	0.811426	0.791702	0.79486
0.996	0.819289	0.804046	0.786691
0.999	0.817256	0.79201	0.779577
1.002	0.812988	0.795063	0.777882
1.005	0.817255	0.785431	0.807019
1.008	0.811552	0.781153	0.789736
1.011	0.819009	0.803861	0.790994
1.014	0.820235	0.781479	0.785651
1.017	0.810488	0.78668	0.785963
1.02	0.814168	0.773161	0.790167
1.023	0.816277	0.779271	0.771755
1.026	0.827241	0.781325	0.788052
1.029	0.8129	0.794243	0.790678
1.032	0.815649	0.786018	0.790556
1.035	0.811421	0.76774	0.772209
1.038	0.812744	0.784211	0.777119
1.041	0.812029	0.771333	0.771057
1.044	0.798481	0.790676	0.788278
1.047	0.809245	0.77725	0.772586
1.05	0.807835	0.777641	0.768559
1.053	0.800286	0.786703	0.781546
1.056	0.807506	0.787793	0.772361
1.059	0.797555	0.768996	0.780183
1.062	0.804687	0.768991	0.762772
1.065	0.806633	0.770734	0.767733
1.068	0.803801	0.770816	0.761141
1.071	0.797738	0.774399	0.757158
1.074	0.807946	0.772786	0.766911
1.077	0.816298	0.769104	0.774989
1.08	0.796911	0.7623	0.767434
1.083	0.801783	0.767535	0.763681
1.086	0.794245	0.765186	0.759946
1.089	0.79508	0.756463	0.766331
1.092	0.786137	0.76808	0.769988
1.095	0.7939	0.751822	0.766067
1.098	0.80401	0.761416	0.760412
1.101	0.786923	0.75224	0.766258
1.104	0.788404	0.752203	0.747467
1.107	0.802255	0.755513	0.743855
1.11	0.78685	0.76557	0.74595
1.113	0.79256	0.766793	0.750611
1.116	0.787666	0.761338	0.759145
1.119	0.78678	0.741822	0.758121
1.122	0.78704	0.762039	0.759079
1.125	0.786613	0.750892	0.756876
1.128	0.786442	0.759043	0.759255
1.131	0.782169	0.756109	0.750142
1.134	0.780993	0.746743	0.750321
1.137	0.775337	0.746734	0.747662
1.14	0.789442	0.740767	0.739482
1.143	0.783138	0.754133	0.739592
1.146	0.783285	0.744649	0.735083
1.149	0.778873	0.743167	0.745006
1.152	0.778656	0.73982	0.752418
1.155	0.784755	0.739187	0.746968
1.158	0.775799	0.731606	0.740794
1.161	0.763241	0.742987	0.728659
1.164	0.765361	0.731476	0.744243
1.167	0.76791	0.74372	0.74127
1.17	0.770527	0.743417	0.738455
1.173	0.764814	0.744246	0.748822
1.176	0.756226	0.725017	0.725221
1.179	0.770592	0.742723	0.749655
1.182	0.775432	0.746832	0.732261
1.185	0.769384	0.74427	0.738059
1.188	0.762054	0.728108	0.740775
1.191	0.760625	0.724521	0.741806
1.194	0.772285	0.732624	0.728635
1.197	0.769836	0.72865	0.743012
1.2	0.770998	0.719012	0.735419
1.203	0.759097	0.739498	0.742707
1.206	0.764001	0.726499	0.723792
1.209	0.774313	0.731128	0.731733
1.212	0.774279	0.723739	0.730656
1.215	0.758027	0.731207	0.727686
1.218	0.757778	0.731018	0.729479
1.221	0.761744	0.722535	0.724793
1.224	0.761865	0.723213	0.716736
1.227	0.774641	0.709073	0.722389
1.23	0.765578	0.725521	0.717834
1.233	0.76585	0.732563	0.721849
1.236	0.759432	0.714245	0.727014
1.239	0.761338	0.712589	0.72083
1.242	0.757641	0.724109	0.711249
1.245	0.767253	0.720262	0.716884
1.248	0.751483	0.714792	0.718332
1.251	0.750986	0.71633	0.719345
1.254	0.748955	0.714203	0.713403
1.257	0.746944	0.721543	0.712441
1.26	0.759315	0.710318	0.715956
1.263	0.748421	0.724923	0.709524
1.266	0.762045	0.710267	0.711393
1.269	0.751234	0.71373	0.719509
1.272	0.745338	0.70565	0.715202
1.275	0.757044	0.701858	0.709459
1.278	0.759529	0.71822	0.715569
1.281	0.759813	0.720286	0.714101
1.284	0.751014	0.720369	0.712224
1.287	0.748679	0.706963	0.711008
1.29	0.733703	0.716045	0.713757
1.293	0.744469	0.706252	0.710531
1.296	0.745688	0.712586	0.702011
1.299	0.745079	0.702789	0.695284
1.302	0.740749	0.717443	0.704638
1.305	0.747576	0.692445	0.702639
1.308	0.749071	0.702516	0.705048
1.311	0.743656	0.715252	0.697749
1.314	0.749472	0.700072	0.699068
1.317	0.75557	0.700755	0.702749
1.32	0.742563	0.695747	0.704774
1.323	0.73931	0.700186	0.702246
1.326	0.735743	0.699762	0.697567
1.329	0.748447	0.703826	0.690534
1.332	0.736463	0.692225	0.698189
1.335	0.736097	0.701824	0.702375
1.338	0.750666	0.694881	0.692896
1.341	0.740054	0.696466	0.699024
1.344	0.727176	0.691463	0.693593
1.347	0.730293	0.691785	0.685822
1.35	0.732464	0.694884	0.691164
1.353	0.746955	0.690163	0.692708
1.356	0.726034	0.685897	0.693958
1.359	0.721067	0.689502	0.708647
1.362	0.74188	0.684279	0.69087
1.365	0.723928	0.690308	0.688598
1.368	0.729452	0.701847	0.682562
1.371	0.726122	0.699186	0.685226
1.374	0.728864	0.699633	0.707193
1.377	0.727457	0.692748	0.690806
1.38	0.740797	0.68468	0.691433
1.383	0.717029	0.682614	0.68657
1.386	0.734837	0.68443	0.697753
1.389	0.729318	0.679618	0.690958
1.392	0.735116	0.691535	0.684787
1.395	0.729238	0.677768	0.684884
1.398	0.723425	0.686517	0.690602
1.401	0.71347	0.67884	0.676715
1.404	0.720754	0.677262	0.681587
1.407	0.717734	0.674515	0.675502
1.41	0.712335	0.682222	0.680996
1.413	0.719962	0.683337	0.680711
1.416	0.71605	0.686792	0.695839
1.419	0.715804	0.683365	0.681426
1.422	0.713282	0.674747	0.665376
1.425	0.727244	0.687492	0.685319
1.428	0.719832	0.669371	0.67305
1.431	0.713556	0.6828	0.686861
1.434	0.719341	0.677243	0.677069
1.437	0.707123	0.669903	0.684115
1.44	0.713308	0.674325	0.673649
1.443	0.717373	0.679456	0.66791
1.446	0.708354	0.674941	0.678444
1.449	0.711617	0.676253	0.669752
1.452	0.720391	0.672293	0.66251
1.455	0.713162	0.66457	0.674049
1.458	0.716111	0.668859	0.670091
1.461	0.723388	0.668161	0.672595
1.464	0.700625	0.670373	0.656166
1.467	0.708535	0.661515	0.659923
1.47	0.711691	0.659304	0.662284
1.473	0.701875	0.66328	0.657045
1.476	0.704726	0.665419	0.663382
1.479	0.708237	0.661656	0.665742
1.482	0.70274	0.659683	0.672591
1.485	0.71024	0.664832	0.654437
1.488	0.702581	0.655367	0.669386
1.491	0.70731	0.659345	0.67144
1.494	0.701571	0.65823	0.657465
1.497	0.717647	0.65823	0.660512
1.5	0.695879	0.66215	0.664978
1.503	0.704926	0.656673	0.661693
1.506	0.703767	0.664049	0.662145
1.509	0.69531	0.65026	0.660896
1.512	0.699042	0.661176	0.663905
1.515	0.69654	0.655087	0.656804
1.518	0.700546	0.655761	0.667773
1.521	0.69574	0.646035	0.655497
1.524	0.678414	0.651857	0.662688
1.527	0.695179	0.662624	0.640501
1.53	0.694426	0.643753	0.65981
1.533	0.694852	0.657258	0.653417
1.536	0.698188	0.64935	0.650177
1.539	0.694249	0.645335	0.646265
1.542	0.694647	0.65481	0.646899
1.545	0.700254	0.650263	0.652818
1.548	0.697021	0.651357	0.655671
1.551	0.688135	0.652243	0.645865
1.554	0.68654	0.646479	0.653351
1.557	0.684394	0.640859	0.649184
1.56	0.691469	0.632572	0.652414
1.563	0.681851	0.646129	0.658187
1.566	0.692409	0.647289	0.648665
1.569	0.700882	0.640637	0.637283
1.572	0.690665	0.644902	0.630548
1.575	0.691496	0.650989	0.639652
1.578	0.688137	0.643028	0.640672
1.581	0.677661	0.642186	0.627219
1.584	0.682984	0.627341	0.642246
1.587	0.681861	0.631442	0.637979
1.59	0.683763	0.634553	0.647189
1.593	0.683702	0.635235	0.639662
1.596	0.68855	0.627574	0.638129
1.599	0.690589	0.638549	0.640443
1.602	0.674567	0.639976	0.641146
1.605	0.678894	0.619918	0.634372
1.608	0.678768	0.624161	0.639529
1.611	0.671018	0.645941	0.623769
1.614	0.688549	0.632395	0.639942
1.617	0.665054	0.608312	0.626575
1.62	0.675562	0.635267	0.632657
1.623	0.669332	0.6181	0.635879
1.626	0.672313	0.614514	0.619939
1.629	0.673704	0.629022	0.629773
1.632	0.678538	0.6324	0.622868
1.635	0.674718	0.625252	0.620055
1.638	0.668032	0.622748	0.614014
1.641	0.667479	0.614987	0.625776
1.644	0.66494	0.627435	0.627671
1.647	0.667287	0.627447	0.619356
1.65	0.670614	0.627874	0.625791
1.653	0.665144	0.616797	0.635486
1.656	0.669995	0.619168	0.621342
1.659	0.663488	0.615705	0.617515
1.662	0.660082	0.613792	0.620462
1.665	0.652923	0.623599	0.624484
1.668	0.658519	0.617527	0.606007
1.671	0.672824	0.609172	0.619062
1.674	0.665053	0.615667	0.62567
1.677	0.661865	0.609392	0.609053
1.68	0.650689	0.616085	0.613654
1.683	0.66083	0.604301	0.614248
1.686	0.657804	0.608866	0.607492
1.689	0.663404	0.625292	0.612278
1.692	0.660904	0.610307	0.613849
1.695	0.660347	0.593839	0.612174
1.698	0.653431	0.606203	0.602906
1.701	0.656224	0.604412	0.60541
1.704	0.647543	0.619212	0.621088
1.707	0.660152	0.608598	0.601595
1.71	0.657481	0.61412	0.602528
1.713	0.650002	0.604993	0.608683
1.716	0.660754	0.602778	0.60246
1.719	0.650892	0.599497	0.598056
1.722	0.652989	0.603366	0.615731
1.725	0.652247	0.596638	0.606386
1.728	0.648015	0.602635	0.594878
1.731	0.654362	0.606346	0.605706
1.734	0.658368	0.60449	0.590559
1.737	0.643826	0.605213	0.60111
1.74	0.641001	0.599223	0.605381
1.743	0.647899	0.604087	0.601544
1.746	0.641149	0.592306	0.596912
1.749	0.637208	0.590117	0.598682
1.752	0.642808	0.605037	0.595349
1.755	0.640125	0.594286	0.598143
1.758	0.642509	0.595124	0.589305
1.761	0.64684	0.58577	0.596419
1.764	0.640526	0.594433	0.596744
1.767	0.629164	0.597649	0.592566
1.77	0.655631	0.593989	0.581502
1.773	0.636327	0.585497	0.589982
1.776	0.62913	0.590466	0.595577
1.779	0.622255	0.576138	0.594806
1.782	0.629256	0.584653	0.584351
1.785	0.635163	0.589286	0.591202
1.788	0.636655	0.595191	0.593786
1.791	0.63141	0.595492	0.593615
1.794	0.629597	0.586773	0.588962
1.797	0.630698	0.585375	0.589529
1.8	0.625594	0.575214	0.580567
1.803	0.626778	0.574366	0.584616
1.806	0.624876	0.567351	0.580777
1.809	0.61139	0.579439	0.581481
1.812	0.628837	0.577297	0.586453
1.815	0.616345	0.57623	0.572335
1.818	0.631813	0.575018	0.581861
1.821	0.626928	0.587336	0.571437
1.824	0.62268	0.568332	0.585384
1.827	0.62824	0.57202	0.592597
1.83	0.62512	0.578579	0.575687
1.833	0.624997	0.581502	0.579972
1.836	0.627284	0.571122	0.583348
1.839	0.631009	0.572896	0.576978
1.842	0.624679	0.572835	0.573392
1.845	0.616222	0.576224	0.582003
1.848	0.621891	0.569172	0.578416
1.851	0.61665	0.579269	0.578189
1.854	0.618069	0.57974	0.577067
1.857	0.624895	0.571757	0.569043
1.86	0.620334	0.578607	0.571769
1.863	0.615132	0.566127	0.572848
1.866	0.619899	0.574213	0.580656
1.869	0.603426	0.562334	0.574684
1.872	0.616226	0.572948	0.570818
1.875	0.618386	0.564595	0.560593
1.878	0.602839	0.571317	0.569403
1.881	0.620417	0.562979	0.573625
1.884	0.612533	0.573107	0.561981
1.887	0.630512	0.563162	0.571052
1.89	0.620232	0.565574	0.574364
1.893	0.60854	0.565727	0.563371
1.896	0.612744	0.559458	0.579303
1.899	0.622341	0.56841	0.570903
1.902	0.61259	0.569468	0.565902
1.905	0.612138	0.565879	0.570905
1.908	0.612657	0.561719	0.567785
1.911	0.62247	0.5557	0.564142
1.914	0.602261	0.555466	0.568456
1.917	0.609477	0.565804	0.562968
1.92	0.622753	0.566926	0.559138
1.923	0.609163	0.564316	0.565538
1.926	0.610439	0.566465	0.579573
1.929	0.612688	0.555597	0.556856
1.932	0.607851	0.558375	0.567068
1.935	0.608427	0.553827	0.559638
1.938	0.61102	0.565991	0.552415
1.941	0.608691	0.569193	0.566026
1.944	0.604061	0.547236	0.554205
1.947	0.604929	0.546785	0.554831
1.95	0.603276	0.554517	0.559247
1.953	0.604857	0.553784	0.543291
1.956	0.598058	0.565618	0.55722
1.959	0.60064	0.555925	0.556714
1.962	0.604917	0.554936	0.556916
1.965	0.594608	0.561911	0.554036
1.968	0.601815	0.546278	0.552418
1.971	0.595261	0.557531	0.555831
1.974	0.603505	0.54316	0.557102
1.977	0.606624	0.547236	0.568795
1.98	0.600461	0.555032	0.556031
1.983	0.610256	0.556421	0.555931
1.986	0.592196	0.548392	0.550666
1.989	0.608414	0.560694	0.548201
1.992	0.592219	0.553256	0.552487
1.995	0.596098	0.548986	0.542867
1.998	0.597293	0.555398	0.546752
2.001	0.588195	0.538115	0.549171
2.004	0.582279	0.549933	0.547038
2.007	0.602678	0.543997	0.543025
2.01	0.597094	0.547357	0.542581
2.013	0.595544	0.548591	0.542864
2.016	0.585445	0.546796	0.548943
2.019	0.583442	0.54369	0.548642
2.022	0.590853	0.541445	0.543658
2.025	0.595303	0.541426	0.552671
2.028	0.599089	0.545867	0.549893
2.031	0.597365	0.539047	0.542328
2.034	0.593406	0.539174	0.534614
2.037	0.575078	0.542008	0.540891
2.04	0.587517	0.543243	0.538501
2.043	0.595298	0.537667	0.544014
2.046	0.58894	0.53406	0.547872
2.049	0.584259	0.535412	0.540639
2.052	0.592478	0.532126	0.540281
2.055	0.582679	0.536862	0.541226
2.058	0.58026	0.541218	0.534304
2.061	0.589426	0.535234	0.54037
2.064	0.587441	0.540703	0.538928
2.067	0.580276	0.531296	0.535395
2.07	0.580309	0.534867	0.516301
2.073	0.577937	0.544629	0.53578
2.076	0.579716	0.540641	0.526881
2.079	0.580411	0.537507	0.534858
2.082	0.573853	0.535842	0.533552
2.085	0.584487	0.539296	0.532935
2.088	0.57335	0.523522	0.528845
2.091	0.578891	0.533229	0.52261
2.094	0.58261	0.524888	0.540735
2.097	0.577	0.529329	0.526297
2.1	0.581094	0.522286	0.524597
2.103	0.578944	0.518332	0.526767
2.106	0.574655	0.528733	0.536239
2.109	0.578721	0.514753	0.519144
2.112	0.57421	0.520104	0.530528
2.115	0.570336	0.531238	0.532148
2.118	0.58041	0.521001	0.527617
2.121	0.582273	0.527979	0.514534
2.124	0.572429	0.52073	0.519615
2.127	0.567344	0.522758	0.521486
2.13	0.578364	0.522601	0.516893
2.133	0.555976	0.518169	0.529593
2.136	0.577769	0.526896	0.527329
2.139	0.584258	0.515145	0.516832
2.142	0.572663	0.515398	0.520149
2.145	0.577078	0.528566	0.527666
2.148	0.56638	0.527113	0.515862
2.151	0.567359	0.516014	0.518035
2.154	0.564804	0.521781	0.521742
2.157	0.574601	0.519553	0.525968
2.16	0.569101	0.535905	0.514021
2.163	0.575997	0.508767	0.522119
2.166	0.55686	0.511253	0.522404
2.169	0.571066	0.510469	0.509092
2.172	0.56309	0.519073	0.512406
2.175	0.568257	0.519995	0.517993
2.178	0.572027	0.519706	0.52005
2.181	0.562268	0.527999	0.525527
2.184	0.562168	0.515124	0.51013
2.187	0.560554	0.509641	0.51152
2.19	0.560998	0.513767	0.509312
2.193	0.567962	0.502307	0.5026
2.196	0.567213	0.506761	0.520836
2.199	0.563931	0.509188	0.509631
2.202	0.560199	0.513308	0.502588
2.205	0.558535	0.497724	0.509693
2.208	0.561843	0.51544	0.519279
2.211	0.567877	0.510041	0.512076
2.214	0.55055	0.510175	0.496172
2.217	0.55059	0.502916	0.504812
2.22	0.550533	0.49525	0.504535
2.223	0.55983	0.504801	0.504945
2.226	0.557101	0.49477	0.508738
2.229	0.553791	0.492257	0.509737
2.232	0.556506	0.504893	0.51134
2.235	0.552135	0.504991	0.502531
2.238	0.557361	0.511119	0.503282
2.241	0.546573	0.492804	0.503023
2.244	0.555808	0.491139	0.506994
2.247	0.548762	0.50318	0.496121
2.25	0.548335	0.5109	0.505797
2.253	0.555228	0.497464	0.504584
2.256	0.55391	0.500996	0.503129
2.259	0.548418	0.4989	0.495396
2.262	0.554346	0.496964	0.499167
2.265	0.552028	0.494814	0.501536
2.268	0.54403	0.494729	0.497754
2.271	0.538753	0.494898	0.507473
2.274	0.552451	0.501073	0.510152
2.277	0.551366	0.496655	0.498911
2.28	0.540911	0.494785	0.4944
2.283	0.546747	0.494442	0.503081
2.286	0.550327	0.499506	0.495279
2.289	0.539322	0.49041	0.491151
2.292	0.542983	0.492732	0.507939
2.295	0.539986	0.490653	0.494881
2.298	0.55235	0.489932	0.495837
2.301	0.543692	0.49327	0.483789
2.304	0.545519	0.492735	0.498098
2.307	0.533496	0.484139	0.495401
2.31	0.534393	0.490353	0.494998
2.313	0.544154	0.487105	0.488595
2.316	0.53668	0.487032	0.477439
2.319	0.528731	0.48618	0.491386
2.322	0.546611	0.491682	0.49122
2.325	0.540386	0.482475	0.481213
2.328	0.542736	0.493226	0.487993
2.331	0.545193	0.487225	0.495691
2.334	0.532166	0.474718	0.490569
2.337	0.538443	0.482562	0.48711
2.34	0.536816	0.484305	0.486533
2.343	0.541839	0.492802	0.488262
2.346	0.531488	0.471056	0.477332
2.349	0.535309	0.480624	0.476235
2.352	0.534512	0.479926	0.497509
2.355	0.529861	0.486793	0.484818
2.358	0.522202	0.485724	0.488274
2.361	0.534652	0.484997	0.483315
2.364	0.531041	0.48724	0.492601
2.367	0.530831	0.476532	0.488726
2.37	0.530203	0.477148	0.478335
2.373	0.528344	0.492117	0.479947
2.376	0.538182	0.481523	0.487946
2.379	0.529765	0.473525	0.477847
2.382	0.521684	0.480518	0.478882
2.385	0.535978	0.475966	0.482388
2.388	0.527545	0.484344	0.480436
2.391	0.535102	0.477729	0.474661
2.394	0.52438	0.473726	0.47568
2.397	0.522787	0.474423	0.481878
2.4	0.534019	0.483421	0.475381
2.403	0.531546	0.483965	0.474537
2.406	0.51887	0.475494	0.47682
2.409	0.535998	0.472235	0.47451
2.412	0.515806	0.479446	0.47132
2.415	0.517633	0.470215	0.480336
2.418	0.52471	0.46947	0.47537
2.421	0.520852	0.476543	0.471522
2.424	0.525488	0.470206	0.480151
2.427	0.515117	0.467055	0.467631
2.43	0.519425	0.472344	0.472864
2.433	0.520257	0.470501	0.472699
2.436	0.51682	0.466045	0.467888
2.439	0.511742	0.476962	0.475823
2.442	0.523016	0.46316	0.469699
2.445	0.513507	0.467926	0.467946
2.448	0.521801	0.463071	0.462756
2.451	0.52218	0.476006	0.470228
2.454	0.518331	0.461466	0.476924
2.457	0.513025	0.456539	0.463133
2.46	0.508615	0.466232	0.463072
2.463	0.528791	0.461336	0.461582
2.466	0.51674	0.461142	0.473486
2.469	0.515991	0.45943	0.46501
2.472	0.511213	0.457697	0.458039
2.475	0.506105	0.467004	0.460199
2.478	0.501342	0.460458	0.468308
2.481	0.508123	0.45587	0.459944
2.484	0.512751	0.462696	0.458439
2.487	0.515623	0.460227	0.462759
2.49	0.50907	0.462301	0.462892
2.493	0.503543	0.460444	0.456738
2.496	0.507133	0.455896	0.460552
2.499	0.503	0.450275	0.463623
2.502	0.510535	0.463705	0.456172
2.505	0.509388	0.460917	0.453121
2.508	0.501769	0.458218	0.457234
2.511	0.508075	0.457048	0.461198
2.514	0.499281	0.458394	0.453203
2.517	0.506191	0.459984	0.460102
2.52	0.510148	0.456381	0.45736
2.523	0.501586	0.457959	0.45611
2.526	0.498297	0.45387	0.444263
2.529	0.499716	0.448346	0.456037
2.532	0.495019	0.45106	0.451412
2.535	0.499645	0.457662	0.459238
2.538	0.503908	0.460442	0.448708
2.541	0.497873	0.459452	0.445228
2.544	0.50058	0.449167	0.461538
2.547	0.500684	0.443985	0.449608
2.55	0.504488	0.449288	0.454089
2.553	0.496953	0.450441	0.447618
2.556	0.490499	0.447912	0.437811
2.559	0.488271	0.455447	0.448315
2.562	0.503532	0.448327	0.445061
2.565	0.490351	0.453751	0.447883
2.568	0.491247	0.43825	0.449619
2.571	0.494758	0.449479	0.451875
2.574	0.495551	0.451524	0.435535
2.577	0.485326	0.448722	0.444036
2.58	0.490733	0.439526	0.431392
2.583	0.488191	0.438778	0.442261
2.586	0.493523	0.432572	0.44664
2.589	0.49417	0.428152	0.447686
2.592	0.484382	0.430677	0.434869
2.595	0.490377	0.44087	0.436755
2.598	0.486774	0.444355	0.441244
2.601	0.486131	0.439081	0.446498
2.604	0.48383	0.43125	0.428847
2.607	0.481162	0.440234	0.431196
2.61	0.48136	0.439309	0.439379
2.613	0.483823	0.435025	0.435474
2.616	0.48306	0.434184	0.429345
2.619	0.483066	0.429626	0.44503
2.622	0.480632	0.440176	0.440481
2.625	0.48353	0.432604	0.438716
2.628	0.482831	0.434929	0.43052
2.631	0.476778	0.425631	0.434453
2.634	0.480447	0.430951	0.435112
2.637	0.480223	0.424893	0.433529
2.64	0.485439	0.442822	0.4314
2.643	0.474617	0.433821	0.438512
2.646	0.477843	0.419714	0.431381
2.649	0.470615	0.424886	0.429542
2.652	0.476391	0.43248	0.4378
2.655	0.483707	0.424031	0.430195
2.658	0.468894	0.429943	0.425577
2.661	0.47104	0.437541	0.431844
2.664	0.476005	0.423942	0.434689
2.667	0.474848	0.426803	0.424992
2.67	0.479445	0.422891	0.428797
2.673	0.476706	0.422413	0.420388
2.676	0.468226	0.427462	0.421258
2.679	0.462989	0.419999	0.430752
2.682	0.46814	0.422016	0.429483
2.685	0.475005	0.42294	0.419894
2.688	0.479196	0.417186	0.416718
2.691	0.476555	0.418383	0.428116
2.694	0.465142	0.415202	0.420028
2.697	0.463441	0.410321	0.432162
2.7	0.468185	0.417194	0.414206
2.703	0.466985	0.418168	0.423158
2.706	0.467777	0.42273	0.417579
2.709	0.472201	0.412673	0.419067
2.712	0.46806	0.411477	0.422234
2.715	0.461842	0.409065	0.417209
2.718	0.458674	0.414071	0.425754
2.721	0.463734	0.408867	0.414663
2.724	0.466603	0.409657	0.413422
2.727	0.45646	0.4108	0.415495
2.73	0.466259	0.425199	0.425885
2.733	0.467012	0.415448	0.419106
2.736	0.449366	0.417958	0.412375
2.739	0.461296	0.403798	0.41287
2.742	0.451841	0.412386	0.42115
2.745	0.452782	0.417073	0.403884
2.748	0.448129	0.409753	0.402952
2.751	0.456287	0.408414	0.410185
2.754	0.46057	0.409441	0.404848
2.757	0.451183	0.412987	0.4165
2.76	0.452873	0.411832	0.40334
2.763	0.461858	0.408726	0.403843
2.766	0.455082	0.415783	0.414059
2.769	0.450542	0.401624	0.410486
2.772	0.449467	0.40188	0.40028
2.775	0.459628	0.400363	0.413438
2.778	0.454214	0.40366	0.410173
2.781	0.452724	0.405446	0.399726
2.784	0.445111	0.409965	0.404015
2.787	0.447341	0.404818	0.395845
2.79	0.456527	0.408016	0.397942
2.793	0.453192	0.405046	0.400643
2.796	0.453927	0.402229	0.404638
2.799	0.458527	0.407553	0.406252
2.802	0.443717	0.398694	0.396266
2.805	0.44048	0.401628	0.399765
2.808	0.45227	0.401989	0.403825
2.811	0.443242	0.40379	0.398685
2.814	0.447548	0.399246	0.397942
2.817	0.444996	0.393526	0.39834
2.82	0.445137	0.393688	0.400099
2.823	0.450604	0.400791	0.399402
2.826	0.43895	0.380795	0.389191
2.829	0.439279	0.386722	0.398569
2.832	0.442826	0.401202	0.395202
2.835	0.443318	0.386566	0.395685
2.838	0.437214	0.401961	0.39901
2.841	0.449933	0.39371	0.399168
2.844	0.431513	0.393346	0.388874
2.847	0.433671	0.398499	0.391745
2.85	0.44388	0.400688	0.396309
2.853	0.440403	0.397232	0.393772
2.856	0.430506	0.395177	0.4064
2.859	0.444439	0.382888	0.399238
2.862	0.446415	0.400379	0.396422
2.865	0.439998	0.391554	0.388498
2.868	0.44101	0.391046	0.394532
2.871	0.438092	0.388938	0.391107
2.874	0.436879	0.387931	0.388945
2.877	0.431593	0.392306	0.385743
2.88	0.443965	0.383994	0.388757
2.883	0.439396	0.387858	0.376504
2.886	0.443569	0.384405	0.384543
2.889	0.434925	0.382858	0.38173
2.892	0.442053	0.392482	0.383772
2.895	0.43356	0.389927	0.391612
2.898	0.434186	0.384134	0.38575
2.901	0.43548	0.39141	0.388567
2.904	0.429067	0.380662	0.381021
2.907	0.431282	0.386215	0.38651
2.91	0.435853	0.381733	0.386554
2.913	0.437686	0.387619	0.38689
2.916	0.433801	0.380453	0.382838
2.919	0.430985	0.389059	0.383466
2.922	0.439443	0.37706	0.3805
2.925	0.42988	0.384038	0.386531
2.928	0.427279	0.38576	0.380757
2.931	0.432896	0.376057	0.384438
2.934	0.429083	0.382178	0.382211
2.937	0.424017	0.380373	0.376678
2.94	0.426136	0.372916	0.374854
2.943	0.426593	0.379105	0.383648
2.946	0.436488	0.389374	0.373352
2.949	0.438431	0.383419	0.380408
2.952	0.429206	0.380765	0.385483
2.955	0.43678	0.38657	0.374081
2.958	0.428968	0.374602	0.383076
2.961	0.43032	0.377823	0.38838
2.964	0.431495	0.375445	0.374807
2.967	0.431171	0.370051	0.375177
2.97	0.439322	0.377558	0.381198
2.973	0.425472	0.369725	0.380518
2.976	0.427263	0.377952	0.381568
2.979	0.420841	0.368857	0.370251
2.982	0.432011	0.373689	0.38095
2.985	0.425953	0.367362	0.378442
2.988	0.421375	0.371716	0.385224
2.991	0.414607	0.382239	0.372337
2.994	0.423835	0.374166	0.372564
2.997	0.422124	0.373954	0.388021
3	0.418844	0.377704	0.370993
3.003	0.425253	0.379857	0.375579
3.006	0.415739	0.375096	0.381007
3.009	0.424864	0.369277	0.379373
3.012	0.417435	0.372773	0.373039
3.015	0.418451	0.370493	0.381132
3.018	0.418833	0.369857	0.377985
3.021	0.417341	0.373323	0.374809
3.024	0.418564	0.377821	0.365695
3.027	0.432432	0.373426	0.366004
3.03	0.426916	0.369479	0.373143
3.033	0.421413	0.36929	0.375873
3.036	0.417418	0.368673	0.369969
3.039	0.417051	0.369205	0.367994
3.042	0.423419	0.368732	0.371064
3.045	0.414457	0.370259	0.373729
3.048	0.423531	0.373206	0.373425
3.051	0.418207	0.37571	0.371141
3.054	0.408929	0.375807	0.367095
3.057	0.422909	0.370209	0.364785
3.06	0.407183	0.37148	0.36396
3.063	0.414731	0.360613	0.365476
3.066	0.411283	0.360826	0.365001
3.069	0.414372	0.363687	0.367186
3.072	0.409964	0.366143	0.361002
3.075	0.418436	0.361158	0.367385
3.078	0.420849	0.371957	0.373716
3.081	0.414359	0.370008	0.372743
3.084	0.412637	0.361224	0.370733
3.087	0.412788	0.353309	0.367176
3.09	0.414942	0.360374	0.358612
3.093	0.41114	0.361468	0.366096
3.096	0.408348	0.363347	0.360906
3.099	0.413317	0.367584	0.356243
3.102	0.411142	0.367953	0.362616
3.105	0.408094	0.366721	0.354324
3.108	0.403377	0.355267	0.357081
3.111	0.417926	0.358082	0.353372
3.114	0.404628	0.361882	0.364568
3.117	0.40393	0.353767	0.365336
3.12	0.405554	0.358663	0.357856
3.123	0.411388	0.364507	0.365629
3.126	0.405408	0.366196	0.364114
3.129	0.406251	0.356721	0.358386
3.132	0.395022	0.359993	0.355642
3.135	0.412749	0.364152	0.357442
3.138	0.409753	0.34749	0.354371
3.141	0.403238	0.353671	0.356845
3.144	0.407576	0.353481	0.356708
3.147	0.404268	0.354151	0.355285
3.15	0.396832	0.350278	0.359884
3.153	0.400667	0.355882	0.360538
3.156	0.396065	0.348241	0.353547
3.159	0.399783	0.361628	0.362606
3.162	0.410318	0.358436	0.355379
3.165	0.404857	0.354673	0.364471
3.168	0.400985	0.359971	0.364414
3.171	0.406867	0.36081	0.352255
3.174	0.403563	0.356897	0.352775
3.177	0.393215	0.356118	0.352915
3.18	0.401649	0.347613	0.354659
3.183	0.405958	0.352804	0.349768
3.186	0.395357	0.350226	0.357828
3.189	0.402238	0.34997	0.359109
3.192	0.401488	0.350381	0.353608
3.195	0.398533	0.353232	0.352352
3.198	0.404037	0.341737	0.349481
3.201	0.403073	0.352348	0.342038
3.204	0.394747	0.355891	0.340658
3.207	0.394386	0.351564	0.354756
3.21	0.396413	0.354402	0.347669
3.213	0.406675	0.348126	0.351745
3.216	0.389659	0.345758	0.353505
3.219	0.395449	0.345844	0.349657
3.222	0.39324	0.348684	0.348004
3.225	0.393321	0.349036	0.347816
3.228	0.400378	0.339867	0.339971
3.231	0.40214	0.356788	0.341151
3.234	0.393843	0.344611	0.347135
3.237	0.393226	0.33843	0.34929
3.24	0.389393	0.339295	0.352136
3.243	0.38836	0.349494	0.343367
3.246	0.394664	0.349261	0.35208
3.249	0.389448	0.340178	0.348131
3.252	0.387059	0.343217	0.346391
3.255	0.384637	0.344244	0.342484
3.258	0.401587	0.346089	0.339583
3.261	0.396875	0.341895	0.339957
3.264	0.391589	0.343989	0.347126
3.267	0.386684	0.339783	0.347369
3.27	0.393647	0.348633	0.351073
3.273	0.382749	0.339949	0.340849
3.276	0.392458	0.345747	0.339337
3.279	0.379419	0.337853	0.342467
3.282	0.389316	0.336649	0.338049
3.285	0.388051	0.33733	0.337913
3.288	0.392044	0.339282	0.339699
3.291	0.382081	0.345751	0.343705
3.294	0.394596	0.333601	0.339151
3.297	0.396876	0.335719	0.336258
3.3	0.386879	0.332934	0.337035
3.303	0.383818	0.335657	0.334779
3.306	0.390535	0.336694	0.339195
3.309	0.389189	0.340631	0.339254
3.312	0.387472	0.341753	0.337911
3.315	0.385512	0.33428	0.340106
3.318	0.381144	0.340256	0.332769
3.321	0.384275	0.337626	0.339847
3.324	0.379566	0.339804	0.338637
3.327	0.377229	0.338797	0.338876
3.33	0.38952	0.333836	0.338664
3.333	0.384067	0.336332	0.331037
3.336	0.387068	0.338174	0.338756
3.339	0.384458	0.33316	0.339528
3.342	0.384326	0.335829	0.328397
3.345	0.383354	0.326315	0.338232
3.348	0.377859	0.336092	0.34467
3.351	0.378651	0.332894	0.334361
3.354	0.378342	0.337873	0.328557
3.357	0.374797	0.339037	0.330842
3.36	0.384465	0.323065	0.333328
3.363	0.371082	0.338577	0.336018
3.366	0.384295	0.33288	0.33402
3.369	0.372933	0.339417	0.334902
3.372	0.373117	0.323432	0.332685
3.375	0.383869	0.330952	0.32756
3.378	0.37194	0.330015	0.332625
3.381	0.375819	0.330988	0.33486
3.384	0.381669	0.327115	0.327563
3.387	0.38156	0.325891	0.333907
3.39	0.378432	0.337836	0.333505
3.393	0.37967	0.326019	0.329804
3.396	0.374454	0.327497	0.33222
3.399	0.380034	0.328393	0.326929
3.402	0.373313	0.323448	0.32286
3.405	0.375609	0.331965	0.329962
3.408	0.383301	0.327508	0.337974
3.411	0.37019	0.332785	0.327932
3.414	0.382942	0.328706	0.322754
3.417	0.373015	0.33061	0.334366
3.42	0.375233	0.327732	0.330975
3.423	0.366323	0.32434	0.332971
3.426	0.371264	0.323513	0.327223
3.429	0.378349	0.322917	0.331276
3.432	0.373314	0.322515	0.327959
3.435	0.369118	0.330358	0.325996
3.438	0.377949	0.326971	0.333944
3.441	0.375596	0.317995	0.326659
3.444	0.367296	0.326127	0.32937
3.447	0.370723	0.325896	0.32874
3.45	0.36857	0.32061	0.320023
3.453	0.375026	0.319306	0.337066
3.456	0.3649	0.314715	0.322041
3.459	0.368196	0.329153	0.324782
3.462	0.373271	0.319681	0.323399
3.465	0.371521	0.324085	0.321628
3.468	0.361814	0.322222	0.320143
3.471	0.368889	0.321928	0.323718
3.474	0.360262	0.319684	0.319162
3.477	0.365197	0.321839	0.320707
3.48	0.373408	0.322205	0.31704
3.483	0.367247	0.320757	0.322941
3.486	0.361542	0.317554	0.322405
3.489	0.353298	0.321596	0.319302
3.492	0.372762	0.31779	0.320761
3.495	0.359185	0.327073	0.325395
3.498	0.367295	0.317032	0.323672
3.501	0.367819	0.32245	0.309539
3.504	0.360875	0.3224	0.314893
3.507	0.362034	0.313714	0.316113
3.51	0.363417	0.316391	0.319417
3.513	0.364304	0.31003	0.317527
3.516	0.364601	0.318419	0.310822
3.519	0.363319	0.314872	0.321038
3.522	0.363922	0.3201	0.31738
3.525	0.360063	0.312826	0.31778
3.528	0.358194	0.316805	0.313127
3.531	0.358487	0.316457	0.324631
3.534	0.358867	0.314489	0.318249
3.537	0.35724	0.311775	0.309009
3.54	0.365148	0.302615	0.320211
3.543	0.360007	0.318278	0.318455
3.546	0.356432	0.315369	0.307666
3.549	0.369205	0.303466	0.3133
3.552	0.358312	0.317742	0.313358
3.555	0.359086	0.30486	0.312261
3.558	0.358486	0.30555	0.313614
3.561	0.354126	0.311892	0.311177
3.564	0.352088	0.314361	0.303864
3.567	0.347292	0.310392	0.305961
3.57	0.350765	0.31538	0.308224
3.573	0.358576	0.31603	0.311518
3.576	0.360912	0.312503	0.305576
3.579	0.35565	0.307039	0.313819
3.582	0.353008	0.304825	0.314052
3.585	0.362309	0.310471	0.297392
3.588	0.35314	0.306984	0.307849
3.591	0.351667	0.31522	0.310414
3.594	0.354673	0.305171	0.309843
3.597	0.349518	0.302565	0.316162
3.6	0.352923	0.30907	0.308608
3.603	0.34721	0.302023	0.306384
3.606	0.354285	0.307793	0.298695
3.609	0.352773	0.296485	0.30422
3.612	0.345012	0.305939	0.300749
3.615	0.352813	0.304481	0.316034
3.618	0.349253	0.302538	0.304653
3.621	0.34973	0.293199	0.300475
3.624	0.346712	0.296391	0.306306
3.627	0.349826	0.302789	0.304227
3.63	0.346627	0.300655	0.299472
3.633	0.348779	0.303367	0.295558
3.636	0.339733	0.3073	0.299118
3.639	0.343992	0.303146	0.297937
3.642	0.334234	0.299879	0.298761
3.645	0.344189	0.30239	0.295724
3.648	0.344369	0.303232	0.299906
3.651	0.342672	0.296115	0.305421
3.654	0.340671	0.305355	0.286179
3.657	0.346463	0.294323	0.293415
3.66	0.347669	0.301241	0.295434
3.663	0.343397	0.298428	0.289743
3.666	0.334931	0.297308	0.301118
3.669	0.337103	0.303472	0.297692
3.672	0.339475	0.296085	0.29929
3.675	0.342437	0.300221	0.306644
3.678	0.34111	0.298005	0.302634
3.681	0.338802	0.296506	0.288027
3.684	0.34685	0.300273	0.291082
3.687	0.333962	0.290417	0.295949
3.69	0.337298	0.298301	0.291643
3.693	0.336963	0.28752	0.298026
3.696	0.341547	0.298739	0.300857
3.699	0.336314	0.299254	0.295409
3.702	0.334011	0.289138	0.29179
3.705	0.33629	0.294307	0.294146
3.708	0.334316	0.300941	0.292304
3.711	0.328735	0.292884	0.300967
3.714	0.340127	0.29739	0.283931
3.717	0.333489	0.288082	0.29282
3.72	0.331923	0.289892	0.296661
3.723	0.3326	0.290348	0.288692
3.726	0.335851	0.290792	0.289169
3.729	0.335245	0.286579	0.28686
3.732	0.335491	0.287737	0.293179
3.735	0.331943	0.289675	0.282991
3.738	0.330358	0.291409	0.283797
3.741	0.321303	0.283233	0.302595
3.744	0.339336	0.295606	0.293226
3.747	0.329908	0.28245	0.292108
3.75	0.336612	0.289621	0.287061
3.753	0.325307	0.293511	0.28857
3.756	0.3362	0.282575	0.292479
3.759	0.329632	0.297974	0.29316
3.762	0.333776	0.291455	0.282554
3.765	0.326268	0.287096	0.282239
3.768	0.320078	0.285419	0.285859
3.771	0.328838	0.279806	0.286973
3.774	0.332196	0.279659	0.286119
3.777	0.336075	0.281913	0.288014
3.78	0.32	0.278613	0.278201
3.783	0.325994	0.282013	0.283591
3.786	0.324644	0.281172	0.285067
3.789	0.322606	0.281349	0.28137
3.792	0.325536	0.287607	0.289919
3.795	0.325809	0.290035	0.277839
3.798	0.32353	0.285033	0.289051
3.801	0.326859	0.278225	0.280705
3.804	0.32867	0.287975	0.28678
3.807	0.318943	0.280693	0.277317
3.81	0.325402	0.277049	0.2857
3.813	0.326968	0.274914	0.279151
3.816	0.327002	0.286997	0.283158
3.819	0.322001	0.279368	0.282811
3.822	0.318704	0.280875	0.276199
3.825	0.325459	0.276332	0.28587
3.828	0.32504	0.279532	0.27677
3.831	0.321376	0.283751	0.280222
3.834	0.322457	0.278127	0.277929
3.837	0.317209	0.28105	0.275463
3.84	0.321357	0.28206	0.275018
3.843	0.325445	0.278782	0.280106
3.846	0.321161	0.277517	0.277916
3.849	0.314087	0.280295	0.278868
3.852	0.319624	0.276448	0.276328
3.855	0.32314	0.270398	0.276695
3.858	0.317884	0.277377	0.279174
3.861	0.316774	0.273785	0.272688
3.864	0.328575	0.277074	0.276397
3.867	0.319706	0.276079	0.277451
3.87	0.313616	0.277939	0.279773
3.873	0.316681	0.278341	0.280788
3.876	0.318042	0.278046	0.279098
3.879	0.319495	0.276905	0.273345
3.882	0.312744	0.27145	0.277329
3.885	0.322678	0.268808	0.275207
3.888	0.313208	0.270617	0.266816
3.891	0.317825	0.270498	0.273092
3.894	0.316939	0.272229	0.277901
3.897	0.318104	0.273392	0.273706
3.9	0.316609	0.270572	0.273207
3.903	0.31931	0.273713	0.273924
3.906	0.31303	0.267904	0.267855
3.909	0.306141	0.268556	0.270045
3.912	0.308208	0.274492	0.276424
3.915	0.31349	0.269155	0.276671
3.918	0.303817	0.270753	0.2739
3.921	0.303124	0.2656	0.272338
3.924	0.306292	0.267455	0.264266
3.927	0.306298	0.267938	0.269308
3.93	0.31118	0.269069	0.265586
3.933	0.309613	0.266942	0.268237
3.936	0.307826	0.264659	0.277864
3.939	0.307166	0.264623	0.269578
3.942	0.306137	0.269893	0.268467
3.945	0.303098	0.269858	0.268492
3.948	0.309487	0.266879	0.262566
3.951	0.309537	0.263385	0.264521
3.954	0.317372	0.2632	0.263874
3.957	0.300655	0.258217	0.262454
3.96	0.31125	0.261938	0.263781
3.963	0.316047	0.256609	0.267039
3.966	0.304096	0.268467	0.262094
3.969	0.305832	0.265052	0.263029
3.972	0.295909	0.27544	0.263434
3.975	0.303503	0.264344	0.261101
3.978	0.294266	0.257246	0.262537
3.981	0.304186	0.262381	0.265564
3.984	0.301208	0.258327	0.266289
3.987	0.305988	0.257164	0.261825
3.99	0.295546	0.260125	0.259259
3.993	0.309287	0.261323	0.266085
3.996	0.301742	0.261279	0.267424
3.999	0.299276	0.259571	0.268765
4.002	0.296339	0.256886	0.263926
4.005	0.304197	0.255345	0.259652
4.008	0.293488	0.257185	0.253777
4.011	0.302696	0.261546	0.261167
4.014	0.296868	0.255237	0.259935
4.017	0.298367	0.262631	0.259496
4.02	0.297483	0.256939	0.255008
4.023	0.294463	0.257507	0.263763
4.026	0.298973	0.260252	0.257956
4.029	0.303915	0.257884	0.262736
4.032	0.296678	0.253591	0.254875
4.035	0.300726	0.257221	0.254014
4.038	0.30104	0.25448	0.263252
4.041	0.292956	0.250201	0.252588
4.044	0.301827	0.257597	0.262933
4.047	0.297513	0.263955	0.255516
4.05	0.299187	0.255958	0.252407
4.053	0.298179	0.251392	0.25874
4.056	0.303306	0.258052	0.254786
4.059	0.299366	0.255998	0.257999
4.062	0.295867	0.260269	0.257755
4.065	0.302364	0.252806	0.258927
4.068	0.295876	0.262228	0.25221
4.071	0.297196	0.255991	0.249619
4.074	0.29562	0.25254	0.254333
4.077	0.298094	0.251931	0.258526
4.08	0.302701	0.256465	0.248711
4.083	0.292909	0.249194	0.260464
4.086	0.294188	0.254325	0.250923
4.089	0.301113	0.258556	0.254508
4.092	0.296906	0.260931	0.250239
4.095	0.301878	0.251793	0.251251
4.098	0.30037	0.261689	0.253708
4.101	0.294567	0.258343	0.250306
4.104	0.284359	0.254603	0.252248
4.107	0.298334	0.248926	0.256871
4.11	0.290171	0.25232	0.256525
4.113	0.28765	0.250464	0.252317
4.116	0.29604	0.250867	0.250275
4.119	0.280763	0.24961	0.244492
4.122	0.29192	0.25054	0.253333
4.125	0.28934	0.251185	0.251374
4.128	0.296592	0.25997	0.248009
4.131	0.287351	0.249863	0.24475
4.134	0.295969	0.254883	0.257327
4.137	0.292001	0.252233	0.242723
4.14	0.295423	0.245339	0.25734
4.143	0.288544	0.247575	0.249682
4.146	0.290298	0.246311	0.248518
4.149	0.288046	0.24668	0.257858
4.152	0.287288	0.251847	0.248607
4.155	0.29411	0.252936	0.243282
4.158	0.298525	0.249451	0.253939
4.161	0.292283	0.247986	0.250913
4.164	0.285241	0.248831	0.249504
4.167	0.290782	0.250678	0.248323
4.17	0.292878	0.243819	0.254351
4.173	0.28615	0.248778	0.246821
4.176	0.286406	0.25235	0.247807
4.179	0.286659	0.249289	0.254995
4.182	0.287026	0.244462	0.254475
4.185	0.290086	0.240569	0.250323
4.188	0.288682	0.251344	0.254119
4.191	0.28558	0.251401	0.253392
4.194	0.291809	0.247969	0.245593
4.197	0.286091	0.249346	0.25001
4.2	0.286524	0.246966	0.250732
4.203	0.292738	0.238967	0.244131
4.206	0.28633	0.245015	0.254153
4.209	0.282293	0.243262	0.24657
4.212	0.280519	0.246527	0.240413
4.215	0.287904	0.244655	0.243552
4.218	0.291744	0.24015	0.248585
4.221	0.285775	0.241089	0.242564
4.224	0.289689	0.245941	0.244914
4.227	0.289007	0.244182	0.247582
4.23	0.284346	0.241765	0.250359
4.233	0.287016	0.24042	0.246024
4.236	0.278545	0.247132	0.243
4.239	0.28682	0.244104	0.245217
4.242	0.283108	0.241258	0.248987
4.245	0.285442	0.241766	0.246229
4.248	0.283259	0.241043	0.246439
4.251	0.28603	0.245203	0.242222
4.254	0.285715	0.240447	0.238443
4.257	0.283639	0.24355	0.240069
4.26	0.288965	0.239754	0.239355
4.263	0.273739	0.238594	0.247177
4.266	0.28436	0.239382	0.241401
4.269	0.284526	0.240686	0.235783
4.272	0.286847	0.243892	0.247404
4.275	0.275054	0.240611	0.239478
4.278	0.285917	0.244091	0.235354
4.281	0.278674	0.24223	0.241196
4.284	0.282223	0.246372	0.237752
4.287	0.279041	0.234916	0.237145
4.29	0.277489	0.246143	0.245984
4.293	0.284655	0.243741	0.236262
4.296	0.270804	0.242652	0.24549
4.299	0.278037	0.236879	0.240563
4.302	0.282716	0.235878	0.236175
4.305	0.284064	0.232326	0.23384
4.308	0.276027	0.236275	0.23597
4.311	0.27903	0.236845	0.235223
4.314	0.27674	0.241191	0.239523
4.317	0.272793	0.24237	0.237195
4.32	0.271943	0.232782	0.234226
4.323	0.276411	0.237007	0.243451
4.326	0.275253	0.23686	0.235127
4.329	0.271356	0.236545	0.241707
4.332	0.276193	0.23335	0.234434
4.335	0.275042	0.234249	0.236119
4.338	0.274769	0.23214	0.232785
4.341	0.27468	0.230739	0.240217
4.344	0.272982	0.233895	0.232728
4.347	0.269745	0.232146	0.235748
4.35	0.271249	0.231605	0.235847
4.353	0.273474	0.23447	0.233983
4.356	0.273112	0.235643	0.23489
4.359	0.27094	0.235349	0.231513
4.362	0.275934	0.231469	0.227996
4.365	0.274153	0.233417	0.236642
4.368	0.264653	0.231902	0.225808
4.371	0.276253	0.226788	0.227846
4.374	0.269369	0.223686	0.22853
4.377	0.268193	0.226936	0.226674
4.38	0.272017	0.232966	0.23417
4.383	0.27023	0.222554	0.23037
4.386	0.265981	0.229122	0.228934
4.389	0.264502	0.232124	0.228931
4.392	0.264143	0.226191	0.229637
4.395	0.267925	0.227896	0.232535
4.398	0.272617	0.228431	0.229814
4.401	0.262656	0.23027	0.225417
4.404	0.259997	0.237032	0.228247
4.407	0.270905	0.22965	0.226076
4.41	0.266517	0.223131	0.232936
4.413	0.274385	0.228774	0.231363
4.416	0.270882	0.22558	0.234658
4.419	0.263327	0.232978	0.226271
4.422	0.265624	0.222894	0.224269
4.425	0.261947	0.22585	0.230786
4.428	0.270736	0.231576	0.229167
4.431	0.267048	0.225731	0.226666
4.434	0.265193	0.229925	0.226888
4.437	0.2604	0.228697	0.224981
4.44	0.271597	0.226326	0.224383
4.443	0.26594	0.234542	0.22561
4.446	0.267898	0.227534	0.231594
4.449	0.259726	0.229472	0.223537
4.452	0.260944	0.228858	0.229972
4.455	0.267196	0.222725	0.225042
4.458	0.261405	0.229267	0.229877
4.461	0.26426	0.22681	0.223325
4.464	0.258059	0.223836	0.228766
4.467	0.265356	0.226925	0.223453
4.47	0.26508	0.227876	0.223948
4.473	0.26416	0.221609	0.22934
4.476	0.266147	0.221144	0.221112
4.479	0.265366	0.228257	0.226055
4.482	0.26544	0.225996	0.223304
4.485	0.265383	0.229114	0.226886
4.488	0.268631	0.236837	0.224035
4.491	0.261263	0.225558	0.22099
4.494	0.262468	0.22118	0.2192
4.497	0.263591	0.222211	0.22067
4.5	0.26438	0.224758	0.220588
4.503	0.259715	0.217872	0.224721
4.506	0.261147	0.22685	0.217791
4.509	0.264788	0.221237	0.221
4.512	0.261304	0.222238	0.218374
4.515	0.265303	0.217074	0.218333
4.518	0.263253	0.224972	0.220868
4.521	0.260826	0.225118	0.219752
4.524	0.263722	0.221661	0.216786
4.527	0.26186	0.229766	0.21825
4.53	0.257366	0.218148	0.222961
4.533	0.257532	0.228613	0.224171
4.536	0.256453	0.224944	0.219243
4.539	0.262292	0.222577	0.230497
4.542	0.257474	0.21798	0.217964
4.545	0.265545	0.218037	0.220011
4.548	0.25223	0.222998	0.220831
4.551	0.259666	0.214447	0.215804
4.554	0.252649	0.218006	0.222834
4.557	0.265338	0.212477	0.214924
4.56	0.256232	0.224627	0.224226
4.563	0.258478	0.223679	0.214058
4.566	0.258797	0.215459	0.21628
4.569	0.256149	0.219276	0.222439
4.572	0.253348	0.217758	0.225262
4.575	0.249633	0.211387	0.217275
4.578	0.257542	0.216878	0.223957
4.581	0.253462	0.214141	0.218352
4.584	0.268289	0.219539	0.220993
4.587	0.255462	0.219574	0.218316
4.59	0.26298	0.220145	0.223406
4.593	0.255975	0.218225	0.216813
4.596	0.258874	0.215504	0.220034
4.599	0.254129	0.213755	0.208289
4.602	0.256234	0.213513	0.220841
4.605	0.259005	0.217344	0.214152
4.608	0.249987	0.208892	0.22173
4.611	0.253208	0.215447	0.21796
4.614	0.254956	0.215062	0.214473
4.617	0.256091	0.213876	0.215838
4.62	0.258336	0.215557	0.208984
4.623	0.253015	0.21265	0.216872
4.626	0.255785	0.208079	0.209878
4.629	0.248585	0.216774	0.21523
4.632	0.245682	0.20969	0.20968
4.635	0.242569	0.209754	0.219218
4.638	0.254646	0.212213	0.214559
4.641	0.257249	0.210736	0.21423
4.644	0.250996	0.209094	0.21181
4.647	0.252014	0.216606	0.212226
4.65	0.248577	0.209071	0.214533
4.653	0.248115	0.210146	0.209815
4.656	0.249131	0.212177	0.206661
4.659	0.250464	0.215172	0.209471
4.662	0.250584	0.211727	0.208022
4.665	0.253443	0.20371	0.211981
4.668	0.248408	0.215986	0.210506
4.671	0.245307	0.201403	0.212162
4.674	0.239238	0.208865	0.209475
4.677	0.248084	0.21019	0.208801
4.68	0.244269	0.210067	0.203661
4.683	0.251737	0.209718	0.206158
4.686	0.241405	0.202567	0.208367
4.689	0.248683	0.208964	0.210925
4.692	0.244309	0.202708	0.208221
4.695	0.24316	0.208168	0.20898
4.698	0.240477	0.203296	0.205073
4.701	0.242736	0.210707	0.206603
4.704	0.236939	0.207336	0.208787
4.707	0.244324	0.202066	0.201834
4.71	0.238508	0.214784	0.206926
4.713	0.247476	0.203695	0.2034
4.716	0.250261	0.20793	0.20556
4.719	0.237853	0.20623	0.200056
4.722	0.24011	0.203155	0.203833
4.725	0.237803	0.203317	0.204693
4.728	0.243623	0.203424	0.207361
4.731	0.240323	0.208121	0.205195
4.734	0.236774	0.202401	0.199722
4.737	0.236712	0.199859	0.208855
4.74	0.24558	0.202249	0.20632
4.743	0.236225	0.204119	0.203543
4.746	0.236457	0.198666	0.202318
4.749	0.235787	0.211057	0.20266
4.752	0.238407	0.200479	0.205365
4.755	0.238683	0.192491	0.205459
4.758	0.24396	0.202919	0.202397
4.761	0.240619	0.191473	0.203774
4.764	0.234721	0.19676	0.202521
4.767	0.237905	0.204173	0.203017
4.77	0.235738	0.198594	0.198362
4.773	0.235443	0.202121	0.204591
4.776	0.233646	0.200924	0.193222
4.779	0.235997	0.201664	0.20104
4.782	0.233985	0.190646	0.203202
4.785	0.236286	0.199209	0.200177
4.788	0.232313	0.199099	0.196513
4.791	0.22863	0.194937	0.201491
4.794	0.232776	0.202603	0.199825
4.797	0.241697	0.19372	0.202675
4.8	0.234116	0.194971	0.198825
4.803	0.232357	0.199712	0.200612
4.806	0.232742	0.192399	0.196191
4.809	0.227631	0.196792	0.197324
4.812	0.233312	0.19828	0.198656
4.815	0.228129	0.199339	0.200645
4.818	0.225869	0.201066	0.197631
4.821	0.23067	0.204019	0.199856
4.824	0.236284	0.203317	0.196251
4.827	0.226233	0.19796	0.202824
4.83	0.232135	0.198309	0.194118
4.833	0.230802	0.197764	0.195864
4.836	0.233836	0.198099	0.19539
4.839	0.239714	0.19647	0.188266
4.842	0.22809	0.190254	0.197512
4.845	0.238658	0.190908	0.198052
4.848	0.231174	0.197637	0.196766
4.851	0.229031	0.192629	0.198473
4.854	0.231083	0.195585	0.19613
4.857	0.227097	0.191188	0.191597
4.86	0.226088	0.187142	0.190532
4.863	0.232809	0.198479	0.19359
4.866	0.226024	0.187403	0.19563
4.869	0.233867	0.188474	0.198225
4.872	0.231285	0.191369	0.194043
4.875	0.227838	0.195812	0.193353
4.878	0.225097	0.199315	0.191671
4.881	0.227294	0.191514	0.19069
4.884	0.237109	0.191624	0.190244
4.887	0.227394	0.197736	0.191831
4.89	0.226636	0.188168	0.187843
4.893	0.231734	0.194536	0.194806
4.896	0.233424	0.189565	0.195768
4.899	0.229736	0.185846	0.192593
4.902	0.226521	0.186367	0.191298
4.905	0.225595	0.191502	0.192222
4.908	0.230615	0.188954	0.195831
4.911	0.226551	0.189349	0.193716
4.914	0.225026	0.179016	0.198959
4.917	0.223562	0.194156	0.19098
4.92	0.219815	0.196319	0.192782
4.923	0.232232	0.188377	0.1868
4.926	0.224903	0.186475	0.193276
4.929	0.23269	0.187104	0.187247
4.932	0.223898	0.186323	0.196627
4.935	0.227161	0.187126	0.187156
4.938	0.222217	0.184466	0.192518
4.941	0.219824	0.190636	0.189155
4.944	0.221276	0.187866	0.187559
4.947	0.224697	0.188253	0.189594
4.95	0.221105	0.19196	0.184669
4.953	0.227062	0.189142	0.193639
4.956	0.229442	0.186636	0.188963
4.959	0.223661	0.184599	0.188473
4.962	0.22386	0.17929	0.183808
4.965	0.221855	0.186345	0.185879
4.968	0.222414	0.184714	0.186539
4.971	0.224492	0.180435	0.187636
4.974	0.226624	0.181045	0.185982
4.977	0.219865	0.188602	0.183492
4.98	0.222666	0.181656	0.178035
4.983	0.224014	0.18706	0.18897
4.986	0.220473	0.191266	0.187781
4.989	0.215892	0.185236	0.187483
4.992	0.214198	0.18804	0.187209
4.995	0.213325	0.184075	0.188582
4.998	0.223309	0.182939	0.183441
5.001	0.218234	0.191712	0.189916
5.004	0.217529	0.183104	0.180591
5.007	0.220358	0.181275	0.180837
5.01	0.221847	0.181562	0.185082
5.013	0.218363	0.181263	0.181946
5.016	0.216553	0.184521	0.186156
5.019	0.215336	0.17933	0.182986
5.022	0.21745	0.186235	0.179525
5.025	0.212464	0.17973	0.181176
5.028	0.22067	0.185495	0.179555
5.031	0.215793	0.182237	0.180659
5.034	0.212578	0.18495	0.182019
5.037	0.21495	0.183461	0.184615
5.04	0.218101	0.177576	0.182346
5.043	0.216114	0.179817	0.177586
5.046	0.215054	0.178957	0.175353
5.049	0.21346	0.186491	0.180246
5.052	0.216662	0.185321	0.178564
5.055	0.213935	0.175319	0.172536
5.058	0.216106	0.181633	0.185037
5.061	0.209424	0.176226	0.181394
5.064	0.213134	0.182191	0.179929
5.067	0.211539	0.175898	0.180252
5.07	0.208689	0.180547	0.18323
5.073	0.208071	0.18132	0.18187
5.076	0.209234	0.17879	0.179352
5.079	0.213478	0.178816	0.174186
5.082	0.217419	0.177306	0.180591
5.085	0.210467	0.175519	0.177759
5.088	0.209832	0.175515	0.174327
5.091	0.213732	0.182476	0.171435
5.094	0.213839	0.174365	0.176525
5.097	0.206957	0.179565	0.180366
5.1	0.21316	0.170088	0.17252
5.103	0.2161	0.172008	0.182762
5.106	0.210068	0.180591	0.177525
5.109	0.210657	0.179271	0.176111
5.112	0.218371	0.175454	0.171014
5.115	0.210599	0.182692	0.176429
5.118	0.209108	0.176197	0.187164
5.121	0.212782	0.174673	0.178487
5.124	0.211586	0.180217	0.177958
5.127	0.216159	0.178435	0.174807
5.13	0.205305	0.171863	0.181743
5.133	0.211913	0.17447	0.177669
5.136	0.202212	0.174435	0.177988
5.139	0.205122	0.174051	0.173044
5.142	0.209383	0.179259	0.177632
5.145	0.209822	0.178612	0.176884
5.148	0.206414	0.169902	0.17522
5.151	0.209909	0.174729	0.176997
5.154	0.199229	0.178124	0.169505
5.157	0.206946	0.174721	0.172738
5.16	0.212794	0.172028	0.179275
5.163	0.199081	0.173795	0.1779
5.166	0.204508	0.176585	0.176918
5.169	0.202987	0.179694	0.169343
5.172	0.202955	0.178595	0.172115
5.175	0.207792	0.172298	0.175481
5.178	0.207987	0.174415	0.176777
5.181	0.206071	0.170531	0.178901
5.184	0.206379	0.16872	0.172882
5.187	0.206774	0.174343	0.169904
5.19	0.210226	0.16817	0.176487
5.193	0.209646	0.172243	0.174898
5.196	0.208344	0.172457	0.176109
5.199	0.203581	0.168412	0.172618
5.202	0.19926	0.174019	0.17629
5.205	0.206789	0.174035	0.171397
5.208	0.206421	0.172015	0.171407
5.211	0.210194	0.169964	0.172274
5.214	0.204736	0.173281	0.171163
5.217	0.205892	0.171459	0.171297
5.22	0.208258	0.173545	0.173357
5.223	0.208238	0.169062	0.173018
5.226	0.20185	0.17029	0.171209
5.229	0.202293	0.170707	0.174886
5.232	0.205385	0.172142	0.167802
5.235	0.202533	0.173157	0.168163
5.238	0.201092	0.172933	0.172434
5.241	0.201501	0.170143	0.167207
5.244	0.202136	0.167297	0.170537
5.247	0.200268	0.170857	0.168753
5.25	0.200522	0.169294	0.169181
5.253	0.206423	0.167528	0.170655
5.256	0.202423	0.160379	0.175943
5.259	0.201631	0.168863	0.168347
5.262	0.203048	0.175481	0.174347
5.265	0.199176	0.168484	0.167105
5.268	0.201231	0.170142	0.167049
5.271	0.203628	0.165412	0.170036
5.274	0.207581	0.174729	0.165913
5.277	0.203813	0.170461	0.166898
5.28	0.204098	0.174604	0.171733
5.283	0.202148	0.170004	0.166309
5.286	0.198311	0.167509	0.171318
5.289	0.204417	0.169975	0.174519
5.292	0.193875	0.170368	0.168642
5.295	0.198377	0.170308	0.167501
5.298	0.197568	0.166092	0.170976
5.301	0.197871	0.167422	0.169489
5.304	0.205112	0.168636	0.163544
5.307	0.204973	0.163058	0.170742
5.31	0.197274	0.171005	0.169988
5.313	0.199738	0.166465	0.16648
5.316	0.198122	0.168642	0.169111
5.319	0.196314	0.165515	0.173237
5.322	0.196487	0.163488	0.169125
5.325	0.194911	0.16809	0.168732
5.328	0.19724	0.165358	0.169612
5.331	0.202176	0.171756	0.168198
5.334	0.201763	0.171683	0.168016
5.337	0.203648	0.165729	0.166096
5.34	0.201089	0.164394	0.167196
5.343	0.200662	0.163895	0.168281
5.346	0.197827	0.172984	0.174119
5.349	0.202616	0.165032	0.16732
5.352	0.193641	0.160493	0.166707
5.355	0.195182	0.164462	0.16692
5.358	0.195131	0.162894	0.168685
5.361	0.197177	0.166616	0.171404
5.364	0.199116	0.168	0.158488
5.367	0.201018	0.16335	0.167316
5.37	0.2	0.16844	0.166594
5.373	0.191426	0.171161	0.163186
5.376	0.198442	0.164791	0.164477
5.379	0.194087	0.159449	0.164249
5.382	0.19339	0.162861	0.170092
5.385	0.199518	0.157815	0.159609
5.388	0.197081	0.165314	0.1663
5.391	0.195393	0.162282	0.162438
5.394	0.193893	0.164721	0.158747
5.397	0.18989	0.164535	0.166377
5.4	0.193722	0.165947	0.160822
5.403	0.19191	0.163189	0.166856
5.406	0.193809	0.167339	0.164578
5.409	0.201796	0.167711	0.158678
5.412	0.189664	0.160767	0.161288
5.415	0.191546	0.163238	0.158971
5.418	0.196984	0.163379	0.165787
5.421	0.192192	0.160849	0.163987
5.424	0.193892	0.16078	0.163627
5.427	0.197636	0.163404	0.158714
5.43	0.191873	0.161938	0.15918
5.433	0.189792	0.157825	0.160302
5.436	0.198009	0.164827	0.157488
5.439	0.193401	0.159467	0.160797
5.442	0.192983	0.155477	0.161085
5.445	0.195854	0.163213	0.158288
5.448	0.188994	0.15577	0.158967
5.451	0.191005	0.160325	0.158548
5.454	0.189964	0.166812	0.164339
5.457	0.188954	0.157817	0.155934
5.46	0.192113	0.160026	0.162355
5.463	0.18869	0.158911	0.156602
5.466	0.193697	0.161634	0.155243
5.469	0.192937	0.163684	0.157889
5.472	0.191661	0.154545	0.151913
5.475	0.185105	0.165281	0.159362
5.478	0.185798	0.161657	0.16221
5.481	0.188387	0.154291	0.156405
5.484	0.189547	0.15704	0.159132
5.487	0.191214	0.163517	0.158427
5.49	0.189122	0.15888	0.154293
5.493	0.187663	0.154137	0.157848
5.496	0.188486	0.157622	0.161774
5.499	0.186308	0.154765	0.154599
5.502	0.186156	0.159641	0.161819
5.505	0.18791	0.156547	0.156664
5.508	0.17831	0.155684	0.159032
5.511	0.187079	0.16057	0.155476
5.514	0.185384	0.156227	0.157954
5.517	0.188557	0.156787	0.160054
5.52	0.185119	0.156502	0.15713
5.523	0.186171	0.157836	0.155804
5.526	0.187246	0.154013	0.15393
5.529	0.189198	0.155595	0.153528
5.532	0.185444	0.154332	0.155156
5.535	0.188972	0.151341	0.152356
5.538	0.184514	0.149926	0.153365
5.541	0.185552	0.158677	0.154848
5.544	0.18406	0.150331	0.154927
5.547	0.18386	0.148356	0.154533
5.55	0.187277	0.154573	0.155213
5.553	0.180786	0.151206	0.157652
5.556	0.174047	0.150532	0.152085
5.559	0.185616	0.151195	0.150375
5.562	0.181628	0.151303	0.155803
5.565	0.18974	0.149961	0.151627
5.568	0.185879	0.153188	0.149203
5.571	0.178922	0.149139	0.15295
5.574	0.182487	0.153185	0.151197
5.577	0.177994	0.151786	0.146257
5.58	0.179463	0.148766	0.151179
5.583	0.183572	0.153068	0.147185
5.586	0.176923	0.143368	0.152203
5.589	0.185519	0.148338	0.152026
5.592	0.176792	0.159627	0.152136
5.595	0.173548	0.145203	0.143727
5.598	0.184388	0.150745	0.150974
5.601	0.175906	0.150635	0.153857
5.604	0.179555	0.152438	0.149906
5.607	0.178993	0.150335	0.147356
5.61	0.179527	0.150915	0.149381
5.613	0.173265	0.149862	0.144259
5.616	0.180637	0.152844	0.150496
5.619	0.178351	0.147065	0.143051
5.622	0.179024	0.152586	0.149692
5.625	0.175051	0.145947	0.15013
5.628	0.171594	0.149429	0.148036
5.631	0.180133	0.14802	0.145685
5.634	0.17697	0.14451	0.149716
5.637	0.173228	0.145885	0.147286
5.64	0.177688	0.150828	0.143455
5.643	0.177104	0.147365	0.147707
5.646	0.177578	0.1468	0.146483
5.649	0.177472	0.14091	0.146816
5.652	0.176104	0.149095	0.141374
5.655	0.177365	0.13832	0.144203
5.658	0.175123	0.150292	0.144805
5.661	0.17059	0.142645	0.146358
5.664	0.177593	0.145976	0.146163
5.667	0.178468	0.136519	0.149213
5.67	0.173246	0.150404	0.149284
5.673	0.173671	0.143867	0.145
5.676	0.175548	0.144755	0.141737
5.679	0.171875	0.145812	0.141263
5.682	0.166117	0.147052	0.141277
5.685	0.176689	0.148986	0.144615
5.688	0.176319	0.141574	0.144577
5.691	0.170219	0.140694	0.141766
5.694	0.176742	0.145444	0.142368
5.697	0.17656	0.141793	0.146261
5.7	0.168108	0.142578	0.142377
5.703	0.173503	0.143073	0.139906
5.706	0.175548	0.142683	0.144117
5.709	0.176007	0.142086	0.146358
5.712	0.17008	0.138966	0.14605
5.715	0.17882	0.143542	0.139284
5.718	0.17014	0.143896	0.140843
5.721	0.174743	0.142742	0.141103
5.724	0.167754	0.139462	0.141778
5.727	0.16929	0.142383	0.14635
5.73	0.175233	0.146726	0.138904
5.733	0.173854	0.143654	0.148864
5.736	0.168102	0.14225	0.146041
5.739	0.170329	0.139379	0.144674
5.742	0.173362	0.136741	0.14049
5.745	0.168269	0.143711	0.144327
5.748	0.170955	0.136919	0.146283
5.751	0.174869	0.139392	0.140262
5.754	0.169439	0.143135	0.142598
5.757	0.168302	0.145265	0.141639
5.76	0.168201	0.140105	0.143097
5.763	0.16908	0.143057	0.140118
5.766	0.165742	0.140746	0.144604
5.769	0.174056	0.138675	0.14232
5.772	0.166401	0.13871	0.141439
5.775	0.170419	0.142146	0.139547
5.778	0.16852	0.141346	0.143449
5.781	0.163671	0.139447	0.140598
5.784	0.174709	0.136638	0.141693
5.787	0.170236	0.139016	0.139045
5.79	0.168683	0.137432	0.143342
5.793	0.175408	0.137399	0.14057
5.796	0.164185	0.142907	0.136291
5.799	0.166785	0.139531	0.137693
5.802	0.168811	0.135374	0.13653
5.805	0.166663	0.138166	0.136623
5.808	0.169998	0.143593	0.140347
5.811	0.171755	0.141929	0.143436
5.814	0.165666	0.142012	0.14084
5.817	0.168615	0.141231	0.138686
5.82	0.16241	0.139718	0.141747
5.823	0.169259	0.140175	0.138856
5.826	0.164957	0.14033	0.136515
5.829	0.160104	0.138038	0.140526
5.832	0.164558	0.13936	0.138537
5.835	0.167794	0.140696	0.141102
5.838	0.16804	0.138839	0.131408
5.841	0.16941	0.137965	0.139012
5.844	0.169329	0.140628	0.136698
5.847	0.16489	0.141532	0.131671
5.85	0.164512	0.134055	0.133672
5.853	0.169685	0.137677	0.133908
5.856	0.167041	0.136907	0.13343
5.859	0.166609	0.135753	0.134766
5.862	0.164833	0.141514	0.137202
5.865	0.160866	0.136103	0.133969
5.868	0.166648	0.133335	0.133898
5.871	0.16643	0.13715	0.136114
5.874	0.162902	0.138792	0.132298
5.877	0.165876	0.134761	0.135926
5.88	0.15869	0.137184	0.135969
5.883	0.16391	0.135683	0.138001
5.886	0.158101	0.131893	0.140249
5.889	0.171068	0.133559	0.135007
5.892	0.172418	0.133411	0.134871
5.895	0.166124	0.130322	0.134402
5.898	0.158964	0.132523	0.130273
5.901	0.160561	0.131242	0.134164
5.904	0.161038	0.13448	0.135724
5.907	0.159755	0.129602	0.134545
5.91	0.164742	0.130374	0.127425
5.913	0.162536	0.130043	0.133927
5.916	0.160436	0.132048	0.129369
5.919	0.16501	0.133902	0.136059
5.922	0.15935	0.135841	0.134483
5.925	0.159163	0.136447	0.134125
5.928	0.158984	0.131603	0.136221
5.931	0.162501	0.129412	0.127656
5.934	0.16149	0.137146	0.132212
5.937	0.15628	0.133436	0.130342
5.94	0.156454	0.13607	0.135977
5.943	0.160142	0.137373	0.128778
5.946	0.156524	0.133722	0.136707
5.949	0.158394	0.139503	0.131785
5.952	0.162613	0.131189	0.135836
5.955	0.157926	0.130814	0.132145
5.958	0.159962	0.134206	0.126185
5.961	0.165937	0.128958	0.132997
5.964	0.159172	0.134004	0.125973
5.967	0.161184	0.129768	0.129667
5.97	0.159351	0.127364	0.133637
5.973	0.159633	0.129426	0.131273
5.976	0.156431	0.134344	0.130983
5.979	0.157496	0.132083	0.126318
5.982	0.161538	0.131664	0.132587
5.985	0.158752	0.12184	0.130478
5.988	0.157058	0.125547	0.132765
5.991	0.156426	0.128437	0.130168
5.994	0.162055	0.125031	0.130342
[truncated: 1,746 more rows]
