# Supplementary material for: Binary-FRET reveals transient excited-state structure associated with activity-dependent CaMKII - NR2B binding and adaptation
Source: Nat Commun. 2022 Oct 25;13:6335. doi: 10.1038/s41467-022-33795-8 (PMC9596428; doi:10.1038/s41467-022-33795-8)
Supplement: Supplementary file 3 — Source Data [file 41467_2022_33795_MOESM3_ESM.zip › Nat Comm Source Data Files Excel folder/S5 Excel folder/CaCl2 0 2mM decay.xls]

## Sheet: CaCl2 0 2mM decay
		0 min	10 min	150 min
0		0.0204493	0.0254321	0.0206415
0.003		0.0204694	0.0273763	0.0237862
0.006		0.0218052	0.0293963	0.0228779
0.009		0.0218805	0.0314151	0.0235247
0.012		0.0227963	0.026969	0.0235744
0.015		0.024061	0.0330527	0.0219552
0.018		0.025119	0.0335219	0.0236334
0.021		0.025969	0.0326003	0.026179
0.024		0.0225113	0.0382381	0.027876
0.027		0.0238663	0.0391286	0.0277215
0.03		0.0253975	0.0376641	0.0283888
0.033		0.0281721	0.0429406	0.0276557
0.036		0.0275766	0.0440267	0.0307982
0.039		0.0272438	0.0478309	0.0304631
0.042		0.0295864	0.0488833	0.0326662
0.045		0.0283322	0.0574388	0.0316229
0.048		0.0323681	0.0577178	0.0349549
0.051		0.0346146	0.0591983	0.0354687
0.054		0.0369663	0.059284	0.0404961
0.057		0.0369198	0.0645958	0.0425277
0.06		0.0406477	0.0699711	0.0475129
0.063		0.039372	0.0742352	0.0466889
0.066		0.04628	0.079432	0.0491825
0.069		0.0491994	0.0856517	0.0548852
0.072		0.0491101	0.0872004	0.0611524
0.075		0.0608995	0.10228	0.062924
0.078		0.0613899	0.105178	0.0666814
0.081		0.0642043	0.112167	0.0699111
0.084		0.0610923	0.11343	0.0805839
0.087		0.0739766	0.132039	0.0796757
0.09		0.0838403	0.138718	0.0904722
0.093		0.0831864	0.141608	0.0908919
0.096		0.0940437	0.151898	0.105142
0.099		0.104576	0.163988	0.108506
0.102		0.111574	0.173741	0.121708
0.105		0.110237	0.189102	0.134666
0.108		0.131703	0.198669	0.137696
0.111		0.133187	0.198994	0.150077
0.114		0.151378	0.224247	0.154271
0.117		0.156401	0.227525	0.16574
0.12		0.173402	0.241419	0.18587
0.123		0.176692	0.257164	0.193417
0.126		0.200312	0.269441	0.205085
0.129		0.214714	0.283873	0.225258
0.132		0.223502	0.296737	0.232019
0.135		0.234744	0.313822	0.250519
0.138		0.244846	0.308822	0.264689
0.141		0.262711	0.34137	0.281422
0.144		0.281327	0.351539	0.291991
0.147		0.296385	0.368905	0.307939
0.15		0.312132	0.379125	0.319518
0.153		0.330821	0.406003	0.336653
0.156		0.349818	0.408114	0.358262
0.159		0.357201	0.431113	0.371131
0.162		0.373803	0.434816	0.379751
0.165		0.395651	0.459782	0.388153
0.168		0.408391	0.487032	0.418485
0.171		0.423489	0.492922	0.434227
0.174		0.44907	0.503447	0.452846
0.177		0.468182	0.52102	0.472599
0.18		0.465342	0.544148	0.49998
0.183		0.499631	0.563352	0.506202
0.186		0.507956	0.562766	0.521815
0.189		0.527339	0.59528	0.555024
0.192		0.549335	0.60214	0.556097
0.195		0.562837	0.612347	0.562158
0.198		0.584517	0.626481	0.581017
0.201		0.590821	0.639995	0.612973
0.204		0.616022	0.637627	0.618973
0.207		0.631062	0.656356	0.631802
0.21		0.653608	0.671782	0.650733
0.213		0.661976	0.674218	0.669193
0.216		0.669317	0.703107	0.685643
0.219		0.693078	0.706793	0.684833
0.222		0.695392	0.743016	0.715579
0.225		0.723194	0.739979	0.730052
0.228		0.736824	0.747104	0.726894
0.231		0.741285	0.754047	0.748064
0.234		0.753817	0.77907	0.756522
0.237		0.77226	0.774428	0.775758
0.24		0.781849	0.776241	0.77639
0.243		0.793858	0.795327	0.788666
0.246		0.806216	0.825058	0.808621
0.249		0.810082	0.819631	0.81174
0.252		0.806923	0.823642	0.827033
0.255		0.820694	0.826282	0.836717
0.258		0.829683	0.841857	0.827594
0.261		0.831283	0.845134	0.846602
0.264		0.853627	0.84259	0.848041
0.267		0.864366	0.860593	0.863619
0.27		0.886484	0.865364	0.86787
0.273		0.870309	0.880309	0.88365
0.276		0.886096	0.886175	0.879791
0.279		0.88302	0.888151	0.882773
0.282		0.884422	0.89613	0.890281
0.285		0.89015	0.891466	0.89091
0.288		0.906033	0.898237	0.896933
0.291		0.910519	0.894742	0.899816
0.294		0.899781	0.906583	0.92244
0.297		0.920736	0.923264	0.911062
0.3		0.913385	0.926265	0.929208
0.303		0.919375	0.930137	0.920078
0.306		0.929036	0.922396	0.941422
0.309		0.927048	0.925567	0.943328
0.312		0.940017	0.929159	0.949693
0.315		0.949269	0.943134	0.943745
0.318		0.95517	0.942209	0.952437
0.321		0.944999	0.930445	0.945835
0.324		0.94129	0.936508	0.967819
0.327		0.94322	0.939532	0.971475
0.33		0.948972	0.956855	0.944042
0.333		0.949268	0.960454	0.948769
0.336		0.96926	0.949363	0.952498
0.339		0.954509	0.95487	0.975643
0.342		0.975447	0.952445	0.960164
0.345		0.948452	0.9685	0.971711
0.348		0.962505	0.954059	0.961799
0.351		0.967027	0.959814	0.973776
0.354		0.965495	0.963474	0.976292
0.357		0.974222	0.966648	0.977906
0.36		0.968389	0.962718	0.957737
0.363		0.966321	0.975417	0.985655
0.366		0.985358	0.962848	0.975355
0.369		0.966363	0.960846	0.970776
0.372		0.977809	0.979217	0.972618
0.375		0.972624	0.971078	0.980201
0.378		0.970472	0.970912	0.984687
0.381		0.953869	0.968605	0.9785
0.384		0.983234	0.971349	0.97049
0.387		0.980068	0.981197	0.98875
0.39		0.978648	0.973636	0.98287
0.393		0.978721	0.990092	0.976733
0.396		0.980546	0.986395	0.984764
0.399		0.973686	0.974359	0.97737
0.402		0.981611	0.993409	0.981501
0.405		0.974611	0.97488	0.9876
0.408		0.966999	0.976066	0.984777
0.411		0.971549	0.985908	0.989151
0.414		0.985876	0.980738	0.98533
0.417		0.992326	0.970525	0.986376
0.42		0.971474	0.982203	0.990474
0.423		0.988677	0.990713	0.991693
0.426		0.960708	0.970824	0.979803
0.429		0.976932	0.973629	0.981012
0.432		0.971881	0.974005	0.972305
0.435		0.973077	0.963763	0.983288
0.438		0.963704	0.992073	0.980411
0.441		0.971137	0.976918	0.982499
0.444		0.968451	0.972429	0.990868
0.447		0.976093	0.981387	0.98463
0.45		0.970059	0.964503	0.993963
0.453		0.971028	0.975062	0.981972
0.456		0.988387	0.982543	0.966719
0.459		0.977461	0.972652	0.968124
0.462		0.980673	0.98368	0.985297
0.465		0.977061	0.967766	0.977052
0.468		0.963822	0.967073	0.97959
0.471		0.976127	0.958259	0.977825
0.474		0.974434	0.967673	0.978753
0.477		0.979132	0.978769	0.980009
0.48		0.965648	0.971076	0.989629
0.483		0.969181	0.966982	0.973091
0.486		0.97148	0.973313	0.979651
0.489		0.974235	0.961384	0.967947
0.492		0.968685	0.957897	0.969792
0.495		0.981423	0.973584	0.971405
0.498		0.978519	0.970695	0.983576
0.501		0.974048	0.967052	0.971466
0.504		0.965925	0.966326	0.96155
0.507		0.958552	0.962242	0.95812
0.51		0.967197	0.972772	0.967502
0.513		0.967027	0.95892	0.960402
0.516		0.96343	0.947785	0.962784
0.519		0.95905	0.953973	0.952
0.522		0.965605	0.96506	0.968745
0.525		0.970151	0.956789	0.965668
0.528		0.973338	0.95415	0.952668
0.531		0.961288	0.950856	0.970451
0.534		0.974042	0.950724	0.964489
0.537		0.950687	0.958514	0.959614
0.54		0.964173	0.947256	0.958249
0.543		0.957313	0.952994	0.950465
0.546		0.96577	0.94856	0.9563
0.549		0.959987	0.945582	0.964117
0.552		0.975195	0.96047	0.953329
0.555		0.966112	0.933955	0.963358
0.558		0.952575	0.949411	0.961784
0.561		0.957027	0.947451	0.955017
0.564		0.944497	0.936342	0.957422
0.567		0.9544	0.943743	0.949651
0.57		0.957904	0.954144	0.942271
0.573		0.953675	0.949138	0.956338
0.576		0.945674	0.936604	0.956848
0.579		0.932584	0.933631	0.949907
0.582		0.944209	0.935126	0.951713
0.585		0.937927	0.9476	0.938409
0.588		0.939284	0.932513	0.945686
0.591		0.936805	0.923427	0.949499
0.594		0.941182	0.941203	0.944941
0.597		0.94663	0.939262	0.944278
0.6		0.934491	0.946115	0.94593
0.603		0.934489	0.936062	0.950664
0.606		0.935018	0.933919	0.939134
0.609		0.938775	0.934707	0.938512
0.612		0.946602	0.93825	0.949291
0.615		0.935046	0.92858	0.942018
0.618		0.936792	0.926113	0.952176
0.621		0.930592	0.932948	0.935416
0.624		0.939841	0.923559	0.931333
0.627		0.932618	0.93112	0.932006
0.63		0.934755	0.922188	0.929947
0.633		0.92817	0.920686	0.93345
0.636		0.927147	0.921703	0.939999
0.639		0.929291	0.921776	0.935166
0.642		0.925818	0.929892	0.933348
0.645		0.938315	0.911748	0.93328
0.648		0.914609	0.918678	0.929379
0.651		0.929345	0.923348	0.91831
0.654		0.927774	0.919774	0.927082
0.657		0.926985	0.909135	0.909298
0.66		0.929599	0.916606	0.924278
0.663		0.906643	0.91775	0.913235
0.666		0.912978	0.914474	0.934039
0.669		0.918003	0.914001	0.904884
0.672		0.924531	0.917336	0.915404
0.675		0.91591	0.909974	0.907457
0.678		0.914702	0.90746	0.926504
0.681		0.914665	0.897355	0.902702
0.684		0.92273	0.906198	0.918467
0.687		0.908511	0.901383	0.921424
0.69		0.906604	0.907081	0.908551
0.693		0.904209	0.897122	0.908583
0.696		0.910608	0.896232	0.904352
0.699		0.905439	0.901379	0.914459
0.702		0.906863	0.898351	0.902192
0.705		0.914458	0.898705	0.9058
0.708		0.909618	0.895319	0.910663
0.711		0.915077	0.900593	0.896312
0.714		0.914224	0.8919	0.894129
0.717		0.907674	0.887112	0.901233
0.72		0.904368	0.898809	0.894443
0.723		0.91561	0.9058	0.907459
0.726		0.901119	0.88576	0.902995
0.729		0.898893	0.894472	0.900745
0.732		0.894783	0.881027	0.900869
0.735		0.899918	0.880532	0.893348
0.738		0.901662	0.881436	0.889941
0.741		0.893362	0.880533	0.890833
0.744		0.897739	0.901428	0.886141
0.747		0.887386	0.88634	0.89906
0.75		0.893289	0.903305	0.889732
0.753		0.892446	0.885169	0.883064
0.756		0.897587	0.874576	0.880807
0.759		0.893796	0.894089	0.893462
0.762		0.88727	0.877706	0.885933
0.765		0.899452	0.871122	0.875817
0.768		0.887599	0.880226	0.878858
0.771		0.900591	0.874423	0.884912
0.774		0.880776	0.879358	0.885489
0.777		0.889874	0.869416	0.887624
0.78		0.880287	0.877006	0.885084
0.783		0.874113	0.873707	0.887622
0.786		0.901553	0.874115	0.881745
0.789		0.876841	0.858044	0.885187
0.792		0.882668	0.881735	0.881206
0.795		0.883638	0.887736	0.877317
0.798		0.879999	0.857538	0.884605
0.801		0.883255	0.875093	0.884321
0.804		0.867667	0.864655	0.88534
0.807		0.879271	0.871042	0.873849
0.81		0.863733	0.859655	0.870925
0.813		0.87514	0.879194	0.875912
0.816		0.87817	0.8689	0.866262
0.819		0.883557	0.865442	0.875859
0.822		0.877159	0.863256	0.880713
0.825		0.870744	0.866084	0.8669
0.828		0.876181	0.85671	0.866152
0.831		0.865744	0.871629	0.881778
0.834		0.864519	0.851408	0.876468
0.837		0.85822	0.863374	0.874427
0.84		0.875285	0.858374	0.868256
0.843		0.869139	0.875286	0.861688
0.846		0.866585	0.854634	0.866466
0.849		0.874657	0.864943	0.865782
0.852		0.861432	0.857189	0.859134
0.855		0.862115	0.871259	0.854424
0.858		0.860338	0.84634	0.854095
0.861		0.859014	0.860211	0.857639
0.864		0.858924	0.848084	0.86308
0.867		0.863832	0.846002	0.859699
0.87		0.86474	0.860491	0.861293
0.873		0.852379	0.848028	0.855441
0.876		0.868625	0.849852	0.850605
0.879		0.850754	0.844737	0.850916
0.882		0.83759	0.839984	0.865091
0.885		0.849305	0.842355	0.849494
0.888		0.855263	0.842425	0.855989
0.891		0.844596	0.844017	0.848797
0.894		0.850667	0.852195	0.845462
0.897		0.840324	0.840809	0.857795
0.9		0.846859	0.845931	0.852724
0.903		0.845193	0.835307	0.852698
0.906		0.841895	0.845454	0.856055
0.909		0.856556	0.833835	0.841302
0.912		0.850211	0.837227	0.845451
0.915		0.836427	0.847941	0.839938
0.918		0.840324	0.834724	0.856075
0.921		0.851777	0.84171	0.845559
0.924		0.84438	0.848638	0.844943
0.927		0.837239	0.837926	0.843061
0.93		0.844739	0.82914	0.84676
0.933		0.840472	0.841069	0.840886
0.936		0.842314	0.828499	0.83558
0.939		0.849507	0.837715	0.835691
0.942		0.835759	0.841936	0.825101
0.945		0.831162	0.836416	0.839951
0.948		0.842541	0.825201	0.8397
0.951		0.840717	0.824287	0.84191
0.954		0.837822	0.823647	0.83072
0.957		0.843747	0.832157	0.836251
0.96		0.831742	0.816529	0.835787
0.963		0.828646	0.827097	0.835282
0.966		0.840056	0.826216	0.827834
0.969		0.849126	0.823252	0.83706
0.972		0.838949	0.823778	0.80939
0.975		0.830302	0.818332	0.83139
0.978		0.830813	0.819631	0.818736
0.981		0.833452	0.819407	0.834442
0.984		0.819793	0.835609	0.825471
0.987		0.825775	0.825574	0.830241
0.99		0.824944	0.822832	0.808994
0.993		0.827488	0.820888	0.819324
0.996		0.828837	0.817592	0.830369
0.999		0.827812	0.821219	0.812217
1.002		0.822004	0.818204	0.828502
1.005		0.825186	0.807556	0.819103
1.008		0.832991	0.815962	0.809191
1.011		0.82524	0.80589	0.824633
1.014		0.818999	0.816697	0.823567
1.017		0.817033	0.810932	0.808966
1.02		0.831303	0.808895	0.818094
1.023		0.811304	0.818555	0.819359
1.026		0.81755	0.80699	0.806428
1.029		0.823324	0.806817	0.81629
1.032		0.804625	0.810814	0.81394
1.035		0.805579	0.798261	0.818753
1.038		0.823459	0.80875	0.802027
1.041		0.820361	0.808036	0.814231
1.044		0.818904	0.802803	0.812792
1.047		0.821586	0.811295	0.807319
1.05		0.799727	0.797714	0.806592
1.053		0.812377	0.807081	0.806839
1.056		0.81737	0.795441	0.813858
1.059		0.793554	0.808347	0.822638
1.062		0.816692	0.79904	0.805105
1.065		0.803158	0.797834	0.813281
1.068		0.801552	0.794155	0.801113
1.071		0.813409	0.800115	0.806148
1.074		0.815122	0.794734	0.798923
1.077		0.796402	0.783586	0.793429
1.08		0.794428	0.790496	0.804535
1.083		0.801295	0.788915	0.799317
1.086		0.792889	0.790023	0.807697
1.089		0.796545	0.788035	0.800128
1.092		0.807798	0.789643	0.79259
1.095		0.809635	0.801125	0.800458
1.098		0.797262	0.787164	0.786063
1.101		0.796847	0.781193	0.803785
1.104		0.784708	0.786841	0.780515
1.107		0.7853	0.791045	0.790468
1.11		0.795408	0.784269	0.785501
1.113		0.784661	0.786978	0.782946
1.116		0.779173	0.782819	0.777308
1.119		0.78718	0.77952	0.783761
1.122		0.797406	0.78951	0.794948
1.125		0.791116	0.789002	0.784645
1.128		0.792791	0.777253	0.789522
1.131		0.793894	0.761284	0.772658
1.134		0.786287	0.77519	0.781083
1.137		0.789146	0.775035	0.781367
1.14		0.780566	0.778092	0.787654
1.143		0.779949	0.783162	0.773628
1.146		0.786232	0.770028	0.775849
1.149		0.785392	0.778062	0.782806
1.152		0.781421	0.776805	0.775971
1.155		0.781569	0.772244	0.770356
1.158		0.774889	0.770023	0.787314
1.161		0.783116	0.774129	0.78596
1.164		0.779183	0.767534	0.772849
1.167		0.786179	0.775224	0.788067
1.17		0.777685	0.763076	0.775935
1.173		0.778664	0.766413	0.77026
1.176		0.772368	0.767634	0.783878
1.179		0.777089	0.758175	0.765652
1.182		0.783162	0.761394	0.78922
1.185		0.763744	0.761354	0.767756
1.188		0.768915	0.758585	0.789114
1.191		0.774778	0.771187	0.783419
1.194		0.772096	0.764302	0.768677
1.197		0.761286	0.754804	0.768243
1.2		0.764111	0.760345	0.76782
1.203		0.76212	0.759492	0.77062
1.206		0.766462	0.761775	0.768455
1.209		0.76173	0.751003	0.762459
1.212		0.77239	0.763247	0.762933
1.215		0.757391	0.751535	0.750038
1.218		0.765583	0.754878	0.771689
1.221		0.77682	0.758515	0.76967
1.224		0.767078	0.754451	0.75522
1.227		0.748219	0.747278	0.751161
1.23		0.766015	0.759481	0.761477
1.233		0.762654	0.756296	0.752247
1.236		0.761521	0.742004	0.748231
1.239		0.759567	0.74436	0.757978
1.242		0.759637	0.749789	0.75624
1.245		0.747819	0.739989	0.749814
1.248		0.754373	0.755032	0.765536
1.251		0.75734	0.758684	0.757182
1.254		0.766464	0.743096	0.756403
1.257		0.763233	0.745362	0.747682
1.26		0.756796	0.743172	0.759247
1.263		0.756212	0.744162	0.748699
1.266		0.751672	0.740047	0.745442
1.269		0.761977	0.737632	0.738667
1.272		0.738624	0.74163	0.751928
1.275		0.750181	0.739304	0.757126
1.278		0.742115	0.738221	0.743887
1.281		0.74695	0.741534	0.754247
1.284		0.747435	0.753608	0.739354
1.287		0.754676	0.746085	0.76003
1.29		0.750311	0.748449	0.744871
1.293		0.75045	0.742932	0.751295
1.296		0.752277	0.733446	0.746346
1.299		0.749563	0.743406	0.750965
1.302		0.739252	0.74914	0.736783
1.305		0.754209	0.734512	0.74957
1.308		0.743889	0.72841	0.745568
1.311		0.7479	0.735965	0.744323
1.314		0.745417	0.725771	0.737931
1.317		0.737504	0.727785	0.739957
1.32		0.751293	0.735418	0.747412
1.323		0.743336	0.720966	0.72663
1.326		0.739879	0.739787	0.751131
1.329		0.744293	0.730546	0.729924
1.332		0.742101	0.734397	0.738322
1.335		0.739843	0.721929	0.734399
1.338		0.74612	0.727571	0.734637
1.341		0.725692	0.7234	0.730598
1.344		0.73174	0.731497	0.740545
1.347		0.740669	0.73959	0.742827
1.35		0.736421	0.722096	0.743198
1.353		0.734824	0.728817	0.735113
1.356		0.744199	0.725244	0.745592
1.359		0.734104	0.72921	0.734788
1.362		0.737838	0.728454	0.734492
1.365		0.73631	0.724415	0.722542
1.368		0.738625	0.730965	0.723801
1.371		0.733084	0.721268	0.731329
1.374		0.730768	0.726431	0.72444
1.377		0.739264	0.711478	0.725721
1.38		0.733054	0.71945	0.727054
1.383		0.725327	0.717667	0.737991
1.386		0.733866	0.724535	0.724281
1.389		0.728836	0.720396	0.718115
1.392		0.725674	0.71774	0.719878
1.395		0.722203	0.724051	0.722846
1.398		0.726821	0.718846	0.721319
1.401		0.729614	0.717434	0.722118
1.404		0.741698	0.718149	0.725723
1.407		0.726339	0.734548	0.722192
1.41		0.729296	0.70459	0.723056
1.413		0.727634	0.715696	0.725904
1.416		0.730146	0.718258	0.718727
1.419		0.729056	0.715839	0.718303
1.422		0.724214	0.704597	0.714417
1.425		0.725445	0.705787	0.711255
1.428		0.728358	0.712873	0.721323
1.431		0.725916	0.707434	0.718457
1.434		0.720368	0.707059	0.716198
1.437		0.714471	0.709445	0.724044
1.44		0.730865	0.704544	0.707014
1.443		0.70845	0.707843	0.719193
1.446		0.728142	0.710422	0.724317
1.449		0.718946	0.711877	0.715126
1.452		0.721957	0.690834	0.717735
1.455		0.719756	0.704658	0.721736
1.458		0.720706	0.707955	0.710323
1.461		0.716668	0.715722	0.721866
1.464		0.72606	0.703768	0.712153
1.467		0.722132	0.707248	0.720744
1.47		0.718984	0.699274	0.709855
1.473		0.716885	0.702671	0.70522
1.476		0.712853	0.697424	0.717639
1.479		0.697771	0.703362	0.693189
1.482		0.719787	0.694564	0.709447
1.485		0.711491	0.700577	0.705164
1.488		0.716233	0.704015	0.703603
1.491		0.721905	0.690044	0.703921
1.494		0.700449	0.705936	0.704848
1.497		0.696378	0.706274	0.709701
1.5		0.709132	0.700842	0.706103
1.503		0.697375	0.701608	0.712204
1.506		0.706414	0.695808	0.686298
1.509		0.701711	0.699601	0.704072
1.512		0.701411	0.68861	0.706662
1.515		0.7075	0.687822	0.706158
1.518		0.711295	0.69147	0.691716
1.521		0.698764	0.694361	0.696226
1.524		0.693516	0.700493	0.695736
1.527		0.68822	0.691656	0.689363
1.53		0.696526	0.684988	0.68874
1.533		0.691104	0.681822	0.683005
1.536		0.703185	0.69348	0.700876
1.539		0.699669	0.688958	0.683199
1.542		0.68784	0.684767	0.695415
1.545		0.699446	0.691751	0.683623
1.548		0.699051	0.689121	0.699942
1.551		0.696171	0.678396	0.693681
1.554		0.690323	0.685916	0.694595
1.557		0.696242	0.676273	0.691107
1.56		0.688361	0.679944	0.68531
1.563		0.682901	0.679779	0.690807
1.566		0.700405	0.686854	0.681097
1.569		0.69101	0.670801	0.688688
1.572		0.695685	0.682619	0.689102
1.575		0.683025	0.685696	0.685571
1.578		0.694165	0.672211	0.686788
1.581		0.690159	0.676141	0.683757
1.584		0.679682	0.680918	0.682541
1.587		0.696264	0.67106	0.677527
1.59		0.678957	0.689753	0.672235
1.593		0.680666	0.671486	0.673608
1.596		0.683172	0.682156	0.676251
1.599		0.67596	0.671392	0.684967
1.602		0.678054	0.67393	0.674502
1.605		0.685423	0.657939	0.680712
1.608		0.683081	0.662637	0.675808
1.611		0.676438	0.665595	0.688537
1.614		0.683615	0.678968	0.678216
1.617		0.686979	0.681404	0.673535
1.62		0.68514	0.662626	0.668607
1.623		0.672709	0.671384	0.670066
1.626		0.664447	0.663787	0.66453
1.629		0.685283	0.669171	0.671232
1.632		0.677192	0.657574	0.683983
1.635		0.669964	0.654481	0.67793
1.638		0.667458	0.662995	0.668913
1.641		0.664601	0.672181	0.663846
1.644		0.68184	0.660946	0.665796
1.647		0.673987	0.663362	0.664587
1.65		0.668721	0.661462	0.669603
1.653		0.655696	0.655243	0.669172
1.656		0.679896	0.668891	0.664729
1.659		0.657145	0.655685	0.660193
1.662		0.670962	0.650643	0.658417
1.665		0.665308	0.655978	0.671791
1.668		0.676994	0.655178	0.655126
1.671		0.663487	0.642403	0.662211
1.674		0.679685	0.662974	0.658486
1.677		0.675247	0.654176	0.65531
1.68		0.669528	0.652597	0.659099
1.683		0.658993	0.641276	0.652397
1.686		0.659642	0.643584	0.65406
1.689		0.661338	0.649696	0.65598
1.692		0.662528	0.639341	0.650252
1.695		0.661037	0.647322	0.66113
1.698		0.650822	0.652402	0.658081
1.701		0.655691	0.640304	0.660432
1.704		0.661466	0.646274	0.658164
1.707		0.644285	0.641488	0.641439
1.71		0.650264	0.648874	0.648415
1.713		0.654927	0.636663	0.649658
1.716		0.651803	0.638108	0.632913
1.719		0.642161	0.643333	0.642501
1.722		0.653997	0.636577	0.653257
1.725		0.650543	0.649711	0.646162
1.728		0.647548	0.645753	0.647352
1.731		0.653594	0.644349	0.655861
1.734		0.646555	0.646533	0.64745
1.737		0.644786	0.633825	0.640731
1.74		0.650759	0.636493	0.643672
1.743		0.647558	0.632642	0.640583
1.746		0.642395	0.638111	0.644833
1.749		0.646504	0.633093	0.649703
1.752		0.64812	0.630946	0.639892
1.755		0.642975	0.638173	0.632523
1.758		0.652226	0.634521	0.632127
1.761		0.64496	0.617514	0.649293
1.764		0.641884	0.625066	0.633876
1.767		0.646996	0.629689	0.637526
1.77		0.646825	0.635471	0.640303
1.773		0.639482	0.625742	0.635415
1.776		0.637404	0.635098	0.632926
1.779		0.636043	0.626395	0.642045
1.782		0.652102	0.623515	0.63474
1.785		0.644148	0.622154	0.629818
1.788		0.642134	0.625031	0.643033
1.791		0.628524	0.627012	0.630894
1.794		0.634354	0.625256	0.62751
1.797		0.62944	0.627228	0.627673
1.8		0.636347	0.62247	0.632682
1.803		0.627507	0.624337	0.626959
1.806		0.625291	0.622726	0.636727
1.809		0.630046	0.6183	0.625978
1.812		0.625247	0.620659	0.620758
1.815		0.63463	0.621072	0.623465
1.818		0.634109	0.627541	0.627513
1.821		0.631106	0.626431	0.61962
1.824		0.625511	0.617346	0.625134
1.827		0.634023	0.613296	0.625107
1.83		0.627528	0.623074	0.620106
1.833		0.631683	0.623563	0.623932
1.836		0.634312	0.623584	0.621332
1.839		0.635362	0.626379	0.62579
1.842		0.626033	0.612484	0.626004
1.845		0.626105	0.605869	0.620845
1.848		0.636668	0.62094	0.620892
1.851		0.638853	0.607495	0.62562
1.854		0.62329	0.621112	0.616124
1.857		0.627632	0.620944	0.621472
1.86		0.623502	0.609746	0.621969
1.863		0.624869	0.617189	0.625612
1.866		0.625164	0.614342	0.617221
1.869		0.61744	0.613635	0.619506
1.872		0.617565	0.612229	0.621991
1.875		0.626391	0.611713	0.611211
1.878		0.625158	0.613793	0.599348
1.881		0.619085	0.614446	0.620544
1.884		0.616683	0.606058	0.612041
1.887		0.62624	0.610073	0.613684
1.89		0.614069	0.603375	0.614762
1.893		0.626163	0.61181	0.621788
1.896		0.621921	0.601586	0.611424
1.899		0.611818	0.619031	0.612499
1.902		0.616557	0.604001	0.607686
1.905		0.612617	0.606056	0.606415
1.908		0.595725	0.599261	0.620254
1.911		0.619822	0.610096	0.605419
1.914		0.613477	0.606836	0.611197
1.917		0.61534	0.608873	0.619113
1.92		0.611824	0.608361	0.608989
1.923		0.609895	0.599781	0.606475
1.926		0.60988	0.600416	0.614423
1.929		0.595085	0.598501	0.601397
1.932		0.607809	0.604922	0.612686
1.935		0.613552	0.597602	0.607312
1.938		0.607012	0.597463	0.603825
1.941		0.614127	0.599346	0.601727
1.944		0.610825	0.606054	0.611545
1.947		0.606586	0.598577	0.604814
1.95		0.604713	0.606508	0.606021
1.953		0.598643	0.586083	0.599553
1.956		0.608578	0.593544	0.596429
1.959		0.605734	0.579353	0.602346
1.962		0.607854	0.59332	0.599407
1.965		0.601012	0.589692	0.60244
1.968		0.609889	0.598212	0.59604
1.971		0.608372	0.589406	0.605314
1.974		0.615956	0.598181	0.599712
1.977		0.607239	0.58921	0.600808
1.98		0.60541	0.603604	0.596184
1.983		0.601762	0.594391	0.598731
1.986		0.60828	0.589514	0.601511
1.989		0.615286	0.601941	0.586612
1.992		0.599673	0.582993	0.594149
1.995		0.588459	0.591103	0.59806
1.998		0.603371	0.593417	0.596102
2.001		0.59785	0.597345	0.599847
2.004		0.593667	0.592987	0.598586
2.007		0.60607	0.58634	0.592548
2.01		0.598932	0.58642	0.593123
2.013		0.59519	0.581944	0.593229
2.016		0.590725	0.586524	0.595367
2.019		0.599252	0.590835	0.59536
2.022		0.597935	0.589424	0.586767
2.025		0.595132	0.580347	0.599047
2.028		0.588685	0.575374	0.592742
2.031		0.590632	0.587215	0.599949
2.034		0.598212	0.571993	0.597123
2.037		0.581386	0.588807	0.591846
2.04		0.586029	0.585503	0.596208
2.043		0.594376	0.586701	0.590305
2.046		0.588363	0.574834	0.586262
2.049		0.590814	0.586608	0.596022
2.052		0.587527	0.576733	0.586012
2.055		0.579108	0.580983	0.581371
2.058		0.585965	0.583367	0.581566
2.061		0.585541	0.580643	0.589369
2.064		0.581877	0.580035	0.598104
2.067		0.572375	0.580852	0.580137
2.07		0.594966	0.578882	0.590497
2.073		0.585909	0.576595	0.587342
2.076		0.578895	0.572133	0.571602
2.079		0.573676	0.578615	0.593062
2.082		0.582576	0.573622	0.587132
2.085		0.585895	0.573438	0.580145
2.088		0.573512	0.569641	0.585735
2.091		0.581869	0.574017	0.583497
2.094		0.583513	0.57392	0.576757
2.097		0.589842	0.573297	0.578803
2.1		0.580081	0.577932	0.581612
2.103		0.583351	0.566859	0.57478
2.106		0.593612	0.567425	0.57194
2.109		0.571931	0.573247	0.580056
2.112		0.581756	0.566701	0.570269
2.115		0.575824	0.573041	0.568683
2.118		0.569953	0.573889	0.576702
2.121		0.575049	0.565642	0.573442
2.124		0.575772	0.561858	0.573883
2.127		0.575324	0.55633	0.576394
2.13		0.572656	0.571254	0.577041
2.133		0.568124	0.566467	0.563639
2.136		0.563421	0.56629	0.569096
2.139		0.577684	0.573878	0.56844
2.142		0.569457	0.565283	0.567469
2.145		0.573589	0.564458	0.561531
2.148		0.582461	0.57252	0.562626
2.151		0.578456	0.55923	0.575352
2.154		0.576193	0.569518	0.572613
2.157		0.560503	0.563287	0.56265
2.16		0.574347	0.561187	0.566168
2.163		0.57411	0.554184	0.574566
2.166		0.567752	0.557587	0.5724
2.169		0.572115	0.547809	0.557497
2.172		0.569838	0.556811	0.568264
2.175		0.564642	0.557209	0.553421
2.178		0.567264	0.559136	0.567083
2.181		0.556804	0.550248	0.556767
2.184		0.562063	0.564103	0.564928
2.187		0.555523	0.550083	0.558719
2.19		0.566213	0.562937	0.557919
2.193		0.554272	0.549896	0.566475
2.196		0.553019	0.559636	0.562677
2.199		0.561779	0.548957	0.557163
2.202		0.564872	0.547938	0.55285
2.205		0.564454	0.551085	0.562586
2.208		0.570693	0.549726	0.548525
2.211		0.559706	0.554133	0.556319
2.214		0.559365	0.544157	0.564752
2.217		0.557405	0.551173	0.562248
2.22		0.565802	0.555202	0.548047
2.223		0.563449	0.550148	0.559886
2.226		0.574526	0.557352	0.555064
2.229		0.567655	0.548609	0.552644
2.232		0.561852	0.55414	0.55961
2.235		0.559618	0.54741	0.559855
2.238		0.552108	0.554436	0.552753
2.241		0.552964	0.550174	0.556617
2.244		0.554856	0.539385	0.555346
2.247		0.552132	0.54539	0.542065
2.25		0.564643	0.543167	0.549816
2.253		0.554104	0.537405	0.549513
2.256		0.552106	0.543728	0.547645
2.259		0.551185	0.542525	0.553961
2.262		0.560554	0.548982	0.54338
2.265		0.547262	0.5317	0.547158
2.268		0.548335	0.53942	0.537448
2.271		0.555354	0.54592	0.541548
2.274		0.545923	0.543829	0.55277
2.277		0.546431	0.549274	0.546309
2.28		0.540765	0.53852	0.562058
2.283		0.544193	0.548798	0.541466
2.286		0.548983	0.542298	0.543688
2.289		0.544761	0.538683	0.54097
2.292		0.542659	0.528509	0.541693
2.295		0.547168	0.535609	0.541425
2.298		0.546909	0.534215	0.545661
2.301		0.545669	0.52373	0.544705
2.304		0.537588	0.537884	0.54443
2.307		0.547588	0.536662	0.540401
2.31		0.540587	0.535164	0.541305
2.313		0.55042	0.527815	0.541733
2.316		0.548129	0.535679	0.554602
2.319		0.541601	0.533513	0.533987
2.322		0.542337	0.536682	0.541257
2.325		0.544448	0.540195	0.545385
2.328		0.546618	0.534286	0.538002
2.331		0.546162	0.53634	0.537196
2.334		0.53105	0.530932	0.5396
2.337		0.547683	0.532203	0.533514
2.34		0.530571	0.532751	0.540684
2.343		0.545005	0.530625	0.536825
2.346		0.533283	0.527365	0.539753
2.349		0.543231	0.515777	0.537481
2.352		0.545417	0.52742	0.527131
2.355		0.527817	0.533086	0.532265
2.358		0.546683	0.530836	0.529301
2.361		0.541946	0.529973	0.525131
2.364		0.532533	0.529814	0.534824
2.367		0.537427	0.527714	0.531556
2.37		0.54014	0.52767	0.524589
2.373		0.540027	0.524156	0.535221
2.376		0.528059	0.521327	0.517
2.379		0.534011	0.526102	0.528163
2.382		0.534648	0.530485	0.526724
2.385		0.532946	0.523361	0.518561
2.388		0.528679	0.518978	0.526906
2.391		0.531194	0.528744	0.521098
2.394		0.545148	0.508809	0.524548
2.397		0.519663	0.515508	0.52264
2.4		0.523855	0.522452	0.522984
2.403		0.527716	0.518328	0.51562
2.406		0.526047	0.527698	0.524121
2.409		0.525474	0.513967	0.520938
2.412		0.520003	0.517796	0.520399
2.415		0.522594	0.514656	0.516438
2.418		0.526173	0.507481	0.521569
2.421		0.52144	0.517567	0.513651
2.424		0.520142	0.514007	0.525013
2.427		0.52832	0.520589	0.530189
2.43		0.514256	0.515899	0.520493
2.433		0.521507	0.517629	0.520643
2.436		0.516696	0.516415	0.525184
2.439		0.511401	0.518059	0.515689
2.442		0.522456	0.511	0.517173
2.445		0.523851	0.521752	0.518937
2.448		0.521313	0.50237	0.514593
2.451		0.521824	0.509415	0.521882
2.454		0.5195	0.512776	0.508258
2.457		0.512742	0.519034	0.516233
2.46		0.510486	0.51936	0.501325
2.463		0.510631	0.505261	0.521076
2.466		0.510016	0.51449	0.51035
2.469		0.514474	0.5089	0.503348
2.472		0.51479	0.519861	0.507951
2.475		0.518981	0.496398	0.513286
2.478		0.520393	0.498717	0.50249
2.481		0.507525	0.506562	0.504741
2.484		0.512776	0.498137	0.504398
2.487		0.505054	0.506187	0.516127
2.49		0.516005	0.496584	0.514325
2.493		0.517498	0.503089	0.504801
2.496		0.500763	0.506886	0.509608
2.499		0.50936	0.503713	0.502967
2.502		0.504145	0.500277	0.505206
2.505		0.505225	0.500951	0.506459
2.508		0.514187	0.502697	0.501823
2.511		0.513446	0.50144	0.503092
2.514		0.503366	0.503053	0.498775
2.517		0.509536	0.489899	0.497453
2.52		0.501189	0.498816	0.507228
2.523		0.493954	0.488784	0.505724
2.526		0.497031	0.500024	0.50424
2.529		0.501768	0.499219	0.498704
2.532		0.503152	0.497959	0.509273
2.535		0.511858	0.495489	0.501574
2.538		0.512609	0.494341	0.508863
2.541		0.498238	0.491441	0.5047
2.544		0.484188	0.502144	0.503806
2.547		0.502977	0.48998	0.498498
2.55		0.497818	0.488303	0.485411
2.553		0.502012	0.493692	0.491687
2.556		0.498114	0.492775	0.496387
2.559		0.501966	0.490787	0.50059
2.562		0.499928	0.48198	0.498222
2.565		0.495477	0.492257	0.507384
2.568		0.490074	0.490516	0.495483
2.571		0.499802	0.48994	0.488305
2.574		0.500056	0.498615	0.503145
2.577		0.503533	0.484809	0.490887
2.58		0.496392	0.484874	0.494555
2.583		0.496932	0.490193	0.489835
2.586		0.48241	0.47935	0.492683
2.589		0.490466	0.492343	0.498617
2.592		0.479964	0.476732	0.492264
2.595		0.489468	0.483028	0.487106
2.598		0.492098	0.485737	0.490822
2.601		0.486057	0.486846	0.484879
2.604		0.486482	0.485443	0.492811
2.607		0.490017	0.469332	0.482747
2.61		0.486148	0.485234	0.476924
2.613		0.482905	0.474101	0.486785
2.616		0.493434	0.474687	0.489455
2.619		0.476231	0.481239	0.477944
2.622		0.486917	0.47195	0.488289
2.625		0.481855	0.485268	0.485812
2.628		0.482662	0.472861	0.483473
2.631		0.489367	0.479785	0.478399
2.634		0.482273	0.473127	0.479508
2.637		0.484574	0.476617	0.48127
2.64		0.484658	0.469823	0.471289
2.643		0.484316	0.472619	0.481866
2.646		0.472927	0.465608	0.472134
2.649		0.482938	0.463881	0.482973
2.652		0.475257	0.47152	0.477943
2.655		0.485774	0.464448	0.484077
2.658		0.48163	0.470494	0.484442
2.661		0.479403	0.470158	0.470721
2.664		0.463952	0.477359	0.476121
2.667		0.475555	0.465	0.463156
2.67		0.481458	0.467855	0.473137
2.673		0.467982	0.466347	0.468986
2.676		0.475996	0.458068	0.475454
2.679		0.476232	0.470896	0.474395
2.682		0.4801	0.469307	0.47554
2.685		0.472512	0.466336	0.465141
2.688		0.47167	0.458601	0.468851
2.691		0.476171	0.468759	0.463556
2.694		0.474819	0.461931	0.474494
2.697		0.467193	0.465169	0.470909
2.7		0.467941	0.463147	0.46693
2.703		0.465071	0.463999	0.462534
2.706		0.467243	0.460466	0.459723
2.709		0.466954	0.469701	0.452106
2.712		0.466862	0.463805	0.470669
2.715		0.471034	0.465632	0.468625
2.718		0.464746	0.457057	0.463793
2.721		0.459831	0.460893	0.463075
2.724		0.458845	0.457787	0.468082
2.727		0.457233	0.466298	0.464392
2.73		0.464702	0.454477	0.452679
2.733		0.457177	0.451972	0.46567
2.736		0.465526	0.462445	0.462121
2.739		0.456675	0.450219	0.451781
2.742		0.471091	0.446397	0.462431
2.745		0.470146	0.450934	0.466382
2.748		0.455891	0.451451	0.452189
2.751		0.457884	0.448876	0.467731
2.754		0.451528	0.462241	0.455008
2.757		0.45706	0.448104	0.453281
2.76		0.460442	0.450915	0.45544
2.763		0.460662	0.456157	0.461986
2.766		0.456023	0.450266	0.455325
2.769		0.455912	0.459934	0.455339
2.772		0.456712	0.440669	0.456782
2.775		0.448486	0.441536	0.453145
2.778		0.454469	0.44019	0.453506
2.781		0.459036	0.453352	0.450133
2.784		0.453905	0.447266	0.45578
2.787		0.448829	0.453353	0.451967
2.79		0.457601	0.450949	0.449314
2.793		0.44883	0.446761	0.447965
2.796		0.453253	0.438844	0.448954
2.799		0.443399	0.442494	0.446659
2.802		0.447124	0.444615	0.445098
2.805		0.451222	0.448799	0.444778
2.808		0.462166	0.446439	0.448172
2.811		0.44558	0.442982	0.44674
2.814		0.454062	0.444389	0.446941
2.817		0.451974	0.439355	0.446143
2.82		0.459747	0.440203	0.436467
2.823		0.447382	0.43597	0.441511
2.826		0.44433	0.435758	0.44782
2.829		0.448769	0.447356	0.430549
2.832		0.447965	0.434897	0.440036
2.835		0.437166	0.438521	0.446584
2.838		0.445777	0.440536	0.445625
2.841		0.444791	0.437569	0.442276
2.844		0.442614	0.432625	0.446198
2.847		0.44121	0.440394	0.443671
2.85		0.446912	0.439302	0.44105
2.853		0.446608	0.432978	0.437856
2.856		0.445135	0.431382	0.447554
2.859		0.436487	0.441586	0.438155
2.862		0.435933	0.434652	0.441297
2.865		0.446947	0.435919	0.441312
2.868		0.437124	0.435748	0.442908
2.871		0.44376	0.430696	0.431606
2.874		0.440325	0.430337	0.435521
2.877		0.429961	0.43051	0.438889
2.88		0.443391	0.431497	0.435152
2.883		0.456602	0.438663	0.435062
2.886		0.443941	0.424421	0.447732
2.889		0.437505	0.430262	0.44078
2.892		0.442899	0.426032	0.432191
2.895		0.438023	0.429513	0.435395
2.898		0.441317	0.432505	0.430839
2.901		0.437367	0.424081	0.436225
2.904		0.436135	0.431671	0.430619
2.907		0.442892	0.421793	0.43541
2.91		0.444343	0.434515	0.438979
2.913		0.44066	0.424731	0.43093
2.916		0.430263	0.426361	0.435636
2.919		0.432499	0.434659	0.434094
2.922		0.43624	0.426699	0.421971
2.925		0.435867	0.426192	0.435553
2.928		0.433295	0.427729	0.431689
2.931		0.436175	0.424631	0.433002
2.934		0.43623	0.428665	0.429895
2.937		0.434963	0.421442	0.433972
2.94		0.437373	0.434819	0.433032
2.943		0.430658	0.42213	0.424045
2.946		0.434508	0.42853	0.438601
2.949		0.431642	0.426104	0.426549
2.952		0.427334	0.423636	0.429834
2.955		0.428735	0.421398	0.422207
2.958		0.43899	0.420864	0.432814
2.961		0.427033	0.419931	0.431458
2.964		0.428216	0.419208	0.428395
2.967		0.427366	0.420455	0.422075
2.97		0.420364	0.424641	0.426597
2.973		0.430384	0.425335	0.422201
2.976		0.427238	0.429439	0.423806
2.979		0.427849	0.422941	0.432987
2.982		0.433845	0.414339	0.423099
2.985		0.424401	0.418734	0.420938
2.988		0.430747	0.416252	0.422823
2.991		0.427553	0.422098	0.431084
2.994		0.426944	0.415388	0.431121
2.997		0.423475	0.418255	0.424276
3		0.424479	0.417621	0.429366
3.003		0.419781	0.412012	0.410786
3.006		0.425918	0.416181	0.423779
3.009		0.421424	0.414135	0.421073
3.012		0.418364	0.414746	0.425541
3.015		0.423396	0.412703	0.424523
3.018		0.420037	0.412432	0.423525
3.021		0.415986	0.423825	0.412813
3.024		0.427021	0.407903	0.420145
3.027		0.424443	0.416829	0.414763
3.03		0.424806	0.410463	0.419737
3.033		0.415321	0.414562	0.411063
3.036		0.425247	0.414853	0.420499
3.039		0.424039	0.400973	0.415604
3.042		0.42613	0.412823	0.420107
3.045		0.410061	0.406546	0.422398
3.048		0.413629	0.406016	0.425593
3.051		0.426024	0.412507	0.416686
3.054		0.41827	0.412759	0.406525
3.057		0.416905	0.410454	0.408768
3.06		0.420923	0.409428	0.411107
3.063		0.41938	0.41101	0.413315
3.066		0.425054	0.408985	0.413773
3.069		0.411287	0.403827	0.408935
3.072		0.412495	0.407082	0.409304
3.075		0.421	0.404633	0.417155
3.078		0.408911	0.404918	0.413149
3.081		0.413844	0.404847	0.413435
3.084		0.411285	0.4073	0.413011
3.087		0.414448	0.415085	0.407978
3.09		0.412587	0.405849	0.420258
3.093		0.412775	0.402304	0.413609
3.096		0.401549	0.408505	0.405824
3.099		0.414234	0.402389	0.415924
3.102		0.408892	0.412979	0.401749
3.105		0.417138	0.403979	0.409063
3.108		0.412929	0.402664	0.411361
3.111		0.415932	0.404829	0.413294
3.114		0.40531	0.406676	0.407919
3.117		0.410922	0.39543	0.403262
3.12		0.414748	0.405092	0.410997
3.123		0.411981	0.410913	0.403099
3.126		0.414838	0.398028	0.406421
3.129		0.40815	0.401722	0.400314
3.132		0.411447	0.403282	0.408431
3.135		0.404477	0.395577	0.409134
3.138		0.402734	0.396285	0.413451
3.141		0.403193	0.398121	0.406743
3.144		0.409511	0.40345	0.400475
3.147		0.410508	0.392745	0.404003
3.15		0.407055	0.390968	0.400253
3.153		0.402428	0.401878	0.395188
3.156		0.4038	0.398937	0.405606
3.159		0.406403	0.398217	0.394827
3.162		0.403023	0.395122	0.399783
3.165		0.405351	0.396289	0.403525
3.168		0.399757	0.39396	0.395871
3.171		0.401199	0.39805	0.403991
3.174		0.40393	0.394722	0.400699
3.177		0.396186	0.394191	0.401647
3.18		0.393479	0.389999	0.391682
3.183		0.397532	0.394906	0.397582
3.186		0.400676	0.401802	0.396404
3.189		0.401736	0.404677	0.403292
3.192		0.395453	0.390638	0.401694
3.195		0.401843	0.39992	0.402832
3.198		0.394529	0.390792	0.403479
3.201		0.40308	0.394021	0.388732
3.204		0.398639	0.39203	0.391996
3.207		0.400561	0.389357	0.398789
3.21		0.396748	0.389607	0.398375
3.213		0.389886	0.397744	0.384615
3.216		0.394576	0.391709	0.398077
3.219		0.395599	0.392329	0.395976
3.222		0.400611	0.382308	0.396497
3.225		0.398884	0.381277	0.39617
3.228		0.39288	0.38678	0.39114
3.231		0.388699	0.381131	0.390887
3.234		0.397886	0.388404	0.388738
3.237		0.397681	0.389038	0.398627
3.24		0.393533	0.388754	0.40502
3.243		0.397078	0.391042	0.394291
3.246		0.392595	0.390744	0.389905
3.249		0.396103	0.387958	0.391777
3.252		0.398763	0.388887	0.383441
3.255		0.398245	0.390251	0.397956
3.258		0.39346	0.38183	0.391664
3.261		0.396172	0.384306	0.392264
3.264		0.391244	0.383373	0.395161
3.267		0.398374	0.384204	0.400969
3.27		0.391093	0.387204	0.385424
3.273		0.393474	0.38581	0.388332
3.276		0.38424	0.38177	0.388473
3.279		0.389522	0.38222	0.387675
3.282		0.382931	0.389264	0.392143
3.285		0.384318	0.385461	0.386621
3.288		0.397668	0.381482	0.389705
3.291		0.392084	0.385549	0.389464
3.294		0.387607	0.380508	0.384375
3.297		0.387889	0.377728	0.379226
3.3		0.38121	0.38769	0.393164
3.303		0.38657	0.378342	0.379165
3.306		0.384985	0.376233	0.393184
3.309		0.385326	0.386409	0.386112
3.312		0.390138	0.377634	0.386707
3.315		0.385771	0.384744	0.386322
3.318		0.379447	0.384607	0.394346
3.321		0.381273	0.374673	0.392093
3.324		0.387591	0.381022	0.381221
3.327		0.391052	0.375053	0.377505
3.33		0.388879	0.374583	0.386903
3.333		0.383924	0.375013	0.383764
3.336		0.387663	0.376012	0.395073
3.339		0.38787	0.372542	0.385541
3.342		0.384679	0.383284	0.390718
3.345		0.381713	0.378399	0.372239
3.348		0.37157	0.37292	0.385263
3.351		0.386019	0.387199	0.377946
3.354		0.38046	0.38474	0.383368
3.357		0.381031	0.369807	0.374679
3.36		0.377278	0.372744	0.373905
3.363		0.381288	0.380128	0.383858
3.366		0.382348	0.374718	0.375597
3.369		0.383334	0.382661	0.378321
3.372		0.391139	0.373764	0.385093
3.375		0.381812	0.381661	0.384402
3.378		0.377403	0.377958	0.377512
3.381		0.380897	0.37674	0.383434
3.384		0.379684	0.376533	0.382523
3.387		0.381156	0.373692	0.379792
3.39		0.370745	0.370957	0.381504
3.393		0.378171	0.375383	0.370269
3.396		0.376554	0.366528	0.375764
3.399		0.374648	0.377183	0.389784
3.402		0.37865	0.381008	0.380588
3.405		0.369335	0.368554	0.376401
3.408		0.382376	0.372213	0.370901
3.411		0.380553	0.369824	0.371143
3.414		0.372856	0.364456	0.370881
3.417		0.379964	0.371263	0.376548
3.42		0.37698	0.365708	0.373905
3.423		0.380039	0.37415	0.377105
3.426		0.372003	0.375703	0.374292
3.429		0.373194	0.367248	0.369736
3.432		0.367928	0.364504	0.378905
3.435		0.373106	0.366413	0.363822
3.438		0.37515	0.363908	0.374766
3.441		0.373779	0.361177	0.372383
3.444		0.369802	0.369285	0.369609
3.447		0.377035	0.358146	0.376276
3.45		0.382804	0.36595	0.369875
3.453		0.371068	0.364721	0.368012
3.456		0.371483	0.368158	0.36606
3.459		0.373014	0.365348	0.367547
3.462		0.377599	0.372389	0.368475
3.465		0.370121	0.358971	0.366794
3.468		0.364718	0.372978	0.374044
3.471		0.365284	0.359422	0.366207
3.474		0.364591	0.360414	0.37183
3.477		0.369151	0.366658	0.373069
3.48		0.370777	0.35656	0.368239
3.483		0.372826	0.36262	0.359114
3.486		0.378329	0.357245	0.35848
3.489		0.371366	0.366041	0.365463
3.492		0.371844	0.358819	0.377882
3.495		0.366605	0.358217	0.366599
3.498		0.363963	0.367407	0.363373
3.501		0.364754	0.356638	0.368786
3.504		0.367451	0.355264	0.364312
3.507		0.36257	0.362906	0.357158
3.51		0.365241	0.367576	0.364695
3.513		0.360897	0.363127	0.365568
3.516		0.355008	0.363434	0.368246
3.519		0.358969	0.365106	0.364367
3.522		0.366567	0.354952	0.361571
3.525		0.358171	0.352398	0.354597
3.528		0.357015	0.360812	0.361086
3.531		0.360735	0.360542	0.363396
3.534		0.367234	0.354468	0.356814
3.537		0.353166	0.358256	0.355473
3.54		0.360502	0.35963	0.357011
3.543		0.363145	0.358509	0.352584
3.546		0.357046	0.35733	0.364321
3.549		0.364777	0.353029	0.354021
3.552		0.352006	0.353121	0.363685
3.555		0.354524	0.350668	0.357367
3.558		0.354858	0.355074	0.362894
3.561		0.366201	0.354903	0.35943
3.564		0.356242	0.354357	0.359746
3.567		0.360714	0.345581	0.351741
3.57		0.357841	0.356031	0.361642
3.573		0.357521	0.354364	0.355937
3.576		0.355955	0.357823	0.348812
3.579		0.362644	0.352375	0.353753
3.582		0.351442	0.348176	0.349199
3.585		0.353615	0.348176	0.354519
3.588		0.35591	0.349303	0.359524
3.591		0.348582	0.34402	0.346044
3.594		0.35472	0.341356	0.352138
3.597		0.351277	0.346167	0.348013
3.6		0.35669	0.352478	0.346338
3.603		0.34634	0.348351	0.354312
3.606		0.361011	0.34298	0.351253
3.609		0.341159	0.341497	0.350926
3.612		0.346971	0.34789	0.348861
3.615		0.344668	0.343977	0.354315
3.618		0.342465	0.34305	0.347538
3.621		0.350798	0.343697	0.350974
3.624		0.356298	0.346118	0.349784
3.627		0.354362	0.341996	0.351149
3.63		0.348799	0.344266	0.347276
3.633		0.343386	0.340859	0.350111
3.636		0.345464	0.34573	0.346923
3.639		0.34372	0.343588	0.34973
3.642		0.340534	0.338998	0.343223
3.645		0.339666	0.33866	0.348831
3.648		0.349873	0.335886	0.346317
3.651		0.347164	0.347066	0.348331
3.654		0.352213	0.33136	0.346404
3.657		0.346109	0.338465	0.339172
3.66		0.343963	0.334067	0.337902
3.663		0.342972	0.335899	0.354287
3.666		0.350434	0.336644	0.346616
3.669		0.343638	0.335874	0.340722
3.672		0.339135	0.342582	0.340843
3.675		0.345298	0.34198	0.345974
3.678		0.336011	0.331741	0.337302
3.681		0.343351	0.331986	0.348695
3.684		0.341177	0.33412	0.342617
3.687		0.341206	0.338452	0.337214
3.69		0.346242	0.343825	0.343192
3.693		0.341998	0.343817	0.333713
3.696		0.330837	0.342917	0.34221
3.699		0.340997	0.330805	0.332239
3.702		0.333681	0.324641	0.34353
3.705		0.344498	0.334876	0.33756
3.708		0.337262	0.332128	0.343066
3.711		0.335061	0.330599	0.332485
3.714		0.337783	0.336009	0.333891
3.717		0.336747	0.3207	0.331313
3.72		0.336514	0.325624	0.337545
3.723		0.334508	0.332305	0.326663
3.726		0.337166	0.332028	0.337457
3.729		0.345797	0.324917	0.333803
3.732		0.336503	0.326686	0.330591
3.735		0.331857	0.331799	0.334489
3.738		0.330909	0.322558	0.335355
3.741		0.33513	0.322725	0.34027
3.744		0.331377	0.329891	0.32728
3.747		0.337264	0.324073	0.331638
3.75		0.331289	0.334633	0.328613
3.753		0.335049	0.325189	0.332736
3.756		0.336317	0.31946	0.334777
3.759		0.332678	0.321337	0.325366
3.762		0.331891	0.329671	0.327009
3.765		0.328558	0.334217	0.330804
3.768		0.327239	0.320758	0.331432
3.771		0.32719	0.328156	0.33867
3.774		0.333856	0.322657	0.32969
3.777		0.329594	0.330931	0.327928
3.78		0.328015	0.331047	0.332803
3.783		0.330628	0.332024	0.331839
3.786		0.330232	0.326789	0.325808
3.789		0.335151	0.316255	0.323726
3.792		0.329577	0.324906	0.32373
3.795		0.335779	0.315407	0.331201
3.798		0.330848	0.319003	0.32933
3.801		0.332438	0.320563	0.325825
3.804		0.326859	0.317646	0.325079
3.807		0.32094	0.324439	0.323286
3.81		0.3244	0.322974	0.323363
3.813		0.325094	0.324568	0.331681
3.816		0.328701	0.317937	0.323571
3.819		0.328255	0.318154	0.336037
3.822		0.322185	0.31961	0.32566
3.825		0.325078	0.315677	0.321245
3.828		0.321984	0.312732	0.322017
3.831		0.328246	0.314304	0.322304
3.834		0.316935	0.315756	0.320494
3.837		0.316787	0.320706	0.324775
3.84		0.329338	0.317321	0.320396
3.843		0.327086	0.31785	0.325162
3.846		0.319645	0.309048	0.320596
3.849		0.322016	0.315325	0.329181
3.852		0.32555	0.303199	0.322684
3.855		0.318649	0.316995	0.318333
3.858		0.313557	0.319531	0.318169
3.861		0.32069	0.317266	0.322761
3.864		0.31715	0.312618	0.315912
3.867		0.325305	0.318156	0.316113
3.87		0.319703	0.319967	0.32077
3.873		0.319023	0.311299	0.314104
3.876		0.313775	0.316425	0.316148
3.879		0.316048	0.317386	0.312957
3.882		0.313339	0.312	0.318925
3.885		0.312218	0.312869	0.312184
3.888		0.313607	0.314035	0.32063
3.891		0.316134	0.311439	0.315209
3.894		0.311397	0.317104	0.317988
3.897		0.312527	0.308069	0.313698
3.9		0.317171	0.307918	0.306314
3.903		0.305343	0.30867	0.318566
3.906		0.309459	0.307243	0.30551
3.909		0.310452	0.302425	0.313844
3.912		0.311999	0.31079	0.306565
3.915		0.313645	0.307054	0.314432
3.918		0.316156	0.311643	0.31347
3.921		0.320674	0.311079	0.308868
3.924		0.308561	0.308406	0.309013
3.927		0.306857	0.307232	0.301753
3.93		0.312414	0.302324	0.310379
3.933		0.310185	0.306494	0.312491
3.936		0.309724	0.302228	0.316042
3.939		0.305467	0.304381	0.305772
3.942		0.310493	0.306311	0.312309
3.945		0.31409	0.303367	0.305911
3.948		0.308666	0.305783	0.314672
3.951		0.306659	0.300168	0.312709
3.954		0.310491	0.305603	0.303066
3.957		0.301514	0.29985	0.309726
3.96		0.305138	0.303422	0.302264
3.963		0.304351	0.303989	0.306396
3.966		0.308635	0.297997	0.306597
3.969		0.304889	0.296919	0.305347
3.972		0.304685	0.298775	0.303152
3.975		0.30484	0.301959	0.309935
3.978		0.30731	0.304326	0.306083
3.981		0.299707	0.300883	0.308639
3.984		0.303628	0.296954	0.293926
3.987		0.298746	0.30722	0.300377
3.99		0.306887	0.294956	0.299852
3.993		0.306281	0.304677	0.300778
3.996		0.306144	0.300501	0.298137
3.999		0.295281	0.296719	0.30066
4.002		0.30007	0.30444	0.29832
4.005		0.31091	0.297884	0.299994
4.008		0.301999	0.290875	0.295106
4.011		0.299272	0.295764	0.299221
4.014		0.298658	0.299091	0.297249
4.017		0.300595	0.298524	0.298001
4.02		0.299981	0.29814	0.297036
4.023		0.304216	0.290994	0.302394
4.026		0.306558	0.297751	0.30225
4.029		0.295082	0.300817	0.299044
4.032		0.295903	0.301365	0.301096
4.035		0.298579	0.295797	0.297839
4.038		0.297518	0.300224	0.294972
4.041		0.294706	0.296958	0.310009
4.044		0.29782	0.295473	0.302231
4.047		0.300262	0.298406	0.291852
4.05		0.294912	0.298945	0.296523
4.053		0.300307	0.29141	0.300802
4.056		0.297944	0.296774	0.298077
4.059		0.294212	0.290997	0.300724
4.062		0.303239	0.290955	0.294549
4.065		0.298135	0.29073	0.29665
4.068		0.290401	0.290513	0.300198
4.071		0.291185	0.298334	0.304084
4.074		0.299097	0.293414	0.298961
4.077		0.297473	0.29241	0.296833
4.08		0.295456	0.288668	0.301583
4.083		0.296557	0.291788	0.295105
4.086		0.289342	0.293195	0.297204
4.089		0.300592	0.289632	0.300618
4.092		0.28987	0.299054	0.295911
4.095		0.302917	0.294822	0.297368
4.098		0.297877	0.294832	0.299973
4.101		0.297841	0.29105	0.297343
4.104		0.294057	0.288751	0.286741
4.107		0.293698	0.293587	0.298529
4.11		0.296964	0.289605	0.296816
4.113		0.293911	0.286176	0.290269
4.116		0.292884	0.293679	0.289979
4.119		0.29551	0.29073	0.294838
4.122		0.292237	0.293498	0.291131
4.125		0.295326	0.284249	0.292891
4.128		0.297205	0.300192	0.285552
4.131		0.297401	0.289413	0.285861
4.134		0.294581	0.294399	0.292182
4.137		0.292726	0.292087	0.296153
4.14		0.299422	0.285197	0.287032
4.143		0.292481	0.286856	0.288647
4.146		0.293719	0.291685	0.293314
4.149		0.299246	0.287089	0.294659
4.152		0.289194	0.287429	0.297989
4.155		0.296524	0.287711	0.301775
4.158		0.28898	0.291317	0.290253
4.161		0.291557	0.292016	0.297846
4.164		0.292237	0.281958	0.293462
4.167		0.296231	0.289541	0.292372
4.17		0.292898	0.292967	0.299445
4.173		0.290419	0.290195	0.293942
4.176		0.288971	0.285671	0.284209
4.179		0.291456	0.288968	0.290555
4.182		0.286133	0.278868	0.28783
4.185		0.290653	0.286877	0.289258
4.188		0.286097	0.28025	0.288006
4.191		0.288145	0.288955	0.291872
4.194		0.289449	0.289437	0.289196
4.197		0.287452	0.290227	0.288339
4.2		0.287701	0.284484	0.281996
4.203		0.284275	0.278144	0.282842
4.206		0.294982	0.287225	0.284792
4.209		0.289246	0.282272	0.291978
4.212		0.286465	0.281223	0.291726
4.215		0.285548	0.281852	0.292946
4.218		0.291345	0.290492	0.286134
4.221		0.288866	0.2801	0.292488
4.224		0.289988	0.286375	0.281594
4.227		0.284991	0.286522	0.288831
4.23		0.284177	0.28434	0.286811
4.233		0.28473	0.279253	0.281275
4.236		0.280437	0.284514	0.285606
4.239		0.288766	0.285205	0.285985
4.242		0.293377	0.275739	0.284593
4.245		0.285999	0.280864	0.286193
4.248		0.28325	0.295135	0.288679
4.251		0.278198	0.274387	0.276255
4.254		0.277629	0.277872	0.291217
4.257		0.280025	0.276909	0.281079
4.26		0.280978	0.283624	0.284334
4.263		0.281214	0.277287	0.276463
4.266		0.282306	0.283149	0.28415
4.269		0.283308	0.279536	0.279679
4.272		0.284067	0.286063	0.27846
4.275		0.286839	0.274314	0.278424
4.278		0.281637	0.274264	0.287913
4.281		0.2761	0.279309	0.279996
4.284		0.28189	0.275811	0.288226
4.287		0.279954	0.270557	0.282774
4.29		0.283764	0.279977	0.277541
4.293		0.276801	0.273926	0.284531
4.296		0.274593	0.274294	0.272896
4.299		0.280267	0.278767	0.287066
4.302		0.2764	0.279258	0.283566
4.305		0.284151	0.278467	0.27459
4.308		0.278034	0.269562	0.270763
4.311		0.272909	0.264967	0.277518
4.314		0.286203	0.276017	0.281166
4.317		0.279382	0.267332	0.28003
4.32		0.273988	0.286259	0.285511
4.323		0.2789	0.272884	0.27767
4.326		0.275348	0.278704	0.26858
4.329		0.277017	0.269282	0.276413
4.332		0.278054	0.279406	0.284456
4.335		0.27362	0.274028	0.271478
4.338		0.276156	0.273294	0.274267
4.341		0.273871	0.274202	0.276627
4.344		0.273179	0.267613	0.274978
4.347		0.277319	0.277809	0.274487
4.35		0.272866	0.274565	0.267436
4.353		0.273191	0.282631	0.275396
4.356		0.272562	0.269264	0.276424
4.359		0.272363	0.27029	0.268499
4.362		0.268767	0.277067	0.272844
4.365		0.273234	0.273848	0.271954
4.368		0.274902	0.265369	0.273124
4.371		0.267483	0.264738	0.272393
4.374		0.276946	0.270444	0.268265
4.377		0.271212	0.267496	0.268633
4.38		0.276254	0.26791	0.275361
4.383		0.274453	0.27083	0.274937
4.386		0.276975	0.262395	0.272403
4.389		0.274394	0.269144	0.273451
4.392		0.275778	0.263122	0.276629
4.395		0.264404	0.257239	0.27059
4.398		0.270319	0.268511	0.269201
4.401		0.27542	0.263424	0.274073
4.404		0.265136	0.265146	0.272075
4.407		0.278441	0.270581	0.264844
4.41		0.265804	0.269867	0.262272
4.413		0.268556	0.266518	0.26846
4.416		0.268862	0.264968	0.26609
4.419		0.264068	0.264781	0.260386
4.422		0.266505	0.261957	0.261231
4.425		0.271039	0.265502	0.265895
4.428		0.265999	0.266574	0.264957
4.431		0.272504	0.262481	0.269151
4.434		0.27061	0.265244	0.274899
4.437		0.265894	0.265747	0.266163
4.44		0.266258	0.265861	0.268262
4.443		0.272787	0.269746	0.261277
4.446		0.265009	0.260211	0.264684
4.449		0.276844	0.263901	0.269186
4.452		0.26439	0.259775	0.274522
4.455		0.262623	0.26282	0.264467
4.458		0.269794	0.264404	0.2683
4.461		0.259714	0.255168	0.269154
4.464		0.265516	0.269849	0.26321
4.467		0.280985	0.258375	0.268352
4.47		0.265047	0.263497	0.269525
4.473		0.264292	0.255564	0.267588
4.476		0.256404	0.266375	0.26299
4.479		0.264742	0.258091	0.265953
4.482		0.259415	0.263859	0.257577
4.485		0.268117	0.25646	0.269583
4.488		0.264898	0.264754	0.267095
4.491		0.266536	0.266945	0.265683
4.494		0.263057	0.261586	0.262065
4.497		0.266152	0.261402	0.269629
4.5		0.271368	0.259415	0.266321
4.503		0.259764	0.262806	0.260309
4.506		0.26715	0.256785	0.26722
4.509		0.260932	0.256191	0.260885
4.512		0.257175	0.265235	0.264863
4.515		0.260809	0.261525	0.262072
4.518		0.2709	0.260395	0.259011
4.521		0.264305	0.260706	0.264152
4.524		0.265292	0.262713	0.261441
4.527		0.257106	0.257218	0.269291
4.53		0.253205	0.255037	0.268207
4.533		0.263737	0.258476	0.262498
4.536		0.25852	0.25784	0.267781
4.539		0.262186	0.259384	0.257285
4.542		0.25439	0.257186	0.261472
4.545		0.254798	0.259566	0.257234
4.548		0.266571	0.257192	0.260721
4.551		0.259835	0.259272	0.259302
4.554		0.265946	0.252832	0.256304
4.557		0.268104	0.253935	0.262557
4.56		0.263986	0.254689	0.253314
4.563		0.259384	0.253818	0.258009
4.566		0.257488	0.256845	0.260608
4.569		0.257544	0.255023	0.256197
4.572		0.256883	0.25624	0.259817
4.575		0.259663	0.251077	0.251552
4.578		0.256868	0.25324	0.252105
4.581		0.25202	0.254011	0.259108
4.584		0.254337	0.254892	0.258074
4.587		0.25226	0.24961	0.255166
4.59		0.262589	0.24883	0.257729
4.593		0.257013	0.253755	0.253393
4.596		0.253204	0.251825	0.252034
4.599		0.25235	0.246437	0.255007
4.602		0.251982	0.249536	0.256006
4.605		0.247863	0.251769	0.254967
4.608		0.254641	0.2478	0.251422
4.611		0.259345	0.255983	0.254203
4.614		0.252682	0.250867	0.248708
4.617		0.256128	0.252608	0.254585
4.62		0.252986	0.253744	0.253677
4.623		0.249935	0.252255	0.250289
4.626		0.259213	0.250561	0.249166
4.629		0.253159	0.253494	0.248426
4.632		0.248732	0.249874	0.249377
4.635		0.253438	0.252808	0.252647
4.638		0.246219	0.246237	0.248688
4.641		0.254316	0.245764	0.245941
4.644		0.246993	0.238832	0.252059
4.647		0.24749	0.24194	0.253053
4.65		0.252764	0.247402	0.2453
4.653		0.249248	0.248791	0.252541
4.656		0.245758	0.244761	0.250687
4.659		0.246566	0.247718	0.248937
4.662		0.242433	0.244839	0.251197
4.665		0.251884	0.243999	0.245065
4.668		0.239151	0.239035	0.245211
4.671		0.250192	0.236116	0.246078
4.674		0.241216	0.248355	0.246766
4.677		0.248339	0.241535	0.243215
4.68		0.239719	0.239493	0.254205
4.683		0.24597	0.238334	0.253368
4.686		0.246759	0.235274	0.241951
4.689		0.250389	0.244274	0.243924
4.692		0.24392	0.242065	0.243931
4.695		0.248118	0.241159	0.245251
4.698		0.244806	0.244225	0.250467
4.701		0.235074	0.235378	0.246666
4.704		0.240798	0.239008	0.246142
4.707		0.241691	0.240938	0.2419
4.71		0.247245	0.235848	0.244291
4.713		0.247579	0.240655	0.246669
4.716		0.241949	0.235348	0.245482
4.719		0.240295	0.232619	0.242652
4.722		0.248438	0.238132	0.248985
4.725		0.249467	0.235812	0.242985
4.728		0.240554	0.235133	0.240961
4.731		0.245608	0.235837	0.241022
4.734		0.242489	0.237172	0.241866
4.737		0.235626	0.231205	0.241376
4.74		0.238564	0.23876	0.240556
4.743		0.244333	0.233589	0.243614
4.746		0.242135	0.239989	0.244419
4.749		0.239687	0.238906	0.238536
4.752		0.237847	0.234782	0.236627
4.755		0.238934	0.231789	0.237037
4.758		0.234114	0.237974	0.237343
4.761		0.232165	0.23054	0.235197
4.764		0.23464	0.236345	0.234711
4.767		0.240702	0.238042	0.230575
4.77		0.237731	0.233426	0.235504
4.773		0.239443	0.234839	0.241677
4.776		0.236939	0.231649	0.23427
4.779		0.237528	0.23299	0.240586
4.782		0.236737	0.236856	0.234069
4.785		0.233534	0.235547	0.234561
4.788		0.229761	0.233142	0.235619
4.791		0.242339	0.231641	0.229814
4.794		0.235582	0.232386	0.236178
4.797		0.236311	0.234617	0.230735
4.8		0.235724	0.23213	0.235243
4.803		0.237539	0.229647	0.234152
4.806		0.232958	0.236102	0.225341
4.809		0.237149	0.230081	0.231032
4.812		0.235128	0.231059	0.238018
4.815		0.233521	0.23845	0.239476
4.818		0.2308	0.23012	0.232383
4.821		0.233851	0.228415	0.234608
4.824		0.235689	0.230655	0.228045
4.827		0.231515	0.222206	0.23053
4.83		0.238032	0.224973	0.228106
4.833		0.231181	0.235686	0.230744
4.836		0.233915	0.233275	0.232511
4.839		0.231576	0.225816	0.223939
4.842		0.231038	0.229768	0.242774
4.845		0.227627	0.224667	0.226585
4.848		0.233356	0.230846	0.230576
4.851		0.22856	0.228546	0.23473
4.854		0.226744	0.221009	0.226735
4.857		0.225575	0.227961	0.230589
4.86		0.226328	0.221523	0.230037
4.863		0.224804	0.222721	0.229782
4.866		0.236615	0.224041	0.234197
4.869		0.228717	0.229873	0.22957
4.872		0.230534	0.226537	0.231174
4.875		0.230915	0.228577	0.222943
4.878		0.232047	0.227935	0.233132
4.881		0.226557	0.227077	0.229624
4.884		0.227923	0.227826	0.228096
4.887		0.231402	0.219239	0.225139
4.89		0.224209	0.22405	0.224248
4.893		0.223787	0.227414	0.227111
4.896		0.230154	0.23125	0.235256
4.899		0.234323	0.224967	0.229307
4.902		0.223297	0.228204	0.229325
4.905		0.222587	0.214071	0.224248
4.908		0.229579	0.21895	0.22516
4.911		0.228361	0.222598	0.22903
4.914		0.230453	0.225827	0.227703
4.917		0.226504	0.223875	0.22913
4.92		0.225423	0.230475	0.228927
4.923		0.223567	0.214463	0.22631
4.926		0.230248	0.221668	0.223126
4.929		0.221838	0.227256	0.222189
4.932		0.224002	0.219323	0.221395
4.935		0.224716	0.220343	0.2207
4.938		0.221905	0.224032	0.222746
4.941		0.227175	0.220067	0.224803
4.944		0.226042	0.21977	0.221815
4.947		0.229466	0.219953	0.220448
4.95		0.227993	0.222318	0.224451
4.953		0.223596	0.224639	0.224964
4.956		0.220406	0.219598	0.225028
4.959		0.224557	0.218376	0.222941
4.962		0.225864	0.227545	0.223517
4.965		0.229269	0.217099	0.219751
4.968		0.22053	0.216654	0.223124
4.971		0.221871	0.215402	0.219289
4.974		0.219955	0.217655	0.2293
4.977		0.226012	0.21952	0.218373
4.98		0.221727	0.225497	0.219434
4.983		0.217732	0.217076	0.219538
4.986		0.222782	0.216363	0.214839
4.989		0.223186	0.219469	0.22188
4.992		0.223646	0.21837	0.224826
4.995		0.216234	0.220676	0.223623
4.998		0.217783	0.217622	0.220647
5.001		0.22095	0.220344	0.219628
5.004		0.22824	0.21635	0.218763
5.007		0.218516	0.208762	0.220646
5.01		0.219234	0.210999	0.224098
5.013		0.216376	0.216588	0.213113
5.016		0.218521	0.212093	0.2192
5.019		0.224625	0.21514	0.220352
5.022		0.215967	0.209719	0.218108
5.025		0.217882	0.218324	0.222376
5.028		0.217878	0.212865	0.228016
5.031		0.223151	0.209827	0.221065
5.034		0.217362	0.210727	0.215146
5.037		0.214099	0.218387	0.213757
5.04		0.223076	0.212761	0.220514
5.043		0.215792	0.21294	0.213543
5.046		0.219774	0.215405	0.221234
5.049		0.214173	0.208637	0.211621
5.052		0.211513	0.208272	0.21732
5.055		0.218852	0.21339	0.206551
5.058		0.21256	0.209067	0.210907
5.061		0.208832	0.203411	0.215573
5.064		0.211279	0.207061	0.213803
5.067		0.212392	0.220382	0.213516
5.07		0.212394	0.215872	0.218463
5.073		0.213844	0.210809	0.211215
5.076		0.218312	0.213365	0.215865
5.079		0.218501	0.218215	0.214838
5.082		0.213477	0.211235	0.218158
5.085		0.208342	0.210757	0.214915
5.088		0.206857	0.21007	0.2059
5.091		0.213343	0.208895	0.213686
5.094		0.213436	0.208064	0.206245
5.097		0.209937	0.212031	0.215955
5.1		0.214925	0.213182	0.217526
5.103		0.210807	0.213283	0.209774
5.106		0.215672	0.210365	0.210541
5.109		0.212012	0.209069	0.208095
5.112		0.210218	0.212169	0.20994
5.115		0.212046	0.205164	0.211773
5.118		0.214262	0.207726	0.215851
5.121		0.207332	0.209269	0.205523
5.124		0.210162	0.210899	0.208142
5.127		0.212868	0.211186	0.210395
5.13		0.209641	0.203652	0.212303
5.133		0.219622	0.20506	0.210939
5.136		0.211394	0.207865	0.213435
5.139		0.207859	0.210208	0.213695
5.142		0.213275	0.206686	0.21381
5.145		0.211584	0.21033	0.217994
5.148		0.211208	0.206432	0.210043
5.151		0.209834	0.2075	0.20327
5.154		0.212818	0.201745	0.206415
5.157		0.205958	0.203627	0.21164
5.16		0.211134	0.20872	0.209189
5.163		0.210451	0.205281	0.208891
5.166		0.210582	0.19876	0.208205
5.169		0.206164	0.200393	0.205731
5.172		0.205635	0.203873	0.208451
5.175		0.209697	0.20653	0.209149
5.178		0.210451	0.207892	0.205722
5.181		0.204857	0.210624	0.192474
5.184		0.201452	0.202664	0.201209
5.187		0.209245	0.206081	0.214247
5.19		0.207954	0.201661	0.204724
5.193		0.20406	0.201839	0.20926
5.196		0.203976	0.195135	0.206228
5.199		0.202096	0.204368	0.202369
5.202		0.205115	0.199842	0.202749
5.205		0.204808	0.20555	0.206622
5.208		0.203631	0.196318	0.20719
5.211		0.207291	0.20187	0.208529
5.214		0.207716	0.205204	0.209328
5.217		0.207138	0.204218	0.205108
5.22		0.207262	0.198595	0.209199
5.223		0.201158	0.206887	0.208112
5.226		0.202617	0.201139	0.206925
5.229		0.203292	0.205475	0.211506
5.232		0.205277	0.199165	0.211594
5.235		0.202369	0.201435	0.201765
5.238		0.203745	0.201402	0.204113
5.241		0.204621	0.209124	0.208755
5.244		0.209274	0.199415	0.203445
5.247		0.205163	0.207715	0.206997
5.25		0.203959	0.201248	0.200661
5.253		0.202774	0.20713	0.204388
5.256		0.201446	0.196599	0.204024
5.259		0.205534	0.196994	0.205746
5.262		0.203418	0.202021	0.209248
5.265		0.205706	0.199797	0.208725
5.268		0.200689	0.200806	0.201586
5.271		0.203229	0.194847	0.204661
5.274		0.200112	0.201106	0.204636
5.277		0.199449	0.201761	0.202435
5.28		0.2017	0.199767	0.199336
5.283		0.210235	0.200494	0.198866
5.286		0.198914	0.201267	0.199212
5.289		0.201318	0.202948	0.197169
5.292		0.195222	0.198886	0.204092
5.295		0.199936	0.19308	0.199466
5.298		0.205324	0.198516	0.202707
5.301		0.198799	0.194989	0.202167
5.304		0.205231	0.201888	0.199495
5.307		0.196659	0.199152	0.195645
5.31		0.199107	0.201353	0.198855
5.313		0.200816	0.199273	0.20192
5.316		0.200541	0.197094	0.198071
5.319		0.201638	0.191644	0.198542
5.322		0.19666	0.191097	0.200925
5.325		0.204026	0.198982	0.195376
5.328		0.200343	0.199817	0.2008
5.331		0.196145	0.197963	0.199111
5.334		0.205434	0.194828	0.200264
5.337		0.198786	0.194132	0.192598
5.34		0.197717	0.199071	0.199467
5.343		0.195499	0.1933	0.197349
5.346		0.203994	0.194246	0.203659
5.349		0.195211	0.197139	0.196945
5.352		0.198545	0.200766	0.193738
5.355		0.19482	0.196141	0.200926
5.358		0.203756	0.194258	0.201023
5.361		0.19657	0.196423	0.198143
5.364		0.204021	0.196638	0.198904
5.367		0.198132	0.195179	0.195242
5.37		0.198578	0.194963	0.198115
5.373		0.191089	0.189001	0.19247
5.376		0.193973	0.191231	0.192743
5.379		0.202305	0.194062	0.193617
5.382		0.196312	0.193362	0.19633
5.385		0.195989	0.193911	0.194514
5.388		0.195202	0.197945	0.196529
5.391		0.195436	0.196858	0.187592
5.394		0.205473	0.195072	0.191116
5.397		0.198453	0.194437	0.197813
5.4		0.194502	0.196421	0.188135
5.403		0.19401	0.195502	0.189363
5.406		0.196352	0.189095	0.196329
5.409		0.195293	0.192609	0.195656
5.412		0.198609	0.192951	0.199641
5.415		0.193555	0.196956	0.189268
5.418		0.194251	0.196769	0.193414
5.421		0.196067	0.191816	0.190478
5.424		0.192998	0.18879	0.193197
5.427		0.196422	0.188684	0.194159
5.43		0.19186	0.182665	0.195299
5.433		0.193215	0.190247	0.200355
5.436		0.1877	0.190698	0.192812
5.439		0.194689	0.191836	0.18887
5.442		0.193613	0.190128	0.18834
5.445		0.189964	0.190418	0.19223
5.448		0.193046	0.188433	0.196019
5.451		0.187097	0.189737	0.193411
5.454		0.188438	0.185485	0.195793
5.457		0.193785	0.196124	0.186234
5.46		0.194478	0.188461	0.190168
5.463		0.189767	0.19184	0.185464
5.466		0.186159	0.187457	0.195073
5.469		0.187978	0.193534	0.191267
5.472		0.195432	0.183347	0.185061
5.475		0.195603	0.185258	0.188372
5.478		0.193463	0.185474	0.188318
5.481		0.19167	0.189921	0.185604
5.484		0.194803	0.193064	0.188925
5.487		0.188081	0.184998	0.185211
5.49		0.192047	0.18568	0.185838
5.493		0.189051	0.179088	0.182616
5.496		0.188007	0.188081	0.186662
5.499		0.189268	0.188927	0.18931
5.502		0.185448	0.181258	0.190084
5.505		0.187919	0.184613	0.191343
5.508		0.185165	0.185342	0.184665
5.511		0.188851	0.184926	0.18776
5.514		0.187946	0.188879	0.184998
5.517		0.188842	0.186766	0.187078
5.52		0.191643	0.186417	0.183553
5.523		0.185361	0.18241	0.18674
5.526		0.189038	0.180563	0.174988
5.529		0.183787	0.18689	0.182282
5.532		0.185028	0.183861	0.182401
5.535		0.187671	0.179564	0.181775
5.538		0.189466	0.178776	0.182108
5.541		0.189006	0.182254	0.186454
5.544		0.181542	0.178948	0.181696
5.547		0.181301	0.179075	0.176083
5.55		0.179965	0.18093	0.178586
5.553		0.184703	0.17915	0.179743
5.556		0.18404	0.180487	0.178217
5.559		0.177098	0.180554	0.18046
5.562		0.185151	0.186366	0.180899
5.565		0.185194	0.182387	0.184881
5.568		0.182592	0.188734	0.181158
5.571		0.18562	0.180978	0.187134
5.574		0.179395	0.179943	0.178949
5.577		0.183097	0.176297	0.180377
5.58		0.183155	0.17557	0.17813
5.583		0.179773	0.178713	0.1789
5.586		0.174333	0.18134	0.182121
5.589		0.185907	0.176489	0.17824
5.592		0.186457	0.178916	0.181322
5.595		0.180015	0.178808	0.184241
5.598		0.188	0.180117	0.182659
5.601		0.179982	0.181149	0.182674
5.604		0.182545	0.17985	0.182933
5.607		0.18292	0.182774	0.177896
5.61		0.177934	0.179248	0.178421
5.613		0.179559	0.175063	0.181078
5.616		0.17384	0.179313	0.174093
5.619		0.180951	0.178064	0.170268
5.622		0.176672	0.177181	0.174287
5.625		0.181685	0.176992	0.180947
5.628		0.178142	0.173943	0.177948
5.631		0.176455	0.178768	0.173587
5.634		0.181255	0.178551	0.178481
5.637		0.179155	0.179223	0.176495
5.64		0.176722	0.172297	0.178479
5.643		0.174066	0.176123	0.172952
5.646		0.177683	0.177348	0.175634
5.649		0.175655	0.181079	0.176421
5.652		0.175091	0.179814	0.172381
5.655		0.179081	0.172427	0.174914
5.658		0.172585	0.172328	0.173851
5.661		0.172662	0.174442	0.177101
5.664		0.173442	0.171797	0.1718
5.667		0.176655	0.170501	0.173782
5.67		0.175177	0.171221	0.175808
5.673		0.17134	0.166173	0.173694
5.676		0.175407	0.17393	0.172021
5.679		0.173083	0.170882	0.172826
5.682		0.184315	0.172139	0.183327
5.685		0.173393	0.171308	0.179099
5.688		0.173252	0.17499	0.171273
5.691		0.169441	0.173702	0.173141
5.694		0.177338	0.179479	0.172749
5.697		0.173753	0.172129	0.172314
5.7		0.166285	0.174203	0.174054
5.703		0.170848	0.168641	0.18035
5.706		0.177446	0.168683	0.180805
5.709		0.174273	0.17372	0.168687
5.712		0.173037	0.17178	0.171196
5.715		0.175022	0.171158	0.171891
5.718		0.174274	0.172326	0.177128
5.721		0.166824	0.175477	0.172612
5.724		0.164601	0.170599	0.172988
5.727		0.173625	0.168939	0.176252
5.73		0.169838	0.169115	0.174263
5.733		0.175937	0.162386	0.172908
5.736		0.178348	0.172206	0.169123
5.739		0.167861	0.167343	0.170938
5.742		0.174545	0.170226	0.170057
5.745		0.170856	0.171201	0.178089
5.748		0.167875	0.169018	0.174669
5.751		0.170393	0.165848	0.171009
5.754		0.172676	0.170387	0.170796
5.757		0.172804	0.165206	0.172882
5.76		0.170955	0.170734	0.171613
5.763		0.171048	0.16884	0.169613
5.766		0.164703	0.165617	0.170554
5.769		0.169942	0.172358	0.16839
5.772		0.167446	0.170673	0.171144
5.775		0.170164	0.167181	0.17199
5.778		0.178293	0.162952	0.169952
5.781		0.168358	0.169373	0.169343
5.784		0.168151	0.169873	0.164451
5.787		0.167901	0.169557	0.170231
5.79		0.167835	0.168904	0.168331
5.793		0.159902	0.166853	0.16411
5.796		0.169258	0.166841	0.165004
5.799		0.167664	0.161945	0.171312
5.802		0.168029	0.163374	0.176512
5.805		0.16847	0.158573	0.168412
5.808		0.165047	0.163337	0.168411
5.811		0.175371	0.165755	0.17291
5.814		0.170898	0.17063	0.171847
5.817		0.17169	0.171075	0.162314
5.82		0.166681	0.164578	0.170077
5.823		0.167215	0.165891	0.172499
5.826		0.170999	0.163281	0.160556
5.829		0.166791	0.164877	0.166866
5.832		0.168221	0.159124	0.164865
5.835		0.16744	0.164926	0.170376
5.838		0.163543	0.16387	0.162677
5.841		0.166378	0.162217	0.167934
5.844		0.16173	0.169037	0.163426
5.847		0.170884	0.16892	0.166367
5.85		0.168899	0.164657	0.170266
5.853		0.167678	0.162049	0.161712
5.856		0.168025	0.162043	0.16985
5.859		0.165616	0.163117	0.161799
5.862		0.163754	0.16313	0.165614
5.865		0.165898	0.16126	0.167536
5.868		0.162005	0.165381	0.169903
5.871		0.167287	0.159304	0.159517
5.874		0.166486	0.162042	0.164639
5.877		0.163685	0.170728	0.166229
5.88		0.165449	0.164816	0.159757
5.883		0.161676	0.157562	0.165664
5.886		0.167775	0.159077	0.162072
5.889		0.164414	0.164697	0.166404
5.892		0.160813	0.157918	0.164077
5.895		0.162517	0.159725	0.166654
5.898		0.160246	0.167067	0.157624
5.901		0.162136	0.160335	0.167899
5.904		0.165798	0.161855	0.162483
5.907		0.160893	0.163365	0.165327
5.91		0.165195	0.161668	0.165051
5.913		0.16119	0.153599	0.158189
5.916		0.159334	0.160142	0.160758
5.919		0.15962	0.164434	0.160858
5.922		0.1612	0.15987	0.162201
5.925		0.161202	0.15367	0.159645
5.928		0.158006	0.159347	0.159356
5.931		0.159525	0.160244	0.160741
5.934		0.1624	0.162107	0.162699
5.937		0.159107	0.15429	0.160599
5.94		0.163394	0.159356	0.16384
5.943		0.160959	0.158359	0.163455
5.946		0.155634	0.158219	0.163188
5.949		0.159739	0.16068	0.161757
5.952		0.158361	0.1569	0.159076
5.955		0.161733	0.160872	0.159946
5.958		0.158022	0.155344	0.160197
5.961		0.157766	0.154972	0.156435
5.964		0.163956	0.157169	0.161128
5.967		0.155151	0.157309	0.162614
5.97		0.157823	0.158264	0.157993
5.973		0.159778	0.158295	0.157903
5.976		0.157915	0.152292	0.159526
5.979		0.156151	0.157688	0.158376
5.982		0.157204	0.158859	0.158168
5.985		0.159657	0.156434	0.155983
5.988		0.159202	0.158419	0.153929
5.991		0.158271	0.15577	0.15798
5.994		0.159975	0.155485	0.154065
[truncated: 1,746 more rows]
