# Supplementary material for: Binary-FRET reveals transient excited-state structure associated with activity-dependent CaMKII - NR2B binding and adaptation
Source: Nat Commun. 2022 Oct 25;13:6335. doi: 10.1038/s41467-022-33795-8 (PMC9596428; doi:10.1038/s41467-022-33795-8)
Supplement: Supplementary file 3 — Source Data [file 41467_2022_33795_MOESM3_ESM.zip › Nat Comm Source Data Files Excel folder/S2 Excel folder/h.xls]

## Sheet: h
	Begin (0 min)	End (177 min)
0	0.0253295	0.022931
0.003	0.0281989	0.020608
0.006	0.0288672	0.0258375
0.009	0.0270478	0.0228883
0.012	0.0302957	0.0231862
0.015	0.0316477	0.0234894
0.018	0.0307655	0.0232803
0.021	0.0310376	0.0259265
0.024	0.0318724	0.025829
0.027	0.03554	0.0289116
0.03	0.0370399	0.0243614
0.033	0.0388268	0.0288849
0.036	0.040196	0.027499
0.039	0.0399509	0.0291864
0.042	0.0448317	0.0294908
0.045	0.0471934	0.0269477
0.048	0.0502129	0.0322334
0.051	0.0534326	0.0307897
0.054	0.0537015	0.03491
0.057	0.0583868	0.0360577
0.06	0.0614489	0.0395565
0.063	0.0666893	0.0431025
0.066	0.0703655	0.044887
0.069	0.0747979	0.0512647
0.072	0.0828146	0.0506315
0.075	0.0810096	0.0553899
0.078	0.0898227	0.058448
0.081	0.0954308	0.0640372
0.084	0.0990795	0.0706318
0.087	0.107092	0.0789254
0.09	0.115885	0.0807145
0.093	0.126232	0.0887671
0.096	0.132358	0.0930235
0.099	0.146486	0.109526
0.102	0.147421	0.104985
0.105	0.160419	0.111192
0.108	0.170504	0.131174
0.111	0.183192	0.140873
0.114	0.195647	0.153308
0.117	0.204398	0.153256
0.12	0.211563	0.167379
0.123	0.224428	0.188487
0.126	0.24009	0.197601
0.129	0.248819	0.207782
0.132	0.266709	0.229818
0.135	0.27735	0.244082
0.138	0.29244	0.247037
0.141	0.310257	0.269247
0.144	0.320724	0.287249
0.147	0.337114	0.301156
0.15	0.354598	0.325958
0.153	0.367004	0.34505
0.156	0.390123	0.35046
0.159	0.396865	0.371288
0.162	0.413736	0.405231
0.165	0.42962	0.403903
0.168	0.450252	0.436257
0.171	0.461378	0.429173
0.174	0.484233	0.449343
0.177	0.490423	0.482815
0.18	0.502999	0.494855
0.183	0.527664	0.501567
0.186	0.538094	0.547127
0.189	0.554213	0.54487
0.192	0.564277	0.567303
0.195	0.581946	0.576321
0.198	0.605329	0.603718
0.201	0.62003	0.62904
0.204	0.62837	0.623087
0.207	0.63609	0.645731
0.21	0.662016	0.664182
0.213	0.662366	0.667688
0.216	0.680511	0.69999
0.219	0.695676	0.721971
0.222	0.704186	0.708898
0.225	0.726407	0.723717
0.228	0.723261	0.73503
0.231	0.741455	0.765538
0.234	0.757406	0.787862
0.237	0.773202	0.790376
0.24	0.77949	0.784858
0.243	0.791133	0.805606
0.246	0.787983	0.824174
0.249	0.817676	0.821827
0.252	0.812248	0.826108
0.255	0.824417	0.83314
0.258	0.831495	0.837108
0.261	0.848661	0.838168
0.264	0.842591	0.865553
0.267	0.859485	0.86182
0.27	0.856724	0.867814
0.273	0.868063	0.878917
0.276	0.879751	0.862423
0.279	0.890811	0.892322
0.282	0.890044	0.904267
0.285	0.898767	0.902575
0.288	0.907124	0.911387
0.291	0.90374	0.914427
0.294	0.910077	0.90649
0.297	0.918253	0.92962
0.3	0.922765	0.933867
0.303	0.919769	0.932508
0.306	0.915292	0.928006
0.309	0.942363	0.950903
0.312	0.943307	0.937176
0.315	0.937481	0.944392
0.318	0.940081	0.941824
0.321	0.943724	0.946667
0.324	0.943042	0.950876
0.327	0.945451	0.963387
0.33	0.953777	0.937572
0.333	0.956067	0.925486
0.336	0.958866	0.942206
0.339	0.955621	0.962694
0.342	0.957513	0.945511
0.345	0.967944	0.961827
0.348	0.970231	0.953504
0.351	0.959825	0.965842
0.354	0.965268	0.972855
0.357	0.966124	0.970952
0.36	0.97585	0.95931
0.363	0.964687	0.9757
0.366	0.973357	0.978582
0.369	0.962127	0.954264
0.372	0.967713	0.95887
0.375	0.972334	0.96399
0.378	0.982567	0.966568
0.381	0.976193	0.968235
0.384	0.987148	0.969284
0.387	0.97556	0.968958
0.39	0.966017	0.975659
0.393	0.976233	0.964496
0.396	0.980845	0.969525
0.399	0.983242	0.988388
0.402	0.984209	0.954525
0.405	0.976446	0.980437
0.408	0.977327	0.985433
0.411	0.977731	0.970048
0.414	0.975081	0.986397
0.417	0.983343	0.987267
0.42	0.988018	0.975202
0.423	0.974978	0.985204
0.426	0.973519	0.960465
0.429	0.975713	0.973612
0.432	0.975566	0.972218
0.435	0.973551	0.971683
0.438	0.977848	0.974261
0.441	0.979672	0.970997
0.444	0.977212	0.96228
0.447	0.972807	0.977638
0.45	0.969636	0.951969
0.453	0.98452	0.975105
0.456	0.974802	0.978539
0.459	0.971253	0.964478
0.462	0.97396	0.968714
0.465	0.978031	0.972004
0.468	0.970284	0.972009
0.471	0.96928	0.970439
0.474	0.97503	0.970034
0.477	0.975517	0.963047
0.48	0.973285	0.983224
0.483	0.95623	0.957275
0.486	0.972233	0.967971
0.489	0.970389	0.981293
0.492	0.971491	0.969759
0.495	0.970476	0.979326
0.498	0.962921	0.966353
0.501	0.966661	0.970631
0.504	0.95937	0.962983
0.507	0.962135	0.967172
0.51	0.961397	0.968634
0.513	0.961617	0.963558
0.516	0.959006	0.966884
0.519	0.963946	0.958977
0.522	0.959792	0.973164
0.525	0.969387	0.970344
0.528	0.95869	0.968307
0.531	0.957655	0.959075
0.534	0.951674	0.953582
0.537	0.956906	0.958386
0.54	0.957026	0.95056
0.543	0.95935	0.958046
0.546	0.954493	0.961115
0.549	0.954084	0.970665
0.552	0.959271	0.957962
0.555	0.949069	0.963293
0.558	0.961148	0.961309
0.561	0.94109	0.952011
0.564	0.947599	0.952845
0.567	0.944159	0.946086
0.57	0.946702	0.947518
0.573	0.945222	0.942243
0.576	0.944683	0.962003
0.579	0.938544	0.950222
0.582	0.945523	0.945612
0.585	0.929689	0.945524
0.588	0.937995	0.945678
0.591	0.932966	0.951213
0.594	0.940606	0.941352
0.597	0.929007	0.933177
0.6	0.93993	0.94343
0.603	0.943341	0.942435
0.606	0.937721	0.92711
0.609	0.926406	0.956859
0.612	0.93311	0.937593
0.615	0.942103	0.934632
0.618	0.921802	0.925135
0.621	0.922142	0.936127
0.624	0.917525	0.951058
0.627	0.93134	0.933795
0.63	0.924061	0.933339
0.633	0.93013	0.935822
0.636	0.918453	0.930249
0.639	0.924892	0.94556
0.642	0.923044	0.923869
0.645	0.925116	0.919234
0.648	0.9186	0.937071
0.651	0.930014	0.935307
0.654	0.916161	0.927593
0.657	0.92056	0.925381
0.66	0.914719	0.915246
0.663	0.913643	0.931171
0.666	0.917233	0.933648
0.669	0.911109	0.912907
0.672	0.910828	0.923493
0.675	0.907912	0.928367
0.678	0.908343	0.913124
0.681	0.912724	0.913186
0.684	0.906337	0.91685
0.687	0.913601	0.908615
0.69	0.909433	0.922735
0.693	0.904472	0.909289
0.696	0.903259	0.909613
0.699	0.89943	0.932363
0.702	0.897093	0.902296
0.705	0.894029	0.916732
0.708	0.900585	0.905521
0.711	0.899868	0.907063
0.714	0.890873	0.915085
0.717	0.896043	0.899657
0.72	0.899708	0.920112
0.723	0.897627	0.892135
0.726	0.889546	0.906721
0.729	0.878756	0.910632
0.732	0.88582	0.884916
0.735	0.887662	0.889941
0.738	0.889323	0.894236
0.741	0.881882	0.914554
0.744	0.885903	0.895174
0.747	0.891866	0.897167
0.75	0.884937	0.895948
0.753	0.888482	0.889118
0.756	0.881428	0.9034
0.759	0.880465	0.886892
0.762	0.883757	0.880136
0.765	0.877723	0.885824
0.768	0.879776	0.897387
0.771	0.880115	0.88352
0.774	0.874727	0.890337
0.777	0.877392	0.870742
0.78	0.875749	0.888089
0.783	0.877477	0.879511
0.786	0.885334	0.880243
0.789	0.874993	0.889992
0.792	0.872212	0.888062
0.795	0.871112	0.891654
0.798	0.864078	0.875209
0.801	0.870802	0.875181
0.804	0.874579	0.881176
0.807	0.882555	0.876872
0.81	0.863896	0.897421
0.813	0.86225	0.877631
0.816	0.875225	0.883965
0.819	0.873087	0.890614
0.822	0.854824	0.876532
0.825	0.869239	0.867458
0.828	0.861224	0.883946
0.831	0.862138	0.880183
0.834	0.850265	0.873564
0.837	0.854299	0.875104
0.84	0.860206	0.875552
0.843	0.855987	0.885383
0.846	0.856624	0.846371
0.849	0.858241	0.855466
0.852	0.858935	0.87054
0.855	0.85478	0.85206
0.858	0.854867	0.858965
0.861	0.858819	0.864142
0.864	0.860659	0.86945
0.867	0.856039	0.850975
0.87	0.852591	0.877458
0.873	0.854792	0.866324
0.876	0.84791	0.857216
0.879	0.852772	0.864016
0.882	0.853304	0.869408
0.885	0.842554	0.843283
0.888	0.847609	0.862312
0.891	0.841933	0.863784
0.894	0.841003	0.863141
0.897	0.838967	0.856176
0.9	0.83539	0.851188
0.903	0.841028	0.862458
0.906	0.83575	0.853995
0.909	0.836305	0.858829
0.912	0.843668	0.857709
0.915	0.838919	0.844753
0.918	0.837477	0.853795
0.921	0.827631	0.848785
0.924	0.833798	0.854066
0.927	0.833968	0.865982
0.93	0.827928	0.838499
0.933	0.83405	0.840397
0.936	0.826422	0.844205
0.939	0.83581	0.84848
0.942	0.825004	0.848715
0.945	0.834743	0.833438
0.948	0.835373	0.837756
0.951	0.831572	0.856586
0.954	0.826555	0.830994
0.957	0.823175	0.839923
0.96	0.831562	0.833308
0.963	0.833567	0.830042
0.966	0.827283	0.842287
0.969	0.822502	0.842373
0.972	0.817993	0.82812
0.975	0.835967	0.847648
0.978	0.815555	0.81669
0.981	0.823544	0.842372
0.984	0.819175	0.812369
0.987	0.821511	0.838656
0.99	0.81434	0.838536
0.993	0.811419	0.823697
0.996	0.819941	0.832555
0.999	0.801476	0.839968
1.002	0.812384	0.831612
1.005	0.819179	0.828104
1.008	0.812422	0.828268
1.011	0.806815	0.819162
1.014	0.814766	0.820036
1.017	0.806233	0.830706
1.02	0.814591	0.818002
1.023	0.801686	0.82922
1.026	0.805368	0.815049
1.029	0.79936	0.806476
1.032	0.804582	0.805573
1.035	0.799656	0.813359
1.038	0.797551	0.820452
1.041	0.800502	0.814726
1.044	0.805036	0.806149
1.047	0.799368	0.817586
1.05	0.797706	0.802592
1.053	0.807645	0.815002
1.056	0.798977	0.794491
1.059	0.786681	0.801663
1.062	0.794043	0.824052
1.065	0.786719	0.817579
1.068	0.795273	0.806116
1.071	0.795987	0.813401
1.074	0.798557	0.81421
1.077	0.792599	0.821867
1.08	0.796804	0.801383
1.083	0.79018	0.807341
1.086	0.789604	0.801224
1.089	0.791019	0.801258
1.092	0.789662	0.804437
1.095	0.790684	0.804299
1.098	0.790041	0.800541
1.101	0.793433	0.785197
1.104	0.788921	0.778479
1.107	0.784034	0.778387
1.11	0.782792	0.798125
1.113	0.78752	0.792392
1.116	0.786723	0.801788
1.119	0.769095	0.800954
1.122	0.77669	0.784175
1.125	0.782044	0.785025
1.128	0.763528	0.791978
1.131	0.777249	0.77411
1.134	0.777318	0.787738
1.137	0.770754	0.789289
1.14	0.773606	0.790613
1.143	0.781623	0.790282
1.146	0.778356	0.791666
1.149	0.774929	0.794926
1.152	0.775406	0.785074
1.155	0.767904	0.784262
1.158	0.771554	0.784839
1.161	0.780203	0.779878
1.164	0.7673	0.797286
1.167	0.773184	0.779227
1.17	0.772829	0.780855
1.173	0.763993	0.779166
1.176	0.754947	0.781506
1.179	0.760941	0.78912
1.182	0.764434	0.783521
1.185	0.765527	0.772292
1.188	0.763445	0.766443
1.191	0.771479	0.761318
1.194	0.76925	0.763562
1.197	0.763516	0.774127
1.2	0.753694	0.757873
1.203	0.767251	0.77682
1.206	0.764424	0.764518
1.209	0.758756	0.76842
1.212	0.764315	0.775802
1.215	0.75811	0.766307
1.218	0.759489	0.765384
1.221	0.757763	0.773288
1.224	0.754691	0.766766
1.227	0.752052	0.774274
1.23	0.751986	0.769914
1.233	0.745513	0.762877
1.236	0.75187	0.759294
1.239	0.755079	0.754836
1.242	0.749229	0.757532
1.245	0.748118	0.750341
1.248	0.74414	0.773217
1.251	0.743532	0.766111
1.254	0.742338	0.753915
1.257	0.742937	0.748904
1.26	0.740642	0.773715
1.263	0.743292	0.749234
1.266	0.733396	0.745957
1.269	0.743577	0.753541
1.272	0.737611	0.763704
1.275	0.746645	0.746737
1.278	0.74881	0.744736
1.281	0.72855	0.748982
1.284	0.735842	0.754774
1.287	0.7325	0.750641
1.29	0.734893	0.752368
1.293	0.743162	0.767181
1.296	0.740362	0.751685
1.299	0.736215	0.748838
1.302	0.734405	0.749006
1.305	0.735839	0.737275
1.308	0.737718	0.744908
1.311	0.729977	0.753554
1.314	0.733121	0.737436
1.317	0.728379	0.746897
1.32	0.731824	0.750422
1.323	0.737912	0.741169
1.326	0.7304	0.745183
1.329	0.726997	0.746115
1.332	0.724819	0.744165
1.335	0.73024	0.73291
1.338	0.729372	0.738767
1.341	0.739456	0.747207
1.344	0.729831	0.743638
1.347	0.730097	0.738281
1.35	0.728829	0.739917
1.353	0.718528	0.747228
1.356	0.727812	0.734489
1.359	0.71198	0.738833
1.362	0.718493	0.72404
1.365	0.718435	0.733166
1.368	0.720958	0.7438
1.371	0.720378	0.727311
1.374	0.720007	0.740712
1.377	0.71594	0.728356
1.38	0.723314	0.721175
1.383	0.714521	0.741935
1.386	0.715106	0.737406
1.389	0.718086	0.719707
1.392	0.719801	0.730853
1.395	0.710748	0.720831
1.398	0.714564	0.719189
1.401	0.710365	0.723652
1.404	0.706028	0.731454
1.407	0.712558	0.730897
1.41	0.704567	0.719007
1.413	0.713062	0.714322
1.416	0.70709	0.735208
1.419	0.71592	0.718164
1.422	0.718272	0.73274
1.425	0.705424	0.730084
1.428	0.710859	0.720073
1.431	0.71069	0.725576
1.434	0.706614	0.715411
1.437	0.712492	0.711861
1.44	0.699354	0.712728
1.443	0.705926	0.718483
1.446	0.701269	0.721507
1.449	0.704307	0.716723
1.452	0.712247	0.72261
1.455	0.699541	0.723344
1.458	0.701688	0.721997
1.461	0.708694	0.710877
1.464	0.700149	0.714333
1.467	0.700178	0.711001
1.47	0.705039	0.735555
1.473	0.70498	0.714027
1.476	0.697014	0.715943
1.479	0.701142	0.713281
1.482	0.699098	0.705599
1.485	0.704541	0.712019
1.488	0.707851	0.71167
1.491	0.69272	0.703358
1.494	0.700476	0.712503
1.497	0.699088	0.703203
1.5	0.698528	0.698326
1.503	0.696191	0.705815
1.506	0.700238	0.702905
1.509	0.686593	0.68811
1.512	0.694363	0.710264
1.515	0.686623	0.712689
1.518	0.685168	0.705735
1.521	0.690687	0.697
1.524	0.697633	0.709459
1.527	0.688009	0.700801
1.53	0.687366	0.702932
1.533	0.686959	0.697109
1.536	0.690644	0.709016
1.539	0.683226	0.701649
1.542	0.689571	0.698647
1.545	0.692066	0.701386
1.548	0.683815	0.702196
1.551	0.684945	0.699188
1.554	0.688484	0.696993
1.557	0.691048	0.689081
1.56	0.681896	0.702094
1.563	0.681125	0.701271
1.566	0.679581	0.685954
1.569	0.678808	0.695024
1.572	0.678554	0.696741
1.575	0.676492	0.704694
1.578	0.681999	0.691589
1.581	0.678614	0.693358
1.584	0.670047	0.695263
1.587	0.675259	0.686779
1.59	0.674192	0.705124
1.593	0.673909	0.681541
1.596	0.670048	0.693173
1.599	0.672088	0.67406
1.602	0.675753	0.686542
1.605	0.66955	0.683124
1.608	0.664421	0.673888
1.611	0.679751	0.674581
1.614	0.670599	0.690837
1.617	0.670953	0.681499
1.62	0.664003	0.688699
1.623	0.659812	0.683489
1.626	0.65873	0.681767
1.629	0.667832	0.677443
1.632	0.668541	0.679778
1.635	0.65049	0.67924
1.638	0.658343	0.669493
1.641	0.666263	0.675413
1.644	0.667319	0.670646
1.647	0.658503	0.657731
1.65	0.661403	0.658687
1.653	0.66285	0.681769
1.656	0.657227	0.675373
1.659	0.663212	0.65573
1.662	0.65776	0.681257
1.665	0.662432	0.659863
1.668	0.653727	0.664847
1.671	0.652407	0.670046
1.674	0.647343	0.667495
1.677	0.655628	0.657678
1.68	0.651677	0.668
1.683	0.660287	0.664119
1.686	0.654219	0.661655
1.689	0.650351	0.656708
1.692	0.643827	0.661779
1.695	0.642233	0.666559
1.698	0.652215	0.656205
1.701	0.646369	0.669334
1.704	0.641429	0.66806
1.707	0.648815	0.659304
1.71	0.648356	0.66275
1.713	0.644396	0.664638
1.716	0.641766	0.65722
1.719	0.648264	0.661623
1.722	0.633915	0.651459
1.725	0.639497	0.65362
1.728	0.63566	0.658818
1.731	0.63644	0.662836
1.734	0.639549	0.647996
1.737	0.636464	0.656052
1.74	0.634824	0.648843
1.743	0.640051	0.654165
1.746	0.635288	0.652375
1.749	0.633067	0.657915
1.752	0.630257	0.649954
1.755	0.63612	0.659597
1.758	0.629196	0.6448
1.761	0.623869	0.642278
1.764	0.633182	0.642087
1.767	0.627405	0.645002
1.77	0.63111	0.642227
1.773	0.625049	0.642581
1.776	0.633609	0.643996
1.779	0.629054	0.639036
1.782	0.628317	0.647061
1.785	0.628945	0.638797
1.788	0.632286	0.639747
1.791	0.625837	0.63527
1.794	0.628315	0.621629
1.797	0.625869	0.648246
1.8	0.624216	0.636286
1.803	0.629912	0.630085
1.806	0.624669	0.646505
1.809	0.616522	0.637271
1.812	0.617451	0.642181
1.815	0.618818	0.629076
1.818	0.615123	0.626033
1.821	0.624914	0.638419
1.824	0.622315	0.638631
1.827	0.627863	0.626655
1.83	0.618316	0.629376
1.833	0.626672	0.623643
1.836	0.616645	0.628278
1.839	0.627865	0.637873
1.842	0.615685	0.635364
1.845	0.619135	0.619071
1.848	0.618821	0.640962
1.851	0.620166	0.628825
1.854	0.609754	0.634674
1.857	0.614302	0.631023
1.86	0.611002	0.618294
1.863	0.616086	0.621344
1.866	0.612037	0.626138
1.869	0.604582	0.618707
1.872	0.613507	0.614749
1.875	0.621106	0.611399
1.878	0.603285	0.616865
1.881	0.605662	0.606398
1.884	0.604254	0.628239
1.887	0.601232	0.614109
1.89	0.614302	0.622425
1.893	0.607667	0.610712
1.896	0.611638	0.611212
1.899	0.609099	0.619794
1.902	0.606358	0.625578
1.905	0.601026	0.610003
1.908	0.606221	0.617834
1.911	0.601334	0.614401
1.914	0.597821	0.614688
1.917	0.597649	0.622702
1.92	0.598006	0.613494
1.923	0.602216	0.611855
1.926	0.603452	0.6179
1.929	0.606138	0.605436
1.932	0.608844	0.615076
1.935	0.597757	0.619925
1.938	0.598439	0.603747
1.941	0.595649	0.607432
1.944	0.59663	0.604745
1.947	0.592788	0.613789
1.95	0.595159	0.598555
1.953	0.603356	0.592607
1.956	0.595388	0.602815
1.959	0.594105	0.607546
1.962	0.593423	0.605386
1.965	0.594975	0.610872
1.968	0.594783	0.595845
1.971	0.599565	0.62402
1.974	0.595442	0.611132
1.977	0.587877	0.602089
1.98	0.599	0.593012
1.983	0.587818	0.618638
1.986	0.581396	0.608084
1.989	0.596656	0.596954
1.992	0.582577	0.604611
1.995	0.582665	0.603677
1.998	0.586679	0.599153
2.001	0.588187	0.602656
2.004	0.591547	0.605129
2.007	0.588418	0.591871
2.01	0.587377	0.602991
2.013	0.576392	0.612578
2.016	0.581769	0.593356
2.019	0.580008	0.590958
2.022	0.578918	0.591907
2.025	0.578794	0.600974
2.028	0.581679	0.590986
2.031	0.588842	0.591135
2.034	0.580708	0.578988
2.037	0.577083	0.598276
2.04	0.578772	0.585117
2.043	0.581498	0.593725
2.046	0.572102	0.588909
2.049	0.576126	0.586063
2.052	0.581467	0.588317
2.055	0.584993	0.598476
2.058	0.580564	0.592082
2.061	0.576845	0.591516
2.064	0.580817	0.589304
2.067	0.583619	0.591187
2.07	0.579059	0.573621
2.073	0.587116	0.585745
2.076	0.585118	0.58414
2.079	0.582875	0.585968
2.082	0.566941	0.587188
2.085	0.572397	0.582534
2.088	0.568189	0.575206
2.091	0.577093	0.58078
2.094	0.576401	0.577155
2.097	0.569065	0.574567
2.1	0.568378	0.585268
2.103	0.575071	0.584808
2.106	0.567179	0.568768
2.109	0.5686	0.572059
2.112	0.564296	0.572861
2.115	0.567429	0.568067
2.118	0.566721	0.584139
2.121	0.563294	0.586452
2.124	0.564114	0.577539
2.127	0.566407	0.581925
2.13	0.573508	0.572749
2.133	0.555284	0.576317
2.136	0.563817	0.583963
2.139	0.564561	0.58124
2.142	0.559098	0.570463
2.145	0.562841	0.572762
2.148	0.56809	0.576307
2.151	0.557867	0.581958
2.154	0.568903	0.564848
2.157	0.566881	0.575404
2.16	0.565008	0.564174
2.163	0.556682	0.570305
2.166	0.562074	0.557543
2.169	0.557875	0.577722
2.172	0.561142	0.57176
2.175	0.561664	0.569187
2.178	0.558829	0.563364
2.181	0.55966	0.566771
2.184	0.56105	0.570158
2.187	0.556144	0.566626
2.19	0.552014	0.569918
2.193	0.548069	0.561043
2.196	0.548534	0.563793
2.199	0.551898	0.564846
2.202	0.557509	0.556734
2.205	0.557404	0.568869
2.208	0.556889	0.562733
2.211	0.553784	0.561649
2.214	0.552431	0.55604
2.217	0.549608	0.546804
2.22	0.551311	0.552793
2.223	0.546893	0.57058
2.226	0.547559	0.549391
2.229	0.553983	0.558559
2.232	0.554959	0.563349
2.235	0.546662	0.559295
2.238	0.549091	0.548265
2.241	0.545142	0.550603
2.244	0.552264	0.568776
2.247	0.55038	0.55861
2.25	0.542735	0.564783
2.253	0.540252	0.555299
2.256	0.543193	0.540899
2.259	0.547931	0.550389
2.262	0.548453	0.557197
2.265	0.538262	0.54374
2.268	0.548774	0.553441
2.271	0.543326	0.555343
2.274	0.536819	0.551711
2.277	0.532034	0.550018
2.28	0.548923	0.545718
2.283	0.537133	0.546415
2.286	0.536616	0.544262
2.289	0.537623	0.548108
2.292	0.536997	0.542014
2.295	0.536521	0.550608
2.298	0.531878	0.55454
2.301	0.532265	0.541174
2.304	0.528848	0.55309
2.307	0.544483	0.541574
2.31	0.539036	0.548632
2.313	0.536077	0.55264
2.316	0.541076	0.548049
2.319	0.527814	0.559107
2.322	0.532425	0.540622
2.325	0.53176	0.529867
2.328	0.529557	0.538753
2.331	0.527943	0.546016
2.334	0.532624	0.551942
2.337	0.528725	0.536582
2.34	0.527649	0.522006
2.343	0.526196	0.547304
2.346	0.526932	0.546988
2.349	0.537951	0.542249
2.352	0.52581	0.533577
2.355	0.535436	0.536829
2.358	0.522403	0.531927
2.361	0.52093	0.538017
2.364	0.524666	0.54318
2.367	0.521284	0.535249
2.37	0.526536	0.524617
2.373	0.529127	0.538092
2.376	0.525557	0.538413
2.379	0.526423	0.53071
2.382	0.525702	0.534642
2.385	0.521491	0.530723
2.388	0.527577	0.545367
2.391	0.523879	0.537676
2.394	0.514823	0.531562
2.397	0.519018	0.521723
2.4	0.528613	0.538539
2.403	0.519677	0.521706
2.406	0.514551	0.529237
2.409	0.52015	0.530914
2.412	0.513144	0.545737
2.415	0.517915	0.532591
2.418	0.513073	0.529982
2.421	0.510022	0.525692
2.424	0.518711	0.520993
2.427	0.517803	0.533667
2.43	0.524478	0.53921
2.433	0.513673	0.524116
2.436	0.509041	0.527426
2.439	0.517949	0.522
2.442	0.509989	0.51372
2.445	0.50883	0.521475
2.448	0.514902	0.513538
2.451	0.50464	0.521685
2.454	0.515771	0.518146
2.457	0.516343	0.513712
2.46	0.509319	0.516044
2.463	0.509926	0.521711
2.466	0.507494	0.521435
2.469	0.50757	0.521118
2.472	0.505943	0.518796
2.475	0.506182	0.521584
2.478	0.501648	0.514376
2.481	0.500556	0.521208
2.484	0.510875	0.511123
2.487	0.499996	0.514273
2.49	0.503855	0.515886
2.493	0.509289	0.507672
2.496	0.501607	0.511606
2.499	0.508859	0.516085
2.502	0.510305	0.512593
2.505	0.496778	0.523062
2.508	0.497973	0.512557
2.511	0.502072	0.516993
2.514	0.497895	0.509272
2.517	0.502297	0.509913
2.52	0.501573	0.504235
2.523	0.50364	0.506593
2.526	0.496195	0.496206
2.529	0.500514	0.501625
2.532	0.493099	0.507671
2.535	0.498022	0.497844
2.538	0.497838	0.500954
2.541	0.495586	0.508512
2.544	0.488202	0.50295
2.547	0.495172	0.501447
2.55	0.493649	0.504308
2.553	0.49874	0.508293
2.556	0.494901	0.500406
2.559	0.491731	0.500429
2.562	0.49128	0.508956
2.565	0.487809	0.497316
2.568	0.498347	0.503945
2.571	0.490287	0.501455
2.574	0.490007	0.506857
2.577	0.485651	0.491834
2.58	0.488468	0.498383
2.583	0.489954	0.493417
2.586	0.478307	0.497055
2.589	0.494029	0.491881
2.592	0.488532	0.490798
2.595	0.476063	0.510776
2.598	0.480103	0.489615
2.601	0.485915	0.485217
2.604	0.482008	0.500309
2.607	0.481154	0.490438
2.61	0.486165	0.485068
2.613	0.483528	0.495777
2.616	0.483884	0.494955
2.619	0.481745	0.492657
2.622	0.480611	0.490191
2.625	0.476672	0.491006
2.628	0.485342	0.487503
2.631	0.471752	0.488549
2.634	0.478821	0.488778
2.637	0.476951	0.48593
2.64	0.477172	0.471459
2.643	0.478071	0.480705
2.646	0.471556	0.482282
2.649	0.474618	0.484813
2.652	0.473835	0.480569
2.655	0.481394	0.47958
2.658	0.470931	0.481292
2.661	0.467396	0.478422
2.664	0.467154	0.480598
2.667	0.464691	0.477641
2.67	0.46807	0.476856
2.673	0.463348	0.48074
2.676	0.458967	0.483014
2.679	0.468935	0.469597
2.682	0.467	0.486044
2.685	0.461851	0.476011
2.688	0.461284	0.480547
2.691	0.474139	0.475546
2.694	0.472973	0.479587
2.697	0.458358	0.479556
2.7	0.457527	0.483024
2.703	0.465176	0.466456
2.706	0.462719	0.47596
2.709	0.464402	0.471148
2.712	0.464516	0.466204
2.715	0.456105	0.47691
2.718	0.462082	0.464339
2.721	0.465211	0.46276
2.724	0.458224	0.472024
2.727	0.45794	0.468784
2.73	0.450226	0.471004
2.733	0.458608	0.476825
2.736	0.457435	0.474856
2.739	0.457798	0.467008
2.742	0.45814	0.46651
2.745	0.455956	0.467105
2.748	0.456126	0.465079
2.751	0.452632	0.457609
2.754	0.452658	0.460867
2.757	0.45143	0.469938
2.76	0.443706	0.46241
2.763	0.449766	0.453493
2.766	0.453398	0.46251
2.769	0.451018	0.468458
2.772	0.446306	0.461983
2.775	0.450197	0.458189
2.778	0.449549	0.457081
2.781	0.445989	0.457227
2.784	0.449723	0.451625
2.787	0.451593	0.46183
2.79	0.44728	0.458531
2.793	0.443097	0.453822
2.796	0.44588	0.444825
2.799	0.449991	0.44961
2.802	0.453348	0.452165
2.805	0.444304	0.461075
2.808	0.44126	0.462092
2.811	0.442418	0.452142
2.814	0.441788	0.451417
2.817	0.446908	0.446537
2.82	0.444256	0.454925
2.823	0.441998	0.442163
2.826	0.442732	0.4474
2.829	0.445936	0.443835
2.832	0.434716	0.446874
2.835	0.441802	0.440157
2.838	0.436058	0.451486
2.841	0.43569	0.449034
2.844	0.434535	0.443799
2.847	0.432293	0.445882
2.85	0.43841	0.452916
2.853	0.434968	0.449736
2.856	0.438641	0.451806
2.859	0.433617	0.447345
2.862	0.431508	0.443419
2.865	0.434356	0.436626
2.868	0.439886	0.44983
2.871	0.43585	0.441864
2.874	0.435736	0.44116
2.877	0.43397	0.443582
2.88	0.435663	0.442767
2.883	0.4296	0.450854
2.886	0.434739	0.436672
2.889	0.437637	0.430686
2.892	0.433638	0.444013
2.895	0.435195	0.434636
2.898	0.430667	0.449743
2.901	0.428948	0.437606
2.904	0.437827	0.433454
2.907	0.42992	0.43436
2.91	0.43116	0.437254
2.913	0.428739	0.435591
2.916	0.436475	0.435342
2.919	0.430674	0.438053
2.922	0.42218	0.438654
2.925	0.43746	0.433787
2.928	0.422499	0.436476
2.931	0.422965	0.430967
2.934	0.425763	0.4365
2.937	0.43407	0.437987
2.94	0.428603	0.440113
2.943	0.421968	0.434596
2.946	0.426527	0.436896
2.949	0.427572	0.430141
2.952	0.432655	0.431429
2.955	0.417183	0.43741
2.958	0.429719	0.445966
2.961	0.415938	0.428526
2.964	0.425431	0.438226
2.967	0.425619	0.42413
2.97	0.414065	0.422981
2.973	0.416432	0.425529
2.976	0.418935	0.428949
2.979	0.425581	0.430328
2.982	0.415835	0.429769
2.985	0.421866	0.431011
2.988	0.422567	0.431618
2.991	0.420636	0.427294
2.994	0.419461	0.431919
2.997	0.420074	0.42357
3	0.42039	0.426585
3.003	0.417652	0.430003
3.006	0.417311	0.425976
3.009	0.416609	0.429297
3.012	0.416252	0.418406
3.015	0.417832	0.4281
3.018	0.417121	0.428195
3.021	0.415607	0.426327
3.024	0.417413	0.418713
3.027	0.417226	0.426842
3.03	0.414633	0.422832
3.033	0.407367	0.419263
3.036	0.409451	0.414934
3.039	0.415721	0.421287
3.042	0.405192	0.43113
3.045	0.414871	0.431157
3.048	0.412688	0.420967
3.051	0.414296	0.418957
3.054	0.416483	0.408049
3.057	0.404089	0.419288
3.06	0.415384	0.420008
3.063	0.410489	0.4233
3.066	0.40799	0.416126
3.069	0.407398	0.415903
3.072	0.406426	0.42402
3.075	0.410246	0.41211
3.078	0.408928	0.420094
3.081	0.40018	0.410689
3.084	0.408275	0.419047
3.087	0.40922	0.424197
3.09	0.406145	0.418501
3.093	0.405195	0.411524
3.096	0.406412	0.416405
3.099	0.403578	0.410176
3.102	0.404987	0.413626
3.105	0.40377	0.399809
3.108	0.404813	0.409595
3.111	0.403654	0.409982
3.114	0.404163	0.41295
3.117	0.401622	0.411687
3.12	0.403628	0.416235
3.123	0.406026	0.40691
3.126	0.403198	0.408267
3.129	0.399643	0.41334
3.132	0.395074	0.409862
3.135	0.401137	0.40555
3.138	0.397323	0.404245
3.141	0.395448	0.410075
3.144	0.403268	0.407856
3.147	0.401178	0.414172
3.15	0.398474	0.410403
3.153	0.403059	0.415782
3.156	0.395675	0.400374
3.159	0.402562	0.400978
3.162	0.394285	0.412274
3.165	0.401536	0.400023
3.168	0.39839	0.398583
3.171	0.394328	0.39316
3.174	0.392808	0.398544
3.177	0.39834	0.402025
3.18	0.395938	0.400559
3.183	0.395811	0.405291
3.186	0.39568	0.4067
3.189	0.396316	0.401675
3.192	0.393006	0.399223
3.195	0.401643	0.403642
3.198	0.395451	0.402602
3.201	0.388536	0.396132
3.204	0.396156	0.409378
3.207	0.391111	0.402804
3.21	0.397999	0.392154
3.213	0.391293	0.406747
3.216	0.391027	0.389731
3.219	0.394089	0.397588
3.222	0.390148	0.390428
3.225	0.388535	0.394373
3.228	0.390835	0.393958
3.231	0.390477	0.402789
3.234	0.388044	0.387924
3.237	0.384838	0.397082
3.24	0.390267	0.387637
3.243	0.390538	0.398456
3.246	0.38718	0.395923
3.249	0.390413	0.390085
3.252	0.391384	0.401742
3.255	0.393422	0.394115
3.258	0.387575	0.388361
3.261	0.38791	0.390361
3.264	0.381792	0.388227
3.267	0.385234	0.397959
3.27	0.395547	0.397401
3.273	0.386729	0.391195
3.276	0.386521	0.394463
3.279	0.381043	0.398944
3.282	0.38779	0.400179
3.285	0.381189	0.383822
3.288	0.389341	0.390139
3.291	0.386746	0.387658
3.294	0.380858	0.393002
3.297	0.38598	0.39362
3.3	0.386841	0.383172
3.303	0.377304	0.384938
3.306	0.385714	0.386396
3.309	0.385733	0.389033
3.312	0.377203	0.380306
3.315	0.383159	0.382088
3.318	0.3724	0.391785
3.321	0.382394	0.389976
3.324	0.375339	0.382737
3.327	0.377685	0.384535
3.33	0.380428	0.38015
3.333	0.377813	0.386818
3.336	0.381413	0.389074
3.339	0.381416	0.383684
3.342	0.375016	0.387778
3.345	0.376772	0.384851
3.348	0.379085	0.387061
3.351	0.37569	0.379294
3.354	0.37924	0.379092
3.357	0.375271	0.387939
3.36	0.376116	0.380787
3.363	0.380651	0.381704
3.366	0.376313	0.386476
3.369	0.374057	0.373932
3.372	0.372565	0.37943
3.375	0.370622	0.389962
3.378	0.378607	0.379304
3.381	0.373104	0.388535
3.384	0.373229	0.384454
3.387	0.375046	0.388295
3.39	0.369562	0.380327
3.393	0.375302	0.3836
3.396	0.374662	0.384389
3.399	0.373197	0.381594
3.402	0.376236	0.377054
3.405	0.376854	0.382731
3.408	0.373743	0.371732
3.411	0.370505	0.375871
3.414	0.3756	0.385891
3.417	0.37512	0.380318
3.42	0.359925	0.376712
3.423	0.368171	0.383755
3.426	0.366019	0.379566
3.429	0.362575	0.370461
3.432	0.377332	0.379166
3.435	0.376981	0.378106
3.438	0.36835	0.375833
3.441	0.367212	0.372646
3.444	0.367775	0.371719
3.447	0.374549	0.379961
3.45	0.364459	0.375294
3.453	0.367515	0.380505
3.456	0.36738	0.372662
3.459	0.366226	0.382067
3.462	0.371644	0.373361
3.465	0.364428	0.373986
3.468	0.370014	0.372383
3.471	0.361368	0.369405
3.474	0.362799	0.373117
3.477	0.367558	0.375225
3.48	0.370374	0.366093
3.483	0.365341	0.368856
3.486	0.360912	0.363255
3.489	0.355379	0.377377
3.492	0.362467	0.369045
3.495	0.362481	0.370432
3.498	0.356136	0.379228
3.501	0.362826	0.378983
3.504	0.362938	0.372025
3.507	0.367039	0.366045
3.51	0.361136	0.359032
3.513	0.354526	0.361329
3.516	0.357574	0.372284
3.519	0.357696	0.375682
3.522	0.356773	0.361569
3.525	0.354242	0.369598
3.528	0.358496	0.370392
3.531	0.359129	0.363595
3.534	0.350879	0.364066
3.537	0.357149	0.378587
3.54	0.356308	0.369011
3.543	0.353924	0.371332
3.546	0.356947	0.377885
3.549	0.360113	0.36007
3.552	0.357367	0.360143
3.555	0.354458	0.364233
3.558	0.361698	0.352076
3.561	0.354611	0.371802
3.564	0.354098	0.366171
3.567	0.355001	0.369703
3.57	0.35883	0.366822
3.573	0.359622	0.363667
3.576	0.354661	0.357197
3.579	0.35206	0.353434
3.582	0.356298	0.355273
3.585	0.34995	0.356564
3.588	0.35372	0.357566
3.591	0.350216	0.35242
3.594	0.351879	0.351509
3.597	0.355637	0.358787
3.6	0.351437	0.360266
3.603	0.350363	0.35764
3.606	0.346881	0.3488
3.609	0.346232	0.356109
3.612	0.348214	0.350759
3.615	0.345843	0.353525
3.618	0.345647	0.348618
3.621	0.347464	0.35044
3.624	0.343362	0.352555
3.627	0.340995	0.346371
3.63	0.348626	0.355421
3.633	0.344046	0.354259
3.636	0.347035	0.360638
3.639	0.340096	0.355756
3.642	0.343193	0.340877
3.645	0.342158	0.352464
3.648	0.34238	0.349068
3.651	0.341301	0.347335
3.654	0.344789	0.343539
3.657	0.342731	0.343388
3.66	0.338521	0.346593
3.663	0.337039	0.340764
3.666	0.340464	0.344078
3.669	0.339004	0.353676
3.672	0.339955	0.337247
3.675	0.336845	0.343924
3.678	0.336377	0.348753
3.681	0.336712	0.347915
3.684	0.344708	0.353698
3.687	0.34102	0.343957
3.69	0.335597	0.34585
3.693	0.335115	0.346011
3.696	0.332879	0.33359
3.699	0.339995	0.345001
3.702	0.33115	0.336762
3.705	0.335023	0.344857
3.708	0.336322	0.333887
3.711	0.337647	0.341638
3.714	0.330951	0.338006
3.717	0.332709	0.347172
3.72	0.337031	0.342543
3.723	0.331624	0.347052
3.726	0.33288	0.343889
3.729	0.331647	0.333992
3.732	0.331867	0.335904
3.735	0.331217	0.336655
3.738	0.332266	0.344374
3.741	0.33109	0.337202
3.744	0.332514	0.339151
3.747	0.333118	0.336995
3.75	0.337198	0.32893
3.753	0.330247	0.34128
3.756	0.332328	0.336642
3.759	0.33082	0.328646
3.762	0.325935	0.341925
3.765	0.327352	0.323943
3.768	0.32388	0.331095
3.771	0.324441	0.343297
3.774	0.32005	0.340756
3.777	0.332457	0.333848
3.78	0.32636	0.335464
3.783	0.328694	0.332898
3.786	0.320997	0.330265
3.789	0.329844	0.335411
3.792	0.322295	0.325783
3.795	0.320739	0.329262
3.798	0.328365	0.329277
3.801	0.326634	0.34035
3.804	0.326206	0.329672
3.807	0.318877	0.335463
3.81	0.323299	0.327363
3.813	0.322582	0.334984
3.816	0.323097	0.331858
3.819	0.327156	0.324679
3.822	0.322966	0.32333
3.825	0.321352	0.325988
3.828	0.323396	0.331821
3.831	0.321414	0.324491
3.834	0.322201	0.32136
3.837	0.315752	0.326341
3.84	0.318227	0.320523
3.843	0.316008	0.328624
3.846	0.315707	0.32097
3.849	0.319797	0.327411
3.852	0.320295	0.312787
3.855	0.319251	0.321129
3.858	0.319155	0.319912
3.861	0.312546	0.321848
3.864	0.317878	0.327225
3.867	0.319382	0.323532
3.87	0.31539	0.32689
3.873	0.311044	0.312063
3.876	0.317197	0.325754
3.879	0.309314	0.320257
3.882	0.315945	0.326003
3.885	0.31588	0.322315
3.888	0.311085	0.318286
3.891	0.319935	0.321207
3.894	0.312299	0.311258
3.897	0.316486	0.318605
3.9	0.310911	0.319222
3.903	0.310905	0.317262
3.906	0.312989	0.326514
3.909	0.311696	0.318441
3.912	0.306811	0.318108
3.915	0.311411	0.315501
3.918	0.314074	0.317515
3.921	0.313047	0.314473
3.924	0.3063	0.319669
3.927	0.308199	0.317315
3.93	0.300958	0.316767
3.933	0.307359	0.310294
3.936	0.304266	0.322353
3.939	0.306166	0.308058
3.942	0.305656	0.309986
3.945	0.310202	0.317684
3.948	0.308827	0.310164
3.951	0.304276	0.309422
3.954	0.306443	0.305963
3.957	0.30524	0.31655
3.96	0.302467	0.311324
3.963	0.306248	0.31357
3.966	0.30515	0.305515
3.969	0.30053	0.307947
3.972	0.30037	0.301491
3.975	0.294342	0.299051
3.978	0.295232	0.315856
3.981	0.301058	0.315198
3.984	0.305776	0.300422
3.987	0.300607	0.309535
3.99	0.297418	0.309313
3.993	0.294946	0.312552
3.996	0.302907	0.305952
3.999	0.291827	0.30505
4.002	0.300838	0.299845
4.005	0.294041	0.305701
4.008	0.296893	0.305581
4.011	0.308093	0.296933
4.014	0.297062	0.300885
4.017	0.301901	0.301404
4.02	0.300933	0.301936
4.023	0.29905	0.301459
4.026	0.296652	0.307987
4.029	0.291912	0.298796
4.032	0.297613	0.305681
4.035	0.29385	0.299163
4.038	0.294744	0.291893
4.041	0.293543	0.303341
4.044	0.29689	0.299132
4.047	0.292355	0.301816
4.05	0.296469	0.302853
4.053	0.295247	0.303474
4.056	0.29179	0.303585
4.059	0.29912	0.293799
4.062	0.295196	0.307629
4.065	0.29537	0.30144
4.068	0.29122	0.295182
4.071	0.284135	0.298979
4.074	0.290362	0.295159
4.077	0.297354	0.297994
4.08	0.290506	0.295628
4.083	0.294792	0.296048
4.086	0.290963	0.298611
4.089	0.294903	0.295169
4.092	0.293782	0.29636
4.095	0.290015	0.296907
4.098	0.294394	0.295405
4.101	0.293826	0.301917
4.104	0.290149	0.296205
4.107	0.29108	0.295691
4.11	0.295368	0.299339
4.113	0.288861	0.289502
4.116	0.286418	0.299998
4.119	0.288719	0.300032
4.122	0.289377	0.299626
4.125	0.289487	0.304669
4.128	0.292301	0.294399
4.131	0.285293	0.295281
4.134	0.285551	0.29275
4.137	0.289849	0.295309
4.14	0.287163	0.295061
4.143	0.29091	0.301663
4.146	0.287394	0.300425
4.149	0.286653	0.297864
4.152	0.286451	0.292324
4.155	0.290513	0.293737
4.158	0.287429	0.298264
4.161	0.283843	0.294102
4.164	0.28655	0.293548
4.167	0.287856	0.294208
4.17	0.29025	0.296813
4.173	0.284021	0.281888
4.176	0.294179	0.289611
4.179	0.289059	0.289798
4.182	0.285825	0.288447
4.185	0.286113	0.291192
4.188	0.293726	0.293943
4.191	0.288003	0.295513
4.194	0.283242	0.292721
4.197	0.284744	0.291456
4.2	0.284488	0.28887
4.203	0.282936	0.295446
4.206	0.2841	0.292261
4.209	0.27878	0.293321
4.212	0.28367	0.293052
4.215	0.291607	0.28895
4.218	0.284738	0.299136
4.221	0.283531	0.291775
4.224	0.285648	0.285637
4.227	0.289462	0.294381
4.23	0.28396	0.290851
4.233	0.28542	0.284869
4.236	0.282858	0.291059
4.239	0.285009	0.282438
4.242	0.284346	0.293978
4.245	0.282631	0.285454
4.248	0.283084	0.282044
4.251	0.278314	0.296722
4.254	0.288579	0.291462
4.257	0.283427	0.290538
4.26	0.278289	0.279165
4.263	0.280715	0.278726
4.266	0.283524	0.288433
4.269	0.276399	0.281122
4.272	0.275344	0.283654
4.275	0.280681	0.284934
4.278	0.282174	0.279579
4.281	0.274092	0.291713
4.284	0.2839	0.287876
4.287	0.275748	0.29016
4.29	0.28015	0.285392
4.293	0.274483	0.28084
4.296	0.277135	0.286434
4.299	0.28269	0.284115
4.302	0.281843	0.277966
4.305	0.27784	0.285388
4.308	0.271707	0.279211
4.311	0.278165	0.28305
4.314	0.278319	0.276608
4.317	0.280858	0.269397
4.32	0.272089	0.274717
4.323	0.275289	0.281732
4.326	0.276548	0.275725
4.329	0.274448	0.276826
4.332	0.269892	0.276924
4.335	0.272196	0.27457
4.338	0.273263	0.280144
4.341	0.270661	0.273711
4.344	0.271238	0.279203
4.347	0.270411	0.277802
4.35	0.268713	0.277788
4.353	0.269276	0.283042
4.356	0.273963	0.277909
4.359	0.269901	0.271575
4.362	0.273532	0.277649
4.365	0.271844	0.27589
4.368	0.270125	0.278038
4.371	0.268312	0.275048
4.374	0.268742	0.268323
4.377	0.262006	0.272523
4.38	0.268748	0.268336
4.383	0.266028	0.273733
4.386	0.265233	0.273977
4.389	0.26732	0.270676
4.392	0.263843	0.276166
4.395	0.26643	0.262584
4.398	0.266687	0.26772
4.401	0.266768	0.274245
4.404	0.271938	0.272351
4.407	0.273383	0.277116
4.41	0.268917	0.271802
4.413	0.262799	0.268059
4.416	0.270342	0.265051
4.419	0.270197	0.26992
4.422	0.272501	0.273003
4.425	0.259879	0.265628
4.428	0.266573	0.277556
4.431	0.263698	0.270183
4.434	0.265851	0.268213
4.437	0.266296	0.274001
4.44	0.261175	0.278689
4.443	0.263518	0.264229
4.446	0.267537	0.267536
4.449	0.264365	0.278671
4.452	0.259074	0.264032
4.455	0.264591	0.262682
4.458	0.263051	0.272393
4.461	0.265913	0.271569
4.464	0.263239	0.269815
4.467	0.259124	0.268193
4.47	0.26127	0.261663
4.473	0.265067	0.264251
4.476	0.261874	0.272219
4.479	0.261068	0.264254
4.482	0.266436	0.270215
4.485	0.264486	0.269562
4.488	0.263939	0.271797
4.491	0.257697	0.269494
4.494	0.261324	0.266013
4.497	0.257438	0.269519
4.5	0.260349	0.269716
4.503	0.259634	0.267858
4.506	0.262401	0.26162
4.509	0.260654	0.258512
4.512	0.259308	0.262784
4.515	0.2602	0.266374
4.518	0.257395	0.263503
4.521	0.260769	0.268922
4.524	0.257734	0.266512
4.527	0.261584	0.26508
4.53	0.25701	0.260441
4.533	0.258677	0.264202
4.536	0.261915	0.262147
4.539	0.26128	0.269613
4.542	0.256743	0.268277
4.545	0.253953	0.267861
4.548	0.253758	0.25917
4.551	0.25344	0.262323
4.554	0.260053	0.265345
4.557	0.256595	0.263012
4.56	0.257365	0.261711
4.563	0.253141	0.266992
4.566	0.256317	0.264856
4.569	0.256427	0.256833
4.572	0.252744	0.265325
4.575	0.254886	0.264392
4.578	0.254405	0.260779
4.581	0.254132	0.261461
4.584	0.254519	0.254576
4.587	0.252586	0.267299
4.59	0.250357	0.263147
4.593	0.254286	0.256344
4.596	0.255003	0.26087
4.599	0.256101	0.256598
4.602	0.249041	0.249041
4.605	0.253221	0.261247
4.608	0.251235	0.258113
4.611	0.253037	0.260941
4.614	0.255695	0.2662
4.617	0.251001	0.254901
4.62	0.252568	0.254692
4.623	0.248385	0.256974
4.626	0.248261	0.256819
4.629	0.248877	0.251814
4.632	0.244675	0.260594
4.635	0.249705	0.254384
4.638	0.251559	0.253677
4.641	0.248918	0.253005
4.644	0.246267	0.260537
4.647	0.246239	0.252861
4.65	0.246544	0.256358
4.653	0.241321	0.24073
4.656	0.252444	0.250298
4.659	0.244689	0.250506
4.662	0.248106	0.249747
4.665	0.247545	0.253888
4.668	0.246176	0.246863
4.671	0.241478	0.251511
4.674	0.245202	0.251811
4.677	0.245568	0.253198
4.68	0.246619	0.251614
4.683	0.246152	0.251174
4.686	0.24883	0.254076
4.689	0.246045	0.248755
4.692	0.238813	0.246789
4.695	0.238984	0.254391
4.698	0.244589	0.241037
4.701	0.234724	0.246999
4.704	0.237416	0.24702
4.707	0.24796	0.253861
4.71	0.247123	0.255464
4.713	0.242134	0.245461
4.716	0.237386	0.253913
4.719	0.236484	0.245462
4.722	0.239522	0.246495
4.725	0.237603	0.241766
4.728	0.235411	0.249077
4.731	0.244022	0.236687
4.734	0.244382	0.242486
4.737	0.239952	0.248972
4.74	0.236723	0.241705
4.743	0.238553	0.23916
4.746	0.241778	0.240678
4.749	0.235113	0.24062
4.752	0.237268	0.237548
4.755	0.232852	0.238011
4.758	0.237114	0.239684
4.761	0.233186	0.243438
4.764	0.240396	0.235594
4.767	0.23363	0.240893
4.77	0.237559	0.238177
4.773	0.232772	0.237386
4.776	0.235745	0.241189
4.779	0.235006	0.238327
4.782	0.235225	0.242915
4.785	0.232161	0.239518
4.788	0.230812	0.237924
4.791	0.234283	0.239901
4.794	0.237541	0.241337
4.797	0.233903	0.239078
4.8	0.228887	0.238921
4.803	0.232113	0.236568
4.806	0.229337	0.227955
4.809	0.234996	0.235149
4.812	0.230605	0.239958
4.815	0.228489	0.233204
4.818	0.226999	0.235964
4.821	0.233897	0.240332
4.824	0.226452	0.241301
4.827	0.229625	0.240516
4.83	0.226612	0.235156
4.833	0.226395	0.236857
4.836	0.230227	0.24332
4.839	0.225775	0.2331
4.842	0.233516	0.237045
4.845	0.22789	0.231302
4.848	0.225714	0.228279
4.851	0.230937	0.236432
4.854	0.22558	0.231326
4.857	0.22515	0.229166
4.86	0.230549	0.235929
4.863	0.225629	0.235191
4.866	0.229733	0.239021
4.869	0.229924	0.228664
4.872	0.225054	0.232775
4.875	0.225206	0.228657
4.878	0.225415	0.229881
4.881	0.23137	0.235664
4.884	0.229278	0.236529
4.887	0.229602	0.233077
4.89	0.224617	0.233458
4.893	0.224743	0.233632
4.896	0.221753	0.231367
4.899	0.224107	0.232289
4.902	0.22817	0.225981
4.905	0.22147	0.23157
4.908	0.225501	0.229796
4.911	0.224504	0.234389
4.914	0.225177	0.228175
4.917	0.22512	0.227153
4.92	0.224287	0.236048
4.923	0.225302	0.227156
4.926	0.221523	0.2327
4.929	0.224749	0.227412
4.932	0.222563	0.217962
4.935	0.222233	0.226255
4.938	0.223749	0.236049
4.941	0.224731	0.232085
4.944	0.222609	0.224448
4.947	0.223718	0.227052
4.95	0.221839	0.226014
4.953	0.220531	0.224924
4.956	0.221854	0.223714
4.959	0.215691	0.232189
4.962	0.217116	0.232249
4.965	0.221727	0.229857
4.968	0.218492	0.224409
4.971	0.225005	0.230647
4.974	0.219835	0.22091
4.977	0.220585	0.216553
4.98	0.222602	0.224584
4.983	0.218634	0.222489
4.986	0.223253	0.22428
4.989	0.217973	0.220359
4.992	0.215784	0.226218
4.995	0.217932	0.222283
4.998	0.216533	0.225329
5.001	0.218257	0.223995
5.004	0.216102	0.226948
5.007	0.220276	0.219954
5.01	0.2183	0.226966
5.013	0.216435	0.219743
5.016	0.212052	0.218536
5.019	0.216463	0.229152
5.022	0.216355	0.214047
5.025	0.220612	0.214277
5.028	0.21207	0.22412
5.031	0.217488	0.215437
5.034	0.217894	0.219605
5.037	0.214881	0.21981
5.04	0.210914	0.220542
5.043	0.218925	0.215504
5.046	0.210619	0.223293
5.049	0.211949	0.219251
5.052	0.210768	0.223131
5.055	0.212916	0.223276
5.058	0.213588	0.223597
5.061	0.210217	0.220706
5.064	0.212824	0.212472
5.067	0.210887	0.210833
5.07	0.212185	0.214184
5.073	0.21316	0.214582
5.076	0.213024	0.213963
5.079	0.209804	0.211764
5.082	0.209909	0.217764
5.085	0.211747	0.212847
5.088	0.210105	0.208322
5.091	0.210759	0.21424
5.094	0.211462	0.218049
5.097	0.207404	0.215454
5.1	0.211592	0.21475
5.103	0.209904	0.21523
5.106	0.209681	0.214291
5.109	0.211303	0.212384
5.112	0.211758	0.210699
5.115	0.210388	0.217068
5.118	0.213971	0.213342
5.121	0.208386	0.216711
5.124	0.208266	0.212832
5.127	0.213103	0.208291
5.13	0.207168	0.209729
5.133	0.207377	0.211256
5.136	0.208109	0.215488
5.139	0.206175	0.209728
5.142	0.207717	0.209094
5.145	0.20606	0.20964
5.148	0.211303	0.217859
5.151	0.209263	0.213608
5.154	0.210603	0.208651
5.157	0.206353	0.211467
5.16	0.204451	0.214842
5.163	0.206657	0.212346
5.166	0.204473	0.214916
5.169	0.207333	0.215691
5.172	0.208061	0.214201
5.175	0.203346	0.210759
5.178	0.206255	0.206402
5.181	0.206392	0.210188
5.184	0.200942	0.205169
5.187	0.207906	0.206989
5.19	0.20871	0.209238
5.193	0.203617	0.205408
5.196	0.202986	0.206463
5.199	0.206943	0.199499
5.202	0.207801	0.210278
5.205	0.204278	0.214692
5.208	0.201088	0.206629
5.211	0.20629	0.214374
5.214	0.201617	0.205674
5.217	0.203529	0.202457
5.22	0.207801	0.203302
5.223	0.201822	0.210796
5.226	0.211519	0.198821
5.229	0.199859	0.207847
5.232	0.201331	0.210574
5.235	0.198545	0.203469
5.238	0.204647	0.203389
5.241	0.203081	0.20255
5.244	0.199767	0.205664
5.247	0.199446	0.202168
5.25	0.201711	0.206791
5.253	0.199969	0.203957
5.256	0.201727	0.203307
5.259	0.203932	0.209916
5.262	0.199451	0.204126
5.265	0.20203	0.206963
5.268	0.200576	0.20237
5.271	0.201467	0.208532
5.274	0.203392	0.208571
5.277	0.200739	0.203145
5.28	0.197028	0.20643
5.283	0.198568	0.198801
5.286	0.203455	0.202356
5.289	0.199465	0.206107
5.292	0.202237	0.20898
5.295	0.198107	0.205117
5.298	0.199124	0.202718
5.301	0.200813	0.201779
5.304	0.196104	0.206591
5.307	0.203798	0.200179
5.31	0.206051	0.201757
5.313	0.202609	0.19995
5.316	0.199502	0.197774
5.319	0.198132	0.202681
5.322	0.199871	0.199391
5.325	0.197096	0.198792
5.328	0.196673	0.197187
5.331	0.197588	0.204011
5.334	0.199563	0.204393
5.337	0.196864	0.202832
5.34	0.199552	0.201333
5.343	0.196979	0.206361
5.346	0.199917	0.20032
5.349	0.1965	0.202771
5.352	0.197347	0.204603
5.355	0.191045	0.199188
5.358	0.198874	0.201409
5.361	0.199063	0.203249
5.364	0.195338	0.197253
5.367	0.198964	0.205345
5.37	0.199363	0.20469
5.373	0.198531	0.198649
5.376	0.19506	0.203444
5.379	0.193648	0.194286
5.382	0.195647	0.200961
5.385	0.194074	0.200628
5.388	0.195868	0.198933
5.391	0.194908	0.198743
5.394	0.189847	0.197605
5.397	0.19544	0.194637
5.4	0.198765	0.198797
5.403	0.192836	0.200746
5.406	0.187457	0.196881
5.409	0.191427	0.196844
5.412	0.195269	0.203491
5.415	0.193607	0.19537
5.418	0.196943	0.19844
5.421	0.191224	0.196045
5.424	0.192182	0.197405
5.427	0.196023	0.194848
5.43	0.192893	0.2019
5.433	0.19202	0.197981
5.436	0.194245	0.199896
5.439	0.19632	0.193948
5.442	0.194721	0.1936
5.445	0.187264	0.193993
5.448	0.193085	0.19163
5.451	0.190865	0.194262
5.454	0.188503	0.197339
5.457	0.189044	0.197659
5.46	0.193635	0.198977
5.463	0.186436	0.189807
5.466	0.190745	0.196531
5.469	0.189315	0.190086
5.472	0.190119	0.194037
5.475	0.186274	0.192655
5.478	0.187	0.189903
5.481	0.187886	0.181817
5.484	0.188362	0.193708
5.487	0.186509	0.191603
5.49	0.189079	0.187548
5.493	0.184993	0.19639
5.496	0.187549	0.188395
5.499	0.18676	0.19309
5.502	0.185111	0.193014
5.505	0.185335	0.190111
5.508	0.190507	0.19088
5.511	0.183056	0.188879
5.514	0.187342	0.192535
5.517	0.187664	0.186952
5.52	0.18606	0.188884
5.523	0.181746	0.189751
5.526	0.187863	0.188016
5.529	0.184744	0.183749
5.532	0.188539	0.191811
5.535	0.184756	0.183026
5.538	0.180641	0.187585
5.541	0.182172	0.188516
5.544	0.181835	0.190809
5.547	0.184017	0.189449
5.55	0.1834	0.183852
5.553	0.182914	0.183838
5.556	0.180928	0.191306
5.559	0.18542	0.186049
5.562	0.183713	0.188739
5.565	0.186261	0.180709
5.568	0.181541	0.186645
5.571	0.178051	0.185111
5.574	0.182233	0.189143
5.577	0.182034	0.184171
5.58	0.185572	0.182128
5.583	0.185183	0.192501
5.586	0.180416	0.181713
5.589	0.180861	0.183963
5.592	0.183013	0.182789
5.595	0.176137	0.188488
5.598	0.17543	0.180348
5.601	0.182744	0.180933
5.604	0.186027	0.186787
5.607	0.175316	0.185736
5.61	0.179364	0.1824
5.613	0.182657	0.177701
5.616	0.180582	0.190751
5.619	0.177998	0.180115
5.622	0.178399	0.177821
5.625	0.175906	0.182027
5.628	0.175492	0.186904
5.631	0.182104	0.176202
5.634	0.176309	0.178172
5.637	0.17712	0.177714
5.64	0.173907	0.180136
5.643	0.176098	0.173301
5.646	0.174288	0.179889
5.649	0.170738	0.185501
5.652	0.176331	0.180989
5.655	0.175975	0.181772
5.658	0.17411	0.181931
5.661	0.176126	0.180664
5.664	0.176741	0.177424
5.667	0.172499	0.184276
5.67	0.176541	0.176079
5.673	0.178878	0.178838
5.676	0.176429	0.173879
5.679	0.172133	0.182034
5.682	0.173631	0.175834
5.685	0.171083	0.174066
5.688	0.174549	0.178163
5.691	0.17503	0.178034
5.694	0.171881	0.180624
5.697	0.171211	0.174618
5.7	0.177317	0.174638
5.703	0.174635	0.175015
5.706	0.175178	0.180261
5.709	0.173829	0.180908
5.712	0.172799	0.17212
5.715	0.169473	0.172001
5.718	0.176722	0.175315
5.721	0.17519	0.173526
5.724	0.170104	0.170989
5.727	0.171305	0.173355
5.73	0.169007	0.172913
5.733	0.170005	0.173192
5.736	0.173415	0.174864
5.739	0.171502	0.180375
5.742	0.172371	0.179234
5.745	0.171797	0.178549
5.748	0.172839	0.172685
5.751	0.171032	0.173701
5.754	0.167326	0.173259
5.757	0.168877	0.173046
5.76	0.173391	0.170114
5.763	0.168736	0.174644
5.766	0.166766	0.17056
5.769	0.171902	0.175953
5.772	0.17367	0.171105
5.775	0.168695	0.17667
5.778	0.169227	0.173659
5.781	0.167191	0.163329
5.784	0.170829	0.17203
5.787	0.166873	0.171238
5.79	0.166629	0.174092
5.793	0.170657	0.171686
5.796	0.165987	0.168219
5.799	0.168246	0.175458
5.802	0.171123	0.175823
5.805	0.167486	0.174185
5.808	0.16628	0.172863
5.811	0.165315	0.167261
5.814	0.165804	0.168395
5.817	0.163878	0.175114
5.82	0.16656	0.172948
5.823	0.166896	0.170412
5.826	0.165773	0.164337
5.829	0.16412	0.171805
5.832	0.161626	0.171027
5.835	0.162461	0.16908
5.838	0.167579	0.164633
5.841	0.168253	0.167381
5.844	0.16621	0.169529
5.847	0.164009	0.171766
5.85	0.161879	0.162546
5.853	0.163509	0.168143
5.856	0.161272	0.168668
5.859	0.162999	0.169368
5.862	0.162734	0.167869
5.865	0.162152	0.164943
5.868	0.167932	0.171833
5.871	0.164981	0.164358
5.874	0.160197	0.168821
5.877	0.162823	0.166695
5.88	0.161026	0.165308
5.883	0.164164	0.167471
5.886	0.16686	0.174526
5.889	0.16234	0.166354
5.892	0.1622	0.166291
5.895	0.166118	0.165764
5.898	0.161056	0.162356
5.901	0.163569	0.171799
5.904	0.158971	0.167474
5.907	0.161562	0.164961
5.91	0.163398	0.164165
5.913	0.159584	0.165938
5.916	0.163035	0.165566
5.919	0.157632	0.163808
5.922	0.164944	0.165796
5.925	0.160916	0.163756
5.928	0.160251	0.165821
5.931	0.157886	0.162748
5.934	0.159934	0.166888
5.937	0.161472	0.165132
5.94	0.159678	0.163672
5.943	0.161638	0.16765
5.946	0.159927	0.168911
5.949	0.154847	0.16362
5.952	0.15926	0.16073
5.955	0.156977	0.162921
5.958	0.159082	0.161116
5.961	0.15368	0.161659
5.964	0.158491	0.162191
5.967	0.15691	0.162258
5.97	0.161814	0.158848
5.973	0.161373	0.157821
5.976	0.160029	0.167718
5.979	0.156892	0.160244
5.982	0.154159	0.162179
5.985	0.157194	0.154813
5.988	0.156168	0.159556
5.991	0.154113	0.158899
5.994	0.158352	0.161815
[truncated: 1,721 more rows]
