# Supplementary material for: Binary-FRET reveals transient excited-state structure associated with activity-dependent CaMKII - NR2B binding and adaptation
Source: Nat Commun. 2022 Oct 25;13:6335. doi: 10.1038/s41467-022-33795-8 (PMC9596428; doi:10.1038/s41467-022-33795-8)
Supplement: Supplementary file 3 — Source Data [file 41467_2022_33795_MOESM3_ESM.zip › Nat Comm Source Data Files Excel folder/S2 Excel folder/g.xls]

## Sheet: g
	Begin (0 min)	End (177 min)
0	0.101835	0.194762
0.003	0.118163	0.210255
0.006	0.139836	0.168928
0.009	0.126264	0.192082
0.012	0.133247	0.195943
0.015	0.146535	0.20145
0.018	0.148204	0.214116
0.021	0.164807	0.198357
0.024	0.170299	0.217645
0.027	0.167077	0.279757
0.03	0.176109	0.234094
0.033	0.194987	0.228954
0.036	0.192187	0.267245
0.039	0.207912	0.243907
0.042	0.21008	0.260461
0.045	0.217979	0.262135
0.048	0.225682	0.266205
0.051	0.230487	0.281539
0.054	0.251554	0.308564
0.057	0.252918	0.330044
0.06	0.263296	0.307867
0.063	0.270531	0.330561
0.066	0.279291	0.300133
0.069	0.278481	0.333346
0.072	0.287782	0.365409
0.075	0.294226	0.352533
0.078	0.309053	0.359714
0.081	0.316954	0.366881
0.084	0.320816	0.367928
0.087	0.327134	0.380452
0.09	0.330383	0.378512
0.093	0.343293	0.365087
0.096	0.347777	0.396223
0.099	0.352133	0.392549
0.102	0.363537	0.396976
0.105	0.360647	0.400171
0.108	0.36611	0.419973
0.111	0.371603	0.404545
0.114	0.386913	0.418791
0.117	0.379632	0.424866
0.12	0.385442	0.433688
0.123	0.390721	0.435944
0.126	0.389835	0.432801
0.129	0.391404	0.453427
0.132	0.399184	0.425878
0.135	0.407286	0.437688
0.138	0.416552	0.445595
0.141	0.408707	0.444979
0.144	0.414308	0.454971
0.147	0.413061	0.461586
0.15	0.41361	0.455587
0.153	0.417568	0.472756
0.156	0.419411	0.449995
0.159	0.417961	0.467734
0.162	0.426174	0.459606
0.165	0.43037	0.459313
0.168	0.427362	0.46248
0.171	0.425358	0.4515
0.174	0.428793	0.482909
0.177	0.432776	0.474786
0.18	0.428427	0.451478
0.183	0.439401	0.465328
0.186	0.428676	0.470136
0.189	0.425882	0.459226
0.192	0.433625	0.464548
0.195	0.426756	0.458776
0.198	0.43223	0.4669
0.201	0.430871	0.4807
0.204	0.437487	0.478483
0.207	0.429564	0.464921
0.21	0.43643	0.467411
0.213	0.432006	0.476585
0.216	0.433371	0.480661
0.219	0.432428	0.46955
0.222	0.427429	0.476742
0.225	0.431028	0.466928
0.228	0.431003	0.486096
0.231	0.436103	0.480376
0.234	0.430736	0.479032
0.237	0.430522	0.460454
0.24	0.430569	0.47676
0.243	0.429044	0.470982
0.246	0.438033	0.484553
0.249	0.430158	0.479889
0.252	0.433077	0.463875
0.255	0.431232	0.47349
0.258	0.42125	0.466845
0.261	0.425905	0.460828
0.264	0.428327	0.46229
0.267	0.436842	0.480517
0.27	0.43164	0.478748
0.273	0.435906	0.467024
0.276	0.424903	0.450052
0.279	0.425233	0.466106
0.282	0.435756	0.477711
0.285	0.42632	0.475545
0.288	0.430228	0.473121
0.291	0.431634	0.472092
0.294	0.427286	0.477837
0.297	0.424901	0.470112
0.3	0.428016	0.475027
0.303	0.425574	0.473682
0.306	0.423888	0.470862
0.309	0.42863	0.463937
0.312	0.420029	0.463916
0.315	0.419778	0.4635
0.318	0.421773	0.464595
0.321	0.422677	0.467095
0.324	0.422426	0.469616
0.327	0.42095	0.461575
0.33	0.422953	0.467292
0.333	0.417405	0.474211
0.336	0.42469	0.461121
0.339	0.418345	0.467621
0.342	0.422492	0.482411
0.345	0.420618	0.473973
0.348	0.420598	0.473881
0.351	0.412592	0.45766
0.354	0.420003	0.463137
0.357	0.416476	0.464642
0.36	0.420417	0.451784
0.363	0.417344	0.466488
0.366	0.417212	0.462769
0.369	0.413312	0.46644
0.372	0.415751	0.467116
0.375	0.411122	0.470538
0.378	0.412399	0.464021
0.381	0.41742	0.473181
0.384	0.412641	0.460893
0.387	0.407201	0.4598
0.39	0.41131	0.458298
0.393	0.409458	0.45324
0.396	0.407644	0.449931
0.399	0.415964	0.469074
0.402	0.409723	0.47077
0.405	0.416063	0.467526
0.408	0.415788	0.470897
0.411	0.411823	0.463226
0.414	0.406901	0.467293
0.417	0.413711	0.465195
0.42	0.412589	0.45281
0.423	0.413825	0.456596
0.426	0.410982	0.468355
0.429	0.411795	0.454872
0.432	0.405639	0.46377
0.435	0.406772	0.454948
0.438	0.41411	0.474118
0.441	0.407371	0.454614
0.444	0.40727	0.457922
0.447	0.407184	0.449558
0.45	0.408326	0.463177
0.453	0.408815	0.456808
0.456	0.399965	0.471305
0.459	0.411976	0.45389
0.462	0.401206	0.458704
0.465	0.409651	0.457859
0.468	0.404174	0.465096
0.471	0.404439	0.467561
0.474	0.403374	0.45277
0.477	0.403292	0.45967
0.48	0.412479	0.457291
0.483	0.403459	0.45671
0.486	0.401339	0.442279
0.489	0.407058	0.44845
0.492	0.39714	0.460299
0.495	0.406762	0.45493
0.498	0.409952	0.466488
0.501	0.404375	0.462404
0.504	0.409228	0.457852
0.507	0.401492	0.447221
0.51	0.414861	0.474473
0.513	0.40596	0.468924
0.516	0.406038	0.457446
0.519	0.403939	0.450507
0.522	0.398629	0.439624
0.525	0.398666	0.451849
0.528	0.403243	0.458771
0.531	0.397684	0.448337
0.534	0.401094	0.459548
0.537	0.405396	0.443093
0.54	0.400909	0.468401
0.543	0.401709	0.464029
0.546	0.403554	0.45413
0.549	0.402921	0.466249
0.552	0.405326	0.457013
0.555	0.402122	0.447092
0.558	0.401785	0.459892
0.561	0.398683	0.452696
0.564	0.404449	0.45485
0.567	0.395813	0.463529
0.57	0.39205	0.459992
0.573	0.394074	0.456389
0.576	0.402244	0.463782
0.579	0.395888	0.454356
0.582	0.400541	0.454366
0.585	0.398523	0.473735
0.588	0.398702	0.447989
0.591	0.399898	0.451151
0.594	0.400964	0.449695
0.597	0.398358	0.455634
0.6	0.393484	0.461953
0.603	0.392499	0.451263
0.606	0.401591	0.455
0.609	0.402207	0.44343
0.612	0.40106	0.456782
0.615	0.396405	0.464985
0.618	0.396815	0.442778
0.621	0.387882	0.464111
0.624	0.39648	0.462898
0.627	0.395029	0.457656
0.63	0.39775	0.456731
0.633	0.395192	0.458658
0.636	0.394278	0.448246
0.639	0.391703	0.453665
0.642	0.392388	0.450647
0.645	0.394771	0.457464
0.648	0.39533	0.436029
0.651	0.383937	0.456414
0.654	0.396831	0.440115
0.657	0.392282	0.45512
0.66	0.389418	0.453495
0.663	0.397336	0.448654
0.666	0.388851	0.444957
0.669	0.391238	0.44982
0.672	0.385927	0.451499
0.675	0.388145	0.448126
0.678	0.389041	0.443287
0.681	0.385097	0.445818
0.684	0.389776	0.448111
0.687	0.390279	0.439031
0.69	0.386257	0.445683
0.693	0.386413	0.435977
0.696	0.387287	0.436939
0.699	0.388364	0.439648
0.702	0.388425	0.450479
0.705	0.38607	0.448076
0.708	0.382974	0.443413
0.711	0.386647	0.44683
0.714	0.380899	0.439031
0.717	0.385185	0.434554
0.72	0.392682	0.453261
0.723	0.384088	0.444536
0.726	0.383468	0.438061
0.729	0.379988	0.438044
0.732	0.378897	0.444554
0.735	0.39035	0.440698
0.738	0.38345	0.438105
0.741	0.376834	0.424234
0.744	0.380526	0.439608
0.747	0.386426	0.43853
0.75	0.38026	0.430596
0.753	0.388713	0.451081
0.756	0.392353	0.451419
0.759	0.385192	0.453389
0.762	0.386492	0.442702
0.765	0.379029	0.455004
0.768	0.387483	0.45209
0.771	0.384709	0.442771
0.774	0.37937	0.4431
0.777	0.379407	0.450348
0.78	0.387731	0.439963
0.783	0.376608	0.439063
0.786	0.378405	0.442498
0.789	0.384202	0.440574
0.792	0.379734	0.441236
0.795	0.382371	0.443087
0.798	0.382542	0.441448
0.801	0.377891	0.43857
0.804	0.381333	0.444362
0.807	0.384835	0.439595
0.81	0.375696	0.44178
0.813	0.383416	0.440088
0.816	0.384271	0.445432
0.819	0.383079	0.441166
0.822	0.380754	0.438889
0.825	0.384677	0.435252
0.828	0.381219	0.459756
0.831	0.384557	0.447293
0.834	0.381992	0.450631
0.837	0.382389	0.451901
0.84	0.373751	0.435538
0.843	0.37836	0.441767
0.846	0.377347	0.443117
0.849	0.379823	0.443384
0.852	0.383477	0.455263
0.855	0.381162	0.438807
0.858	0.375118	0.434768
0.861	0.383253	0.442495
0.864	0.385981	0.43314
0.867	0.38136	0.42768
0.87	0.375641	0.44538
0.873	0.37126	0.437442
0.876	0.375621	0.447971
0.879	0.38534	0.428902
0.882	0.379678	0.457454
0.885	0.376733	0.429905
0.888	0.373948	0.443073
0.891	0.384996	0.436576
0.894	0.374596	0.430815
0.897	0.373453	0.433177
0.9	0.383339	0.441739
0.903	0.378916	0.437849
0.906	0.377203	0.446658
0.909	0.376578	0.434695
0.912	0.372003	0.451421
0.915	0.377725	0.448464
0.918	0.378236	0.443796
0.921	0.374882	0.438535
0.924	0.374747	0.443988
0.927	0.380589	0.457039
0.93	0.374926	0.435278
0.933	0.371412	0.438246
0.936	0.374484	0.434711
0.939	0.377018	0.437941
0.942	0.383211	0.432424
0.945	0.370916	0.437596
0.948	0.378491	0.440082
0.951	0.376955	0.425607
0.954	0.378358	0.435407
0.957	0.379035	0.445809
0.96	0.367651	0.438727
0.963	0.369499	0.433664
0.966	0.377707	0.448059
0.969	0.370932	0.41954
0.972	0.37081	0.443852
0.975	0.372576	0.429897
0.978	0.370843	0.433872
0.981	0.363689	0.423637
0.984	0.367402	0.432362
0.987	0.372494	0.432417
0.99	0.363767	0.435432
0.993	0.371326	0.433201
0.996	0.371549	0.448215
0.999	0.372796	0.44174
1.002	0.36773	0.447742
1.005	0.370243	0.43606
1.008	0.371993	0.431034
1.011	0.368188	0.430511
1.014	0.363404	0.424169
1.017	0.37085	0.426044
1.02	0.3703	0.434524
1.023	0.361783	0.447988
1.026	0.369975	0.438672
1.029	0.379737	0.45216
1.032	0.371342	0.434666
1.035	0.365002	0.430857
1.038	0.367505	0.433429
1.041	0.368025	0.434995
1.044	0.362841	0.432519
1.047	0.366704	0.416393
1.05	0.365782	0.429507
1.053	0.364477	0.44257
1.056	0.367749	0.423979
1.059	0.367409	0.431745
1.062	0.371801	0.429112
1.065	0.36598	0.439224
1.068	0.365334	0.428363
1.071	0.369604	0.436029
1.074	0.370407	0.42936
1.077	0.362501	0.417814
1.08	0.363796	0.431927
1.083	0.370377	0.438084
1.086	0.364765	0.422271
1.089	0.375053	0.439088
1.092	0.369312	0.434477
1.095	0.364215	0.425514
1.098	0.362848	0.436561
1.101	0.368511	0.425921
1.104	0.367732	0.434561
1.107	0.370297	0.415389
1.11	0.360769	0.422263
1.113	0.365028	0.425136
1.116	0.370287	0.436017
1.119	0.358731	0.425093
1.122	0.364121	0.43151
1.125	0.362118	0.40886
1.128	0.363623	0.423311
1.131	0.370578	0.431245
1.134	0.362774	0.428348
1.137	0.36472	0.424993
1.14	0.365426	0.438523
1.143	0.360575	0.43825
1.146	0.363853	0.432458
1.149	0.358651	0.42357
1.152	0.358672	0.428165
1.155	0.35754	0.431643
1.158	0.372856	0.4245
1.161	0.360525	0.433249
1.164	0.361351	0.439565
1.167	0.35901	0.436391
1.17	0.366567	0.415679
1.173	0.363444	0.426123
1.176	0.362682	0.425626
1.179	0.360073	0.427388
1.182	0.360035	0.431567
1.185	0.357119	0.42718
1.188	0.360598	0.421217
1.191	0.36325	0.425856
1.194	0.358679	0.428898
1.197	0.356115	0.426739
1.2	0.357912	0.431186
1.203	0.357707	0.435836
1.206	0.361408	0.412211
1.209	0.354295	0.433124
1.212	0.361392	0.429869
1.215	0.357393	0.430969
1.218	0.357109	0.424387
1.221	0.363855	0.422375
1.224	0.362404	0.438382
1.227	0.360537	0.428562
1.23	0.358083	0.430904
1.233	0.361968	0.429205
1.236	0.367833	0.413657
1.239	0.354491	0.420807
1.242	0.355545	0.41578
1.245	0.349731	0.42611
1.248	0.363693	0.423021
1.251	0.354696	0.414929
1.254	0.366131	0.424344
1.257	0.356152	0.423591
1.26	0.358233	0.434976
1.263	0.348869	0.419847
1.266	0.35272	0.413425
1.269	0.351062	0.418508
1.272	0.363918	0.432154
1.275	0.354	0.423322
1.278	0.354998	0.4273
1.281	0.355949	0.418133
1.284	0.344834	0.431298
1.287	0.349652	0.424005
1.29	0.358868	0.425275
1.293	0.351176	0.43405
1.296	0.348992	0.424349
1.299	0.353123	0.420981
1.302	0.349047	0.42517
1.305	0.357429	0.426291
1.308	0.35762	0.423207
1.311	0.358977	0.429416
1.314	0.358261	0.41115
1.317	0.354804	0.425324
1.32	0.351145	0.426387
1.323	0.354338	0.415314
1.326	0.354358	0.427629
1.329	0.356042	0.408531
1.332	0.357593	0.423858
1.335	0.354757	0.423463
1.338	0.352708	0.429343
1.341	0.359173	0.417947
1.344	0.3583	0.404083
1.347	0.357644	0.408029
1.35	0.34905	0.416564
1.353	0.352541	0.418358
1.356	0.350281	0.427183
1.359	0.357751	0.416555
1.362	0.346586	0.426108
1.365	0.35129	0.42898
1.368	0.347402	0.413553
1.371	0.357822	0.418829
1.374	0.348646	0.404716
1.377	0.351868	0.405816
1.38	0.353689	0.42721
1.383	0.343874	0.417182
1.386	0.353156	0.411586
1.389	0.353581	0.419378
1.392	0.347583	0.41914
1.395	0.347967	0.426432
1.398	0.346251	0.428865
1.401	0.351659	0.414741
1.404	0.348855	0.434296
1.407	0.351905	0.426509
1.41	0.347382	0.409223
1.413	0.357852	0.405759
1.416	0.352743	0.429062
1.419	0.350603	0.421893
1.422	0.346987	0.423188
1.425	0.340981	0.418308
1.428	0.354204	0.410849
1.431	0.346045	0.425311
1.434	0.338384	0.415817
1.437	0.355571	0.414821
1.44	0.34684	0.424297
1.443	0.35755	0.423988
1.446	0.350035	0.426618
1.449	0.35271	0.420347
1.452	0.350126	0.433618
1.455	0.344681	0.428251
1.458	0.348082	0.417932
1.461	0.347941	0.421674
1.464	0.35142	0.42643
1.467	0.347462	0.409167
1.47	0.357149	0.433603
1.473	0.350617	0.402747
1.476	0.349469	0.41622
1.479	0.351034	0.405481
1.482	0.347639	0.405286
1.485	0.345536	0.418229
1.488	0.342834	0.399956
1.491	0.347077	0.422382
1.494	0.354289	0.422255
1.497	0.349766	0.41249
1.5	0.347981	0.435193
1.503	0.350758	0.427006
1.506	0.346179	0.426468
1.509	0.357943	0.417558
1.512	0.350385	0.408627
1.515	0.352715	0.420212
1.518	0.348711	0.410203
1.521	0.346029	0.408057
1.524	0.353861	0.418879
1.527	0.356217	0.424507
1.53	0.342237	0.42814
1.533	0.34893	0.415493
1.536	0.349436	0.419034
1.539	0.352787	0.408428
1.542	0.352683	0.414064
1.545	0.348341	0.429854
1.548	0.336857	0.42982
1.551	0.346692	0.417102
1.554	0.339484	0.399895
1.557	0.35127	0.423017
1.56	0.341158	0.408769
1.563	0.347383	0.416721
1.566	0.344693	0.423694
1.569	0.343375	0.422081
1.572	0.354608	0.41329
1.575	0.343267	0.424329
1.578	0.342236	0.4221
1.581	0.353403	0.424895
1.584	0.344834	0.43885
1.587	0.343796	0.422333
1.59	0.343732	0.415855
1.593	0.356405	0.406956
1.596	0.345365	0.399213
1.599	0.348426	0.432571
1.602	0.346894	0.40335
1.605	0.34837	0.413375
1.608	0.346477	0.414049
1.611	0.345848	0.417851
1.614	0.346486	0.40677
1.617	0.348054	0.418244
1.62	0.342368	0.410375
1.623	0.348068	0.413816
1.626	0.334701	0.415039
1.629	0.347292	0.405659
1.632	0.346739	0.420414
1.635	0.349024	0.415212
1.638	0.342437	0.419639
1.641	0.342813	0.411712
1.644	0.346652	0.409906
1.647	0.339241	0.422313
1.65	0.342416	0.426294
1.653	0.349713	0.403408
1.656	0.339377	0.406664
1.659	0.347947	0.414657
1.662	0.342344	0.414891
1.665	0.347396	0.421643
1.668	0.346759	0.41835
1.671	0.339854	0.40589
1.674	0.337921	0.420071
1.677	0.339444	0.398748
1.68	0.343936	0.402997
1.683	0.343759	0.409864
1.686	0.341978	0.409483
1.689	0.345121	0.415202
1.692	0.335757	0.429671
1.695	0.349358	0.404184
1.698	0.348049	0.420288
1.701	0.340563	0.407763
1.704	0.338788	0.39789
1.707	0.34388	0.404762
1.71	0.348809	0.411663
1.713	0.338908	0.400622
1.716	0.343312	0.420078
1.719	0.343071	0.419181
1.722	0.339938	0.39984
1.725	0.339402	0.414008
1.728	0.340475	0.408385
1.731	0.34682	0.404639
1.734	0.327175	0.397929
1.737	0.347087	0.415068
1.74	0.335796	0.38904
1.743	0.339411	0.422803
1.746	0.342382	0.401133
1.749	0.32866	0.420013
1.752	0.329625	0.416523
1.755	0.342551	0.4128
1.758	0.341634	0.404237
1.761	0.336777	0.403375
1.764	0.341915	0.411883
1.767	0.343592	0.410113
1.77	0.334397	0.408035
1.773	0.342206	0.41076
1.776	0.342598	0.419905
1.779	0.336113	0.408707
1.782	0.335327	0.394719
1.785	0.342661	0.408182
1.788	0.343664	0.403675
1.791	0.33605	0.418111
1.794	0.332914	0.410111
1.797	0.336942	0.392919
1.8	0.337429	0.396522
1.803	0.336465	0.414293
1.806	0.330579	0.405774
1.809	0.336076	0.403605
1.812	0.34142	0.406242
1.815	0.340438	0.391685
1.818	0.340682	0.415904
1.821	0.333088	0.409384
1.824	0.33521	0.412867
1.827	0.33068	0.396076
1.83	0.340751	0.385247
1.833	0.328141	0.409329
1.836	0.334954	0.413177
1.839	0.322374	0.415627
1.842	0.339429	0.399659
1.845	0.333007	0.406383
1.848	0.32953	0.412239
1.851	0.332905	0.428249
1.854	0.333974	0.405696
1.857	0.342804	0.397768
1.86	0.335677	0.410195
1.863	0.335217	0.408961
1.866	0.343652	0.400561
1.869	0.335944	0.39645
1.872	0.339202	0.400138
1.875	0.336053	0.403293
1.878	0.337537	0.412794
1.881	0.334049	0.386341
1.884	0.336642	0.407517
1.887	0.334716	0.414661
1.89	0.331886	0.404586
1.893	0.333028	0.410069
1.896	0.325171	0.400516
1.899	0.329266	0.413106
1.902	0.333782	0.399673
1.905	0.340188	0.399445
1.908	0.333247	0.402546
1.911	0.327766	0.401211
1.914	0.34101	0.409666
1.917	0.332683	0.407487
1.92	0.332471	0.407205
1.923	0.334293	0.404501
1.926	0.327171	0.411838
1.929	0.334003	0.405007
1.932	0.32839	0.413335
1.935	0.330082	0.399433
1.938	0.327999	0.41516
1.941	0.332447	0.393466
1.944	0.336004	0.425145
1.947	0.333116	0.404834
1.95	0.336835	0.405742
1.953	0.330531	0.407424
1.956	0.334255	0.400978
1.959	0.338487	0.405945
1.962	0.331134	0.388741
1.965	0.332879	0.402444
1.968	0.334974	0.410304
1.971	0.34143	0.395712
1.974	0.334867	0.401661
1.977	0.329321	0.398576
1.98	0.337455	0.40173
1.983	0.324278	0.396939
1.986	0.328967	0.421411
1.989	0.335253	0.408668
1.992	0.323255	0.394958
1.995	0.332615	0.411526
1.998	0.329334	0.401915
2.001	0.340289	0.418406
2.004	0.337051	0.398939
2.007	0.334464	0.391318
2.01	0.334217	0.401438
2.013	0.333345	0.412966
2.016	0.328537	0.409177
2.019	0.330506	0.386618
2.022	0.333774	0.399247
2.025	0.334779	0.404983
2.028	0.33036	0.409323
2.031	0.328371	0.3926
2.034	0.332946	0.396892
2.037	0.335039	0.389607
2.04	0.332657	0.401703
2.043	0.324205	0.393508
2.046	0.328256	0.389693
2.049	0.324706	0.397539
2.052	0.335574	0.408435
2.055	0.331403	0.396776
2.058	0.333778	0.400408
2.061	0.334321	0.399065
2.064	0.332663	0.413675
2.067	0.332138	0.399666
2.07	0.327789	0.389977
2.073	0.327567	0.394246
2.076	0.334096	0.404305
2.079	0.32748	0.402926
2.082	0.335256	0.407995
2.085	0.325826	0.388417
2.088	0.327401	0.38729
2.091	0.333553	0.397076
2.094	0.326496	0.409966
2.097	0.328959	0.400325
2.1	0.323204	0.41633
2.103	0.325039	0.382456
2.106	0.337106	0.381201
2.109	0.329022	0.395492
2.112	0.330725	0.405542
2.115	0.323329	0.410455
2.118	0.332234	0.40297
2.121	0.32848	0.39991
2.124	0.331326	0.38993
2.127	0.330165	0.394995
2.13	0.3267	0.396563
2.133	0.330088	0.406297
2.136	0.320199	0.40916
2.139	0.331678	0.40374
2.142	0.3372	0.39513
2.145	0.326963	0.39558
2.148	0.320734	0.385257
2.151	0.336693	0.416503
2.154	0.331109	0.410812
2.157	0.326182	0.385422
2.16	0.326208	0.39292
2.163	0.326189	0.392147
2.166	0.324786	0.405016
2.169	0.338489	0.389374
2.172	0.330208	0.3955
2.175	0.32669	0.39234
2.178	0.324523	0.403003
2.181	0.322827	0.404815
2.184	0.325235	0.405551
2.187	0.327752	0.399794
2.19	0.333095	0.408256
2.193	0.327868	0.397038
2.196	0.319305	0.39234
2.199	0.321398	0.375028
2.202	0.320336	0.379262
2.205	0.317403	0.388341
2.208	0.320917	0.394727
2.211	0.322366	0.383825
2.214	0.325601	0.400134
2.217	0.325633	0.392236
2.22	0.318813	0.392763
2.223	0.31903	0.407928
2.226	0.332491	0.399269
2.229	0.327876	0.381448
2.232	0.322513	0.387711
2.235	0.319804	0.397034
2.238	0.32301	0.413835
2.241	0.320327	0.391187
2.244	0.326544	0.396732
2.247	0.32524	0.387554
2.25	0.324039	0.399419
2.253	0.324334	0.404212
2.256	0.322512	0.393484
2.259	0.326342	0.392495
2.262	0.323763	0.397205
2.265	0.322506	0.394144
2.268	0.322587	0.392131
2.271	0.322628	0.39025
2.274	0.315046	0.397778
2.277	0.317523	0.402918
2.28	0.325458	0.394608
2.283	0.326853	0.385937
2.286	0.325178	0.38542
2.289	0.326954	0.398018
2.292	0.322063	0.37209
2.295	0.330126	0.393581
2.298	0.326916	0.378922
2.301	0.324254	0.378285
2.304	0.32314	0.389835
2.307	0.320842	0.416534
2.31	0.326503	0.38143
2.313	0.316781	0.384183
2.316	0.320355	0.385885
2.319	0.32452	0.406931
2.322	0.320316	0.406044
2.325	0.317415	0.39524
2.328	0.316906	0.394771
2.331	0.32385	0.386764
2.334	0.329572	0.394792
2.337	0.321542	0.395248
2.34	0.3292	0.393393
2.343	0.3166	0.391908
2.346	0.321236	0.398942
2.349	0.331425	0.398192
2.352	0.331767	0.393567
2.355	0.322611	0.393811
2.358	0.319375	0.395854
2.361	0.322404	0.385473
2.364	0.321979	0.391862
2.367	0.322844	0.378907
2.37	0.324977	0.394134
2.373	0.314979	0.378562
2.376	0.323753	0.394106
2.379	0.319311	0.383273
2.382	0.314005	0.419527
2.385	0.3234	0.382023
2.388	0.321842	0.395701
2.391	0.322633	0.394415
2.394	0.327083	0.387095
2.397	0.318618	0.39455
2.4	0.327464	0.396736
2.403	0.314522	0.385996
2.406	0.322839	0.391233
2.409	0.317037	0.389676
2.412	0.31675	0.387381
2.415	0.32773	0.392143
2.418	0.325361	0.403866
2.421	0.314616	0.403461
2.424	0.322699	0.40364
2.427	0.318721	0.386872
2.43	0.319837	0.399647
2.433	0.327385	0.403523
2.436	0.313375	0.400145
2.439	0.313439	0.389074
2.442	0.31644	0.38887
2.445	0.319572	0.402811
2.448	0.316181	0.393216
2.451	0.321385	0.400464
2.454	0.323796	0.392131
2.457	0.329731	0.386485
2.46	0.324664	0.398756
2.463	0.325477	0.384897
2.466	0.312049	0.383621
2.469	0.323026	0.393109
2.472	0.320346	0.39702
2.475	0.321325	0.401941
2.478	0.323829	0.378733
2.481	0.326061	0.390264
2.484	0.317431	0.389729
2.487	0.318235	0.390671
2.49	0.324818	0.394365
2.493	0.324884	0.387687
2.496	0.315625	0.387261
2.499	0.316197	0.409226
2.502	0.32683	0.390939
2.505	0.324926	0.395814
2.508	0.330326	0.382149
2.511	0.324161	0.404124
2.514	0.323431	0.38668
2.517	0.318084	0.386783
2.52	0.326634	0.40076
2.523	0.317708	0.402839
2.526	0.315379	0.384084
2.529	0.336483	0.390625
2.532	0.322201	0.396487
2.535	0.323311	0.3674
2.538	0.320627	0.402117
2.541	0.318669	0.400792
2.544	0.316633	0.392989
2.547	0.321689	0.378724
2.55	0.322388	0.395926
2.553	0.314749	0.389434
2.556	0.324849	0.393058
2.559	0.327018	0.393775
2.562	0.32229	0.384084
2.565	0.31791	0.388268
2.568	0.312207	0.391151
2.571	0.321204	0.393066
2.574	0.315231	0.399275
2.577	0.320112	0.4051
2.58	0.315015	0.401093
2.583	0.314756	0.396897
2.586	0.311818	0.380437
2.589	0.318174	0.368049
2.592	0.315443	0.400901
2.595	0.324743	0.399546
2.598	0.315744	0.382176
2.601	0.313478	0.390575
2.604	0.315063	0.390075
2.607	0.331666	0.380584
2.61	0.317447	0.391721
2.613	0.321024	0.399379
2.616	0.321482	0.398445
2.619	0.316576	0.392475
2.622	0.32348	0.382343
2.625	0.321845	0.397179
2.628	0.318555	0.394369
2.631	0.321143	0.376387
2.634	0.318565	0.374197
2.637	0.314161	0.393674
2.64	0.312944	0.401256
2.643	0.317297	0.38662
2.646	0.310433	0.394179
2.649	0.312135	0.382754
2.652	0.315938	0.387337
2.655	0.319026	0.391364
2.658	0.32149	0.393131
2.661	0.315722	0.385397
2.664	0.320611	0.376883
2.667	0.312322	0.355823
2.67	0.316601	0.380377
2.673	0.311931	0.370701
2.676	0.315229	0.396238
2.679	0.31687	0.404957
2.682	0.316718	0.392795
2.685	0.314403	0.383114
2.688	0.311432	0.403873
2.691	0.309607	0.369802
2.694	0.320869	0.39433
2.697	0.318569	0.373375
2.7	0.319649	0.37406
2.703	0.312975	0.357634
2.706	0.318267	0.380826
2.709	0.301566	0.400742
2.712	0.318305	0.377095
2.715	0.327666	0.387882
2.718	0.313004	0.403494
2.721	0.314663	0.39546
2.724	0.307553	0.380018
2.727	0.311063	0.39609
2.73	0.305664	0.389634
2.733	0.315005	0.377769
2.736	0.322387	0.365979
2.739	0.31295	0.397193
2.742	0.30604	0.375258
2.745	0.319419	0.397002
2.748	0.307795	0.390862
2.751	0.326359	0.378238
2.754	0.308418	0.369856
2.757	0.312459	0.380207
2.76	0.312168	0.385172
2.763	0.307444	0.404486
2.766	0.31642	0.373669
2.769	0.310331	0.370589
2.772	0.312135	0.369994
2.775	0.311304	0.386715
2.778	0.316934	0.367168
2.781	0.320591	0.365401
2.784	0.31597	0.372899
2.787	0.303325	0.391438
2.79	0.315462	0.379664
2.793	0.320746	0.391864
2.796	0.310034	0.375846
2.799	0.309827	0.37299
2.802	0.313058	0.383292
2.805	0.307208	0.373939
2.808	0.30821	0.375853
2.811	0.31785	0.390565
2.814	0.307062	0.384271
2.817	0.307772	0.378948
2.82	0.318003	0.372275
2.823	0.301509	0.398757
2.826	0.302104	0.375427
2.829	0.309046	0.380743
2.832	0.306741	0.395685
2.835	0.307732	0.380082
2.838	0.308492	0.383699
2.841	0.305444	0.375915
2.844	0.309531	0.382125
2.847	0.315658	0.384454
2.85	0.307974	0.370155
2.853	0.305541	0.392506
2.856	0.305892	0.359412
2.859	0.307228	0.374337
2.862	0.304851	0.374888
2.865	0.303936	0.38383
2.868	0.308758	0.391882
2.871	0.30131	0.376761
2.874	0.308325	0.371138
2.877	0.306256	0.386426
2.88	0.312067	0.386459
2.883	0.31082	0.381666
2.886	0.315735	0.359038
2.889	0.313454	0.385991
2.892	0.302645	0.378064
2.895	0.307638	0.396101
2.898	0.306821	0.383244
2.901	0.297751	0.38062
2.904	0.298909	0.363696
2.907	0.310739	0.371763
2.91	0.30183	0.397381
2.913	0.301651	0.379251
2.916	0.307573	0.364029
2.919	0.29708	0.367575
2.922	0.312571	0.376406
2.925	0.302193	0.372065
2.928	0.320452	0.394341
2.931	0.303393	0.374514
2.934	0.320273	0.399436
2.937	0.307304	0.376009
2.94	0.306632	0.389429
2.943	0.310567	0.378746
2.946	0.305768	0.358036
2.949	0.303586	0.381384
2.952	0.313556	0.396895
2.955	0.305167	0.371438
2.958	0.31247	0.388001
2.961	0.315358	0.356734
2.964	0.30319	0.386747
2.967	0.305615	0.380527
2.97	0.310345	0.379855
2.973	0.311833	0.381303
2.976	0.308056	0.37002
2.979	0.300257	0.37579
2.982	0.306952	0.371761
2.985	0.295346	0.390083
2.988	0.302703	0.392442
2.991	0.301346	0.382535
2.994	0.303553	0.3796
2.997	0.314144	0.384417
3	0.310322	0.384316
3.003	0.314547	0.382936
3.006	0.310791	0.381612
3.009	0.312399	0.372293
3.012	0.302521	0.38123
3.015	0.301187	0.367075
3.018	0.315165	0.380216
3.021	0.304049	0.392061
3.024	0.306557	0.370326
3.027	0.304699	0.38873
3.03	0.300766	0.373902
3.033	0.314713	0.390221
3.036	0.314011	0.374636
3.039	0.298057	0.380255
3.042	0.301792	0.386949
3.045	0.29892	0.370182
3.048	0.313326	0.377082
3.051	0.311511	0.377487
3.054	0.302479	0.37144
3.057	0.313911	0.38842
3.06	0.303503	0.388384
3.063	0.308299	0.366875
3.066	0.318779	0.379293
3.069	0.31179	0.373949
3.072	0.307486	0.375401
3.075	0.307643	0.361324
3.078	0.30528	0.386234
3.081	0.299263	0.37859
3.084	0.306156	0.380025
3.087	0.309225	0.366988
3.09	0.299347	0.387384
3.093	0.310206	0.386473
3.096	0.301639	0.385923
3.099	0.31179	0.381193
3.102	0.308093	0.369693
3.105	0.307285	0.359908
3.108	0.315013	0.37321
3.111	0.302762	0.37617
3.114	0.301572	0.385526
3.117	0.303249	0.372155
3.12	0.304017	0.395779
3.123	0.307103	0.379896
3.126	0.293846	0.39381
3.129	0.292504	0.383407
3.132	0.298651	0.38185
3.135	0.303761	0.369936
3.138	0.305416	0.37302
3.141	0.292162	0.366476
3.144	0.302107	0.359235
3.147	0.306948	0.384156
3.15	0.306542	0.366081
3.153	0.3138	0.376733
3.156	0.300286	0.389764
3.159	0.294663	0.391275
3.162	0.295118	0.397993
3.165	0.298728	0.371648
3.168	0.300523	0.372208
3.171	0.299586	0.383363
3.174	0.304389	0.37037
3.177	0.312696	0.350731
3.18	0.30392	0.369284
3.183	0.302871	0.365686
3.186	0.296137	0.363874
3.189	0.300427	0.370007
3.192	0.295595	0.383048
3.195	0.30155	0.371263
3.198	0.297511	0.380213
3.201	0.290998	0.382897
3.204	0.297668	0.379872
3.207	0.299154	0.363556
3.21	0.297486	0.366163
3.213	0.305348	0.380516
3.216	0.300942	0.374404
3.219	0.304229	0.383881
3.222	0.292803	0.392118
3.225	0.29967	0.386207
3.228	0.300313	0.381257
3.231	0.303438	0.367849
3.234	0.296449	0.381786
3.237	0.292323	0.385987
3.24	0.308584	0.361826
3.243	0.299893	0.380217
3.246	0.309671	0.366555
3.249	0.304709	0.36856
3.252	0.296996	0.381538
3.255	0.292561	0.369999
3.258	0.296793	0.383561
3.261	0.293471	0.364769
3.264	0.295595	0.372228
3.267	0.30612	0.380006
3.27	0.293616	0.368679
3.273	0.296628	0.362405
3.276	0.300485	0.376546
3.279	0.304377	0.358417
3.282	0.306994	0.385104
3.285	0.28899	0.357564
3.288	0.301851	0.358968
3.291	0.303582	0.385815
3.294	0.300151	0.352753
3.297	0.295339	0.381424
3.3	0.289915	0.387053
3.303	0.301217	0.369356
3.306	0.288457	0.373012
3.309	0.298141	0.361679
3.312	0.289701	0.370568
3.315	0.300432	0.379837
3.318	0.307109	0.377545
3.321	0.297347	0.378427
3.324	0.308841	0.365654
3.327	0.282652	0.364871
3.33	0.294635	0.374856
3.333	0.293732	0.385777
3.336	0.292026	0.363479
3.339	0.298542	0.369992
3.342	0.301318	0.376791
3.345	0.293612	0.360349
3.348	0.293656	0.359362
3.351	0.274707	0.362835
3.354	0.299932	0.373453
3.357	0.288249	0.368591
3.36	0.300298	0.362449
3.363	0.290499	0.362835
3.366	0.296254	0.360912
3.369	0.294615	0.371003
3.372	0.298101	0.368929
3.375	0.309215	0.365439
3.378	0.299266	0.368336
3.381	0.299039	0.371526
3.384	0.301239	0.380761
3.387	0.304621	0.37791
3.39	0.299702	0.360021
3.393	0.291491	0.381147
3.396	0.300068	0.360009
3.399	0.306355	0.367593
3.402	0.290297	0.355393
3.405	0.304538	0.382497
3.408	0.305752	0.358981
3.411	0.282214	0.394135
3.414	0.295946	0.389015
3.417	0.30198	0.356819
3.42	0.299699	0.362048
3.423	0.298218	0.381613
3.426	0.303501	0.374809
3.429	0.297566	0.367038
3.432	0.295762	0.36658
3.435	0.304134	0.35581
3.438	0.289779	0.359161
3.441	0.308989	0.383213
3.444	0.304034	0.369445
3.447	0.303058	0.370257
3.45	0.29726	0.392753
3.453	0.294506	0.355546
3.456	0.299581	0.375308
3.459	0.291805	0.367065
3.462	0.30227	0.378481
3.465	0.304402	0.357789
3.468	0.288329	0.383435
3.471	0.296054	0.373448
3.474	0.306064	0.365207
3.477	0.310646	0.365673
3.48	0.301322	0.393874
3.483	0.296629	0.38479
3.486	0.302555	0.366187
3.489	0.2914	0.376029
3.492	0.298622	0.37124
3.495	0.29442	0.373453
3.498	0.302048	0.386102
3.501	0.305825	0.387242
3.504	0.307452	0.379777
3.507	0.296546	0.384477
3.51	0.301494	0.378137
3.513	0.302068	0.362123
3.516	0.301784	0.390566
3.519	0.30486	0.386623
3.522	0.291922	0.367875
3.525	0.3018	0.376908
3.528	0.294638	0.363388
3.531	0.294433	0.37934
3.534	0.30685	0.359546
3.537	0.306195	0.379516
3.54	0.29612	0.387413
3.543	0.302993	0.357857
3.546	0.299789	0.375249
3.549	0.304983	0.377429
3.552	0.305137	0.380899
3.555	0.298512	0.365366
3.558	0.300043	0.379748
3.561	0.29564	0.382671
3.564	0.293308	0.355579
3.567	0.307173	0.367126
3.57	0.294494	0.387845
3.573	0.302304	0.369029
3.576	0.292272	0.362285
3.579	0.292602	0.38247
3.582	0.298032	0.368128
3.585	0.298822	0.359877
3.588	0.296162	0.362584
3.591	0.292657	0.357178
3.594	0.292458	0.401835
3.597	0.304408	0.360746
3.6	0.295477	0.370506
3.603	0.293531	0.384414
3.606	0.301765	0.388025
3.609	0.297047	0.373572
3.612	0.294077	0.368337
3.615	0.293303	0.371753
3.618	0.287837	0.356804
3.621	0.296926	0.378892
3.624	0.283865	0.357017
3.627	0.301406	0.376876
3.63	0.299472	0.374997
3.633	0.289518	0.364514
3.636	0.294449	0.350857
3.639	0.303997	0.381976
3.642	0.290169	0.360238
3.645	0.289169	0.36623
3.648	0.287475	0.392293
3.651	0.282486	0.383112
3.654	0.298622	0.36271
3.657	0.296352	0.362005
3.66	0.293294	0.357286
3.663	0.293759	0.392045
3.666	0.298203	0.376906
3.669	0.29424	0.346137
3.672	0.296434	0.353522
3.675	0.295217	0.376701
3.678	0.299115	0.359751
3.681	0.29967	0.372315
3.684	0.286676	0.352967
3.687	0.287807	0.366132
3.69	0.301542	0.34717
3.693	0.28913	0.383367
3.696	0.279182	0.373485
3.699	0.298652	0.364128
3.702	0.297236	0.369647
3.705	0.292524	0.360747
3.708	0.296406	0.375419
3.711	0.307612	0.37195
3.714	0.294817	0.363132
3.717	0.28952	0.36342
3.72	0.303927	0.362848
3.723	0.289185	0.381659
3.726	0.301925	0.364748
3.729	0.305651	0.370448
3.732	0.305759	0.374199
3.735	0.293799	0.373263
3.738	0.290494	0.368077
3.741	0.292679	0.359147
3.744	0.288192	0.379576
3.747	0.291839	0.361906
3.75	0.294674	0.388784
3.753	0.294614	0.376373
3.756	0.298607	0.377548
3.759	0.288391	0.380496
3.762	0.282737	0.360921
3.765	0.291534	0.377535
3.768	0.299441	0.362834
3.771	0.304817	0.388864
3.774	0.293335	0.371879
3.777	0.297585	0.380353
3.78	0.294616	0.354613
3.783	0.290125	0.357233
3.786	0.289113	0.366536
3.789	0.295751	0.347254
3.792	0.300305	0.372784
3.795	0.286067	0.384878
3.798	0.284376	0.362864
3.801	0.290945	0.367508
3.804	0.30046	0.333114
3.807	0.289573	0.368041
3.81	0.299133	0.362018
3.813	0.297121	0.354597
3.816	0.307375	0.350909
3.819	0.297155	0.369227
3.822	0.284202	0.357685
3.825	0.301965	0.358328
3.828	0.303134	0.378648
3.831	0.304336	0.363365
3.834	0.302737	0.355831
3.837	0.284221	0.369655
3.84	0.303264	0.372368
3.843	0.300919	0.361649
3.846	0.290459	0.363371
3.849	0.283027	0.371337
3.852	0.283306	0.365099
3.855	0.285324	0.354328
3.858	0.292097	0.342085
3.861	0.304914	0.372702
3.864	0.289231	0.369794
3.867	0.30791	0.359271
3.87	0.298011	0.364618
3.873	0.294575	0.357439
3.876	0.299506	0.364677
3.879	0.291967	0.337431
3.882	0.29753	0.372489
3.885	0.299897	0.330656
3.888	0.299514	0.388477
3.891	0.309821	0.342647
3.894	0.303995	0.34363
3.897	0.285921	0.353834
3.9	0.290375	0.356175
3.903	0.303579	0.365624
3.906	0.300654	0.3593
3.909	0.288673	0.353892
3.912	0.283436	0.38149
3.915	0.300222	0.357608
3.918	0.290826	0.375431
3.921	0.29023	0.364987
3.924	0.292697	0.357461
3.927	0.282928	0.388326
3.93	0.284523	0.368644
3.933	0.280001	0.370014
3.936	0.27875	0.340528
3.939	0.298412	0.37771
3.942	0.288213	0.350178
3.945	0.293335	0.351838
3.948	0.285362	0.342015
3.951	0.275999	0.354411
3.954	0.287209	0.35205
3.957	0.28035	0.360865
3.96	0.292335	0.35769
3.963	0.283741	0.357792
3.966	0.291443	0.348248
3.969	0.293322	0.358784
3.972	0.284072	0.366662
3.975	0.280466	0.344498
3.978	0.281117	0.345373
3.981	0.276987	0.345389
3.984	0.279159	0.370183
3.987	0.290798	0.36235
3.99	0.289941	0.346021
3.993	0.281749	0.363294
3.996	0.282811	0.365221
3.999	0.271305	0.345096
4.002	0.286227	0.353904
4.005	0.286215	0.355436
4.008	0.279896	0.376806
4.011	0.282421	0.367109
4.014	0.286334	0.334552
4.017	0.279722	0.332179
4.02	0.281312	0.35737
4.023	0.278923	0.327001
4.026	0.279964	0.373592
4.029	0.289528	0.357716
4.032	0.285405	0.38112
4.035	0.277299	0.358947
4.038	0.281079	0.350312
4.041	0.274358	0.338685
4.044	0.270853	0.358469
4.047	0.290347	0.365318
4.05	0.279096	0.356528
4.053	0.273155	0.358335
4.056	0.277679	0.366578
4.059	0.284006	0.360028
4.062	0.28128	0.356067
4.065	0.28032	0.365794
4.068	0.285399	0.34787
4.071	0.279997	0.356707
4.074	0.285309	0.355552
4.077	0.286471	0.328791
4.08	0.285	0.36982
4.083	0.289845	0.370961
4.086	0.284493	0.353543
4.089	0.2782	0.352194
4.092	0.277071	0.365031
4.095	0.280588	0.355616
4.098	0.28248	0.336398
4.101	0.278056	0.354444
4.104	0.296568	0.372903
4.107	0.288904	0.353538
4.11	0.285552	0.377349
4.113	0.283867	0.329728
4.116	0.282099	0.345401
4.119	0.28266	0.343172
4.122	0.293157	0.354482
4.125	0.287693	0.371381
4.128	0.288926	0.377512
4.131	0.264143	0.36012
4.134	0.291789	0.368719
4.137	0.292711	0.371025
4.14	0.285348	0.334645
4.143	0.285038	0.361834
4.146	0.276596	0.381644
4.149	0.289512	0.352945
4.152	0.277636	0.366317
4.155	0.290441	0.349309
4.158	0.26818	0.383601
4.161	0.286152	0.363129
4.164	0.279959	0.342309
4.167	0.270897	0.386043
4.17	0.290072	0.371475
4.173	0.29091	0.361602
4.176	0.280556	0.382306
4.179	0.291328	0.361592
4.182	0.274745	0.349312
4.185	0.291683	0.347573
4.188	0.295706	0.354094
4.191	0.29168	0.363707
4.194	0.276029	0.341897
4.197	0.298755	0.366721
4.2	0.300943	0.347551
4.203	0.287245	0.360303
4.206	0.293419	0.376613
4.209	0.287117	0.351951
4.212	0.27531	0.379521
4.215	0.293081	0.381085
4.218	0.283325	0.370199
4.221	0.287943	0.358504
4.224	0.286098	0.359247
4.227	0.286633	0.35008
4.23	0.26961	0.355316
4.233	0.29255	0.337992
4.236	0.289563	0.363217
4.239	0.285672	0.367222
4.242	0.282512	0.348024
4.245	0.295106	0.352834
4.248	0.276548	0.33957
4.251	0.283185	0.3408
4.254	0.283589	0.348687
4.257	0.280895	0.370757
4.26	0.273561	0.380732
4.263	0.277806	0.349497
4.266	0.28508	0.349835
4.269	0.28069	0.355589
4.272	0.281017	0.372173
4.275	0.28297	0.346201
4.278	0.290965	0.372418
4.281	0.292414	0.358505
4.284	0.285133	0.342454
4.287	0.28585	0.330798
4.29	0.272706	0.346556
4.293	0.281976	0.368833
4.296	0.28322	0.371971
4.299	0.30565	0.346518
4.302	0.281293	0.352738
4.305	0.285983	0.361844
4.308	0.282651	0.350361
4.311	0.276669	0.383902
4.314	0.292564	0.367235
4.317	0.280048	0.347374
4.32	0.279959	0.361485
4.323	0.273762	0.358177
4.326	0.271578	0.356443
4.329	0.282083	0.343884
4.332	0.270899	0.353718
4.335	0.272765	0.336733
4.338	0.269674	0.33608
4.341	0.269406	0.361941
4.344	0.280714	0.352582
4.347	0.273368	0.341602
4.35	0.279885	0.345091
4.353	0.277939	0.368946
4.356	0.282827	0.340693
4.359	0.286279	0.349653
4.362	0.272923	0.350823
4.365	0.277192	0.347938
4.368	0.278312	0.368694
4.371	0.271469	0.338766
4.374	0.283007	0.34862
4.377	0.275223	0.345648
4.38	0.291771	0.35592
4.383	0.281651	0.346177
4.386	0.28245	0.340058
4.389	0.270569	0.355739
4.392	0.279945	0.342984
4.395	0.270713	0.335517
4.398	0.282695	0.342749
4.401	0.278514	0.323028
4.404	0.279409	0.347048
4.407	0.27254	0.35682
4.41	0.278401	0.330159
4.413	0.27816	0.324905
4.416	0.286412	0.365064
4.419	0.28986	0.331033
4.422	0.274963	0.355828
4.425	0.269055	0.35644
4.428	0.280908	0.348982
4.431	0.270937	0.345504
4.434	0.288494	0.325125
4.437	0.286267	0.351475
4.44	0.274425	0.347883
4.443	0.274739	0.349756
4.446	0.286068	0.362119
4.449	0.276562	0.361482
4.452	0.279977	0.35086
4.455	0.286213	0.344845
4.458	0.275846	0.365659
4.461	0.277862	0.339528
4.464	0.289196	0.343948
4.467	0.283553	0.35451
4.47	0.28928	0.346692
4.473	0.281531	0.335391
4.476	0.293861	0.360238
4.479	0.274309	0.340326
4.482	0.281341	0.368884
4.485	0.288376	0.376181
4.488	0.281719	0.363674
4.491	0.29196	0.365388
4.494	0.277179	0.350594
4.497	0.283209	0.345198
4.5	0.279566	0.371003
4.503	0.292933	0.356894
4.506	0.288086	0.351837
4.509	0.275561	0.365844
4.512	0.275133	0.355845
4.515	0.279767	0.346566
4.518	0.290497	0.374581
4.521	0.282193	0.368071
4.524	0.276539	0.336564
4.527	0.271777	0.375958
4.53	0.285926	0.33921
4.533	0.282114	0.35006
4.536	0.286572	0.370326
4.539	0.299194	0.364288
4.542	0.287708	0.348157
4.545	0.286337	0.332768
4.548	0.285202	0.355585
4.551	0.28553	0.367326
4.554	0.279212	0.341663
4.557	0.301531	0.356155
4.56	0.286051	0.36944
4.563	0.272617	0.342812
4.566	0.281665	0.347785
4.569	0.291135	0.354616
4.572	0.288898	0.347914
4.575	0.286234	0.35249
4.578	0.275705	0.349102
4.581	0.271793	0.361867
4.584	0.284238	0.356271
4.587	0.284105	0.359593
4.59	0.286529	0.346489
4.593	0.274102	0.341796
4.596	0.279075	0.367918
4.599	0.266844	0.344787
4.602	0.288958	0.358506
4.605	0.270082	0.346476
4.608	0.275588	0.353546
4.611	0.27792	0.371729
4.614	0.283617	0.339604
4.617	0.279939	0.357501
4.62	0.277479	0.350461
4.623	0.281777	0.358432
4.626	0.287304	0.356646
4.629	0.283908	0.350591
4.632	0.273125	0.369168
4.635	0.28839	0.366456
4.638	0.279968	0.346196
4.641	0.288152	0.351561
4.644	0.265239	0.349271
4.647	0.272363	0.334407
4.65	0.273502	0.335752
4.653	0.28146	0.378311
4.656	0.276969	0.361685
4.659	0.278663	0.3475
4.662	0.280869	0.35535
4.665	0.278838	0.365977
4.668	0.258164	0.341274
4.671	0.290427	0.35541
4.674	0.278352	0.345028
4.677	0.284128	0.343263
4.68	0.269979	0.339554
4.683	0.285977	0.34018
4.686	0.260566	0.345438
4.689	0.279728	0.344787
4.692	0.28388	0.355562
4.695	0.286059	0.344169
4.698	0.28434	0.333841
4.701	0.281199	0.351244
4.704	0.272936	0.361572
4.707	0.272653	0.353014
4.71	0.261246	0.36823
4.713	0.273733	0.345174
4.716	0.271548	0.358702
4.719	0.265071	0.329489
4.722	0.27467	0.355045
4.725	0.277832	0.336497
4.728	0.30132	0.334407
4.731	0.284598	0.325051
4.734	0.268298	0.336051
4.737	0.27278	0.33881
4.74	0.258082	0.36754
4.743	0.27177	0.353802
4.746	0.285437	0.356708
4.749	0.279398	0.354075
4.752	0.282333	0.345257
4.755	0.276448	0.339555
4.758	0.291253	0.33369
4.761	0.270334	0.363743
4.764	0.268125	0.356915
4.767	0.286478	0.351751
4.77	0.286342	0.349924
4.773	0.281246	0.369716
4.776	0.277791	0.359722
4.779	0.273148	0.33646
4.782	0.284187	0.344817
4.785	0.272658	0.356556
4.788	0.275567	0.34217
4.791	0.286429	0.346902
4.794	0.266325	0.345362
4.797	0.279418	0.330886
4.8	0.282086	0.374398
4.803	0.279429	0.352699
4.806	0.271476	0.347334
4.809	0.26993	0.353746
4.812	0.282964	0.348198
4.815	0.284205	0.338141
4.818	0.266241	0.337534
4.821	0.280815	0.359158
4.824	0.27997	0.3334
4.827	0.278984	0.358265
4.83	0.269004	0.343722
4.833	0.265285	0.357178
4.836	0.273283	0.34487
4.839	0.269686	0.308136
4.842	0.273859	0.353373
4.845	0.275299	0.360102
4.848	0.273271	0.341997
4.851	0.273906	0.335317
4.854	0.267063	0.351825
4.857	0.27777	0.332981
4.86	0.275517	0.337078
4.863	0.272381	0.338269
4.866	0.275434	0.32756
4.869	0.273679	0.32088
4.872	0.275617	0.320987
4.875	0.270124	0.358865
4.878	0.280106	0.319934
4.881	0.284765	0.335625
4.884	0.275937	0.34651
4.887	0.277709	0.357469
4.89	0.282467	0.345589
4.893	0.26647	0.314099
4.896	0.269436	0.335182
4.899	0.277661	0.329383
4.902	0.286871	0.34267
4.905	0.28443	0.358144
4.908	0.264529	0.329458
4.911	0.265332	0.354126
4.914	0.270053	0.330689
4.917	0.281918	0.330459
4.92	0.290117	0.369767
4.923	0.276931	0.352058
4.926	0.281935	0.340228
4.929	0.2819	0.353031
4.932	0.282882	0.319018
4.935	0.282049	0.362898
4.938	0.274717	0.332895
4.941	0.270522	0.332059
4.944	0.26023	0.334353
4.947	0.269806	0.350711
4.95	0.265359	0.349512
4.953	0.267125	0.335373
4.956	0.271078	0.313795
4.959	0.271736	0.338728
4.962	0.271901	0.351123
4.965	0.283953	0.365043
4.968	0.27553	0.319693
4.971	0.274494	0.35103
4.974	0.270689	0.341328
4.977	0.273831	0.330215
4.98	0.281683	0.33045
4.983	0.269438	0.36368
4.986	0.278485	0.34559
4.989	0.277692	0.326626
4.992	0.272689	0.338824
4.995	0.278235	0.359647
4.998	0.264848	0.341181
5.001	0.273784	0.361438
5.004	0.271723	0.326594
5.007	0.262869	0.372697
5.01	0.270674	0.347025
5.013	0.265633	0.335274
5.016	0.266855	0.340753
5.019	0.278123	0.332159
5.022	0.269901	0.338131
5.025	0.270656	0.337517
5.028	0.263192	0.335484
5.031	0.274272	0.34951
5.034	0.269733	0.357
5.037	0.262401	0.359637
5.04	0.282653	0.342835
5.043	0.272089	0.335219
5.046	0.281323	0.35195
5.049	0.258065	0.306583
5.052	0.267826	0.360869
5.055	0.278231	0.348874
5.058	0.262823	0.326695
5.061	0.262031	0.361242
5.064	0.27288	0.331794
5.067	0.273892	0.329077
5.07	0.274021	0.337459
5.073	0.269565	0.326012
5.076	0.27037	0.341763
5.079	0.265775	0.330126
5.082	0.254837	0.343929
5.085	0.259996	0.328876
5.088	0.275572	0.336388
5.091	0.26154	0.340267
5.094	0.276936	0.357343
5.097	0.26928	0.344197
5.1	0.269724	0.333901
5.103	0.272705	0.335154
5.106	0.264704	0.324675
5.109	0.275665	0.326693
5.112	0.269513	0.345897
5.115	0.254891	0.34616
5.118	0.257185	0.348031
5.121	0.272379	0.344681
5.124	0.27353	0.372378
5.127	0.260138	0.358722
5.13	0.275784	0.343371
5.133	0.266476	0.35201
5.136	0.261049	0.324085
5.139	0.272158	0.356805
5.142	0.278883	0.358348
5.145	0.250632	0.333402
5.148	0.259025	0.338749
5.151	0.282633	0.31932
5.154	0.26428	0.345697
5.157	0.268336	0.324125
5.16	0.265144	0.326012
5.163	0.278243	0.335239
5.166	0.265425	0.370829
5.169	0.27363	0.351747
5.172	0.281242	0.3598
5.175	0.271525	0.338773
5.178	0.272716	0.336251
5.181	0.280008	0.348169
5.184	0.252667	0.34716
5.187	0.267936	0.326347
5.19	0.274124	0.321679
5.193	0.266007	0.332416
5.196	0.262661	0.336658
5.199	0.277802	0.365408
5.202	0.268163	0.312804
5.205	0.270296	0.347164
5.208	0.262959	0.319157
5.211	0.289244	0.347135
5.214	0.287062	0.318936
5.217	0.257513	0.320739
5.22	0.256961	0.345192
5.223	0.263633	0.333068
5.226	0.271263	0.371327
5.229	0.278652	0.337255
5.232	0.27687	0.343798
5.235	0.262734	0.348672
5.238	0.249794	0.354465
5.241	0.27557	0.346357
5.244	0.256395	0.373439
5.247	0.255614	0.346407
5.25	0.264364	0.333546
5.253	0.268026	0.31994
5.256	0.259021	0.319145
5.259	0.261497	0.333145
5.262	0.272384	0.355608
5.265	0.268727	0.317045
5.268	0.252927	0.327065
5.271	0.275093	0.317332
5.274	0.255446	0.31205
5.277	0.286903	0.318146
5.28	0.272502	0.346816
5.283	0.262408	0.323268
5.286	0.268435	0.345765
5.289	0.26246	0.373151
5.292	0.27465	0.351334
5.295	0.282001	0.354507
5.298	0.27525	0.331073
5.301	0.274235	0.362205
5.304	0.268748	0.323948
5.307	0.264027	0.327778
5.31	0.262098	0.315865
5.313	0.260205	0.333053
5.316	0.258023	0.370395
5.319	0.253029	0.326334
5.322	0.260618	0.347197
5.325	0.257757	0.353661
5.328	0.263949	0.327701
5.331	0.269005	0.353584
5.334	0.267515	0.354821
5.337	0.264158	0.345013
5.34	0.276121	0.312578
5.343	0.268847	0.321111
5.346	0.257092	0.365969
5.349	0.268212	0.326566
5.352	0.257224	0.347006
5.355	0.256925	0.329573
5.358	0.269297	0.319004
5.361	0.262352	0.321132
5.364	0.248882	0.347788
5.367	0.271498	0.365683
5.37	0.283461	0.306896
5.373	0.292879	0.34958
5.376	0.269447	0.364874
5.379	0.276509	0.349065
5.382	0.276672	0.342591
5.385	0.274747	0.339838
5.388	0.25982	0.342855
5.391	0.269403	0.338302
5.394	0.257429	0.329816
5.397	0.267143	0.356693
5.4	0.274956	0.325727
5.403	0.267494	0.339028
5.406	0.258474	0.333579
5.409	0.269906	0.348124
5.412	0.277043	0.34081
5.415	0.277088	0.349625
5.418	0.284796	0.328835
5.421	0.264676	0.334934
5.424	0.268672	0.333285
5.427	0.257849	0.355913
5.43	0.270339	0.335443
5.433	0.267777	0.345169
5.436	0.264436	0.345722
5.439	0.280451	0.347228
5.442	0.265694	0.32318
5.445	0.267861	0.342651
5.448	0.260227	0.343102
5.451	0.278454	0.343741
5.454	0.264352	0.327832
5.457	0.27429	0.349346
5.46	0.267588	0.343368
5.463	0.280795	0.350409
5.466	0.272543	0.322291
5.469	0.270263	0.353593
5.472	0.265744	0.334897
5.475	0.252082	0.33043
5.478	0.267621	0.347948
5.481	0.274053	0.330661
5.484	0.269504	0.38015
5.487	0.276462	0.338405
5.49	0.263079	0.351964
5.493	0.276288	0.322407
5.496	0.277525	0.335746
5.499	0.274204	0.31706
5.502	0.278778	0.336307
5.505	0.269497	0.336997
5.508	0.25412	0.333512
5.511	0.261892	0.35602
5.514	0.258092	0.324204
5.517	0.275812	0.331239
5.52	0.277007	0.370151
5.523	0.283612	0.322601
5.526	0.269058	0.323279
5.529	0.275065	0.344102
5.532	0.266619	0.341184
5.535	0.259113	0.377244
5.538	0.276992	0.327457
5.541	0.254146	0.322787
5.544	0.265075	0.304687
5.547	0.268551	0.337372
5.55	0.268517	0.350655
5.553	0.264455	0.325778
5.556	0.262875	0.343953
5.559	0.268841	0.341565
5.562	0.260127	0.314797
5.565	0.288674	0.317342
5.568	0.26747	0.33815
5.571	0.254413	0.317197
5.574	0.27151	0.33292
5.577	0.261314	0.31352
5.58	0.270673	0.36271
5.583	0.271211	0.324999
5.586	0.25815	0.30496
5.589	0.26706	0.322548
5.592	0.269145	0.319027
5.595	0.256359	0.323108
5.598	0.271328	0.328227
5.601	0.267138	0.304477
5.604	0.275375	0.31188
5.607	0.253811	0.325274
5.61	0.257901	0.335756
5.613	0.264309	0.336317
5.616	0.267088	0.328125
5.619	0.270535	0.34559
5.622	0.260104	0.343653
5.625	0.27551	0.326322
5.628	0.259093	0.313136
5.631	0.276215	0.346472
5.634	0.258186	0.32152
5.637	0.266316	0.328296
5.64	0.260094	0.307511
5.643	0.271538	0.317209
5.646	0.276379	0.336186
5.649	0.272253	0.34045
5.652	0.253665	0.320159
5.655	0.260345	0.297719
5.658	0.269564	0.336348
5.661	0.253947	0.323184
5.664	0.268024	0.33543
5.667	0.269993	0.329946
5.67	0.257025	0.334675
5.673	0.261676	0.327478
5.676	0.267618	0.342654
5.679	0.246031	0.331786
5.682	0.253887	0.338876
5.685	0.266087	0.331872
5.688	0.258479	0.340209
5.691	0.26693	0.358903
5.694	0.257495	0.328331
5.697	0.251217	0.345173
5.7	0.267937	0.310517
5.703	0.267264	0.322234
5.706	0.267161	0.30343
5.709	0.271474	0.326572
5.712	0.259448	0.34593
5.715	0.248259	0.324117
5.718	0.271645	0.32937
5.721	0.273462	0.325277
5.724	0.257171	0.360748
5.727	0.26465	0.34041
5.73	0.256713	0.294863
5.733	0.257618	0.327316
5.736	0.271492	0.334583
5.739	0.270404	0.350613
5.742	0.274583	0.314048
5.745	0.25587	0.314241
5.748	0.260806	0.336516
5.751	0.268078	0.347832
5.754	0.264908	0.336506
5.757	0.254067	0.322709
5.76	0.269222	0.345176
5.763	0.25649	0.35932
5.766	0.272318	0.327462
5.769	0.253486	0.341307
5.772	0.251615	0.356456
5.775	0.265725	0.347625
5.778	0.256372	0.322076
5.781	0.267614	0.347417
5.784	0.27944	0.324947
5.787	0.258239	0.348656
5.79	0.27493	0.331228
5.793	0.262646	0.311893
5.796	0.271883	0.32808
5.799	0.259331	0.309436
5.802	0.255157	0.353395
5.805	0.262919	0.332637
5.808	0.262485	0.321566
5.811	0.270808	0.339928
5.814	0.273035	0.35456
5.817	0.266293	0.317692
5.82	0.248671	0.336
5.823	0.265147	0.339723
5.826	0.264302	0.319223
5.829	0.270438	0.353691
5.832	0.258176	0.31449
5.835	0.246752	0.323908
5.838	0.265698	0.327082
5.841	0.267815	0.323295
5.844	0.275072	0.321814
5.847	0.27587	0.316861
5.85	0.275081	0.345608
5.853	0.259425	0.317421
5.856	0.252048	0.330158
5.859	0.268642	0.307941
5.862	0.271817	0.32466
5.865	0.262123	0.323654
5.868	0.246048	0.350257
5.871	0.282751	0.347869
5.874	0.260773	0.338509
5.877	0.25253	0.31303
5.88	0.259771	0.345442
5.883	0.277053	0.328693
5.886	0.268085	0.345999
5.889	0.25502	0.342272
5.892	0.267966	0.33383
5.895	0.251216	0.295342
5.898	0.276154	0.309368
5.901	0.265767	0.357224
5.904	0.2684	0.32231
5.907	0.25012	0.312859
5.91	0.279075	0.320557
5.913	0.26524	0.334228
5.916	0.247594	0.317257
5.919	0.250943	0.314738
5.922	0.251057	0.329544
5.925	0.243392	0.340152
5.928	0.267274	0.305674
5.931	0.263014	0.335539
5.934	0.262672	0.321685
5.937	0.252749	0.316493
5.94	0.261907	0.343186
5.943	0.252631	0.306691
5.946	0.253994	0.340891
5.949	0.242566	0.311679
5.952	0.259478	0.35879
5.955	0.270135	0.310925
5.958	0.253055	0.326983
5.961	0.253918	0.327662
5.964	0.266041	0.34574
5.967	0.257083	0.332644
5.97	0.265256	0.306069
5.973	0.25418	0.332602
5.976	0.260701	0.321878
5.979	0.241279	0.320619
5.982	0.260668	0.300751
5.985	0.264629	0.32893
5.988	0.261709	0.326126
5.991	0.2471	0.307862
5.994	0.257887	0.32814
[truncated: 1,487 more rows]
