# Supplementary material for: Binary-FRET reveals transient excited-state structure associated with activity-dependent CaMKII - NR2B binding and adaptation
Source: Nat Commun. 2022 Oct 25;13:6335. doi: 10.1038/s41467-022-33795-8 (PMC9596428; doi:10.1038/s41467-022-33795-8)
Supplement: Supplementary file 3 — Source Data [file 41467_2022_33795_MOESM3_ESM.zip › Nat Comm Source Data Files Excel folder/S2 Excel folder/f.xls]

## Sheet: f
	Begin (0 min)	End (177 min)
0	0.0316477	0.0213606
0.003	0.0307655	0.0257922
0.006	0.0310376	0.0226822
0.009	0.0318724	0.0245673
0.012	0.03554	0.024528
0.015	0.0370399	0.0286818
0.018	0.0388268	0.0247712
0.021	0.040196	0.0284417
0.024	0.0399509	0.0275362
0.027	0.0448317	0.0311672
0.03	0.0471934	0.027848
0.033	0.0502129	0.0308032
0.036	0.0534326	0.0315966
0.039	0.0537015	0.0328009
0.042	0.0583868	0.033553
0.045	0.0614489	0.0401785
0.048	0.0666893	0.0438357
0.051	0.0703655	0.0354505
0.054	0.0747979	0.0380626
0.057	0.0828146	0.0507375
0.06	0.0810096	0.049337
0.063	0.0898227	0.0537964
0.066	0.0954308	0.056278
0.069	0.0990795	0.0584833
0.072	0.107092	0.0696111
0.075	0.115885	0.0687253
0.078	0.126232	0.0677296
0.081	0.132358	0.0865215
0.084	0.146486	0.0888761
0.087	0.147421	0.0993385
0.09	0.160419	0.0951589
0.093	0.170504	0.101934
0.096	0.183192	0.120986
0.099	0.195647	0.11589
0.102	0.204398	0.132911
0.105	0.211563	0.127887
0.108	0.224428	0.147189
0.111	0.24009	0.164955
0.114	0.248819	0.160332
0.117	0.266709	0.192601
0.12	0.27735	0.190949
0.123	0.29244	0.214019
0.126	0.310257	0.226768
0.129	0.320724	0.232881
0.132	0.337114	0.246652
0.135	0.354598	0.267677
0.138	0.367004	0.285133
0.141	0.390123	0.301039
0.144	0.396865	0.319347
0.147	0.413736	0.340297
0.15	0.42962	0.351144
0.153	0.450252	0.354055
0.156	0.461378	0.377888
0.159	0.484233	0.399171
0.162	0.490423	0.417825
0.165	0.502999	0.440664
0.168	0.527664	0.443342
0.171	0.538094	0.46814
0.174	0.554213	0.468542
0.177	0.564277	0.509188
0.18	0.581946	0.519302
0.183	0.605329	0.523922
0.186	0.62003	0.566991
0.189	0.62837	0.577932
0.192	0.63609	0.607583
0.195	0.662016	0.604122
0.198	0.662366	0.622807
0.201	0.680511	0.628139
0.204	0.695676	0.66081
0.207	0.704186	0.664817
0.21	0.726407	0.660753
0.213	0.723261	0.680617
0.216	0.741455	0.712143
0.219	0.757406	0.72743
0.222	0.773202	0.741774
0.225	0.77949	0.747749
0.228	0.791133	0.767858
0.231	0.787983	0.771582
0.234	0.817676	0.750725
0.237	0.812248	0.75802
0.24	0.824417	0.781677
0.243	0.831495	0.813137
0.246	0.848661	0.812252
0.249	0.842591	0.814942
0.252	0.859485	0.857789
0.255	0.856724	0.831205
0.258	0.868063	0.844023
0.261	0.879751	0.860889
0.264	0.890811	0.856616
0.267	0.890044	0.878342
0.27	0.898767	0.883065
0.273	0.907124	0.887745
0.276	0.90374	0.890255
0.279	0.910077	0.928291
0.282	0.918253	0.909955
0.285	0.922765	0.911386
0.288	0.919769	0.917744
0.291	0.915292	0.919317
0.294	0.942363	0.926696
0.297	0.943307	0.916766
0.3	0.937481	0.92253
0.303	0.940081	0.931614
0.306	0.943724	0.960528
0.309	0.943042	0.917648
0.312	0.945451	0.940513
0.315	0.953777	0.950659
0.318	0.956067	0.950024
0.321	0.958866	0.948175
0.324	0.955621	0.956635
0.327	0.957513	0.964837
0.33	0.967944	0.958695
0.333	0.970231	0.945106
0.336	0.959825	0.99037
0.339	0.965268	0.971365
0.342	0.966124	0.965503
0.345	0.97585	0.978957
0.348	0.964687	0.96492
0.351	0.973357	0.962062
0.354	0.962127	0.975163
0.357	0.967713	0.950403
0.36	0.972334	0.984042
0.363	0.982567	0.972805
0.366	0.976193	0.959512
0.369	0.987148	0.952991
0.372	0.97556	0.966544
0.375	0.966017	0.980643
0.378	0.976233	0.954399
0.381	0.980845	0.966295
0.384	0.983242	0.964437
0.387	0.984209	0.964573
0.39	0.976446	0.977889
0.393	0.977327	0.99353
0.396	0.977731	0.964029
0.399	0.975081	0.963868
0.402	0.983343	0.990139
0.405	0.988018	0.96029
0.408	0.974978	0.977294
0.411	0.973519	0.982018
0.414	0.975713	0.969481
0.417	0.975566	0.954648
0.42	0.973551	0.972366
0.423	0.977848	0.971944
0.426	0.979672	0.961598
0.429	0.977212	0.959472
0.432	0.972807	0.966478
0.435	0.969636	0.956746
0.438	0.98452	0.970264
0.441	0.974802	0.958087
0.444	0.971253	0.955023
0.447	0.97396	0.969302
0.45	0.978031	0.981097
0.453	0.970284	0.97082
0.456	0.96928	0.962605
0.459	0.97503	0.975244
0.462	0.975517	0.949736
0.465	0.973285	0.95998
0.468	0.95623	0.97764
0.471	0.972233	0.976175
0.474	0.970389	0.957589
0.477	0.971491	0.945852
0.48	0.970476	0.943065
0.483	0.962921	0.937156
0.486	0.966661	0.961651
0.489	0.95937	0.957178
0.492	0.962135	0.962502
0.495	0.961397	0.943103
0.498	0.961617	0.944436
0.501	0.959006	0.953671
0.504	0.963946	0.953104
0.507	0.959792	0.950684
0.51	0.969387	0.952704
0.513	0.95869	0.955272
0.516	0.957655	0.951261
0.519	0.951674	0.949721
0.522	0.956906	0.947508
0.525	0.957026	0.935704
0.528	0.95935	0.94754
0.531	0.954493	0.930936
0.534	0.954084	0.934553
0.537	0.959271	0.927788
0.54	0.949069	0.938172
0.543	0.961148	0.944541
0.546	0.94109	0.941654
0.549	0.947599	0.934721
0.552	0.944159	0.936476
0.555	0.946702	0.941413
0.558	0.945222	0.924173
0.561	0.944683	0.931337
0.564	0.938544	0.933443
0.567	0.945523	0.931597
0.57	0.929689	0.923032
0.573	0.937995	0.933432
0.576	0.932966	0.935887
0.579	0.940606	0.925444
0.582	0.929007	0.939538
0.585	0.93993	0.930397
0.588	0.943341	0.932515
0.591	0.937721	0.920797
0.594	0.926406	0.920662
0.597	0.93311	0.927762
0.6	0.942103	0.916384
0.603	0.921802	0.927234
0.606	0.922142	0.905351
0.609	0.917525	0.924628
0.612	0.93134	0.910264
0.615	0.924061	0.908168
0.618	0.93013	0.916979
0.621	0.918453	0.915797
0.624	0.924892	0.904451
0.627	0.923044	0.926191
0.63	0.925116	0.918518
0.633	0.9186	0.904989
0.636	0.930014	0.921694
0.639	0.916161	0.910442
0.642	0.92056	0.901577
0.645	0.914719	0.894863
0.648	0.913643	0.899196
0.651	0.917233	0.891278
0.654	0.911109	0.903363
0.657	0.910828	0.889842
0.66	0.907912	0.902783
0.663	0.908343	0.902343
0.666	0.912724	0.890987
0.669	0.906337	0.916759
0.672	0.913601	0.905149
0.675	0.909433	0.894976
0.678	0.904472	0.906558
0.681	0.903259	0.892785
0.684	0.89943	0.882298
0.687	0.897093	0.904324
0.69	0.894029	0.907865
0.693	0.900585	0.896072
0.696	0.899868	0.8888
0.699	0.890873	0.887162
0.702	0.896043	0.893711
0.705	0.899708	0.890002
0.708	0.897627	0.88044
0.711	0.889546	0.877297
0.714	0.878756	0.874519
0.717	0.88582	0.872967
0.72	0.887662	0.8716
0.723	0.889323	0.887234
0.726	0.881882	0.888869
0.729	0.885903	0.869841
0.732	0.891866	0.860207
0.735	0.884937	0.864881
0.738	0.888482	0.879212
0.741	0.881428	0.867366
0.744	0.880465	0.867578
0.747	0.883757	0.867101
0.75	0.877723	0.879312
0.753	0.879776	0.864948
0.756	0.880115	0.870454
0.759	0.874727	0.87698
0.762	0.877392	0.869813
0.765	0.875749	0.878072
0.768	0.877477	0.878228
0.771	0.885334	0.834495
0.774	0.874993	0.856233
0.777	0.872212	0.869588
0.78	0.871112	0.865463
0.783	0.864078	0.861092
0.786	0.870802	0.847204
0.789	0.874579	0.842303
0.792	0.882555	0.851585
0.795	0.863896	0.858275
0.798	0.86225	0.857479
0.801	0.875225	0.855555
0.804	0.873087	0.868785
0.807	0.854824	0.838502
0.81	0.869239	0.849185
0.813	0.861224	0.854073
0.816	0.862138	0.856795
0.819	0.850265	0.849394
0.822	0.854299	0.856744
0.825	0.860206	0.854694
0.828	0.855987	0.854264
0.831	0.856624	0.851692
0.834	0.858241	0.841392
0.837	0.858935	0.846656
0.84	0.85478	0.8591
0.843	0.854867	0.846191
0.846	0.858819	0.845018
0.849	0.860659	0.84406
0.852	0.856039	0.838759
0.855	0.852591	0.828798
0.858	0.854792	0.845351
0.861	0.84791	0.837217
0.864	0.852772	0.833792
0.867	0.853304	0.818861
0.87	0.842554	0.840331
0.873	0.847609	0.830551
0.876	0.841933	0.834754
0.879	0.841003	0.845341
0.882	0.838967	0.828601
0.885	0.83539	0.821334
0.888	0.841028	0.834751
0.891	0.83575	0.837378
0.894	0.836305	0.834049
0.897	0.843668	0.832889
0.9	0.838919	0.815522
0.903	0.837477	0.826762
0.906	0.827631	0.836665
0.909	0.833798	0.827749
0.912	0.833968	0.831593
0.915	0.827928	0.82013
0.918	0.83405	0.830694
0.921	0.826422	0.81751
0.924	0.83581	0.813621
0.927	0.825004	0.819277
0.93	0.834743	0.82536
0.933	0.835373	0.830108
0.936	0.831572	0.819296
0.939	0.826555	0.820709
0.942	0.823175	0.821591
0.945	0.831562	0.826669
0.948	0.833567	0.816537
0.951	0.827283	0.820025
0.954	0.822502	0.801959
0.957	0.817993	0.799037
0.96	0.835967	0.813789
0.963	0.815555	0.804319
0.966	0.823544	0.797415
0.969	0.819175	0.806631
0.972	0.821511	0.793349
0.975	0.81434	0.805254
0.978	0.811419	0.821464
0.981	0.819941	0.796503
0.984	0.801476	0.791684
0.987	0.812384	0.801179
0.99	0.819179	0.807938
0.993	0.812422	0.815343
0.996	0.806815	0.803743
0.999	0.814766	0.799756
1.002	0.806233	0.809132
1.005	0.814591	0.803727
1.008	0.801686	0.795742
1.011	0.805368	0.792446
1.014	0.79936	0.789846
1.017	0.804582	0.793149
1.02	0.799656	0.809357
1.023	0.797551	0.806538
1.026	0.800502	0.796112
1.029	0.805036	0.786788
1.032	0.799368	0.772766
1.035	0.797706	0.784619
1.038	0.807645	0.780648
1.041	0.798977	0.798572
1.044	0.786681	0.792415
1.047	0.794043	0.782718
1.05	0.786719	0.786532
1.053	0.795273	0.807745
1.056	0.795987	0.786918
1.059	0.798557	0.774583
1.062	0.792599	0.797933
1.065	0.796804	0.793909
1.068	0.79018	0.780783
1.071	0.789604	0.77576
1.074	0.791019	0.773953
1.077	0.789662	0.788445
1.08	0.790684	0.788471
1.083	0.790041	0.787264
1.086	0.793433	0.782713
1.089	0.788921	0.771786
1.092	0.784034	0.76268
1.095	0.782792	0.779634
1.098	0.78752	0.757792
1.101	0.786723	0.779967
1.104	0.769095	0.776217
1.107	0.77669	0.771648
1.11	0.782044	0.764739
1.113	0.763528	0.76585
1.116	0.777249	0.769061
1.119	0.777318	0.774678
1.122	0.770754	0.772217
1.125	0.773606	0.774101
1.128	0.781623	0.763883
1.131	0.778356	0.762935
1.134	0.774929	0.778143
1.137	0.775406	0.759102
1.14	0.767904	0.749602
1.143	0.771554	0.758589
1.146	0.780203	0.76983
1.149	0.7673	0.748415
1.152	0.773184	0.760317
1.155	0.772829	0.751219
1.158	0.763993	0.765153
1.161	0.754947	0.757301
1.164	0.760941	0.755531
1.167	0.764434	0.754244
1.17	0.765527	0.748119
1.173	0.763445	0.765903
1.176	0.771479	0.755005
1.179	0.76925	0.747058
1.182	0.763516	0.752301
1.185	0.753694	0.747479
1.188	0.767251	0.748253
1.191	0.764424	0.749734
1.194	0.758756	0.756647
1.197	0.764315	0.755104
1.2	0.75811	0.743071
1.203	0.759489	0.752734
1.206	0.757763	0.747629
1.209	0.754691	0.760611
1.212	0.752052	0.740108
1.215	0.751986	0.75498
1.218	0.745513	0.743104
1.221	0.75187	0.751421
1.224	0.755079	0.732561
1.227	0.749229	0.756886
1.23	0.748118	0.743011
1.233	0.74414	0.724415
1.236	0.743532	0.744321
1.239	0.742338	0.732846
1.242	0.742937	0.742226
1.245	0.740642	0.74024
1.248	0.743292	0.74268
1.251	0.733396	0.726333
1.254	0.743577	0.721085
1.257	0.737611	0.757245
1.26	0.746645	0.729062
1.263	0.74881	0.734262
1.266	0.72855	0.729617
1.269	0.735842	0.722439
1.272	0.7325	0.727629
1.275	0.734893	0.740227
1.278	0.743162	0.735356
1.281	0.740362	0.733548
1.284	0.736215	0.735532
1.287	0.734405	0.737562
1.29	0.735839	0.734729
1.293	0.737718	0.73087
1.296	0.729977	0.718674
1.299	0.733121	0.713415
1.302	0.728379	0.720179
1.305	0.731824	0.715162
1.308	0.737912	0.721779
1.311	0.7304	0.720659
1.314	0.726997	0.729369
1.317	0.724819	0.713223
1.32	0.73024	0.718938
1.323	0.729372	0.723871
1.326	0.739456	0.721715
1.329	0.729831	0.721066
1.332	0.730097	0.705843
1.335	0.728829	0.717732
1.338	0.718528	0.722311
1.341	0.727812	0.713655
1.344	0.71198	0.709174
1.347	0.718493	0.705798
1.35	0.718435	0.71223
1.353	0.720958	0.713266
1.356	0.720378	0.704609
1.359	0.720007	0.708904
1.362	0.71594	0.723726
1.365	0.723314	0.707676
1.368	0.714521	0.69887
1.371	0.715106	0.706746
1.374	0.718086	0.716271
1.377	0.719801	0.705021
1.38	0.710748	0.729001
1.383	0.714564	0.718628
1.386	0.710365	0.71073
1.389	0.706028	0.697108
1.392	0.712558	0.711187
1.395	0.704567	0.706344
1.398	0.713062	0.708077
1.401	0.70709	0.710188
1.404	0.71592	0.701137
1.407	0.718272	0.70158
1.41	0.705424	0.693092
1.413	0.710859	0.714841
1.416	0.71069	0.699739
1.419	0.706614	0.704928
1.422	0.712492	0.693222
1.425	0.699354	0.701747
1.428	0.705926	0.70141
1.431	0.701269	0.7113
1.434	0.704307	0.695871
1.437	0.712247	0.691368
1.44	0.699541	0.69129
1.443	0.701688	0.699885
1.446	0.708694	0.69489
1.449	0.700149	0.689673
1.452	0.700178	0.695868
1.455	0.705039	0.6919
1.458	0.70498	0.690613
1.461	0.697014	0.686029
1.464	0.701142	0.69185
1.467	0.699098	0.683728
1.47	0.704541	0.689154
1.473	0.707851	0.688656
1.476	0.69272	0.690865
1.479	0.700476	0.695036
1.482	0.699088	0.686708
1.485	0.698528	0.687353
1.488	0.696191	0.685277
1.491	0.700238	0.694139
1.494	0.686593	0.679052
1.497	0.694363	0.680881
1.5	0.686623	0.672869
1.503	0.685168	0.680035
1.506	0.690687	0.680428
1.509	0.697633	0.680369
1.512	0.688009	0.689677
1.515	0.687366	0.675023
1.518	0.686959	0.704998
1.521	0.690644	0.67406
1.524	0.683226	0.681414
1.527	0.689571	0.685921
1.53	0.692066	0.673939
1.533	0.683815	0.666034
1.536	0.684945	0.678876
1.539	0.688484	0.663157
1.542	0.691048	0.677969
1.545	0.681896	0.667461
1.548	0.681125	0.665854
1.551	0.679581	0.682635
1.554	0.678808	0.686542
1.557	0.678554	0.672698
1.56	0.676492	0.675273
1.563	0.681999	0.672661
1.566	0.678614	0.672413
1.569	0.670047	0.677706
1.572	0.675259	0.665276
1.575	0.674192	0.66267
1.578	0.673909	0.658544
1.581	0.670048	0.666545
1.584	0.672088	0.668084
1.587	0.675753	0.663325
1.59	0.66955	0.656974
1.593	0.664421	0.667695
1.596	0.679751	0.672825
1.599	0.670599	0.658153
1.602	0.670953	0.670288
1.605	0.664003	0.657808
1.608	0.659812	0.660918
1.611	0.65873	0.6676
1.614	0.667832	0.662032
1.617	0.668541	0.666328
1.62	0.65049	0.656636
1.623	0.658343	0.658869
1.626	0.666263	0.662905
1.629	0.667319	0.670551
1.632	0.658503	0.640597
1.635	0.661403	0.650317
1.638	0.66285	0.660395
1.641	0.657227	0.655227
1.644	0.663212	0.654694
1.647	0.65776	0.65269
1.65	0.662432	0.65709
1.653	0.653727	0.649626
1.656	0.652407	0.647263
1.659	0.647343	0.641064
1.662	0.655628	0.652478
1.665	0.651677	0.648006
1.668	0.660287	0.646721
1.671	0.654219	0.639686
1.674	0.650351	0.637531
1.677	0.643827	0.649279
1.68	0.642233	0.648372
1.683	0.652215	0.632782
1.686	0.646369	0.642999
1.689	0.641429	0.645914
1.692	0.648815	0.653811
1.695	0.648356	0.635544
1.698	0.644396	0.640827
1.701	0.641766	0.644468
1.704	0.648264	0.637331
1.707	0.633915	0.644439
1.71	0.639497	0.639852
1.713	0.63566	0.63851
1.716	0.63644	0.633291
1.719	0.639549	0.639628
1.722	0.636464	0.641168
1.725	0.634824	0.63117
1.728	0.640051	0.639201
1.731	0.635288	0.638595
1.734	0.633067	0.624267
1.737	0.630257	0.622244
1.74	0.63612	0.622394
1.743	0.629196	0.636394
1.746	0.623869	0.627692
1.749	0.633182	0.630081
1.752	0.627405	0.632863
1.755	0.63111	0.613665
1.758	0.625049	0.621798
1.761	0.633609	0.628431
1.764	0.629054	0.6253
1.767	0.628317	0.622843
1.77	0.628945	0.624151
1.773	0.632286	0.622329
1.776	0.625837	0.63026
1.779	0.628315	0.625903
1.782	0.625869	0.621442
1.785	0.624216	0.62259
1.788	0.629912	0.612955
1.791	0.624669	0.617621
1.794	0.616522	0.610577
1.797	0.617451	0.617504
1.8	0.618818	0.62211
1.803	0.615123	0.610165
1.806	0.624914	0.619886
1.809	0.622315	0.621816
1.812	0.627863	0.605083
1.815	0.618316	0.626278
1.818	0.626672	0.620407
1.821	0.616645	0.618556
1.824	0.627865	0.623947
1.827	0.615685	0.606233
1.83	0.619135	0.605737
1.833	0.618821	0.607413
1.836	0.620166	0.618455
1.839	0.609754	0.608536
1.842	0.614302	0.617317
1.845	0.611002	0.61357
1.848	0.616086	0.606035
1.851	0.612037	0.603884
1.854	0.604582	0.603279
1.857	0.613507	0.608595
1.86	0.621106	0.605175
1.863	0.603285	0.616829
1.866	0.605662	0.605745
1.869	0.604254	0.595535
1.872	0.601232	0.605585
1.875	0.614302	0.608187
1.878	0.607667	0.589721
1.881	0.611638	0.582474
1.884	0.609099	0.595562
1.887	0.606358	0.60036
1.89	0.601026	0.607371
1.893	0.606221	0.5841
1.896	0.601334	0.603702
1.899	0.597821	0.596024
1.902	0.597649	0.604656
1.905	0.598006	0.603882
1.908	0.602216	0.594172
1.911	0.603452	0.597541
1.914	0.606138	0.589176
1.917	0.608844	0.58959
1.92	0.597757	0.585074
1.923	0.598439	0.59622
1.926	0.595649	0.60652
1.929	0.59663	0.591311
1.932	0.592788	0.589631
1.935	0.595159	0.601354
1.938	0.603356	0.587636
1.941	0.595388	0.603624
1.944	0.594105	0.581262
1.947	0.593423	0.592139
1.95	0.594975	0.583825
1.953	0.594783	0.595669
1.956	0.599565	0.587382
1.959	0.595442	0.570914
1.962	0.587877	0.584641
1.965	0.599	0.574649
1.968	0.587818	0.597243
1.971	0.581396	0.579365
1.974	0.596656	0.588629
1.977	0.582577	0.583232
1.98	0.582665	0.572196
1.983	0.586679	0.59167
1.986	0.588187	0.60056
1.989	0.591547	0.581755
1.992	0.588418	0.58176
1.995	0.587377	0.596298
1.998	0.576392	0.585722
2.001	0.581769	0.578384
2.004	0.580008	0.592851
2.007	0.578918	0.588378
2.01	0.578794	0.57498
2.013	0.581679	0.574641
2.016	0.588842	0.569609
2.019	0.580708	0.568497
2.022	0.577083	0.590996
2.025	0.578772	0.574931
2.028	0.581498	0.565391
2.031	0.572102	0.57793
2.034	0.576126	0.571956
2.037	0.581467	0.581983
2.04	0.584993	0.571591
2.043	0.580564	0.56104
2.046	0.576845	0.577539
2.049	0.580817	0.575936
2.052	0.583619	0.569451
2.055	0.579059	0.578781
2.058	0.587116	0.574766
2.061	0.585118	0.582689
2.064	0.582875	0.572063
2.067	0.566941	0.566376
2.07	0.572397	0.564389
2.073	0.568189	0.566988
2.076	0.577093	0.585261
2.079	0.576401	0.562677
2.082	0.569065	0.57303
2.085	0.568378	0.557642
2.088	0.575071	0.563866
2.091	0.567179	0.569813
2.094	0.5686	0.565973
2.097	0.564296	0.56108
2.1	0.567429	0.563589
2.103	0.566721	0.545645
2.106	0.563294	0.565415
2.109	0.564114	0.568157
2.112	0.566407	0.566463
2.115	0.573508	0.564008
2.118	0.555284	0.566883
2.121	0.563817	0.551624
2.124	0.564561	0.566462
2.127	0.559098	0.568684
2.13	0.562841	0.572246
2.133	0.56809	0.556462
2.136	0.557867	0.552546
2.139	0.568903	0.547041
2.142	0.566881	0.553016
2.145	0.565008	0.561764
2.148	0.556682	0.558865
2.151	0.562074	0.568858
2.154	0.557875	0.559831
2.157	0.561142	0.565965
2.16	0.561664	0.550351
2.163	0.558829	0.545918
2.166	0.55966	0.550524
2.169	0.56105	0.550813
2.172	0.556144	0.550984
2.175	0.552014	0.554547
2.178	0.548069	0.546612
2.181	0.548534	0.552741
2.184	0.551898	0.544272
2.187	0.557509	0.549846
2.19	0.557404	0.556961
2.193	0.556889	0.538369
2.196	0.553784	0.547427
2.199	0.552431	0.549287
2.202	0.549608	0.539978
2.205	0.551311	0.535589
2.208	0.546893	0.551129
2.211	0.547559	0.546028
2.214	0.553983	0.539744
2.217	0.554959	0.537786
2.22	0.546662	0.530047
2.223	0.549091	0.534577
2.226	0.545142	0.528823
2.229	0.552264	0.540427
2.232	0.55038	0.543598
2.235	0.542735	0.544569
2.238	0.540252	0.535038
2.241	0.543193	0.532833
2.244	0.547931	0.537493
2.247	0.548453	0.538569
2.25	0.538262	0.530056
2.253	0.548774	0.545357
2.256	0.543326	0.545806
2.259	0.536819	0.535653
2.262	0.532034	0.554271
2.265	0.548923	0.537984
2.268	0.537133	0.538032
2.271	0.536616	0.539784
2.274	0.537623	0.542134
2.277	0.536997	0.547009
2.28	0.536521	0.524892
2.283	0.531878	0.534918
2.286	0.532265	0.531868
2.289	0.528848	0.534224
2.292	0.544483	0.528189
2.295	0.539036	0.52377
2.298	0.536077	0.532776
2.301	0.541076	0.533499
2.304	0.527814	0.537058
2.307	0.532425	0.524461
2.31	0.53176	0.513635
2.313	0.529557	0.538313
2.316	0.527943	0.520744
2.319	0.532624	0.527484
2.322	0.528725	0.528583
2.325	0.527649	0.536385
2.328	0.526196	0.521508
2.331	0.526932	0.535643
2.334	0.537951	0.53097
2.337	0.52581	0.538392
2.34	0.535436	0.52877
2.343	0.522403	0.525316
2.346	0.52093	0.528061
2.349	0.524666	0.526809
2.352	0.521284	0.520023
2.355	0.526536	0.519604
2.358	0.529127	0.525117
2.361	0.525557	0.529123
2.364	0.526423	0.521442
2.367	0.525702	0.528267
2.37	0.521491	0.518973
2.373	0.527577	0.525308
2.376	0.523879	0.524677
2.379	0.514823	0.522754
2.382	0.519018	0.515969
2.385	0.528613	0.51456
2.388	0.519677	0.513104
2.391	0.514551	0.511795
2.394	0.52015	0.514672
2.397	0.513144	0.515741
2.4	0.517915	0.508815
2.403	0.513073	0.502284
2.406	0.510022	0.516209
2.409	0.518711	0.515071
2.412	0.517803	0.515239
2.415	0.524478	0.508546
2.418	0.513673	0.514335
2.421	0.509041	0.510103
2.424	0.517949	0.51596
2.427	0.509989	0.508994
2.43	0.50883	0.505141
2.433	0.514902	0.5158
2.436	0.50464	0.505736
2.439	0.515771	0.501975
2.442	0.516343	0.504758
2.445	0.509319	0.502638
2.448	0.509926	0.506816
2.451	0.507494	0.503776
2.454	0.50757	0.49683
2.457	0.505943	0.495614
2.46	0.506182	0.517161
2.463	0.501648	0.498022
2.466	0.500556	0.499767
2.469	0.510875	0.503808
2.472	0.499996	0.500113
2.475	0.503855	0.511222
2.478	0.509289	0.509271
2.481	0.501607	0.504515
2.484	0.508859	0.490974
2.487	0.510305	0.493927
2.49	0.496778	0.499493
2.493	0.497973	0.497265
2.496	0.502072	0.496729
2.499	0.497895	0.494158
2.502	0.502297	0.500995
2.505	0.501573	0.494946
2.508	0.50364	0.500573
2.511	0.496195	0.492524
2.514	0.500514	0.503526
2.517	0.493099	0.487387
2.52	0.498022	0.497709
2.523	0.497838	0.497542
2.526	0.495586	0.495984
2.529	0.488202	0.488335
2.532	0.495172	0.488049
2.535	0.493649	0.490394
2.538	0.49874	0.495211
2.541	0.494901	0.487527
2.544	0.491731	0.488237
2.547	0.49128	0.481938
2.55	0.487809	0.48842
2.553	0.498347	0.4954
2.556	0.490287	0.489243
2.559	0.490007	0.48809
2.562	0.485651	0.474642
2.565	0.488468	0.478553
2.568	0.489954	0.483461
2.571	0.478307	0.477478
2.574	0.494029	0.483513
2.577	0.488532	0.489771
2.58	0.476063	0.47657
2.583	0.480103	0.488282
2.586	0.485915	0.47962
2.589	0.482008	0.48332
2.592	0.481154	0.489588
2.595	0.486165	0.477595
2.598	0.483528	0.482651
2.601	0.483884	0.480428
2.604	0.481745	0.472793
2.607	0.480611	0.488368
2.61	0.476672	0.47591
2.613	0.485342	0.472071
2.616	0.471752	0.479386
2.619	0.478821	0.477348
2.622	0.476951	0.483884
2.625	0.477172	0.478773
2.628	0.478071	0.467829
2.631	0.471556	0.459139
2.634	0.474618	0.471474
2.637	0.473835	0.478598
2.64	0.481394	0.471435
2.643	0.470931	0.458346
2.646	0.467396	0.471785
2.649	0.467154	0.474147
2.652	0.464691	0.468248
2.655	0.46807	0.462494
2.658	0.463348	0.463815
2.661	0.458967	0.467647
2.664	0.468935	0.472501
2.667	0.467	0.459858
2.67	0.461851	0.46973
2.673	0.461284	0.468629
2.676	0.474139	0.470751
2.679	0.472973	0.476154
2.682	0.458358	0.472518
2.685	0.457527	0.449122
2.688	0.465176	0.457635
2.691	0.462719	0.462737
2.694	0.464402	0.457087
2.697	0.464516	0.460197
2.7	0.456105	0.458396
2.703	0.462082	0.452445
2.706	0.465211	0.459092
2.709	0.458224	0.452173
2.712	0.45794	0.4412
2.715	0.450226	0.456024
2.718	0.458608	0.448498
2.721	0.457435	0.45415
2.724	0.457798	0.456172
2.727	0.45814	0.450247
2.73	0.455956	0.446309
2.733	0.456126	0.458332
2.736	0.452632	0.456155
2.739	0.452658	0.452271
2.742	0.45143	0.441842
2.745	0.443706	0.446882
2.748	0.449766	0.451084
2.751	0.453398	0.450319
2.754	0.451018	0.457553
2.757	0.446306	0.444062
2.76	0.450197	0.439261
2.763	0.449549	0.440745
2.766	0.445989	0.443224
2.769	0.449723	0.441447
2.772	0.451593	0.443066
2.775	0.44728	0.42938
2.778	0.443097	0.452687
2.781	0.44588	0.441718
2.784	0.449991	0.43854
2.787	0.453348	0.438932
2.79	0.444304	0.44712
2.793	0.44126	0.448524
2.796	0.442418	0.445393
2.799	0.441788	0.452767
2.802	0.446908	0.439289
2.805	0.444256	0.451001
2.808	0.441998	0.435505
2.811	0.442732	0.441705
2.814	0.445936	0.43104
2.817	0.434716	0.440009
2.82	0.441802	0.44474
2.823	0.436058	0.436515
2.826	0.43569	0.434247
2.829	0.434535	0.437582
2.832	0.432293	0.437023
2.835	0.43841	0.42313
2.838	0.434968	0.433633
2.841	0.438641	0.429661
2.844	0.433617	0.429127
2.847	0.431508	0.439093
2.85	0.434356	0.43552
2.853	0.439886	0.440302
2.856	0.43585	0.428366
2.859	0.435736	0.434311
2.862	0.43397	0.428069
2.865	0.435663	0.432639
2.868	0.4296	0.436129
2.871	0.434739	0.443725
2.874	0.437637	0.429364
2.877	0.433638	0.418354
2.88	0.435195	0.436972
2.883	0.430667	0.423731
2.886	0.428948	0.431321
2.889	0.437827	0.44078
2.892	0.42992	0.429063
2.895	0.43116	0.432969
2.898	0.428739	0.420503
2.901	0.436475	0.428487
2.904	0.430674	0.428305
2.907	0.42218	0.424832
2.91	0.43746	0.419092
2.913	0.422499	0.42562
2.916	0.422965	0.429056
2.919	0.425763	0.426734
2.922	0.43407	0.421735
2.925	0.428603	0.422131
2.928	0.421968	0.421975
2.931	0.426527	0.427205
2.934	0.427572	0.428266
2.937	0.432655	0.417848
2.94	0.417183	0.427157
2.943	0.429719	0.420368
2.946	0.415938	0.41733
2.949	0.425431	0.424349
2.952	0.425619	0.421795
2.955	0.414065	0.428296
2.958	0.416432	0.423424
2.961	0.418935	0.405116
2.964	0.425581	0.423881
2.967	0.415835	0.421382
2.97	0.421866	0.420905
2.973	0.422567	0.410958
2.976	0.420636	0.416582
2.979	0.419461	0.416127
2.982	0.420074	0.408482
2.985	0.42039	0.423717
2.988	0.417652	0.415437
2.991	0.417311	0.413508
2.994	0.416609	0.418993
2.997	0.416252	0.408265
3	0.417832	0.42038
3.003	0.417121	0.414721
3.006	0.415607	0.420045
3.009	0.417413	0.409795
3.012	0.417226	0.411356
3.015	0.414633	0.417861
3.018	0.407367	0.419347
3.021	0.409451	0.412744
3.024	0.415721	0.394132
3.027	0.405192	0.409344
3.03	0.414871	0.416315
3.033	0.412688	0.409713
3.036	0.414296	0.412321
3.039	0.416483	0.402655
3.042	0.404089	0.419157
3.045	0.415384	0.407269
3.048	0.410489	0.403377
3.051	0.40799	0.402957
3.054	0.407398	0.408684
3.057	0.406426	0.403374
3.06	0.410246	0.404337
3.063	0.408928	0.399241
3.066	0.40018	0.409888
3.069	0.408275	0.404214
3.072	0.40922	0.402764
3.075	0.406145	0.404896
3.078	0.405195	0.40413
3.081	0.406412	0.409723
3.084	0.403578	0.400228
3.087	0.404987	0.402532
3.09	0.40377	0.395053
3.093	0.404813	0.398432
3.096	0.403654	0.402686
3.099	0.404163	0.403527
3.102	0.401622	0.400655
3.105	0.403628	0.401995
3.108	0.406026	0.394402
3.111	0.403198	0.401046
3.114	0.399643	0.387495
3.117	0.395074	0.397662
3.12	0.401137	0.402186
3.123	0.397323	0.392369
3.126	0.395448	0.396092
3.129	0.403268	0.399749
3.132	0.401178	0.397743
3.135	0.398474	0.389685
3.138	0.403059	0.409543
3.141	0.395675	0.384781
3.144	0.402562	0.407997
3.147	0.394285	0.396004
3.15	0.401536	0.410776
3.153	0.39839	0.412121
3.156	0.394328	0.393256
3.159	0.392808	0.40266
3.162	0.39834	0.403863
3.165	0.395938	0.399092
3.168	0.395811	0.394391
3.171	0.39568	0.398654
3.174	0.396316	0.38898
3.177	0.393006	0.384614
3.18	0.401643	0.395657
3.183	0.395451	0.396557
3.186	0.388536	0.384989
3.189	0.396156	0.389549
3.192	0.391111	0.398562
3.195	0.397999	0.395866
3.198	0.391293	0.380792
3.201	0.391027	0.384127
3.204	0.394089	0.391751
3.207	0.390148	0.388999
3.21	0.388535	0.380405
3.213	0.390835	0.388602
3.216	0.390477	0.393721
3.219	0.388044	0.388064
3.222	0.384838	0.390313
3.225	0.390267	0.389573
3.228	0.390538	0.381859
3.231	0.38718	0.387066
3.234	0.390413	0.389892
3.237	0.391384	0.381699
3.24	0.393422	0.387746
3.243	0.387575	0.394068
3.246	0.38791	0.378193
3.249	0.381792	0.381103
3.252	0.385234	0.378941
3.255	0.395547	0.382062
3.258	0.386729	0.378455
3.261	0.386521	0.388763
3.264	0.381043	0.377409
3.267	0.38779	0.379248
3.27	0.381189	0.388854
3.273	0.389341	0.392435
3.276	0.386746	0.379622
3.279	0.380858	0.372416
3.282	0.38598	0.38254
3.285	0.386841	0.389564
3.288	0.377304	0.384324
3.291	0.385714	0.379619
3.294	0.385733	0.379672
3.297	0.377203	0.37452
3.3	0.383159	0.385433
3.303	0.3724	0.372633
3.306	0.382394	0.367746
3.309	0.375339	0.37706
3.312	0.377685	0.372395
3.315	0.380428	0.379381
3.318	0.377813	0.378377
3.321	0.381413	0.380709
3.324	0.381416	0.377639
3.327	0.375016	0.363149
3.33	0.376772	0.376369
3.333	0.379085	0.376417
3.336	0.37569	0.376534
3.339	0.37924	0.383892
3.342	0.375271	0.378336
3.345	0.376116	0.375926
3.348	0.380651	0.368964
3.351	0.376313	0.37423
3.354	0.374057	0.370144
3.357	0.372565	0.37333
3.36	0.370622	0.369522
3.363	0.378607	0.372849
3.366	0.373104	0.372687
3.369	0.373229	0.372849
3.372	0.375046	0.375178
3.375	0.369562	0.37288
3.378	0.375302	0.373943
3.381	0.374662	0.377023
3.384	0.373197	0.363373
3.387	0.376236	0.370559
3.39	0.376854	0.367625
3.393	0.373743	0.37427
3.396	0.370505	0.368511
3.399	0.3756	0.369445
3.402	0.37512	0.368635
3.405	0.359925	0.365429
3.408	0.368171	0.37442
3.411	0.366019	0.365029
3.414	0.362575	0.366112
3.417	0.377332	0.360729
3.42	0.376981	0.370162
3.423	0.36835	0.360383
3.426	0.367212	0.371995
3.429	0.367775	0.36329
3.432	0.374549	0.369447
3.435	0.364459	0.358381
3.438	0.367515	0.359084
3.441	0.36738	0.367395
3.444	0.366226	0.368198
3.447	0.371644	0.364449
3.45	0.364428	0.367289
3.453	0.370014	0.365237
3.456	0.361368	0.366664
3.459	0.362799	0.360777
3.462	0.367558	0.364926
3.465	0.370374	0.365836
3.468	0.365341	0.363939
3.471	0.360912	0.362013
3.474	0.355379	0.367723
3.477	0.362467	0.361281
3.48	0.362481	0.363412
3.483	0.356136	0.361596
3.486	0.362826	0.360913
3.489	0.362938	0.372687
3.492	0.367039	0.358574
3.495	0.361136	0.353069
3.498	0.354526	0.352384
3.501	0.357574	0.367495
3.504	0.357696	0.357938
3.507	0.356773	0.36014
3.51	0.354242	0.359038
3.513	0.358496	0.355332
3.516	0.359129	0.371931
3.519	0.350879	0.354146
3.522	0.357149	0.352161
3.525	0.356308	0.363456
3.528	0.353924	0.357605
3.531	0.356947	0.357089
3.534	0.360113	0.35608
3.537	0.357367	0.349158
3.54	0.354458	0.352392
3.543	0.361698	0.361155
3.546	0.354611	0.346362
3.549	0.354098	0.349301
3.552	0.355001	0.367176
3.555	0.35883	0.351536
3.558	0.359622	0.361649
3.561	0.354661	0.360019
3.564	0.35206	0.352074
3.567	0.356298	0.350198
3.57	0.34995	0.349342
3.573	0.35372	0.344193
3.576	0.350216	0.356324
3.579	0.351879	0.346071
3.582	0.355637	0.337529
3.585	0.351437	0.359146
3.588	0.350363	0.336992
3.591	0.346881	0.347601
3.594	0.346232	0.343961
3.597	0.348214	0.35189
3.6	0.345843	0.352309
3.603	0.345647	0.351939
3.606	0.347464	0.340932
3.609	0.343362	0.351704
3.612	0.340995	0.34506
3.615	0.348626	0.346036
3.618	0.344046	0.346357
3.621	0.347035	0.336522
3.624	0.340096	0.330338
3.627	0.343193	0.334243
3.63	0.342158	0.344362
3.633	0.34238	0.341541
3.636	0.341301	0.341066
3.639	0.344789	0.344341
3.642	0.342731	0.337118
3.645	0.338521	0.341054
3.648	0.337039	0.333664
3.651	0.340464	0.341932
3.654	0.339004	0.349224
3.657	0.339955	0.33788
3.66	0.336845	0.335857
3.663	0.336377	0.340641
3.666	0.336712	0.344324
3.669	0.344708	0.330516
3.672	0.34102	0.33636
3.675	0.335597	0.332119
3.678	0.335115	0.326607
3.681	0.332879	0.331087
3.684	0.339995	0.332468
3.687	0.33115	0.330634
3.69	0.335023	0.327024
3.693	0.336322	0.333508
3.696	0.337647	0.332468
3.699	0.330951	0.340356
3.702	0.332709	0.331341
3.705	0.337031	0.335303
3.708	0.331624	0.32974
3.711	0.33288	0.332796
3.714	0.331647	0.328118
3.717	0.331867	0.342317
3.72	0.331217	0.32788
3.723	0.332266	0.331126
3.726	0.33109	0.322873
3.729	0.332514	0.328154
3.732	0.333118	0.327398
3.735	0.337198	0.332613
3.738	0.330247	0.333833
3.741	0.332328	0.331287
3.744	0.33082	0.337529
3.747	0.325935	0.329943
3.75	0.327352	0.323784
3.753	0.32388	0.327089
3.756	0.324441	0.329834
3.759	0.32005	0.318238
3.762	0.332457	0.325975
3.765	0.32636	0.325171
3.768	0.328694	0.32403
3.771	0.320997	0.320672
3.774	0.329844	0.330279
3.777	0.322295	0.324184
3.78	0.320739	0.324196
3.783	0.328365	0.320287
3.786	0.326634	0.326663
3.789	0.326206	0.328076
3.792	0.318877	0.319826
3.795	0.323299	0.328751
3.798	0.322582	0.318265
3.801	0.323097	0.319501
3.804	0.327156	0.318996
3.807	0.322966	0.327493
3.81	0.321352	0.312992
3.813	0.323396	0.320758
3.816	0.321414	0.328428
3.819	0.322201	0.32433
3.822	0.315752	0.319577
3.825	0.318227	0.317688
3.828	0.316008	0.319353
3.831	0.315707	0.310036
3.834	0.319797	0.319899
3.837	0.320295	0.325715
3.84	0.319251	0.314889
3.843	0.319155	0.313375
3.846	0.312546	0.310063
3.849	0.317878	0.311874
3.852	0.319382	0.315313
3.855	0.31539	0.310858
3.858	0.311044	0.310086
3.861	0.317197	0.312446
3.864	0.309314	0.317984
3.867	0.315945	0.316513
3.87	0.31588	0.311869
3.873	0.311085	0.308163
3.876	0.319935	0.315993
3.879	0.312299	0.299579
3.882	0.316486	0.311288
3.885	0.310911	0.306025
3.888	0.310905	0.310356
3.891	0.312989	0.304798
3.894	0.311696	0.311032
3.897	0.306811	0.318802
3.9	0.311411	0.308263
3.903	0.314074	0.306328
3.906	0.313047	0.298655
3.909	0.3063	0.302275
3.912	0.308199	0.300667
3.915	0.300958	0.312021
3.918	0.307359	0.303506
3.921	0.304266	0.303607
3.924	0.306166	0.308756
3.927	0.305656	0.300414
3.93	0.310202	0.310473
3.933	0.308827	0.309911
3.936	0.304276	0.303119
3.939	0.306443	0.305297
3.942	0.30524	0.308601
3.945	0.302467	0.302507
3.948	0.306248	0.303693
3.951	0.30515	0.30699
3.954	0.30053	0.301952
3.957	0.30037	0.304345
3.96	0.294342	0.294453
3.963	0.295232	0.305322
3.966	0.301058	0.307572
3.969	0.305776	0.292428
3.972	0.300607	0.297056
3.975	0.297418	0.297313
3.978	0.294946	0.305006
3.981	0.302907	0.293858
3.984	0.291827	0.297681
3.987	0.300838	0.304965
3.99	0.294041	0.299699
3.993	0.296893	0.302725
3.996	0.308093	0.298678
3.999	0.297062	0.287678
4.002	0.301901	0.299322
4.005	0.300933	0.297933
4.008	0.29905	0.295183
4.011	0.296652	0.299531
4.014	0.291912	0.287641
4.017	0.297613	0.292923
4.02	0.29385	0.29319
4.023	0.294744	0.292918
4.026	0.293543	0.29365
4.029	0.29689	0.296557
4.032	0.292355	0.295585
4.035	0.296469	0.292256
4.038	0.295247	0.295002
4.041	0.29179	0.296836
4.044	0.29912	0.293013
4.047	0.295196	0.304223
4.05	0.29537	0.290154
4.053	0.29122	0.294937
4.056	0.284135	0.287664
4.059	0.290362	0.289663
4.062	0.297354	0.289092
4.065	0.290506	0.29378
4.068	0.294792	0.283255
4.071	0.290963	0.296121
4.074	0.294903	0.292939
4.077	0.293782	0.28379
4.08	0.290015	0.293101
4.083	0.294394	0.2932
4.086	0.293826	0.280905
4.089	0.290149	0.281033
4.092	0.29108	0.289973
4.095	0.295368	0.28857
4.098	0.288861	0.297857
4.101	0.286418	0.291563
4.104	0.288719	0.286194
4.107	0.289377	0.29578
4.11	0.289487	0.287539
4.113	0.292301	0.278177
4.116	0.285293	0.291109
4.119	0.285551	0.287136
4.122	0.289849	0.29523
4.125	0.287163	0.298299
4.128	0.29091	0.293272
4.131	0.287394	0.282849
4.134	0.286653	0.286109
4.137	0.286451	0.289006
4.14	0.290513	0.289428
4.143	0.287429	0.285234
4.146	0.283843	0.29113
4.149	0.28655	0.288192
4.152	0.287856	0.284014
4.155	0.29025	0.285291
4.158	0.284021	0.287904
4.161	0.294179	0.286096
4.164	0.289059	0.290376
4.167	0.285825	0.28554
4.17	0.286113	0.284574
4.173	0.293726	0.289924
4.176	0.288003	0.288784
4.179	0.283242	0.286514
4.182	0.284744	0.292544
4.185	0.284488	0.290302
4.188	0.282936	0.280851
4.191	0.2841	0.294864
4.194	0.27878	0.293424
4.197	0.28367	0.27964
4.2	0.291607	0.284792
4.203	0.284738	0.286114
4.206	0.283531	0.285909
4.209	0.285648	0.279802
4.212	0.289462	0.281989
4.215	0.28396	0.284931
4.218	0.28542	0.28945
4.221	0.282858	0.283757
4.224	0.285009	0.289456
4.227	0.284346	0.292141
4.23	0.282631	0.284692
4.233	0.283084	0.28073
4.236	0.278314	0.288296
4.239	0.288579	0.276418
4.242	0.283427	0.287119
4.245	0.278289	0.278576
4.248	0.280715	0.285095
4.251	0.283524	0.284906
4.254	0.276399	0.279759
4.257	0.275344	0.280858
4.26	0.280681	0.280064
4.263	0.282174	0.287004
4.266	0.274092	0.278271
4.269	0.2839	0.272448
4.272	0.275748	0.281569
4.275	0.28015	0.275378
4.278	0.274483	0.286008
4.281	0.277135	0.27482
4.284	0.28269	0.271861
4.287	0.281843	0.27327
4.29	0.27784	0.273836
4.293	0.271707	0.274839
4.296	0.278165	0.274676
4.299	0.278319	0.281276
4.302	0.280858	0.279635
4.305	0.272089	0.271883
4.308	0.275289	0.281866
4.311	0.276548	0.273165
4.314	0.274448	0.278024
4.317	0.269892	0.271612
4.32	0.272196	0.275186
4.323	0.273263	0.270825
4.326	0.270661	0.266161
4.329	0.271238	0.273175
4.332	0.270411	0.26766
4.335	0.268713	0.274389
4.338	0.269276	0.260775
4.341	0.273963	0.265093
4.344	0.269901	0.270601
4.347	0.273532	0.261906
4.35	0.271844	0.257517
4.353	0.270125	0.268915
4.356	0.268312	0.27365
4.359	0.268742	0.268006
4.362	0.262006	0.274883
4.365	0.268748	0.270625
4.368	0.266028	0.262883
4.371	0.265233	0.276076
4.374	0.26732	0.274641
4.377	0.263843	0.262756
4.38	0.26643	0.260899
4.383	0.266687	0.263726
4.386	0.266768	0.268461
4.389	0.271938	0.266651
4.392	0.273383	0.258897
4.395	0.268917	0.262445
4.398	0.262799	0.26726
4.401	0.270342	0.263157
4.404	0.270197	0.263397
4.407	0.272501	0.260938
4.41	0.259879	0.271921
4.413	0.266573	0.26037
4.416	0.263698	0.263613
4.419	0.265851	0.258789
4.422	0.266296	0.260748
4.425	0.261175	0.270012
4.428	0.263518	0.261332
4.431	0.267537	0.267062
4.434	0.264365	0.26212
4.437	0.259074	0.26195
4.44	0.264591	0.262978
4.443	0.263051	0.262611
4.446	0.265913	0.258808
4.449	0.263239	0.256581
4.452	0.259124	0.261099
4.455	0.26127	0.258049
4.458	0.265067	0.266132
4.461	0.261874	0.25941
4.464	0.261068	0.253383
4.467	0.266436	0.262119
4.47	0.264486	0.25873
4.473	0.263939	0.261411
4.476	0.257697	0.258224
4.479	0.261324	0.261741
4.482	0.257438	0.260405
4.485	0.260349	0.265993
4.488	0.259634	0.256511
4.491	0.262401	0.263978
4.494	0.260654	0.265471
4.497	0.259308	0.261279
4.5	0.2602	0.260602
4.503	0.257395	0.262066
4.506	0.260769	0.266771
4.509	0.257734	0.262434
4.512	0.261584	0.255118
4.515	0.25701	0.261355
4.518	0.258677	0.257831
4.521	0.261915	0.260484
4.524	0.26128	0.253529
4.527	0.256743	0.264116
4.53	0.253953	0.257639
4.533	0.253758	0.260892
4.536	0.25344	0.25979
4.539	0.260053	0.262979
4.542	0.256595	0.25562
4.545	0.257365	0.250892
4.548	0.253141	0.266964
4.551	0.256317	0.256305
4.554	0.256427	0.256632
4.557	0.252744	0.253117
4.56	0.254886	0.260151
4.563	0.254405	0.262647
4.566	0.254132	0.251982
4.569	0.254519	0.265001
4.572	0.252586	0.256237
4.575	0.250357	0.255456
4.578	0.254286	0.251333
4.581	0.255003	0.254545
4.584	0.256101	0.249691
4.587	0.249041	0.252806
4.59	0.253221	0.247787
4.593	0.251235	0.251665
4.596	0.253037	0.252173
4.599	0.255695	0.246631
4.602	0.251001	0.252107
4.605	0.252568	0.248698
4.608	0.248385	0.249906
4.611	0.248261	0.253434
4.614	0.248877	0.253918
4.617	0.244675	0.248214
4.62	0.249705	0.243769
4.623	0.251559	0.246171
4.626	0.248918	0.247984
4.629	0.246267	0.248876
4.632	0.246239	0.250881
4.635	0.246544	0.245461
4.638	0.241321	0.24826
4.641	0.252444	0.239386
4.644	0.244689	0.250499
4.647	0.248106	0.241411
4.65	0.247545	0.247814
4.653	0.246176	0.240498
4.656	0.241478	0.245279
4.659	0.245202	0.240294
4.662	0.245568	0.246867
4.665	0.246619	0.243824
4.668	0.246152	0.245455
4.671	0.24883	0.239982
4.674	0.246045	0.246828
4.677	0.238813	0.245434
4.68	0.238984	0.246296
4.683	0.244589	0.237499
4.686	0.234724	0.242781
4.689	0.237416	0.242836
4.692	0.24796	0.237559
4.695	0.247123	0.235029
4.698	0.242134	0.236569
4.701	0.237386	0.240727
4.704	0.236484	0.238618
4.707	0.239522	0.241653
4.71	0.237603	0.242098
4.713	0.235411	0.237172
4.716	0.244022	0.239916
4.719	0.244382	0.246713
4.722	0.239952	0.242313
4.725	0.236723	0.240153
4.728	0.238553	0.241043
4.731	0.241778	0.240353
4.734	0.235113	0.23524
4.737	0.237268	0.23503
4.74	0.232852	0.234832
4.743	0.237114	0.239378
4.746	0.233186	0.244586
4.749	0.240396	0.234546
4.752	0.23363	0.239368
4.755	0.237559	0.242923
4.758	0.232772	0.24456
4.761	0.235745	0.233048
4.764	0.235006	0.230477
4.767	0.235225	0.232411
4.77	0.232161	0.232175
4.773	0.230812	0.22583
4.776	0.234283	0.231492
4.779	0.237541	0.23516
4.782	0.233903	0.232308
4.785	0.228887	0.237696
4.788	0.232113	0.237677
4.791	0.229337	0.23702
4.794	0.234996	0.232358
4.797	0.230605	0.231794
4.8	0.228489	0.232913
4.803	0.226999	0.239876
4.806	0.233897	0.229665
4.809	0.226452	0.234875
4.812	0.229625	0.226995
4.815	0.226612	0.230174
4.818	0.226395	0.230852
4.821	0.230227	0.227991
4.824	0.225775	0.229251
4.827	0.233516	0.235137
4.83	0.22789	0.226746
4.833	0.225714	0.234164
4.836	0.230937	0.224638
4.839	0.22558	0.223055
4.842	0.22515	0.229414
4.845	0.230549	0.229224
4.848	0.225629	0.230347
4.851	0.229733	0.228243
4.854	0.229924	0.227151
4.857	0.225054	0.228923
4.86	0.225206	0.231255
4.863	0.225415	0.227466
4.866	0.23137	0.222059
4.869	0.229278	0.225996
4.872	0.229602	0.22984
4.875	0.224617	0.222007
4.878	0.224743	0.224636
4.881	0.221753	0.224222
4.884	0.224107	0.22342
4.887	0.22817	0.227611
4.89	0.22147	0.230532
4.893	0.225501	0.227024
4.896	0.224504	0.22315
4.899	0.225177	0.216204
4.902	0.22512	0.225779
4.905	0.224287	0.218306
4.908	0.225302	0.228629
4.911	0.221523	0.22628
4.914	0.224749	0.224383
4.917	0.222563	0.222798
4.92	0.222233	0.22516
4.923	0.223749	0.220377
4.926	0.224731	0.221777
4.929	0.222609	0.220936
4.932	0.223718	0.22526
4.935	0.221839	0.217677
4.938	0.220531	0.216832
4.941	0.221854	0.222942
4.944	0.215691	0.223431
4.947	0.217116	0.222083
4.95	0.221727	0.216337
4.953	0.218492	0.21892
4.956	0.225005	0.218157
4.959	0.219835	0.218493
4.962	0.220585	0.220229
4.965	0.222602	0.225154
4.968	0.218634	0.222655
4.971	0.223253	0.215788
4.974	0.217973	0.218402
4.977	0.215784	0.220111
4.98	0.217932	0.217278
4.983	0.216533	0.217703
4.986	0.218257	0.215348
4.989	0.216102	0.219131
4.992	0.220276	0.217557
4.995	0.2183	0.212356
4.998	0.216435	0.21288
5.001	0.212052	0.212869
5.004	0.216463	0.21706
5.007	0.216355	0.212338
5.01	0.220612	0.214834
5.013	0.21207	0.219587
5.016	0.217488	0.216865
5.019	0.217894	0.224605
5.022	0.214881	0.210131
5.025	0.210914	0.224522
5.028	0.218925	0.218415
5.031	0.210619	0.211512
5.034	0.211949	0.213448
5.037	0.210768	0.207349
5.04	0.212916	0.207738
5.043	0.213588	0.216397
5.046	0.210217	0.210256
5.049	0.212824	0.211734
5.052	0.210887	0.218215
5.055	0.212185	0.213309
5.058	0.21316	0.210856
5.061	0.213024	0.22008
5.064	0.209804	0.216324
5.067	0.209909	0.21089
5.07	0.211747	0.205355
5.073	0.210105	0.211413
5.076	0.210759	0.21483
5.079	0.211462	0.213061
5.082	0.207404	0.207567
5.085	0.211592	0.21129
5.088	0.209904	0.207035
5.091	0.209681	0.209195
5.094	0.211303	0.214305
5.097	0.211758	0.211584
5.1	0.210388	0.207884
5.103	0.213971	0.203641
5.106	0.208386	0.207117
5.109	0.208266	0.20913
5.112	0.213103	0.216991
5.115	0.207168	0.212915
5.118	0.207377	0.208179
5.121	0.208109	0.207805
5.124	0.206175	0.211519
5.127	0.207717	0.210715
5.13	0.20606	0.209153
5.133	0.211303	0.21463
5.136	0.209263	0.209028
5.139	0.210603	0.206684
5.142	0.206353	0.206748
5.145	0.204451	0.204509
5.148	0.206657	0.197569
5.151	0.204473	0.212411
5.154	0.207333	0.205842
5.157	0.208061	0.211869
5.16	0.203346	0.206801
5.163	0.206255	0.212539
5.166	0.206392	0.205404
5.169	0.200942	0.209372
5.172	0.207906	0.204516
5.175	0.20871	0.207383
5.178	0.203617	0.206803
5.181	0.202986	0.214099
5.184	0.206943	0.203652
5.187	0.207801	0.199508
5.19	0.204278	0.203436
5.193	0.201088	0.205399
5.196	0.20629	0.204914
5.199	0.201617	0.200415
5.202	0.203529	0.200469
5.205	0.207801	0.201781
5.208	0.201822	0.206166
5.211	0.211519	0.201571
5.214	0.199859	0.197605
5.217	0.201331	0.210399
5.22	0.198545	0.203017
5.223	0.204647	0.201672
5.226	0.203081	0.194595
5.229	0.199767	0.205966
5.232	0.199446	0.199477
5.235	0.201711	0.202573
5.238	0.199969	0.199326
5.241	0.201727	0.201051
5.244	0.203932	0.201409
5.247	0.199451	0.20221
5.25	0.20203	0.199499
5.253	0.200576	0.200291
5.256	0.201467	0.203579
5.259	0.203392	0.202156
5.262	0.200739	0.197232
5.265	0.197028	0.202328
5.268	0.198568	0.198423
5.271	0.203455	0.20062
5.274	0.199465	0.205157
5.277	0.202237	0.197866
5.28	0.198107	0.196247
5.283	0.199124	0.200144
5.286	0.200813	0.202093
5.289	0.196104	0.195022
5.292	0.203798	0.198203
5.295	0.206051	0.198227
5.298	0.202609	0.198763
5.301	0.199502	0.200428
5.304	0.198132	0.194993
5.307	0.199871	0.191132
5.31	0.197096	0.205524
5.313	0.196673	0.199332
5.316	0.197588	0.197198
5.319	0.199563	0.197681
5.322	0.196864	0.198087
5.325	0.199552	0.196917
5.328	0.196979	0.192142
5.331	0.199917	0.199286
5.334	0.1965	0.197846
5.337	0.197347	0.203939
5.34	0.191045	0.197542
5.343	0.198874	0.191712
5.346	0.199063	0.199957
5.349	0.195338	0.194468
5.352	0.198964	0.193084
5.355	0.199363	0.200816
5.358	0.198531	0.197403
5.361	0.19506	0.196179
5.364	0.193648	0.200558
5.367	0.195647	0.202313
5.37	0.194074	0.197048
5.373	0.195868	0.194324
5.376	0.194908	0.194305
5.379	0.189847	0.190674
5.382	0.19544	0.193742
5.385	0.198765	0.189922
5.388	0.192836	0.201918
5.391	0.187457	0.191175
5.394	0.191427	0.190697
5.397	0.195269	0.196431
5.4	0.193607	0.191292
5.403	0.196943	0.197388
5.406	0.191224	0.189313
5.409	0.192182	0.192885
5.412	0.196023	0.19478
5.415	0.192893	0.194733
5.418	0.19202	0.198079
5.421	0.194245	0.19001
5.424	0.19632	0.196101
5.427	0.194721	0.192441
5.43	0.187264	0.188125
5.433	0.193085	0.191718
5.436	0.190865	0.196251
5.439	0.188503	0.183836
5.442	0.189044	0.188091
5.445	0.193635	0.192822
5.448	0.186436	0.187826
5.451	0.190745	0.19531
5.454	0.189315	0.187289
5.457	0.190119	0.190735
5.46	0.186274	0.195288
5.463	0.187	0.190955
5.466	0.187886	0.192701
5.469	0.188362	0.189648
5.472	0.186509	0.188057
5.475	0.189079	0.193668
5.478	0.184993	0.189474
5.481	0.187549	0.19055
5.484	0.18676	0.188985
5.487	0.185111	0.189587
5.49	0.185335	0.18913
5.493	0.190507	0.188841
5.496	0.183056	0.191965
5.499	0.187342	0.183953
5.502	0.187664	0.183883
5.505	0.18606	0.191896
5.508	0.181746	0.183892
5.511	0.187863	0.183182
5.514	0.184744	0.190162
5.517	0.188539	0.175558
5.52	0.184756	0.182126
5.523	0.180641	0.18513
5.526	0.182172	0.181672
5.529	0.181835	0.180973
5.532	0.184017	0.191527
5.535	0.1834	0.18573
5.538	0.182914	0.184788
5.541	0.180928	0.185406
5.544	0.18542	0.183258
5.547	0.183713	0.184173
5.55	0.186261	0.179825
5.553	0.181541	0.179009
5.556	0.178051	0.179816
5.559	0.182233	0.179723
5.562	0.182034	0.176771
5.565	0.185572	0.180895
5.568	0.185183	0.180135
5.571	0.180416	0.183099
5.574	0.180861	0.18011
5.577	0.183013	0.183204
5.58	0.176137	0.180952
5.583	0.17543	0.181222
5.586	0.182744	0.189919
5.589	0.186027	0.180467
5.592	0.175316	0.176156
5.595	0.179364	0.181481
5.598	0.182657	0.17789
5.601	0.180582	0.17482
5.604	0.177998	0.177717
5.607	0.178399	0.175979
5.61	0.175906	0.176935
5.613	0.175492	0.180373
5.616	0.182104	0.178535
5.619	0.176309	0.17545
5.622	0.17712	0.179017
5.625	0.173907	0.176404
5.628	0.176098	0.171474
5.631	0.174288	0.169496
5.634	0.170738	0.17135
5.637	0.176331	0.180589
5.64	0.175975	0.175856
5.643	0.17411	0.179176
5.646	0.176126	0.17621
5.649	0.176741	0.173856
5.652	0.172499	0.173357
5.655	0.176541	0.176184
5.658	0.178878	0.177956
5.661	0.176429	0.175562
5.664	0.172133	0.178318
5.667	0.173631	0.176686
5.67	0.171083	0.169302
5.673	0.174549	0.176296
5.676	0.17503	0.175743
5.679	0.171881	0.181101
5.682	0.171211	0.175599
5.685	0.177317	0.171398
5.688	0.174635	0.177096
5.691	0.175178	0.177895
5.694	0.173829	0.171631
5.697	0.172799	0.17209
5.7	0.169473	0.171499
5.703	0.176722	0.170612
5.706	0.17519	0.168892
5.709	0.170104	0.170962
5.712	0.171305	0.170581
5.715	0.169007	0.16794
5.718	0.170005	0.172961
5.721	0.173415	0.17483
5.724	0.171502	0.171644
5.727	0.172371	0.174103
5.73	0.171797	0.168874
5.733	0.172839	0.168509
5.736	0.171032	0.169199
5.739	0.167326	0.16515
5.742	0.168877	0.170687
5.745	0.173391	0.169904
5.748	0.168736	0.173415
5.751	0.166766	0.173689
5.754	0.171902	0.167737
5.757	0.17367	0.164956
5.76	0.168695	0.175822
5.763	0.169227	0.170997
5.766	0.167191	0.169151
5.769	0.170829	0.168206
5.772	0.166873	0.168365
5.775	0.166629	0.170308
5.778	0.170657	0.173169
5.781	0.165987	0.162427
5.784	0.168246	0.169676
5.787	0.171123	0.165896
5.79	0.167486	0.16544
5.793	0.16628	0.163249
5.796	0.165315	0.164153
5.799	0.165804	0.167609
5.802	0.163878	0.166998
5.805	0.16656	0.168928
5.808	0.166896	0.174177
5.811	0.165773	0.166198
5.814	0.16412	0.169034
5.817	0.161626	0.166933
5.82	0.162461	0.166392
5.823	0.167579	0.170062
5.826	0.168253	0.169759
5.829	0.16621	0.167117
5.832	0.164009	0.173729
5.835	0.161879	0.160444
5.838	0.163509	0.164449
5.841	0.161272	0.162702
5.844	0.162999	0.162928
5.847	0.162734	0.164156
5.85	0.162152	0.161145
5.853	0.167932	0.167837
5.856	0.164981	0.169183
5.859	0.160197	0.156626
5.862	0.162823	0.165005
5.865	0.161026	0.164241
5.868	0.164164	0.162464
5.871	0.16686	0.163033
5.874	0.16234	0.168775
5.877	0.1622	0.163544
5.88	0.166118	0.165774
5.883	0.161056	0.164974
5.886	0.163569	0.163402
5.889	0.158971	0.158871
5.892	0.161562	0.158587
5.895	0.163398	0.158973
5.898	0.159584	0.16218
5.901	0.163035	0.162517
5.904	0.157632	0.156297
5.907	0.164944	0.168648
5.91	0.160916	0.164903
5.913	0.160251	0.163138
5.916	0.157886	0.161963
5.919	0.159934	0.164951
5.922	0.161472	0.161701
5.925	0.159678	0.164511
5.928	0.161638	0.156747
5.931	0.159927	0.15841
5.934	0.154847	0.157644
5.937	0.15926	0.163058
5.94	0.156977	0.166168
5.943	0.159082	0.156624
5.946	0.15368	0.157915
5.949	0.158491	0.161823
5.952	0.15691	0.15819
5.955	0.161814	0.156238
5.958	0.161373	0.159968
5.961	0.160029	0.155294
5.964	0.156892	0.151334
5.967	0.154159	0.156435
5.97	0.157194	0.158101
5.973	0.156168	0.158699
5.976	0.154113	0.1621
5.979	0.158352	0.161862
5.982	0.156374	0.159837
5.985	0.158721	0.159751
5.988	0.157076	0.154399
5.991	0.158009	0.153324
5.994	0.158422	0.16033
[truncated: 1,718 more rows]
