# Supplementary material for: Binary-FRET reveals transient excited-state structure associated with activity-dependent CaMKII - NR2B binding and adaptation
Source: Nat Commun. 2022 Oct 25;13:6335. doi: 10.1038/s41467-022-33795-8 (PMC9596428; doi:10.1038/s41467-022-33795-8)
Supplement: Supplementary file 3 — Source Data [file 41467_2022_33795_MOESM3_ESM.zip › Nat Comm Source Data Files Excel folder/S2 Excel folder/d.xls]

## Sheet: d
	Begin (0 min)	End (177 min)
0	0.0316477	0.0160112
0.003	0.0307655	0.0168092
0.006	0.0310376	0.0152516
0.009	0.0318724	0.0166044
0.012	0.03554	0.016277
0.015	0.0370399	0.0176029
0.018	0.0388268	0.018354
0.021	0.040196	0.0172456
0.024	0.0399509	0.0163283
0.027	0.0448317	0.0196403
0.03	0.0471934	0.0204995
0.033	0.0502129	0.0209653
0.036	0.0534326	0.0224337
0.039	0.0537015	0.0228375
0.042	0.0583868	0.0255996
0.045	0.0614489	0.0276773
0.048	0.0666893	0.0284263
0.051	0.0703655	0.0330963
0.054	0.0747979	0.0317031
0.057	0.0828146	0.0328472
0.06	0.0810096	0.0387605
0.063	0.0898227	0.0420069
0.066	0.0954308	0.0460229
0.069	0.0990795	0.0455739
0.072	0.107092	0.0517028
0.075	0.115885	0.0572882
0.078	0.126232	0.0610537
0.081	0.132358	0.0673584
0.084	0.146486	0.0716108
0.087	0.147421	0.0803084
0.09	0.160419	0.083531
0.093	0.170504	0.0832452
0.096	0.183192	0.0982459
0.099	0.195647	0.103773
0.102	0.204398	0.11648
0.105	0.211563	0.118271
0.108	0.224428	0.140814
0.111	0.24009	0.14345
0.114	0.248819	0.1531
0.117	0.266709	0.169126
0.12	0.27735	0.17913
0.123	0.29244	0.187293
0.126	0.310257	0.199377
0.129	0.320724	0.206902
0.132	0.337114	0.226704
0.135	0.354598	0.248624
0.138	0.367004	0.265267
0.141	0.390123	0.271854
0.144	0.396865	0.295114
0.147	0.413736	0.306424
0.15	0.42962	0.317563
0.153	0.450252	0.336777
0.156	0.461378	0.361649
0.159	0.484233	0.372253
0.162	0.490423	0.387503
0.165	0.502999	0.414064
0.168	0.527664	0.422606
0.171	0.538094	0.462153
0.174	0.554213	0.467179
0.177	0.564277	0.479089
0.18	0.581946	0.501144
0.183	0.605329	0.523835
0.186	0.62003	0.540417
0.189	0.62837	0.568771
0.192	0.63609	0.573523
0.195	0.662016	0.584871
0.198	0.662366	0.602396
0.201	0.680511	0.605224
0.204	0.695676	0.640682
0.207	0.704186	0.657607
0.21	0.726407	0.665021
0.213	0.723261	0.691253
0.216	0.741455	0.697473
0.219	0.757406	0.71772
0.222	0.773202	0.706076
0.225	0.77949	0.736781
0.228	0.791133	0.754452
0.231	0.787983	0.754194
0.234	0.817676	0.784885
0.237	0.812248	0.774344
0.24	0.824417	0.787726
0.243	0.831495	0.803324
0.246	0.848661	0.826796
0.249	0.842591	0.840725
0.252	0.859485	0.843977
0.255	0.856724	0.850169
0.258	0.868063	0.865254
0.261	0.879751	0.86707
0.264	0.890811	0.859641
0.267	0.890044	0.864192
0.27	0.898767	0.883423
0.273	0.907124	0.888543
0.276	0.90374	0.908433
0.279	0.910077	0.902445
0.282	0.918253	0.899777
0.285	0.922765	0.918667
0.288	0.919769	0.910471
0.291	0.915292	0.933541
0.294	0.942363	0.919189
0.297	0.943307	0.926705
0.3	0.937481	0.934639
0.303	0.940081	0.925787
0.306	0.943724	0.975791
0.309	0.943042	0.941506
0.312	0.945451	0.955431
0.315	0.953777	0.939788
0.318	0.956067	0.94432
0.321	0.958866	0.952837
0.324	0.955621	0.954828
0.327	0.957513	0.958538
0.33	0.967944	0.95735
0.333	0.970231	0.965876
0.336	0.959825	0.961015
0.339	0.965268	0.952838
0.342	0.966124	0.961226
0.345	0.97585	0.974045
0.348	0.964687	0.966386
0.351	0.973357	0.960737
0.354	0.962127	0.966047
0.357	0.967713	0.993284
0.36	0.972334	0.979583
0.363	0.982567	0.980622
0.366	0.976193	0.97966
0.369	0.987148	0.98086
0.372	0.97556	0.984887
0.375	0.966017	0.971002
0.378	0.976233	0.980154
0.381	0.980845	0.967036
0.384	0.983242	0.95299
0.387	0.984209	0.973956
0.39	0.976446	0.97195
0.393	0.977327	0.970941
0.396	0.977731	0.973019
0.399	0.975081	0.951118
0.402	0.983343	0.974465
0.405	0.988018	0.96037
0.408	0.974978	0.974217
0.411	0.973519	0.964644
0.414	0.975713	0.973696
0.417	0.975566	0.962062
0.42	0.973551	0.956724
0.423	0.977848	0.975457
0.426	0.979672	0.967651
0.429	0.977212	0.975746
0.432	0.972807	0.95739
0.435	0.969636	0.966816
0.438	0.98452	0.964298
0.441	0.974802	0.970364
0.444	0.971253	0.958197
0.447	0.97396	0.951421
0.45	0.978031	0.965643
0.453	0.970284	0.946902
0.456	0.96928	0.951
0.459	0.97503	0.965041
0.462	0.975517	0.957089
0.465	0.973285	0.961277
0.468	0.95623	0.957649
0.471	0.972233	0.957933
0.474	0.970389	0.957716
0.477	0.971491	0.945525
0.48	0.970476	0.940714
0.483	0.962921	0.942134
0.486	0.966661	0.954587
0.489	0.95937	0.951137
0.492	0.962135	0.930402
0.495	0.961397	0.936152
0.498	0.961617	0.96211
0.501	0.959006	0.960253
0.504	0.963946	0.953763
0.507	0.959792	0.948805
0.51	0.969387	0.931237
0.513	0.95869	0.931732
0.516	0.957655	0.94039
0.519	0.951674	0.933148
0.522	0.956906	0.941936
0.525	0.957026	0.938893
0.528	0.95935	0.923774
0.531	0.954493	0.941706
0.534	0.954084	0.930278
0.537	0.959271	0.935209
0.54	0.949069	0.933632
0.543	0.961148	0.927428
0.546	0.94109	0.952859
0.549	0.947599	0.926744
0.552	0.944159	0.909221
0.555	0.946702	0.923681
0.558	0.945222	0.933712
0.561	0.944683	0.930818
0.564	0.938544	0.917832
0.567	0.945523	0.91629
0.57	0.929689	0.916305
0.573	0.937995	0.920783
0.576	0.932966	0.921577
0.579	0.940606	0.896537
0.582	0.929007	0.924944
0.585	0.93993	0.917113
0.588	0.943341	0.908253
0.591	0.937721	0.91621
0.594	0.926406	0.903207
0.597	0.93311	0.912572
0.6	0.942103	0.895999
0.603	0.921802	0.89482
0.606	0.922142	0.905853
0.609	0.917525	0.905252
0.612	0.93134	0.911902
0.615	0.924061	0.907517
0.618	0.93013	0.89992
0.621	0.918453	0.885083
0.624	0.924892	0.88728
0.627	0.923044	0.897802
0.63	0.925116	0.89127
0.633	0.9186	0.8921
0.636	0.930014	0.8898
0.639	0.916161	0.892919
0.642	0.92056	0.896782
0.645	0.914719	0.874232
0.648	0.913643	0.884927
0.651	0.917233	0.885763
0.654	0.911109	0.887452
0.657	0.910828	0.884708
0.66	0.907912	0.873489
0.663	0.908343	0.876276
0.666	0.912724	0.872795
0.669	0.906337	0.888342
0.672	0.913601	0.875013
0.675	0.909433	0.8828
0.678	0.904472	0.872648
0.681	0.903259	0.872566
0.684	0.89943	0.877812
0.687	0.897093	0.858222
0.69	0.894029	0.864289
0.693	0.900585	0.869571
0.696	0.899868	0.869525
0.699	0.890873	0.862794
0.702	0.896043	0.872287
0.705	0.899708	0.862837
0.708	0.897627	0.86527
0.711	0.889546	0.862171
0.714	0.878756	0.863356
0.717	0.88582	0.856984
0.72	0.887662	0.851431
0.723	0.889323	0.859328
0.726	0.881882	0.855012
0.729	0.885903	0.8436
0.732	0.891866	0.859401
0.735	0.884937	0.850779
0.738	0.888482	0.858036
0.741	0.881428	0.852751
0.744	0.880465	0.85119
0.747	0.883757	0.828101
0.75	0.877723	0.840206
0.753	0.879776	0.840008
0.756	0.880115	0.822841
0.759	0.874727	0.850478
0.762	0.877392	0.83899
0.765	0.875749	0.857656
0.768	0.877477	0.833876
0.771	0.885334	0.827039
0.774	0.874993	0.827757
0.777	0.872212	0.833903
0.78	0.871112	0.830143
0.783	0.864078	0.833603
0.786	0.870802	0.840677
0.789	0.874579	0.826135
0.792	0.882555	0.827593
0.795	0.863896	0.835366
0.798	0.86225	0.821617
0.801	0.875225	0.834668
0.804	0.873087	0.817421
0.807	0.854824	0.832146
0.81	0.869239	0.830325
0.813	0.861224	0.824543
0.816	0.862138	0.805149
0.819	0.850265	0.838104
0.822	0.854299	0.822036
0.825	0.860206	0.817683
0.828	0.855987	0.810684
0.831	0.856624	0.811218
0.834	0.858241	0.82639
0.837	0.858935	0.81067
0.84	0.85478	0.813682
0.843	0.854867	0.812904
0.846	0.858819	0.807543
0.849	0.860659	0.814489
0.852	0.856039	0.817182
0.855	0.852591	0.811068
0.858	0.854792	0.810706
0.861	0.84791	0.81071
0.864	0.852772	0.819568
0.867	0.853304	0.829006
0.87	0.842554	0.801584
0.873	0.847609	0.789216
0.876	0.841933	0.804598
0.879	0.841003	0.808049
0.882	0.838967	0.81146
0.885	0.83539	0.794526
0.888	0.841028	0.805418
0.891	0.83575	0.792704
0.894	0.836305	0.807411
0.897	0.843668	0.796213
0.9	0.838919	0.795813
0.903	0.837477	0.80046
0.906	0.827631	0.785942
0.909	0.833798	0.793629
0.912	0.833968	0.78181
0.915	0.827928	0.793117
0.918	0.83405	0.782827
0.921	0.826422	0.786169
0.924	0.83581	0.78367
0.927	0.825004	0.780245
0.93	0.834743	0.789942
0.933	0.835373	0.777285
0.936	0.831572	0.785941
0.939	0.826555	0.7787
0.942	0.823175	0.777462
0.945	0.831562	0.76789
0.948	0.833567	0.768139
0.951	0.827283	0.757119
0.954	0.822502	0.774602
0.957	0.817993	0.780014
0.96	0.835967	0.774832
0.963	0.815555	0.769068
0.966	0.823544	0.774484
0.969	0.819175	0.77606
0.972	0.821511	0.77588
0.975	0.81434	0.772045
0.978	0.811419	0.756346
0.981	0.819941	0.770253
0.984	0.801476	0.767012
0.987	0.812384	0.766063
0.99	0.819179	0.768429
0.993	0.812422	0.774156
0.996	0.806815	0.765845
0.999	0.814766	0.763698
1.002	0.806233	0.769854
1.005	0.814591	0.759034
1.008	0.801686	0.752477
1.011	0.805368	0.765063
1.014	0.79936	0.758349
1.017	0.804582	0.752807
1.02	0.799656	0.759036
1.023	0.797551	0.74989
1.026	0.800502	0.758484
1.029	0.805036	0.750259
1.032	0.799368	0.75037
1.035	0.797706	0.753038
1.038	0.807645	0.743273
1.041	0.798977	0.742632
1.044	0.786681	0.757433
1.047	0.794043	0.743265
1.05	0.786719	0.739726
1.053	0.795273	0.740602
1.056	0.795987	0.752861
1.059	0.798557	0.740784
1.062	0.792599	0.752731
1.065	0.796804	0.737956
1.068	0.79018	0.738017
1.071	0.789604	0.748097
1.074	0.791019	0.73303
1.077	0.789662	0.739914
1.08	0.790684	0.73188
1.083	0.790041	0.731446
1.086	0.793433	0.747156
1.089	0.788921	0.726597
1.092	0.784034	0.743488
1.095	0.782792	0.727115
1.098	0.78752	0.723886
1.101	0.786723	0.736719
1.104	0.769095	0.729787
1.107	0.77669	0.734684
1.11	0.782044	0.724693
1.113	0.763528	0.719838
1.116	0.777249	0.741539
1.119	0.777318	0.712471
1.122	0.770754	0.727357
1.125	0.773606	0.724061
1.128	0.781623	0.710505
1.131	0.778356	0.731168
1.134	0.774929	0.705512
1.137	0.775406	0.721065
1.14	0.767904	0.71774
1.143	0.771554	0.718434
1.146	0.780203	0.702147
1.149	0.7673	0.718603
1.152	0.773184	0.712194
1.155	0.772829	0.710698
1.158	0.763993	0.710729
1.161	0.754947	0.710216
1.164	0.760941	0.717932
1.167	0.764434	0.714857
1.17	0.765527	0.705374
1.173	0.763445	0.709581
1.176	0.771479	0.707765
1.179	0.76925	0.693745
1.182	0.763516	0.709331
1.185	0.753694	0.711751
1.188	0.767251	0.701344
1.191	0.764424	0.703217
1.194	0.758756	0.701999
1.197	0.764315	0.699757
1.2	0.75811	0.703234
1.203	0.759489	0.688325
1.206	0.757763	0.715941
1.209	0.754691	0.683745
1.212	0.752052	0.701811
1.215	0.751986	0.69956
1.218	0.745513	0.696811
1.221	0.75187	0.699831
1.224	0.755079	0.700412
1.227	0.749229	0.699977
1.23	0.748118	0.693271
1.233	0.74414	0.696105
1.236	0.743532	0.694726
1.239	0.742338	0.684171
1.242	0.742937	0.685364
1.245	0.740642	0.695709
1.248	0.743292	0.682387
1.251	0.733396	0.68785
1.254	0.743577	0.698241
1.257	0.737611	0.688939
1.26	0.746645	0.682904
1.263	0.74881	0.686885
1.266	0.72855	0.678771
1.269	0.735842	0.682991
1.272	0.7325	0.684106
1.275	0.734893	0.671062
1.278	0.743162	0.676298
1.281	0.740362	0.675224
1.284	0.736215	0.679661
1.287	0.734405	0.683311
1.29	0.735839	0.678799
1.293	0.737718	0.672154
1.296	0.729977	0.671654
1.299	0.733121	0.682538
1.302	0.728379	0.68522
1.305	0.731824	0.678055
1.308	0.737912	0.671723
1.311	0.7304	0.672493
1.314	0.726997	0.655709
1.317	0.724819	0.663675
1.32	0.73024	0.667806
1.323	0.729372	0.681183
1.326	0.739456	0.653566
1.329	0.729831	0.653943
1.332	0.730097	0.677051
1.335	0.728829	0.661944
1.338	0.718528	0.670088
1.341	0.727812	0.67465
1.344	0.71198	0.675719
1.347	0.718493	0.657308
1.35	0.718435	0.667973
1.353	0.720958	0.666873
1.356	0.720378	0.663941
1.359	0.720007	0.663427
1.362	0.71594	0.664835
1.365	0.723314	0.667156
1.368	0.714521	0.657587
1.371	0.715106	0.670376
1.374	0.718086	0.663338
1.377	0.719801	0.658862
1.38	0.710748	0.658526
1.383	0.714564	0.661277
1.386	0.710365	0.663267
1.389	0.706028	0.648183
1.392	0.712558	0.643933
1.395	0.704567	0.644559
1.398	0.713062	0.662885
1.401	0.70709	0.643699
1.404	0.71592	0.652497
1.407	0.718272	0.643391
1.41	0.705424	0.643533
1.413	0.710859	0.647179
1.416	0.71069	0.645759
1.419	0.706614	0.648261
1.422	0.712492	0.651852
1.425	0.699354	0.662263
1.428	0.705926	0.634407
1.431	0.701269	0.640742
1.434	0.704307	0.647052
1.437	0.712247	0.650096
1.44	0.699541	0.643441
1.443	0.701688	0.639033
1.446	0.708694	0.633329
1.449	0.700149	0.633782
1.452	0.700178	0.647345
1.455	0.705039	0.636359
1.458	0.70498	0.643564
1.461	0.697014	0.63455
1.464	0.701142	0.643884
1.467	0.699098	0.644681
1.47	0.704541	0.630925
1.473	0.707851	0.637059
1.476	0.69272	0.628548
1.479	0.700476	0.636118
1.482	0.699088	0.632345
1.485	0.698528	0.630445
1.488	0.696191	0.638461
1.491	0.700238	0.627477
1.494	0.686593	0.630886
1.497	0.694363	0.638442
1.5	0.686623	0.634453
1.503	0.685168	0.625577
1.506	0.690687	0.626838
1.509	0.697633	0.624573
1.512	0.688009	0.633502
1.515	0.687366	0.639429
1.518	0.686959	0.631351
1.521	0.690644	0.637922
1.524	0.683226	0.628695
1.527	0.689571	0.632195
1.53	0.692066	0.622045
1.533	0.683815	0.610314
1.536	0.684945	0.620116
1.539	0.688484	0.625595
1.542	0.691048	0.61938
1.545	0.681896	0.619705
1.548	0.681125	0.627135
1.551	0.679581	0.623322
1.554	0.678808	0.614629
1.557	0.678554	0.620185
1.56	0.676492	0.616137
1.563	0.681999	0.613716
1.566	0.678614	0.618756
1.569	0.670047	0.627845
1.572	0.675259	0.617646
1.575	0.674192	0.608456
1.578	0.673909	0.621869
1.581	0.670048	0.611794
1.584	0.672088	0.609032
1.587	0.675753	0.61139
1.59	0.66955	0.609386
1.593	0.664421	0.618358
1.596	0.679751	0.618625
1.599	0.670599	0.614635
1.602	0.670953	0.597421
1.605	0.664003	0.610149
1.608	0.659812	0.600436
1.611	0.65873	0.607593
1.614	0.667832	0.601321
1.617	0.668541	0.615513
1.62	0.65049	0.607283
1.623	0.658343	0.603117
1.626	0.666263	0.610443
1.629	0.667319	0.594019
1.632	0.658503	0.605386
1.635	0.661403	0.603205
1.638	0.66285	0.589092
1.641	0.657227	0.587173
1.644	0.663212	0.597122
1.647	0.65776	0.598256
1.65	0.662432	0.596598
1.653	0.653727	0.589205
1.656	0.652407	0.586292
1.659	0.647343	0.59204
1.662	0.655628	0.591262
1.665	0.651677	0.59642
1.668	0.660287	0.595506
1.671	0.654219	0.587948
1.674	0.650351	0.589093
1.677	0.643827	0.586881
1.68	0.642233	0.60357
1.683	0.652215	0.580743
1.686	0.646369	0.594214
1.689	0.641429	0.575382
1.692	0.648815	0.575593
1.695	0.648356	0.581096
1.698	0.644396	0.594032
1.701	0.641766	0.584276
1.704	0.648264	0.588988
1.707	0.633915	0.593886
1.71	0.639497	0.581671
1.713	0.63566	0.564001
1.716	0.63644	0.579632
1.719	0.639549	0.574472
1.722	0.636464	0.582966
1.725	0.634824	0.566478
1.728	0.640051	0.567299
1.731	0.635288	0.559683
1.734	0.633067	0.574205
1.737	0.630257	0.56213
1.74	0.63612	0.572451
1.743	0.629196	0.562895
1.746	0.623869	0.564088
1.749	0.633182	0.55522
1.752	0.627405	0.568107
1.755	0.63111	0.567098
1.758	0.625049	0.561749
1.761	0.633609	0.570999
1.764	0.629054	0.561507
1.767	0.628317	0.577043
1.77	0.628945	0.560096
1.773	0.632286	0.572129
1.776	0.625837	0.556559
1.779	0.628315	0.56207
1.782	0.625869	0.566971
1.785	0.624216	0.568978
1.788	0.629912	0.555192
1.791	0.624669	0.558812
1.794	0.616522	0.557074
1.797	0.617451	0.550641
1.8	0.618818	0.552031
1.803	0.615123	0.571885
1.806	0.624914	0.551203
1.809	0.622315	0.539499
1.812	0.627863	0.554164
1.815	0.618316	0.540128
1.818	0.626672	0.55439
1.821	0.616645	0.553255
1.824	0.627865	0.540816
1.827	0.615685	0.55118
1.83	0.619135	0.547905
1.833	0.618821	0.544858
1.836	0.620166	0.539891
1.839	0.609754	0.545783
1.842	0.614302	0.544763
1.845	0.611002	0.542977
1.848	0.616086	0.540604
1.851	0.612037	0.557539
1.854	0.604582	0.544254
1.857	0.613507	0.543731
1.86	0.621106	0.541334
1.863	0.603285	0.548565
1.866	0.605662	0.536968
1.869	0.604254	0.54696
1.872	0.601232	0.552109
1.875	0.614302	0.545531
1.878	0.607667	0.553663
1.881	0.611638	0.531467
1.884	0.609099	0.54047
1.887	0.606358	0.546906
1.89	0.601026	0.534184
1.893	0.606221	0.535614
1.896	0.601334	0.545607
1.899	0.597821	0.537395
1.902	0.597649	0.544255
1.905	0.598006	0.533224
1.908	0.602216	0.533555
1.911	0.603452	0.529244
1.914	0.606138	0.533833
1.917	0.608844	0.535815
1.92	0.597757	0.523252
1.923	0.598439	0.535516
1.926	0.595649	0.535121
1.929	0.59663	0.524869
1.932	0.592788	0.53441
1.935	0.595159	0.527005
1.938	0.603356	0.524926
1.941	0.595388	0.537613
1.944	0.594105	0.535076
1.947	0.593423	0.531498
1.95	0.594975	0.536771
1.953	0.594783	0.524942
1.956	0.599565	0.533061
1.959	0.595442	0.528571
1.962	0.587877	0.522292
1.965	0.599	0.526256
1.968	0.587818	0.530295
1.971	0.581396	0.521973
1.974	0.596656	0.51138
1.977	0.582577	0.523748
1.98	0.582665	0.532441
1.983	0.586679	0.508796
1.986	0.588187	0.517528
1.989	0.591547	0.518695
1.992	0.588418	0.521632
1.995	0.587377	0.514169
1.998	0.576392	0.524799
2.001	0.581769	0.526714
2.004	0.580008	0.507357
2.007	0.578918	0.512535
2.01	0.578794	0.513527
2.013	0.581679	0.513345
2.016	0.588842	0.518405
2.019	0.580708	0.506618
2.022	0.577083	0.509503
2.025	0.578772	0.508454
2.028	0.581498	0.520763
2.031	0.572102	0.512419
2.034	0.576126	0.516094
2.037	0.581467	0.518588
2.04	0.584993	0.508086
2.043	0.580564	0.512219
2.046	0.576845	0.510232
2.049	0.580817	0.519492
2.052	0.583619	0.517166
2.055	0.579059	0.51429
2.058	0.587116	0.510488
2.061	0.585118	0.512962
2.064	0.582875	0.509871
2.067	0.566941	0.507617
2.07	0.572397	0.514813
2.073	0.568189	0.510967
2.076	0.577093	0.509746
2.079	0.576401	0.505964
2.082	0.569065	0.500144
2.085	0.568378	0.506037
2.088	0.575071	0.503797
2.091	0.567179	0.49411
2.094	0.5686	0.511005
2.097	0.564296	0.497264
2.1	0.567429	0.50057
2.103	0.566721	0.498227
2.106	0.563294	0.494797
2.109	0.564114	0.499049
2.112	0.566407	0.504897
2.115	0.573508	0.496255
2.118	0.555284	0.495645
2.121	0.563817	0.497742
2.124	0.564561	0.491284
2.127	0.559098	0.487089
2.13	0.562841	0.503724
2.133	0.56809	0.506152
2.136	0.557867	0.495972
2.139	0.568903	0.492698
2.142	0.566881	0.487482
2.145	0.565008	0.498894
2.148	0.556682	0.494223
2.151	0.562074	0.485546
2.154	0.557875	0.491333
2.157	0.561142	0.490384
2.16	0.561664	0.483025
2.163	0.558829	0.486744
2.166	0.55966	0.489922
2.169	0.56105	0.485521
2.172	0.556144	0.491034
2.175	0.552014	0.48872
2.178	0.548069	0.485459
2.181	0.548534	0.480275
2.184	0.551898	0.488914
2.187	0.557509	0.48572
2.19	0.557404	0.482594
2.193	0.556889	0.48974
2.196	0.553784	0.483582
2.199	0.552431	0.485606
2.202	0.549608	0.477893
2.205	0.551311	0.469069
2.208	0.546893	0.477318
2.211	0.547559	0.478426
2.214	0.553983	0.481324
2.217	0.554959	0.485285
2.22	0.546662	0.485943
2.223	0.549091	0.479278
2.226	0.545142	0.478071
2.229	0.552264	0.480219
2.232	0.55038	0.469608
2.235	0.542735	0.471889
2.238	0.540252	0.473023
2.241	0.543193	0.480688
2.244	0.547931	0.473543
2.247	0.548453	0.480494
2.25	0.538262	0.466553
2.253	0.548774	0.463953
2.256	0.543326	0.465349
2.259	0.536819	0.47159
2.262	0.532034	0.460615
2.265	0.548923	0.475733
2.268	0.537133	0.474326
2.271	0.536616	0.471847
2.274	0.537623	0.466274
2.277	0.536997	0.482128
2.28	0.536521	0.467104
2.283	0.531878	0.45961
2.286	0.532265	0.472636
2.289	0.528848	0.473556
2.292	0.544483	0.47162
2.295	0.539036	0.474219
2.298	0.536077	0.463765
2.301	0.541076	0.46455
2.304	0.527814	0.463608
2.307	0.532425	0.460971
2.31	0.53176	0.454476
2.313	0.529557	0.4644
2.316	0.527943	0.461184
2.319	0.532624	0.4584
2.322	0.528725	0.465038
2.325	0.527649	0.465215
2.328	0.526196	0.462016
2.331	0.526932	0.461317
2.334	0.537951	0.462609
2.337	0.52581	0.457903
2.34	0.535436	0.467392
2.343	0.522403	0.455467
2.346	0.52093	0.454942
2.349	0.524666	0.457566
2.352	0.521284	0.455648
2.355	0.526536	0.451308
2.358	0.529127	0.460999
2.361	0.525557	0.455841
2.364	0.526423	0.462703
2.367	0.525702	0.453976
2.37	0.521491	0.450536
2.373	0.527577	0.450651
2.376	0.523879	0.450464
2.379	0.514823	0.443695
2.382	0.519018	0.446123
2.385	0.528613	0.459655
2.388	0.519677	0.449655
2.391	0.514551	0.452987
2.394	0.52015	0.45879
2.397	0.513144	0.449559
2.4	0.517915	0.452403
2.403	0.513073	0.445338
2.406	0.510022	0.452342
2.409	0.518711	0.446691
2.412	0.517803	0.445698
2.415	0.524478	0.464994
2.418	0.513673	0.443599
2.421	0.509041	0.441958
2.424	0.517949	0.442589
2.427	0.509989	0.444881
2.43	0.50883	0.441397
2.433	0.514902	0.436792
2.436	0.50464	0.44182
2.439	0.515771	0.453883
2.442	0.516343	0.447256
2.445	0.509319	0.44571
2.448	0.509926	0.442356
2.451	0.507494	0.450049
2.454	0.50757	0.448111
2.457	0.505943	0.445349
2.46	0.506182	0.439714
2.463	0.501648	0.442644
2.466	0.500556	0.443817
2.469	0.510875	0.440513
2.472	0.499996	0.427944
2.475	0.503855	0.447687
2.478	0.509289	0.435829
2.481	0.501607	0.440147
2.484	0.508859	0.436741
2.487	0.510305	0.43399
2.49	0.496778	0.432036
2.493	0.497973	0.43315
2.496	0.502072	0.433195
2.499	0.497895	0.429816
2.502	0.502297	0.433281
2.505	0.501573	0.437429
2.508	0.50364	0.435896
2.511	0.496195	0.433016
2.514	0.500514	0.441157
2.517	0.493099	0.429419
2.52	0.498022	0.436615
2.523	0.497838	0.428809
2.526	0.495586	0.432561
2.529	0.488202	0.424252
2.532	0.495172	0.419726
2.535	0.493649	0.431045
2.538	0.49874	0.425164
2.541	0.494901	0.422414
2.544	0.491731	0.431136
2.547	0.49128	0.425954
2.55	0.487809	0.421209
2.553	0.498347	0.408095
2.556	0.490287	0.434345
2.559	0.490007	0.420405
2.562	0.485651	0.423305
2.565	0.488468	0.422107
2.568	0.489954	0.415202
2.571	0.478307	0.426417
2.574	0.494029	0.425614
2.577	0.488532	0.421864
2.58	0.476063	0.424567
2.583	0.480103	0.419367
2.586	0.485915	0.410021
2.589	0.482008	0.423744
2.592	0.481154	0.415143
2.595	0.486165	0.404746
2.598	0.483528	0.421401
2.601	0.483884	0.419023
2.604	0.481745	0.421128
2.607	0.480611	0.41099
2.61	0.476672	0.421142
2.613	0.485342	0.417423
2.616	0.471752	0.412901
2.619	0.478821	0.405313
2.622	0.476951	0.415258
2.625	0.477172	0.408236
2.628	0.478071	0.41334
2.631	0.471556	0.413593
2.634	0.474618	0.412903
2.637	0.473835	0.417168
2.64	0.481394	0.413919
2.643	0.470931	0.399845
2.646	0.467396	0.404561
2.649	0.467154	0.409027
2.652	0.464691	0.398536
2.655	0.46807	0.410176
2.658	0.463348	0.402715
2.661	0.458967	0.400176
2.664	0.468935	0.408245
2.667	0.467	0.405863
2.67	0.461851	0.403419
2.673	0.461284	0.403025
2.676	0.474139	0.403112
2.679	0.472973	0.397464
2.682	0.458358	0.402353
2.685	0.457527	0.394675
2.688	0.465176	0.40526
2.691	0.462719	0.405614
2.694	0.464402	0.393489
2.697	0.464516	0.404454
2.7	0.456105	0.390848
2.703	0.462082	0.398142
2.706	0.465211	0.397583
2.709	0.458224	0.394022
2.712	0.45794	0.396306
2.715	0.450226	0.393479
2.718	0.458608	0.403006
2.721	0.457435	0.403684
2.724	0.457798	0.389248
2.727	0.45814	0.393584
2.73	0.455956	0.387634
2.733	0.456126	0.398277
2.736	0.452632	0.383852
2.739	0.452658	0.392026
2.742	0.45143	0.38358
2.745	0.443706	0.390925
2.748	0.449766	0.386798
2.751	0.453398	0.380846
2.754	0.451018	0.387426
2.757	0.446306	0.387078
2.76	0.450197	0.384796
2.763	0.449549	0.392483
2.766	0.445989	0.380312
2.769	0.449723	0.380799
2.772	0.451593	0.384035
2.775	0.44728	0.384476
2.778	0.443097	0.390848
2.781	0.44588	0.382425
2.784	0.449991	0.385773
2.787	0.453348	0.378774
2.79	0.444304	0.378889
2.793	0.44126	0.382465
2.796	0.442418	0.389622
2.799	0.441788	0.377906
2.802	0.446908	0.382263
2.805	0.444256	0.38052
2.808	0.441998	0.376755
2.811	0.442732	0.384459
2.814	0.445936	0.380216
2.817	0.434716	0.373655
2.82	0.441802	0.373563
2.823	0.436058	0.372394
2.826	0.43569	0.376779
2.829	0.434535	0.371855
2.832	0.432293	0.377088
2.835	0.43841	0.363599
2.838	0.434968	0.374997
2.841	0.438641	0.37535
2.844	0.433617	0.367938
2.847	0.431508	0.371871
2.85	0.434356	0.366794
2.853	0.439886	0.375292
2.856	0.43585	0.368919
2.859	0.435736	0.369881
2.862	0.43397	0.37624
2.865	0.435663	0.371706
2.868	0.4296	0.361658
2.871	0.434739	0.371502
2.874	0.437637	0.374881
2.877	0.433638	0.372458
2.88	0.435195	0.368228
2.883	0.430667	0.36585
2.886	0.428948	0.360512
2.889	0.437827	0.361934
2.892	0.42992	0.362602
2.895	0.43116	0.367263
2.898	0.428739	0.360755
2.901	0.436475	0.368583
2.904	0.430674	0.363422
2.907	0.42218	0.356025
2.91	0.43746	0.370059
2.913	0.422499	0.363496
2.916	0.422965	0.363431
2.919	0.425763	0.366599
2.922	0.43407	0.362817
2.925	0.428603	0.363152
2.928	0.421968	0.359386
2.931	0.426527	0.364034
2.934	0.427572	0.362893
2.937	0.432655	0.353778
2.94	0.417183	0.359919
2.943	0.429719	0.362581
2.946	0.415938	0.360794
2.949	0.425431	0.366652
2.952	0.425619	0.357488
2.955	0.414065	0.361614
2.958	0.416432	0.355834
2.961	0.418935	0.354781
2.964	0.425581	0.35436
2.967	0.415835	0.356259
2.97	0.421866	0.359551
2.973	0.422567	0.353424
2.976	0.420636	0.369218
2.979	0.419461	0.357593
2.982	0.420074	0.351748
2.985	0.42039	0.354478
2.988	0.417652	0.358512
2.991	0.417311	0.356399
2.994	0.416609	0.353722
2.997	0.416252	0.351034
3	0.417832	0.357019
3.003	0.417121	0.348992
3.006	0.415607	0.351754
3.009	0.417413	0.347651
3.012	0.417226	0.35305
3.015	0.414633	0.3457
3.018	0.407367	0.353072
3.021	0.409451	0.349173
3.024	0.415721	0.346107
3.027	0.405192	0.352958
3.03	0.414871	0.352338
3.033	0.412688	0.345782
3.036	0.414296	0.346451
3.039	0.416483	0.342109
3.042	0.404089	0.349527
3.045	0.415384	0.347617
3.048	0.410489	0.350431
3.051	0.40799	0.349021
3.054	0.407398	0.349785
3.057	0.406426	0.33628
3.06	0.410246	0.346884
3.063	0.408928	0.34727
3.066	0.40018	0.348348
3.069	0.408275	0.344179
3.072	0.40922	0.345541
3.075	0.406145	0.341215
3.078	0.405195	0.340012
3.081	0.406412	0.336237
3.084	0.403578	0.343178
3.087	0.404987	0.334399
3.09	0.40377	0.343145
3.093	0.404813	0.342227
3.096	0.403654	0.339308
3.099	0.404163	0.350952
3.102	0.401622	0.339139
3.105	0.403628	0.334131
3.108	0.406026	0.338574
3.111	0.403198	0.332074
3.114	0.399643	0.333095
3.117	0.395074	0.338803
3.12	0.401137	0.339505
3.123	0.397323	0.343263
3.126	0.395448	0.338385
3.129	0.403268	0.343407
3.132	0.401178	0.328875
3.135	0.398474	0.33791
3.138	0.403059	0.340849
3.141	0.395675	0.331805
3.144	0.402562	0.331941
3.147	0.394285	0.335914
3.15	0.401536	0.328189
3.153	0.39839	0.331547
3.156	0.394328	0.335532
3.159	0.392808	0.334124
3.162	0.39834	0.331526
3.165	0.395938	0.339676
3.168	0.395811	0.342581
3.171	0.39568	0.334853
3.174	0.396316	0.327902
3.177	0.393006	0.333458
3.18	0.401643	0.331689
3.183	0.395451	0.340231
3.186	0.388536	0.330428
3.189	0.396156	0.339596
3.192	0.391111	0.333962
3.195	0.397999	0.323282
3.198	0.391293	0.323301
3.201	0.391027	0.329909
3.204	0.394089	0.329821
3.207	0.390148	0.32281
3.21	0.388535	0.323223
3.213	0.390835	0.323838
3.216	0.390477	0.3237
3.219	0.388044	0.324871
3.222	0.384838	0.326745
3.225	0.390267	0.323185
3.228	0.390538	0.326577
3.231	0.38718	0.322927
3.234	0.390413	0.328105
3.237	0.391384	0.321189
3.24	0.393422	0.324276
3.243	0.387575	0.325635
3.246	0.38791	0.320165
3.249	0.381792	0.323001
3.252	0.385234	0.323608
3.255	0.395547	0.32123
3.258	0.386729	0.320321
3.261	0.386521	0.323243
3.264	0.381043	0.319294
3.267	0.38779	0.327164
3.27	0.381189	0.322091
3.273	0.389341	0.321026
3.276	0.386746	0.30937
3.279	0.380858	0.31572
3.282	0.38598	0.317671
3.285	0.386841	0.3222
3.288	0.377304	0.323715
3.291	0.385714	0.316482
3.294	0.385733	0.318259
3.297	0.377203	0.327628
3.3	0.383159	0.319273
3.303	0.3724	0.327467
3.306	0.382394	0.314631
3.309	0.375339	0.309522
3.312	0.377685	0.317657
3.315	0.380428	0.318282
3.318	0.377813	0.318028
3.321	0.381413	0.315376
3.324	0.381416	0.311948
3.327	0.375016	0.321477
3.33	0.376772	0.314513
3.333	0.379085	0.312499
3.336	0.37569	0.313603
3.339	0.37924	0.318717
3.342	0.375271	0.310582
3.345	0.376116	0.311601
3.348	0.380651	0.316987
3.351	0.376313	0.320827
3.354	0.374057	0.313335
3.357	0.372565	0.309052
3.36	0.370622	0.312465
3.363	0.378607	0.31505
3.366	0.373104	0.312901
3.369	0.373229	0.312699
3.372	0.375046	0.311216
3.375	0.369562	0.303422
3.378	0.375302	0.308527
3.381	0.374662	0.309087
3.384	0.373197	0.315515
3.387	0.376236	0.318125
3.39	0.376854	0.309614
3.393	0.373743	0.315302
3.396	0.370505	0.314725
3.399	0.3756	0.316442
3.402	0.37512	0.307437
3.405	0.359925	0.305685
3.408	0.368171	0.315883
3.411	0.366019	0.308769
3.414	0.362575	0.303664
3.417	0.377332	0.307364
3.42	0.376981	0.302285
3.423	0.36835	0.307034
3.426	0.367212	0.300817
3.429	0.367775	0.305335
3.432	0.374549	0.31236
3.435	0.364459	0.30575
3.438	0.367515	0.31214
3.441	0.36738	0.301523
3.444	0.366226	0.305535
3.447	0.371644	0.306055
3.45	0.364428	0.304614
3.453	0.370014	0.295405
3.456	0.361368	0.307468
3.459	0.362799	0.304018
3.462	0.367558	0.302563
3.465	0.370374	0.307275
3.468	0.365341	0.305694
3.471	0.360912	0.308541
3.474	0.355379	0.305194
3.477	0.362467	0.298478
3.48	0.362481	0.303377
3.483	0.356136	0.299282
3.486	0.362826	0.295916
3.489	0.362938	0.301021
3.492	0.367039	0.300356
3.495	0.361136	0.29657
3.498	0.354526	0.300494
3.501	0.357574	0.29758
3.504	0.357696	0.288178
3.507	0.356773	0.29389
3.51	0.354242	0.29503
3.513	0.358496	0.303834
3.516	0.359129	0.29203
3.519	0.350879	0.294175
3.522	0.357149	0.301999
3.525	0.356308	0.292354
3.528	0.353924	0.302197
3.531	0.356947	0.299681
3.534	0.360113	0.299187
3.537	0.357367	0.293826
3.54	0.354458	0.300542
3.543	0.361698	0.296211
3.546	0.354611	0.295029
3.549	0.354098	0.296176
3.552	0.355001	0.293151
3.555	0.35883	0.278951
3.558	0.359622	0.296632
3.561	0.354661	0.297073
3.564	0.35206	0.286625
3.567	0.356298	0.289179
3.57	0.34995	0.294239
3.573	0.35372	0.292486
3.576	0.350216	0.290894
3.579	0.351879	0.287947
3.582	0.355637	0.28997
3.585	0.351437	0.301261
3.588	0.350363	0.280792
3.591	0.346881	0.281846
3.594	0.346232	0.284079
3.597	0.348214	0.289513
3.6	0.345843	0.287186
3.603	0.345647	0.286275
3.606	0.347464	0.282728
3.609	0.343362	0.288138
3.612	0.340995	0.28481
3.615	0.348626	0.287129
3.618	0.344046	0.285495
3.621	0.347035	0.279306
3.624	0.340096	0.285617
3.627	0.343193	0.282504
3.63	0.342158	0.27318
3.633	0.34238	0.281062
3.636	0.341301	0.285023
3.639	0.344789	0.283769
3.642	0.342731	0.281819
3.645	0.338521	0.28559
3.648	0.337039	0.280722
3.651	0.340464	0.283176
3.654	0.339004	0.280293
3.657	0.339955	0.276471
3.66	0.336845	0.287963
3.663	0.336377	0.281212
3.666	0.336712	0.284542
3.669	0.344708	0.27504
3.672	0.34102	0.274617
3.675	0.335597	0.276361
3.678	0.335115	0.282321
3.681	0.332879	0.279921
3.684	0.339995	0.279686
3.687	0.33115	0.27421
3.69	0.335023	0.280641
3.693	0.336322	0.273159
3.696	0.337647	0.279516
3.699	0.330951	0.279893
3.702	0.332709	0.273572
3.705	0.337031	0.273498
3.708	0.331624	0.275766
3.711	0.33288	0.275309
3.714	0.331647	0.274965
3.717	0.331867	0.270284
3.72	0.331217	0.276829
3.723	0.332266	0.272095
3.726	0.33109	0.270994
3.729	0.332514	0.271579
3.732	0.333118	0.27468
3.735	0.337198	0.273402
3.738	0.330247	0.270545
3.741	0.332328	0.274341
3.744	0.33082	0.276265
3.747	0.325935	0.271231
3.75	0.327352	0.268995
3.753	0.32388	0.271977
3.756	0.324441	0.269031
3.759	0.32005	0.260171
3.762	0.332457	0.265612
3.765	0.32636	0.270999
3.768	0.328694	0.272417
3.771	0.320997	0.26194
3.774	0.329844	0.26525
3.777	0.322295	0.272719
3.78	0.320739	0.270136
3.783	0.328365	0.265178
3.786	0.326634	0.266721
3.789	0.326206	0.272374
3.792	0.318877	0.265311
3.795	0.323299	0.267564
3.798	0.322582	0.264472
3.801	0.323097	0.26584
3.804	0.327156	0.271793
3.807	0.322966	0.26843
3.81	0.321352	0.26003
3.813	0.323396	0.269902
3.816	0.321414	0.261573
3.819	0.322201	0.269813
3.822	0.315752	0.258121
3.825	0.318227	0.261767
3.828	0.316008	0.265092
3.831	0.315707	0.267183
3.834	0.319797	0.257133
3.837	0.320295	0.264963
3.84	0.319251	0.263663
3.843	0.319155	0.267837
3.846	0.312546	0.261835
3.849	0.317878	0.256575
3.852	0.319382	0.255703
3.855	0.31539	0.260314
3.858	0.311044	0.259181
3.861	0.317197	0.262771
3.864	0.309314	0.257802
3.867	0.315945	0.251665
3.87	0.31588	0.26422
3.873	0.311085	0.252115
3.876	0.319935	0.256368
3.879	0.312299	0.254576
3.882	0.316486	0.256191
3.885	0.310911	0.256899
3.888	0.310905	0.255733
3.891	0.312989	0.258959
3.894	0.311696	0.251662
3.897	0.306811	0.252301
3.9	0.311411	0.250842
3.903	0.314074	0.254158
3.906	0.313047	0.251018
3.909	0.3063	0.25423
3.912	0.308199	0.254134
3.915	0.300958	0.261137
3.918	0.307359	0.249961
3.921	0.304266	0.248338
3.924	0.306166	0.247686
3.927	0.305656	0.25289
3.93	0.310202	0.25578
3.933	0.308827	0.248793
3.936	0.304276	0.2503
3.939	0.306443	0.248834
3.942	0.30524	0.246138
3.945	0.302467	0.24544
3.948	0.306248	0.251864
3.951	0.30515	0.250938
3.954	0.30053	0.248805
3.957	0.30037	0.249949
3.96	0.294342	0.246705
3.963	0.295232	0.246767
3.966	0.301058	0.249288
3.969	0.305776	0.246363
3.972	0.300607	0.253552
3.975	0.297418	0.246101
3.978	0.294946	0.249819
3.981	0.302907	0.24616
3.984	0.291827	0.253601
3.987	0.300838	0.241799
3.99	0.294041	0.248772
3.993	0.296893	0.248007
3.996	0.308093	0.248
3.999	0.297062	0.243505
4.002	0.301901	0.24502
4.005	0.300933	0.245268
4.008	0.29905	0.244511
4.011	0.296652	0.245995
4.014	0.291912	0.245108
4.017	0.297613	0.237435
4.02	0.29385	0.24393
4.023	0.294744	0.247465
4.026	0.293543	0.251368
4.029	0.29689	0.246798
4.032	0.292355	0.245722
4.035	0.296469	0.244871
4.038	0.295247	0.239745
4.041	0.29179	0.239705
4.044	0.29912	0.244594
4.047	0.295196	0.237523
4.05	0.29537	0.237941
4.053	0.29122	0.237635
4.056	0.284135	0.239266
4.059	0.290362	0.24013
4.062	0.297354	0.235285
4.065	0.290506	0.243857
4.068	0.294792	0.24125
4.071	0.290963	0.239365
4.074	0.294903	0.243064
4.077	0.293782	0.238986
4.08	0.290015	0.22621
4.083	0.294394	0.236714
4.086	0.293826	0.230618
4.089	0.290149	0.235817
4.092	0.29108	0.231487
4.095	0.295368	0.235782
4.098	0.288861	0.236555
4.101	0.286418	0.241914
4.104	0.288719	0.234861
4.107	0.289377	0.238772
4.11	0.289487	0.238205
4.113	0.292301	0.234171
4.116	0.285293	0.237727
4.119	0.285551	0.242232
4.122	0.289849	0.235205
4.125	0.287163	0.231344
4.128	0.29091	0.227321
4.131	0.287394	0.236431
4.134	0.286653	0.228869
4.137	0.286451	0.238468
4.14	0.290513	0.232016
4.143	0.287429	0.239687
4.146	0.283843	0.24045
4.149	0.28655	0.23561
4.152	0.287856	0.236786
4.155	0.29025	0.235555
4.158	0.284021	0.241304
4.161	0.294179	0.232946
4.164	0.289059	0.233726
4.167	0.285825	0.23373
4.17	0.286113	0.237605
4.173	0.293726	0.235313
4.176	0.288003	0.230698
4.179	0.283242	0.234067
4.182	0.284744	0.234172
4.185	0.284488	0.230399
4.188	0.282936	0.229641
4.191	0.2841	0.232528
4.194	0.27878	0.234465
4.197	0.28367	0.228197
4.2	0.291607	0.23388
4.203	0.284738	0.228935
4.206	0.283531	0.231081
4.209	0.285648	0.231824
4.212	0.289462	0.231495
4.215	0.28396	0.231524
4.218	0.28542	0.230705
4.221	0.282858	0.225718
4.224	0.285009	0.232055
4.227	0.284346	0.224997
4.23	0.282631	0.225414
4.233	0.283084	0.236207
4.236	0.278314	0.228481
4.239	0.288579	0.229362
4.242	0.283427	0.229347
4.245	0.278289	0.223591
4.248	0.280715	0.229995
4.251	0.283524	0.230534
4.254	0.276399	0.227806
4.257	0.275344	0.230082
4.26	0.280681	0.228575
4.263	0.282174	0.227502
4.266	0.274092	0.226678
4.269	0.2839	0.227307
4.272	0.275748	0.222618
4.275	0.28015	0.224791
4.278	0.274483	0.230076
4.281	0.277135	0.226783
4.284	0.28269	0.223163
4.287	0.281843	0.223357
4.29	0.27784	0.22201
4.293	0.271707	0.22493
4.296	0.278165	0.223646
4.299	0.278319	0.226983
4.302	0.280858	0.217049
4.305	0.272089	0.227759
4.308	0.275289	0.221046
4.311	0.276548	0.212423
4.314	0.274448	0.222823
4.317	0.269892	0.22059
4.32	0.272196	0.230395
4.323	0.273263	0.221985
4.326	0.270661	0.218598
4.329	0.271238	0.219009
4.332	0.270411	0.223108
4.335	0.268713	0.227407
4.338	0.269276	0.208854
4.341	0.273963	0.213279
4.344	0.269901	0.219333
4.347	0.273532	0.220334
4.35	0.271844	0.21661
4.353	0.270125	0.220148
4.356	0.268312	0.219601
4.359	0.268742	0.214815
4.362	0.262006	0.220828
4.365	0.268748	0.223425
4.368	0.266028	0.211726
4.371	0.265233	0.218332
4.374	0.26732	0.213383
4.377	0.263843	0.217591
4.38	0.26643	0.215833
4.383	0.266687	0.216659
4.386	0.266768	0.220106
4.389	0.271938	0.223881
4.392	0.273383	0.218421
4.395	0.268917	0.213531
4.398	0.262799	0.207078
4.401	0.270342	0.211863
4.404	0.270197	0.208572
4.407	0.272501	0.214728
4.41	0.259879	0.214207
4.413	0.266573	0.208852
4.416	0.263698	0.212598
4.419	0.265851	0.215544
4.422	0.266296	0.211145
4.425	0.261175	0.207006
4.428	0.263518	0.218359
4.431	0.267537	0.209545
4.434	0.264365	0.209831
4.437	0.259074	0.209465
4.44	0.264591	0.21304
4.443	0.263051	0.207671
4.446	0.265913	0.208679
4.449	0.263239	0.215723
4.452	0.259124	0.209109
4.455	0.26127	0.207795
4.458	0.265067	0.21578
4.461	0.261874	0.207439
4.464	0.261068	0.20533
4.467	0.266436	0.209465
4.47	0.264486	0.21169
4.473	0.263939	0.213996
4.476	0.257697	0.215073
4.479	0.261324	0.218812
4.482	0.257438	0.210932
4.485	0.260349	0.204672
4.488	0.259634	0.205643
4.491	0.262401	0.205557
4.494	0.260654	0.206663
4.497	0.259308	0.206727
4.5	0.2602	0.210648
4.503	0.257395	0.218967
4.506	0.260769	0.209965
4.509	0.257734	0.207358
4.512	0.261584	0.212617
4.515	0.25701	0.206863
4.518	0.258677	0.206839
4.521	0.261915	0.208583
4.524	0.26128	0.206343
4.527	0.256743	0.211029
4.53	0.253953	0.204273
4.533	0.253758	0.206644
4.536	0.25344	0.208973
4.539	0.260053	0.20524
4.542	0.256595	0.214765
4.545	0.257365	0.209502
4.548	0.253141	0.2067
4.551	0.256317	0.205064
4.554	0.256427	0.200913
4.557	0.252744	0.20437
4.56	0.254886	0.201916
4.563	0.254405	0.210656
4.566	0.254132	0.209491
4.569	0.254519	0.207043
4.572	0.252586	0.202962
4.575	0.250357	0.198842
4.578	0.254286	0.206359
4.581	0.255003	0.209654
4.584	0.256101	0.200804
4.587	0.249041	0.201463
4.59	0.253221	0.205451
4.593	0.251235	0.203206
4.596	0.253037	0.197896
4.599	0.255695	0.200711
4.602	0.251001	0.201488
4.605	0.252568	0.201726
4.608	0.248385	0.197623
4.611	0.248261	0.203613
4.614	0.248877	0.200066
4.617	0.244675	0.204131
4.62	0.249705	0.197424
4.623	0.251559	0.202646
4.626	0.248918	0.192399
4.629	0.246267	0.206046
4.632	0.246239	0.192937
4.635	0.246544	0.197442
4.638	0.241321	0.199278
4.641	0.252444	0.1911
4.644	0.244689	0.201936
4.647	0.248106	0.193004
4.65	0.247545	0.191989
4.653	0.246176	0.193151
4.656	0.241478	0.195261
4.659	0.245202	0.192507
4.662	0.245568	0.193277
4.665	0.246619	0.192809
4.668	0.246152	0.196622
4.671	0.24883	0.190141
4.674	0.246045	0.197246
4.677	0.238813	0.199889
4.68	0.238984	0.194814
4.683	0.244589	0.20011
4.686	0.234724	0.188081
4.689	0.237416	0.195137
4.692	0.24796	0.196063
4.695	0.247123	0.190625
4.698	0.242134	0.189709
4.701	0.237386	0.18786
4.704	0.236484	0.187976
4.707	0.239522	0.194806
4.71	0.237603	0.190005
4.713	0.235411	0.193025
4.716	0.244022	0.184985
4.719	0.244382	0.188631
4.722	0.239952	0.191328
4.725	0.236723	0.187907
4.728	0.238553	0.191002
4.731	0.241778	0.193624
4.734	0.235113	0.188912
4.737	0.237268	0.196665
4.74	0.232852	0.189263
4.743	0.237114	0.183445
4.746	0.233186	0.187791
4.749	0.240396	0.186676
4.752	0.23363	0.187526
4.755	0.237559	0.191432
4.758	0.232772	0.186587
4.761	0.235745	0.184124
4.764	0.235006	0.192864
4.767	0.235225	0.185027
4.77	0.232161	0.186821
4.773	0.230812	0.189085
4.776	0.234283	0.188606
4.779	0.237541	0.183416
4.782	0.233903	0.185522
4.785	0.228887	0.188611
4.788	0.232113	0.187386
4.791	0.229337	0.189334
4.794	0.234996	0.179619
4.797	0.230605	0.182865
4.8	0.228489	0.181232
4.803	0.226999	0.181743
4.806	0.233897	0.18038
4.809	0.226452	0.184029
4.812	0.229625	0.180262
4.815	0.226612	0.182887
4.818	0.226395	0.184071
4.821	0.230227	0.183698
4.824	0.225775	0.185889
4.827	0.233516	0.174051
4.83	0.22789	0.182357
4.833	0.225714	0.182101
4.836	0.230937	0.18726
4.839	0.22558	0.180389
4.842	0.22515	0.189696
4.845	0.230549	0.187494
4.848	0.225629	0.178744
4.851	0.229733	0.181088
4.854	0.229924	0.181416
4.857	0.225054	0.179171
4.86	0.225206	0.177319
4.863	0.225415	0.179287
4.866	0.23137	0.179051
4.869	0.229278	0.176791
4.872	0.229602	0.181226
4.875	0.224617	0.178958
4.878	0.224743	0.178958
4.881	0.221753	0.185912
4.884	0.224107	0.181833
4.887	0.22817	0.177715
4.89	0.22147	0.184401
4.893	0.225501	0.181392
4.896	0.224504	0.182678
4.899	0.225177	0.180806
4.902	0.22512	0.176459
4.905	0.224287	0.181268
4.908	0.225302	0.178598
4.911	0.221523	0.179344
4.914	0.224749	0.173819
4.917	0.222563	0.183795
4.92	0.222233	0.176165
4.923	0.223749	0.177105
4.926	0.224731	0.174474
4.929	0.222609	0.173091
4.932	0.223718	0.17428
4.935	0.221839	0.173818
4.938	0.220531	0.173602
4.941	0.221854	0.179389
4.944	0.215691	0.176155
4.947	0.217116	0.177236
4.95	0.221727	0.18092
4.953	0.218492	0.178645
4.956	0.225005	0.176429
4.959	0.219835	0.169992
4.962	0.220585	0.177831
4.965	0.222602	0.171677
4.968	0.218634	0.171489
4.971	0.223253	0.168439
4.974	0.217973	0.17669
4.977	0.215784	0.175787
4.98	0.217932	0.175426
4.983	0.216533	0.172627
4.986	0.218257	0.182892
4.989	0.216102	0.17383
4.992	0.220276	0.173049
4.995	0.2183	0.172059
4.998	0.216435	0.175644
5.001	0.212052	0.167519
5.004	0.216463	0.172314
5.007	0.216355	0.168879
5.01	0.220612	0.171195
5.013	0.21207	0.168501
5.016	0.217488	0.166848
5.019	0.217894	0.165513
5.022	0.214881	0.168196
5.025	0.210914	0.172803
5.028	0.218925	0.167455
5.031	0.210619	0.174882
5.034	0.211949	0.175798
5.037	0.210768	0.16899
5.04	0.212916	0.165379
5.043	0.213588	0.167094
5.046	0.210217	0.165709
5.049	0.212824	0.168714
5.052	0.210887	0.167587
5.055	0.212185	0.166833
5.058	0.21316	0.169998
5.061	0.213024	0.164705
5.064	0.209804	0.166689
5.067	0.209909	0.167976
5.07	0.211747	0.166409
5.073	0.210105	0.170545
5.076	0.210759	0.164265
5.079	0.211462	0.160338
5.082	0.207404	0.169531
5.085	0.211592	0.170586
5.088	0.209904	0.163749
5.091	0.209681	0.167018
5.094	0.211303	0.163208
5.097	0.211758	0.169756
5.1	0.210388	0.167322
5.103	0.213971	0.167134
5.106	0.208386	0.166854
5.109	0.208266	0.158557
5.112	0.213103	0.166676
5.115	0.207168	0.166423
5.118	0.207377	0.164464
5.121	0.208109	0.163931
5.124	0.206175	0.165989
5.127	0.207717	0.165831
5.13	0.20606	0.162594
5.133	0.211303	0.165454
5.136	0.209263	0.164741
5.139	0.210603	0.164608
5.142	0.206353	0.157186
5.145	0.204451	0.165979
5.148	0.206657	0.163935
5.151	0.204473	0.161153
5.154	0.207333	0.162366
5.157	0.208061	0.163131
5.16	0.203346	0.161303
5.163	0.206255	0.163464
5.166	0.206392	0.157031
5.169	0.200942	0.160634
5.172	0.207906	0.159139
5.175	0.20871	0.159098
5.178	0.203617	0.162702
5.181	0.202986	0.162005
5.184	0.206943	0.159581
5.187	0.207801	0.162478
5.19	0.204278	0.159617
5.193	0.201088	0.163593
5.196	0.20629	0.158318
5.199	0.201617	0.161513
5.202	0.203529	0.159732
5.205	0.207801	0.164976
5.208	0.201822	0.158502
5.211	0.211519	0.155512
5.214	0.199859	0.159131
5.217	0.201331	0.16162
5.22	0.198545	0.152861
5.223	0.204647	0.160163
5.226	0.203081	0.159629
5.229	0.199767	0.158612
5.232	0.199446	0.159592
5.235	0.201711	0.157957
5.238	0.199969	0.161647
5.241	0.201727	0.156461
5.244	0.203932	0.163112
5.247	0.199451	0.162192
5.25	0.20203	0.15531
5.253	0.200576	0.156746
5.256	0.201467	0.161146
5.259	0.203392	0.159337
5.262	0.200739	0.157285
5.265	0.197028	0.158811
5.268	0.198568	0.160589
5.271	0.203455	0.155892
5.274	0.199465	0.156799
5.277	0.202237	0.151924
5.28	0.198107	0.15647
5.283	0.199124	0.149019
5.286	0.200813	0.156921
5.289	0.196104	0.157123
5.292	0.203798	0.160422
5.295	0.206051	0.153355
5.298	0.202609	0.14745
5.301	0.199502	0.153281
5.304	0.198132	0.151997
5.307	0.199871	0.155674
5.31	0.197096	0.158726
5.313	0.196673	0.161114
5.316	0.197588	0.156464
5.319	0.199563	0.155291
5.322	0.196864	0.153948
5.325	0.199552	0.152559
5.328	0.196979	0.149862
5.331	0.199917	0.152622
5.334	0.1965	0.156403
5.337	0.197347	0.158179
5.34	0.191045	0.150677
5.343	0.198874	0.153401
5.346	0.199063	0.153148
5.349	0.195338	0.148787
5.352	0.198964	0.149341
5.355	0.199363	0.149519
5.358	0.198531	0.152431
5.361	0.19506	0.155236
5.364	0.193648	0.157101
5.367	0.195647	0.155473
5.37	0.194074	0.156126
5.373	0.195868	0.153104
5.376	0.194908	0.151377
5.379	0.189847	0.156673
5.382	0.19544	0.15369
5.385	0.198765	0.152713
5.388	0.192836	0.153198
5.391	0.187457	0.149938
5.394	0.191427	0.152245
5.397	0.195269	0.150231
5.4	0.193607	0.148998
5.403	0.196943	0.157238
5.406	0.191224	0.150399
5.409	0.192182	0.14878
5.412	0.196023	0.149079
5.415	0.192893	0.15269
5.418	0.19202	0.15171
5.421	0.194245	0.148949
5.424	0.19632	0.153049
5.427	0.194721	0.149359
5.43	0.187264	0.145684
5.433	0.193085	0.151029
5.436	0.190865	0.148823
5.439	0.188503	0.151056
5.442	0.189044	0.150437
5.445	0.193635	0.146522
5.448	0.186436	0.150466
5.451	0.190745	0.144946
5.454	0.189315	0.146416
5.457	0.190119	0.148461
5.46	0.186274	0.14822
5.463	0.187	0.146794
5.466	0.187886	0.150634
5.469	0.188362	0.146945
5.472	0.186509	0.145523
5.475	0.189079	0.151204
5.478	0.184993	0.146881
5.481	0.187549	0.142472
5.484	0.18676	0.146374
5.487	0.185111	0.14919
5.49	0.185335	0.148011
5.493	0.190507	0.14297
5.496	0.183056	0.146854
5.499	0.187342	0.146064
5.502	0.187664	0.141568
5.505	0.18606	0.143349
5.508	0.181746	0.143933
5.511	0.187863	0.148045
5.514	0.184744	0.146189
5.517	0.188539	0.144284
5.52	0.184756	0.138423
5.523	0.180641	0.145115
5.526	0.182172	0.147905
5.529	0.181835	0.15005
5.532	0.184017	0.142375
5.535	0.1834	0.14594
5.538	0.182914	0.139588
5.541	0.180928	0.142383
5.544	0.18542	0.141277
5.547	0.183713	0.145125
5.55	0.186261	0.146489
5.553	0.181541	0.146085
5.556	0.178051	0.143915
5.559	0.182233	0.14241
5.562	0.182034	0.137144
5.565	0.185572	0.140923
5.568	0.185183	0.142299
5.571	0.180416	0.141764
5.574	0.180861	0.143042
5.577	0.183013	0.143581
5.58	0.176137	0.141236
5.583	0.17543	0.136311
5.586	0.182744	0.142431
5.589	0.186027	0.136887
5.592	0.175316	0.142002
5.595	0.179364	0.150348
5.598	0.182657	0.14224
5.601	0.180582	0.141781
5.604	0.177998	0.138917
5.607	0.178399	0.141484
5.61	0.175906	0.134894
5.613	0.175492	0.141164
5.616	0.182104	0.136798
5.619	0.176309	0.12982
5.622	0.17712	0.136588
5.625	0.173907	0.139088
5.628	0.176098	0.132007
5.631	0.174288	0.135649
5.634	0.170738	0.140028
5.637	0.176331	0.137939
5.64	0.175975	0.134813
5.643	0.17411	0.130537
5.646	0.176126	0.133335
5.649	0.176741	0.13527
5.652	0.172499	0.133136
5.655	0.176541	0.13502
5.658	0.178878	0.133644
5.661	0.176429	0.13639
5.664	0.172133	0.142374
5.667	0.173631	0.12954
5.67	0.171083	0.131581
5.673	0.174549	0.138863
5.676	0.17503	0.133344
5.679	0.171881	0.134719
5.682	0.171211	0.138547
5.685	0.177317	0.128677
5.688	0.174635	0.130397
5.691	0.175178	0.135258
5.694	0.173829	0.131063
5.697	0.172799	0.131576
5.7	0.169473	0.133949
5.703	0.176722	0.137056
5.706	0.17519	0.13368
5.709	0.170104	0.131269
5.712	0.171305	0.131289
5.715	0.169007	0.129372
5.718	0.170005	0.130357
5.721	0.173415	0.13694
5.724	0.171502	0.128483
5.727	0.172371	0.126227
5.73	0.171797	0.132247
5.733	0.172839	0.131869
5.736	0.171032	0.127921
5.739	0.167326	0.127717
5.742	0.168877	0.130911
5.745	0.173391	0.131242
5.748	0.168736	0.12586
5.751	0.166766	0.134352
5.754	0.171902	0.131522
5.757	0.17367	0.130654
5.76	0.168695	0.133007
5.763	0.169227	0.131841
5.766	0.167191	0.124124
5.769	0.170829	0.134716
5.772	0.166873	0.134336
5.775	0.166629	0.136438
5.778	0.170657	0.129506
5.781	0.165987	0.129975
5.784	0.168246	0.131306
5.787	0.171123	0.128086
5.79	0.167486	0.129098
5.793	0.16628	0.127758
5.796	0.165315	0.131591
5.799	0.165804	0.127262
5.802	0.163878	0.13163
5.805	0.16656	0.130709
5.808	0.166896	0.12439
5.811	0.165773	0.127336
5.814	0.16412	0.130571
5.817	0.161626	0.129481
5.82	0.162461	0.130718
5.823	0.167579	0.129749
5.826	0.168253	0.126811
5.829	0.16621	0.12701
5.832	0.164009	0.125593
5.835	0.161879	0.128918
5.838	0.163509	0.127125
5.841	0.161272	0.127333
5.844	0.162999	0.127672
5.847	0.162734	0.130264
5.85	0.162152	0.126403
5.853	0.167932	0.127745
5.856	0.164981	0.127278
5.859	0.160197	0.12804
5.862	0.162823	0.128148
5.865	0.161026	0.126697
5.868	0.164164	0.130893
5.871	0.16686	0.12388
5.874	0.16234	0.131305
5.877	0.1622	0.130528
5.88	0.166118	0.12743
5.883	0.161056	0.122157
5.886	0.163569	0.125909
5.889	0.158971	0.128402
5.892	0.161562	0.129322
5.895	0.163398	0.128639
5.898	0.159584	0.121726
5.901	0.163035	0.124656
5.904	0.157632	0.126309
5.907	0.164944	0.12143
5.91	0.160916	0.122334
5.913	0.160251	0.127638
5.916	0.157886	0.123454
5.919	0.159934	0.121651
5.922	0.161472	0.128127
5.925	0.159678	0.123077
5.928	0.161638	0.122106
5.931	0.159927	0.124219
5.934	0.154847	0.125363
5.937	0.15926	0.12065
5.94	0.156977	0.114808
5.943	0.159082	0.119058
5.946	0.15368	0.124507
5.949	0.158491	0.124984
5.952	0.15691	0.120832
5.955	0.161814	0.122533
5.958	0.161373	0.125955
5.961	0.160029	0.11656
5.964	0.156892	0.124175
5.967	0.154159	0.127559
5.97	0.157194	0.125934
5.973	0.156168	0.118413
5.976	0.154113	0.121185
5.979	0.158352	0.119692
5.982	0.156374	0.112645
5.985	0.158721	0.127139
5.988	0.157076	0.118897
5.991	0.158009	0.121495
5.994	0.158422	0.119786
[truncated: 1,722 more rows]
