# Supplementary material for: Binary-FRET reveals transient excited-state structure associated with activity-dependent CaMKII - NR2B binding and adaptation
Source: Nat Commun. 2022 Oct 25;13:6335. doi: 10.1038/s41467-022-33795-8 (PMC9596428; doi:10.1038/s41467-022-33795-8)
Supplement: Supplementary file 3 — Source Data [file 41467_2022_33795_MOESM3_ESM.zip › Nat Comm Source Data Files Excel folder/S2 Excel folder/e.xls]

## Sheet: e
	Begin (0 min)	End (177 min)
0	0.110669	0.201314
0.003	0.143075	0.168567
0.006	0.149708	0.231174
0.009	0.150644	0.190583
0.012	0.147953	0.204147
0.015	0.152074	0.203997
0.018	0.164003	0.163562
0.021	0.160133	0.255707
0.024	0.159045	0.163605
0.027	0.169625	0.235552
0.03	0.171639	0.227438
0.033	0.178378	0.246769
0.036	0.191702	0.27044
0.039	0.195826	0.270618
0.042	0.199817	0.228072
0.045	0.220647	0.240043
0.048	0.225033	0.273585
0.051	0.240452	0.29203
0.054	0.218834	0.287508
0.057	0.226913	0.290847
0.06	0.248652	0.28239
0.063	0.25964	0.332377
0.066	0.262089	0.334375
0.069	0.270463	0.27443
0.072	0.271192	0.312703
0.075	0.280819	0.326543
0.078	0.301422	0.332622
0.081	0.299497	0.335057
0.084	0.304396	0.348524
0.087	0.307418	0.365871
0.09	0.322935	0.371686
0.093	0.326269	0.351294
0.096	0.328366	0.401643
0.099	0.341214	0.372483
0.102	0.34619	0.38545
0.105	0.346523	0.411284
0.108	0.359868	0.404596
0.111	0.368215	0.415959
0.114	0.364604	0.420707
0.117	0.371851	0.43265
0.12	0.374099	0.425035
0.123	0.377377	0.428835
0.126	0.380094	0.441703
0.129	0.386959	0.435167
0.132	0.389114	0.411651
0.135	0.395278	0.441091
0.138	0.401482	0.451028
0.141	0.404242	0.469472
0.144	0.409291	0.458751
0.147	0.41026	0.480119
0.15	0.417362	0.470499
0.153	0.412457	0.472288
0.156	0.416653	0.467201
0.159	0.422103	0.453347
0.162	0.421714	0.470117
0.165	0.416903	0.48181
0.168	0.427142	0.460189
0.171	0.422258	0.481241
0.174	0.430033	0.478656
0.177	0.431035	0.482251
0.18	0.424844	0.479804
0.183	0.430661	0.479664
0.186	0.425833	0.481872
0.189	0.42714	0.494152
0.192	0.425323	0.479412
0.195	0.43765	0.487525
0.198	0.431834	0.503692
0.201	0.435268	0.494038
0.204	0.435089	0.487898
0.207	0.436572	0.472864
0.21	0.437635	0.495911
0.213	0.433464	0.501728
0.216	0.435524	0.483413
0.219	0.435217	0.48272
0.222	0.438409	0.501444
0.225	0.432656	0.492373
0.228	0.431019	0.493014
0.231	0.435302	0.484335
0.234	0.429627	0.474177
0.237	0.434915	0.486015
0.24	0.435393	0.514691
0.243	0.433588	0.478961
0.246	0.434404	0.49094
0.249	0.440047	0.49652
0.252	0.436276	0.48693
0.255	0.438681	0.494583
0.258	0.434856	0.478044
0.261	0.43705	0.487567
0.264	0.434228	0.505213
0.267	0.422371	0.490754
0.27	0.429299	0.502119
0.273	0.426931	0.503402
0.276	0.432454	0.502964
0.279	0.431396	0.486119
0.282	0.432113	0.484953
0.285	0.427941	0.493955
0.288	0.427484	0.491721
0.291	0.430844	0.5047
0.294	0.425973	0.490378
0.297	0.432562	0.506096
0.3	0.433732	0.493453
0.303	0.430396	0.501628
0.306	0.423045	0.499565
0.309	0.432032	0.495742
0.312	0.431003	0.509834
0.315	0.42386	0.498123
0.318	0.429453	0.485591
0.321	0.427572	0.493796
0.324	0.427436	0.497625
0.327	0.430634	0.498792
0.33	0.426234	0.497792
0.333	0.424815	0.497844
0.336	0.417983	0.492586
0.339	0.42399	0.489209
0.342	0.427842	0.506571
0.345	0.423046	0.492139
0.348	0.417901	0.498595
0.351	0.421251	0.49446
0.354	0.423169	0.490652
0.357	0.418585	0.489626
0.36	0.421336	0.474873
0.363	0.419543	0.491214
0.366	0.414379	0.488167
0.369	0.42716	0.495047
0.372	0.414869	0.490873
0.375	0.41721	0.484649
0.378	0.415712	0.489572
0.381	0.416602	0.487363
0.384	0.413783	0.49263
0.387	0.417956	0.505716
0.39	0.421399	0.511191
0.393	0.416721	0.482184
0.396	0.418434	0.486088
0.399	0.41535	0.489566
0.402	0.418937	0.491052
0.405	0.414652	0.492113
0.408	0.416873	0.486808
0.411	0.417059	0.486302
0.414	0.418355	0.497379
0.417	0.413849	0.502841
0.42	0.41175	0.489823
0.423	0.414772	0.47879
0.426	0.412663	0.502953
0.429	0.413635	0.477634
0.432	0.413885	0.494404
0.435	0.409005	0.488139
0.438	0.413527	0.497296
0.441	0.411443	0.492865
0.444	0.409781	0.493293
0.447	0.409258	0.478407
0.45	0.418417	0.487046
0.453	0.410665	0.489402
0.456	0.414155	0.480858
0.459	0.416357	0.494324
0.462	0.409225	0.479511
0.465	0.403718	0.499288
0.468	0.408441	0.495009
0.471	0.410322	0.475836
0.474	0.413093	0.494625
0.477	0.412578	0.48467
0.48	0.413508	0.487316
0.483	0.410061	0.48476
0.486	0.411062	0.478969
0.489	0.408574	0.481529
0.492	0.401322	0.477459
0.495	0.404435	0.485393
0.498	0.409761	0.500847
0.501	0.41006	0.487598
0.504	0.405063	0.481505
0.507	0.407002	0.488484
0.51	0.402553	0.474193
0.513	0.410657	0.49507
0.516	0.405945	0.48225
0.519	0.402963	0.486945
0.522	0.404722	0.482014
0.525	0.410134	0.496922
0.528	0.402925	0.487866
0.531	0.403631	0.484439
0.534	0.401927	0.479709
0.537	0.404173	0.488223
0.54	0.404993	0.493865
0.543	0.401215	0.482477
0.546	0.402917	0.488402
0.549	0.410234	0.491543
0.552	0.407468	0.492153
0.555	0.402002	0.484658
0.558	0.408067	0.507662
0.561	0.402904	0.476457
0.564	0.410665	0.489643
0.567	0.404267	0.503452
0.57	0.405353	0.478288
0.573	0.403595	0.475879
0.576	0.404137	0.478302
0.579	0.397091	0.465694
0.582	0.407227	0.483265
0.585	0.396767	0.488055
0.588	0.407733	0.489577
0.591	0.406952	0.483159
0.594	0.396564	0.483273
0.597	0.403577	0.476033
0.6	0.398833	0.487396
0.603	0.401791	0.476561
0.606	0.390209	0.469844
0.609	0.398624	0.476643
0.612	0.402079	0.480911
0.615	0.402588	0.484448
0.618	0.401218	0.460552
0.621	0.401839	0.49262
0.624	0.392726	0.497255
0.627	0.390686	0.480968
0.63	0.404139	0.479833
0.633	0.397107	0.477691
0.636	0.39632	0.481887
0.639	0.387974	0.503194
0.642	0.40135	0.484487
0.645	0.396092	0.480663
0.648	0.398212	0.474799
0.651	0.39972	0.484251
0.654	0.388936	0.481716
0.657	0.397856	0.480584
0.66	0.396529	0.499537
0.663	0.390801	0.482236
0.666	0.398317	0.470499
0.669	0.396751	0.494167
0.672	0.389293	0.479401
0.675	0.391659	0.480623
0.678	0.393808	0.494791
0.681	0.382503	0.478623
0.684	0.393173	0.485577
0.687	0.389902	0.477593
0.69	0.389633	0.498704
0.693	0.394149	0.476135
0.696	0.391764	0.491244
0.699	0.395871	0.485551
0.702	0.390167	0.475094
0.705	0.397125	0.476781
0.708	0.394873	0.473583
0.711	0.393212	0.469181
0.714	0.384664	0.472775
0.717	0.39078	0.467199
0.72	0.387434	0.480571
0.723	0.39267	0.47896
0.726	0.393138	0.488819
0.729	0.390138	0.472586
0.732	0.389664	0.466282
0.735	0.382986	0.474119
0.738	0.39217	0.484086
0.741	0.38564	0.475219
0.744	0.387605	0.47145
0.747	0.394076	0.477389
0.75	0.389329	0.474
0.753	0.389425	0.481085
0.756	0.387066	0.470879
0.759	0.389001	0.482526
0.762	0.379864	0.461222
0.765	0.38978	0.475495
0.768	0.387197	0.469625
0.771	0.386405	0.477796
0.774	0.383491	0.5024
0.777	0.389597	0.487811
0.78	0.386048	0.49289
0.783	0.387131	0.468383
0.786	0.390663	0.456892
0.789	0.380526	0.476188
0.792	0.386778	0.475607
0.795	0.383728	0.461729
0.798	0.383169	0.471829
0.801	0.388522	0.476126
0.804	0.383263	0.465847
0.807	0.392357	0.478872
0.81	0.386728	0.47291
0.813	0.38591	0.466355
0.816	0.383012	0.479646
0.819	0.388087	0.464146
0.822	0.379397	0.462139
0.825	0.382716	0.467106
0.828	0.38409	0.486757
0.831	0.380307	0.466896
0.834	0.380857	0.476928
0.837	0.383638	0.472576
0.84	0.385517	0.470674
0.843	0.382043	0.487251
0.846	0.377551	0.470445
0.849	0.389319	0.467893
0.852	0.379063	0.478971
0.855	0.37839	0.476268
0.858	0.383118	0.480815
0.861	0.376208	0.474298
0.864	0.376993	0.497428
0.867	0.376427	0.4625
0.87	0.381874	0.471876
0.873	0.369233	0.465865
0.876	0.382974	0.475005
0.879	0.381167	0.484636
0.882	0.388191	0.470252
0.885	0.382286	0.470403
0.888	0.383659	0.478696
0.891	0.378051	0.481546
0.894	0.388277	0.470631
0.897	0.37802	0.470453
0.9	0.382225	0.462388
0.903	0.37412	0.463981
0.906	0.384631	0.470147
0.909	0.382116	0.466975
0.912	0.377029	0.47671
0.915	0.382748	0.460709
0.918	0.379115	0.485086
0.921	0.384113	0.492961
0.924	0.384734	0.472316
0.927	0.380167	0.476401
0.93	0.385203	0.472623
0.933	0.372829	0.467337
0.936	0.376636	0.484355
0.939	0.380933	0.482317
0.942	0.378713	0.489383
0.945	0.37785	0.47945
0.948	0.372901	0.476434
0.951	0.371897	0.471398
0.954	0.387352	0.459466
0.957	0.382015	0.468992
0.96	0.377	0.465012
0.963	0.380022	0.471933
0.966	0.381692	0.4714
0.969	0.373865	0.474647
0.972	0.372508	0.468986
0.975	0.381914	0.47346
0.978	0.377566	0.463
0.981	0.377234	0.475456
0.984	0.369973	0.47427
0.987	0.371737	0.478229
0.99	0.379501	0.455337
0.993	0.380326	0.465672
0.996	0.381069	0.459984
0.999	0.383172	0.478057
1.002	0.376092	0.475137
1.005	0.376858	0.487571
1.008	0.374387	0.469394
1.011	0.377593	0.457791
1.014	0.368776	0.462354
1.017	0.374637	0.468975
1.02	0.374185	0.467066
1.023	0.372366	0.473931
1.026	0.378317	0.471435
1.029	0.372658	0.465576
1.032	0.377796	0.462645
1.035	0.371117	0.478618
1.038	0.376262	0.462966
1.041	0.372408	0.458355
1.044	0.359372	0.476327
1.047	0.374818	0.466171
1.05	0.369392	0.481601
1.053	0.369941	0.464475
1.056	0.373602	0.463261
1.059	0.374712	0.461299
1.062	0.370839	0.458418
1.065	0.371635	0.469419
1.068	0.364497	0.473265
1.071	0.38175	0.470903
1.074	0.375501	0.45905
1.077	0.362549	0.467099
1.08	0.370895	0.46307
1.083	0.367	0.461697
1.086	0.371559	0.459536
1.089	0.364485	0.468149
1.092	0.370626	0.465881
1.095	0.371542	0.470207
1.098	0.370403	0.463621
1.101	0.368894	0.472071
1.104	0.374626	0.461864
1.107	0.367576	0.44665
1.11	0.363617	0.455487
1.113	0.363888	0.467807
1.116	0.366809	0.450648
1.119	0.37495	0.474054
1.122	0.370025	0.450591
1.125	0.366203	0.46031
1.128	0.366126	0.467426
1.131	0.369051	0.460227
1.134	0.371019	0.462857
1.137	0.364929	0.457298
1.14	0.3603	0.467309
1.143	0.365902	0.455299
1.146	0.367963	0.473065
1.149	0.372331	0.459066
1.152	0.360487	0.455481
1.155	0.369364	0.473448
1.158	0.362919	0.468614
1.161	0.372807	0.46546
1.164	0.359595	0.45447
1.167	0.361372	0.473116
1.17	0.367079	0.469949
1.173	0.364879	0.474688
1.176	0.367286	0.463008
1.179	0.363581	0.460756
1.182	0.358779	0.463354
1.185	0.36904	0.464044
1.188	0.366242	0.457056
1.191	0.35906	0.453974
1.194	0.37285	0.450732
1.197	0.366442	0.460478
1.2	0.36084	0.465045
1.203	0.363298	0.46228
1.206	0.367589	0.459111
1.209	0.357562	0.449591
1.212	0.362326	0.466729
1.215	0.362475	0.463809
1.218	0.365953	0.452954
1.221	0.357253	0.46126
1.224	0.365582	0.469079
1.227	0.364273	0.460273
1.23	0.37268	0.462336
1.233	0.36294	0.448576
1.236	0.363518	0.47033
1.239	0.354254	0.458667
1.242	0.359914	0.47149
1.245	0.361059	0.455204
1.248	0.359579	0.462006
1.251	0.359753	0.468551
1.254	0.354748	0.449404
1.257	0.361465	0.46315
1.26	0.365435	0.453286
1.263	0.360005	0.446414
1.266	0.362857	0.457107
1.269	0.355945	0.449604
1.272	0.363239	0.456567
1.275	0.364586	0.461938
1.278	0.366008	0.462609
1.281	0.359787	0.454795
1.284	0.35334	0.440878
1.287	0.354062	0.448838
1.29	0.364423	0.451773
1.293	0.362962	0.448568
1.296	0.350998	0.475075
1.299	0.350471	0.449276
1.302	0.366383	0.457614
1.305	0.353867	0.466054
1.308	0.350162	0.466644
1.311	0.359909	0.464096
1.314	0.355975	0.473914
1.317	0.359702	0.475396
1.32	0.359563	0.455074
1.323	0.359484	0.445862
1.326	0.362088	0.464098
1.329	0.355109	0.466748
1.332	0.359975	0.437065
1.335	0.359554	0.465329
1.338	0.356064	0.457721
1.341	0.353541	0.466028
1.344	0.360322	0.456713
1.347	0.353015	0.457959
1.35	0.370219	0.457163
1.353	0.348527	0.447786
1.356	0.358325	0.449085
1.359	0.357641	0.458757
1.362	0.364984	0.465958
1.365	0.354619	0.448598
1.368	0.358672	0.461981
1.371	0.35371	0.452439
1.374	0.348312	0.454237
1.377	0.353746	0.455209
1.38	0.356745	0.453527
1.383	0.356729	0.469073
1.386	0.353336	0.461047
1.389	0.357348	0.453983
1.392	0.361073	0.459046
1.395	0.361889	0.462015
1.398	0.357832	0.45056
1.401	0.352059	0.454218
1.404	0.351698	0.443947
1.407	0.347668	0.462982
1.41	0.354643	0.468256
1.413	0.351448	0.453906
1.416	0.357808	0.454319
1.419	0.350446	0.44526
1.422	0.355069	0.468399
1.425	0.354118	0.445126
1.428	0.349522	0.459292
1.431	0.352432	0.442858
1.434	0.355002	0.453236
1.437	0.356373	0.465537
1.44	0.356324	0.468543
1.443	0.360946	0.456318
1.446	0.350645	0.471654
1.449	0.354695	0.464391
1.452	0.353295	0.46125
1.455	0.35251	0.454213
1.458	0.355958	0.451247
1.461	0.358588	0.457031
1.464	0.350852	0.43803
1.467	0.35437	0.45685
1.47	0.3557	0.457523
1.473	0.349231	0.441187
1.476	0.348279	0.44068
1.479	0.350299	0.450529
1.482	0.352572	0.458752
1.485	0.357362	0.462467
1.488	0.361198	0.437155
1.491	0.345887	0.438887
1.494	0.356223	0.447928
1.497	0.35206	0.456063
1.5	0.354355	0.464559
1.503	0.346559	0.451645
1.506	0.350126	0.463622
1.509	0.34341	0.465527
1.512	0.351986	0.457784
1.515	0.355696	0.436454
1.518	0.356295	0.442834
1.521	0.348697	0.460675
1.524	0.350919	0.457606
1.527	0.356165	0.449331
1.53	0.35733	0.445787
1.533	0.342572	0.451718
1.536	0.356792	0.448739
1.539	0.352321	0.453604
1.542	0.354672	0.455085
1.545	0.351617	0.444752
1.548	0.349606	0.45258
1.551	0.35875	0.461348
1.554	0.347604	0.447827
1.557	0.35577	0.44357
1.56	0.351616	0.457983
1.563	0.354115	0.450079
1.566	0.352274	0.457051
1.569	0.35254	0.44594
1.572	0.363648	0.458816
1.575	0.345561	0.454971
1.578	0.358926	0.4577
1.581	0.349682	0.44466
1.584	0.35218	0.462487
1.587	0.347907	0.448359
1.59	0.345588	0.464994
1.593	0.348368	0.454355
1.596	0.347748	0.455243
1.599	0.353025	0.448285
1.602	0.349407	0.441412
1.605	0.351852	0.439218
1.608	0.345816	0.442759
1.611	0.352522	0.453158
1.614	0.348697	0.448786
1.617	0.355308	0.456465
1.62	0.352289	0.442153
1.623	0.346116	0.459194
1.626	0.350476	0.451447
1.629	0.348966	0.448396
1.632	0.343516	0.462769
1.635	0.356591	0.455145
1.638	0.347709	0.446474
1.641	0.349745	0.443262
1.644	0.347737	0.461005
1.647	0.351101	0.428825
1.65	0.343006	0.422294
1.653	0.35402	0.444723
1.656	0.347065	0.449995
1.659	0.350975	0.447125
1.662	0.353709	0.450227
1.665	0.355089	0.431253
1.668	0.343102	0.454333
1.671	0.349121	0.45786
1.674	0.347227	0.462195
1.677	0.350408	0.455682
1.68	0.341534	0.445972
1.683	0.346876	0.444214
1.686	0.341814	0.460109
1.689	0.346109	0.437913
1.692	0.347244	0.447844
1.695	0.34566	0.446872
1.698	0.342656	0.44829
1.701	0.349115	0.444145
1.704	0.34432	0.453593
1.707	0.341826	0.437202
1.71	0.338982	0.450176
1.713	0.350863	0.445499
1.716	0.343597	0.445273
1.719	0.337763	0.452149
1.722	0.34192	0.444083
1.725	0.34737	0.448126
1.728	0.342051	0.453101
1.731	0.338086	0.448336
1.734	0.350043	0.461557
1.737	0.34511	0.447979
1.74	0.34242	0.446929
1.743	0.333293	0.430329
1.746	0.346502	0.436577
1.749	0.341451	0.457861
1.752	0.345382	0.442589
1.755	0.338298	0.451355
1.758	0.339751	0.453801
1.761	0.342755	0.449184
1.764	0.339016	0.431556
1.767	0.345091	0.445337
1.77	0.337751	0.434851
1.773	0.351275	0.459428
1.776	0.343504	0.427276
1.779	0.344209	0.445684
1.782	0.345215	0.438762
1.785	0.348442	0.439128
1.788	0.34385	0.452133
1.791	0.3474	0.440748
1.794	0.342829	0.446778
1.797	0.335688	0.43994
1.8	0.341671	0.442256
1.803	0.334101	0.452832
1.806	0.338811	0.429755
1.809	0.350839	0.447847
1.812	0.345777	0.42548
1.815	0.348125	0.450415
1.818	0.338175	0.445975
1.821	0.341048	0.441619
1.824	0.342302	0.45467
1.827	0.33982	0.452492
1.83	0.345216	0.43693
1.833	0.329001	0.442311
1.836	0.338336	0.444982
1.839	0.343874	0.438443
1.842	0.334471	0.423728
1.845	0.341382	0.442768
1.848	0.339853	0.443108
1.851	0.340899	0.45832
1.854	0.334735	0.454775
1.857	0.326723	0.453501
1.86	0.340678	0.440355
1.863	0.33319	0.456823
1.866	0.340984	0.453288
1.869	0.335955	0.444841
1.872	0.338409	0.432885
1.875	0.339678	0.426365
1.878	0.33424	0.439048
1.881	0.33746	0.439049
1.884	0.340204	0.443283
1.887	0.336318	0.452547
1.89	0.339671	0.445926
1.893	0.333415	0.442297
1.896	0.338189	0.453012
1.899	0.34085	0.434175
1.902	0.336194	0.443325
1.905	0.33744	0.432569
1.908	0.333785	0.437156
1.911	0.329353	0.430159
1.914	0.333852	0.444404
1.917	0.333873	0.444876
1.92	0.341331	0.453819
1.923	0.342498	0.459963
1.926	0.343679	0.440817
1.929	0.333182	0.429909
1.932	0.337497	0.436591
1.935	0.33821	0.447985
1.938	0.345515	0.430952
1.941	0.331144	0.448731
1.944	0.341594	0.437537
1.947	0.339803	0.441203
1.95	0.332515	0.44301
1.953	0.328031	0.440342
1.956	0.331604	0.439513
1.959	0.335835	0.427232
1.962	0.335959	0.435258
1.965	0.342568	0.443173
1.968	0.33147	0.441043
1.971	0.340185	0.446567
1.974	0.33724	0.443904
1.977	0.330926	0.449449
1.98	0.341565	0.436646
1.983	0.330212	0.439773
1.986	0.340539	0.445545
1.989	0.342858	0.433715
1.992	0.335072	0.442644
1.995	0.341299	0.427495
1.998	0.34323	0.438965
2.001	0.332711	0.451456
2.004	0.335341	0.431545
2.007	0.333206	0.439134
2.01	0.342759	0.449764
2.013	0.335168	0.428539
2.016	0.336629	0.441741
2.019	0.338598	0.44043
2.022	0.339969	0.444072
2.025	0.333073	0.449935
2.028	0.336657	0.447288
2.031	0.336166	0.436746
2.034	0.340622	0.441847
2.037	0.337655	0.422977
2.04	0.329807	0.446671
2.043	0.345516	0.44621
2.046	0.340624	0.446733
2.049	0.332069	0.437362
2.052	0.335622	0.420159
2.055	0.332938	0.426198
2.058	0.338348	0.425663
2.061	0.3415	0.442144
2.064	0.329931	0.425793
2.067	0.335016	0.451827
2.07	0.328887	0.454782
2.073	0.332205	0.439571
2.076	0.33846	0.439939
2.079	0.344354	0.441144
2.082	0.33799	0.431511
2.085	0.330714	0.420269
2.088	0.339386	0.436088
2.091	0.336344	0.445151
2.094	0.330072	0.436571
2.097	0.332682	0.435269
2.1	0.332297	0.439337
2.103	0.331488	0.446798
2.106	0.328876	0.431539
2.109	0.333906	0.434616
2.112	0.332858	0.442877
2.115	0.335487	0.432571
2.118	0.332052	0.444
2.121	0.338119	0.443376
2.124	0.325028	0.436317
2.127	0.338888	0.447733
2.13	0.326058	0.435602
2.133	0.319316	0.429986
2.136	0.333139	0.419506
2.139	0.330787	0.432175
2.142	0.331872	0.439352
2.145	0.326114	0.436661
2.148	0.329389	0.448743
2.151	0.324901	0.437604
2.154	0.333322	0.441792
2.157	0.331847	0.438484
2.16	0.331173	0.427672
2.163	0.334543	0.424699
2.166	0.336557	0.432029
2.169	0.33211	0.425698
2.172	0.327896	0.426574
2.175	0.331715	0.417158
2.178	0.330549	0.410629
2.181	0.326029	0.414478
2.184	0.329083	0.432604
2.187	0.336625	0.433765
2.19	0.327151	0.430049
2.193	0.322987	0.437019
2.196	0.33531	0.433084
2.199	0.327673	0.417326
2.202	0.320245	0.436961
2.205	0.326577	0.444867
2.208	0.336179	0.429622
2.211	0.331015	0.442774
2.214	0.325155	0.434727
2.217	0.32842	0.45267
2.22	0.328625	0.418654
2.223	0.323639	0.436996
2.226	0.331977	0.444208
2.229	0.328043	0.442946
2.232	0.326681	0.421323
2.235	0.333885	0.43127
2.238	0.331109	0.438301
2.241	0.323127	0.42369
2.244	0.331993	0.428331
2.247	0.331753	0.420699
2.25	0.325587	0.430995
2.253	0.327174	0.438567
2.256	0.332891	0.42293
2.259	0.329885	0.437723
2.262	0.3274	0.423873
2.265	0.331942	0.435831
2.268	0.333191	0.436296
2.271	0.336595	0.419471
2.274	0.329151	0.433274
2.277	0.334394	0.447734
2.28	0.334556	0.425921
2.283	0.313256	0.44542
2.286	0.330397	0.425055
2.289	0.314058	0.441063
2.292	0.323744	0.4356
2.295	0.325749	0.415244
2.298	0.322587	0.432835
2.301	0.331767	0.428632
2.304	0.32549	0.431345
2.307	0.327273	0.432236
2.31	0.333397	0.442507
2.313	0.326204	0.431539
2.316	0.318815	0.426626
2.319	0.332648	0.434254
2.322	0.319667	0.431627
2.325	0.325167	0.42555
2.328	0.328361	0.426308
2.331	0.324758	0.424191
2.334	0.322434	0.438985
2.337	0.318137	0.440249
2.34	0.331784	0.434443
2.343	0.332329	0.432398
2.346	0.32196	0.439021
2.349	0.333833	0.431562
2.352	0.331749	0.43468
2.355	0.321892	0.452904
2.358	0.328506	0.426009
2.361	0.336104	0.430041
2.364	0.328888	0.43708
2.367	0.321152	0.435301
2.37	0.32533	0.437837
2.373	0.330119	0.443373
2.376	0.333319	0.435892
2.379	0.318433	0.447227
2.382	0.322013	0.433392
2.385	0.323222	0.443107
2.388	0.321077	0.422342
2.391	0.329485	0.436622
2.394	0.32461	0.445115
2.397	0.326387	0.422934
2.4	0.31801	0.432581
2.403	0.326878	0.438632
2.406	0.331995	0.436801
2.409	0.324837	0.438135
2.412	0.326673	0.427623
2.415	0.329428	0.433198
2.418	0.324844	0.447906
2.421	0.320533	0.413275
2.424	0.31861	0.431946
2.427	0.327737	0.426084
2.43	0.325688	0.438878
2.433	0.330143	0.433129
2.436	0.323722	0.436093
2.439	0.321772	0.417562
2.442	0.316129	0.437742
2.445	0.317502	0.425292
2.448	0.333244	0.456588
2.451	0.324964	0.431803
2.454	0.326064	0.437486
2.457	0.327969	0.422606
2.46	0.324847	0.424514
2.463	0.325836	0.445853
2.466	0.330671	0.436998
2.469	0.327491	0.436796
2.472	0.331418	0.445048
2.475	0.326527	0.436085
2.478	0.320568	0.434466
2.481	0.32937	0.434615
2.484	0.332089	0.424709
2.487	0.322687	0.429153
2.49	0.323272	0.411397
2.493	0.326393	0.422276
2.496	0.33773	0.420792
2.499	0.328798	0.433706
2.502	0.322475	0.425826
2.505	0.326161	0.431514
2.508	0.325022	0.436708
2.511	0.322244	0.423967
2.514	0.328561	0.433178
2.517	0.328098	0.434695
2.52	0.331277	0.429236
2.523	0.321754	0.431009
2.526	0.321358	0.432252
2.529	0.319461	0.431513
2.532	0.315049	0.420903
2.535	0.326496	0.432928
2.538	0.321217	0.436176
2.541	0.328491	0.422676
2.544	0.319326	0.415364
2.547	0.321825	0.431306
2.55	0.327622	0.428671
2.553	0.328967	0.44032
2.556	0.327553	0.419838
2.559	0.326392	0.433061
2.562	0.335974	0.420479
2.565	0.329989	0.432069
2.568	0.320553	0.432121
2.571	0.321011	0.444721
2.574	0.329266	0.429459
2.577	0.321056	0.421816
2.58	0.330441	0.427578
2.583	0.317588	0.403342
2.586	0.319735	0.412859
2.589	0.326281	0.417097
2.592	0.323844	0.449694
2.595	0.322339	0.435438
2.598	0.329059	0.44077
2.601	0.326449	0.432335
2.604	0.322048	0.433985
2.607	0.312965	0.422745
2.61	0.323512	0.421624
2.613	0.333273	0.43103
2.616	0.319381	0.427235
2.619	0.312781	0.43681
2.622	0.323092	0.419872
2.625	0.325376	0.435023
2.628	0.320648	0.432802
2.631	0.322003	0.433754
2.634	0.328077	0.424406
2.637	0.321689	0.414762
2.64	0.326338	0.414986
2.643	0.314676	0.425166
2.646	0.331029	0.420886
2.649	0.318984	0.438612
2.652	0.328699	0.409871
2.655	0.31864	0.42569
2.658	0.320542	0.421557
2.661	0.326243	0.427478
2.664	0.325715	0.428447
2.667	0.324686	0.430336
2.67	0.323892	0.435041
2.673	0.329576	0.437079
2.676	0.315842	0.414366
2.679	0.327007	0.443662
2.682	0.332498	0.44051
2.685	0.313024	0.411224
2.688	0.316115	0.430181
2.691	0.324914	0.437375
2.694	0.317459	0.423773
2.697	0.328743	0.430359
2.7	0.328609	0.415498
2.703	0.326355	0.423086
2.706	0.312616	0.417677
2.709	0.316096	0.432356
2.712	0.314262	0.414144
2.715	0.321278	0.411696
2.718	0.32406	0.427728
2.721	0.321114	0.428196
2.724	0.319424	0.420524
2.727	0.318368	0.431876
2.73	0.321639	0.430695
2.733	0.31017	0.419668
2.736	0.318691	0.416151
2.739	0.314054	0.420259
2.742	0.320282	0.452464
2.745	0.322812	0.413644
2.748	0.320733	0.435169
2.751	0.323405	0.419583
2.754	0.318958	0.42293
2.757	0.326673	0.4149
2.76	0.31076	0.413816
2.763	0.314131	0.404094
2.766	0.316817	0.411286
2.769	0.321114	0.422252
2.772	0.328185	0.430032
2.775	0.313298	0.414034
2.778	0.314023	0.401899
2.781	0.315382	0.436112
2.784	0.31219	0.433958
2.787	0.316447	0.421458
2.79	0.312476	0.430627
2.793	0.316787	0.423595
2.796	0.317178	0.408073
2.799	0.314162	0.421907
2.802	0.320353	0.419103
2.805	0.317243	0.416512
2.808	0.313842	0.417421
2.811	0.313463	0.427094
2.814	0.313691	0.419186
2.817	0.300604	0.432075
2.82	0.308489	0.419915
2.823	0.307129	0.42416
2.826	0.308921	0.422812
2.829	0.303562	0.414975
2.832	0.318978	0.413139
2.835	0.31586	0.420775
2.838	0.321135	0.40656
2.841	0.312198	0.42147
2.844	0.320672	0.433444
2.847	0.327634	0.424242
2.85	0.313473	0.426139
2.853	0.31585	0.426834
2.856	0.318306	0.425785
2.859	0.320366	0.425937
2.862	0.31729	0.417488
2.865	0.313643	0.405037
2.868	0.308536	0.421291
2.871	0.31463	0.42431
2.874	0.310903	0.424166
2.877	0.318961	0.429273
2.88	0.307141	0.424588
2.883	0.308252	0.409213
2.886	0.31617	0.430194
2.889	0.311282	0.427273
2.892	0.312526	0.42057
2.895	0.317866	0.438452
2.898	0.321878	0.42564
2.901	0.323494	0.426318
2.904	0.313292	0.435509
2.907	0.305081	0.412521
2.91	0.318058	0.410287
2.913	0.31041	0.419135
2.916	0.30466	0.415317
2.919	0.310643	0.427605
2.922	0.317696	0.408091
2.925	0.311348	0.417171
2.928	0.313823	0.403779
2.931	0.315735	0.421274
2.934	0.314624	0.418856
2.937	0.311712	0.412181
2.94	0.309099	0.43279
2.943	0.318683	0.414489
2.946	0.311859	0.421387
2.949	0.3	0.406184
2.952	0.313437	0.430073
2.955	0.31353	0.425613
2.958	0.316584	0.449022
2.961	0.306729	0.424321
2.964	0.301702	0.420609
2.967	0.311111	0.411954
2.97	0.307704	0.428494
2.973	0.31417	0.41039
2.976	0.322499	0.421456
2.979	0.308332	0.419338
2.982	0.311399	0.413975
2.985	0.31247	0.414532
2.988	0.30785	0.413277
2.991	0.309808	0.429126
2.994	0.313841	0.424761
2.997	0.315514	0.406212
3	0.312298	0.428617
3.003	0.313218	0.416715
3.006	0.312986	0.419511
3.009	0.317818	0.422517
3.012	0.319246	0.408872
3.015	0.309162	0.442344
3.018	0.299347	0.432786
3.021	0.313813	0.436586
3.024	0.310871	0.419634
3.027	0.311924	0.426781
3.03	0.31058	0.411012
3.033	0.308045	0.418366
3.036	0.309811	0.424575
3.039	0.303864	0.402932
3.042	0.315122	0.402832
3.045	0.315525	0.401547
3.048	0.31017	0.438619
3.051	0.306466	0.398091
3.054	0.325124	0.424459
3.057	0.317815	0.394839
3.06	0.323048	0.398421
3.063	0.322817	0.418526
3.066	0.321505	0.38552
3.069	0.307826	0.412287
3.072	0.301523	0.41074
3.075	0.312279	0.407353
3.078	0.309089	0.393793
3.081	0.305354	0.414403
3.084	0.307648	0.415635
3.087	0.320834	0.408116
3.09	0.302974	0.426396
3.093	0.305702	0.423001
3.096	0.313777	0.426797
3.099	0.300026	0.423784
3.102	0.306011	0.417306
3.105	0.315248	0.420054
3.108	0.306131	0.423546
3.111	0.314255	0.404545
3.114	0.308085	0.436312
3.117	0.312392	0.421337
3.12	0.315523	0.414172
3.123	0.308734	0.420716
3.126	0.306322	0.397327
3.129	0.307423	0.420204
3.132	0.3158	0.405165
3.135	0.309406	0.435673
3.138	0.300962	0.417984
3.141	0.318204	0.399272
3.144	0.313735	0.419547
3.147	0.315924	0.401398
3.15	0.324355	0.399684
3.153	0.309627	0.406186
3.156	0.30644	0.402904
3.159	0.303329	0.421308
3.162	0.2986	0.408705
3.165	0.305126	0.422554
3.168	0.29741	0.40472
3.171	0.30917	0.41071
3.174	0.315251	0.417648
3.177	0.307489	0.412347
3.18	0.309117	0.39577
3.183	0.307243	0.406238
3.186	0.309785	0.419585
3.189	0.310087	0.421167
3.192	0.305332	0.418226
3.195	0.31099	0.398983
3.198	0.305905	0.399489
3.201	0.310444	0.418299
3.204	0.29762	0.424536
3.207	0.301266	0.415254
3.21	0.303407	0.415887
3.213	0.302337	0.424242
3.216	0.313332	0.425431
3.219	0.299584	0.435695
3.222	0.304208	0.412479
3.225	0.309515	0.407014
3.228	0.304018	0.41984
3.231	0.310598	0.404848
3.234	0.307651	0.412069
3.237	0.31754	0.403978
3.24	0.302415	0.410231
3.243	0.309835	0.388073
3.246	0.302029	0.41077
3.249	0.308666	0.407134
3.252	0.310659	0.408158
3.255	0.314057	0.419117
3.258	0.304052	0.410802
3.261	0.311431	0.40684
3.264	0.307641	0.404617
3.267	0.29756	0.420306
3.27	0.305346	0.405132
3.273	0.305391	0.396293
3.276	0.309852	0.400024
3.279	0.310561	0.398703
3.282	0.300133	0.401625
3.285	0.29956	0.392148
3.288	0.317237	0.398883
3.291	0.307616	0.419558
3.294	0.299671	0.416396
3.297	0.302216	0.408435
3.3	0.305314	0.392429
3.303	0.302635	0.416399
3.306	0.310239	0.391835
3.309	0.313025	0.39908
3.312	0.301207	0.417542
3.315	0.306455	0.398949
3.318	0.297667	0.407289
3.321	0.301908	0.414915
3.324	0.301726	0.425878
3.327	0.297992	0.390119
3.33	0.306521	0.400382
3.333	0.294894	0.400098
3.336	0.294498	0.425526
3.339	0.313418	0.411619
3.342	0.302061	0.410992
3.345	0.295058	0.424976
3.348	0.301494	0.41461
3.351	0.302662	0.413936
3.354	0.301266	0.395761
3.357	0.295564	0.401906
3.36	0.294826	0.397142
3.363	0.312404	0.399074
3.366	0.305221	0.39846
3.369	0.293008	0.420777
3.372	0.30361	0.421367
3.375	0.300486	0.414365
3.378	0.302705	0.391552
3.381	0.296044	0.409142
3.384	0.290077	0.421917
3.387	0.314508	0.423209
3.39	0.302837	0.410071
3.393	0.306935	0.407835
3.396	0.301253	0.408561
3.399	0.303149	0.402631
3.402	0.297636	0.417598
3.405	0.316585	0.420878
3.408	0.300238	0.406897
3.411	0.304668	0.412704
3.414	0.311614	0.408768
3.417	0.311995	0.411278
3.42	0.31036	0.426399
3.423	0.299739	0.428326
3.426	0.298262	0.412381
3.429	0.317347	0.425223
3.432	0.289674	0.421774
3.435	0.313024	0.411528
3.438	0.314402	0.384348
3.441	0.30116	0.406745
3.444	0.304044	0.416302
3.447	0.305799	0.406521
3.45	0.306964	0.404833
3.453	0.29034	0.40874
3.456	0.31122	0.39478
3.459	0.305607	0.391419
3.462	0.30384	0.42139
3.465	0.303743	0.390227
3.468	0.304329	0.404841
3.471	0.3001	0.404529
3.474	0.30903	0.415243
3.477	0.301658	0.395137
3.48	0.304639	0.400339
3.483	0.309292	0.413651
3.486	0.307208	0.41847
3.489	0.318195	0.43353
3.492	0.296797	0.408001
3.495	0.300756	0.415005
3.498	0.304166	0.401536
3.501	0.30772	0.426768
3.504	0.308678	0.425276
3.507	0.298879	0.411314
3.51	0.296631	0.395397
3.513	0.310942	0.412946
3.516	0.304657	0.395576
3.519	0.297261	0.41954
3.522	0.302964	0.422209
3.525	0.289775	0.430022
3.528	0.303253	0.400013
3.531	0.309859	0.417996
3.534	0.298545	0.415002
3.537	0.306209	0.410346
3.54	0.289364	0.407152
3.543	0.303687	0.419505
3.546	0.302197	0.413735
3.549	0.295874	0.417083
3.552	0.306466	0.402616
3.555	0.295773	0.395036
3.558	0.300734	0.405287
3.561	0.310192	0.405632
3.564	0.310774	0.409622
3.567	0.298934	0.400585
3.57	0.307468	0.392888
3.573	0.299003	0.402416
3.576	0.309131	0.405358
3.579	0.292177	0.410072
3.582	0.304894	0.398882
3.585	0.300042	0.402199
3.588	0.301116	0.412472
3.591	0.311101	0.402819
3.594	0.298821	0.416911
3.597	0.312428	0.411894
3.6	0.309715	0.398829
3.603	0.301208	0.40438
3.606	0.305085	0.408479
3.609	0.289226	0.417768
3.612	0.294349	0.412254
3.615	0.301769	0.416202
3.618	0.304991	0.412713
3.621	0.298907	0.419124
3.624	0.297629	0.383149
3.627	0.292513	0.39006
3.63	0.293636	0.421664
3.633	0.298897	0.408562
3.636	0.287691	0.397982
3.639	0.300268	0.381852
3.642	0.287111	0.404983
3.645	0.29985	0.383527
3.648	0.30133	0.411943
3.651	0.308492	0.38348
3.654	0.306953	0.399039
3.657	0.28888	0.415399
3.66	0.296255	0.408818
3.663	0.304199	0.401983
3.666	0.292851	0.430507
3.669	0.29295	0.419484
3.672	0.303173	0.391058
3.675	0.291702	0.405907
3.678	0.296506	0.412726
3.681	0.300254	0.391757
3.684	0.293828	0.404457
3.687	0.301801	0.409451
3.69	0.286222	0.419852
3.693	0.294019	0.401404
3.696	0.297154	0.396305
3.699	0.304003	0.426564
3.702	0.296731	0.400056
3.705	0.300609	0.403832
3.708	0.294428	0.38834
3.711	0.301366	0.394353
3.714	0.299891	0.376167
3.717	0.299439	0.406298
3.72	0.293494	0.421522
3.723	0.306222	0.406451
3.726	0.304237	0.388618
3.729	0.291163	0.390733
3.732	0.300959	0.381683
3.735	0.291138	0.39634
3.738	0.295424	0.403123
3.741	0.30461	0.391994
3.744	0.298292	0.386361
3.747	0.299725	0.421617
3.75	0.293232	0.413482
3.753	0.310919	0.420692
3.756	0.309039	0.41121
3.759	0.296011	0.406061
3.762	0.295606	0.399328
3.765	0.295982	0.416942
3.768	0.298161	0.411295
3.771	0.292224	0.410988
3.774	0.292026	0.411454
3.777	0.302105	0.420764
3.78	0.298584	0.414836
3.783	0.291762	0.41189
3.786	0.301907	0.433867
3.789	0.302351	0.415027
3.792	0.283127	0.399784
3.795	0.30374	0.411903
3.798	0.29938	0.40805
3.801	0.306989	0.394101
3.804	0.29185	0.409418
3.807	0.306531	0.406001
3.81	0.29919	0.413297
3.813	0.29245	0.431917
3.816	0.298624	0.393302
3.819	0.298443	0.401746
3.822	0.299636	0.419511
3.825	0.302634	0.409047
3.828	0.295799	0.407421
3.831	0.300297	0.40229
3.834	0.301479	0.403981
3.837	0.300239	0.409141
3.84	0.305201	0.406797
3.843	0.308402	0.4026
3.846	0.298799	0.417507
3.849	0.307942	0.403812
3.852	0.301666	0.401838
3.855	0.298471	0.418039
3.858	0.286719	0.396984
3.861	0.304301	0.407023
3.864	0.303893	0.4193
3.867	0.305732	0.418237
3.87	0.305713	0.40646
3.873	0.308167	0.419021
3.876	0.304534	0.393049
3.879	0.298258	0.386481
3.882	0.291725	0.383177
3.885	0.302076	0.396366
3.888	0.301616	0.40703
3.891	0.296689	0.377129
3.894	0.293557	0.387193
3.897	0.300211	0.396027
3.9	0.304334	0.373205
3.903	0.291157	0.40132
3.906	0.297915	0.419499
3.909	0.298273	0.379296
3.912	0.312303	0.391065
3.915	0.296687	0.406881
3.918	0.297773	0.409335
3.921	0.302388	0.400732
3.924	0.282101	0.38959
3.927	0.303925	0.415907
3.93	0.301239	0.397732
3.933	0.296732	0.402627
3.936	0.294305	0.407502
3.939	0.273412	0.388376
3.942	0.287538	0.423282
3.945	0.29792	0.413604
3.948	0.287118	0.400238
3.951	0.286664	0.389097
3.954	0.295617	0.408121
3.957	0.295571	0.400277
3.96	0.292566	0.417479
3.963	0.300148	0.388709
3.966	0.279269	0.40367
3.969	0.295414	0.387056
3.972	0.292749	0.397273
3.975	0.295375	0.415358
3.978	0.289001	0.385614
3.981	0.296915	0.393665
3.984	0.294341	0.396703
3.987	0.2913	0.392146
3.99	0.288995	0.381488
3.993	0.27843	0.403325
3.996	0.276053	0.414859
3.999	0.277224	0.391028
4.002	0.28808	0.39651
4.005	0.292678	0.378881
4.008	0.289238	0.378456
4.011	0.286018	0.390895
4.014	0.281915	0.386313
4.017	0.281193	0.393945
4.02	0.291428	0.426576
4.023	0.288405	0.399926
4.026	0.287839	0.397984
4.029	0.290897	0.391096
4.032	0.279752	0.384564
4.035	0.278351	0.393911
4.038	0.288877	0.402503
4.041	0.287753	0.397289
4.044	0.28538	0.385962
4.047	0.268351	0.404303
4.05	0.276383	0.418332
4.053	0.288672	0.380286
4.056	0.287267	0.379669
4.059	0.289581	0.406829
4.062	0.288368	0.390103
4.065	0.298246	0.397058
4.068	0.285744	0.383096
4.071	0.293541	0.39509
4.074	0.291962	0.404373
4.077	0.288583	0.391479
4.08	0.281626	0.391407
4.083	0.275613	0.38382
4.086	0.285695	0.391246
4.089	0.281952	0.371537
4.092	0.282995	0.39223
4.095	0.270291	0.39597
4.098	0.284731	0.388885
4.101	0.275091	0.391692
4.104	0.285645	0.392241
4.107	0.28998	0.377796
4.11	0.295735	0.386838
4.113	0.291058	0.380867
4.116	0.277278	0.396608
4.119	0.297976	0.394652
4.122	0.30323	0.403211
4.125	0.295893	0.391417
4.128	0.28304	0.402736
4.131	0.286922	0.39887
4.134	0.30333	0.386156
4.137	0.299867	0.412257
4.14	0.28723	0.407923
4.143	0.296634	0.401618
4.146	0.286172	0.409854
4.149	0.292855	0.393474
4.152	0.290236	0.404737
4.155	0.293944	0.383097
4.158	0.278833	0.383471
4.161	0.29291	0.396135
4.164	0.291705	0.369179
4.167	0.283433	0.385323
4.17	0.295936	0.379533
4.173	0.290702	0.383641
4.176	0.298341	0.391786
4.179	0.29384	0.394987
4.182	0.288682	0.392874
4.185	0.278656	0.405695
4.188	0.294563	0.40795
4.191	0.293089	0.414831
4.194	0.292838	0.397656
4.197	0.305604	0.387885
4.2	0.285624	0.41382
4.203	0.305034	0.372813
4.206	0.297656	0.389144
4.209	0.290994	0.401223
4.212	0.297857	0.407986
4.215	0.286797	0.392478
4.218	0.28387	0.39733
4.221	0.290137	0.419005
4.224	0.303142	0.397134
4.227	0.292338	0.402768
4.23	0.300371	0.375725
4.233	0.291239	0.406641
4.236	0.294442	0.406538
4.239	0.287235	0.373095
4.242	0.2848	0.382843
4.245	0.280494	0.404361
4.248	0.296112	0.411865
4.251	0.287367	0.416906
4.254	0.299392	0.423113
4.257	0.28739	0.430501
4.26	0.294349	0.396555
4.263	0.282147	0.405952
4.266	0.283504	0.407721
4.269	0.281361	0.370164
4.272	0.302498	0.386193
4.275	0.29391	0.409097
4.278	0.295895	0.39507
4.281	0.282865	0.405979
4.284	0.286564	0.39728
4.287	0.28793	0.389596
4.29	0.299274	0.411684
4.293	0.280773	0.3752
4.296	0.282778	0.395152
4.299	0.279247	0.382353
4.302	0.300364	0.411346
4.305	0.286283	0.387642
4.308	0.277745	0.375651
4.311	0.293094	0.401387
4.314	0.283048	0.382902
4.317	0.285696	0.39086
4.32	0.277722	0.391782
4.323	0.28936	0.403851
4.326	0.272804	0.404244
4.329	0.285674	0.382095
4.332	0.282873	0.394199
4.335	0.28221	0.407523
4.338	0.282745	0.379432
4.341	0.284521	0.38277
4.344	0.275411	0.386788
4.347	0.294722	0.362698
4.35	0.273547	0.388858
4.353	0.280928	0.362108
4.356	0.276977	0.389487
4.359	0.279269	0.388116
4.362	0.283169	0.380083
4.365	0.2906	0.403881
4.368	0.291691	0.385008
4.371	0.282555	0.386383
4.374	0.287136	0.391388
4.377	0.285085	0.396285
4.38	0.280179	0.363781
4.383	0.291308	0.374748
4.386	0.292548	0.383938
4.389	0.291118	0.393912
4.392	0.285745	0.386197
4.395	0.284011	0.405256
4.398	0.279549	0.371026
4.401	0.286117	0.375652
4.404	0.294527	0.380607
4.407	0.294227	0.383812
4.41	0.268623	0.375713
4.413	0.263535	0.372073
4.416	0.271782	0.375419
4.419	0.270274	0.362256
4.422	0.279215	0.383056
4.425	0.281264	0.387442
4.428	0.279907	0.388239
4.431	0.279393	0.394715
4.434	0.280378	0.380338
4.437	0.277855	0.378589
4.44	0.269085	0.391257
4.443	0.278746	0.386319
4.446	0.28492	0.398895
4.449	0.288386	0.402281
4.452	0.280921	0.382613
4.455	0.281164	0.371446
4.458	0.275586	0.390074
4.461	0.288287	0.380649
4.464	0.291081	0.382887
4.467	0.283811	0.379026
4.47	0.287075	0.409453
4.473	0.288604	0.401998
4.476	0.285497	0.365358
4.479	0.283389	0.393932
4.482	0.281271	0.38811
4.485	0.282004	0.38888
4.488	0.293632	0.391521
4.491	0.28575	0.385999
4.494	0.303523	0.388411
4.497	0.287414	0.406982
4.5	0.278811	0.380101
4.503	0.289129	0.373258
4.506	0.287559	0.383016
4.509	0.27819	0.395921
4.512	0.289806	0.412884
4.515	0.290343	0.409098
4.518	0.274668	0.3865
4.521	0.28487	0.39401
4.524	0.286724	0.377776
4.527	0.284503	0.408402
4.53	0.284413	0.397565
4.533	0.295476	0.386469
4.536	0.293535	0.407784
4.539	0.301876	0.39271
4.542	0.281576	0.41777
4.545	0.293987	0.380193
4.548	0.297574	0.391661
4.551	0.286515	0.404231
4.554	0.287337	0.402488
4.557	0.287024	0.381523
4.56	0.280847	0.407064
4.563	0.282952	0.406816
4.566	0.284529	0.409457
4.569	0.293738	0.390955
4.572	0.292558	0.38387
4.575	0.270738	0.380863
4.578	0.283949	0.395518
4.581	0.285907	0.380091
4.584	0.291603	0.384814
4.587	0.288918	0.411647
4.59	0.297689	0.400135
4.593	0.293052	0.403947
4.596	0.28105	0.404855
4.599	0.293985	0.387437
4.602	0.274312	0.390725
4.605	0.301404	0.417325
4.608	0.273855	0.387827
4.611	0.28442	0.413185
4.614	0.286544	0.402699
4.617	0.292797	0.409179
4.62	0.275618	0.379353
4.623	0.298009	0.38025
4.626	0.277718	0.41446
4.629	0.281174	0.402492
4.632	0.284327	0.389037
4.635	0.289223	0.410878
4.638	0.280427	0.387519
4.641	0.27377	0.387768
4.644	0.281514	0.411147
4.647	0.268661	0.382293
4.65	0.278154	0.374393
4.653	0.279399	0.374396
4.656	0.286468	0.373779
4.659	0.279205	0.385335
4.662	0.283207	0.375681
4.665	0.283499	0.388601
4.668	0.276907	0.399927
4.671	0.287621	0.433988
4.674	0.284529	0.382101
4.677	0.286643	0.393893
4.68	0.276606	0.384835
4.683	0.280496	0.366794
4.686	0.26905	0.373331
4.689	0.272413	0.37443
4.692	0.293675	0.377202
4.695	0.287644	0.371217
4.698	0.273941	0.420603
4.701	0.286011	0.394363
4.704	0.276147	0.383077
4.707	0.278943	0.378136
4.71	0.286349	0.377834
4.713	0.28207	0.403604
4.716	0.289122	0.371889
4.719	0.281095	0.387053
4.722	0.272438	0.374867
4.725	0.286927	0.361602
4.728	0.28315	0.385949
4.731	0.277268	0.380475
4.734	0.283799	0.387163
4.737	0.269591	0.390264
4.74	0.285948	0.352098
4.743	0.283538	0.383298
4.746	0.275112	0.410601
4.749	0.27821	0.396709
4.752	0.281355	0.386192
4.755	0.281036	0.367095
4.758	0.282549	0.373413
4.761	0.272003	0.383037
4.764	0.277915	0.370382
4.767	0.271274	0.377164
4.77	0.273825	0.376436
4.773	0.286481	0.379628
4.776	0.281534	0.376715
4.779	0.272337	0.355
4.782	0.289778	0.412208
4.785	0.27817	0.396085
4.788	0.290198	0.38112
4.791	0.291213	0.394151
4.794	0.281603	0.386263
4.797	0.275674	0.380138
4.8	0.271802	0.401791
4.803	0.290692	0.38949
4.806	0.294401	0.395933
4.809	0.282323	0.394015
4.812	0.288565	0.383716
4.815	0.276902	0.371704
4.818	0.281957	0.388198
4.821	0.275523	0.400605
4.824	0.283713	0.361273
4.827	0.287391	0.383993
4.83	0.280992	0.373842
4.833	0.289127	0.388154
4.836	0.279479	0.38677
4.839	0.297021	0.393153
4.842	0.278313	0.394588
4.845	0.285068	0.404358
4.848	0.275594	0.392521
4.851	0.288422	0.368199
4.854	0.283653	0.351365
4.857	0.281929	0.409771
4.86	0.270508	0.413972
4.863	0.28218	0.393403
4.866	0.2815	0.391795
4.869	0.275697	0.373769
4.872	0.281741	0.38607
4.875	0.275943	0.382918
4.878	0.274763	0.394203
4.881	0.280559	0.402352
4.884	0.275627	0.378925
4.887	0.285387	0.367202
4.89	0.274311	0.389707
4.893	0.28455	0.362369
4.896	0.272338	0.387618
4.899	0.275678	0.378477
4.902	0.282795	0.376119
4.905	0.279685	0.376536
4.908	0.271836	0.389782
4.911	0.269241	0.38429
4.914	0.279057	0.39105
4.917	0.28312	0.384966
4.92	0.269534	0.380228
4.923	0.289729	0.38511
4.926	0.291415	0.391354
4.929	0.277668	0.421913
4.932	0.278764	0.388514
4.935	0.278907	0.399386
4.938	0.278707	0.384792
4.941	0.281565	0.373776
4.944	0.280302	0.385781
4.947	0.281852	0.393008
4.95	0.27254	0.3832
4.953	0.275435	0.391227
4.956	0.286569	0.37786
4.959	0.28241	0.401426
4.962	0.277741	0.374858
4.965	0.284385	0.383971
4.968	0.283609	0.375684
4.971	0.287929	0.378886
4.974	0.281888	0.377552
4.977	0.281277	0.385919
4.98	0.275563	0.396868
4.983	0.279496	0.395173
4.986	0.282281	0.365991
4.989	0.281699	0.38888
4.992	0.277369	0.383853
4.995	0.279608	0.391478
4.998	0.269386	0.376315
5.001	0.274286	0.362782
5.004	0.287168	0.356151
5.007	0.277569	0.368988
5.01	0.268963	0.387113
5.013	0.27312	0.394519
5.016	0.275452	0.376314
5.019	0.281932	0.356228
5.022	0.285805	0.390226
5.025	0.275936	0.377489
5.028	0.276738	0.365235
5.031	0.284424	0.372299
5.034	0.287261	0.408242
5.037	0.276963	0.406903
5.04	0.268456	0.375212
5.043	0.275759	0.380432
5.046	0.278434	0.361117
5.049	0.257948	0.379926
5.052	0.278296	0.418678
5.055	0.275443	0.401242
5.058	0.272977	0.385752
5.061	0.273662	0.369612
5.064	0.256885	0.356381
5.067	0.275267	0.355852
5.07	0.288531	0.377366
5.073	0.264029	0.361372
5.076	0.260595	0.363363
5.079	0.279097	0.381904
5.082	0.266949	0.38693
5.085	0.262234	0.390103
5.088	0.268964	0.389243
5.091	0.271255	0.38429
5.094	0.270422	0.353575
5.097	0.287314	0.378652
5.1	0.281516	0.363738
5.103	0.269532	0.37687
5.106	0.265626	0.388048
5.109	0.285312	0.375777
5.112	0.267835	0.390152
5.115	0.269715	0.384294
5.118	0.268762	0.359213
5.121	0.286846	0.391947
5.124	0.259112	0.369348
5.127	0.265636	0.390958
5.13	0.272514	0.370292
5.133	0.269279	0.401337
5.136	0.27289	0.351171
5.139	0.269786	0.37414
5.142	0.284855	0.369692
5.145	0.28542	0.364304
5.148	0.269865	0.361239
5.151	0.283251	0.375794
5.154	0.282276	0.389865
5.157	0.270363	0.380916
5.16	0.274313	0.359486
5.163	0.271161	0.354386
5.166	0.268269	0.367551
5.169	0.279574	0.379335
5.172	0.266141	0.359334
5.175	0.277025	0.353707
5.178	0.273644	0.385186
5.181	0.26562	0.352264
5.184	0.267551	0.37513
5.187	0.266951	0.351451
5.19	0.272382	0.35003
5.193	0.265005	0.360118
5.196	0.286321	0.399452
5.199	0.275801	0.372418
5.202	0.275735	0.391885
5.205	0.268804	0.374372
5.208	0.285802	0.384423
5.211	0.258197	0.381208
5.214	0.255559	0.376599
5.217	0.27339	0.378792
5.22	0.270972	0.374553
5.223	0.275179	0.38756
5.226	0.26804	0.385187
5.229	0.277861	0.40269
5.232	0.273211	0.361952
5.235	0.273801	0.384314
5.238	0.281821	0.349693
5.241	0.269981	0.369141
5.244	0.263091	0.359854
5.247	0.261357	0.372887
5.25	0.268814	0.397315
5.253	0.266143	0.37308
5.256	0.264804	0.370914
5.259	0.283522	0.373866
5.262	0.282209	0.395101
5.265	0.273621	0.396451
5.268	0.281298	0.345438
5.271	0.276073	0.366025
5.274	0.277365	0.377724
5.277	0.267651	0.401117
5.28	0.266963	0.371084
5.283	0.272228	0.374262
5.286	0.266237	0.396933
5.289	0.278945	0.348487
5.292	0.269341	0.383057
5.295	0.28606	0.368263
5.298	0.267198	0.375341
5.301	0.276127	0.377485
5.304	0.259931	0.377859
5.307	0.267004	0.37262
5.31	0.270228	0.338326
5.313	0.267625	0.367399
5.316	0.286448	0.389699
5.319	0.276809	0.3651
5.322	0.274035	0.376264
5.325	0.28486	0.368434
5.328	0.279011	0.409271
5.331	0.278983	0.377481
5.334	0.273923	0.404684
5.337	0.268682	0.3684
5.34	0.277653	0.396467
5.343	0.276172	0.374259
5.346	0.278542	0.387877
5.349	0.293187	0.404806
5.352	0.271197	0.378128
5.355	0.270264	0.385555
5.358	0.257618	0.372605
5.361	0.27772	0.389264
5.364	0.274875	0.354748
5.367	0.281458	0.354736
5.37	0.282717	0.372621
5.373	0.282557	0.349228
5.376	0.266331	0.380152
5.379	0.277663	0.387063
5.382	0.27286	0.357084
5.385	0.25174	0.323654
5.388	0.288514	0.368019
5.391	0.26778	0.367111
5.394	0.281782	0.408822
5.397	0.281952	0.378989
5.4	0.268873	0.381375
5.403	0.283336	0.381157
5.406	0.276265	0.394973
5.409	0.273199	0.37548
5.412	0.299845	0.388647
5.415	0.279532	0.372438
5.418	0.275182	0.3738
5.421	0.288012	0.356441
5.424	0.26933	0.399502
5.427	0.283605	0.364104
5.43	0.274544	0.373117
5.433	0.266107	0.344
5.436	0.278682	0.394287
5.439	0.275786	0.346826
5.442	0.28245	0.375315
5.445	0.268899	0.361248
5.448	0.270755	0.385936
5.451	0.280954	0.404969
5.454	0.283497	0.401702
5.457	0.273934	0.410406
5.46	0.262985	0.386633
5.463	0.28048	0.373557
5.466	0.281707	0.386225
5.469	0.284796	0.390466
5.472	0.283749	0.389015
5.475	0.283117	0.389854
5.478	0.278849	0.39573
5.481	0.272723	0.370424
5.484	0.274248	0.367774
5.487	0.273153	0.374026
5.49	0.277847	0.364603
5.493	0.267551	0.358594
5.496	0.282951	0.403886
5.499	0.271121	0.390094
5.502	0.262111	0.345523
5.505	0.294591	0.395029
5.508	0.270215	0.393544
5.511	0.271184	0.363922
5.514	0.274423	0.398382
5.517	0.270493	0.383539
5.52	0.259596	0.362571
5.523	0.264682	0.359984
5.526	0.280243	0.373573
5.529	0.276529	0.398811
5.532	0.26855	0.373589
5.535	0.275323	0.389658
5.538	0.279321	0.413731
5.541	0.277029	0.382248
5.544	0.281063	0.366931
5.547	0.267103	0.395332
5.55	0.267398	0.378736
5.553	0.265499	0.374207
5.556	0.267085	0.357284
5.559	0.271041	0.391841
5.562	0.267179	0.381842
5.565	0.26187	0.417308
5.568	0.277569	0.383853
5.571	0.270412	0.368172
5.574	0.263821	0.362781
5.577	0.274417	0.372187
5.58	0.272009	0.350483
5.583	0.27613	0.359942
5.586	0.267879	0.358725
5.589	0.267895	0.372552
5.592	0.270848	0.383466
5.595	0.28508	0.338445
5.598	0.288406	0.353635
5.601	0.279519	0.381852
5.604	0.280441	0.390666
5.607	0.259366	0.366703
5.61	0.274137	0.376831
5.613	0.262582	0.367242
5.616	0.270112	0.371376
5.619	0.264853	0.357169
5.622	0.264605	0.353366
5.625	0.265168	0.368632
5.628	0.272843	0.376284
5.631	0.269308	0.393179
5.634	0.274687	0.339264
5.637	0.271729	0.386875
5.64	0.284521	0.384881
5.643	0.272756	0.374438
5.646	0.27058	0.380848
5.649	0.261258	0.396684
5.652	0.265755	0.348067
5.655	0.276535	0.360147
5.658	0.290165	0.378157
5.661	0.253635	0.37293
5.664	0.269127	0.352919
5.667	0.248486	0.350145
5.67	0.275923	0.361135
5.673	0.27188	0.361428
5.676	0.265503	0.358883
5.679	0.24799	0.369505
5.682	0.279474	0.382168
5.685	0.262882	0.362949
5.688	0.255001	0.389572
5.691	0.278752	0.387136
5.694	0.277641	0.370541
5.697	0.264495	0.393504
5.7	0.27834	0.382522
5.703	0.270391	0.381483
5.706	0.244633	0.367584
5.709	0.267181	0.367104
5.712	0.259214	0.357053
5.715	0.268542	0.360722
5.718	0.274297	0.393215
5.721	0.26373	0.355284
5.724	0.274787	0.357158
5.727	0.25631	0.362924
5.73	0.270884	0.356275
5.733	0.259852	0.362405
5.736	0.271306	0.373473
5.739	0.266383	0.365779
5.742	0.291007	0.356286
5.745	0.266923	0.391778
5.748	0.266866	0.361756
5.751	0.271813	0.395719
5.754	0.260588	0.380592
5.757	0.274458	0.405351
5.76	0.262907	0.38416
5.763	0.262622	0.364875
5.766	0.263097	0.379496
5.769	0.271323	0.382198
5.772	0.275332	0.35466
5.775	0.261266	0.360636
5.778	0.266177	0.390464
5.781	0.273069	0.359083
5.784	0.269721	0.365027
5.787	0.282534	0.349207
5.79	0.273444	0.364097
5.793	0.259527	0.364561
5.796	0.262195	0.359188
5.799	0.263001	0.373546
5.802	0.268631	0.388234
5.805	0.275681	0.360218
5.808	0.260897	0.359299
5.811	0.265442	0.394952
5.814	0.262295	0.340516
5.817	0.286768	0.383672
5.82	0.261174	0.360599
5.823	0.268721	0.369689
5.826	0.279664	0.354657
5.829	0.283825	0.378394
5.832	0.269986	0.359653
5.835	0.279759	0.354442
5.838	0.271622	0.355658
5.841	0.276134	0.341632
5.844	0.265063	0.354489
5.847	0.272172	0.359408
5.85	0.27364	0.381402
5.853	0.262912	0.34608
5.856	0.264002	0.369266
5.859	0.256434	0.347908
5.862	0.273407	0.382609
5.865	0.271016	0.356238
5.868	0.276366	0.381593
5.871	0.263593	0.376903
5.874	0.253057	0.335574
5.877	0.255683	0.378041
5.88	0.2571	0.351953
5.883	0.271325	0.357466
5.886	0.271894	0.35791
5.889	0.261256	0.367428
5.892	0.267545	0.321485
5.895	0.259331	0.379894
5.898	0.267753	0.374702
5.901	0.266824	0.348042
5.904	0.256684	0.381185
5.907	0.259141	0.401417
5.91	0.270795	0.352273
5.913	0.26922	0.36986
5.916	0.274013	0.34602
5.919	0.255033	0.349853
5.922	0.253674	0.357843
5.925	0.26071	0.349221
5.928	0.260016	0.360699
5.931	0.271145	0.375756
5.934	0.277641	0.335737
5.937	0.270229	0.353969
5.94	0.274897	0.355199
5.943	0.254371	0.343123
5.946	0.2576	0.360617
5.949	0.270762	0.362341
5.952	0.272901	0.366094
5.955	0.264433	0.363022
5.958	0.257659	0.376468
5.961	0.257563	0.382229
5.964	0.260352	0.353091
5.967	0.263815	0.340097
5.97	0.263194	0.380263
5.973	0.280505	0.362808
5.976	0.261755	0.351542
5.979	0.248222	0.367463
5.982	0.268932	0.356575
5.985	0.255243	0.374564
5.988	0.266772	0.364713
5.991	0.270093	0.370479
5.994	0.263907	0.369794
[truncated: 1,487 more rows]
