# Supplementary material for: Binary-FRET reveals transient excited-state structure associated with activity-dependent CaMKII - NR2B binding and adaptation
Source: Nat Commun. 2022 Oct 25;13:6335. doi: 10.1038/s41467-022-33795-8 (PMC9596428; doi:10.1038/s41467-022-33795-8)
Supplement: Supplementary file 3 — Source Data [file 41467_2022_33795_MOESM3_ESM.zip › Nat Comm Source Data Files Excel folder/S2 Excel folder/a.xls]

## Sheet: a
	Begin (0 min)	End (177 min)
0	0.0949802	0.149129
0.003	0.10386	0.218637
0.006	0.11964	0.225786
0.009	0.105815	0.186743
0.012	0.122698	0.212502
0.015	0.0921995	0.221042
0.018	0.11616	0.189196
0.021	0.144671	0.211728
0.024	0.1458	0.211949
0.027	0.144313	0.213353
0.03	0.178131	0.230051
0.033	0.161574	0.253086
0.036	0.167087	0.24433
0.039	0.178937	0.239395
0.042	0.181498	0.269081
0.045	0.190537	0.261073
0.048	0.192299	0.247303
0.051	0.201304	0.26261
0.054	0.21315	0.256584
0.057	0.215291	0.277532
0.06	0.238797	0.295102
0.063	0.248704	0.287901
0.066	0.254585	0.30667
0.069	0.246815	0.333936
0.072	0.269337	0.312804
0.075	0.25209	0.306957
0.078	0.272088	0.298746
0.081	0.297546	0.339535
0.084	0.291404	0.34794
0.087	0.312524	0.347345
0.09	0.297994	0.361233
0.093	0.307653	0.356097
0.096	0.323347	0.362273
0.099	0.330244	0.365562
0.102	0.346452	0.361449
0.105	0.329208	0.382753
0.108	0.324798	0.386114
0.111	0.344069	0.394731
0.114	0.360754	0.413117
0.117	0.359874	0.400111
0.12	0.366327	0.396366
0.123	0.365492	0.41621
0.126	0.37153	0.412135
0.129	0.37296	0.419747
0.132	0.38633	0.429433
0.135	0.373588	0.425852
0.138	0.391216	0.441607
0.141	0.382596	0.422407
0.144	0.389541	0.429382
0.147	0.392136	0.443502
0.15	0.404247	0.443406
0.153	0.402942	0.451485
0.156	0.40692	0.453977
0.159	0.401129	0.46506
0.162	0.401281	0.45008
0.165	0.416521	0.448404
0.168	0.407401	0.460669
0.171	0.410422	0.468703
0.174	0.415271	0.459679
0.177	0.413069	0.463879
0.18	0.410879	0.462955
0.183	0.413395	0.460722
0.186	0.411898	0.471584
0.189	0.407038	0.460916
0.192	0.42135	0.47621
0.195	0.423303	0.484195
0.198	0.427644	0.47679
0.201	0.425413	0.481435
0.204	0.431425	0.484186
0.207	0.41556	0.483755
0.21	0.435017	0.471937
0.213	0.423739	0.480936
0.216	0.426485	0.470296
0.219	0.445403	0.468891
0.222	0.432613	0.474046
0.225	0.43562	0.493296
0.228	0.431904	0.474462
0.231	0.438631	0.480071
0.234	0.42554	0.485316
0.237	0.434499	0.481574
0.24	0.437182	0.484804
0.243	0.434338	0.482437
0.246	0.427873	0.485491
0.249	0.430111	0.481568
0.252	0.439335	0.491756
0.255	0.432331	0.49035
0.258	0.43628	0.49295
0.261	0.419322	0.488164
0.264	0.443577	0.482961
0.267	0.433077	0.474801
0.27	0.428503	0.489443
0.273	0.43473	0.480343
0.276	0.439194	0.480271
0.279	0.427117	0.47247
0.282	0.433492	0.489568
0.285	0.434631	0.488058
0.288	0.430311	0.474502
0.291	0.429499	0.47933
0.294	0.428586	0.473239
0.297	0.434932	0.471086
0.3	0.43569	0.486093
0.303	0.427645	0.480308
0.306	0.424859	0.47891
0.309	0.433836	0.478822
0.312	0.430498	0.475081
0.315	0.427233	0.482778
0.318	0.429584	0.480706
0.321	0.431138	0.476012
0.324	0.424571	0.488923
0.327	0.427752	0.477399
0.33	0.423257	0.471897
0.333	0.425823	0.485473
0.336	0.428787	0.466809
0.339	0.433498	0.47521
0.342	0.430801	0.475733
0.345	0.438117	0.470969
0.348	0.42016	0.480077
0.351	0.418049	0.478063
0.354	0.427637	0.481732
0.357	0.429656	0.484123
0.36	0.42446	0.482577
0.363	0.433419	0.470562
0.366	0.422865	0.470146
0.369	0.423048	0.483736
0.372	0.430284	0.477139
0.375	0.419177	0.472996
0.378	0.423131	0.463022
0.381	0.423611	0.477812
0.384	0.426712	0.473934
0.387	0.42663	0.474008
0.39	0.422155	0.470401
0.393	0.422058	0.479575
0.396	0.420724	0.480218
0.399	0.421347	0.467541
0.402	0.427304	0.479456
0.405	0.412403	0.471631
0.408	0.418195	0.466932
0.411	0.424282	0.456047
0.414	0.411331	0.470651
0.417	0.420737	0.484295
0.42	0.416193	0.479623
0.423	0.416753	0.474601
0.426	0.41406	0.47187
0.429	0.426958	0.478846
0.432	0.423205	0.473791
0.435	0.410536	0.482355
0.438	0.412815	0.477428
0.441	0.422104	0.476604
0.444	0.422214	0.470677
0.447	0.421284	0.476978
0.45	0.420026	0.486533
0.453	0.418284	0.460248
0.456	0.422299	0.466253
0.459	0.405508	0.473025
0.462	0.41997	0.468633
0.465	0.415715	0.471367
0.468	0.409927	0.465551
0.471	0.414073	0.461876
0.474	0.420015	0.475034
0.477	0.418156	0.474339
0.48	0.414844	0.479105
0.483	0.416811	0.474052
0.486	0.406906	0.46775
0.489	0.413829	0.463159
0.492	0.425997	0.472987
0.495	0.4202	0.486988
0.498	0.416049	0.464794
0.501	0.40922	0.475125
0.504	0.413132	0.467531
0.507	0.413261	0.475497
0.51	0.41684	0.466864
0.513	0.405857	0.457594
0.516	0.406183	0.469673
0.519	0.420867	0.463157
0.522	0.408426	0.464707
0.525	0.400373	0.472623
0.528	0.409201	0.468773
0.531	0.414814	0.464115
0.534	0.403058	0.466571
0.537	0.413293	0.467658
0.54	0.403446	0.459957
0.543	0.407766	0.465204
0.546	0.409057	0.459058
0.549	0.418186	0.466127
0.552	0.410434	0.466118
0.555	0.410423	0.47001
0.558	0.413066	0.46971
0.561	0.403772	0.469741
0.564	0.400006	0.473852
0.567	0.413928	0.470032
0.57	0.39859	0.473165
0.573	0.416247	0.463491
0.576	0.408412	0.4655
0.579	0.408274	0.476885
0.582	0.409873	0.467923
0.585	0.405826	0.458005
0.588	0.405913	0.456015
0.591	0.40653	0.457039
0.594	0.398012	0.461435
0.597	0.407674	0.455479
0.6	0.400904	0.456773
0.603	0.408036	0.461918
0.606	0.396686	0.463156
0.609	0.40584	0.458709
0.612	0.398964	0.469675
0.615	0.404692	0.456773
0.618	0.41158	0.455664
0.621	0.401683	0.471107
0.624	0.38997	0.462112
0.627	0.388041	0.467901
0.63	0.394363	0.457205
0.633	0.402857	0.464007
0.636	0.403277	0.457508
0.639	0.405868	0.469374
0.642	0.399928	0.447671
0.645	0.398954	0.460672
0.648	0.396959	0.446015
0.651	0.388896	0.460537
0.654	0.397016	0.474449
0.657	0.398826	0.465252
0.66	0.400867	0.46182
0.663	0.395087	0.465256
0.666	0.402772	0.451646
0.669	0.391169	0.452719
0.672	0.388116	0.463073
0.675	0.392694	0.449925
0.678	0.398739	0.449746
0.681	0.386513	0.458711
0.684	0.395725	0.458324
0.687	0.398145	0.448588
0.69	0.399095	0.464241
0.693	0.391242	0.463999
0.696	0.402347	0.461608
0.699	0.398969	0.454678
0.702	0.380765	0.448612
0.705	0.40068	0.447072
0.708	0.389123	0.452755
0.711	0.396689	0.452124
0.714	0.38402	0.459716
0.717	0.385569	0.456074
0.72	0.38735	0.447633
0.723	0.394501	0.448608
0.726	0.391031	0.458376
0.729	0.383031	0.447419
0.732	0.396363	0.441418
0.735	0.391752	0.458613
0.738	0.388773	0.445872
0.741	0.401103	0.453473
0.744	0.387749	0.448455
0.747	0.390397	0.452659
0.75	0.394306	0.461316
0.753	0.395134	0.453513
0.756	0.392434	0.450538
0.759	0.396414	0.439099
0.762	0.391641	0.441088
0.765	0.39379	0.447439
0.768	0.378263	0.452758
0.771	0.389788	0.443684
0.774	0.390553	0.449131
0.777	0.385609	0.453057
0.78	0.393263	0.441072
0.783	0.381243	0.450217
0.786	0.375016	0.451312
0.789	0.400233	0.4474
0.792	0.38442	0.439346
0.795	0.383069	0.44802
0.798	0.387552	0.455745
0.801	0.386224	0.454565
0.804	0.397999	0.451541
0.807	0.374175	0.445467
0.81	0.387411	0.449127
0.813	0.395583	0.45417
0.816	0.383685	0.455708
0.819	0.394857	0.451883
0.822	0.383846	0.452078
0.825	0.385885	0.447982
0.828	0.384592	0.454321
0.831	0.388944	0.445874
0.834	0.385554	0.442981
0.837	0.388907	0.462486
0.84	0.384325	0.456418
0.843	0.386772	0.445967
0.846	0.37605	0.442153
0.849	0.388807	0.465792
0.852	0.390139	0.45193
0.855	0.382737	0.443557
0.858	0.383723	0.443583
0.861	0.391111	0.457035
0.864	0.39294	0.453967
0.867	0.386566	0.448207
0.87	0.379383	0.454112
0.873	0.378294	0.458553
0.876	0.388753	0.46511
0.879	0.378509	0.44818
0.882	0.379936	0.448884
0.885	0.376887	0.447703
0.888	0.387826	0.458392
0.891	0.375202	0.445657
0.894	0.37594	0.446757
0.897	0.3893	0.449522
0.9	0.389253	0.444046
0.903	0.373754	0.434931
0.906	0.381986	0.444326
0.909	0.387262	0.444887
0.912	0.379616	0.453136
0.915	0.392648	0.445416
0.918	0.385462	0.440783
0.921	0.37442	0.449506
0.924	0.380206	0.456705
0.927	0.390595	0.449055
0.93	0.382434	0.443841
0.933	0.372335	0.455356
0.936	0.37504	0.442999
0.939	0.370449	0.447062
0.942	0.373077	0.443659
0.945	0.37198	0.451467
0.948	0.380964	0.441856
0.951	0.37494	0.450029
0.954	0.381931	0.438349
0.957	0.375324	0.454825
0.96	0.37737	0.443924
0.963	0.379366	0.446821
0.966	0.374072	0.451562
0.969	0.373309	0.446089
0.972	0.37424	0.445624
0.975	0.371074	0.447416
0.978	0.375437	0.441199
0.981	0.375722	0.434882
0.984	0.382313	0.443838
0.987	0.376101	0.452771
0.99	0.373823	0.458411
0.993	0.371554	0.448853
0.996	0.368583	0.437054
0.999	0.375327	0.443401
1.002	0.389685	0.441614
1.005	0.364919	0.45876
1.008	0.37074	0.44924
1.011	0.373824	0.447049
1.014	0.377014	0.447429
1.017	0.374141	0.439032
1.02	0.38369	0.453093
1.023	0.380066	0.438824
1.026	0.373321	0.43223
1.029	0.369626	0.454161
1.032	0.380867	0.443818
1.035	0.367974	0.452088
1.038	0.372245	0.443686
1.041	0.376512	0.450754
1.044	0.383541	0.433225
1.047	0.36979	0.442098
1.05	0.366999	0.4321
1.053	0.369297	0.425067
1.056	0.368289	0.437439
1.059	0.385786	0.445481
1.062	0.366496	0.436744
1.065	0.371027	0.442892
1.068	0.377694	0.441109
1.071	0.373181	0.451425
1.074	0.363496	0.44799
1.077	0.367721	0.436965
1.08	0.364017	0.445661
1.083	0.378882	0.444155
1.086	0.374247	0.44133
1.089	0.373952	0.427808
1.092	0.374259	0.434817
1.095	0.362506	0.437002
1.098	0.374683	0.44859
1.101	0.37698	0.441384
1.104	0.368864	0.442729
1.107	0.375557	0.434303
1.11	0.363704	0.442592
1.113	0.377912	0.439087
1.116	0.373547	0.43285
1.119	0.379892	0.425455
1.122	0.375594	0.442244
1.125	0.372222	0.42401
1.128	0.365351	0.446829
1.131	0.366135	0.429205
1.134	0.364614	0.435034
1.137	0.374132	0.439302
1.14	0.368397	0.434617
1.143	0.377119	0.442999
1.146	0.373589	0.44079
1.149	0.368646	0.446233
1.152	0.368989	0.434029
1.155	0.365288	0.441213
1.158	0.365801	0.443837
1.161	0.353655	0.432905
1.164	0.368403	0.432199
1.167	0.372721	0.443889
1.17	0.370978	0.441286
1.173	0.362455	0.435719
1.176	0.373222	0.427645
1.179	0.371242	0.436018
1.182	0.379777	0.442018
1.185	0.362702	0.43399
1.188	0.361509	0.446562
1.191	0.366073	0.434621
1.194	0.361852	0.438442
1.197	0.355214	0.439555
1.2	0.366913	0.433237
1.203	0.361717	0.440966
1.206	0.363781	0.437426
1.209	0.347088	0.428578
1.212	0.361869	0.432605
1.215	0.355982	0.442502
1.218	0.364227	0.429865
1.221	0.366009	0.431768
1.224	0.358015	0.443068
1.227	0.360154	0.428403
1.23	0.362739	0.429953
1.233	0.368345	0.432182
1.236	0.359644	0.439608
1.239	0.365733	0.42819
1.242	0.36112	0.426321
1.245	0.369368	0.434101
1.248	0.354837	0.428507
1.251	0.356068	0.442365
1.254	0.359374	0.437309
1.257	0.368766	0.435878
1.26	0.359258	0.42638
1.263	0.352608	0.427968
1.266	0.359444	0.432384
1.269	0.359942	0.429973
1.272	0.36086	0.431883
1.275	0.361252	0.417421
1.278	0.351136	0.429095
1.281	0.343802	0.433362
1.284	0.356391	0.424493
1.287	0.352359	0.429686
1.29	0.353976	0.422701
1.293	0.352669	0.434816
1.296	0.357778	0.419968
1.299	0.362781	0.433426
1.302	0.348063	0.419255
1.305	0.362341	0.42425
1.308	0.362127	0.424741
1.311	0.351075	0.434419
1.314	0.368017	0.431336
1.317	0.361342	0.424754
1.32	0.362143	0.41391
1.323	0.349572	0.438636
1.326	0.356328	0.429742
1.329	0.359793	0.42556
1.332	0.357783	0.428541
1.335	0.354377	0.417402
1.338	0.350177	0.430722
1.341	0.355933	0.426642
1.344	0.350203	0.427405
1.347	0.355678	0.424091
1.35	0.350632	0.42399
1.353	0.362559	0.431399
1.356	0.361494	0.427186
1.359	0.366972	0.433488
1.362	0.356342	0.441235
1.365	0.351022	0.425437
1.368	0.360357	0.427744
1.371	0.358382	0.441776
1.374	0.353947	0.432797
1.377	0.356902	0.432543
1.38	0.350551	0.43966
1.383	0.359413	0.439168
1.386	0.356248	0.442854
1.389	0.354685	0.430481
1.392	0.349509	0.416006
1.395	0.346902	0.426112
1.398	0.369801	0.422316
1.401	0.350448	0.416514
1.404	0.361004	0.425849
1.407	0.363736	0.424885
1.41	0.358683	0.418971
1.413	0.351848	0.430186
1.416	0.356299	0.42795
1.419	0.355184	0.440128
1.422	0.355118	0.425907
1.425	0.354064	0.434426
1.428	0.348112	0.430177
1.431	0.363146	0.428892
1.434	0.357978	0.416421
1.437	0.367949	0.435379
1.44	0.351519	0.440066
1.443	0.355449	0.425381
1.446	0.360935	0.418277
1.449	0.351281	0.433308
1.452	0.346943	0.423271
1.455	0.35195	0.426683
1.458	0.349091	0.425066
1.461	0.36088	0.436069
1.464	0.350647	0.424984
1.467	0.360583	0.420568
1.47	0.352895	0.419579
1.473	0.353083	0.413887
1.476	0.35222	0.426266
1.479	0.349821	0.422629
1.482	0.355114	0.428516
1.485	0.361294	0.431057
1.488	0.347297	0.423084
1.491	0.344562	0.43683
1.494	0.352747	0.422925
1.497	0.362606	0.428873
1.5	0.350161	0.427079
1.503	0.347577	0.425088
1.506	0.343116	0.421878
1.509	0.343063	0.422515
1.512	0.357304	0.415969
1.515	0.343644	0.438478
1.518	0.356884	0.429874
1.521	0.352922	0.42381
1.524	0.344243	0.438796
1.527	0.362187	0.431814
1.53	0.359556	0.432155
1.533	0.348379	0.430601
1.536	0.339461	0.426615
1.539	0.348873	0.432477
1.542	0.355881	0.425949
1.545	0.357527	0.408267
1.548	0.354578	0.419315
1.551	0.350963	0.423218
1.554	0.357982	0.420327
1.557	0.357659	0.422407
1.56	0.356603	0.414277
1.563	0.346874	0.422655
1.566	0.352182	0.420579
1.569	0.343689	0.432532
1.572	0.355728	0.429169
1.575	0.33955	0.426366
1.578	0.350313	0.42095
1.581	0.343187	0.426319
1.584	0.356843	0.425697
1.587	0.355448	0.411173
1.59	0.338459	0.419796
1.593	0.348664	0.429087
1.596	0.353168	0.426541
1.599	0.360311	0.437297
1.602	0.365404	0.435115
1.605	0.349207	0.4157
1.608	0.346031	0.416604
1.611	0.365377	0.42711
1.614	0.347532	0.425533
1.617	0.359007	0.420756
1.62	0.348461	0.425675
1.623	0.351783	0.427374
1.626	0.35539	0.432089
1.629	0.343406	0.410909
1.632	0.3558	0.424071
1.635	0.352922	0.417612
1.638	0.361448	0.421402
1.641	0.359521	0.429762
1.644	0.353574	0.410755
1.647	0.363266	0.421985
1.65	0.347544	0.428035
1.653	0.34686	0.426955
1.656	0.355106	0.430391
1.659	0.352429	0.4346
1.662	0.352722	0.420477
1.665	0.331516	0.42704
1.668	0.339544	0.407749
1.671	0.344484	0.419914
1.674	0.34557	0.433535
1.677	0.347811	0.422155
1.68	0.33633	0.424281
1.683	0.337353	0.419902
1.686	0.351656	0.423993
1.689	0.34648	0.416735
1.692	0.34126	0.419167
1.695	0.343104	0.412916
1.698	0.341855	0.412828
1.701	0.350957	0.426424
1.704	0.34253	0.417367
1.707	0.352682	0.42254
1.71	0.344905	0.421653
1.713	0.342482	0.419216
1.716	0.349284	0.415252
1.719	0.345898	0.40159
1.722	0.351578	0.433406
1.725	0.337544	0.416839
1.728	0.345085	0.41599
1.731	0.346423	0.404318
1.734	0.336444	0.41754
1.737	0.342146	0.419725
1.74	0.349988	0.413199
1.743	0.350645	0.417948
1.746	0.349512	0.433641
1.749	0.330901	0.420622
1.752	0.335667	0.419009
1.755	0.346233	0.428734
1.758	0.345973	0.42608
1.761	0.345693	0.420273
1.764	0.338813	0.411048
1.767	0.345856	0.42616
1.77	0.333559	0.40589
1.773	0.349151	0.410956
1.776	0.338913	0.405631
1.779	0.346341	0.408662
1.782	0.34115	0.422717
1.785	0.343942	0.423711
1.788	0.347144	0.409204
1.791	0.329889	0.40544
1.794	0.349807	0.425147
1.797	0.341184	0.412995
1.8	0.33406	0.414639
1.803	0.332184	0.425712
1.806	0.33821	0.415065
1.809	0.331552	0.422135
1.812	0.337091	0.416479
1.815	0.351693	0.411221
1.818	0.341729	0.407591
1.821	0.337726	0.404503
1.824	0.324683	0.419751
1.827	0.330478	0.419611
1.83	0.327813	0.422257
1.833	0.33674	0.426194
1.836	0.337358	0.393806
1.839	0.343854	0.410696
1.842	0.329287	0.41706
1.845	0.336808	0.408905
1.848	0.33124	0.405251
1.851	0.32811	0.414047
1.854	0.334379	0.417849
1.857	0.342095	0.411265
1.86	0.35138	0.413289
1.863	0.34135	0.400199
1.866	0.323839	0.406813
1.869	0.322364	0.405939
1.872	0.331618	0.405778
1.875	0.342263	0.412834
1.878	0.336069	0.413043
1.881	0.335082	0.412713
1.884	0.330809	0.408874
1.887	0.337712	0.421876
1.89	0.320686	0.413499
1.893	0.334659	0.432393
1.896	0.330486	0.424669
1.899	0.329513	0.404237
1.902	0.34442	0.398866
1.905	0.330366	0.412424
1.908	0.345308	0.420906
1.911	0.33834	0.398085
1.914	0.333438	0.412327
1.917	0.331742	0.407206
1.92	0.331683	0.410611
1.923	0.334462	0.399966
1.926	0.33679	0.399485
1.929	0.341256	0.405256
1.932	0.32782	0.421418
1.935	0.330433	0.418436
1.938	0.328076	0.398617
1.941	0.341303	0.410358
1.944	0.338408	0.410008
1.947	0.334771	0.411822
1.95	0.339825	0.418761
1.953	0.33366	0.410242
1.956	0.327356	0.422229
1.959	0.335441	0.41927
1.962	0.33435	0.397995
1.965	0.32944	0.418373
1.968	0.332358	0.41829
1.971	0.329114	0.427872
1.974	0.335105	0.412532
1.977	0.329271	0.402969
1.98	0.331344	0.409205
1.983	0.338971	0.41529
1.986	0.325518	0.409039
1.989	0.344788	0.409097
1.992	0.331043	0.420237
1.995	0.343864	0.416088
1.998	0.34091	0.421624
2.001	0.337149	0.423426
2.004	0.335675	0.424646
2.007	0.335046	0.402375
2.01	0.344292	0.403756
2.013	0.342307	0.39862
2.016	0.330493	0.421169
2.019	0.347687	0.407126
2.022	0.351483	0.415784
2.025	0.34262	0.394072
2.028	0.345043	0.413504
2.031	0.347223	0.406207
2.034	0.321205	0.411689
2.037	0.32648	0.411943
2.04	0.329574	0.407246
2.043	0.330394	0.422265
2.046	0.330828	0.404455
2.049	0.327587	0.403421
2.052	0.335602	0.417075
2.055	0.331768	0.417551
2.058	0.326649	0.404015
2.061	0.332055	0.397508
2.064	0.31709	0.404835
2.067	0.331955	0.421095
2.07	0.339794	0.406805
2.073	0.317526	0.39948
2.076	0.330421	0.413766
2.079	0.334611	0.406511
2.082	0.32663	0.404122
2.085	0.337065	0.420047
2.088	0.337202	0.399292
2.091	0.327111	0.411569
2.094	0.314534	0.406258
2.097	0.343017	0.405837
2.1	0.325277	0.417109
2.103	0.348342	0.401687
2.106	0.327747	0.419773
2.109	0.341305	0.409362
2.112	0.327238	0.403191
2.115	0.319819	0.403497
2.118	0.326239	0.408494
2.121	0.333274	0.414218
2.124	0.33347	0.396452
2.127	0.33481	0.41231
2.13	0.348054	0.40289
2.133	0.338916	0.405966
2.136	0.311005	0.387688
2.139	0.334531	0.398662
2.142	0.337263	0.397442
2.145	0.334633	0.408128
2.148	0.333922	0.403393
2.151	0.326781	0.393376
2.154	0.306966	0.405004
2.157	0.323035	0.410213
2.16	0.320631	0.408374
2.163	0.318326	0.423102
2.166	0.329151	0.405538
2.169	0.321612	0.404281
2.172	0.324962	0.412267
2.175	0.327885	0.408493
2.178	0.3256	0.407235
2.181	0.326126	0.410681
2.184	0.321253	0.422344
2.187	0.324304	0.40947
2.19	0.324218	0.396684
2.193	0.322819	0.397538
2.196	0.316745	0.401095
2.199	0.338182	0.399829
2.202	0.322357	0.400491
2.205	0.326477	0.410954
2.208	0.334763	0.393718
2.211	0.341235	0.413382
2.214	0.308033	0.403558
2.217	0.327151	0.421423
2.22	0.314416	0.411726
2.223	0.330498	0.400654
2.226	0.312759	0.403299
2.229	0.309576	0.406762
2.232	0.315454	0.412779
2.235	0.315568	0.405073
2.238	0.329629	0.40738
2.241	0.336626	0.403955
2.244	0.334647	0.408104
2.247	0.317859	0.402976
2.25	0.334846	0.40753
2.253	0.32939	0.410701
2.256	0.331091	0.409092
2.259	0.334371	0.388976
2.262	0.330019	0.389547
2.265	0.323412	0.411517
2.268	0.31797	0.415758
2.271	0.324935	0.401369
2.274	0.334077	0.408013
2.277	0.318927	0.392752
2.28	0.331071	0.407139
2.283	0.31448	0.400956
2.286	0.326261	0.397805
2.289	0.315032	0.399303
2.292	0.326105	0.40833
2.295	0.338631	0.409158
2.298	0.331961	0.394041
2.301	0.318545	0.399097
2.304	0.330246	0.38782
2.307	0.333097	0.393568
2.31	0.327142	0.400325
2.313	0.323455	0.388287
2.316	0.320687	0.3991
2.319	0.320755	0.398651
2.322	0.319642	0.40739
2.325	0.334278	0.412952
2.328	0.34172	0.401806
2.331	0.333037	0.406891
2.334	0.318692	0.409318
2.337	0.322103	0.407989
2.34	0.327166	0.397645
2.343	0.310666	0.401348
2.346	0.322144	0.40272
2.349	0.323842	0.413613
2.352	0.325186	0.415583
2.355	0.322263	0.400475
2.358	0.338754	0.39884
2.361	0.323569	0.398966
2.364	0.323309	0.399746
2.367	0.3203	0.399891
2.37	0.316121	0.405655
2.373	0.321277	0.384788
2.376	0.323936	0.395846
2.379	0.32947	0.404218
2.382	0.34079	0.402303
2.385	0.327582	0.413371
2.388	0.336916	0.410006
2.391	0.329595	0.420658
2.394	0.320844	0.401245
2.397	0.334111	0.404384
2.4	0.340023	0.388121
2.403	0.312188	0.399579
2.406	0.312929	0.420381
2.409	0.320626	0.402543
2.412	0.329073	0.407923
2.415	0.338037	0.401772
2.418	0.339051	0.408732
2.421	0.329766	0.400139
2.424	0.317581	0.401657
2.427	0.325061	0.399316
2.43	0.341521	0.39834
2.433	0.324871	0.406235
2.436	0.313659	0.39599
2.439	0.333265	0.395999
2.442	0.314611	0.405387
2.445	0.333288	0.417913
2.448	0.322842	0.402324
2.451	0.337617	0.401016
2.454	0.320876	0.389742
2.457	0.328145	0.40022
2.46	0.328153	0.405902
2.463	0.327771	0.409134
2.466	0.328775	0.397564
2.469	0.333232	0.404845
2.472	0.330729	0.400122
2.475	0.327215	0.402294
2.478	0.333404	0.414143
2.481	0.321538	0.401639
2.484	0.328361	0.396931
2.487	0.321211	0.412897
2.49	0.347694	0.396592
2.493	0.326408	0.383583
2.496	0.312016	0.400122
2.499	0.338886	0.421886
2.502	0.325881	0.389189
2.505	0.322552	0.410578
2.508	0.330576	0.392927
2.511	0.32034	0.402863
2.514	0.311053	0.389315
2.517	0.330381	0.391193
2.52	0.322609	0.413586
2.523	0.298893	0.402157
2.526	0.334327	0.407205
2.529	0.308327	0.410521
2.532	0.323076	0.404325
2.535	0.326696	0.407244
2.538	0.307665	0.412469
2.541	0.305888	0.390455
2.544	0.321943	0.410272
2.547	0.309	0.399054
2.55	0.321445	0.387254
2.553	0.325704	0.418305
2.556	0.33255	0.397541
2.559	0.325871	0.395693
2.562	0.333035	0.41157
2.565	0.317263	0.411719
2.568	0.31677	0.409332
2.571	0.331097	0.411992
2.574	0.320021	0.38929
2.577	0.316352	0.389796
2.58	0.319321	0.399979
2.583	0.323511	0.410247
2.586	0.331796	0.40361
2.589	0.326542	0.411691
2.592	0.330372	0.405073
2.595	0.324248	0.384513
2.598	0.320049	0.402969
2.601	0.319399	0.403053
2.604	0.330036	0.401427
2.607	0.325016	0.407014
2.61	0.312001	0.390628
2.613	0.323565	0.39916
2.616	0.324098	0.39725
2.619	0.309815	0.391804
2.622	0.315692	0.404297
2.625	0.326623	0.389641
2.628	0.31627	0.403967
2.631	0.322371	0.410357
2.634	0.332902	0.380113
2.637	0.330888	0.397828
2.64	0.334383	0.401469
2.643	0.323218	0.398612
2.646	0.324027	0.390763
2.649	0.304456	0.401619
2.652	0.317677	0.396482
2.655	0.323235	0.391547
2.658	0.315073	0.400291
2.661	0.31543	0.395077
2.664	0.318868	0.398951
2.667	0.319359	0.409597
2.67	0.318993	0.38791
2.673	0.322722	0.387394
2.676	0.317815	0.412568
2.679	0.320771	0.395588
2.682	0.318227	0.395283
2.685	0.328712	0.385675
2.688	0.31748	0.411093
2.691	0.324354	0.403746
2.694	0.322687	0.39268
2.697	0.312378	0.394908
2.7	0.319563	0.387197
2.703	0.328792	0.409569
2.706	0.323791	0.40091
2.709	0.309154	0.387429
2.712	0.311063	0.390616
2.715	0.316346	0.391846
2.718	0.316049	0.402788
2.721	0.317247	0.397159
2.724	0.315536	0.389685
2.727	0.323518	0.400294
2.73	0.320413	0.393113
2.733	0.309709	0.392621
2.736	0.309654	0.384956
2.739	0.321715	0.403611
2.742	0.325189	0.393172
2.745	0.310864	0.396208
2.748	0.321775	0.403342
2.751	0.319525	0.389588
2.754	0.313584	0.405851
2.757	0.308353	0.408827
2.76	0.299473	0.397455
2.763	0.309696	0.394229
2.766	0.320567	0.405324
2.769	0.313634	0.377603
2.772	0.314872	0.388402
2.775	0.309809	0.390003
2.778	0.31579	0.390158
2.781	0.321273	0.402212
2.784	0.311623	0.382519
2.787	0.309704	0.395441
2.79	0.314223	0.396701
2.793	0.311393	0.421268
2.796	0.308812	0.39289
2.799	0.308153	0.38875
2.802	0.305845	0.401874
2.805	0.306888	0.383722
2.808	0.311227	0.402535
2.811	0.293617	0.392606
2.814	0.325868	0.385299
2.817	0.311884	0.391136
2.82	0.320045	0.395047
2.823	0.307845	0.39863
2.826	0.307567	0.399666
2.829	0.322196	0.393937
2.832	0.325126	0.388365
2.835	0.293132	0.387564
2.838	0.321556	0.378223
2.841	0.29635	0.401508
2.844	0.299276	0.398371
2.847	0.304698	0.389964
2.85	0.317593	0.401472
2.853	0.315749	0.396124
2.856	0.305127	0.388909
2.859	0.302477	0.395257
2.862	0.315891	0.397667
2.865	0.309237	0.402219
2.868	0.306991	0.419438
2.871	0.312939	0.384728
2.874	0.307711	0.385375
2.877	0.317683	0.387775
2.88	0.310169	0.3913
2.883	0.296412	0.372774
2.886	0.301209	0.391254
2.889	0.303923	0.397537
2.892	0.320367	0.411625
2.895	0.29915	0.395705
2.898	0.308285	0.388838
2.901	0.294533	0.375812
2.904	0.30167	0.376712
2.907	0.306007	0.379657
2.91	0.30746	0.387906
2.913	0.30607	0.383794
2.916	0.311446	0.396989
2.919	0.299928	0.38201
2.922	0.305311	0.38466
2.925	0.308271	0.396752
2.928	0.302169	0.399784
2.931	0.305358	0.381859
2.934	0.313761	0.38964
2.937	0.315741	0.377356
2.94	0.298341	0.393168
2.943	0.315444	0.407666
2.946	0.291592	0.387135
2.949	0.307352	0.382951
2.952	0.307169	0.372184
2.955	0.294983	0.399419
2.958	0.314967	0.385132
2.961	0.307749	0.384845
2.964	0.298692	0.395051
2.967	0.312307	0.382575
2.97	0.29371	0.39997
2.973	0.311464	0.389677
2.976	0.29356	0.381939
2.979	0.313834	0.404683
2.982	0.31037	0.387379
2.985	0.31717	0.384148
2.988	0.299729	0.403161
2.991	0.307609	0.38292
2.994	0.319918	0.383411
2.997	0.298168	0.395193
3	0.313551	0.397813
3.003	0.311619	0.394325
3.006	0.309795	0.385759
3.009	0.305553	0.37532
3.012	0.294164	0.384134
3.015	0.297495	0.399249
3.018	0.307403	0.387275
3.021	0.29681	0.405801
3.024	0.310089	0.382765
3.027	0.30695	0.395982
3.03	0.284279	0.382509
3.033	0.287375	0.37259
3.036	0.307016	0.385672
3.039	0.307993	0.380204
3.042	0.292535	0.390269
3.045	0.305713	0.389861
3.048	0.304117	0.399751
3.051	0.309825	0.383095
3.054	0.303797	0.393337
3.057	0.311692	0.370546
3.06	0.300573	0.403993
3.063	0.309599	0.38102
3.066	0.304571	0.399749
3.069	0.300264	0.384547
3.072	0.308325	0.390997
3.075	0.321408	0.379169
3.078	0.317562	0.39863
3.081	0.293222	0.389293
3.084	0.316553	0.388787
3.087	0.314797	0.378775
3.09	0.313182	0.390693
3.093	0.307072	0.383866
3.096	0.293794	0.39311
3.099	0.310326	0.409031
3.102	0.314271	0.388815
3.105	0.30246	0.386244
3.108	0.294568	0.381697
3.111	0.313336	0.382905
3.114	0.298699	0.395324
3.117	0.291999	0.382866
3.12	0.302073	0.388787
3.123	0.293444	0.374889
3.126	0.30463	0.376678
3.129	0.302116	0.371909
3.132	0.304539	0.407704
3.135	0.304706	0.388785
3.138	0.306746	0.377032
3.141	0.309463	0.37044
3.144	0.310781	0.399608
3.147	0.298702	0.381718
3.15	0.30505	0.400109
3.153	0.289286	0.382142
3.156	0.297695	0.381588
3.159	0.307139	0.372663
3.162	0.292255	0.373997
3.165	0.29266	0.412462
3.168	0.297192	0.377901
3.171	0.313939	0.389253
3.174	0.328529	0.397344
3.177	0.294807	0.377783
3.18	0.293831	0.38938
3.183	0.312855	0.388155
3.186	0.285881	0.3788
3.189	0.300733	0.389029
3.192	0.30999	0.380548
3.195	0.29755	0.384188
3.198	0.307063	0.367295
3.201	0.310134	0.39681
3.204	0.292478	0.374059
3.207	0.296129	0.385544
3.21	0.297219	0.376309
3.213	0.299999	0.385037
3.216	0.298331	0.386762
3.219	0.315125	0.383724
3.222	0.296894	0.364275
3.225	0.304758	0.376881
3.228	0.294052	0.378444
3.231	0.304921	0.359164
3.234	0.298795	0.386898
3.237	0.283413	0.370538
3.24	0.296007	0.379141
3.243	0.299155	0.369855
3.246	0.294455	0.398668
3.249	0.296965	0.388689
3.252	0.303712	0.378514
3.255	0.288439	0.36096
3.258	0.311895	0.380574
3.261	0.309381	0.374231
3.264	0.300845	0.369987
3.267	0.289404	0.387814
3.27	0.2997	0.384432
3.273	0.298488	0.376069
3.276	0.288411	0.381025
3.279	0.302843	0.383775
3.282	0.314683	0.374
3.285	0.29009	0.36771
3.288	0.302093	0.37304
3.291	0.317359	0.377635
3.294	0.298521	0.377718
3.297	0.317342	0.378054
3.3	0.306144	0.385857
3.303	0.304818	0.400401
3.306	0.299716	0.378881
3.309	0.306564	0.368713
3.312	0.286287	0.385313
3.315	0.305231	0.380861
3.318	0.310882	0.39166
3.321	0.289971	0.375133
3.324	0.292318	0.372539
3.327	0.286037	0.374822
3.33	0.288269	0.37533
3.333	0.296445	0.362252
3.336	0.309911	0.382366
3.339	0.289812	0.381658
3.342	0.297154	0.387631
3.345	0.299986	0.383393
3.348	0.302031	0.375527
3.351	0.299052	0.394883
3.354	0.284061	0.390057
3.357	0.303173	0.390864
3.36	0.298725	0.373173
3.363	0.295738	0.368637
3.366	0.302079	0.387973
3.369	0.302685	0.387466
3.372	0.311027	0.35932
3.375	0.301567	0.362488
3.378	0.282067	0.37739
3.381	0.306161	0.376538
3.384	0.284899	0.371411
3.387	0.29539	0.369428
3.39	0.295621	0.38814
3.393	0.300925	0.368439
3.396	0.309856	0.389914
3.399	0.294114	0.365591
3.402	0.306542	0.373502
3.405	0.311681	0.373186
3.408	0.293053	0.38591
3.411	0.306466	0.376995
3.414	0.29488	0.378074
3.417	0.320692	0.374275
3.42	0.308437	0.374584
3.423	0.3061	0.37479
3.426	0.294266	0.374755
3.429	0.310252	0.381046
3.432	0.313755	0.395575
3.435	0.320623	0.371428
3.438	0.291419	0.375078
3.441	0.298153	0.382045
3.444	0.308586	0.388063
3.447	0.300651	0.381711
3.45	0.284122	0.377379
3.453	0.29933	0.401073
3.456	0.312373	0.381183
3.459	0.297203	0.377908
3.462	0.297918	0.381216
3.465	0.309397	0.3867
3.468	0.300836	0.380242
3.471	0.297525	0.380326
3.474	0.294821	0.374167
3.477	0.304329	0.381155
3.48	0.308874	0.388269
3.483	0.301218	0.372354
3.486	0.299453	0.37714
3.489	0.301162	0.397932
3.492	0.309239	0.387055
3.495	0.309541	0.379457
3.498	0.28679	0.370995
3.501	0.310468	0.3788
3.504	0.292873	0.375718
3.507	0.297633	0.376967
3.51	0.322585	0.382335
3.513	0.27766	0.36783
3.516	0.302966	0.378235
3.519	0.319562	0.376839
3.522	0.294282	0.367633
3.525	0.29929	0.370275
3.528	0.301266	0.382253
3.531	0.3047	0.3898
3.534	0.303434	0.386499
3.537	0.281888	0.391493
3.54	0.316209	0.363882
3.543	0.289829	0.38155
3.546	0.301544	0.369138
3.549	0.290606	0.37702
3.552	0.298409	0.371535
3.555	0.304317	0.385711
3.558	0.299091	0.351474
3.561	0.292796	0.378687
3.564	0.304057	0.379924
3.567	0.299474	0.392143
3.57	0.284491	0.383792
3.573	0.302926	0.378763
3.576	0.305514	0.388608
3.579	0.300414	0.37238
3.582	0.298164	0.363243
3.585	0.29099	0.393144
3.588	0.290772	0.399827
3.591	0.301748	0.366759
3.594	0.302484	0.381773
3.597	0.300521	0.370123
3.6	0.296076	0.376397
3.603	0.297374	0.379743
3.606	0.304028	0.36724
3.609	0.294713	0.383181
3.612	0.297389	0.381701
3.615	0.275956	0.390983
3.618	0.287461	0.378377
3.621	0.287558	0.376613
3.624	0.290183	0.377355
3.627	0.297046	0.381386
3.63	0.27791	0.389416
3.633	0.307173	0.363552
3.636	0.320348	0.382624
3.639	0.289173	0.371722
3.642	0.282056	0.369183
3.645	0.296323	0.378703
3.648	0.284117	0.38345
3.651	0.300809	0.367884
3.654	0.309176	0.382366
3.657	0.299493	0.387348
3.66	0.298161	0.362834
3.663	0.303176	0.374704
3.666	0.307671	0.400322
3.669	0.303724	0.374153
3.672	0.28834	0.379368
3.675	0.306856	0.36509
3.678	0.284539	0.381016
3.681	0.289574	0.364823
3.684	0.279944	0.364811
3.687	0.288723	0.364448
3.69	0.289102	0.378248
3.693	0.277286	0.384196
3.696	0.291885	0.359822
3.699	0.296375	0.376137
3.702	0.288514	0.378538
3.705	0.281178	0.369971
3.708	0.300417	0.375625
3.711	0.305619	0.389207
3.714	0.281792	0.388697
3.717	0.283423	0.37768
3.72	0.288134	0.366996
3.723	0.293899	0.380486
3.726	0.285842	0.38299
3.729	0.294639	0.356999
3.732	0.301699	0.369152
3.735	0.290313	0.348204
3.738	0.295999	0.366833
3.741	0.298061	0.389893
3.744	0.274437	0.370669
3.747	0.306111	0.381742
3.75	0.30568	0.355059
3.753	0.308251	0.381084
3.756	0.291208	0.373803
3.759	0.302695	0.379831
3.762	0.305825	0.368369
3.765	0.28224	0.36986
3.768	0.292683	0.379918
3.771	0.299105	0.385669
3.774	0.304224	0.371519
3.777	0.315892	0.382979
3.78	0.296251	0.381198
3.783	0.293092	0.366452
3.786	0.295777	0.373068
3.789	0.305675	0.368142
3.792	0.305299	0.383733
3.795	0.29084	0.357417
3.798	0.285335	0.378557
3.801	0.290813	0.366169
3.804	0.28932	0.375196
3.807	0.28781	0.379564
3.81	0.295718	0.389384
3.813	0.293972	0.359861
3.816	0.311919	0.382845
3.819	0.282633	0.369192
3.822	0.308316	0.392222
3.825	0.296602	0.378903
3.828	0.287411	0.36842
3.831	0.302328	0.398643
3.834	0.301016	0.382518
3.837	0.308774	0.385896
3.84	0.284495	0.366679
3.843	0.279282	0.379805
3.846	0.291038	0.393344
3.849	0.2934	0.368999
3.852	0.305592	0.38007
3.855	0.293696	0.366658
3.858	0.297614	0.366344
3.861	0.304629	0.359836
3.864	0.294733	0.380997
3.867	0.295239	0.383413
3.87	0.313225	0.363465
3.873	0.279838	0.38189
3.876	0.280745	0.394639
3.879	0.296925	0.384491
3.882	0.292113	0.368973
3.885	0.284094	0.373442
3.888	0.283974	0.373489
3.891	0.306857	0.384974
3.894	0.287839	0.369097
3.897	0.277686	0.356836
3.9	0.281142	0.372787
3.903	0.285763	0.372811
3.906	0.301904	0.369247
3.909	0.281069	0.358445
3.912	0.2889	0.34804
3.915	0.295097	0.394168
3.918	0.294445	0.372129
3.921	0.294948	0.382223
3.924	0.308455	0.370988
3.927	0.302765	0.375049
3.93	0.308008	0.366104
3.933	0.287545	0.387568
3.936	0.270511	0.351885
3.939	0.293951	0.364943
3.942	0.277883	0.375168
3.945	0.298879	0.376035
3.948	0.274936	0.359149
3.951	0.29085	0.36295
3.954	0.28307	0.385247
3.957	0.289898	0.388445
3.96	0.290897	0.363292
3.963	0.284609	0.379321
3.966	0.28967	0.382133
3.969	0.295386	0.35584
3.972	0.300406	0.353518
3.975	0.277871	0.361924
3.978	0.276973	0.3568
3.981	0.291656	0.367953
3.984	0.282354	0.3683
3.987	0.294475	0.348027
3.99	0.296501	0.349885
3.993	0.300623	0.36409
3.996	0.261353	0.383477
3.999	0.284843	0.374984
4.002	0.26086	0.373385
4.005	0.299407	0.375175
4.008	0.270284	0.368201
4.011	0.290284	0.381661
4.014	0.280277	0.353963
4.017	0.281938	0.368211
4.02	0.296525	0.368664
4.023	0.267864	0.35479
4.026	0.287296	0.38466
4.029	0.275286	0.362932
4.032	0.287074	0.36479
4.035	0.283153	0.357427
4.038	0.277018	0.36212
4.041	0.263446	0.365386
4.044	0.271589	0.362896
4.047	0.273603	0.373955
4.05	0.275878	0.34433
4.053	0.273412	0.367691
4.056	0.291451	0.354753
4.059	0.261303	0.366143
4.062	0.277617	0.376879
4.065	0.257438	0.370833
4.068	0.299042	0.3491
4.071	0.291852	0.365762
4.074	0.281821	0.358617
4.077	0.269053	0.374418
4.08	0.286965	0.359185
4.083	0.274221	0.36612
4.086	0.295049	0.371488
4.089	0.276957	0.368052
4.092	0.292862	0.37056
4.095	0.287835	0.366125
4.098	0.26558	0.358899
4.101	0.277435	0.35889
4.104	0.287685	0.343893
4.107	0.281545	0.37512
4.11	0.282167	0.369684
4.113	0.285287	0.36557
4.116	0.276172	0.367974
4.119	0.28189	0.363568
4.122	0.275769	0.368925
4.125	0.283707	0.3962
4.128	0.28679	0.382416
4.131	0.28334	0.365374
4.134	0.279214	0.380519
4.137	0.269541	0.394155
4.14	0.274289	0.382647
4.143	0.272888	0.359373
4.146	0.294726	0.366122
4.149	0.305376	0.386543
4.152	0.290445	0.378854
4.155	0.277229	0.364579
4.158	0.2957	0.345098
4.161	0.283664	0.350834
4.164	0.291469	0.368828
4.167	0.284805	0.367045
4.17	0.266308	0.381791
4.173	0.303052	0.356203
4.176	0.286013	0.375642
4.179	0.292898	0.349834
4.182	0.268474	0.367568
4.185	0.288681	0.384672
4.188	0.284762	0.384635
4.191	0.277836	0.376276
4.194	0.29441	0.381345
4.197	0.272481	0.375708
4.2	0.300171	0.366448
4.203	0.297604	0.369979
4.206	0.300646	0.380911
4.209	0.296711	0.401147
4.212	0.290524	0.37635
4.215	0.303898	0.385248
4.218	0.295679	0.382171
4.221	0.270878	0.364236
4.224	0.286999	0.374222
4.227	0.278865	0.370594
4.23	0.288976	0.397992
4.233	0.311039	0.353393
4.236	0.28707	0.360586
4.239	0.298551	0.379197
4.242	0.268087	0.377476
4.245	0.279122	0.362314
4.248	0.277117	0.366337
4.251	0.289416	0.373583
4.254	0.275528	0.355834
4.257	0.290179	0.342864
4.26	0.286702	0.366128
4.263	0.27066	0.366691
4.266	0.284684	0.368498
4.269	0.281416	0.372881
4.272	0.291882	0.371874
4.275	0.276429	0.370886
4.278	0.277636	0.382609
4.281	0.305422	0.343244
4.284	0.284201	0.373526
4.287	0.273669	0.356225
4.29	0.2903	0.354025
4.293	0.28596	0.354615
4.296	0.293117	0.374656
4.299	0.271776	0.351641
4.302	0.283007	0.374666
4.305	0.291802	0.382421
4.308	0.283479	0.350134
4.311	0.295921	0.374647
4.314	0.248803	0.371307
4.317	0.291632	0.368184
4.32	0.281416	0.380724
4.323	0.271698	0.364429
4.326	0.291418	0.365812
4.329	0.269131	0.36137
4.332	0.269268	0.372235
4.335	0.297613	0.354138
4.338	0.303993	0.353573
4.341	0.294291	0.360034
4.344	0.27764	0.382094
4.347	0.27478	0.369641
4.35	0.266787	0.381902
4.353	0.279202	0.361843
4.356	0.283552	0.361391
4.359	0.259383	0.356395
4.362	0.277679	0.380479
4.365	0.251323	0.365755
4.368	0.257526	0.363711
4.371	0.278493	0.365008
4.374	0.270842	0.342598
4.377	0.265232	0.35351
4.38	0.27168	0.370092
4.383	0.267922	0.369482
4.386	0.281707	0.343274
4.389	0.289288	0.348749
4.392	0.27891	0.367987
4.395	0.286843	0.34542
4.398	0.253541	0.390487
4.401	0.278707	0.35743
4.404	0.275472	0.380149
4.407	0.28093	0.358416
4.41	0.266909	0.351464
4.413	0.278744	0.372189
4.416	0.289353	0.341134
4.419	0.267592	0.323422
4.422	0.25519	0.394595
4.425	0.295749	0.342244
4.428	0.277447	0.353027
4.431	0.260177	0.355034
4.434	0.251654	0.334456
4.437	0.284285	0.351834
4.44	0.282117	0.380922
4.443	0.285747	0.357273
4.446	0.27308	0.40232
4.449	0.277664	0.346472
4.452	0.29162	0.383008
4.455	0.284382	0.353633
4.458	0.266627	0.366925
4.461	0.264177	0.353312
4.464	0.273683	0.385928
4.467	0.268254	0.369314
4.47	0.28821	0.369023
4.473	0.295828	0.374803
4.476	0.290581	0.371266
4.479	0.30319	0.373111
4.482	0.259872	0.353217
4.485	0.282038	0.345168
4.488	0.301159	0.367401
4.491	0.273048	0.349418
4.494	0.269508	0.386446
4.497	0.282199	0.366392
4.5	0.294129	0.37834
4.503	0.28518	0.383057
4.506	0.269829	0.362088
4.509	0.285316	0.369361
4.512	0.293805	0.358697
4.515	0.299006	0.367568
4.518	0.287494	0.375769
4.521	0.287922	0.372169
4.524	0.292251	0.357795
4.527	0.267568	0.357646
4.53	0.271422	0.370642
4.533	0.288904	0.371622
4.536	0.272545	0.369042
4.539	0.280971	0.363104
4.542	0.293045	0.359998
4.545	0.289627	0.35897
4.548	0.294025	0.364501
4.551	0.296384	0.348039
4.554	0.285293	0.378057
4.557	0.300712	0.349033
4.56	0.286694	0.355671
4.563	0.283216	0.357769
4.566	0.287023	0.352453
4.569	0.307222	0.382012
4.572	0.289496	0.377447
4.575	0.28944	0.372207
4.578	0.267134	0.366102
4.581	0.2852	0.364152
4.584	0.264379	0.36221
4.587	0.275925	0.370387
4.59	0.270921	0.371979
4.593	0.264977	0.367013
4.596	0.270716	0.373516
4.599	0.288142	0.373081
4.602	0.297765	0.353866
4.605	0.297748	0.350764
4.608	0.286399	0.37166
4.611	0.30463	0.37257
4.614	0.281455	0.365597
4.617	0.285877	0.369596
4.62	0.300681	0.355162
4.623	0.283043	0.356612
4.626	0.286549	0.347021
4.629	0.270845	0.346132
4.632	0.268138	0.371966
4.635	0.277731	0.377528
4.638	0.28239	0.345203
4.641	0.281002	0.384176
4.644	0.274746	0.365973
4.647	0.301552	0.364667
4.65	0.279433	0.380282
4.653	0.287583	0.365321
4.656	0.276826	0.348002
4.659	0.275585	0.34943
4.662	0.274399	0.35438
4.665	0.278846	0.355458
4.668	0.255407	0.339769
4.671	0.266817	0.33943
4.674	0.292852	0.349041
4.677	0.300522	0.373207
4.68	0.270217	0.369364
4.683	0.309023	0.354189
4.686	0.286263	0.367801
4.689	0.264911	0.344159
4.692	0.282781	0.381593
4.695	0.283895	0.356899
4.698	0.259891	0.373889
4.701	0.276559	0.360291
4.704	0.272509	0.356505
4.707	0.279167	0.332003
4.71	0.281112	0.358556
4.713	0.27009	0.355613
4.716	0.272661	0.359106
4.719	0.267266	0.330961
4.722	0.276307	0.362021
4.725	0.253604	0.373938
4.728	0.271389	0.366534
4.731	0.274641	0.376653
4.734	0.281976	0.353768
4.737	0.280657	0.344867
4.74	0.261552	0.342039
4.743	0.289126	0.349942
4.746	0.260908	0.355959
4.749	0.270569	0.352787
4.752	0.281845	0.369945
4.755	0.283612	0.357722
4.758	0.275576	0.369032
4.761	0.274563	0.361584
4.764	0.254373	0.37566
4.767	0.280636	0.360739
4.77	0.268855	0.359725
4.773	0.264896	0.360796
4.776	0.275733	0.34104
4.779	0.27204	0.372269
4.782	0.269316	0.350089
4.785	0.262434	0.367665
4.788	0.259728	0.348632
4.791	0.26635	0.367828
4.794	0.290815	0.347095
4.797	0.262357	0.335195
4.8	0.27299	0.357018
4.803	0.262386	0.354133
4.806	0.276765	0.361837
4.809	0.289541	0.388308
4.812	0.288397	0.361659
4.815	0.276229	0.369473
4.818	0.293251	0.346203
4.821	0.26297	0.333554
4.824	0.280176	0.374106
4.827	0.273954	0.362525
4.83	0.297171	0.371281
4.833	0.287846	0.368234
4.836	0.280201	0.373859
4.839	0.260544	0.345483
4.842	0.281806	0.346116
4.845	0.278089	0.351314
4.848	0.289442	0.3341
4.851	0.272245	0.365052
4.854	0.27255	0.362435
4.857	0.281476	0.333766
4.86	0.293096	0.370267
4.863	0.289919	0.336341
4.866	0.277773	0.361254
4.869	0.27387	0.357459
4.872	0.294979	0.376135
4.875	0.274241	0.348163
4.878	0.278316	0.34262
4.881	0.274668	0.400024
4.884	0.276933	0.347573
4.887	0.283079	0.372718
4.89	0.279764	0.339175
4.893	0.277042	0.39356
4.896	0.27238	0.339337
4.899	0.271218	0.355221
4.902	0.266267	0.363392
4.905	0.258096	0.388804
4.908	0.270268	0.370193
4.911	0.2721	0.364025
4.914	0.282697	0.376894
4.917	0.251021	0.363686
4.92	0.256	0.365703
4.923	0.296109	0.357026
4.926	0.271509	0.355835
4.929	0.270355	0.371716
4.932	0.26839	0.37698
4.935	0.258815	0.349846
4.938	0.281008	0.34619
4.941	0.277223	0.367193
4.944	0.262884	0.355521
4.947	0.281659	0.35312
4.95	0.291997	0.363283
4.953	0.272496	0.357327
4.956	0.269322	0.364069
4.959	0.261896	0.355572
4.962	0.263027	0.344828
4.965	0.266803	0.354076
4.968	0.282163	0.344149
4.971	0.265177	0.387499
4.974	0.295427	0.361449
4.977	0.291918	0.363697
4.98	0.268315	0.353575
4.983	0.252341	0.371534
4.986	0.294811	0.353848
4.989	0.242642	0.352005
4.992	0.256229	0.350757
4.995	0.259834	0.355382
4.998	0.284286	0.367619
5.001	0.254067	0.340094
5.004	0.273204	0.354878
5.007	0.264685	0.356165
5.01	0.271138	0.355539
5.013	0.270596	0.357931
5.016	0.265211	0.343782
5.019	0.262944	0.327942
5.022	0.261742	0.360395
5.025	0.280531	0.380056
5.028	0.257339	0.351842
5.031	0.25421	0.337271
5.034	0.238474	0.352516
5.037	0.278164	0.360523
5.04	0.271282	0.373646
5.043	0.290255	0.344815
5.046	0.272147	0.378062
5.049	0.281797	0.370332
5.052	0.24719	0.348422
5.055	0.252638	0.336282
5.058	0.236924	0.361281
5.061	0.280937	0.347144
5.064	0.268754	0.350298
5.067	0.260893	0.375166
5.07	0.254791	0.364117
5.073	0.263856	0.353729
5.076	0.254108	0.336586
5.079	0.289022	0.35701
5.082	0.276036	0.336066
5.085	0.267283	0.346912
5.088	0.256018	0.337601
5.091	0.283503	0.349134
5.094	0.265831	0.36396
5.097	0.262194	0.351758
5.1	0.261211	0.332397
5.103	0.261394	0.367993
5.106	0.270895	0.343019
5.109	0.277227	0.355203
5.112	0.256866	0.352276
5.115	0.267786	0.366374
5.118	0.274229	0.335587
5.121	0.297939	0.3384
5.124	0.263852	0.335408
5.127	0.263238	0.329519
5.13	0.247858	0.340222
5.133	0.264843	0.332779
5.136	0.25808	0.373538
5.139	0.251696	0.36808
5.142	0.28368	0.332514
5.145	0.255654	0.354203
5.148	0.262156	0.359795
5.151	0.266694	0.334064
5.154	0.263269	0.371942
5.157	0.261605	0.365996
5.16	0.26829	0.371354
5.163	0.253587	0.364181
5.166	0.269138	0.345504
5.169	0.249066	0.331033
5.172	0.257093	0.356071
5.175	0.265003	0.358189
5.178	0.26575	0.368163
5.181	0.274172	0.34853
5.184	0.244447	0.335994
5.187	0.288334	0.34081
5.19	0.263357	0.356783
5.193	0.267127	0.352153
5.196	0.271151	0.33891
5.199	0.273326	0.340262
5.202	0.27987	0.345443
5.205	0.248173	0.356461
5.208	0.259291	0.346987
5.211	0.253022	0.355969
5.214	0.256115	0.34278
5.217	0.256107	0.358333
5.22	0.266336	0.356071
5.223	0.26861	0.353506
5.226	0.278171	0.358832
5.229	0.267601	0.326863
5.232	0.257699	0.342335
5.235	0.261802	0.349456
5.238	0.268817	0.331107
5.241	0.289783	0.363555
5.244	0.263054	0.367377
5.247	0.274798	0.350273
5.25	0.27436	0.340469
5.253	0.27836	0.335398
5.256	0.291446	0.359411
5.259	0.258928	0.354912
5.262	0.236611	0.357808
5.265	0.264585	0.344335
5.268	0.275152	0.343689
5.271	0.271551	0.365478
5.274	0.265431	0.345824
5.277	0.264324	0.35004
5.28	0.263257	0.33446
5.283	0.253813	0.343741
5.286	0.258576	0.343897
5.289	0.272806	0.348997
5.292	0.270849	0.336202
5.295	0.27279	0.357899
5.298	0.26953	0.362867
5.301	0.286911	0.359606
5.304	0.291737	0.362064
5.307	0.281433	0.353088
5.31	0.250428	0.363573
5.313	0.28157	0.356978
5.316	0.264713	0.371272
5.319	0.269121	0.357551
5.322	0.27423	0.345518
5.325	0.259351	0.36796
5.328	0.27312	0.361623
5.331	0.254506	0.361749
5.334	0.254571	0.362034
5.337	0.276286	0.342699
5.34	0.264016	0.342979
5.343	0.250523	0.345535
5.346	0.294714	0.347639
5.349	0.274141	0.391819
5.352	0.239535	0.335933
5.355	0.281713	0.350533
5.358	0.272217	0.343964
5.361	0.252	0.332965
5.364	0.275351	0.349274
5.367	0.238584	0.350102
5.37	0.253797	0.361964
5.373	0.265802	0.326965
5.376	0.27492	0.339159
5.379	0.278147	0.34483
5.382	0.27913	0.357881
5.385	0.280945	0.379083
5.388	0.275278	0.338259
5.391	0.286078	0.350638
5.394	0.24821	0.331694
5.397	0.249579	0.360605
5.4	0.260212	0.352313
5.403	0.270897	0.338413
5.406	0.26408	0.371305
5.409	0.28048	0.349269
5.412	0.272381	0.352059
5.415	0.271849	0.357047
5.418	0.286248	0.369681
5.421	0.268064	0.366004
5.424	0.268003	0.355722
5.427	0.281115	0.372663
5.43	0.250129	0.356348
5.433	0.270495	0.347238
5.436	0.253361	0.353804
5.439	0.26263	0.342626
5.442	0.257287	0.348981
5.445	0.254515	0.371432
5.448	0.279179	0.360856
5.451	0.269264	0.341346
5.454	0.297082	0.374336
5.457	0.237859	0.342126
5.46	0.28577	0.351401
5.463	0.272495	0.359512
5.466	0.282185	0.356925
5.469	0.26625	0.34126
5.472	0.265774	0.354907
5.475	0.26111	0.346937
5.478	0.274526	0.353203
5.481	0.244373	0.333765
5.484	0.267381	0.342735
5.487	0.270609	0.345553
5.49	0.265228	0.362737
5.493	0.247871	0.344122
5.496	0.266394	0.359028
5.499	0.269095	0.330212
5.502	0.257139	0.361543
5.505	0.24543	0.362075
5.508	0.267909	0.35488
5.511	0.276228	0.356256
5.514	0.242858	0.359519
5.517	0.253081	0.34589
5.52	0.272786	0.348769
5.523	0.258525	0.361115
5.526	0.276721	0.346263
5.529	0.278111	0.348548
5.532	0.266942	0.37293
5.535	0.289355	0.320935
5.538	0.256198	0.349855
5.541	0.251138	0.336986
5.544	0.25112	0.352299
5.547	0.278575	0.336444
5.55	0.270284	0.364289
5.553	0.29025	0.328971
5.556	0.256876	0.345323
5.559	0.281487	0.350809
5.562	0.268492	0.364298
5.565	0.265067	0.347845
5.568	0.257682	0.337927
5.571	0.272678	0.372419
5.574	0.265753	0.339972
5.577	0.26436	0.353861
5.58	0.261021	0.312432
5.583	0.26078	0.335793
5.586	0.28594	0.353927
5.589	0.286166	0.35349
5.592	0.266054	0.337343
5.595	0.256525	0.33966
5.598	0.287695	0.317339
5.601	0.270669	0.338293
5.604	0.265327	0.342731
5.607	0.259205	0.320599
5.61	0.255108	0.333779
5.613	0.268848	0.345041
5.616	0.26526	0.368355
5.619	0.272999	0.34987
5.622	0.252194	0.323495
5.625	0.266637	0.30405
5.628	0.278783	0.349428
5.631	0.265396	0.345376
5.634	0.273772	0.334425
5.637	0.269437	0.367346
5.64	0.272626	0.347341
5.643	0.252197	0.340517
5.646	0.254291	0.364701
5.649	0.241106	0.336362
5.652	0.249271	0.335817
5.655	0.275425	0.340741
5.658	0.231739	0.371205
5.661	0.237726	0.358081
5.664	0.24552	0.332971
5.667	0.265428	0.358805
5.67	0.256123	0.350575
5.673	0.241395	0.334242
5.676	0.266744	0.351969
5.679	0.27367	0.349664
5.682	0.272566	0.352693
5.685	0.264015	0.335265
5.688	0.287641	0.321069
5.691	0.268213	0.3397
5.694	0.25808	0.344022
5.697	0.270104	0.372612
5.7	0.263057	0.338883
5.703	0.24672	0.334973
5.706	0.260239	0.328063
5.709	0.262013	0.357307
5.712	0.257484	0.340994
5.715	0.237474	0.355479
5.718	0.248392	0.346493
5.721	0.279447	0.323682
5.724	0.253829	0.346832
5.727	0.231258	0.331277
5.73	0.24948	0.336044
5.733	0.266376	0.361075
5.736	0.237613	0.35752
5.739	0.270993	0.340951
5.742	0.290502	0.332343
5.745	0.270876	0.313262
5.748	0.263221	0.34256
5.751	0.243846	0.340299
5.754	0.236538	0.345385
5.757	0.258592	0.326718
5.76	0.244016	0.358684
5.763	0.251433	0.34849
5.766	0.25665	0.366492
5.769	0.286502	0.337721
5.772	0.252218	0.357432
5.775	0.248183	0.366081
5.778	0.258726	0.352548
5.781	0.234111	0.352687
5.784	0.244439	0.336995
5.787	0.273618	0.350812
5.79	0.261584	0.349177
5.793	0.263515	0.355435
5.796	0.23493	0.351624
5.799	0.243118	0.341869
5.802	0.231847	0.363273
5.805	0.250087	0.381933
5.808	0.274255	0.316205
5.811	0.254444	0.357175
5.814	0.26269	0.339531
5.817	0.254344	0.36223
5.82	0.241329	0.338759
5.823	0.25792	0.348296
5.826	0.263775	0.355214
5.829	0.260391	0.36349
5.832	0.272746	0.364506
5.835	0.285828	0.348576
5.838	0.261543	0.339993
5.841	0.264627	0.333791
5.844	0.273429	0.352297
5.847	0.241946	0.34956
5.85	0.263099	0.352003
5.853	0.240036	0.357708
5.856	0.265182	0.372293
5.859	0.252338	0.348417
5.862	0.236289	0.327633
5.865	0.234954	0.34652
5.868	0.24421	0.366654
5.871	0.246578	0.324527
5.874	0.252013	0.374961
5.877	0.262253	0.335692
5.88	0.252271	0.343225
5.883	0.251702	0.364098
5.886	0.245071	0.37139
5.889	0.263437	0.341424
5.892	0.23364	0.313584
5.895	0.277912	0.325349
5.898	0.257132	0.349693
5.901	0.262647	0.347417
5.904	0.273327	0.386192
5.907	0.259456	0.343495
5.91	0.254498	0.328848
5.913	0.250444	0.341336
5.916	0.240428	0.345905
5.919	0.243504	0.331278
5.922	0.257326	0.335215
5.925	0.243104	0.324079
5.928	0.247514	0.333659
5.931	0.257333	0.351549
5.934	0.246425	0.350778
5.937	0.249671	0.318873
5.94	0.245403	0.322072
5.943	0.264191	0.355104
5.946	0.287795	0.317112
5.949	0.234614	0.344146
5.952	0.232538	0.321399
5.955	0.257342	0.325762
5.958	0.251761	0.352809
5.961	0.243854	0.351849
5.964	0.269487	0.372581
5.967	0.245477	0.324815
5.97	0.246091	0.347384
5.973	0.269351	0.348576
5.976	0.257957	0.325362
5.979	0.270595	0.333228
5.982	0.229622	0.350164
5.985	0.25464	0.364155
5.988	0.271992	0.326894
5.991	0.238469	0.315316
5.994	0.248545	0.330216
[truncated: 1,491 more rows]
