# Supplementary material for: Binary-FRET reveals transient excited-state structure associated with activity-dependent CaMKII - NR2B binding and adaptation
Source: Nat Commun. 2022 Oct 25;13:6335. doi: 10.1038/s41467-022-33795-8 (PMC9596428; doi:10.1038/s41467-022-33795-8)
Supplement: Supplementary file 3 — Source Data [file 41467_2022_33795_MOESM3_ESM.zip › Nat Comm Source Data Files Excel folder/S2 Excel folder/b.xls]

## Sheet: b
	Begin (0 min)	End (177 min)
0	0.0230207	0.0198659
0.003	0.0226337	0.0214578
0.006	0.0229721	0.0215404
0.009	0.0247494	0.0212125
0.012	0.0239156	0.0217041
0.015	0.0234471	0.0211681
0.018	0.0239544	0.0209556
0.021	0.0263785	0.0221413
0.024	0.0259398	0.0214654
0.027	0.0244178	0.0220282
0.03	0.0276897	0.0219186
0.033	0.0265276	0.0229761
0.036	0.0291339	0.0230833
0.039	0.0312476	0.0238486
0.042	0.0325763	0.023903
0.045	0.0312215	0.0232698
0.048	0.0335205	0.0249987
0.051	0.0326335	0.0249455
0.054	0.0373177	0.0249126
0.057	0.0387795	0.0273216
0.06	0.042763	0.0274145
0.063	0.0440889	0.0297895
0.066	0.044259	0.0277464
0.069	0.0492206	0.0323223
0.072	0.0517002	0.0335381
0.075	0.0535455	0.034286
0.078	0.0606776	0.0366657
0.081	0.0635545	0.0382907
0.084	0.0692186	0.0414098
0.087	0.0688932	0.0430255
0.09	0.0780425	0.0450242
0.093	0.0815385	0.0500167
0.096	0.0859044	0.0514973
0.099	0.0959528	0.053365
0.102	0.0991044	0.0602949
0.105	0.107885	0.0640605
0.108	0.116792	0.0718468
0.111	0.119582	0.0751367
0.114	0.130712	0.0774693
0.117	0.139349	0.0848362
0.12	0.147562	0.0880567
0.123	0.159983	0.10053
0.126	0.173491	0.108497
0.129	0.184374	0.11161
0.132	0.191962	0.131873
0.135	0.204675	0.13033
0.138	0.2142	0.142414
0.141	0.23025	0.150163
0.144	0.234582	0.169295
0.147	0.254955	0.175274
0.15	0.269446	0.192018
0.153	0.286414	0.203081
0.156	0.300445	0.211055
0.159	0.309971	0.224505
0.162	0.328812	0.24206
0.165	0.33767	0.257539
0.168	0.358878	0.272358
0.171	0.376665	0.285961
0.174	0.385372	0.302093
0.177	0.407244	0.325926
0.18	0.418182	0.333878
0.183	0.441655	0.350619
0.186	0.45364	0.367344
0.189	0.47542	0.389664
0.192	0.496192	0.418953
0.195	0.494063	0.430072
0.198	0.521779	0.436651
0.201	0.529094	0.465513
0.204	0.555806	0.472798
0.207	0.571165	0.48877
0.21	0.579128	0.520612
0.213	0.602868	0.534975
0.216	0.601904	0.551912
0.219	0.639222	0.569012
0.222	0.642298	0.59811
0.225	0.657916	0.604724
0.228	0.67255	0.609586
0.231	0.686032	0.641441
0.234	0.696509	0.660336
0.237	0.717433	0.664415
0.24	0.718383	0.683328
0.243	0.731	0.691026
0.246	0.751043	0.719661
0.249	0.769425	0.734509
0.252	0.773707	0.740754
0.255	0.787997	0.760193
0.258	0.796531	0.775303
0.261	0.800384	0.78352
0.264	0.818928	0.795234
0.267	0.817327	0.797835
0.27	0.827777	0.812909
0.273	0.84247	0.811689
0.276	0.847445	0.835203
0.279	0.860463	0.835436
0.282	0.86365	0.85436
0.285	0.87992	0.858352
0.288	0.885045	0.862692
0.291	0.876744	0.870552
0.294	0.892687	0.880447
0.297	0.900935	0.888379
0.3	0.903783	0.884097
0.303	0.925013	0.909885
0.306	0.909641	0.900859
0.309	0.911188	0.89913
0.312	0.918693	0.911412
0.315	0.930387	0.90717
0.318	0.939073	0.932628
0.321	0.940435	0.921755
0.324	0.933513	0.939255
0.327	0.941694	0.935652
0.33	0.947239	0.944822
0.333	0.942378	0.951167
0.336	0.936429	0.956014
0.339	0.946479	0.94653
0.342	0.952855	0.963697
0.345	0.949351	0.941708
0.348	0.961613	0.961498
0.351	0.972382	0.945656
0.354	0.953883	0.958691
0.357	0.963649	0.963606
0.36	0.971471	0.964001
0.363	0.961506	0.959411
0.366	0.968564	0.960963
0.369	0.973795	0.963627
0.372	0.977389	0.951401
0.375	0.979342	0.966182
0.378	0.980777	0.965636
0.381	0.979582	0.986411
0.384	0.981634	0.962448
0.387	0.977048	0.976473
0.39	0.983115	0.97478
0.393	0.980638	0.989483
0.396	0.981617	0.967002
0.399	0.974348	0.971669
0.402	0.975946	0.974147
0.405	0.986851	0.974028
0.408	0.982109	0.974578
0.411	0.987497	0.986869
0.414	0.973058	0.972511
0.417	0.980869	0.978311
0.42	0.981978	0.973525
0.423	0.964105	0.976168
0.426	0.977683	0.987639
0.429	0.985334	0.963486
0.432	0.972896	0.96846
0.435	0.968223	0.963806
0.438	0.992953	0.976568
0.441	0.977377	0.975211
0.444	0.979007	0.963637
0.447	0.97835	0.962742
0.45	0.979609	0.983403
0.453	0.983789	0.97664
0.456	0.976665	0.964853
0.459	0.966787	0.971853
0.462	0.984546	0.970232
0.465	0.99158	0.967872
0.468	0.973228	0.957643
0.471	0.970324	0.963598
0.474	0.981899	0.976109
0.477	0.973118	0.962886
0.48	0.975549	0.966355
0.483	0.980558	0.960625
0.486	0.966949	0.970931
0.489	0.978598	0.960972
0.492	0.970008	0.96997
0.495	0.969498	0.959361
0.498	0.963836	0.96953
0.501	0.970673	0.96421
0.504	0.973499	0.966748
0.507	0.966294	0.96107
0.51	0.964517	0.951279
0.513	0.96568	0.961254
0.516	0.957031	0.963657
0.519	0.965955	0.968541
0.522	0.964078	0.967734
0.525	0.948766	0.968361
0.528	0.961877	0.952481
0.531	0.952894	0.944814
0.534	0.962612	0.941175
0.537	0.949005	0.951366
0.54	0.969198	0.955321
0.543	0.945159	0.944956
0.546	0.949024	0.955254
0.549	0.949349	0.951068
0.552	0.948525	0.940274
0.555	0.964377	0.949705
0.558	0.960757	0.938185
0.561	0.966321	0.958057
0.564	0.95151	0.944644
0.567	0.944904	0.958466
0.57	0.946613	0.953597
0.573	0.953557	0.947073
0.576	0.937093	0.932708
0.579	0.954731	0.945531
0.582	0.95575	0.951717
0.585	0.939358	0.93698
0.588	0.948591	0.928855
0.591	0.934513	0.941066
0.594	0.95229	0.936024
0.597	0.940408	0.930916
0.6	0.937442	0.93981
0.603	0.948491	0.93802
0.606	0.928304	0.941824
0.609	0.936491	0.93133
0.612	0.930319	0.936706
0.615	0.932511	0.920298
0.618	0.942717	0.9289
0.621	0.929565	0.921848
0.624	0.93769	0.925171
0.627	0.928035	0.938857
0.63	0.936995	0.925626
0.633	0.929932	0.936922
0.636	0.92373	0.922403
0.639	0.926636	0.915207
0.642	0.925861	0.92664
0.645	0.937684	0.911329
0.648	0.934376	0.922548
0.651	0.923521	0.927953
0.654	0.929434	0.920109
0.657	0.921359	0.920897
0.66	0.920159	0.924919
0.663	0.921105	0.908302
0.666	0.926274	0.928062
0.669	0.921743	0.910719
0.672	0.9066	0.905572
0.675	0.917886	0.907167
0.678	0.920033	0.901564
0.681	0.915753	0.908791
0.684	0.919233	0.914501
0.687	0.91699	0.916813
0.69	0.91804	0.897434
0.693	0.908575	0.896726
0.696	0.90288	0.907337
0.699	0.907857	0.913728
0.702	0.904204	0.904134
0.705	0.905733	0.907759
0.708	0.900452	0.910875
0.711	0.895993	0.898554
0.714	0.904102	0.893493
0.717	0.900055	0.89516
0.72	0.893582	0.897741
0.723	0.889787	0.886812
0.726	0.907941	0.880059
0.729	0.896547	0.893687
0.732	0.89292	0.891755
0.735	0.896678	0.877317
0.738	0.881823	0.877634
0.741	0.898743	0.881865
0.744	0.885941	0.878466
0.747	0.889241	0.874053
0.75	0.883759	0.896599
0.753	0.885186	0.87156
0.756	0.880809	0.888048
0.759	0.885626	0.883562
0.762	0.888247	0.882206
0.765	0.89311	0.880395
0.768	0.877875	0.878194
0.771	0.870373	0.866557
0.774	0.888201	0.875404
0.777	0.87428	0.877345
0.78	0.870591	0.886825
0.783	0.882904	0.881247
0.786	0.87431	0.869089
0.789	0.87819	0.865886
0.792	0.867939	0.866548
0.795	0.868244	0.876354
0.798	0.875932	0.865819
0.801	0.86284	0.8778
0.804	0.868449	0.87464
0.807	0.878445	0.868746
0.81	0.860439	0.863649
0.813	0.880656	0.869844
0.816	0.864929	0.854863
0.819	0.864667	0.863063
0.822	0.857403	0.859831
0.825	0.876869	0.856268
0.828	0.873749	0.861716
0.831	0.864848	0.855614
0.834	0.882078	0.865026
0.837	0.862127	0.865009
0.84	0.866052	0.85059
0.843	0.858545	0.866538
0.846	0.858551	0.869855
0.849	0.855303	0.865378
0.852	0.847544	0.865651
0.855	0.860909	0.859946
0.858	0.857276	0.867821
0.861	0.862275	0.849812
0.864	0.842086	0.85724
0.867	0.848546	0.836416
0.87	0.853804	0.843372
0.873	0.848875	0.861187
0.876	0.862039	0.855778
0.879	0.867057	0.85612
0.882	0.86611	0.846546
0.885	0.850827	0.84631
0.888	0.85191	0.842883
0.891	0.859097	0.849044
0.894	0.841765	0.851781
0.897	0.853672	0.842654
0.9	0.857372	0.830924
0.903	0.851559	0.859314
0.906	0.842719	0.848511
0.909	0.843135	0.837009
0.912	0.853742	0.82806
0.915	0.845372	0.828076
0.918	0.840573	0.839969
0.921	0.839281	0.83887
0.924	0.840975	0.837738
0.927	0.838277	0.831455
0.93	0.839471	0.831476
0.933	0.830244	0.838664
0.936	0.838072	0.839677
0.939	0.837559	0.833459
0.942	0.853803	0.823713
0.945	0.837876	0.839713
0.948	0.83771	0.821147
0.951	0.833819	0.823512
0.954	0.839446	0.81257
0.957	0.833752	0.826099
0.96	0.828373	0.828411
0.963	0.820327	0.81964
0.966	0.825241	0.823734
0.969	0.830031	0.830529
0.972	0.827922	0.81272
0.975	0.82496	0.824128
0.978	0.820147	0.81628
0.981	0.816464	0.823814
0.984	0.821202	0.819299
0.987	0.823034	0.816255
0.99	0.820457	0.809124
0.993	0.817161	0.818523
0.996	0.826054	0.821355
0.999	0.816877	0.811144
1.002	0.81668	0.8071
1.005	0.813435	0.803859
1.008	0.826449	0.803996
1.011	0.81714	0.808599
1.014	0.814575	0.820544
1.017	0.817443	0.817454
1.02	0.804462	0.80924
1.023	0.802103	0.815314
1.026	0.826031	0.805218
1.029	0.809501	0.814287
1.032	0.803754	0.810421
1.035	0.813524	0.8056
1.038	0.812247	0.807074
1.041	0.792815	0.803112
1.044	0.803471	0.802113
1.047	0.80836	0.798144
1.05	0.798949	0.802686
1.053	0.81126	0.803888
1.056	0.810681	0.80084
1.059	0.814273	0.79514
1.062	0.787292	0.802199
1.065	0.80737	0.79051
1.068	0.798403	0.806022
1.071	0.789026	0.794128
1.074	0.795976	0.795105
1.077	0.804832	0.802097
1.08	0.795334	0.797585
1.083	0.81248	0.795086
1.086	0.7915	0.793264
1.089	0.790603	0.782849
1.092	0.799127	0.792524
1.095	0.798906	0.794029
1.098	0.797255	0.783564
1.101	0.78682	0.77708
1.104	0.793074	0.780247
1.107	0.792015	0.779712
1.11	0.794643	0.784697
1.113	0.787157	0.78653
1.116	0.78558	0.778941
1.119	0.782824	0.762115
1.122	0.793217	0.769794
1.125	0.785257	0.773662
1.128	0.777522	0.772554
1.131	0.778853	0.777072
1.134	0.76695	0.769307
1.137	0.776594	0.784229
1.14	0.789586	0.771492
1.143	0.777406	0.77692
1.146	0.773355	0.773701
1.149	0.792583	0.766474
1.152	0.77504	0.772406
1.155	0.772541	0.769726
1.158	0.776105	0.761918
1.161	0.776164	0.763734
1.164	0.770233	0.774321
1.167	0.762593	0.776189
1.17	0.778226	0.766705
1.173	0.760878	0.773569
1.176	0.776159	0.769309
1.179	0.766634	0.764148
1.182	0.764501	0.756373
1.185	0.759395	0.755667
1.188	0.776294	0.759502
1.191	0.766102	0.763833
1.194	0.773036	0.758603
1.197	0.764792	0.762632
1.2	0.758603	0.758028
1.203	0.759494	0.776529
1.206	0.764834	0.774182
1.209	0.758292	0.764191
1.212	0.764774	0.750174
1.215	0.746511	0.746986
1.218	0.762634	0.758284
1.221	0.757348	0.750594
1.224	0.762532	0.753706
1.227	0.750919	0.757423
1.23	0.748081	0.757648
1.233	0.757319	0.748151
1.236	0.741716	0.750341
1.239	0.74788	0.759221
1.242	0.747	0.748885
1.245	0.758493	0.760049
1.248	0.752341	0.750949
1.251	0.743589	0.748176
1.254	0.75679	0.753798
1.257	0.739586	0.74062
1.26	0.746394	0.740286
1.263	0.758206	0.739774
1.266	0.737241	0.740226
1.269	0.745401	0.739609
1.272	0.7462	0.751372
1.275	0.746152	0.739131
1.278	0.729608	0.737896
1.281	0.730568	0.728454
1.284	0.744265	0.727178
1.287	0.745665	0.740987
1.29	0.735014	0.741468
1.293	0.737171	0.740871
1.296	0.727781	0.73218
1.299	0.746622	0.741031
1.302	0.73556	0.74381
1.305	0.727825	0.731419
1.308	0.737558	0.735882
1.311	0.726079	0.729579
1.314	0.727074	0.741222
1.317	0.738241	0.733125
1.32	0.728761	0.719475
1.323	0.735918	0.736538
1.326	0.73569	0.722903
1.329	0.734595	0.729898
1.332	0.729317	0.721821
1.335	0.73533	0.735908
1.338	0.73027	0.716343
1.341	0.73612	0.719294
1.344	0.725157	0.722295
1.347	0.722495	0.729643
1.35	0.728959	0.715267
1.353	0.729202	0.718536
1.356	0.723518	0.717837
1.359	0.722601	0.71742
1.362	0.725132	0.717821
1.365	0.717242	0.715077
1.368	0.735746	0.72809
1.371	0.718525	0.722358
1.374	0.716176	0.718605
1.377	0.726995	0.718474
1.38	0.724947	0.72724
1.383	0.729814	0.731137
1.386	0.71789	0.721084
1.389	0.717857	0.718958
1.392	0.7169	0.719762
1.395	0.719264	0.724227
1.398	0.71087	0.719212
1.401	0.721593	0.718653
1.404	0.712821	0.708136
1.407	0.715944	0.706004
1.41	0.71263	0.707241
1.413	0.712553	0.698508
1.416	0.71077	0.72045
1.419	0.705241	0.707196
1.422	0.704967	0.703596
1.425	0.71218	0.711352
1.428	0.702867	0.703346
1.431	0.715237	0.705477
1.434	0.71335	0.702551
1.437	0.716795	0.699168
1.44	0.704451	0.708368
1.443	0.700549	0.700751
1.446	0.711336	0.698912
1.449	0.708476	0.698255
1.452	0.710053	0.70306
1.455	0.710215	0.700785
1.458	0.709886	0.701342
1.461	0.71613	0.706913
1.464	0.700417	0.695815
1.467	0.690177	0.694613
1.47	0.703524	0.700872
1.473	0.703249	0.701217
1.476	0.694501	0.689964
1.479	0.701121	0.70623
1.482	0.703179	0.696118
1.485	0.699471	0.682821
1.488	0.696973	0.694022
1.491	0.701496	0.679663
1.494	0.706472	0.683382
1.497	0.687874	0.684117
1.5	0.701395	0.695348
1.503	0.694909	0.691468
1.506	0.687158	0.690883
1.509	0.698636	0.682649
1.512	0.687015	0.692173
1.515	0.697003	0.701043
1.518	0.689271	0.684797
1.521	0.692137	0.684263
1.524	0.686045	0.686695
1.527	0.69748	0.688715
1.53	0.687009	0.689148
1.533	0.691244	0.691259
1.536	0.678532	0.69069
1.539	0.688212	0.674356
1.542	0.689537	0.689415
1.545	0.683463	0.686841
1.548	0.680727	0.686351
1.551	0.680221	0.673837
1.554	0.688504	0.666895
1.557	0.68031	0.683052
1.56	0.685391	0.68628
1.563	0.683984	0.676202
1.566	0.685897	0.678763
1.569	0.682892	0.690889
1.572	0.680743	0.679144
1.575	0.678247	0.666518
1.578	0.679737	0.674404
1.581	0.679896	0.679565
1.584	0.676617	0.66853
1.587	0.679116	0.670702
1.59	0.666659	0.681646
1.593	0.671783	0.677581
1.596	0.673922	0.673796
1.599	0.667755	0.666449
1.602	0.668826	0.675382
1.605	0.675129	0.669704
1.608	0.669429	0.662051
1.611	0.671256	0.665907
1.614	0.67082	0.667472
1.617	0.669069	0.669791
1.62	0.672428	0.666829
1.623	0.666361	0.666556
1.626	0.664689	0.667977
1.629	0.671976	0.6653
1.632	0.676608	0.662283
1.635	0.656121	0.670426
1.638	0.672578	0.654783
1.641	0.668888	0.663867
1.644	0.658691	0.664064
1.647	0.656657	0.667235
1.65	0.660913	0.661173
1.653	0.661027	0.654144
1.656	0.664008	0.649643
1.659	0.656086	0.666244
1.662	0.666415	0.668318
1.665	0.654235	0.661307
1.668	0.66142	0.666804
1.671	0.659078	0.662733
1.674	0.65923	0.646919
1.677	0.654949	0.654642
1.68	0.653022	0.65425
1.683	0.647805	0.646973
1.686	0.655042	0.651295
1.689	0.66728	0.64376
1.692	0.639656	0.646792
1.695	0.651989	0.652301
1.698	0.649194	0.636537
1.701	0.654966	0.651814
1.704	0.65458	0.643335
1.707	0.645739	0.648459
1.71	0.635378	0.646784
1.713	0.642266	0.638184
1.716	0.641088	0.649936
1.719	0.639851	0.646869
1.722	0.645021	0.639527
1.725	0.642342	0.641303
1.728	0.646472	0.633678
1.731	0.646365	0.640461
1.734	0.644633	0.639589
1.737	0.636093	0.653527
1.74	0.63472	0.630941
1.743	0.638105	0.644642
1.746	0.639697	0.635919
1.749	0.628268	0.640251
1.752	0.624537	0.635992
1.755	0.637562	0.636359
1.758	0.62801	0.634835
1.761	0.630994	0.635814
1.764	0.635449	0.63425
1.767	0.635317	0.631635
1.77	0.632496	0.625227
1.773	0.632809	0.630867
1.776	0.628766	0.638872
1.779	0.637594	0.635156
1.782	0.642797	0.620567
1.785	0.622532	0.633495
1.788	0.625592	0.620451
1.791	0.627059	0.626107
1.794	0.632856	0.634894
1.797	0.643276	0.637559
1.8	0.621545	0.626131
1.803	0.620329	0.63031
1.806	0.625737	0.620789
1.809	0.613788	0.624709
1.812	0.622173	0.624253
1.815	0.630575	0.619651
1.818	0.626255	0.62029
1.821	0.62861	0.624074
1.824	0.620045	0.610407
1.827	0.617712	0.628462
1.83	0.617085	0.608277
1.833	0.614029	0.61743
1.836	0.603957	0.615808
1.839	0.620735	0.617829
1.842	0.619587	0.624176
1.845	0.61088	0.605317
1.848	0.615554	0.607757
1.851	0.616489	0.611398
1.854	0.611156	0.605117
1.857	0.613515	0.61666
1.86	0.615695	0.616415
1.863	0.61448	0.608212
1.866	0.621045	0.597968
1.869	0.620242	0.600363
1.872	0.607561	0.600058
1.875	0.597901	0.616885
1.878	0.61551	0.611962
1.881	0.602785	0.59985
1.884	0.60705	0.611273
1.887	0.608126	0.61633
1.89	0.607752	0.60076
1.893	0.608751	0.609969
1.896	0.587742	0.603901
1.899	0.605474	0.608934
1.902	0.609387	0.598567
1.905	0.601602	0.606161
1.908	0.597447	0.608439
1.911	0.597015	0.591915
1.914	0.611564	0.592409
1.917	0.610313	0.598612
1.92	0.599334	0.597215
1.923	0.594441	0.598517
1.926	0.607508	0.598491
1.929	0.601598	0.608558
1.932	0.6076	0.600667
1.935	0.594424	0.602948
1.938	0.600296	0.596078
1.941	0.604929	0.595901
1.944	0.601447	0.590247
1.947	0.59339	0.579749
1.95	0.595823	0.599398
1.953	0.586134	0.595913
1.956	0.603135	0.599924
1.959	0.597398	0.593585
1.962	0.594939	0.595324
1.965	0.597176	0.591738
1.968	0.592842	0.587942
1.971	0.596127	0.582857
1.974	0.589931	0.591866
1.977	0.58968	0.598427
1.98	0.597516	0.588408
1.983	0.59766	0.584927
1.986	0.58741	0.592107
1.989	0.581063	0.590066
1.992	0.591503	0.598708
1.995	0.599962	0.583452
1.998	0.583477	0.583634
2.001	0.586471	0.592661
2.004	0.592476	0.586389
2.007	0.587071	0.572662
2.01	0.586415	0.589894
2.013	0.579394	0.586966
2.016	0.588376	0.587773
2.019	0.588627	0.578902
2.022	0.580536	0.584112
2.025	0.580326	0.584589
2.028	0.586726	0.583222
2.031	0.581632	0.578596
2.034	0.586471	0.588823
2.037	0.57867	0.578135
2.04	0.576406	0.580736
2.043	0.582268	0.581042
2.046	0.582611	0.577366
2.049	0.585928	0.573294
2.052	0.588228	0.575356
2.055	0.573323	0.581935
2.058	0.573166	0.57568
2.061	0.57059	0.580416
2.064	0.572068	0.577305
2.067	0.574921	0.578804
2.07	0.574882	0.578821
2.073	0.575798	0.568595
2.076	0.575233	0.578621
2.079	0.570277	0.570156
2.082	0.578183	0.569056
2.085	0.585599	0.573134
2.088	0.577461	0.568253
2.091	0.571662	0.564234
2.094	0.573258	0.564156
2.097	0.569242	0.571703
2.1	0.577015	0.559822
2.103	0.568466	0.567689
2.106	0.5736	0.569531
2.109	0.569415	0.562574
2.112	0.559327	0.565712
2.115	0.570704	0.573503
2.118	0.562998	0.56544
2.121	0.569371	0.564927
2.124	0.567063	0.567791
2.127	0.558026	0.564395
2.13	0.571543	0.55929
2.133	0.563533	0.571283
2.136	0.554702	0.560594
2.139	0.559663	0.568332
2.142	0.553318	0.556859
2.145	0.560487	0.554851
2.148	0.569267	0.563782
2.151	0.562657	0.557943
2.154	0.555821	0.56692
2.157	0.558115	0.557081
2.16	0.563999	0.564605
2.163	0.555196	0.549544
2.166	0.558288	0.555768
2.169	0.559938	0.54876
2.172	0.559364	0.555339
2.175	0.557004	0.554255
2.178	0.560645	0.558557
2.181	0.557885	0.550405
2.184	0.558713	0.553383
2.187	0.558799	0.55856
2.19	0.55379	0.555011
2.193	0.554674	0.560358
2.196	0.550818	0.549765
2.199	0.553057	0.556274
2.202	0.55497	0.559021
2.205	0.558034	0.55337
2.208	0.565029	0.546447
2.211	0.549844	0.545996
2.214	0.549233	0.552743
2.217	0.547169	0.552821
2.22	0.561495	0.539509
2.223	0.544548	0.547868
2.226	0.555869	0.54232
2.229	0.546362	0.545219
2.232	0.552216	0.545434
2.235	0.548337	0.556555
2.238	0.547005	0.549826
2.241	0.55326	0.540063
2.244	0.545924	0.543812
2.247	0.538243	0.541408
2.25	0.541985	0.548598
2.253	0.546095	0.549721
2.256	0.534338	0.552954
2.259	0.542927	0.540708
2.262	0.53622	0.557617
2.265	0.536041	0.541631
2.268	0.554552	0.538745
2.271	0.550312	0.539486
2.274	0.535938	0.543575
2.277	0.540197	0.536157
2.28	0.539941	0.540628
2.283	0.537401	0.54015
2.286	0.538624	0.541534
2.289	0.533923	0.534498
2.292	0.546044	0.540214
2.295	0.541762	0.52632
2.298	0.534294	0.532421
2.301	0.538976	0.544869
2.304	0.53916	0.534721
2.307	0.537511	0.532593
2.31	0.537159	0.535776
2.313	0.535952	0.546198
2.316	0.53095	0.53296
2.319	0.524678	0.528273
2.322	0.525943	0.535499
2.325	0.53553	0.530445
2.328	0.545683	0.532134
2.331	0.531519	0.521701
2.334	0.531615	0.532361
2.337	0.531667	0.534324
2.34	0.529292	0.521492
2.343	0.533674	0.537737
2.346	0.535201	0.527948
2.349	0.532789	0.523047
2.352	0.52339	0.536862
2.355	0.530674	0.519354
2.358	0.525967	0.516062
2.361	0.533595	0.531566
2.364	0.518603	0.526706
2.367	0.523211	0.519169
2.37	0.521553	0.51902
2.373	0.529718	0.521873
2.376	0.530343	0.519968
2.379	0.515611	0.527246
2.382	0.530506	0.515677
2.385	0.524295	0.523671
2.388	0.518271	0.516385
2.391	0.52213	0.519345
2.394	0.516881	0.521683
2.397	0.51518	0.516312
2.4	0.514921	0.521789
2.403	0.520831	0.527897
2.406	0.521301	0.520859
2.409	0.517284	0.511687
2.412	0.514748	0.521723
2.415	0.518063	0.51435
2.418	0.516059	0.521669
2.421	0.517439	0.518659
2.424	0.520341	0.513299
2.427	0.520331	0.513161
2.43	0.517291	0.515239
2.433	0.519329	0.515603
2.436	0.513671	0.525135
2.439	0.510569	0.515628
2.442	0.501011	0.512908
2.445	0.506795	0.520627
2.448	0.511043	0.51346
2.451	0.514958	0.512166
2.454	0.514454	0.510193
2.457	0.517199	0.514384
2.46	0.504587	0.519945
2.463	0.512829	0.504586
2.466	0.50903	0.503671
2.469	0.519974	0.501203
2.472	0.501081	0.512988
2.475	0.509423	0.517833
2.478	0.503866	0.502823
2.481	0.509268	0.506958
2.484	0.517362	0.504579
2.487	0.499485	0.504153
2.49	0.50594	0.502765
2.493	0.499389	0.498528
2.496	0.499137	0.504395
2.499	0.502381	0.50379
2.502	0.501155	0.506195
2.505	0.504334	0.49854
2.508	0.498137	0.499499
2.511	0.493209	0.500447
2.514	0.493449	0.507047
2.517	0.502303	0.507173
2.52	0.507866	0.494342
2.523	0.505099	0.499181
2.526	0.496413	0.504624
2.529	0.4945	0.498328
2.532	0.489119	0.49872
2.535	0.493114	0.504098
2.538	0.505251	0.498339
2.541	0.492054	0.488832
2.544	0.484463	0.489678
2.547	0.495662	0.475846
2.55	0.503218	0.507975
2.553	0.492615	0.498027
2.556	0.4893	0.489807
2.559	0.48865	0.483977
2.562	0.491352	0.481752
2.565	0.488151	0.483532
2.568	0.483875	0.486769
2.571	0.487862	0.493596
2.574	0.494766	0.497198
2.577	0.488999	0.488117
2.58	0.487341	0.495071
2.583	0.483595	0.48538
2.586	0.484507	0.477288
2.589	0.490182	0.48108
2.592	0.480468	0.48043
2.595	0.488513	0.486449
2.598	0.477492	0.485873
2.601	0.478435	0.471749
2.604	0.472026	0.478403
2.607	0.472723	0.487451
2.61	0.495098	0.490739
2.613	0.474733	0.471479
2.616	0.476997	0.482353
2.619	0.474779	0.4762
2.622	0.486982	0.480321
2.625	0.483824	0.478171
2.628	0.480289	0.471252
2.631	0.472857	0.476399
2.634	0.471122	0.467825
2.637	0.485829	0.477414
2.64	0.468797	0.472424
2.643	0.475745	0.461561
2.646	0.481851	0.47203
2.649	0.469279	0.469264
2.652	0.47407	0.466761
2.655	0.473962	0.478476
2.658	0.459622	0.469497
2.661	0.473702	0.474761
2.664	0.475331	0.469688
2.667	0.474036	0.466136
2.67	0.471204	0.469639
2.673	0.468255	0.47184
2.676	0.459333	0.464942
2.679	0.472572	0.461064
2.682	0.473002	0.472233
2.685	0.46022	0.454728
2.688	0.462185	0.472702
2.691	0.472014	0.463223
2.694	0.467985	0.471449
2.697	0.473124	0.462455
2.7	0.448737	0.460007
2.703	0.458548	0.465958
2.706	0.462881	0.465906
2.709	0.462598	0.470008
2.712	0.462691	0.461794
2.715	0.456627	0.462659
2.718	0.461396	0.457731
2.721	0.459739	0.460952
2.724	0.459399	0.464287
2.727	0.455379	0.459688
2.73	0.457769	0.449956
2.733	0.462213	0.470332
2.736	0.453085	0.459512
2.739	0.459637	0.461315
2.742	0.467025	0.456893
2.745	0.46272	0.449744
2.748	0.438585	0.455176
2.751	0.45103	0.450459
2.754	0.441648	0.457404
2.757	0.453507	0.451051
2.76	0.45341	0.454594
2.763	0.448299	0.451819
2.766	0.445581	0.455904
2.769	0.449647	0.450691
2.772	0.450574	0.446738
2.775	0.449966	0.458041
2.778	0.446295	0.451231
2.781	0.450784	0.44679
2.784	0.449659	0.452759
2.787	0.441319	0.448039
2.79	0.440949	0.45903
2.793	0.451965	0.442505
2.796	0.444016	0.446074
2.799	0.439652	0.444304
2.802	0.448377	0.445123
2.805	0.441472	0.450083
2.808	0.44188	0.43737
2.811	0.446174	0.4525
2.814	0.444907	0.447508
2.817	0.439216	0.444674
2.82	0.434958	0.445004
2.823	0.438778	0.44036
2.826	0.451226	0.440543
2.829	0.436214	0.432601
2.832	0.433726	0.437936
2.835	0.433235	0.434474
2.838	0.434714	0.455116
2.841	0.435264	0.440257
2.844	0.428034	0.4491
2.847	0.437256	0.434306
2.85	0.434308	0.438775
2.853	0.432965	0.432943
2.856	0.431291	0.433279
2.859	0.431256	0.439253
2.862	0.433771	0.430133
2.865	0.434864	0.429689
2.868	0.436525	0.429286
2.871	0.433041	0.426715
2.874	0.438997	0.427463
2.877	0.431307	0.436208
2.88	0.425182	0.430679
2.883	0.428961	0.433883
2.886	0.431984	0.437818
2.889	0.43476	0.430995
2.892	0.427907	0.428472
2.895	0.427348	0.429433
2.898	0.427156	0.432343
2.901	0.424015	0.429744
2.904	0.432453	0.426835
2.907	0.425886	0.431721
2.91	0.433382	0.430209
2.913	0.420288	0.425415
2.916	0.428786	0.423791
2.919	0.429878	0.426886
2.922	0.429475	0.419651
2.925	0.427929	0.428142
2.928	0.418512	0.427154
2.931	0.426721	0.42696
2.934	0.428564	0.430345
2.937	0.427065	0.425196
2.94	0.428375	0.420954
2.943	0.417315	0.420481
2.946	0.416453	0.427613
2.949	0.421386	0.431529
2.952	0.414166	0.427784
2.955	0.419259	0.424147
2.958	0.425782	0.42068
2.961	0.41987	0.425244
2.964	0.418958	0.420778
2.967	0.410714	0.420365
2.97	0.419587	0.422625
2.973	0.425084	0.420569
2.976	0.412888	0.42185
2.979	0.419955	0.421899
2.982	0.411606	0.404991
2.985	0.421256	0.415186
2.988	0.41302	0.4221
2.991	0.416794	0.423555
2.994	0.420587	0.418861
2.997	0.41261	0.422018
3	0.412329	0.418494
3.003	0.418569	0.415234
3.006	0.415345	0.412434
3.009	0.42096	0.413335
3.012	0.41265	0.427174
3.015	0.423689	0.412821
3.018	0.412864	0.413511
3.021	0.418242	0.417136
3.024	0.418892	0.41881
3.027	0.415312	0.412279
3.03	0.410741	0.40495
3.033	0.409196	0.41177
3.036	0.406979	0.416972
3.039	0.411598	0.404249
3.042	0.419124	0.413811
3.045	0.407229	0.417467
3.048	0.403258	0.415881
3.051	0.40961	0.412615
3.054	0.415039	0.405167
3.057	0.412572	0.407264
3.06	0.411987	0.410734
3.063	0.404491	0.408786
3.066	0.411789	0.411016
3.069	0.415738	0.405692
3.072	0.398771	0.41204
3.075	0.403486	0.408413
3.078	0.410288	0.410319
3.081	0.408556	0.400861
3.084	0.407675	0.398599
3.087	0.410062	0.405372
3.09	0.405346	0.40638
3.093	0.400247	0.402011
3.096	0.401889	0.412142
3.099	0.410649	0.40167
3.102	0.405832	0.410065
3.105	0.400987	0.404595
3.108	0.392235	0.407435
3.111	0.401641	0.401191
3.114	0.399241	0.409636
3.117	0.400432	0.399126
3.12	0.396582	0.397101
3.123	0.396145	0.410307
3.126	0.400306	0.405702
3.129	0.39765	0.402037
3.132	0.405186	0.395732
3.135	0.406534	0.406332
3.138	0.393686	0.398321
3.141	0.401464	0.399847
3.144	0.396531	0.398188
3.147	0.399724	0.403413
3.15	0.394238	0.403616
3.153	0.397178	0.40051
3.156	0.400718	0.393321
3.159	0.394286	0.389394
3.162	0.402068	0.398362
3.165	0.395347	0.39413
3.168	0.399328	0.398953
3.171	0.401765	0.404846
3.174	0.394141	0.392148
3.177	0.390083	0.39007
3.18	0.39212	0.396793
3.183	0.402678	0.394055
3.186	0.394051	0.39469
3.189	0.390668	0.393074
3.192	0.383783	0.392955
3.195	0.391355	0.387183
3.198	0.382315	0.396581
3.201	0.391668	0.39525
3.204	0.393923	0.394889
3.207	0.390799	0.395433
3.21	0.393647	0.392646
3.213	0.377714	0.385683
3.216	0.382697	0.389269
3.219	0.393919	0.389448
3.222	0.390702	0.386543
3.225	0.390248	0.394593
3.228	0.394586	0.389398
3.231	0.399399	0.387898
3.234	0.388795	0.382957
3.237	0.390506	0.390134
3.24	0.380872	0.391603
3.243	0.381317	0.390869
3.246	0.39735	0.383841
3.249	0.385282	0.388172
3.252	0.38697	0.385856
3.255	0.380533	0.390455
3.258	0.385197	0.37122
3.261	0.39034	0.385512
3.264	0.385976	0.379152
3.267	0.388587	0.385228
3.27	0.388239	0.38214
3.273	0.387468	0.387701
3.276	0.385232	0.381626
3.279	0.384465	0.374615
3.282	0.38471	0.379903
3.285	0.378487	0.386827
3.288	0.380114	0.380679
3.291	0.377631	0.384858
3.294	0.373971	0.375377
3.297	0.381816	0.373204
3.3	0.378153	0.380679
3.303	0.37663	0.379603
3.306	0.374429	0.377049
3.309	0.382766	0.38226
3.312	0.381119	0.381127
3.315	0.370804	0.376687
3.318	0.380879	0.381882
3.321	0.386218	0.371212
3.324	0.380924	0.384117
3.327	0.381171	0.377578
3.33	0.379629	0.372749
3.333	0.369213	0.382744
3.336	0.375549	0.37639
3.339	0.371058	0.373835
3.342	0.372367	0.379775
3.345	0.376225	0.374978
3.348	0.374108	0.364952
3.351	0.379842	0.380526
3.354	0.377111	0.373781
3.357	0.377852	0.383323
3.36	0.372583	0.365442
3.363	0.374144	0.377386
3.366	0.371777	0.372782
3.369	0.367439	0.375232
3.372	0.371687	0.370447
3.375	0.375716	0.37244
3.378	0.3761	0.363798
3.381	0.372224	0.370746
3.384	0.368758	0.366682
3.387	0.374743	0.368961
3.39	0.377456	0.372231
3.393	0.373354	0.368118
3.396	0.371835	0.376843
3.399	0.371303	0.370974
3.402	0.373439	0.370725
3.405	0.369086	0.368603
3.408	0.369178	0.371743
3.411	0.362282	0.371974
3.414	0.368036	0.372538
3.417	0.363881	0.369633
3.42	0.370708	0.369838
3.423	0.366482	0.373557
3.426	0.368889	0.362153
3.429	0.370905	0.365203
3.432	0.372146	0.359168
3.435	0.367924	0.366367
3.438	0.369174	0.367087
3.441	0.3702	0.36845
3.444	0.360582	0.365368
3.447	0.364173	0.373072
3.45	0.366667	0.37111
3.453	0.373516	0.368077
3.456	0.362306	0.361439
3.459	0.367788	0.363156
3.462	0.36404	0.363001
3.465	0.363654	0.367098
3.468	0.368517	0.365302
3.471	0.365411	0.360845
3.474	0.36882	0.363385
3.477	0.363005	0.366038
3.48	0.365571	0.366181
3.483	0.359822	0.362988
3.486	0.36442	0.369975
3.489	0.360266	0.365354
3.492	0.35747	0.362984
3.495	0.355879	0.364846
3.498	0.368767	0.357401
3.501	0.363599	0.356785
3.504	0.368137	0.357705
3.507	0.355356	0.368259
3.51	0.356115	0.361456
3.513	0.360587	0.35581
3.516	0.35307	0.360477
3.519	0.358696	0.3611
3.522	0.361802	0.362115
3.525	0.359711	0.358582
3.528	0.356864	0.360122
3.531	0.356458	0.360345
3.534	0.351085	0.362531
3.537	0.353578	0.356471
3.54	0.361137	0.358652
3.543	0.355167	0.360907
3.546	0.352015	0.364214
3.549	0.355733	0.360896
3.552	0.351326	0.357613
3.555	0.348223	0.360555
3.558	0.349863	0.354928
3.561	0.351772	0.36097
3.564	0.359039	0.353385
3.567	0.35388	0.350084
3.57	0.347796	0.353311
3.573	0.35191	0.354023
3.576	0.354896	0.349852
3.579	0.350533	0.348997
3.582	0.355914	0.347626
3.585	0.351192	0.354034
3.588	0.357807	0.351537
3.591	0.354068	0.351916
3.594	0.344245	0.349491
3.597	0.346897	0.344996
3.6	0.348168	0.350834
3.603	0.343193	0.348606
3.606	0.349132	0.353005
3.609	0.350078	0.349543
3.612	0.346611	0.349692
3.615	0.344143	0.361976
3.618	0.345927	0.345829
3.621	0.356567	0.34394
3.624	0.344921	0.345319
3.627	0.343997	0.349993
3.63	0.335893	0.353894
3.633	0.341037	0.350496
3.636	0.349446	0.354022
3.639	0.332328	0.34424
3.642	0.34229	0.352235
3.645	0.335331	0.33956
3.648	0.349753	0.337731
3.651	0.340699	0.341227
3.654	0.330652	0.351725
3.657	0.333608	0.339923
3.66	0.337407	0.344765
3.663	0.342025	0.336387
3.666	0.339763	0.338263
3.669	0.341833	0.335512
3.672	0.338111	0.342258
3.675	0.338998	0.335458
3.678	0.331866	0.330619
3.681	0.336243	0.333768
3.684	0.33923	0.343106
3.687	0.341401	0.336532
3.69	0.340128	0.33632
3.693	0.336182	0.33808
3.696	0.33597	0.339288
3.699	0.333146	0.333208
3.702	0.331803	0.335498
3.705	0.330239	0.336991
3.708	0.333041	0.329517
3.711	0.333447	0.335276
3.714	0.329855	0.338589
3.717	0.325371	0.334989
3.72	0.333503	0.333503
3.723	0.324737	0.338195
3.726	0.330453	0.331488
3.729	0.328981	0.328452
3.732	0.328697	0.33004
3.735	0.331999	0.327802
3.738	0.332756	0.332097
3.741	0.332543	0.329529
3.744	0.329443	0.332515
3.747	0.331913	0.339681
3.75	0.326053	0.324844
3.753	0.328609	0.324473
3.756	0.331347	0.327582
3.759	0.327553	0.332434
3.762	0.326265	0.329968
3.765	0.331335	0.332902
3.768	0.329351	0.328231
3.771	0.321417	0.32456
3.774	0.326034	0.333595
3.777	0.330401	0.329001
3.78	0.329738	0.322263
3.783	0.334717	0.323784
3.786	0.330427	0.315806
3.789	0.323123	0.326148
3.792	0.322623	0.326296
3.795	0.322716	0.326599
3.798	0.326905	0.326383
3.801	0.318994	0.322297
3.804	0.324086	0.320261
3.807	0.323237	0.323764
3.81	0.320087	0.330457
3.813	0.324011	0.325559
3.816	0.31815	0.314223
3.819	0.322061	0.320175
3.822	0.319045	0.322495
3.825	0.317105	0.317849
3.828	0.307427	0.316949
3.831	0.320516	0.321549
3.834	0.313331	0.323041
3.837	0.317186	0.3162
3.84	0.316929	0.317084
3.843	0.321149	0.326328
3.846	0.316825	0.323112
3.849	0.317063	0.317119
3.852	0.316614	0.320367
3.855	0.31196	0.313917
3.858	0.318	0.319564
3.861	0.312977	0.321653
3.864	0.314006	0.318307
3.867	0.311653	0.3132
3.87	0.313377	0.319858
3.873	0.313558	0.315463
3.876	0.318953	0.320041
3.879	0.316513	0.313433
3.882	0.314882	0.315832
3.885	0.311385	0.310103
3.888	0.311562	0.31429
3.891	0.308041	0.314211
3.894	0.316153	0.30702
3.897	0.310738	0.316503
3.9	0.313816	0.31781
3.903	0.308955	0.319267
3.906	0.314186	0.318632
3.909	0.308627	0.313091
3.912	0.307009	0.311021
3.915	0.31026	0.311181
3.918	0.304165	0.310688
3.921	0.306586	0.310557
3.924	0.30753	0.302186
3.927	0.3048	0.30787
3.93	0.306881	0.308999
3.933	0.305483	0.309092
3.936	0.310097	0.30428
3.939	0.307672	0.310184
3.942	0.304845	0.313553
3.945	0.302206	0.297404
3.948	0.303411	0.311335
3.951	0.298461	0.30649
3.954	0.306112	0.308306
3.957	0.309863	0.308076
3.96	0.303988	0.29976
3.963	0.304962	0.30055
3.966	0.303172	0.298539
3.969	0.303297	0.30894
3.972	0.300294	0.307265
3.975	0.296939	0.309541
3.978	0.299267	0.308292
3.981	0.296916	0.302765
3.984	0.295648	0.302838
3.987	0.303516	0.300973
3.99	0.301482	0.302169
3.993	0.29502	0.298036
3.996	0.298138	0.300556
3.999	0.293794	0.302153
4.002	0.295077	0.300538
4.005	0.295247	0.294574
4.008	0.29766	0.30148
4.011	0.29515	0.288514
4.014	0.299175	0.305407
4.017	0.298636	0.299178
4.02	0.286536	0.298367
4.023	0.300366	0.303575
4.026	0.300865	0.297677
4.029	0.289752	0.295627
4.032	0.290163	0.295651
4.035	0.2953	0.296738
4.038	0.290651	0.299946
4.041	0.288266	0.29415
4.044	0.286677	0.293691
4.047	0.298942	0.293269
4.05	0.292887	0.29993
4.053	0.292192	0.2976
4.056	0.291797	0.291193
4.059	0.289525	0.296182
4.062	0.295825	0.298103
4.065	0.299392	0.292118
4.068	0.290806	0.293174
4.071	0.284635	0.290811
4.074	0.286906	0.295546
4.077	0.286692	0.292537
4.08	0.288206	0.292281
4.083	0.285882	0.294629
4.086	0.28672	0.295386
4.089	0.296227	0.292762
4.092	0.290388	0.288259
4.095	0.282856	0.289339
4.098	0.283367	0.29205
4.101	0.286652	0.297199
4.104	0.286831	0.284656
4.107	0.285048	0.291225
4.11	0.290204	0.286247
4.113	0.29094	0.290368
4.116	0.289339	0.285369
4.119	0.283983	0.290141
4.122	0.290889	0.289961
4.125	0.291476	0.285724
4.128	0.288773	0.290278
4.131	0.289981	0.296083
4.134	0.286315	0.287391
4.137	0.293731	0.285283
4.14	0.286413	0.286195
4.143	0.289354	0.288934
4.146	0.28611	0.294133
4.149	0.284916	0.292991
4.152	0.28705	0.285772
4.155	0.286047	0.284949
4.158	0.28801	0.29459
4.161	0.286237	0.287669
4.164	0.2885	0.2868
4.167	0.292175	0.284343
4.17	0.284677	0.293004
4.173	0.285018	0.286859
4.176	0.289146	0.282858
4.179	0.292097	0.288148
4.182	0.278185	0.286711
4.185	0.282505	0.281617
4.188	0.283593	0.293169
4.191	0.285189	0.28096
4.194	0.290271	0.286838
4.197	0.280045	0.288271
4.2	0.287054	0.287664
4.203	0.28363	0.276244
4.206	0.281804	0.284128
4.209	0.280719	0.286287
4.212	0.284477	0.285125
4.215	0.28205	0.294679
4.218	0.274978	0.28926
4.221	0.279456	0.283537
4.224	0.28555	0.278583
4.227	0.274642	0.283858
4.23	0.283771	0.286108
4.233	0.277825	0.278954
4.236	0.28805	0.282403
4.239	0.285049	0.282187
4.242	0.281643	0.287175
4.245	0.284467	0.280935
4.248	0.279122	0.28144
4.251	0.277781	0.275252
4.254	0.27779	0.276361
4.257	0.27865	0.286918
4.26	0.273446	0.284192
4.263	0.284483	0.281765
4.266	0.278237	0.280548
4.269	0.283551	0.281632
4.272	0.274119	0.284668
4.275	0.280714	0.28201
4.278	0.277908	0.278898
4.281	0.2831	0.282887
4.284	0.280838	0.276422
4.287	0.274582	0.2785
4.29	0.277981	0.277291
4.293	0.279738	0.277811
4.296	0.275823	0.281015
4.299	0.275179	0.27468
4.302	0.279534	0.272835
4.305	0.280457	0.275381
4.308	0.280481	0.269989
4.311	0.274812	0.27692
4.314	0.265514	0.274411
4.317	0.270291	0.278338
4.32	0.273411	0.268411
4.323	0.273341	0.273516
4.326	0.271695	0.272594
4.329	0.269985	0.265831
4.332	0.264656	0.266289
4.335	0.275067	0.270767
4.338	0.266712	0.270899
4.341	0.266752	0.273161
4.344	0.265237	0.270009
4.347	0.266655	0.278688
4.35	0.266725	0.270743
4.353	0.269169	0.270867
4.356	0.268273	0.263302
4.359	0.270927	0.273044
4.362	0.270127	0.267992
4.365	0.265649	0.267739
4.368	0.266655	0.268325
4.371	0.266096	0.266252
4.374	0.270939	0.272858
4.377	0.27024	0.2681
4.38	0.267867	0.268843
4.383	0.26984	0.270086
4.386	0.265435	0.265694
4.389	0.263688	0.27358
4.392	0.266344	0.268919
4.395	0.260969	0.268908
4.398	0.265487	0.26593
4.401	0.267854	0.273095
4.404	0.267576	0.267597
4.407	0.259934	0.263551
4.41	0.268965	0.271071
4.413	0.267097	0.273538
4.416	0.26297	0.261255
4.419	0.265622	0.262642
4.422	0.273031	0.267286
4.425	0.26227	0.265148
4.428	0.267763	0.261127
4.431	0.268385	0.261803
4.434	0.267104	0.262283
4.437	0.266177	0.262058
4.44	0.25863	0.26798
4.443	0.257095	0.261333
4.446	0.263279	0.264507
4.449	0.259515	0.267087
4.452	0.259885	0.265441
4.455	0.258801	0.26648
4.458	0.256387	0.254409
4.461	0.260879	0.262019
4.464	0.265727	0.261373
4.467	0.260847	0.258996
4.47	0.257299	0.256784
4.473	0.261813	0.26105
4.476	0.256845	0.262166
4.479	0.260718	0.264443
4.482	0.264985	0.257593
4.485	0.25741	0.2657
4.488	0.261707	0.263555
4.491	0.258937	0.265831
4.494	0.254618	0.271958
4.497	0.258468	0.262904
4.5	0.249169	0.264647
4.503	0.25045	0.259386
4.506	0.262593	0.258968
4.509	0.256619	0.271507
4.512	0.252783	0.256886
4.515	0.257976	0.264384
4.518	0.257813	0.259035
4.521	0.259525	0.2615
4.524	0.258441	0.2564
4.527	0.257992	0.254213
4.53	0.260023	0.268748
4.533	0.260155	0.264704
4.536	0.25731	0.259396
4.539	0.25502	0.261219
4.542	0.254633	0.263334
4.545	0.257851	0.259365
4.548	0.259204	0.258712
4.551	0.253834	0.25162
4.554	0.251818	0.254332
4.557	0.261386	0.259854
4.56	0.249087	0.252862
4.563	0.257929	0.260542
4.566	0.251879	0.247262
4.569	0.24951	0.256261
4.572	0.25312	0.255709
4.575	0.25162	0.257127
4.578	0.252201	0.256197
4.581	0.254936	0.253395
4.584	0.252675	0.247408
4.587	0.255105	0.250712
4.59	0.249241	0.25758
4.593	0.242288	0.260675
4.596	0.25451	0.259706
4.599	0.248774	0.248602
4.602	0.24893	0.25571
4.605	0.249205	0.252291
4.608	0.250479	0.252957
4.611	0.253642	0.255584
4.614	0.257327	0.252243
4.617	0.247127	0.250626
4.62	0.253933	0.249943
4.623	0.252882	0.249233
4.626	0.242863	0.249451
4.629	0.251033	0.253681
4.632	0.250126	0.245625
4.635	0.241731	0.253694
4.638	0.244071	0.251837
4.641	0.2476	0.246665
4.644	0.245402	0.258276
4.647	0.24206	0.249572
4.65	0.249381	0.253407
4.653	0.249674	0.250538
4.656	0.243879	0.253941
4.659	0.244785	0.249688
4.662	0.246739	0.244807
4.665	0.244591	0.248892
4.668	0.243959	0.242552
4.671	0.241951	0.247997
4.674	0.243053	0.246082
4.677	0.242601	0.249062
4.68	0.240806	0.247056
4.683	0.242103	0.242182
4.686	0.242386	0.240537
4.689	0.232558	0.243059
4.692	0.247435	0.246259
4.695	0.236894	0.243297
4.698	0.238481	0.244304
4.701	0.246196	0.238829
4.704	0.240916	0.246743
4.707	0.240904	0.242016
4.71	0.239859	0.243074
4.713	0.238071	0.241587
4.716	0.230292	0.242386
4.719	0.236677	0.240403
4.722	0.235426	0.241435
4.725	0.239675	0.233696
4.728	0.242682	0.232913
4.731	0.238126	0.244575
4.734	0.234471	0.236833
4.737	0.2413	0.236308
4.74	0.229798	0.242668
4.743	0.235773	0.236608
4.746	0.244477	0.242519
4.749	0.238741	0.23931
4.752	0.242035	0.238942
4.755	0.235592	0.237168
4.758	0.236938	0.238664
4.761	0.229526	0.238457
4.764	0.230838	0.239837
4.767	0.234099	0.233089
4.77	0.239556	0.240524
4.773	0.228412	0.244311
4.776	0.23098	0.233304
4.779	0.230499	0.234917
4.782	0.23665	0.238344
4.785	0.239069	0.239449
4.788	0.228448	0.234228
4.791	0.229865	0.233139
4.794	0.235287	0.230531
4.797	0.231664	0.227384
4.8	0.230033	0.238856
4.803	0.22696	0.233781
4.806	0.230818	0.233674
4.809	0.228428	0.233279
4.812	0.230443	0.228794
4.815	0.232521	0.223477
4.818	0.23148	0.228778
4.821	0.230484	0.231257
4.824	0.231571	0.238098
4.827	0.228307	0.235536
4.83	0.228317	0.228432
4.833	0.230976	0.229565
4.836	0.232138	0.228999
4.839	0.230128	0.228275
4.842	0.226238	0.229776
4.845	0.225493	0.226836
4.848	0.223678	0.227855
4.851	0.221119	0.227798
4.854	0.228401	0.229661
4.857	0.222794	0.225581
4.86	0.228155	0.225354
4.863	0.224375	0.22734
4.866	0.226101	0.224562
4.869	0.222525	0.236395
4.872	0.22655	0.227857
4.875	0.228869	0.223045
4.878	0.230518	0.224552
4.881	0.228616	0.223532
4.884	0.22459	0.229973
4.887	0.225036	0.226584
4.89	0.223723	0.227819
4.893	0.223071	0.226474
4.896	0.218675	0.221792
4.899	0.226177	0.224212
4.902	0.22456	0.226248
4.905	0.226102	0.221136
4.908	0.217115	0.234656
4.911	0.221891	0.232238
4.914	0.229406	0.221115
4.917	0.226973	0.229066
4.92	0.220513	0.22604
4.923	0.225103	0.223396
4.926	0.22316	0.222888
4.929	0.225191	0.221933
4.932	0.219255	0.230208
4.935	0.219547	0.225045
4.938	0.220366	0.213645
4.941	0.218702	0.218377
4.944	0.220959	0.219576
4.947	0.215629	0.219753
4.95	0.217275	0.224016
4.953	0.220203	0.222519
4.956	0.215439	0.228881
4.959	0.219602	0.225851
4.962	0.215096	0.229125
4.965	0.211569	0.221393
4.968	0.217792	0.219419
4.971	0.21956	0.223431
4.974	0.217567	0.218647
4.977	0.208914	0.222257
4.98	0.216559	0.22409
4.983	0.21429	0.21987
4.986	0.208638	0.220502
4.989	0.21045	0.214056
4.992	0.220672	0.221121
4.995	0.216595	0.221366
4.998	0.213187	0.219027
5.001	0.215576	0.218103
5.004	0.214528	0.220764
5.007	0.216328	0.214148
5.01	0.216187	0.219678
5.013	0.217233	0.223338
5.016	0.213489	0.220938
5.019	0.216909	0.211049
5.022	0.211635	0.218283
5.025	0.217023	0.213937
5.028	0.216259	0.216564
5.031	0.215535	0.210921
5.034	0.211267	0.216498
5.037	0.210969	0.216254
5.04	0.216712	0.212563
5.043	0.212203	0.213621
5.046	0.215073	0.205649
5.049	0.20857	0.215444
5.052	0.211469	0.212503
5.055	0.209401	0.213234
5.058	0.213749	0.214001
5.061	0.206283	0.213786
5.064	0.208631	0.214834
5.067	0.214456	0.217307
5.07	0.212912	0.208164
5.073	0.206325	0.213992
5.076	0.211224	0.217036
5.079	0.206893	0.21211
5.082	0.206415	0.212137
5.085	0.21545	0.210207
5.088	0.20216	0.215312
5.091	0.206507	0.208149
5.094	0.207734	0.212897
5.097	0.208414	0.206383
5.1	0.205509	0.212624
5.103	0.211365	0.206781
5.106	0.206308	0.214932
5.109	0.205636	0.210581
5.112	0.203075	0.206511
5.115	0.21062	0.207298
5.118	0.20709	0.214953
5.121	0.204762	0.207857
5.124	0.209484	0.213453
5.127	0.204957	0.208894
5.13	0.20628	0.210787
5.133	0.205626	0.207537
5.136	0.203299	0.207675
5.139	0.206514	0.203057
5.142	0.21003	0.205902
5.145	0.197572	0.207159
5.148	0.207747	0.202412
5.151	0.200472	0.203814
5.154	0.203737	0.208552
5.157	0.199569	0.210337
5.16	0.206313	0.209764
5.163	0.202751	0.204819
5.166	0.207771	0.210537
5.169	0.203065	0.207627
5.172	0.206001	0.201017
5.175	0.202517	0.206323
5.178	0.203762	0.203623
5.181	0.204907	0.196574
5.184	0.205312	0.205736
5.187	0.202619	0.202343
5.19	0.206665	0.213587
5.193	0.199655	0.201545
5.196	0.202731	0.206607
5.199	0.202007	0.206237
5.202	0.208753	0.20519
5.205	0.200299	0.205827
5.208	0.204167	0.208754
5.211	0.212116	0.202021
5.214	0.200435	0.206765
5.217	0.195898	0.201737
5.22	0.197031	0.20668
5.223	0.193232	0.202561
5.226	0.199832	0.205455
5.229	0.197927	0.205898
5.232	0.200691	0.20382
5.235	0.194739	0.20569
5.238	0.198557	0.203085
5.241	0.201091	0.201558
5.244	0.201503	0.205347
5.247	0.203595	0.200001
5.25	0.205954	0.197726
5.253	0.206823	0.200349
5.256	0.197951	0.197696
5.259	0.1996	0.201831
5.262	0.199878	0.198539
5.265	0.199448	0.197757
5.268	0.203464	0.19549
5.271	0.204034	0.193803
5.274	0.199656	0.197542
5.277	0.199644	0.195562
5.28	0.200831	0.199894
5.283	0.19705	0.199608
5.286	0.198049	0.200258
5.289	0.197919	0.201883
5.292	0.20006	0.196224
5.295	0.197651	0.198477
5.298	0.201624	0.196663
5.301	0.195831	0.20843
5.304	0.197951	0.196827
5.307	0.197032	0.194963
5.31	0.2009	0.202135
5.313	0.194404	0.200683
5.316	0.192904	0.201764
5.319	0.20134	0.195794
5.322	0.194167	0.200224
5.325	0.196852	0.20095
5.328	0.196842	0.206268
5.331	0.191527	0.19131
5.334	0.197098	0.19106
5.337	0.192968	0.197341
5.34	0.198313	0.200808
5.343	0.189886	0.204527
5.346	0.191068	0.198014
5.349	0.197982	0.194939
5.352	0.188359	0.197255
5.355	0.194229	0.201269
5.358	0.192768	0.194417
5.361	0.197082	0.195993
5.364	0.194016	0.199886
5.367	0.196871	0.200378
5.37	0.19739	0.195707
5.373	0.191871	0.190851
5.376	0.19481	0.196066
5.379	0.200662	0.203182
5.382	0.191789	0.199913
5.385	0.198617	0.201886
5.388	0.193967	0.197487
5.391	0.186207	0.196156
5.394	0.188224	0.192999
5.397	0.194278	0.191265
5.4	0.19256	0.197409
5.403	0.188029	0.191817
5.406	0.191886	0.194306
5.409	0.189019	0.190768
5.412	0.187252	0.195316
5.415	0.185274	0.191491
5.418	0.182342	0.191427
5.421	0.186067	0.191113
5.424	0.192712	0.194085
5.427	0.192029	0.193209
5.43	0.189802	0.185613
5.433	0.184844	0.188765
5.436	0.188624	0.190211
5.439	0.187568	0.187532
5.442	0.190787	0.188782
5.445	0.189077	0.185877
5.448	0.190023	0.187341
5.451	0.19137	0.189401
5.454	0.186265	0.191796
5.457	0.189718	0.187806
5.46	0.184447	0.188563
5.463	0.191105	0.185563
5.466	0.186736	0.195309
5.469	0.185045	0.191648
5.472	0.188441	0.183336
5.475	0.190055	0.184208
5.478	0.194467	0.195328
5.481	0.188561	0.187435
5.484	0.181523	0.183179
5.487	0.186527	0.194773
5.49	0.185651	0.191392
5.493	0.185167	0.187774
5.496	0.185176	0.18177
5.499	0.181623	0.184307
5.502	0.182235	0.186795
5.505	0.186661	0.186919
5.508	0.187137	0.184775
5.511	0.188632	0.187901
5.514	0.186077	0.185489
5.517	0.179624	0.190584
5.52	0.184983	0.186858
5.523	0.186579	0.186496
5.526	0.185727	0.181802
5.529	0.184539	0.18778
5.532	0.182746	0.181426
5.535	0.181936	0.184164
5.538	0.181955	0.186088
5.541	0.180464	0.183732
5.544	0.184028	0.180466
5.547	0.183514	0.188241
5.55	0.185095	0.184374
5.553	0.183389	0.187702
5.556	0.182464	0.186406
5.559	0.180175	0.181206
5.562	0.18358	0.186822
5.565	0.183895	0.185798
5.568	0.180818	0.186903
5.571	0.180401	0.181125
5.574	0.17866	0.182738
5.577	0.180721	0.183318
5.58	0.176619	0.182768
5.583	0.178813	0.184248
5.586	0.179896	0.184101
5.589	0.180461	0.183011
5.592	0.181753	0.174754
5.595	0.173836	0.186131
5.598	0.18209	0.181952
5.601	0.181896	0.185248
5.604	0.177939	0.18194
5.607	0.175929	0.180643
5.61	0.180961	0.178069
5.613	0.171936	0.180117
5.616	0.1803	0.17544
5.619	0.178462	0.175249
5.622	0.172591	0.177611
5.625	0.176576	0.175903
5.628	0.173752	0.177895
5.631	0.178785	0.179491
5.634	0.174201	0.177068
5.637	0.173204	0.175665
5.64	0.172777	0.177517
5.643	0.171718	0.176388
5.646	0.176861	0.17525
5.649	0.170751	0.182394
5.652	0.175294	0.18055
5.655	0.170991	0.179593
5.658	0.175799	0.173777
5.661	0.174183	0.173337
5.664	0.172411	0.17394
5.667	0.170142	0.177492
5.67	0.168955	0.176957
5.673	0.17344	0.175786
5.676	0.167596	0.16889
5.679	0.174853	0.171979
5.682	0.171915	0.173866
5.685	0.170707	0.174779
5.688	0.169937	0.172454
5.691	0.170972	0.173227
5.694	0.167173	0.172711
5.697	0.170959	0.176904
5.7	0.167236	0.174725
5.703	0.167349	0.171369
5.706	0.168024	0.168487
5.709	0.174976	0.172991
5.712	0.165847	0.17582
5.715	0.169984	0.174763
5.718	0.172743	0.1722
5.721	0.170453	0.173696
5.724	0.164112	0.168383
5.727	0.16449	0.170695
5.73	0.167383	0.16878
5.733	0.16517	0.175374
5.736	0.171105	0.17042
5.739	0.167491	0.174541
5.742	0.16965	0.166207
5.745	0.168011	0.166715
5.748	0.168658	0.171715
5.751	0.164704	0.171999
5.754	0.167946	0.171316
5.757	0.166116	0.173501
5.76	0.167822	0.170135
5.763	0.170308	0.169049
5.766	0.169587	0.169422
5.769	0.165251	0.167144
5.772	0.168062	0.17203
5.775	0.167226	0.168526
5.778	0.166985	0.171736
5.781	0.165235	0.167335
5.784	0.167132	0.166783
5.787	0.166575	0.169252
5.79	0.167329	0.167735
5.793	0.161508	0.166754
5.796	0.162616	0.168319
5.799	0.165584	0.166855
5.802	0.159922	0.172558
5.805	0.167739	0.171511
5.808	0.165641	0.167539
5.811	0.166827	0.164891
5.814	0.163624	0.164662
5.817	0.163039	0.166312
5.82	0.165373	0.165856
5.823	0.163238	0.166352
5.826	0.161862	0.170376
5.829	0.165178	0.160497
5.832	0.172644	0.167703
5.835	0.161246	0.166038
5.838	0.162136	0.166626
5.841	0.173602	0.164979
5.844	0.164857	0.16418
5.847	0.160495	0.166013
5.85	0.161861	0.166831
5.853	0.165987	0.163189
5.856	0.159512	0.166393
5.859	0.161582	0.168055
5.862	0.16679	0.166704
5.865	0.164851	0.163083
5.868	0.158645	0.163377
5.871	0.1645	0.158116
5.874	0.162428	0.159727
5.877	0.162848	0.167755
5.88	0.165941	0.160199
5.883	0.160688	0.163166
5.886	0.163093	0.160985
5.889	0.165098	0.162189
5.892	0.163727	0.161181
5.895	0.157163	0.16137
5.898	0.158048	0.164637
5.901	0.160336	0.160385
5.904	0.156047	0.163816
5.907	0.159633	0.164575
5.91	0.161353	0.158062
5.913	0.161011	0.165003
5.916	0.16082	0.157846
5.919	0.157271	0.15675
5.922	0.150339	0.161569
5.925	0.157186	0.158222
5.928	0.160079	0.162713
5.931	0.161921	0.156718
5.934	0.158517	0.157675
5.937	0.159709	0.157444
5.94	0.15377	0.154481
5.943	0.160186	0.15808
5.946	0.157258	0.162031
5.949	0.155401	0.157308
5.952	0.161848	0.159603
5.955	0.156228	0.162024
5.958	0.156752	0.155345
5.961	0.155228	0.160305
5.964	0.153983	0.161361
5.967	0.159684	0.15531
5.97	0.15973	0.161236
5.973	0.155499	0.158175
5.976	0.155038	0.161106
5.979	0.155817	0.161814
5.982	0.158733	0.157379
5.985	0.159844	0.155891
5.988	0.154613	0.15446
5.991	0.153896	0.160952
5.994	0.15066	0.159803
[truncated: 1,729 more rows]
