# Supplementary material for: Binary-FRET reveals transient excited-state structure associated with activity-dependent CaMKII - NR2B binding and adaptation
Source: Nat Commun. 2022 Oct 25;13:6335. doi: 10.1038/s41467-022-33795-8 (PMC9596428; doi:10.1038/s41467-022-33795-8)
Supplement: Supplementary file 3 — Source Data [file 41467_2022_33795_MOESM3_ESM.zip › Nat Comm Source Data Files Excel folder/S2 Excel folder/c.xls]

## Sheet: c
	Begin (0 min)	End (177 min)
0	0.107029	0.225984
0.003	0.113609	0.282662
0.006	0.0800915	0.2186
0.009	0.108137	0.243845
0.012	0.0977779	0.279094
0.015	0.0927998	0.282841
0.018	0.120152	0.258812
0.021	0.120286	0.295424
0.024	0.131736	0.258871
0.027	0.123211	0.242127
0.03	0.132318	0.250979
0.033	0.17692	0.267273
0.036	0.154596	0.250556
0.039	0.171603	0.303535
0.042	0.170133	0.264295
0.045	0.176506	0.302685
0.048	0.187698	0.254724
0.051	0.191414	0.30686
0.054	0.192998	0.31413
0.057	0.200102	0.310548
0.06	0.214771	0.30447
0.063	0.208441	0.294455
0.066	0.222467	0.344903
0.069	0.234048	0.291542
0.072	0.244723	0.340713
0.075	0.227403	0.339343
0.078	0.27289	0.345577
0.081	0.266138	0.342077
0.084	0.267425	0.339756
0.087	0.282162	0.360905
0.09	0.3008	0.364703
0.093	0.301099	0.372261
0.096	0.292867	0.37305
0.099	0.309755	0.361121
0.102	0.315037	0.390737
0.105	0.315893	0.386719
0.108	0.330605	0.399391
0.111	0.341103	0.395467
0.114	0.333106	0.389036
0.117	0.348101	0.393605
0.12	0.335211	0.410383
0.123	0.362836	0.411016
0.126	0.351586	0.410243
0.129	0.359769	0.421374
0.132	0.367529	0.413501
0.135	0.369604	0.438343
0.138	0.370742	0.421413
0.141	0.384361	0.430822
0.144	0.393172	0.433619
0.147	0.390654	0.456083
0.15	0.387761	0.457139
0.153	0.394269	0.448145
0.156	0.397632	0.445153
0.159	0.406936	0.44652
0.162	0.402924	0.463749
0.165	0.411706	0.469362
0.168	0.407015	0.469484
0.171	0.417196	0.447464
0.174	0.415213	0.453597
0.177	0.407555	0.471325
0.18	0.409411	0.470017
0.183	0.422268	0.468748
0.186	0.418258	0.471101
0.189	0.427455	0.463743
0.192	0.422165	0.468198
0.195	0.4167	0.483557
0.198	0.421618	0.476115
0.201	0.426198	0.492208
0.204	0.424475	0.474538
0.207	0.422217	0.495728
0.21	0.422397	0.469887
0.213	0.433388	0.481384
0.216	0.427501	0.47674
0.219	0.430479	0.482882
0.222	0.424965	0.484656
0.225	0.423317	0.481709
0.228	0.429447	0.488795
0.231	0.43494	0.467789
0.234	0.434861	0.490039
0.237	0.434755	0.490406
0.24	0.436473	0.49042
0.243	0.430298	0.493124
0.246	0.438443	0.485022
0.249	0.440613	0.488641
0.252	0.430053	0.485327
0.255	0.433949	0.478751
0.258	0.435108	0.486899
0.261	0.435629	0.497208
0.264	0.44392	0.489327
0.267	0.441565	0.482895
0.27	0.430128	0.480892
0.273	0.426561	0.489452
0.276	0.438808	0.495804
0.279	0.441793	0.499815
0.282	0.437915	0.474867
0.285	0.438372	0.486016
0.288	0.446456	0.485067
0.291	0.439326	0.486427
0.294	0.435465	0.475715
0.297	0.431334	0.481032
0.3	0.431707	0.49006
0.303	0.434834	0.474855
0.306	0.435832	0.49362
0.309	0.437655	0.500084
0.312	0.42941	0.498422
0.315	0.435585	0.481007
0.318	0.429016	0.495416
0.321	0.437626	0.479556
0.324	0.430173	0.492815
0.327	0.425994	0.478507
0.33	0.430731	0.499537
0.333	0.442844	0.468062
0.336	0.430148	0.477562
0.339	0.440386	0.496669
0.342	0.431918	0.48654
0.345	0.428807	0.486266
0.348	0.438398	0.474152
0.351	0.435535	0.493678
0.354	0.429714	0.473451
0.357	0.421371	0.504875
0.36	0.432849	0.492081
0.363	0.426945	0.491338
0.366	0.424536	0.47677
0.369	0.431745	0.478477
0.372	0.433387	0.495503
0.375	0.436845	0.48095
0.378	0.431991	0.493234
0.381	0.430673	0.477579
0.384	0.423249	0.491093
0.387	0.417005	0.482872
0.39	0.428446	0.482247
0.393	0.414043	0.485541
0.396	0.439282	0.473363
0.399	0.425003	0.47731
0.402	0.419646	0.490736
0.405	0.421966	0.487898
0.408	0.415582	0.485339
0.411	0.409074	0.485314
0.414	0.420863	0.485647
0.417	0.425014	0.482164
0.42	0.414014	0.476664
0.423	0.418872	0.469815
0.426	0.416994	0.476333
0.429	0.421976	0.481412
0.432	0.422191	0.485791
0.435	0.416927	0.481276
0.438	0.425272	0.481754
0.441	0.418713	0.48768
0.444	0.4143	0.495655
0.447	0.41418	0.468976
0.45	0.417518	0.475262
0.453	0.41867	0.466188
0.456	0.421916	0.484686
0.459	0.417479	0.485751
0.462	0.427638	0.474478
0.465	0.42476	0.473703
0.468	0.423955	0.482605
0.471	0.425482	0.469516
0.474	0.418188	0.477649
0.477	0.415369	0.49933
0.48	0.416125	0.467659
0.483	0.422304	0.469585
0.486	0.404608	0.478722
0.489	0.424828	0.475876
0.492	0.421302	0.470716
0.495	0.419489	0.481493
0.498	0.424057	0.478983
0.501	0.416108	0.483419
0.504	0.412964	0.488091
0.507	0.429246	0.489419
0.51	0.411696	0.486709
0.513	0.423705	0.475902
0.516	0.410662	0.477492
0.519	0.419323	0.490135
0.522	0.403263	0.482838
0.525	0.419923	0.478889
0.528	0.411655	0.488226
0.531	0.418814	0.473289
0.534	0.410252	0.475476
0.537	0.409747	0.46616
0.54	0.414787	0.477578
0.543	0.406406	0.484965
0.546	0.406386	0.478754
0.549	0.418357	0.484788
0.552	0.420402	0.479059
0.555	0.413051	0.478811
0.558	0.417853	0.456808
0.561	0.406607	0.484397
0.564	0.405688	0.474599
0.567	0.415056	0.480588
0.57	0.403528	0.478485
0.573	0.409701	0.482039
0.576	0.413547	0.477613
0.579	0.420198	0.474417
0.582	0.419722	0.48094
0.585	0.410527	0.482092
0.588	0.398909	0.47673
0.591	0.412786	0.47734
0.594	0.410296	0.473843
0.597	0.403985	0.485195
0.6	0.412598	0.477997
0.603	0.409044	0.478351
0.606	0.413934	0.467474
0.609	0.404537	0.483418
0.612	0.412034	0.49348
0.615	0.421973	0.468481
0.618	0.409079	0.472649
0.621	0.411769	0.478805
0.624	0.403445	0.470611
0.627	0.410747	0.475644
0.63	0.411291	0.467354
0.633	0.400106	0.46832
0.636	0.415403	0.482493
0.639	0.413406	0.477559
0.642	0.40344	0.470538
0.645	0.406637	0.469419
0.648	0.396399	0.480853
0.651	0.397936	0.473666
0.654	0.403255	0.479488
0.657	0.397331	0.471793
0.66	0.399285	0.465811
0.663	0.408913	0.47635
0.666	0.413537	0.456611
0.669	0.412661	0.47607
0.672	0.397116	0.485963
0.675	0.397963	0.463465
0.678	0.398983	0.469893
0.681	0.395244	0.489018
0.684	0.397285	0.462741
0.687	0.398434	0.467871
0.69	0.417053	0.474166
0.693	0.388638	0.477802
0.696	0.404745	0.475824
0.699	0.398725	0.475733
0.702	0.407255	0.471603
0.705	0.403	0.474086
0.708	0.401692	0.467165
0.711	0.398131	0.467805
0.714	0.389112	0.471678
0.717	0.395015	0.473767
0.72	0.396678	0.461404
0.723	0.399255	0.469512
0.726	0.401698	0.47643
0.729	0.389918	0.473164
0.732	0.396473	0.460302
0.735	0.389801	0.469075
0.738	0.392056	0.47362
0.741	0.398676	0.474558
0.744	0.391923	0.452747
0.747	0.398586	0.462428
0.75	0.400939	0.454638
0.753	0.400095	0.46683
0.756	0.393486	0.470997
0.759	0.386773	0.467181
0.762	0.401185	0.470142
0.765	0.396032	0.476934
0.768	0.400986	0.46831
0.771	0.403047	0.469799
0.774	0.396679	0.474337
0.777	0.396284	0.473348
0.78	0.397426	0.468636
0.783	0.394687	0.476104
0.786	0.392979	0.473448
0.789	0.397836	0.457872
0.792	0.39097	0.459219
0.795	0.384068	0.470893
0.798	0.390364	0.483989
0.801	0.391649	0.472426
0.804	0.384321	0.465425
0.807	0.389202	0.462524
0.81	0.385559	0.470303
0.813	0.392166	0.469671
0.816	0.386126	0.478946
0.819	0.399501	0.453669
0.822	0.387649	0.463585
0.825	0.399882	0.469918
0.828	0.378222	0.472673
0.831	0.393078	0.470887
0.834	0.390122	0.469777
0.837	0.388855	0.478977
0.84	0.391512	0.466278
0.843	0.391155	0.469767
0.846	0.388332	0.464522
0.849	0.385034	0.474152
0.852	0.395826	0.456916
0.855	0.382141	0.471872
0.858	0.38413	0.466301
0.861	0.399606	0.461776
0.864	0.39439	0.468599
0.867	0.394712	0.470531
0.87	0.387082	0.475761
0.873	0.390054	0.47309
0.876	0.392219	0.471049
0.879	0.396859	0.452372
0.882	0.386953	0.455636
0.885	0.383221	0.476605
0.888	0.386421	0.474403
0.891	0.382305	0.465832
0.894	0.388049	0.479825
0.897	0.385059	0.471996
0.9	0.38266	0.464865
0.903	0.387372	0.470599
0.906	0.391355	0.465235
0.909	0.389229	0.451935
0.912	0.388725	0.465829
0.915	0.398542	0.456611
0.918	0.38673	0.460352
0.921	0.383866	0.465752
0.924	0.39494	0.470439
0.927	0.394054	0.458522
0.93	0.385817	0.45409
0.933	0.381914	0.459538
0.936	0.384197	0.457822
0.939	0.382129	0.469493
0.942	0.381629	0.470695
0.945	0.379669	0.470196
0.948	0.38611	0.46276
0.951	0.387103	0.458076
0.954	0.38847	0.463519
0.957	0.388813	0.475686
0.96	0.384432	0.473278
0.963	0.377668	0.463813
0.966	0.385722	0.462238
0.969	0.386022	0.460055
0.972	0.3914	0.467472
0.975	0.392468	0.460884
0.978	0.37921	0.46047
0.981	0.376494	0.469255
0.984	0.37391	0.461586
0.987	0.378854	0.461233
0.99	0.385423	0.458923
0.993	0.394841	0.45672
0.996	0.382238	0.460173
0.999	0.376836	0.468079
1.002	0.391142	0.466811
1.005	0.377529	0.478397
1.008	0.375878	0.451807
1.011	0.381586	0.453685
1.014	0.373428	0.457988
1.017	0.381229	0.457874
1.02	0.378171	0.462578
1.023	0.38251	0.459152
1.026	0.378613	0.458181
1.029	0.386744	0.458416
1.032	0.375394	0.456123
1.035	0.38188	0.464699
1.038	0.380234	0.45908
1.041	0.37968	0.447746
1.044	0.386553	0.45499
1.047	0.374813	0.45802
1.05	0.370898	0.456575
1.053	0.367644	0.458594
1.056	0.387795	0.464841
1.059	0.380998	0.4817
1.062	0.376829	0.461442
1.065	0.378362	0.477082
1.068	0.38373	0.467313
1.071	0.379562	0.468288
1.074	0.385892	0.459569
1.077	0.379566	0.461003
1.08	0.369716	0.466271
1.083	0.385288	0.463314
1.086	0.378354	0.462482
1.089	0.373151	0.454364
1.092	0.373327	0.443908
1.095	0.380141	0.465323
1.098	0.380883	0.45469
1.101	0.373044	0.45293
1.104	0.379341	0.470835
1.107	0.369927	0.455096
1.11	0.369439	0.452203
1.113	0.380922	0.477083
1.116	0.379044	0.454521
1.119	0.380272	0.457504
1.122	0.38099	0.45413
1.125	0.372604	0.454371
1.128	0.383768	0.463256
1.131	0.373806	0.444288
1.134	0.377939	0.461692
1.137	0.380109	0.461175
1.14	0.376071	0.454841
1.143	0.376341	0.452326
1.146	0.375892	0.473966
1.149	0.3705	0.460658
1.152	0.378638	0.451465
1.155	0.36732	0.453329
1.158	0.366115	0.464931
1.161	0.376367	0.461165
1.164	0.36782	0.456089
1.167	0.367153	0.46921
1.17	0.371524	0.439536
1.173	0.369421	0.46118
1.176	0.38301	0.448404
1.179	0.36933	0.44909
1.182	0.358272	0.464272
1.185	0.366709	0.45856
1.188	0.3695	0.454278
1.191	0.371482	0.457379
1.194	0.362697	0.448281
1.197	0.365352	0.449668
1.2	0.368121	0.450493
1.203	0.370053	0.450351
1.206	0.37133	0.453136
1.209	0.379772	0.441088
1.212	0.363601	0.451085
1.215	0.358964	0.455687
1.218	0.370306	0.464718
1.221	0.365615	0.444486
1.224	0.365486	0.443502
1.227	0.372419	0.450787
1.23	0.371297	0.451316
1.233	0.361884	0.459712
1.236	0.359318	0.445323
1.239	0.36714	0.461851
1.242	0.371842	0.460545
1.245	0.378948	0.443127
1.248	0.37204	0.438339
1.251	0.371303	0.44234
1.254	0.370595	0.455895
1.257	0.364037	0.43996
1.26	0.359555	0.45492
1.263	0.358613	0.443243
1.266	0.355927	0.446806
1.269	0.366759	0.452152
1.272	0.362263	0.445221
1.275	0.364606	0.452007
1.278	0.372396	0.447999
1.281	0.366901	0.450755
1.284	0.366855	0.452268
1.287	0.360742	0.444392
1.29	0.35827	0.459453
1.293	0.358707	0.449532
1.296	0.348696	0.460037
1.299	0.367552	0.447911
1.302	0.356034	0.458014
1.305	0.361253	0.461238
1.308	0.36196	0.451357
1.311	0.356909	0.456395
1.314	0.364846	0.448247
1.317	0.356868	0.464645
1.32	0.353616	0.437633
1.323	0.366511	0.448343
1.326	0.372907	0.45177
1.329	0.368503	0.460597
1.332	0.367023	0.451311
1.335	0.365307	0.450588
1.338	0.357468	0.454974
1.341	0.358892	0.457805
1.344	0.354326	0.44919
1.347	0.365454	0.432271
1.35	0.365178	0.449687
1.353	0.364854	0.445039
1.356	0.357541	0.467311
1.359	0.379098	0.449646
1.362	0.368859	0.452552
1.365	0.363706	0.430605
1.368	0.364306	0.451672
1.371	0.358061	0.455722
1.374	0.362449	0.455512
1.377	0.360645	0.450984
1.38	0.364531	0.456179
1.383	0.352376	0.453706
1.386	0.355852	0.452962
1.389	0.370759	0.449167
1.392	0.361564	0.44458
1.395	0.363737	0.451403
1.398	0.359774	0.451386
1.401	0.371025	0.468761
1.404	0.354376	0.439424
1.407	0.367285	0.444176
1.41	0.365844	0.439193
1.413	0.364594	0.444892
1.416	0.375641	0.430807
1.419	0.357409	0.427446
1.422	0.353694	0.447831
1.425	0.357182	0.444849
1.428	0.359852	0.444657
1.431	0.359992	0.45227
1.434	0.35434	0.457273
1.437	0.360267	0.43377
1.44	0.356492	0.447446
1.443	0.358793	0.441155
1.446	0.354941	0.436975
1.449	0.353103	0.440063
1.452	0.348184	0.441368
1.455	0.361912	0.448173
1.458	0.355097	0.450054
1.461	0.365946	0.444636
1.464	0.34231	0.443969
1.467	0.352102	0.451166
1.47	0.357411	0.447236
1.473	0.362846	0.441535
1.476	0.359701	0.458565
1.479	0.36917	0.448781
1.482	0.351025	0.438537
1.485	0.364744	0.440064
1.488	0.367921	0.441272
1.491	0.363424	0.428746
1.494	0.352994	0.453621
1.497	0.363389	0.442179
1.5	0.360731	0.442878
1.503	0.354715	0.441786
1.506	0.351597	0.439439
1.509	0.365043	0.454188
1.512	0.361918	0.43929
1.515	0.353342	0.443611
1.518	0.362336	0.447996
1.521	0.353946	0.426915
1.524	0.345698	0.441382
1.527	0.365551	0.450546
1.53	0.353159	0.44878
1.533	0.366077	0.459938
1.536	0.355077	0.444713
1.539	0.365019	0.440635
1.542	0.353281	0.424416
1.545	0.346656	0.45319
1.548	0.360177	0.437453
1.551	0.358454	0.432928
1.554	0.360155	0.446152
1.557	0.36072	0.437414
1.56	0.355894	0.443865
1.563	0.358073	0.44679
1.566	0.36231	0.448214
1.569	0.358468	0.445717
1.572	0.361525	0.440185
1.575	0.358595	0.450795
1.578	0.349924	0.454509
1.581	0.377791	0.458181
1.584	0.363811	0.440693
1.587	0.356695	0.440922
1.59	0.361722	0.440483
1.593	0.355923	0.454082
1.596	0.371675	0.43404
1.599	0.356963	0.439084
1.602	0.359472	0.44216
1.605	0.350627	0.427145
1.608	0.36144	0.454317
1.611	0.359343	0.454306
1.614	0.355823	0.453229
1.617	0.358485	0.453477
1.62	0.34297	0.452066
1.623	0.353994	0.434788
1.626	0.350507	0.449018
1.629	0.347954	0.439625
1.632	0.353261	0.431247
1.635	0.345877	0.436874
1.638	0.359934	0.461822
1.641	0.355713	0.447197
1.644	0.362298	0.441678
1.647	0.343814	0.439003
1.65	0.357098	0.440412
1.653	0.350689	0.446225
1.656	0.34992	0.459142
1.659	0.345245	0.446012
1.662	0.352321	0.451985
1.665	0.356658	0.446056
1.668	0.360648	0.444413
1.671	0.367869	0.44646
1.674	0.353438	0.451713
1.677	0.355308	0.441771
1.68	0.365849	0.444886
1.683	0.34968	0.446087
1.686	0.361856	0.436359
1.689	0.342582	0.437559
1.692	0.356286	0.426731
1.695	0.364239	0.433244
1.698	0.354936	0.420849
1.701	0.35031	0.46201
1.704	0.350312	0.4452
1.707	0.3497	0.441769
1.71	0.355275	0.43115
1.713	0.352245	0.432047
1.716	0.350337	0.43972
1.719	0.354099	0.454894
1.722	0.343989	0.440772
1.725	0.355853	0.457646
1.728	0.348398	0.419172
1.731	0.355838	0.430608
1.734	0.349398	0.447645
1.737	0.344227	0.441716
1.74	0.345309	0.430429
1.743	0.333151	0.442224
1.746	0.341824	0.424821
1.749	0.348711	0.445751
1.752	0.344097	0.43791
1.755	0.336653	0.435068
1.758	0.348945	0.448746
1.761	0.341439	0.447604
1.764	0.340596	0.454327
1.767	0.342252	0.454717
1.77	0.338649	0.438625
1.773	0.352953	0.44458
1.776	0.35359	0.441007
1.779	0.346856	0.433726
1.782	0.360756	0.448224
1.785	0.349012	0.436496
1.788	0.352364	0.444732
1.791	0.343846	0.44958
1.794	0.342195	0.433056
1.797	0.35155	0.430587
1.8	0.339047	0.426102
1.803	0.350633	0.431879
1.806	0.334943	0.458377
1.809	0.350655	0.437283
1.812	0.347162	0.433485
1.815	0.344761	0.440376
1.818	0.343786	0.43648
1.821	0.333983	0.433338
1.824	0.343817	0.439937
1.827	0.338829	0.443118
1.83	0.347185	0.430555
1.833	0.350994	0.44483
1.836	0.340223	0.439682
1.839	0.341327	0.436898
1.842	0.349414	0.437624
1.845	0.333234	0.443389
1.848	0.349583	0.434128
1.851	0.352215	0.424666
1.854	0.338515	0.44182
1.857	0.343959	0.446269
1.86	0.34186	0.438228
1.863	0.344185	0.445692
1.866	0.346773	0.425979
1.869	0.326741	0.431105
1.872	0.324033	0.423798
1.875	0.342636	0.424482
1.878	0.344086	0.43758
1.881	0.335689	0.438299
1.884	0.33792	0.424343
1.887	0.346355	0.424588
1.89	0.346884	0.431717
1.893	0.337171	0.438956
1.896	0.339013	0.430112
1.899	0.35155	0.424773
1.902	0.340148	0.43297
1.905	0.345296	0.424319
1.908	0.341298	0.440858
1.911	0.34084	0.432737
1.914	0.346596	0.457005
1.917	0.343292	0.429782
1.92	0.330502	0.425554
1.923	0.346463	0.450126
1.926	0.343094	0.439595
1.929	0.322353	0.438791
1.932	0.339668	0.446296
1.935	0.340022	0.436511
1.938	0.337492	0.433773
1.941	0.350656	0.4423
1.944	0.335587	0.458379
1.947	0.349421	0.435469
1.95	0.346742	0.433364
1.953	0.337397	0.437054
1.956	0.350538	0.427261
1.959	0.3375	0.434879
1.962	0.342102	0.450081
1.965	0.349503	0.444805
1.968	0.346966	0.423757
1.971	0.335336	0.442319
1.974	0.336076	0.426572
1.977	0.345049	0.44139
1.98	0.353595	0.434962
1.983	0.348504	0.420502
1.986	0.346442	0.431887
1.989	0.346931	0.430733
1.992	0.344664	0.413502
1.995	0.33806	0.423839
1.998	0.345962	0.426718
2.001	0.333593	0.442989
2.004	0.342785	0.427749
2.007	0.345991	0.442753
2.01	0.339462	0.446365
2.013	0.340413	0.442349
2.016	0.34243	0.439067
2.019	0.326967	0.416825
2.022	0.330435	0.44819
2.025	0.349236	0.440991
2.028	0.354589	0.427141
2.031	0.327982	0.432878
2.034	0.330798	0.458475
2.037	0.334666	0.423806
2.04	0.345468	0.431306
2.043	0.326325	0.440988
2.046	0.349159	0.42319
2.049	0.33229	0.43549
2.052	0.334927	0.436741
2.055	0.341078	0.426048
2.058	0.349995	0.426423
2.061	0.331724	0.420675
2.064	0.340172	0.432967
2.067	0.337936	0.421164
2.07	0.32861	0.420677
2.073	0.349747	0.428727
2.076	0.343077	0.441288
2.079	0.337835	0.436387
2.082	0.342774	0.440131
2.085	0.334371	0.429898
2.088	0.33797	0.434535
2.091	0.337158	0.432953
2.094	0.328291	0.446675
2.097	0.334855	0.423518
2.1	0.347461	0.436918
2.103	0.346324	0.435688
2.106	0.333993	0.42235
2.109	0.35002	0.437647
2.112	0.334984	0.428231
2.115	0.333476	0.432322
2.118	0.340175	0.434539
2.121	0.338813	0.43478
2.124	0.344577	0.436291
2.127	0.345601	0.42894
2.13	0.339072	0.423753
2.133	0.326984	0.425977
2.136	0.335014	0.432292
2.139	0.329968	0.425941
2.142	0.328062	0.420316
2.145	0.328194	0.451673
2.148	0.340543	0.437327
2.151	0.330187	0.435704
2.154	0.341653	0.429805
2.157	0.3305	0.434805
2.16	0.31897	0.428526
2.163	0.336936	0.435094
2.166	0.333586	0.429764
2.169	0.344533	0.436585
2.172	0.325901	0.43053
2.175	0.328947	0.428208
2.178	0.340501	0.438353
2.181	0.318754	0.425679
2.184	0.318039	0.446369
2.187	0.333105	0.436189
2.19	0.330734	0.417398
2.193	0.339544	0.430529
2.196	0.33564	0.424183
2.199	0.332123	0.422964
2.202	0.343612	0.407443
2.205	0.332071	0.440056
2.208	0.33654	0.440801
2.211	0.333088	0.409986
2.214	0.336233	0.437908
2.217	0.331338	0.423626
2.22	0.320674	0.424307
2.223	0.322554	0.415773
2.226	0.335501	0.398593
2.229	0.341305	0.435038
2.232	0.339466	0.440049
2.235	0.338942	0.440039
2.238	0.325664	0.426818
2.241	0.313354	0.429453
2.244	0.33132	0.441124
2.247	0.325938	0.426138
2.25	0.339437	0.424163
2.253	0.336375	0.424755
2.256	0.323188	0.419072
2.259	0.330689	0.423825
2.262	0.329809	0.418917
2.265	0.333635	0.423167
2.268	0.335138	0.434789
2.271	0.335588	0.430401
2.274	0.338675	0.422929
2.277	0.338553	0.42165
2.28	0.333393	0.417654
2.283	0.34476	0.414461
2.286	0.332066	0.435434
2.289	0.344813	0.419591
2.292	0.332277	0.427081
2.295	0.33174	0.415713
2.298	0.334655	0.433336
2.301	0.317806	0.41562
2.304	0.342595	0.422737
2.307	0.323314	0.428414
2.31	0.337298	0.420409
2.313	0.337167	0.439304
2.316	0.337891	0.432187
2.319	0.32617	0.425079
2.322	0.334918	0.433153
2.325	0.332921	0.422757
2.328	0.337908	0.422083
2.331	0.335934	0.419141
2.334	0.339552	0.41079
2.337	0.318147	0.436988
2.34	0.328386	0.426235
2.343	0.321919	0.424269
2.346	0.341032	0.426577
2.349	0.321747	0.422917
2.352	0.320804	0.420565
2.355	0.340812	0.42584
2.358	0.327855	0.433875
2.361	0.32773	0.405266
2.364	0.32406	0.415998
2.367	0.342931	0.416269
2.37	0.33924	0.422085
2.373	0.337551	0.412271
2.376	0.342942	0.407444
2.379	0.343009	0.431181
2.382	0.32659	0.433438
2.385	0.322118	0.421928
2.388	0.33504	0.397505
2.391	0.328535	0.433178
2.394	0.329682	0.423948
2.397	0.312901	0.437527
2.4	0.317303	0.416633
2.403	0.332234	0.41902
2.406	0.327476	0.430917
2.409	0.329023	0.410884
2.412	0.348669	0.414056
2.415	0.31514	0.412796
2.418	0.3279	0.41463
2.421	0.326592	0.427188
2.424	0.338395	0.423547
2.427	0.341728	0.414504
2.43	0.323428	0.427794
2.433	0.318586	0.428529
2.436	0.318203	0.420167
2.439	0.336617	0.425002
2.442	0.331639	0.417903
2.445	0.330821	0.425902
2.448	0.333057	0.439008
2.451	0.341271	0.406457
2.454	0.334255	0.428888
2.457	0.332204	0.422815
2.46	0.335179	0.407702
2.463	0.332565	0.412841
2.466	0.331338	0.424211
2.469	0.32948	0.43264
2.472	0.332421	0.432301
2.475	0.336244	0.441397
2.478	0.331096	0.44681
2.481	0.330025	0.422348
2.484	0.337707	0.418712
2.487	0.328327	0.411871
2.49	0.322469	0.422097
2.493	0.327802	0.433594
2.496	0.319085	0.407608
2.499	0.330294	0.412221
2.502	0.314894	0.428294
2.505	0.321128	0.416085
2.508	0.313523	0.430536
2.511	0.335905	0.428777
2.514	0.33045	0.423711
2.517	0.347475	0.418346
2.52	0.327647	0.445879
2.523	0.321883	0.418674
2.526	0.32127	0.412551
2.529	0.320158	0.425726
2.532	0.350114	0.430206
2.535	0.328185	0.430436
2.538	0.328939	0.419501
2.541	0.32845	0.416796
2.544	0.321578	0.428
2.547	0.322325	0.411136
2.55	0.331954	0.412294
2.553	0.317692	0.438921
2.556	0.331081	0.420086
2.559	0.316543	0.419509
2.562	0.332017	0.420119
2.565	0.334799	0.426346
2.568	0.333848	0.427402
2.571	0.31244	0.417984
2.574	0.327138	0.431375
2.577	0.333052	0.415182
2.58	0.331445	0.433118
2.583	0.332951	0.424371
2.586	0.32448	0.426026
2.589	0.337491	0.434055
2.592	0.329912	0.417523
2.595	0.320377	0.427377
2.598	0.327656	0.425176
2.601	0.34682	0.431946
2.604	0.331204	0.422453
2.607	0.323391	0.409942
2.61	0.324192	0.414389
2.613	0.339239	0.414867
2.616	0.329597	0.418001
2.619	0.341642	0.43244
2.622	0.33112	0.421947
2.625	0.326311	0.424306
2.628	0.33221	0.421963
2.631	0.321046	0.410166
2.634	0.325448	0.438329
2.637	0.321521	0.429697
2.64	0.329677	0.423347
2.643	0.328178	0.414044
2.646	0.327174	0.400702
2.649	0.318386	0.432936
2.652	0.335234	0.420626
2.655	0.307869	0.430492
2.658	0.331874	0.420656
2.661	0.311331	0.421875
2.664	0.322537	0.438011
2.667	0.31535	0.427417
2.67	0.318247	0.427117
2.673	0.314689	0.401372
2.676	0.322518	0.427661
2.679	0.318244	0.406493
2.682	0.320775	0.43873
2.685	0.321701	0.407595
2.688	0.326705	0.413366
2.691	0.338174	0.417795
2.694	0.341275	0.426395
2.697	0.318256	0.427484
2.7	0.319286	0.420394
2.703	0.318057	0.41772
2.706	0.31378	0.410078
2.709	0.322456	0.421246
2.712	0.310373	0.416733
2.715	0.320554	0.419601
2.718	0.320169	0.412175
2.721	0.324229	0.434303
2.724	0.316217	0.428664
2.727	0.32815	0.405037
2.73	0.316831	0.417327
2.733	0.318523	0.427899
2.736	0.310691	0.424885
2.739	0.314399	0.407574
2.742	0.332999	0.412265
2.745	0.323652	0.393905
2.748	0.308599	0.422585
2.751	0.296417	0.420683
2.754	0.317908	0.411377
2.757	0.314991	0.420409
2.76	0.313995	0.423029
2.763	0.320646	0.412403
2.766	0.318009	0.421148
2.769	0.30744	0.417833
2.772	0.317097	0.412598
2.775	0.306355	0.415008
2.778	0.310893	0.407349
2.781	0.32141	0.415684
2.784	0.312143	0.430447
2.787	0.309608	0.385062
2.79	0.315763	0.415669
2.793	0.315685	0.408277
2.796	0.329664	0.415889
2.799	0.315404	0.420509
2.802	0.30999	0.423383
2.805	0.313936	0.431195
2.808	0.320455	0.428006
2.811	0.32714	0.418855
2.814	0.317565	0.419688
2.817	0.327598	0.398941
2.82	0.326012	0.412427
2.823	0.305765	0.43266
2.826	0.333339	0.400916
2.829	0.313828	0.396289
2.832	0.337282	0.418656
2.835	0.326989	0.416256
2.838	0.315823	0.415803
2.841	0.315208	0.406368
2.844	0.312544	0.411491
2.847	0.306975	0.439327
2.85	0.316954	0.418876
2.853	0.301853	0.413822
2.856	0.310916	0.408964
2.859	0.318286	0.432695
2.862	0.311271	0.415764
2.865	0.302172	0.382673
2.868	0.307289	0.407355
2.871	0.318677	0.400953
2.874	0.303969	0.390248
2.877	0.318845	0.404316
2.88	0.300933	0.398204
2.883	0.317035	0.419506
2.886	0.311363	0.413871
2.889	0.326647	0.421976
2.892	0.329066	0.418986
2.895	0.318157	0.412102
2.898	0.31505	0.420008
2.901	0.321646	0.387589
2.904	0.313552	0.420615
2.907	0.317469	0.422483
2.91	0.306709	0.411385
2.913	0.31542	0.400792
2.916	0.314032	0.410319
2.919	0.320374	0.430833
2.922	0.306835	0.393147
2.925	0.305989	0.404793
2.928	0.312117	0.419743
2.931	0.30817	0.408858
2.934	0.304704	0.425265
2.937	0.321763	0.416388
2.94	0.3178	0.414793
2.943	0.309728	0.400451
2.946	0.303179	0.402389
2.949	0.315706	0.429723
2.952	0.299028	0.427575
2.955	0.325705	0.411925
2.958	0.32018	0.411316
2.961	0.309602	0.438339
2.964	0.318032	0.42157
2.967	0.318694	0.396069
2.97	0.315824	0.429024
2.973	0.320047	0.410277
2.976	0.310542	0.412419
2.979	0.308834	0.413272
2.982	0.330567	0.405881
2.985	0.311251	0.392012
2.988	0.324467	0.406917
2.991	0.313888	0.424098
2.994	0.311983	0.40688
2.997	0.319861	0.412142
3	0.316405	0.398522
3.003	0.314224	0.40649
3.006	0.317046	0.413221
3.009	0.314151	0.424495
3.012	0.309905	0.413011
3.015	0.322448	0.411795
3.018	0.317585	0.420189
3.021	0.319492	0.420038
3.024	0.328559	0.406543
3.027	0.309153	0.414401
3.03	0.322122	0.416198
3.033	0.316446	0.396357
3.036	0.320484	0.414495
3.039	0.298229	0.407291
3.042	0.310493	0.38818
3.045	0.310362	0.403154
3.048	0.309184	0.402258
3.051	0.318606	0.427509
3.054	0.299502	0.414249
3.057	0.304499	0.42663
3.06	0.304417	0.422084
3.063	0.299208	0.404737
3.066	0.327715	0.407196
3.069	0.309805	0.418193
3.072	0.311208	0.400529
3.075	0.317912	0.42675
3.078	0.313544	0.421546
3.081	0.302358	0.416712
3.084	0.305457	0.415325
3.087	0.310998	0.393917
3.09	0.317622	0.40564
3.093	0.303882	0.405829
3.096	0.319043	0.418078
3.099	0.307267	0.410046
3.102	0.308797	0.420951
3.105	0.311528	0.428559
3.108	0.302077	0.392162
3.111	0.310056	0.411564
3.114	0.313377	0.395581
3.117	0.298957	0.406761
3.12	0.310957	0.42825
3.123	0.312863	0.413933
3.126	0.330013	0.412108
3.129	0.305243	0.400223
3.132	0.314098	0.395493
3.135	0.310226	0.422226
3.138	0.307458	0.412609
3.141	0.313514	0.391459
3.144	0.308672	0.407855
3.147	0.322387	0.410033
3.15	0.303985	0.433931
3.153	0.316494	0.40995
3.156	0.332446	0.412012
3.159	0.295922	0.400412
3.162	0.292158	0.410678
3.165	0.320249	0.421397
3.168	0.294946	0.402254
3.171	0.318009	0.399014
3.174	0.318227	0.398159
3.177	0.310307	0.407903
3.18	0.310267	0.428061
3.183	0.313406	0.404497
3.186	0.30079	0.411323
3.189	0.291464	0.4302
3.192	0.301945	0.40443
3.195	0.302965	0.414784
3.198	0.313158	0.4077
3.201	0.312978	0.397315
3.204	0.293998	0.407805
3.207	0.30688	0.406797
3.21	0.302308	0.400875
3.213	0.317199	0.400873
3.216	0.310647	0.422372
3.219	0.292913	0.385792
3.222	0.299639	0.405872
3.225	0.289795	0.421555
3.228	0.310841	0.393661
3.231	0.300113	0.425018
3.234	0.308795	0.428051
3.237	0.287334	0.416726
3.24	0.301709	0.404736
3.243	0.308216	0.40441
3.246	0.315143	0.405015
3.249	0.297784	0.403064
3.252	0.31014	0.397973
3.255	0.31018	0.4096
3.258	0.287957	0.396148
3.261	0.307526	0.420308
3.264	0.298633	0.385261
3.267	0.290265	0.393309
3.27	0.303895	0.398999
3.273	0.283604	0.398584
3.276	0.309255	0.403947
3.279	0.302286	0.411597
3.282	0.309151	0.407872
3.285	0.295054	0.410484
3.288	0.300243	0.385627
3.291	0.296611	0.418482
3.294	0.302576	0.400266
3.297	0.304362	0.402079
3.3	0.318431	0.422539
3.303	0.297592	0.388796
3.306	0.299865	0.424284
3.309	0.294236	0.399464
3.312	0.313853	0.427191
3.315	0.287975	0.385025
3.318	0.307938	0.39527
3.321	0.312279	0.403277
3.324	0.31149	0.41466
3.327	0.314388	0.383688
3.33	0.297823	0.411669
3.333	0.292887	0.410134
3.336	0.313879	0.405076
3.339	0.31052	0.406971
3.342	0.299387	0.397602
3.345	0.299627	0.420013
3.348	0.305866	0.411548
3.351	0.307649	0.422733
3.354	0.304799	0.425426
3.357	0.297848	0.404454
3.36	0.298235	0.389249
3.363	0.288277	0.37003
3.366	0.303867	0.395726
3.369	0.298206	0.392597
3.372	0.315086	0.399511
3.375	0.305247	0.380941
3.378	0.296267	0.406168
3.381	0.309341	0.406875
3.384	0.301099	0.419093
3.387	0.293857	0.394838
3.39	0.319655	0.38672
3.393	0.313328	0.411177
3.396	0.310676	0.418141
3.399	0.309027	0.39275
3.402	0.302659	0.389891
3.405	0.303934	0.412459
3.408	0.306024	0.408291
3.411	0.295709	0.398518
3.414	0.309713	0.401637
3.417	0.304524	0.398236
3.42	0.307939	0.403147
3.423	0.313046	0.416486
3.426	0.3046	0.421155
3.429	0.315042	0.414177
3.432	0.30695	0.41145
3.435	0.311613	0.407212
3.438	0.322055	0.404314
3.441	0.302971	0.399372
3.444	0.302121	0.406571
3.447	0.307869	0.417306
3.45	0.311564	0.415791
3.453	0.297444	0.40626
3.456	0.307581	0.415332
3.459	0.319498	0.393857
3.462	0.30161	0.414644
3.465	0.305542	0.401447
3.468	0.310176	0.409248
3.471	0.306522	0.420538
3.474	0.293633	0.38238
3.477	0.305787	0.408938
3.48	0.309331	0.414306
3.483	0.314618	0.407997
3.486	0.306702	0.391958
3.489	0.32317	0.400186
3.492	0.323674	0.413901
3.495	0.30023	0.406892
3.498	0.299168	0.417663
3.501	0.310235	0.400566
3.504	0.326429	0.432248
3.507	0.304195	0.406533
3.51	0.294809	0.405126
3.513	0.294204	0.418004
3.516	0.310092	0.401406
3.519	0.304113	0.391979
3.522	0.306227	0.423202
3.525	0.308532	0.39184
3.528	0.317695	0.424968
3.531	0.301568	0.38838
3.534	0.316112	0.401768
3.537	0.319774	0.420619
3.54	0.305323	0.376377
3.543	0.304685	0.407168
3.546	0.309658	0.407636
3.549	0.300334	0.405439
3.552	0.299424	0.410011
3.555	0.300694	0.432326
3.558	0.308983	0.386108
3.561	0.301877	0.407134
3.564	0.317947	0.41555
3.567	0.299772	0.414182
3.57	0.297307	0.406725
3.573	0.307533	0.393079
3.576	0.288149	0.403575
3.579	0.286033	0.405075
3.582	0.287529	0.411812
3.585	0.310788	0.395255
3.588	0.313223	0.381709
3.591	0.299322	0.404813
3.594	0.304834	0.414759
3.597	0.313349	0.412481
3.6	0.302988	0.40508
3.603	0.311567	0.397141
3.606	0.291171	0.414315
3.609	0.299526	0.402163
3.612	0.29539	0.395636
3.615	0.313256	0.398271
3.618	0.300202	0.396405
3.621	0.313606	0.402811
3.624	0.306618	0.387521
3.627	0.304711	0.407287
3.63	0.293309	0.408559
3.633	0.305679	0.393345
3.636	0.305676	0.373545
3.639	0.302926	0.418381
3.642	0.297201	0.40107
3.645	0.303875	0.404185
3.648	0.308529	0.407331
3.651	0.318992	0.385051
3.654	0.297442	0.395974
3.657	0.302362	0.400321
3.66	0.307742	0.368857
3.663	0.296296	0.396309
3.666	0.28252	0.392243
3.669	0.284918	0.395316
3.672	0.289444	0.408669
3.675	0.297566	0.410551
3.678	0.29761	0.411096
3.681	0.306726	0.390877
3.684	0.303728	0.416758
3.687	0.302009	0.401755
3.69	0.313251	0.415427
3.693	0.300277	0.390918
3.696	0.279507	0.424558
3.699	0.302365	0.411621
3.702	0.299461	0.38563
3.705	0.303395	0.37952
3.708	0.298315	0.394024
3.711	0.302984	0.397726
3.714	0.302155	0.386134
3.717	0.304463	0.401119
3.72	0.293124	0.42028
3.723	0.296001	0.391178
3.726	0.299387	0.377193
3.729	0.291873	0.384112
3.732	0.297692	0.404799
3.735	0.303417	0.406517
3.738	0.301425	0.395532
3.741	0.284105	0.401792
3.744	0.284253	0.380459
3.747	0.298319	0.40251
3.75	0.285099	0.410594
3.753	0.305029	0.386304
3.756	0.297098	0.373539
3.759	0.309037	0.371948
3.762	0.296816	0.407917
3.765	0.28876	0.388457
3.768	0.302289	0.380099
3.771	0.307645	0.416878
3.774	0.309622	0.415291
3.777	0.311045	0.393703
3.78	0.289455	0.39349
3.783	0.290248	0.401022
3.786	0.290283	0.379293
3.789	0.284767	0.404594
3.792	0.274973	0.400232
3.795	0.279832	0.389849
3.798	0.301441	0.398052
3.801	0.298618	0.40345
3.804	0.298732	0.387097
3.807	0.305671	0.386393
3.81	0.310987	0.394225
3.813	0.296659	0.406872
3.816	0.298211	0.403418
3.819	0.305332	0.375111
3.822	0.295169	0.405062
3.825	0.309481	0.390763
3.828	0.288946	0.39432
3.831	0.29356	0.395439
3.834	0.283896	0.388766
3.837	0.302434	0.387248
3.84	0.291108	0.390106
3.843	0.297304	0.419262
3.846	0.290493	0.413661
3.849	0.303829	0.412041
3.852	0.313137	0.382585
3.855	0.307059	0.403387
3.858	0.309796	0.391007
3.861	0.296052	0.386891
3.864	0.296907	0.403081
3.867	0.312927	0.39629
3.87	0.303527	0.377158
3.873	0.296577	0.414859
3.876	0.293592	0.408308
3.879	0.28783	0.41107
3.882	0.293517	0.371924
3.885	0.28023	0.389132
3.888	0.278075	0.409637
3.891	0.294498	0.396264
3.894	0.30287	0.388264
3.897	0.304772	0.378643
3.9	0.287823	0.376875
3.903	0.295394	0.388331
3.906	0.296372	0.399077
3.909	0.287754	0.380975
3.912	0.306033	0.406889
3.915	0.283587	0.370786
3.918	0.275381	0.386518
3.921	0.286188	0.393825
3.924	0.296939	0.386176
3.927	0.300719	0.372477
3.93	0.302791	0.398745
3.933	0.28238	0.371993
3.936	0.299887	0.407454
3.939	0.29037	0.392893
3.942	0.289821	0.395874
3.945	0.278777	0.373503
3.948	0.3079	0.401332
3.951	0.289629	0.39454
3.954	0.288727	0.411997
3.957	0.287129	0.371018
3.96	0.300446	0.402106
3.963	0.274781	0.368562
3.966	0.280492	0.378665
3.969	0.299881	0.388129
3.972	0.279127	0.382217
3.975	0.298122	0.381848
3.978	0.257309	0.404569
3.981	0.284854	0.37064
3.984	0.291173	0.393503
3.987	0.29587	0.3642
3.99	0.298896	0.371796
3.993	0.28745	0.390711
3.996	0.286288	0.384485
3.999	0.284589	0.386851
4.002	0.278212	0.416363
4.005	0.284736	0.410755
4.008	0.294063	0.381309
4.011	0.286232	0.38385
4.014	0.306826	0.394665
4.017	0.298821	0.407689
4.02	0.279696	0.378167
4.023	0.293284	0.398922
4.026	0.283219	0.409393
4.029	0.270107	0.404645
4.032	0.277543	0.431521
4.035	0.278081	0.372489
4.038	0.271055	0.36491
4.041	0.267403	0.385788
4.044	0.290574	0.364699
4.047	0.302494	0.37683
4.05	0.283189	0.379729
4.053	0.287774	0.392727
4.056	0.27581	0.410322
4.059	0.279281	0.371481
4.062	0.293731	0.368394
4.065	0.295105	0.386469
4.068	0.290156	0.360077
4.071	0.288821	0.395537
4.074	0.275788	0.404928
4.077	0.28952	0.376937
4.08	0.286378	0.379096
4.083	0.287507	0.3716
4.086	0.278398	0.405171
4.089	0.295771	0.370917
4.092	0.274855	0.364517
4.095	0.280267	0.396511
4.098	0.286217	0.379294
4.101	0.269426	0.375716
4.104	0.303568	0.38728
4.107	0.281785	0.390694
4.11	0.292078	0.399287
4.113	0.309601	0.389189
4.116	0.287892	0.391662
4.119	0.298943	0.370463
4.122	0.290552	0.388708
4.125	0.282908	0.39275
4.128	0.291857	0.396076
4.131	0.288785	0.392888
4.134	0.289526	0.388243
4.137	0.281473	0.402107
4.14	0.295365	0.372959
4.143	0.289977	0.371341
4.146	0.285602	0.407359
4.149	0.286844	0.369179
4.152	0.279619	0.400441
4.155	0.291795	0.396064
4.158	0.291994	0.374034
4.161	0.295407	0.386699
4.164	0.282866	0.392582
4.167	0.300104	0.414457
4.17	0.29354	0.397203
4.173	0.291576	0.372071
4.176	0.29574	0.391681
4.179	0.285361	0.406447
4.182	0.279985	0.39133
4.185	0.295907	0.395215
4.188	0.293055	0.378437
4.191	0.299332	0.410891
4.194	0.296436	0.396865
4.197	0.306309	0.409447
4.2	0.304612	0.401949
4.203	0.283567	0.372982
4.206	0.289969	0.383867
4.209	0.295571	0.395075
4.212	0.284726	0.421748
4.215	0.300767	0.376751
4.218	0.290543	0.397535
4.221	0.2929	0.399224
4.224	0.28122	0.385789
4.227	0.291403	0.392326
4.23	0.28804	0.389471
4.233	0.289927	0.390931
4.236	0.29806	0.396944
4.239	0.293946	0.391948
4.242	0.303572	0.405339
4.245	0.291953	0.38239
4.248	0.287987	0.403725
4.251	0.28029	0.411524
4.254	0.304657	0.390638
4.257	0.300579	0.381583
4.26	0.29692	0.372946
4.263	0.284663	0.397414
4.266	0.288573	0.393971
4.269	0.283199	0.390674
4.272	0.271737	0.401799
4.275	0.295193	0.39149
4.278	0.292366	0.38517
4.281	0.290792	0.383699
4.284	0.295083	0.368986
4.287	0.290066	0.37189
4.29	0.269978	0.390026
4.293	0.282876	0.404636
4.296	0.286789	0.368087
4.299	0.295766	0.380748
4.302	0.274571	0.379285
4.305	0.296407	0.408415
4.308	0.295644	0.406506
4.311	0.306222	0.377234
4.314	0.271114	0.392944
4.317	0.282619	0.373425
4.32	0.288057	0.400847
4.323	0.288262	0.406181
4.326	0.278875	0.391348
4.329	0.291403	0.383229
4.332	0.293203	0.377142
4.335	0.304115	0.382047
4.338	0.268445	0.390631
4.341	0.279266	0.391503
4.344	0.285598	0.385134
4.347	0.281095	0.407925
4.35	0.269218	0.389992
4.353	0.292616	0.390022
4.356	0.285243	0.397553
4.359	0.282234	0.414036
4.362	0.291804	0.380762
4.365	0.283069	0.378419
4.368	0.303034	0.391285
4.371	0.26383	0.363535
4.374	0.272347	0.381292
4.377	0.28717	0.384076
4.38	0.283303	0.377809
4.383	0.283036	0.37456
4.386	0.27266	0.36848
4.389	0.291738	0.371884
4.392	0.273843	0.391221
4.395	0.27858	0.374711
4.398	0.261865	0.373056
4.401	0.298165	0.382312
4.404	0.279123	0.377266
4.407	0.273824	0.357958
4.41	0.262478	0.364979
4.413	0.293809	0.380942
4.416	0.286946	0.368314
4.419	0.279007	0.41273
4.422	0.283058	0.372534
4.425	0.286295	0.383969
4.428	0.282747	0.368695
4.431	0.291756	0.357554
4.434	0.286931	0.364517
4.437	0.297664	0.368458
4.44	0.294052	0.381209
4.443	0.278907	0.398973
4.446	0.278709	0.392143
4.449	0.291804	0.384313
4.452	0.276182	0.375953
4.455	0.30183	0.38488
4.458	0.279507	0.359166
4.461	0.289984	0.396543
4.464	0.298878	0.392917
4.467	0.283712	0.386997
4.47	0.28626	0.389083
4.473	0.293317	0.373923
4.476	0.29131	0.378462
4.479	0.277397	0.357681
4.482	0.283647	0.381998
4.485	0.273901	0.382163
4.488	0.2714	0.371309
4.491	0.27759	0.379065
4.494	0.301115	0.37498
4.497	0.279548	0.386306
4.5	0.302217	0.394042
4.503	0.28962	0.391722
4.506	0.304103	0.362861
4.509	0.281726	0.397656
4.512	0.310669	0.383739
4.515	0.2722	0.385661
4.518	0.292096	0.382397
4.521	0.26762	0.40283
4.524	0.278363	0.372451
4.527	0.279083	0.365709
4.53	0.276195	0.386172
4.533	0.292949	0.386047
4.536	0.295437	0.378529
4.539	0.291348	0.387452
4.542	0.271793	0.353635
4.545	0.291249	0.383264
4.548	0.28063	0.385201
4.551	0.289689	0.403069
4.554	0.302195	0.374271
4.557	0.298635	0.381365
4.56	0.299519	0.369752
4.563	0.269747	0.365925
4.566	0.285922	0.40844
4.569	0.296246	0.383041
4.572	0.297077	0.416043
4.575	0.29787	0.393958
4.578	0.300901	0.422348
4.581	0.283841	0.393414
4.584	0.289022	0.409112
4.587	0.294508	0.395543
4.59	0.295401	0.393847
4.593	0.272538	0.360873
4.596	0.279665	0.381806
4.599	0.277342	0.366184
4.602	0.295826	0.386361
4.605	0.257154	0.389465
4.608	0.267522	0.39387
4.611	0.275876	0.424185
4.614	0.291386	0.394423
4.617	0.274831	0.377834
4.62	0.30596	0.381411
4.623	0.285218	0.392074
4.626	0.271401	0.376597
4.629	0.300274	0.375421
4.632	0.264178	0.364712
4.635	0.295004	0.372106
4.638	0.294798	0.369943
4.641	0.30751	0.37894
4.644	0.281867	0.367524
4.647	0.274689	0.40633
4.65	0.287659	0.381702
4.653	0.268586	0.378919
4.656	0.293605	0.369016
4.659	0.282784	0.416206
4.662	0.289974	0.378861
4.665	0.280761	0.40983
4.668	0.287159	0.388617
4.671	0.283736	0.362949
4.674	0.28101	0.374253
4.677	0.272871	0.378143
4.68	0.278531	0.398018
4.683	0.27254	0.372149
4.686	0.265464	0.383772
4.689	0.278369	0.401217
4.692	0.274249	0.374306
4.695	0.290802	0.364468
4.698	0.281768	0.37815
4.701	0.271148	0.35741
4.704	0.271674	0.376958
4.707	0.295922	0.379395
4.71	0.284275	0.378036
4.713	0.295496	0.373883
4.716	0.301789	0.377638
4.719	0.271899	0.400497
4.722	0.293553	0.372597
4.725	0.276272	0.395378
4.728	0.287318	0.374063
4.731	0.278512	0.411896
4.734	0.278561	0.376535
4.737	0.287294	0.376762
4.74	0.296232	0.396433
4.743	0.286624	0.394821
4.746	0.277685	0.36163
4.749	0.278414	0.359771
4.752	0.282022	0.377601
4.755	0.270357	0.37862
4.758	0.273795	0.367897
4.761	0.278743	0.358572
4.764	0.290952	0.385953
4.767	0.292176	0.388208
4.77	0.275658	0.378212
4.773	0.290677	0.358194
4.776	0.254486	0.377282
4.779	0.286737	0.395995
4.782	0.281672	0.398476
4.785	0.288108	0.367446
4.788	0.28935	0.413027
4.791	0.274722	0.36885
4.794	0.283981	0.411726
4.797	0.279371	0.379704
4.8	0.268509	0.386093
4.803	0.290936	0.414181
4.806	0.249698	0.329041
4.809	0.268338	0.352064
4.812	0.278974	0.348899
4.815	0.263047	0.359927
4.818	0.240383	0.366829
4.821	0.279752	0.367514
4.824	0.284707	0.380586
4.827	0.265211	0.385432
4.83	0.287337	0.361825
4.833	0.278025	0.385616
4.836	0.269699	0.365128
4.839	0.285347	0.38166
4.842	0.290874	0.364811
4.845	0.275949	0.379873
4.848	0.286261	0.382146
4.851	0.265321	0.371922
4.854	0.288716	0.389063
4.857	0.279825	0.381033
4.86	0.277719	0.356718
4.863	0.280229	0.383331
4.866	0.278821	0.360688
4.869	0.267016	0.394088
4.872	0.284851	0.360513
4.875	0.282345	0.363653
4.878	0.285442	0.376357
4.881	0.2699	0.378772
4.884	0.268984	0.3863
4.887	0.292697	0.399529
4.89	0.30048	0.397486
4.893	0.278087	0.379604
4.896	0.287994	0.386773
4.899	0.287498	0.381247
4.902	0.271786	0.359654
4.905	0.261862	0.407001
4.908	0.293742	0.388994
4.911	0.280609	0.357654
4.914	0.275458	0.353046
4.917	0.255582	0.373875
4.92	0.299824	0.397383
4.923	0.309863	0.367641
4.926	0.29286	0.363321
4.929	0.279471	0.398021
4.932	0.294378	0.395985
4.935	0.273188	0.381207
4.938	0.274807	0.366528
4.941	0.282286	0.404332
4.944	0.289261	0.365274
4.947	0.288417	0.404566
4.95	0.281377	0.37379
4.953	0.271354	0.379218
4.956	0.270085	0.390372
4.959	0.273416	0.349504
4.962	0.270554	0.37507
4.965	0.274528	0.369974
4.968	0.26914	0.374059
4.971	0.281976	0.393432
4.974	0.285619	0.388954
4.977	0.294443	0.375909
4.98	0.25568	0.375525
4.983	0.25103	0.374238
4.986	0.263693	0.378856
4.989	0.261542	0.375633
4.992	0.277822	0.371258
4.995	0.27738	0.385156
4.998	0.271139	0.385929
5.001	0.272572	0.368473
5.004	0.285059	0.382918
5.007	0.275551	0.385109
5.01	0.284276	0.349892
5.013	0.297971	0.355555
5.016	0.272545	0.36129
5.019	0.293766	0.386811
5.022	0.263613	0.405115
5.025	0.283364	0.389551
5.028	0.256935	0.374133
5.031	0.266561	0.355285
5.034	0.278596	0.387729
5.037	0.266484	0.384165
5.04	0.286814	0.399893
5.043	0.267703	0.382762
5.046	0.270934	0.364652
5.049	0.274173	0.374771
5.052	0.268671	0.354387
5.055	0.277012	0.387994
5.058	0.260989	0.376486
5.061	0.280584	0.355512
5.064	0.268011	0.383893
5.067	0.265512	0.348742
5.07	0.284965	0.378255
5.073	0.275707	0.368071
5.076	0.285439	0.359776
5.079	0.269149	0.34901
5.082	0.257674	0.374593
5.085	0.302873	0.363919
5.088	0.254755	0.350824
5.091	0.287553	0.366479
5.094	0.285666	0.356106
5.097	0.268103	0.383933
5.1	0.27778	0.378129
5.103	0.259609	0.352467
5.106	0.258136	0.360938
5.109	0.248206	0.389849
5.112	0.260653	0.393198
5.115	0.304872	0.339663
5.118	0.278479	0.345293
5.121	0.270374	0.364906
5.124	0.271798	0.372718
5.127	0.283349	0.410832
5.13	0.296917	0.328284
5.133	0.274841	0.364125
5.136	0.278029	0.374036
5.139	0.275617	0.401299
5.142	0.264953	0.389046
5.145	0.290551	0.373231
5.148	0.256258	0.363761
5.151	0.288291	0.376457
5.154	0.272948	0.420122
5.157	0.260449	0.374531
5.16	0.279322	0.363961
5.163	0.277938	0.335193
5.166	0.271214	0.371981
5.169	0.258605	0.342287
5.172	0.260917	0.354735
5.175	0.251981	0.396319
5.178	0.297869	0.362313
5.181	0.269598	0.370151
5.184	0.261219	0.353913
5.187	0.268186	0.36137
5.19	0.284616	0.377239
5.193	0.260686	0.380803
5.196	0.284013	0.384231
5.199	0.270221	0.375104
5.202	0.271174	0.393182
5.205	0.253002	0.383096
5.208	0.268657	0.396585
5.211	0.267844	0.380026
5.214	0.269407	0.347391
5.217	0.266282	0.350589
5.22	0.273811	0.398794
5.223	0.277001	0.392452
5.226	0.276815	0.393032
5.229	0.253355	0.368277
5.232	0.270345	0.393825
5.235	0.274527	0.367363
5.238	0.27247	0.328265
5.241	0.264855	0.386471
5.244	0.253995	0.366669
5.247	0.25378	0.389599
5.25	0.264529	0.375106
5.253	0.255867	0.339059
5.256	0.248059	0.377298
5.259	0.290089	0.394144
5.262	0.261812	0.375278
5.265	0.268242	0.386376
5.268	0.264361	0.356926
5.271	0.264735	0.380611
5.274	0.293613	0.376199
5.277	0.267836	0.373048
5.28	0.285813	0.381495
5.283	0.259908	0.36409
5.286	0.285356	0.356097
5.289	0.271769	0.357176
5.292	0.242956	0.327139
5.295	0.273826	0.375647
5.298	0.269031	0.409685
5.301	0.25556	0.37662
5.304	0.279783	0.345084
5.307	0.269752	0.387002
5.31	0.262378	0.361701
5.313	0.266251	0.345275
5.316	0.252603	0.372913
5.319	0.250144	0.364774
5.322	0.284245	0.338519
5.325	0.276116	0.372063
5.328	0.296312	0.356902
5.331	0.294153	0.383031
5.334	0.25985	0.355163
5.337	0.256671	0.375833
5.34	0.253591	0.366696
5.343	0.262011	0.361748
5.346	0.273498	0.379645
5.349	0.269281	0.386021
5.352	0.280123	0.355875
5.355	0.284906	0.411518
5.358	0.26656	0.369729
5.361	0.27818	0.372495
5.364	0.255763	0.37569
5.367	0.275438	0.364686
5.37	0.274193	0.384576
5.373	0.298034	0.370979
5.376	0.284429	0.399607
5.379	0.265753	0.34973
5.382	0.268713	0.388333
5.385	0.276455	0.364797
5.388	0.263063	0.368425
5.391	0.272898	0.396197
5.394	0.257763	0.383642
5.397	0.278695	0.371021
5.4	0.28391	0.345402
5.403	0.268621	0.367913
5.406	0.258499	0.384264
5.409	0.28876	0.367554
5.412	0.273998	0.35438
5.415	0.276692	0.372127
5.418	0.277372	0.375191
5.421	0.29626	0.378677
5.424	0.258396	0.369939
5.427	0.274265	0.351218
5.43	0.262265	0.389618
5.433	0.280262	0.375796
5.436	0.283158	0.37952
5.439	0.256773	0.366937
5.442	0.272123	0.359955
5.445	0.277238	0.371978
5.448	0.292362	0.339167
5.451	0.294021	0.355806
5.454	0.288898	0.344383
5.457	0.280277	0.393108
5.46	0.295779	0.339619
5.463	0.267248	0.377849
5.466	0.267326	0.358725
5.469	0.264945	0.378562
5.472	0.276892	0.372297
5.475	0.274698	0.349929
5.478	0.272838	0.348694
5.481	0.260571	0.357007
5.484	0.272242	0.36794
5.487	0.265293	0.398101
5.49	0.311092	0.368504
5.493	0.281382	0.350244
5.496	0.279885	0.376581
5.499	0.275418	0.405665
5.502	0.285763	0.358382
5.505	0.267155	0.392311
5.508	0.279074	0.385857
5.511	0.27215	0.3625
5.514	0.26598	0.384014
5.517	0.264477	0.356004
5.52	0.28051	0.335205
5.523	0.251524	0.342157
5.526	0.276199	0.393266
5.529	0.271163	0.347198
5.532	0.280454	0.382625
5.535	0.26167	0.383383
5.538	0.269836	0.372304
5.541	0.282442	0.382227
5.544	0.235695	0.389059
5.547	0.267904	0.380202
5.55	0.271013	0.360692
5.553	0.263132	0.337984
5.556	0.281969	0.37273
5.559	0.270572	0.335088
5.562	0.287394	0.381489
5.565	0.246817	0.373605
5.568	0.278145	0.365434
5.571	0.263753	0.383727
5.574	0.290116	0.329272
5.577	0.280446	0.379168
5.58	0.274651	0.374133
5.583	0.281937	0.390948
5.586	0.250939	0.390107
5.589	0.28952	0.346231
5.592	0.27217	0.390356
5.595	0.267567	0.391762
5.598	0.257763	0.389169
5.601	0.268355	0.376928
5.604	0.256483	0.379614
5.607	0.274477	0.349661
5.61	0.269953	0.367873
5.613	0.258616	0.39688
5.616	0.264941	0.38415
5.619	0.264005	0.364896
5.622	0.251458	0.36655
5.625	0.256204	0.364721
5.628	0.26568	0.342974
5.631	0.264174	0.361771
5.634	0.2605	0.393323
5.637	0.255709	0.384769
5.64	0.251454	0.365768
5.643	0.272367	0.374632
5.646	0.274692	0.355381
5.649	0.266465	0.387482
5.652	0.289526	0.376692
5.655	0.275491	0.363934
5.658	0.262535	0.343327
5.661	0.259596	0.384139
5.664	0.256217	0.386129
5.667	0.245587	0.370278
5.67	0.259541	0.339644
5.673	0.245841	0.37736
5.676	0.274988	0.373356
5.679	0.289076	0.35021
5.682	0.259724	0.362491
5.685	0.26268	0.377066
5.688	0.258835	0.345744
5.691	0.264272	0.362681
5.694	0.262384	0.358101
5.697	0.256409	0.354459
5.7	0.259994	0.343894
5.703	0.261666	0.34251
5.706	0.259797	0.336579
5.709	0.27234	0.3391
5.712	0.27549	0.339776
5.715	0.266715	0.38985
5.718	0.267309	0.385614
5.721	0.248414	0.336743
5.724	0.272991	0.373727
5.727	0.23415	0.359845
5.73	0.263875	0.375358
5.733	0.29735	0.347056
5.736	0.273527	0.357548
5.739	0.281725	0.340068
5.742	0.301825	0.358884
5.745	0.243564	0.393884
5.748	0.281883	0.382231
5.751	0.27421	0.334252
5.754	0.270298	0.36551
5.757	0.268144	0.349638
5.76	0.278643	0.345505
5.763	0.259708	0.370793
5.766	0.250598	0.36588
5.769	0.2568	0.341795
5.772	0.27619	0.340401
5.775	0.234086	0.376802
5.778	0.272359	0.37157
5.781	0.268188	0.369184
5.784	0.263287	0.358899
5.787	0.293277	0.373041
5.79	0.273946	0.365577
5.793	0.276541	0.375795
5.796	0.247404	0.417167
5.799	0.251827	0.344624
5.802	0.271156	0.36885
5.805	0.264806	0.346774
5.808	0.278324	0.39574
5.811	0.247745	0.371105
5.814	0.255162	0.389032
5.817	0.280495	0.340986
5.82	0.267529	0.360814
5.823	0.256724	0.376345
5.826	0.249377	0.378751
5.829	0.297951	0.365537
5.832	0.240746	0.347276
5.835	0.261732	0.354979
5.838	0.255419	0.389491
5.841	0.272568	0.387036
5.844	0.301181	0.374076
5.847	0.274396	0.347178
5.85	0.265921	0.333426
5.853	0.272772	0.380759
5.856	0.282994	0.347348
5.859	0.280975	0.377235
5.862	0.269852	0.397034
5.865	0.261727	0.394177
5.868	0.252012	0.391978
5.871	0.297067	0.378938
5.874	0.24996	0.373889
5.877	0.261378	0.343353
5.88	0.270551	0.352964
5.883	0.25563	0.348307
5.886	0.270352	0.409503
5.889	0.283085	0.37028
5.892	0.244804	0.36941
5.895	0.264945	0.354027
5.898	0.252114	0.357841
5.901	0.258273	0.318902
5.904	0.251972	0.341586
5.907	0.263301	0.354288
5.91	0.263898	0.383908
5.913	0.246953	0.362569
5.916	0.258911	0.391363
5.919	0.283199	0.367278
5.922	0.26135	0.339181
5.925	0.267691	0.374357
5.928	0.263359	0.370525
5.931	0.273082	0.3497
5.934	0.276547	0.345615
5.937	0.252023	0.373469
5.94	0.260351	0.344687
5.943	0.258501	0.367518
5.946	0.267811	0.35849
5.949	0.254679	0.316636
5.952	0.245286	0.366342
5.955	0.272763	0.348145
5.958	0.262076	0.348201
5.961	0.287025	0.370367
5.964	0.267111	0.359401
5.967	0.268076	0.368399
5.97	0.263266	0.353226
5.973	0.252123	0.354742
5.976	0.276633	0.360272
5.979	0.245185	0.330356
5.982	0.253271	0.367636
5.985	0.260412	0.389816
5.988	0.262654	0.362177
5.991	0.266916	0.335789
5.994	0.257915	0.352946
[truncated: 1,497 more rows]
