# Supplementary material for: Binary-FRET reveals transient excited-state structure associated with activity-dependent CaMKII - NR2B binding and adaptation
Source: Nat Commun. 2022 Oct 25;13:6335. doi: 10.1038/s41467-022-33795-8 (PMC9596428; doi:10.1038/s41467-022-33795-8)
Supplement: Supplementary file 3 — Source Data [file 41467_2022_33795_MOESM3_ESM.zip › Nat Comm Source Data Files Excel folder/S4 Excel folder/I205K TRA.xls]

## Sheet: I205K TRA
	0 min	6 min	177 min
0	0.0743468	0.271665	0.145835
0.003	0.119843	0.208585	0.142526
0.006	0.11906	0.168881	0.154964
0.009	0.109507	0.215114	0.100831
0.012	0.0976839	0.238743	0.129137
0.015	0.102109	0.238108	0.157276
0.018	0.119709	0.177234	0.144663
0.021	0.110297	0.191657	0.144316
0.024	0.115705	0.217007	0.153582
0.027	0.119014	0.206297	0.153018
0.03	0.117955	0.203139	0.137457
0.033	0.133186	0.25283	0.160385
0.036	0.119944	0.200957	0.171314
0.039	0.141361	0.25805	0.144638
0.042	0.150131	0.255356	0.147409
0.045	0.146454	0.248577	0.153526
0.048	0.136275	0.251348	0.150646
0.051	0.161562	0.227322	0.168488
0.054	0.17173	0.246287	0.173035
0.057	0.171293	0.241084	0.17927
0.06	0.172407	0.264432	0.181858
0.063	0.176352	0.250906	0.199522
0.066	0.188973	0.251916	0.203062
0.069	0.199906	0.281255	0.19213
0.072	0.201818	0.24719	0.210311
0.075	0.210462	0.274674	0.213635
0.078	0.222626	0.285158	0.217448
0.081	0.209107	0.311719	0.226175
0.084	0.240006	0.282717	0.239045
0.087	0.238818	0.278778	0.240305
0.09	0.238621	0.296247	0.270521
0.093	0.252347	0.314283	0.244265
0.096	0.2573	0.336205	0.263521
0.099	0.265171	0.310278	0.27389
0.102	0.27935	0.342018	0.278202
0.105	0.27867	0.342326	0.294755
0.108	0.279089	0.3422	0.287762
0.111	0.295541	0.339761	0.305263
0.114	0.299272	0.342746	0.30109
0.117	0.313196	0.350303	0.314018
0.12	0.306354	0.372233	0.323419
0.123	0.316516	0.361218	0.331901
0.126	0.319719	0.379767	0.337163
0.129	0.333304	0.382878	0.347548
0.132	0.325409	0.394912	0.356041
0.135	0.33481	0.391153	0.365351
0.138	0.338567	0.386491	0.3713
0.141	0.355195	0.383879	0.358957
0.144	0.347016	0.400384	0.35803
0.147	0.362406	0.40822	0.371295
0.15	0.367568	0.410289	0.385121
0.153	0.368742	0.403855	0.384083
0.156	0.372657	0.428627	0.385
0.159	0.369596	0.425666	0.386354
0.162	0.380783	0.43889	0.390388
0.165	0.38043	0.438469	0.398056
0.168	0.386383	0.42974	0.384053
0.171	0.391755	0.433373	0.402697
0.174	0.396041	0.436114	0.413481
0.177	0.395375	0.425034	0.410864
0.18	0.39097	0.440188	0.414506
0.183	0.399044	0.439146	0.420649
0.186	0.408028	0.435138	0.423554
0.189	0.405869	0.442821	0.419424
0.192	0.399603	0.449597	0.41874
0.195	0.405339	0.444135	0.428214
0.198	0.413939	0.450561	0.426065
0.201	0.40866	0.450946	0.429271
0.204	0.407192	0.442666	0.437462
0.207	0.410998	0.451332	0.427399
0.21	0.414402	0.464169	0.431145
0.213	0.411214	0.452068	0.423567
0.216	0.413966	0.447875	0.441402
0.219	0.415498	0.46251	0.438015
0.222	0.425624	0.461142	0.439442
0.225	0.422848	0.473104	0.423811
0.228	0.426046	0.471641	0.428062
0.231	0.419198	0.461942	0.435617
0.234	0.424963	0.461747	0.426631
0.237	0.420973	0.472217	0.431514
0.24	0.424336	0.471452	0.434172
0.243	0.420437	0.457944	0.439695
0.246	0.425454	0.468787	0.428313
0.249	0.425511	0.455406	0.431763
0.252	0.420795	0.450823	0.429303
0.255	0.434855	0.451753	0.431943
0.258	0.42216	0.464798	0.438525
0.261	0.432154	0.457474	0.437773
0.264	0.428526	0.456853	0.441623
0.267	0.426725	0.457951	0.431898
0.27	0.427919	0.455592	0.436704
0.273	0.431704	0.468996	0.433923
0.276	0.426788	0.457937	0.441169
0.279	0.429152	0.459761	0.427996
0.282	0.430292	0.469074	0.439932
0.285	0.428088	0.469798	0.441527
0.288	0.424049	0.45941	0.429543
0.291	0.432983	0.457336	0.444114
0.294	0.424791	0.465584	0.442238
0.297	0.4339	0.46137	0.442991
0.3	0.429477	0.475665	0.433191
0.303	0.421103	0.456662	0.429193
0.306	0.429648	0.459281	0.436194
0.309	0.419076	0.455268	0.432003
0.312	0.423367	0.463857	0.433026
0.315	0.422351	0.468064	0.427285
0.318	0.424382	0.453576	0.438547
0.321	0.421385	0.461503	0.436532
0.324	0.424433	0.458579	0.417275
0.327	0.424161	0.464009	0.433998
0.33	0.416281	0.448929	0.424033
0.333	0.420273	0.458693	0.424651
0.336	0.420704	0.46701	0.433064
0.339	0.418089	0.463104	0.433472
0.342	0.422554	0.45338	0.420003
0.345	0.426065	0.465159	0.432785
0.348	0.418536	0.463815	0.419115
0.351	0.421622	0.466974	0.430039
0.354	0.420105	0.454304	0.426349
0.357	0.417889	0.466606	0.429132
0.36	0.414976	0.465375	0.430496
0.363	0.423838	0.459163	0.418636
0.366	0.41199	0.456361	0.43025
0.369	0.417108	0.467858	0.427979
0.372	0.42234	0.465792	0.420458
0.375	0.416767	0.458767	0.431084
0.378	0.413531	0.455543	0.42665
0.381	0.414779	0.466884	0.425157
0.384	0.414697	0.457344	0.417199
0.387	0.41798	0.449692	0.418577
0.39	0.419593	0.455498	0.423922
0.393	0.4213	0.461472	0.419892
0.396	0.416386	0.463835	0.417983
0.399	0.419031	0.452926	0.419379
0.402	0.419236	0.452161	0.419815
0.405	0.414585	0.465034	0.423336
0.408	0.4178	0.457211	0.417371
0.411	0.419242	0.450387	0.417025
0.414	0.412195	0.451738	0.418322
0.417	0.414256	0.459856	0.415593
0.42	0.41317	0.452594	0.415475
0.423	0.410484	0.45272	0.4186
0.426	0.40871	0.469856	0.417708
0.429	0.416597	0.452876	0.420014
0.432	0.406402	0.449458	0.411897
0.435	0.413679	0.453662	0.404579
0.438	0.411349	0.454172	0.417214
0.441	0.410237	0.45161	0.42678
0.444	0.404063	0.455624	0.415685
0.447	0.411196	0.449098	0.411528
0.45	0.413062	0.455161	0.429226
0.453	0.410093	0.447836	0.417431
0.456	0.414895	0.452975	0.411036
0.459	0.410248	0.460139	0.414946
0.462	0.412541	0.456985	0.413975
0.465	0.409355	0.446312	0.415383
0.468	0.409634	0.457	0.417102
0.471	0.407694	0.454642	0.413241
0.474	0.405267	0.45688	0.41318
0.477	0.408131	0.447719	0.404382
0.48	0.4084	0.454621	0.403919
0.483	0.409956	0.450845	0.411818
0.486	0.411324	0.443795	0.410117
0.489	0.402367	0.452432	0.417536
0.492	0.399044	0.449165	0.413664
0.495	0.402242	0.454134	0.415553
0.498	0.410981	0.450576	0.420742
0.501	0.399077	0.454645	0.409988
0.504	0.401655	0.454541	0.407126
0.507	0.408892	0.45937	0.412468
0.51	0.407107	0.455086	0.420578
0.513	0.403851	0.453327	0.404964
0.516	0.404679	0.452438	0.415474
0.519	0.407292	0.451178	0.411625
0.522	0.400486	0.451328	0.411842
0.525	0.403882	0.452757	0.403141
0.528	0.401343	0.449253	0.409821
0.531	0.401262	0.456415	0.403355
0.534	0.406189	0.445655	0.408844
0.537	0.403517	0.455391	0.404433
0.54	0.400894	0.443558	0.41502
0.543	0.410265	0.443058	0.413448
0.546	0.393151	0.453598	0.414407
0.549	0.398579	0.448792	0.420475
0.552	0.406684	0.440727	0.405536
0.555	0.398856	0.443718	0.409989
0.558	0.406079	0.44797	0.406134
0.561	0.398438	0.448444	0.408132
0.564	0.400404	0.443022	0.399016
0.567	0.399386	0.451431	0.406285
0.57	0.394049	0.447747	0.404249
0.573	0.401415	0.434883	0.410627
0.576	0.40158	0.443862	0.400176
0.579	0.402415	0.4369	0.408029
0.582	0.396273	0.437511	0.398921
0.585	0.396932	0.433215	0.399747
0.588	0.396554	0.438362	0.403472
0.591	0.398207	0.447696	0.399613
0.594	0.398163	0.455151	0.408437
0.597	0.394577	0.450499	0.396661
0.6	0.399431	0.453292	0.398638
0.603	0.396177	0.444538	0.397135
0.606	0.393797	0.446437	0.414843
0.609	0.399434	0.438111	0.395258
0.612	0.39855	0.441898	0.389966
0.615	0.399191	0.44066	0.410857
0.618	0.398015	0.45177	0.398935
0.621	0.397044	0.44394	0.403083
0.624	0.392703	0.434587	0.404127
0.627	0.393462	0.440879	0.408901
0.63	0.395374	0.441179	0.405456
0.633	0.393632	0.435316	0.406497
0.636	0.395109	0.452147	0.398917
0.639	0.39422	0.438537	0.406551
0.642	0.392308	0.427927	0.399298
0.645	0.397757	0.439168	0.40346
0.648	0.389982	0.445322	0.399677
0.651	0.398705	0.438155	0.404061
0.654	0.391162	0.447044	0.404465
0.657	0.396871	0.4319	0.398036
0.66	0.386571	0.441588	0.386734
0.663	0.39052	0.438287	0.391582
0.666	0.388584	0.445772	0.393885
0.669	0.390773	0.440912	0.395994
0.672	0.388837	0.427723	0.38623
0.675	0.386866	0.434324	0.395383
0.678	0.387926	0.430219	0.39831
0.681	0.390758	0.438288	0.399717
0.684	0.388479	0.438554	0.391619
0.687	0.389961	0.431289	0.389166
0.69	0.39015	0.445001	0.394495
0.693	0.387303	0.425818	0.395411
0.696	0.388166	0.434887	0.389393
0.699	0.386316	0.438983	0.39745
0.702	0.3883	0.441884	0.39746
0.705	0.381489	0.441873	0.392223
0.708	0.381298	0.436049	0.39121
0.711	0.384927	0.437872	0.385691
0.714	0.382258	0.433262	0.387818
0.717	0.389176	0.428938	0.394592
0.72	0.386413	0.441465	0.397669
0.723	0.378299	0.437376	0.386534
0.726	0.385249	0.435384	0.39338
0.729	0.394795	0.440022	0.385787
0.732	0.383229	0.431953	0.395943
0.735	0.379408	0.430507	0.398682
0.738	0.382117	0.434048	0.390682
0.741	0.378532	0.441849	0.394889
0.744	0.382799	0.441336	0.386777
0.747	0.385303	0.436569	0.398632
0.75	0.379046	0.43707	0.388438
0.753	0.376406	0.429824	0.393695
0.756	0.385663	0.446984	0.395671
0.759	0.383366	0.428544	0.383758
0.762	0.378174	0.426939	0.392879
0.765	0.379422	0.439618	0.392965
0.768	0.380384	0.437669	0.388081
0.771	0.383779	0.437518	0.383602
0.774	0.382416	0.437273	0.39798
0.777	0.383451	0.429457	0.387808
0.78	0.38109	0.435282	0.389498
0.783	0.374602	0.430482	0.385619
0.786	0.383038	0.438184	0.386602
0.789	0.37337	0.422586	0.388984
0.792	0.376794	0.426954	0.393891
0.795	0.37858	0.427139	0.379034
0.798	0.384591	0.438755	0.388306
0.801	0.379741	0.419156	0.378842
0.804	0.38145	0.432626	0.389543
0.807	0.377181	0.416652	0.386152
0.81	0.381457	0.43816	0.380687
0.813	0.378106	0.427689	0.389398
0.816	0.379842	0.43543	0.384407
0.819	0.374551	0.436415	0.378983
0.822	0.378184	0.430087	0.375048
0.825	0.378185	0.433377	0.387937
0.828	0.379464	0.418091	0.394717
0.831	0.382494	0.434638	0.394206
0.834	0.372047	0.422993	0.384805
0.837	0.377396	0.433022	0.387508
0.84	0.381412	0.427881	0.379592
0.843	0.378104	0.430126	0.378204
0.846	0.374402	0.433643	0.389204
0.849	0.379973	0.430785	0.386379
0.852	0.366718	0.43003	0.387376
0.855	0.379947	0.432343	0.388287
0.858	0.375348	0.430019	0.375518
0.861	0.375537	0.423801	0.38592
0.864	0.377758	0.430283	0.386447
0.867	0.379006	0.433609	0.382216
0.87	0.373086	0.425443	0.385329
0.873	0.378222	0.417584	0.382083
0.876	0.374077	0.436887	0.391206
0.879	0.376951	0.421971	0.379656
0.882	0.374276	0.440414	0.370945
0.885	0.37702	0.42591	0.380617
0.888	0.375736	0.434512	0.385762
0.891	0.375622	0.442334	0.381833
0.894	0.377456	0.432476	0.390375
0.897	0.372242	0.429103	0.384238
0.9	0.37741	0.429636	0.37546
0.903	0.37191	0.420476	0.390171
0.906	0.372018	0.426165	0.381739
0.909	0.371035	0.426753	0.390989
0.912	0.377778	0.434976	0.370413
0.915	0.37203	0.417133	0.36671
0.918	0.370792	0.429867	0.385289
0.921	0.366864	0.429323	0.383174
0.924	0.376146	0.425052	0.380626
0.927	0.372327	0.4211	0.372059
0.93	0.374244	0.432392	0.38578
0.933	0.37776	0.417736	0.36954
0.936	0.371554	0.433791	0.367631
0.939	0.377583	0.427719	0.396062
0.942	0.37491	0.427149	0.381006
0.945	0.374463	0.434858	0.364559
0.948	0.368571	0.420852	0.371455
0.951	0.371111	0.426877	0.377593
0.954	0.370531	0.419018	0.371847
0.957	0.36315	0.424364	0.386209
0.96	0.374102	0.429732	0.382544
0.963	0.371059	0.425997	0.374906
0.966	0.369112	0.427512	0.378018
0.969	0.372322	0.430288	0.371963
0.972	0.368305	0.42583	0.3797
0.975	0.368639	0.423477	0.370194
0.978	0.366046	0.421273	0.377821
0.981	0.369498	0.431489	0.371266
0.984	0.368606	0.430119	0.373054
0.987	0.36924	0.426646	0.376383
0.99	0.367195	0.428234	0.38668
0.993	0.372685	0.427494	0.379871
0.996	0.369851	0.425175	0.382716
0.999	0.366241	0.416916	0.375354
1.002	0.369824	0.410845	0.370512
1.005	0.362011	0.415311	0.37502
1.008	0.366228	0.415478	0.377501
1.011	0.368346	0.426962	0.373731
1.014	0.37529	0.426142	0.369981
1.017	0.36612	0.422268	0.374807
1.02	0.365696	0.428425	0.37103
1.023	0.372173	0.422674	0.374582
1.026	0.361933	0.416077	0.371784
1.029	0.365188	0.418874	0.367573
1.032	0.366368	0.415653	0.372523
1.035	0.362644	0.422991	0.364936
1.038	0.365462	0.416906	0.358593
1.041	0.364201	0.428798	0.36675
1.044	0.360362	0.426556	0.363237
1.047	0.363743	0.418309	0.371652
1.05	0.358876	0.419741	0.37777
1.053	0.362997	0.425261	0.367468
1.056	0.364629	0.407128	0.371573
1.059	0.358219	0.420766	0.380505
1.062	0.362232	0.422737	0.369388
1.065	0.363254	0.423273	0.365706
1.068	0.362203	0.415631	0.364768
1.071	0.365524	0.42486	0.363139
1.074	0.364413	0.429987	0.375917
1.077	0.363575	0.413905	0.370993
1.08	0.362124	0.421591	0.360005
1.083	0.366547	0.409711	0.374361
1.086	0.362092	0.417067	0.378116
1.089	0.364276	0.425036	0.3585
1.092	0.357121	0.428948	0.366356
1.095	0.361934	0.41667	0.361634
1.098	0.361065	0.41832	0.37823
1.101	0.360699	0.431099	0.373514
1.104	0.355508	0.419375	0.359814
1.107	0.363666	0.413581	0.371585
1.11	0.363268	0.410961	0.366878
1.113	0.358993	0.410753	0.369763
1.116	0.363217	0.422322	0.373205
1.119	0.35337	0.419723	0.363847
1.122	0.35871	0.41184	0.361816
1.125	0.360458	0.409586	0.359054
1.128	0.354162	0.421309	0.373594
1.131	0.352034	0.414303	0.375636
1.134	0.356561	0.411439	0.36448
1.137	0.366622	0.420189	0.363152
1.14	0.357327	0.420671	0.365392
1.143	0.359759	0.423404	0.367772
1.146	0.354079	0.409349	0.366011
1.149	0.35623	0.422524	0.378986
1.152	0.358461	0.411003	0.369358
1.155	0.357365	0.415771	0.362707
1.158	0.358626	0.3934	0.363833
1.161	0.360566	0.423825	0.372328
1.164	0.362926	0.416888	0.361785
1.167	0.358132	0.41959	0.359208
1.17	0.356613	0.431749	0.364169
1.173	0.358352	0.432989	0.35924
1.176	0.365605	0.421404	0.363458
1.179	0.357575	0.410438	0.365744
1.182	0.354893	0.418116	0.362589
1.185	0.357103	0.408869	0.370957
1.188	0.353271	0.418943	0.369603
1.191	0.355182	0.416775	0.36036
1.194	0.355467	0.419419	0.375956
1.197	0.359378	0.404068	0.371804
1.2	0.358136	0.418882	0.35324
1.203	0.359553	0.411888	0.357766
1.206	0.357036	0.418593	0.36337
1.209	0.351384	0.416284	0.363915
1.212	0.35858	0.412607	0.356343
1.215	0.353076	0.411788	0.354422
1.218	0.356391	0.415869	0.372703
1.221	0.357413	0.410957	0.368011
1.224	0.348628	0.423305	0.355148
1.227	0.351865	0.418832	0.364466
1.23	0.360044	0.4209	0.370181
1.233	0.355273	0.41114	0.360295
1.236	0.356334	0.411921	0.343582
1.239	0.35535	0.411452	0.361847
1.242	0.346235	0.415119	0.368488
1.245	0.353477	0.41874	0.358225
1.248	0.352629	0.422916	0.365294
1.251	0.360209	0.405633	0.358414
1.254	0.349214	0.408027	0.353996
1.257	0.351756	0.414429	0.3636
1.26	0.354933	0.408729	0.351845
1.263	0.350761	0.405442	0.349937
1.266	0.352365	0.402165	0.360751
1.269	0.343313	0.415522	0.356942
1.272	0.346941	0.409031	0.356512
1.275	0.350853	0.406151	0.362931
1.278	0.349604	0.407296	0.352421
1.281	0.357178	0.412929	0.348607
1.284	0.350314	0.396712	0.367171
1.287	0.351547	0.410083	0.348743
1.29	0.353699	0.410262	0.356833
1.293	0.347599	0.422355	0.353879
1.296	0.351152	0.406562	0.367755
1.299	0.34647	0.407052	0.341467
1.302	0.343603	0.410401	0.355636
1.305	0.352795	0.40502	0.34756
1.308	0.347842	0.406376	0.349018
1.311	0.350266	0.416497	0.363071
1.314	0.344235	0.411354	0.350267
1.317	0.350521	0.414004	0.369201
1.32	0.347489	0.404283	0.359867
1.323	0.347439	0.407081	0.354022
1.326	0.345347	0.407353	0.354807
1.329	0.347784	0.406093	0.355421
1.332	0.351269	0.415469	0.355941
1.335	0.347273	0.400983	0.346821
1.338	0.341656	0.411649	0.361722
1.341	0.344079	0.409436	0.349048
1.344	0.346591	0.397611	0.352867
1.347	0.349816	0.398212	0.354766
1.35	0.349464	0.402437	0.355417
1.353	0.339498	0.411926	0.361338
1.356	0.346886	0.406464	0.357175
1.359	0.345675	0.419691	0.354352
1.362	0.342766	0.395933	0.367514
1.365	0.343178	0.399828	0.357398
1.368	0.344968	0.406676	0.363272
1.371	0.349858	0.410513	0.352319
1.374	0.349777	0.418751	0.365344
1.377	0.343038	0.404625	0.360942
1.38	0.343765	0.400387	0.35036
1.383	0.339652	0.412199	0.34227
1.386	0.342784	0.414259	0.351899
1.389	0.341474	0.409853	0.347267
1.392	0.341344	0.415422	0.359715
1.395	0.345821	0.415432	0.353221
1.398	0.346719	0.405641	0.344861
1.401	0.342621	0.413404	0.365694
1.404	0.338593	0.412607	0.368821
1.407	0.345201	0.400718	0.357291
1.41	0.340017	0.395018	0.354695
1.413	0.349292	0.419581	0.351529
1.416	0.344457	0.407223	0.347753
1.419	0.35103	0.404248	0.355932
1.422	0.341416	0.404231	0.355326
1.425	0.34586	0.402433	0.342814
1.428	0.344701	0.401153	0.355414
1.431	0.346798	0.399366	0.347454
1.434	0.346166	0.395785	0.350815
1.437	0.349296	0.401462	0.352092
1.44	0.342197	0.406618	0.349706
1.443	0.346344	0.400768	0.355362
1.446	0.340734	0.404219	0.346326
1.449	0.344434	0.405797	0.350357
1.452	0.347318	0.403796	0.348278
1.455	0.33859	0.403904	0.34494
1.458	0.345992	0.401314	0.350246
1.461	0.346462	0.410745	0.355928
1.464	0.341526	0.40724	0.342805
1.467	0.342512	0.404546	0.352298
1.47	0.349501	0.408533	0.342034
1.473	0.348409	0.409299	0.356122
1.476	0.346077	0.410449	0.346194
1.479	0.343423	0.406379	0.353632
1.482	0.340033	0.404328	0.339262
1.485	0.347408	0.407663	0.349526
1.488	0.342596	0.402808	0.354791
1.491	0.345534	0.400369	0.355745
1.494	0.345723	0.399551	0.353425
1.497	0.352472	0.402634	0.363523
1.5	0.345782	0.414589	0.357325
1.503	0.339071	0.411665	0.345003
1.506	0.343669	0.398733	0.351954
1.509	0.34045	0.397791	0.359997
1.512	0.33892	0.40753	0.355922
1.515	0.3438	0.404123	0.353089
1.518	0.342904	0.409411	0.348944
1.521	0.342954	0.415436	0.350342
1.524	0.341127	0.413649	0.352388
1.527	0.344809	0.395064	0.358454
1.53	0.348465	0.395569	0.345402
1.533	0.339967	0.388253	0.352094
1.536	0.344601	0.398407	0.34394
1.539	0.334987	0.411797	0.341485
1.542	0.346505	0.406031	0.34693
1.545	0.341472	0.40372	0.347427
1.548	0.337771	0.409662	0.352272
1.551	0.336669	0.392933	0.346333
1.554	0.338519	0.416938	0.338927
1.557	0.347948	0.390945	0.356788
1.56	0.337933	0.409963	0.359418
1.563	0.348838	0.413236	0.349774
1.566	0.347911	0.427447	0.357115
1.569	0.340464	0.40078	0.343081
1.572	0.339283	0.395035	0.342718
1.575	0.344754	0.392554	0.343931
1.578	0.340827	0.396511	0.353581
1.581	0.338274	0.390995	0.342444
1.584	0.339663	0.406632	0.344178
1.587	0.338254	0.401829	0.342381
1.59	0.341259	0.404629	0.349437
1.593	0.347566	0.412714	0.344987
1.596	0.335005	0.40055	0.357829
1.599	0.342184	0.394982	0.344954
1.602	0.338429	0.399069	0.341519
1.605	0.339052	0.397748	0.342184
1.608	0.342762	0.405348	0.343475
1.611	0.338525	0.39304	0.352628
1.614	0.341025	0.399346	0.350155
1.617	0.339586	0.408638	0.347657
1.62	0.329081	0.41249	0.35201
1.623	0.33671	0.397713	0.352704
1.626	0.342506	0.39795	0.349287
1.629	0.339233	0.399679	0.354004
1.632	0.344526	0.397579	0.350022
1.635	0.344105	0.402301	0.341809
1.638	0.342076	0.391849	0.345459
1.641	0.336266	0.404533	0.338227
1.644	0.334666	0.410748	0.348706
1.647	0.338724	0.40854	0.362409
1.65	0.333954	0.411979	0.350069
1.653	0.341593	0.410026	0.351417
1.656	0.336847	0.406589	0.342564
1.659	0.336814	0.404905	0.33895
1.662	0.335762	0.411131	0.351741
1.665	0.337111	0.402226	0.347078
1.668	0.337654	0.396881	0.355637
1.671	0.333146	0.395685	0.351573
1.674	0.327664	0.415602	0.330714
1.677	0.337791	0.403374	0.348881
1.68	0.335291	0.392719	0.344357
1.683	0.336533	0.396031	0.348619
1.686	0.335102	0.402029	0.348896
1.689	0.336302	0.40405	0.344554
1.692	0.335181	0.396142	0.341092
1.695	0.335244	0.39674	0.346438
1.698	0.336963	0.397419	0.340956
1.701	0.331021	0.404482	0.342063
1.704	0.331765	0.400217	0.338353
1.707	0.325895	0.391406	0.334158
1.71	0.335836	0.400146	0.353959
1.713	0.332506	0.401137	0.343662
1.716	0.329967	0.384373	0.329867
1.719	0.340378	0.400458	0.342218
1.722	0.334611	0.392592	0.34307
1.725	0.328238	0.391824	0.339619
1.728	0.335983	0.399772	0.337992
1.731	0.332565	0.392284	0.3419
1.734	0.335738	0.404996	0.333959
1.737	0.327755	0.390675	0.341804
1.74	0.33957	0.390259	0.347013
1.743	0.32872	0.397489	0.340716
1.746	0.329375	0.389091	0.330716
1.749	0.326073	0.395679	0.347733
1.752	0.333315	0.388938	0.335588
1.755	0.325526	0.399616	0.337477
1.758	0.338229	0.401331	0.336658
1.761	0.330775	0.395934	0.33897
1.764	0.329316	0.402471	0.335828
1.767	0.32865	0.407124	0.340239
1.77	0.327068	0.403344	0.337971
1.773	0.334324	0.40507	0.33788
1.776	0.329588	0.399366	0.340603
1.779	0.327036	0.394664	0.335409
1.782	0.329168	0.403081	0.343572
1.785	0.33078	0.401875	0.341148
1.788	0.323618	0.39664	0.338947
1.791	0.331659	0.389762	0.345168
1.794	0.32802	0.384707	0.336886
1.797	0.328906	0.398445	0.332449
1.8	0.327649	0.402328	0.341926
1.803	0.328457	0.39413	0.323764
1.806	0.329307	0.404892	0.348681
1.809	0.329494	0.402269	0.347394
1.812	0.320384	0.390568	0.349609
1.815	0.327744	0.384837	0.334046
1.818	0.333799	0.393628	0.332242
1.821	0.324097	0.385712	0.338185
1.824	0.324138	0.3924	0.338275
1.827	0.325519	0.391097	0.33917
1.83	0.326222	0.398511	0.340337
1.833	0.326426	0.400525	0.321368
1.836	0.322888	0.404342	0.336152
1.839	0.328269	0.393981	0.333027
1.842	0.336923	0.393302	0.343063
1.845	0.327178	0.40808	0.335848
1.848	0.326053	0.399366	0.332172
1.851	0.332442	0.392235	0.347187
1.854	0.325524	0.4028	0.328755
1.857	0.333243	0.380524	0.342018
1.86	0.323424	0.405038	0.345063
1.863	0.325509	0.37708	0.327482
1.866	0.324451	0.396699	0.34409
1.869	0.325774	0.397508	0.330344
1.872	0.32873	0.396904	0.330964
1.875	0.322362	0.388451	0.341358
1.878	0.321068	0.400193	0.323214
1.881	0.323471	0.398663	0.334327
1.884	0.327466	0.380602	0.338387
1.887	0.326212	0.384704	0.332039
1.89	0.324803	0.392121	0.337682
1.893	0.318893	0.396568	0.32947
1.896	0.325353	0.391753	0.32194
1.899	0.325035	0.373082	0.322758
1.902	0.331724	0.383914	0.333172
1.905	0.328058	0.399597	0.335412
1.908	0.316945	0.394521	0.329167
1.911	0.327856	0.383074	0.344372
1.914	0.327151	0.386462	0.331018
1.917	0.323213	0.389025	0.32972
1.92	0.326528	0.396138	0.340168
1.923	0.320912	0.396242	0.328622
1.926	0.329418	0.3829	0.335711
1.929	0.330352	0.398444	0.328033
1.932	0.332786	0.38495	0.326241
1.935	0.331822	0.390653	0.336001
1.938	0.318833	0.396966	0.330842
1.941	0.322828	0.388333	0.338113
1.944	0.320654	0.395278	0.32487
1.947	0.324664	0.392976	0.340971
1.95	0.325025	0.3916	0.337735
1.953	0.319782	0.390849	0.325992
1.956	0.319391	0.392003	0.336086
1.959	0.315274	0.385275	0.326071
1.962	0.32196	0.390097	0.330563
1.965	0.322721	0.387361	0.328446
1.968	0.326743	0.390513	0.327736
1.971	0.320806	0.399916	0.330096
1.974	0.326414	0.3996	0.334247
1.977	0.319296	0.401956	0.325765
1.98	0.324357	0.395785	0.32566
1.983	0.324302	0.396681	0.336759
1.986	0.320815	0.397667	0.344776
1.989	0.322414	0.38506	0.335916
1.992	0.331194	0.392222	0.34037
1.995	0.320403	0.389795	0.336464
1.998	0.317281	0.400776	0.335679
2.001	0.328292	0.368267	0.329469
2.004	0.315184	0.387731	0.340433
2.007	0.323004	0.397384	0.335641
2.01	0.324287	0.398319	0.333283
2.013	0.322507	0.396114	0.347619
2.016	0.326168	0.389328	0.333529
2.019	0.322631	0.394942	0.332445
2.022	0.321241	0.397867	0.339175
2.025	0.316434	0.405038	0.329796
2.028	0.326002	0.402868	0.333168
2.031	0.318232	0.388478	0.320285
2.034	0.324935	0.389268	0.338455
2.037	0.322742	0.397675	0.324229
2.04	0.324483	0.382566	0.318954
2.043	0.318065	0.407009	0.334243
2.046	0.329936	0.400626	0.332149
2.049	0.317843	0.395859	0.322452
2.052	0.320171	0.398658	0.329077
2.055	0.314018	0.384416	0.341425
2.058	0.324191	0.39642	0.331172
2.061	0.326584	0.393785	0.337853
2.064	0.326828	0.395256	0.31945
2.067	0.325794	0.3905	0.322414
2.07	0.316911	0.400072	0.335219
2.073	0.323056	0.389444	0.344648
2.076	0.317581	0.382706	0.330803
2.079	0.314512	0.393379	0.329041
2.082	0.318984	0.390286	0.324883
2.085	0.320878	0.390205	0.3242
2.088	0.323801	0.400288	0.322614
2.091	0.313484	0.387679	0.328556
2.094	0.315372	0.394783	0.329169
2.097	0.314507	0.395381	0.338884
2.1	0.316018	0.397255	0.327527
2.103	0.319698	0.390236	0.326589
2.106	0.323676	0.373725	0.324087
2.109	0.330486	0.394118	0.335756
2.112	0.324939	0.401559	0.330629
2.115	0.323692	0.387091	0.326884
2.118	0.318229	0.384121	0.320751
2.121	0.31721	0.388442	0.312967
2.124	0.321921	0.38638	0.348389
2.127	0.310798	0.387896	0.332286
2.13	0.315945	0.393602	0.320505
2.133	0.313518	0.394458	0.321912
2.136	0.314615	0.386415	0.326913
2.139	0.320501	0.410718	0.323192
2.142	0.318475	0.385421	0.33268
2.145	0.31775	0.388386	0.319163
2.148	0.318567	0.379214	0.307568
2.151	0.322003	0.389933	0.331019
2.154	0.315256	0.378776	0.331464
2.157	0.318697	0.379189	0.326607
2.16	0.317566	0.386854	0.330599
2.163	0.317296	0.388172	0.326067
2.166	0.319095	0.382077	0.315606
2.169	0.309858	0.379794	0.333696
2.172	0.317988	0.382081	0.325436
2.175	0.315625	0.391626	0.32941
2.178	0.317832	0.39436	0.329207
2.181	0.324769	0.377705	0.32294
2.184	0.315513	0.37869	0.337311
2.187	0.314991	0.385569	0.31984
2.19	0.314195	0.390158	0.339333
2.193	0.322288	0.394104	0.331056
2.196	0.313018	0.395557	0.313994
2.199	0.317454	0.392698	0.336453
2.202	0.315704	0.369523	0.323103
2.205	0.311677	0.376171	0.317202
2.208	0.318847	0.389106	0.320823
2.211	0.325178	0.376763	0.320326
2.214	0.311631	0.387583	0.329016
2.217	0.314574	0.389894	0.319119
2.22	0.318564	0.389994	0.323043
2.223	0.320706	0.381426	0.344314
2.226	0.318146	0.38709	0.305614
2.229	0.313002	0.378956	0.329856
2.232	0.317685	0.403561	0.322305
2.235	0.31541	0.379593	0.328622
2.238	0.319587	0.396918	0.32764
2.241	0.314881	0.372359	0.33141
2.244	0.306756	0.377727	0.332261
2.247	0.313921	0.391358	0.324143
2.25	0.31304	0.3834	0.320215
2.253	0.320547	0.375101	0.328318
2.256	0.309334	0.377892	0.313167
2.259	0.319574	0.385619	0.330251
2.262	0.309069	0.38208	0.315934
2.265	0.320331	0.396278	0.318294
2.268	0.319405	0.366548	0.321595
2.271	0.314188	0.397387	0.333344
2.274	0.305817	0.386974	0.327763
2.277	0.310852	0.387458	0.315536
2.28	0.304219	0.384656	0.326468
2.283	0.321159	0.380698	0.316566
2.286	0.310102	0.37474	0.324121
2.289	0.322027	0.38079	0.319302
2.292	0.317762	0.390858	0.336497
2.295	0.319609	0.386862	0.315018
2.298	0.310908	0.383643	0.321927
2.301	0.309517	0.373668	0.309562
2.304	0.31293	0.379258	0.31774
2.307	0.311204	0.372074	0.329053
2.31	0.306631	0.396184	0.303548
2.313	0.315377	0.369739	0.336825
2.316	0.320411	0.383422	0.328787
2.319	0.308319	0.364187	0.306665
2.322	0.309433	0.380233	0.325187
2.325	0.310995	0.382856	0.330224
2.328	0.306093	0.390838	0.321121
2.331	0.310176	0.377353	0.323611
2.334	0.308313	0.377796	0.325466
2.337	0.315447	0.365949	0.337638
2.34	0.309001	0.388843	0.323665
2.343	0.309644	0.385258	0.323999
2.346	0.308246	0.378932	0.323372
2.349	0.314465	0.390034	0.326294
2.352	0.321148	0.391062	0.314954
2.355	0.314469	0.387676	0.320647
2.358	0.314684	0.386549	0.317528
2.361	0.320549	0.386122	0.327536
2.364	0.313387	0.392864	0.324277
2.367	0.303179	0.393501	0.322425
2.37	0.312292	0.385791	0.321663
2.373	0.309354	0.362555	0.311471
2.376	0.314489	0.380955	0.330625
2.379	0.313635	0.390407	0.305493
2.382	0.312939	0.380462	0.323238
2.385	0.318711	0.378612	0.320478
2.388	0.314027	0.380733	0.331682
2.391	0.308201	0.374885	0.31383
2.394	0.315617	0.373891	0.325277
2.397	0.318895	0.392126	0.309988
2.4	0.315942	0.392623	0.311184
2.403	0.308209	0.366087	0.307743
2.406	0.313636	0.375734	0.317989
2.409	0.313703	0.374965	0.328102
2.412	0.312765	0.371813	0.324557
2.415	0.31113	0.384353	0.322952
2.418	0.305504	0.402114	0.324598
2.421	0.313023	0.392507	0.318889
2.424	0.312578	0.382772	0.334255
2.427	0.317859	0.384621	0.327801
2.43	0.313375	0.399079	0.318119
2.433	0.307196	0.384414	0.334203
2.436	0.304254	0.377336	0.318673
2.439	0.318659	0.393997	0.319777
2.442	0.315942	0.37658	0.327001
2.445	0.31337	0.368823	0.317829
2.448	0.317076	0.385456	0.319234
2.451	0.302573	0.366045	0.309377
2.454	0.308001	0.373503	0.316393
2.457	0.313636	0.379613	0.307634
2.46	0.305759	0.402026	0.316215
2.463	0.307022	0.375283	0.322115
2.466	0.31134	0.373434	0.324165
2.469	0.310622	0.382627	0.315804
2.472	0.30746	0.375327	0.31289
2.475	0.314358	0.3972	0.312938
2.478	0.309447	0.386628	0.327248
2.481	0.306829	0.374061	0.3228
2.484	0.3145	0.373421	0.317674
2.487	0.307107	0.38718	0.320119
2.49	0.313781	0.401677	0.3118
2.493	0.309781	0.388644	0.325171
2.496	0.312317	0.380929	0.316132
2.499	0.314451	0.38715	0.323135
2.502	0.30747	0.388588	0.329429
2.505	0.314675	0.365858	0.322474
2.508	0.31964	0.387396	0.329358
2.511	0.30784	0.387367	0.326349
2.514	0.313207	0.36869	0.317193
2.517	0.311366	0.373665	0.320914
2.52	0.305316	0.383856	0.319297
2.523	0.316531	0.389988	0.319341
2.526	0.305464	0.373638	0.308073
2.529	0.311654	0.381523	0.326659
2.532	0.311723	0.368914	0.322008
2.535	0.311165	0.386078	0.332071
2.538	0.310644	0.370514	0.318937
2.541	0.312121	0.381114	0.308819
2.544	0.309142	0.383562	0.327891
2.547	0.305612	0.379576	0.323271
2.55	0.313789	0.366563	0.332972
2.553	0.31783	0.383832	0.310481
2.556	0.318263	0.373023	0.318774
2.559	0.308054	0.386399	0.304544
2.562	0.309999	0.367984	0.308063
2.565	0.310274	0.377012	0.314818
2.568	0.302285	0.386001	0.328025
2.571	0.302156	0.38791	0.317096
2.574	0.311984	0.381799	0.32059
2.577	0.31502	0.377825	0.309099
2.58	0.323493	0.39122	0.308945
2.583	0.309828	0.36994	0.330381
2.586	0.302429	0.375073	0.324054
2.589	0.307051	0.396791	0.323866
2.592	0.313999	0.375321	0.3283
2.595	0.310535	0.392997	0.330139
2.598	0.315403	0.362555	0.32602
2.601	0.312891	0.364281	0.319019
2.604	0.312997	0.382401	0.34185
2.607	0.309571	0.378956	0.316661
2.61	0.300912	0.372196	0.321185
2.613	0.311445	0.384996	0.327507
2.616	0.303444	0.377891	0.311172
2.619	0.307136	0.384479	0.321345
2.622	0.314517	0.378879	0.307323
2.625	0.311875	0.369142	0.312894
2.628	0.314255	0.38124	0.321566
2.631	0.312529	0.383123	0.31353
2.634	0.314014	0.377748	0.325791
2.637	0.311789	0.373868	0.318779
2.64	0.305735	0.379276	0.315135
2.643	0.309917	0.372849	0.313029
2.646	0.306177	0.370579	0.318821
2.649	0.309661	0.377902	0.321932
2.652	0.307247	0.377747	0.305888
2.655	0.301499	0.37373	0.313447
2.658	0.294193	0.391495	0.315143
2.661	0.306307	0.378825	0.315646
2.664	0.317749	0.382998	0.344439
2.667	0.304109	0.379784	0.30601
2.67	0.306733	0.376979	0.314921
2.673	0.303469	0.363079	0.325773
2.676	0.302596	0.372983	0.31399
2.679	0.300175	0.370363	0.324006
2.682	0.305119	0.371424	0.317108
2.685	0.308881	0.385356	0.302613
2.688	0.300243	0.388582	0.320439
2.691	0.303089	0.382766	0.308892
2.694	0.306102	0.374591	0.312904
2.697	0.301833	0.368251	0.310548
2.7	0.310575	0.368553	0.318989
2.703	0.300426	0.377818	0.319834
2.706	0.302041	0.367935	0.322386
2.709	0.305116	0.362097	0.331859
2.712	0.305593	0.372223	0.31985
2.715	0.296414	0.38083	0.324203
2.718	0.314345	0.35491	0.317125
2.721	0.306839	0.380397	0.30415
2.724	0.304493	0.372899	0.323936
2.727	0.299355	0.380623	0.307532
2.73	0.306733	0.36424	0.317224
2.733	0.298313	0.383632	0.30004
2.736	0.308044	0.377072	0.311243
2.739	0.296911	0.352756	0.31247
2.742	0.298994	0.361237	0.31762
2.745	0.298963	0.381658	0.314001
2.748	0.309087	0.365825	0.315579
2.751	0.305866	0.357806	0.291834
2.754	0.295547	0.361438	0.303719
2.757	0.301548	0.380947	0.305743
2.76	0.30125	0.386979	0.301117
2.763	0.303848	0.364123	0.324624
2.766	0.29372	0.374558	0.311677
2.769	0.296501	0.376772	0.303469
2.772	0.301213	0.373161	0.301203
2.775	0.300155	0.375883	0.309878
2.778	0.300025	0.374324	0.320553
2.781	0.296922	0.380132	0.313458
2.784	0.301295	0.356014	0.305285
2.787	0.302748	0.37442	0.305924
2.79	0.292554	0.385309	0.326059
2.793	0.295213	0.357396	0.314173
2.796	0.295368	0.378949	0.325466
2.799	0.290913	0.365609	0.304779
2.802	0.297428	0.376228	0.319879
2.805	0.302356	0.362391	0.307917
2.808	0.297213	0.379276	0.311332
2.811	0.302109	0.366005	0.305907
2.814	0.301791	0.363489	0.306956
2.817	0.306385	0.353687	0.307071
2.82	0.295541	0.355944	0.306762
2.823	0.298328	0.379119	0.306153
2.826	0.299309	0.377351	0.316735
2.829	0.297159	0.374634	0.308755
2.832	0.296546	0.368098	0.31087
2.835	0.294407	0.369273	0.320012
2.838	0.298256	0.374755	0.296864
2.841	0.297081	0.367747	0.304066
2.844	0.292614	0.358846	0.315101
2.847	0.290626	0.364434	0.297525
2.85	0.294606	0.366625	0.318942
2.853	0.299719	0.378159	0.314465
2.856	0.300148	0.360479	0.300513
2.859	0.2898	0.377296	0.307121
2.862	0.295098	0.38498	0.303621
2.865	0.298335	0.356368	0.302668
2.868	0.302598	0.362645	0.291198
2.871	0.295754	0.372293	0.316442
2.874	0.297028	0.377916	0.301328
2.877	0.299411	0.383194	0.313298
2.88	0.296176	0.374533	0.299206
2.883	0.302882	0.37554	0.310574
2.886	0.29524	0.363149	0.302937
2.889	0.301334	0.373839	0.296841
2.892	0.300524	0.353117	0.308374
2.895	0.294724	0.377024	0.316217
2.898	0.29196	0.369459	0.300219
2.901	0.297366	0.367145	0.306328
2.904	0.295274	0.365436	0.307613
2.907	0.295058	0.371757	0.294486
2.91	0.296153	0.382165	0.311984
2.913	0.303137	0.35355	0.303219
2.916	0.293856	0.383952	0.29893
2.919	0.291102	0.365792	0.30419
2.922	0.291346	0.362225	0.286506
2.925	0.294821	0.368669	0.306035
2.928	0.301394	0.360494	0.299696
2.931	0.304086	0.366577	0.290933
2.934	0.296598	0.36888	0.305907
2.937	0.29407	0.353467	0.305404
2.94	0.296326	0.362009	0.312546
2.943	0.295168	0.375589	0.312495
2.946	0.29573	0.368274	0.295264
2.949	0.291937	0.361856	0.30409
2.952	0.283908	0.366332	0.309092
2.955	0.288922	0.371903	0.310355
2.958	0.304505	0.367951	0.301377
2.961	0.29482	0.367767	0.281607
2.964	0.299094	0.354465	0.306751
2.967	0.296164	0.355521	0.307205
2.97	0.292819	0.360714	0.311532
2.973	0.291757	0.3608	0.315235
2.976	0.288664	0.367801	0.320941
2.979	0.294608	0.354887	0.309767
2.982	0.299003	0.345503	0.311508
2.985	0.289102	0.370789	0.306953
2.988	0.303385	0.363146	0.310992
2.991	0.286142	0.377699	0.301806
2.994	0.295384	0.36289	0.307401
2.997	0.293863	0.364263	0.318682
3	0.297963	0.366882	0.301573
3.003	0.294537	0.369955	0.312294
3.006	0.292041	0.371718	0.310888
3.009	0.297035	0.377862	0.306437
3.012	0.29384	0.363749	0.299593
3.015	0.290323	0.364139	0.316128
3.018	0.290881	0.36875	0.29745
3.021	0.286991	0.365258	0.322803
3.024	0.293178	0.358579	0.309835
3.027	0.290156	0.36148	0.307675
3.03	0.303573	0.360686	0.29535
3.033	0.298782	0.375181	0.29068
3.036	0.288406	0.362363	0.312371
3.039	0.295981	0.351533	0.30488
3.042	0.292982	0.377878	0.316019
3.045	0.286909	0.36125	0.321278
3.048	0.290726	0.362414	0.309981
3.051	0.291876	0.364273	0.298333
3.054	0.295402	0.376648	0.295842
3.057	0.293099	0.3509	0.30739
3.06	0.288372	0.372454	0.30454
3.063	0.291525	0.358799	0.294033
3.066	0.282108	0.360766	0.294311
3.069	0.295862	0.365856	0.304372
3.072	0.285195	0.364307	0.301355
3.075	0.285838	0.377937	0.31695
3.078	0.284568	0.358752	0.309019
3.081	0.296373	0.371755	0.30255
3.084	0.297662	0.361609	0.306734
3.087	0.295046	0.373998	0.303119
3.09	0.290965	0.357289	0.311991
3.093	0.291399	0.348442	0.28725
3.096	0.29746	0.365194	0.294758
3.099	0.288444	0.356633	0.303447
3.102	0.29652	0.372077	0.315806
3.105	0.293294	0.369183	0.295766
3.108	0.29055	0.362342	0.310065
3.111	0.289365	0.361557	0.316158
3.114	0.296631	0.381663	0.302237
3.117	0.299655	0.369549	0.302895
3.12	0.290611	0.367923	0.297037
3.123	0.275508	0.362345	0.305583
3.126	0.293318	0.363031	0.300066
3.129	0.293388	0.356985	0.29387
3.132	0.293487	0.360768	0.317343
3.135	0.296469	0.347742	0.289758
3.138	0.294126	0.368858	0.303855
3.141	0.297597	0.356066	0.310917
3.144	0.290867	0.369624	0.308361
3.147	0.290981	0.345146	0.3015
3.15	0.303426	0.370049	0.297069
3.153	0.288002	0.360114	0.29586
3.156	0.288906	0.371011	0.320093
3.159	0.289482	0.348489	0.302478
3.162	0.287039	0.357836	0.29645
3.165	0.287991	0.363855	0.289681
3.168	0.292265	0.357073	0.294877
3.171	0.287544	0.363654	0.30514
3.174	0.292993	0.361696	0.306747
3.177	0.294813	0.363382	0.305696
3.18	0.291887	0.357808	0.311928
3.183	0.297534	0.348373	0.309466
3.186	0.284344	0.3357	0.278491
3.189	0.282418	0.356073	0.288571
3.192	0.28031	0.366465	0.309341
3.195	0.299266	0.351733	0.308416
3.198	0.296805	0.361194	0.306441
3.201	0.289689	0.34768	0.30674
3.204	0.288178	0.374957	0.278135
3.207	0.29455	0.362641	0.295598
3.21	0.289753	0.360054	0.287905
3.213	0.289436	0.356632	0.289906
3.216	0.284176	0.356656	0.300232
3.219	0.279014	0.372511	0.299802
3.222	0.281677	0.346725	0.31541
3.225	0.291103	0.356122	0.291326
3.228	0.282901	0.371573	0.288053
3.231	0.287816	0.358802	0.282111
3.234	0.289892	0.35273	0.305119
3.237	0.288489	0.357114	0.313551
3.24	0.28699	0.347127	0.306705
3.243	0.284844	0.352341	0.307923
3.246	0.280409	0.341469	0.307672
3.249	0.291537	0.37227	0.301568
3.252	0.283368	0.364638	0.286573
3.255	0.280526	0.359766	0.290683
3.258	0.285484	0.366844	0.305193
3.261	0.271495	0.369854	0.296228
3.264	0.283477	0.357511	0.283244
3.267	0.290113	0.360648	0.29492
3.27	0.283732	0.358526	0.294823
3.273	0.291427	0.353367	0.299155
3.276	0.282028	0.355517	0.299022
3.279	0.275594	0.360405	0.299229
3.282	0.281109	0.351521	0.290425
3.285	0.291082	0.357149	0.284069
3.288	0.285429	0.337491	0.286663
3.291	0.284137	0.360269	0.298796
3.294	0.295585	0.346619	0.294426
3.297	0.287593	0.367549	0.30073
3.3	0.284347	0.344658	0.296823
3.303	0.287368	0.359729	0.297441
3.306	0.28759	0.360782	0.304409
3.309	0.28261	0.351811	0.295615
3.312	0.288154	0.33821	0.280149
3.315	0.287397	0.350576	0.295227
3.318	0.286	0.376108	0.296953
3.321	0.282345	0.371748	0.29337
3.324	0.283351	0.36372	0.302083
3.327	0.288455	0.370506	0.299183
3.33	0.282054	0.362054	0.287504
3.333	0.276729	0.355547	0.304464
3.336	0.286323	0.362678	0.300205
3.339	0.286096	0.349556	0.307773
3.342	0.285014	0.357891	0.285645
3.345	0.283145	0.371136	0.30864
3.348	0.296243	0.35776	0.286276
3.351	0.281387	0.349723	0.282746
3.354	0.274452	0.3404	0.31365
3.357	0.289198	0.35459	0.308904
3.36	0.284258	0.353359	0.302086
3.363	0.280292	0.352387	0.290937
3.366	0.287297	0.365668	0.305704
3.369	0.294506	0.364779	0.302908
3.372	0.280847	0.357808	0.31151
3.375	0.293133	0.369509	0.308288
3.378	0.299262	0.373393	0.284533
3.381	0.288878	0.355854	0.297629
3.384	0.294294	0.366537	0.305439
3.387	0.28753	0.383745	0.294952
3.39	0.292149	0.348781	0.288171
3.393	0.283365	0.354727	0.308053
3.396	0.294161	0.347988	0.302997
3.399	0.287534	0.368571	0.309333
3.402	0.281159	0.383905	0.300248
3.405	0.282249	0.358847	0.285997
3.408	0.283849	0.350568	0.290768
3.411	0.287649	0.352715	0.284216
3.414	0.286738	0.355298	0.306293
3.417	0.275295	0.354212	0.290437
3.42	0.295547	0.348478	0.288854
3.423	0.287321	0.363224	0.298279
3.426	0.288007	0.342059	0.308833
3.429	0.286086	0.359105	0.305711
3.432	0.286767	0.360589	0.298889
3.435	0.285593	0.358606	0.298564
3.438	0.286149	0.358593	0.28157
3.441	0.297676	0.357925	0.310832
3.444	0.294839	0.342952	0.294101
3.447	0.280241	0.361416	0.298478
3.45	0.294164	0.346486	0.31015
3.453	0.295529	0.359816	0.291757
3.456	0.291632	0.332881	0.309947
3.459	0.293126	0.37477	0.302186
3.462	0.294589	0.367592	0.290794
3.465	0.282491	0.356413	0.297903
3.468	0.295576	0.343664	0.299115
3.471	0.286727	0.342469	0.288565
3.474	0.284111	0.364116	0.282915
3.477	0.290097	0.370751	0.284228
3.48	0.293136	0.3606	0.302247
3.483	0.281128	0.348774	0.296116
3.486	0.285059	0.359649	0.311856
3.489	0.285084	0.381494	0.301915
3.492	0.29746	0.355635	0.29798
3.495	0.281166	0.371568	0.286199
3.498	0.28357	0.357104	0.292185
3.501	0.296004	0.365867	0.299447
3.504	0.282991	0.372976	0.311613
3.507	0.287715	0.348001	0.305866
3.51	0.279252	0.374348	0.299576
3.513	0.290555	0.350804	0.301433
3.516	0.280226	0.342984	0.303018
3.519	0.283929	0.361072	0.298986
3.522	0.285681	0.348291	0.293578
3.525	0.292909	0.34321	0.291498
3.528	0.293808	0.350247	0.314005
3.531	0.281465	0.361533	0.30946
3.534	0.287257	0.353226	0.30089
3.537	0.291006	0.358264	0.293946
3.54	0.291809	0.363356	0.293674
3.543	0.275493	0.358248	0.322601
3.546	0.281287	0.351542	0.304596
3.549	0.283464	0.356388	0.298505
3.552	0.293366	0.352886	0.31009
3.555	0.278781	0.35982	0.302199
3.558	0.289747	0.352194	0.296448
3.561	0.281428	0.366409	0.287305
3.564	0.279745	0.36733	0.314037
3.567	0.277254	0.341413	0.300249
3.57	0.275121	0.359523	0.293249
3.573	0.284381	0.36208	0.286062
3.576	0.285866	0.3563	0.290988
3.579	0.281442	0.386314	0.308147
3.582	0.284957	0.349625	0.295858
3.585	0.284852	0.344342	0.303408
3.588	0.282867	0.376428	0.288318
3.591	0.279722	0.356746	0.299485
3.594	0.289334	0.372336	0.29782
3.597	0.272903	0.370608	0.288073
3.6	0.288885	0.366457	0.299146
3.603	0.283209	0.365747	0.284445
3.606	0.2816	0.356901	0.272708
3.609	0.283198	0.353553	0.285029
3.612	0.277668	0.359619	0.293742
3.615	0.289413	0.35562	0.299717
3.618	0.277551	0.350122	0.291817
3.621	0.281096	0.35273	0.286541
3.624	0.281756	0.377745	0.292136
3.627	0.285043	0.348869	0.281007
3.63	0.276082	0.350953	0.282288
3.633	0.280041	0.348522	0.283349
3.636	0.273996	0.361369	0.286309
3.639	0.287562	0.347254	0.284846
3.642	0.271653	0.361508	0.301772
3.645	0.262703	0.380928	0.304381
3.648	0.286106	0.359295	0.292658
3.651	0.287158	0.367802	0.289079
3.654	0.27691	0.380759	0.291474
3.657	0.272162	0.354769	0.295163
3.66	0.275683	0.336951	0.288452
3.663	0.283411	0.353837	0.274639
3.666	0.290431	0.365886	0.30027
3.669	0.28839	0.338277	0.283041
3.672	0.278923	0.3508	0.28565
3.675	0.279255	0.345376	0.287837
3.678	0.285089	0.355703	0.303495
3.681	0.275834	0.337581	0.305107
3.684	0.282963	0.357619	0.291712
3.687	0.277619	0.340454	0.286913
3.69	0.276418	0.34822	0.289373
3.693	0.279904	0.347233	0.278833
3.696	0.281562	0.35216	0.281114
3.699	0.28136	0.347887	0.286566
3.702	0.272853	0.344333	0.28117
3.705	0.275659	0.346287	0.288891
3.708	0.286934	0.353717	0.285866
3.711	0.282596	0.365766	0.291016
3.714	0.277425	0.341718	0.297734
3.717	0.272454	0.349511	0.299017
3.72	0.28458	0.356663	0.283895
3.723	0.279613	0.348979	0.278726
3.726	0.269029	0.350902	0.32386
3.729	0.280366	0.356479	0.286624
3.732	0.282443	0.351154	0.286614
3.735	0.282383	0.391452	0.296848
3.738	0.292036	0.369309	0.302733
3.741	0.290361	0.349477	0.298597
3.744	0.276827	0.36272	0.287243
3.747	0.28842	0.356263	0.278249
3.75	0.282721	0.344324	0.285254
3.753	0.272571	0.355924	0.291053
3.756	0.272594	0.353411	0.283456
3.759	0.280104	0.366007	0.30582
3.762	0.274276	0.345811	0.298511
3.765	0.273217	0.342812	0.283215
3.768	0.273895	0.354547	0.276308
3.771	0.281176	0.360321	0.300609
3.774	0.283501	0.365823	0.293729
3.777	0.292889	0.358146	0.295706
3.78	0.289408	0.36677	0.291792
3.783	0.27603	0.344136	0.29037
3.786	0.285522	0.347529	0.29197
3.789	0.282277	0.344082	0.29194
3.792	0.282469	0.36309	0.308583
3.795	0.282097	0.347791	0.269562
3.798	0.285761	0.372551	0.30337
3.801	0.275705	0.373321	0.291747
3.804	0.287487	0.344098	0.290075
3.807	0.288303	0.342391	0.285887
3.81	0.289746	0.345675	0.292728
3.813	0.276516	0.347988	0.292648
3.816	0.284504	0.334844	0.300615
3.819	0.278155	0.362818	0.304627
3.822	0.278545	0.361294	0.297011
3.825	0.290366	0.361755	0.287368
3.828	0.281674	0.336088	0.318809
3.831	0.28101	0.353995	0.291376
3.834	0.285507	0.342542	0.282055
3.837	0.291677	0.342291	0.291118
3.84	0.282756	0.361298	0.27375
3.843	0.281453	0.334021	0.294058
3.846	0.287613	0.35064	0.303017
3.849	0.271245	0.363399	0.290254
3.852	0.275601	0.343679	0.298638
3.855	0.282632	0.350536	0.284048
3.858	0.290083	0.362352	0.28874
3.861	0.285466	0.372442	0.277653
3.864	0.279726	0.34843	0.27817
3.867	0.269329	0.35791	0.291396
3.87	0.279179	0.381083	0.297087
3.873	0.287497	0.348034	0.312975
3.876	0.291318	0.345712	0.288194
3.879	0.281674	0.352199	0.284815
3.882	0.28193	0.373917	0.307863
3.885	0.270998	0.348207	0.304796
3.888	0.273146	0.366047	0.287218
3.891	0.274134	0.353942	0.294703
3.894	0.28254	0.348187	0.291151
3.897	0.271402	0.34454	0.286811
3.9	0.274664	0.356851	0.306246
3.903	0.279194	0.3452	0.281529
3.906	0.286412	0.358371	0.302744
3.909	0.271782	0.339566	0.286537
3.912	0.271425	0.367535	0.293035
3.915	0.272033	0.341074	0.28443
3.918	0.272468	0.360826	0.285834
3.921	0.264214	0.342729	0.290564
3.924	0.268571	0.343776	0.294062
3.927	0.285423	0.331006	0.279139
3.93	0.279975	0.352013	0.289593
3.933	0.275388	0.353636	0.278207
3.936	0.274317	0.334689	0.296658
3.939	0.276306	0.357011	0.286604
3.942	0.267205	0.328737	0.29296
3.945	0.269831	0.357985	0.293281
3.948	0.272778	0.341825	0.280838
3.951	0.27335	0.336647	0.28494
3.954	0.269686	0.343947	0.276439
3.957	0.281507	0.356438	0.286205
3.96	0.276276	0.344216	0.285004
3.963	0.264813	0.344453	0.287105
3.966	0.27792	0.355713	0.272722
3.969	0.263635	0.333926	0.286007
3.972	0.267446	0.350473	0.301074
3.975	0.265472	0.347242	0.307874
3.978	0.262044	0.363731	0.277492
3.981	0.275129	0.324256	0.293914
3.984	0.273046	0.345383	0.294861
3.987	0.273038	0.349069	0.294892
3.99	0.261151	0.334787	0.249525
3.993	0.273914	0.352332	0.292008
3.996	0.266972	0.346253	0.292196
3.999	0.272964	0.348613	0.295821
4.002	0.275842	0.350452	0.283225
4.005	0.259704	0.336073	0.273987
4.008	0.270863	0.359498	0.276274
4.011	0.272504	0.348326	0.281881
4.014	0.262616	0.357005	0.293969
4.017	0.264207	0.352483	0.274109
4.02	0.259451	0.338019	0.286307
4.023	0.2625	0.33404	0.275066
4.026	0.256958	0.335814	0.306778
4.029	0.278815	0.345072	0.271529
4.032	0.265488	0.354581	0.28635
4.035	0.256012	0.335553	0.275522
4.038	0.263137	0.328079	0.27778
4.041	0.254421	0.329764	0.27793
4.044	0.259211	0.340189	0.260324
4.047	0.278247	0.328563	0.290963
4.05	0.264616	0.34042	0.283975
4.053	0.259153	0.344206	0.289699
4.056	0.264999	0.358297	0.265939
4.059	0.272521	0.3358	0.274867
4.062	0.255276	0.334635	0.269746
4.065	0.265903	0.332232	0.285212
4.068	0.26654	0.350236	0.282149
4.071	0.262484	0.344256	0.280087
4.074	0.267091	0.339391	0.290523
4.077	0.281278	0.360244	0.281653
4.08	0.264008	0.340681	0.270893
4.083	0.274429	0.335893	0.275994
4.086	0.276483	0.337496	0.276282
4.089	0.276762	0.344638	0.295873
4.092	0.274313	0.35476	0.282359
4.095	0.271594	0.32503	0.264261
4.098	0.265907	0.330145	0.27694
4.101	0.259212	0.348979	0.277642
4.104	0.27178	0.351268	0.268229
4.107	0.272191	0.33429	0.273651
4.11	0.270201	0.313064	0.281789
4.113	0.258393	0.331253	0.264999
4.116	0.262905	0.350221	0.285848
4.119	0.271813	0.343703	0.289736
4.122	0.276174	0.33709	0.283388
4.125	0.267597	0.358485	0.29503
4.128	0.278862	0.341493	0.275154
4.131	0.271037	0.338087	0.267086
4.134	0.273709	0.340868	0.270131
4.137	0.26691	0.351514	0.287217
4.14	0.276706	0.341784	0.293952
4.143	0.274559	0.347821	0.275639
4.146	0.27064	0.353872	0.282213
4.149	0.276062	0.340417	0.260948
4.152	0.271414	0.357578	0.285706
4.155	0.267885	0.355769	0.282216
4.158	0.267368	0.334236	0.286033
4.161	0.274026	0.35425	0.291471
4.164	0.269488	0.32283	0.305613
4.167	0.276745	0.335052	0.285125
4.17	0.274144	0.333287	0.288094
4.173	0.276041	0.353647	0.27511
4.176	0.278768	0.373351	0.281674
4.179	0.275758	0.352514	0.288028
4.182	0.278374	0.350175	0.283259
4.185	0.279045	0.358091	0.283234
4.188	0.269599	0.348088	0.28141
4.191	0.272926	0.356403	0.290971
4.194	0.270909	0.353813	0.28731
4.197	0.27195	0.348404	0.282798
4.2	0.27195	0.364845	0.271543
4.203	0.281932	0.357992	0.273907
4.206	0.263003	0.331281	0.275526
4.209	0.277833	0.333155	0.282054
4.212	0.263254	0.340762	0.297083
4.215	0.26939	0.344686	0.285154
4.218	0.270015	0.350114	0.27381
4.221	0.276107	0.336434	0.300814
4.224	0.272311	0.349663	0.279805
4.227	0.275284	0.341315	0.295225
4.23	0.269616	0.339723	0.292855
4.233	0.281827	0.344332	0.291436
4.236	0.259385	0.346465	0.296484
4.239	0.273992	0.333513	0.279832
4.242	0.27463	0.346211	0.292699
4.245	0.263625	0.357645	0.294526
4.248	0.276932	0.350995	0.290956
4.251	0.279637	0.339426	0.301707
4.254	0.270938	0.338385	0.288861
4.257	0.269193	0.345091	0.272944
4.26	0.270338	0.366388	0.292116
4.263	0.269576	0.355037	0.291364
4.266	0.270707	0.348032	0.284573
4.269	0.26381	0.336998	0.285124
4.272	0.272088	0.346959	0.278739
4.275	0.257236	0.332687	0.287875
4.278	0.258675	0.344743	0.288512
4.281	0.265606	0.339804	0.281702
4.284	0.262916	0.365147	0.257667
4.287	0.268154	0.334561	0.283322
4.29	0.263845	0.346969	0.283053
4.293	0.271456	0.346305	0.29896
4.296	0.256979	0.367442	0.276302
4.299	0.271537	0.333611	0.266516
4.302	0.27971	0.343138	0.278142
4.305	0.26993	0.345769	0.268467
4.308	0.2662	0.34059	0.27401
4.311	0.260172	0.338402	0.286657
4.314	0.267757	0.325903	0.256588
4.317	0.2608	0.337436	0.281435
4.32	0.263247	0.342996	0.288868
4.323	0.265108	0.34831	0.268236
4.326	0.264873	0.336984	0.277356
4.329	0.262964	0.328883	0.284483
4.332	0.258708	0.327692	0.280365
4.335	0.261397	0.341441	0.266428
4.338	0.262004	0.334756	0.2739
4.341	0.272829	0.33588	0.268805
4.344	0.257575	0.343824	0.285294
4.347	0.25028	0.353392	0.281595
4.35	0.265538	0.338746	0.288658
4.353	0.255949	0.338336	0.27277
4.356	0.26169	0.339326	0.292533
4.359	0.265642	0.357499	0.296078
4.362	0.270959	0.347905	0.2863
4.365	0.266661	0.329698	0.264415
4.368	0.251258	0.356764	0.270994
4.371	0.263325	0.326218	0.275889
4.374	0.257327	0.332284	0.276857
4.377	0.251792	0.332165	0.261263
4.38	0.258159	0.352032	0.290044
4.383	0.264672	0.345315	0.281009
4.386	0.252177	0.331065	0.288418
4.389	0.253228	0.338886	0.261988
4.392	0.264373	0.354182	0.268842
4.395	0.263991	0.333125	0.278997
4.398	0.263785	0.33987	0.262514
4.401	0.25682	0.335178	0.28029
4.404	0.261464	0.350843	0.264255
4.407	0.238755	0.303919	0.258516
4.41	0.262191	0.355064	0.279384
4.413	0.264441	0.348244	0.264386
4.416	0.264568	0.335443	0.263581
4.419	0.247106	0.332772	0.270221
4.422	0.269851	0.313553	0.272981
4.425	0.255627	0.345356	0.272194
4.428	0.26103	0.339063	0.262581
4.431	0.253216	0.336452	0.285476
4.434	0.265758	0.341848	0.272635
4.437	0.266706	0.338486	0.270748
4.44	0.260449	0.3279	0.261402
4.443	0.259993	0.335868	0.277257
4.446	0.255576	0.333599	0.266436
4.449	0.256099	0.321666	0.287539
4.452	0.252372	0.338969	0.285127
4.455	0.268065	0.326551	0.286048
4.458	0.272841	0.338081	0.263198
4.461	0.276504	0.333832	0.283415
4.464	0.259753	0.337322	0.291094
4.467	0.264923	0.338647	0.279582
4.47	0.272018	0.351174	0.271596
4.473	0.267269	0.31993	0.270174
4.476	0.266027	0.337443	0.273462
4.479	0.269224	0.340903	0.276014
4.482	0.267464	0.3381	0.275227
4.485	0.263428	0.332548	0.307416
4.488	0.269718	0.337936	0.275137
4.491	0.270489	0.335748	0.290124
4.494	0.274369	0.334594	0.269566
4.497	0.268905	0.330668	0.2772
4.5	0.273547	0.354694	0.275543
4.503	0.272642	0.343213	0.276741
4.506	0.265749	0.338885	0.295043
4.509	0.276817	0.325217	0.280725
4.512	0.278908	0.321309	0.287625
4.515	0.270378	0.342809	0.289802
4.518	0.263663	0.345021	0.284387
4.521	0.271599	0.340505	0.29648
4.524	0.270462	0.337661	0.293263
4.527	0.262271	0.35079	0.282157
4.53	0.267097	0.336474	0.27514
4.533	0.271335	0.338079	0.276433
4.536	0.255363	0.352663	0.297279
4.539	0.27201	0.345521	0.284607
4.542	0.273344	0.348457	0.280188
4.545	0.268521	0.337226	0.273108
4.548	0.254886	0.340295	0.281551
4.551	0.254854	0.360984	0.271878
4.554	0.272473	0.333449	0.275222
4.557	0.258391	0.337234	0.292488
4.56	0.275472	0.335617	0.293608
4.563	0.257014	0.325186	0.289167
4.566	0.275572	0.334989	0.283302
4.569	0.257866	0.34044	0.298596
4.572	0.28242	0.333662	0.283075
4.575	0.269097	0.35269	0.261122
4.578	0.265061	0.360431	0.277063
4.581	0.275299	0.347038	0.299419
4.584	0.268601	0.34452	0.29207
4.587	0.282689	0.336942	0.291289
4.59	0.265013	0.340283	0.273401
4.593	0.275182	0.343611	0.293041
4.596	0.267086	0.36521	0.273733
4.599	0.269348	0.320686	0.268207
4.602	0.255296	0.34912	0.280608
4.605	0.257104	0.334069	0.264019
4.608	0.262041	0.334016	0.272038
4.611	0.274	0.352403	0.275181
4.614	0.261389	0.314104	0.272472
4.617	0.265924	0.337862	0.280575
4.62	0.263178	0.346042	0.269118
4.623	0.254539	0.336678	0.268887
4.626	0.262822	0.345496	0.271495
4.629	0.268567	0.351399	0.29569
4.632	0.272296	0.341911	0.272186
4.635	0.26921	0.351029	0.271461
4.638	0.264585	0.322336	0.287954
4.641	0.265587	0.315014	0.27521
4.644	0.261197	0.332567	0.272583
4.647	0.25856	0.346924	0.284706
4.65	0.265538	0.339321	0.267817
4.653	0.25352	0.346757	0.274507
4.656	0.262336	0.350009	0.274898
4.659	0.267401	0.333662	0.29417
4.662	0.268363	0.329558	0.280099
4.665	0.267669	0.349322	0.301725
4.668	0.25899	0.342685	0.275813
4.671	0.261571	0.341469	0.266304
4.674	0.257956	0.340577	0.285107
4.677	0.261532	0.347169	0.293613
4.68	0.256964	0.343255	0.267029
4.683	0.26612	0.337343	0.276805
4.686	0.257362	0.332171	0.248782
4.689	0.265186	0.337749	0.270759
4.692	0.263242	0.338841	0.273201
4.695	0.250412	0.345332	0.294211
4.698	0.262652	0.327	0.282611
4.701	0.264471	0.332448	0.269185
4.704	0.266425	0.331848	0.30004
4.707	0.25887	0.336059	0.244344
4.71	0.25512	0.347294	0.267092
4.713	0.261131	0.335613	0.285857
4.716	0.257853	0.305615	0.275324
4.719	0.249636	0.31959	0.291794
4.722	0.250909	0.346434	0.277588
4.725	0.276544	0.320117	0.272757
4.728	0.257132	0.352957	0.269232
4.731	0.258214	0.340796	0.262127
4.734	0.265469	0.316328	0.256848
4.737	0.259122	0.316429	0.256066
4.74	0.262932	0.325112	0.259964
4.743	0.249224	0.318708	0.282904
4.746	0.260067	0.331914	0.27129
4.749	0.26176	0.327732	0.259976
4.752	0.272356	0.33124	0.265658
4.755	0.261941	0.327181	0.271187
4.758	0.255803	0.341182	0.269716
4.761	0.255969	0.333803	0.262473
4.764	0.257549	0.329256	0.268436
4.767	0.25753	0.327718	0.269707
4.77	0.268138	0.33273	0.253133
4.773	0.259137	0.329505	0.284319
4.776	0.25974	0.330556	0.266324
4.779	0.276113	0.34128	0.288568
4.782	0.264945	0.334762	0.288037
4.785	0.266205	0.332824	0.268427
4.788	0.269578	0.339478	0.262583
4.791	0.254057	0.333683	0.268698
4.794	0.269605	0.338017	0.268979
4.797	0.25526	0.332946	0.26163
4.8	0.261287	0.300343	0.283893
4.803	0.262309	0.328935	0.281455
4.806	0.25814	0.335189	0.280952
4.809	0.254015	0.321505	0.257873
4.812	0.262222	0.34388	0.294708
4.815	0.25918	0.326037	0.268936
4.818	0.265732	0.352705	0.261741
4.821	0.262465	0.328325	0.287778
4.824	0.261511	0.317278	0.29568
4.827	0.26582	0.336741	0.259625
4.83	0.257447	0.342744	0.260276
4.833	0.267751	0.33115	0.275056
4.836	0.25539	0.353793	0.25969
4.839	0.250185	0.326687	0.278972
4.842	0.258072	0.354048	0.272726
4.845	0.26255	0.328666	0.282402
4.848	0.263607	0.341513	0.27903
4.851	0.264711	0.325885	0.280719
4.854	0.251378	0.316778	0.269718
4.857	0.265596	0.329521	0.293432
4.86	0.266455	0.345821	0.268941
4.863	0.255328	0.334256	0.260038
4.866	0.260057	0.333772	0.267322
4.869	0.2477	0.347102	0.291206
4.872	0.261704	0.317075	0.281734
4.875	0.259434	0.342547	0.289459
4.878	0.248634	0.331298	0.269097
4.881	0.259623	0.335844	0.26056
4.884	0.263953	0.343746	0.274355
4.887	0.25971	0.339716	0.274037
4.89	0.258211	0.337886	0.268516
4.893	0.251401	0.340129	0.269778
4.896	0.241781	0.35377	0.280173
4.899	0.257557	0.32172	0.276335
4.902	0.25917	0.3262	0.281757
4.905	0.263691	0.326874	0.270812
4.908	0.250788	0.343439	0.26184
4.911	0.260574	0.347157	0.298093
4.914	0.269122	0.333592	0.279244
4.917	0.255346	0.333747	0.275084
4.92	0.248517	0.325115	0.270457
4.923	0.258379	0.334286	0.286045
4.926	0.262774	0.342129	0.291585
4.929	0.260216	0.314441	0.283037
4.932	0.25856	0.351971	0.281245
4.935	0.257456	0.311578	0.262558
4.938	0.260597	0.349814	0.271978
4.941	0.266082	0.326287	0.281308
4.944	0.249898	0.336686	0.257042
4.947	0.260605	0.323083	0.270678
4.95	0.254321	0.333983	0.293759
4.953	0.259486	0.33679	0.261155
4.956	0.262236	0.333751	0.265203
4.959	0.255522	0.317161	0.283829
4.962	0.246431	0.342771	0.265823
4.965	0.256786	0.330194	0.26431
4.968	0.25195	0.345534	0.260209
4.971	0.247984	0.337624	0.27867
4.974	0.259978	0.334801	0.266465
4.977	0.259764	0.336962	0.284382
4.98	0.248709	0.324011	0.289501
4.983	0.248233	0.36671	0.273116
4.986	0.261759	0.319652	0.275786
4.989	0.257971	0.317982	0.274949
4.992	0.26027	0.337176	0.296381
4.995	0.243411	0.322695	0.271978
4.998	0.263324	0.341074	0.288585
5.001	0.263166	0.331893	0.28755
5.004	0.245234	0.347044	0.275261
5.007	0.250727	0.33574	0.277042
5.01	0.252257	0.339699	0.255509
5.013	0.256763	0.33495	0.262624
5.016	0.242349	0.337937	0.262924
5.019	0.253213	0.33834	0.273228
5.022	0.259159	0.337003	0.268391
5.025	0.246386	0.338986	0.271523
5.028	0.260207	0.328216	0.261296
5.031	0.239459	0.338431	0.271
5.034	0.246027	0.331339	0.25787
5.037	0.250514	0.361994	0.265078
5.04	0.250556	0.335795	0.277606
5.043	0.252058	0.326603	0.277195
5.046	0.251548	0.314022	0.245006
5.049	0.246336	0.322513	0.276332
5.052	0.24684	0.317174	0.249311
5.055	0.245528	0.32507	0.264101
5.058	0.257968	0.344874	0.281281
5.061	0.2594	0.332531	0.28428
5.064	0.255731	0.315679	0.264914
5.067	0.251471	0.327368	0.250797
5.07	0.255166	0.338462	0.264399
5.073	0.252016	0.334559	0.269543
5.076	0.250183	0.335852	0.286113
5.079	0.251185	0.33502	0.256366
5.082	0.252626	0.331545	0.286809
5.085	0.249009	0.331042	0.26577
5.088	0.244775	0.315528	0.252304
5.091	0.26315	0.327761	0.28534
5.094	0.257199	0.333011	0.231984
5.097	0.251845	0.338991	0.284332
5.1	0.242179	0.302729	0.258436
5.103	0.256565	0.319834	0.254452
5.106	0.228497	0.295873	0.278499
5.109	0.257694	0.324876	0.281647
5.112	0.24723	0.324248	0.280515
5.115	0.267817	0.318626	0.272891
5.118	0.243935	0.303687	0.246041
5.121	0.246289	0.335639	0.272641
5.124	0.251732	0.331857	0.260822
5.127	0.260306	0.318689	0.265479
5.13	0.255042	0.332409	0.249082
5.133	0.244686	0.347808	0.262565
5.136	0.253358	0.332914	0.280882
5.139	0.245137	0.325288	0.252925
5.142	0.24143	0.3232	0.256718
5.145	0.240603	0.327175	0.262713
5.148	0.251773	0.344231	0.252873
5.151	0.241384	0.335743	0.26876
5.154	0.263682	0.334935	0.262483
5.157	0.244801	0.332374	0.281073
5.16	0.24663	0.322343	0.243105
5.163	0.247821	0.324049	0.269942
5.166	0.250042	0.312086	0.269714
5.169	0.251977	0.349204	0.25012
5.172	0.253529	0.315938	0.274457
5.175	0.23855	0.319378	0.270189
5.178	0.246256	0.336981	0.274058
5.181	0.254905	0.34995	0.258249
5.184	0.252063	0.325503	0.26942
5.187	0.244936	0.329566	0.244715
5.19	0.247148	0.325221	0.280086
5.193	0.250324	0.30218	0.266395
5.196	0.249282	0.334009	0.263782
5.199	0.242428	0.338575	0.264742
5.202	0.252123	0.324926	0.27371
5.205	0.261715	0.344281	0.287703
5.208	0.262089	0.306048	0.255871
5.211	0.261849	0.330635	0.258349
5.214	0.250677	0.344154	0.265896
5.217	0.245473	0.299269	0.254705
5.22	0.249572	0.331529	0.27123
5.223	0.247179	0.342101	0.259921
5.226	0.252489	0.353784	0.274078
5.229	0.256777	0.326792	0.297217
5.232	0.255171	0.344614	0.264828
5.235	0.251283	0.33775	0.284261
5.238	0.24843	0.338896	0.269765
5.241	0.246559	0.326786	0.282202
5.244	0.246297	0.320351	0.286705
5.247	0.236409	0.321055	0.282958
5.25	0.239976	0.313621	0.257315
5.253	0.256005	0.329018	0.276745
5.256	0.260014	0.329257	0.256429
5.259	0.250986	0.313211	0.275654
5.262	0.251854	0.303839	0.255168
5.265	0.241618	0.320254	0.280065
5.268	0.257666	0.307865	0.260709
5.271	0.250031	0.354339	0.284491
5.274	0.236411	0.318388	0.263376
5.277	0.246696	0.31806	0.258205
5.28	0.244838	0.299336	0.26279
5.283	0.25351	0.296552	0.271017
5.286	0.250105	0.318895	0.242415
5.289	0.239165	0.311462	0.267081
5.292	0.268376	0.312403	0.259243
5.295	0.253763	0.3227	0.273868
5.298	0.238419	0.339751	0.27764
5.301	0.262838	0.307252	0.244331
5.304	0.243511	0.326491	0.26715
5.307	0.253237	0.343557	0.276851
5.31	0.265196	0.323511	0.27877
5.313	0.249901	0.331271	0.281325
5.316	0.256176	0.331472	0.261165
5.319	0.250778	0.316072	0.278832
5.322	0.252723	0.320775	0.253277
5.325	0.256439	0.335495	0.241418
5.328	0.243347	0.320349	0.27093
5.331	0.247569	0.340717	0.256376
5.334	0.253938	0.330209	0.275887
5.337	0.243391	0.330227	0.262132
5.34	0.258441	0.318818	0.278576
5.343	0.254884	0.332471	0.275661
5.346	0.250428	0.306855	0.252262
5.349	0.246489	0.330225	0.283126
5.352	0.246607	0.318409	0.241728
5.355	0.255173	0.323034	0.265629
5.358	0.259275	0.313114	0.265362
5.361	0.249753	0.327754	0.277972
5.364	0.250384	0.307832	0.270914
5.367	0.251997	0.347887	0.242613
5.37	0.238974	0.343174	0.272055
5.373	0.24875	0.326809	0.245476
5.376	0.243455	0.336709	0.287882
5.379	0.247798	0.332449	0.269032
5.382	0.239493	0.347248	0.253446
5.385	0.253502	0.342422	0.25147
5.388	0.265698	0.329738	0.271385
5.391	0.258646	0.337038	0.288691
5.394	0.239737	0.31222	0.283244
5.397	0.243948	0.329399	0.268572
5.4	0.249304	0.343084	0.271815
5.403	0.255354	0.327501	0.284841
5.406	0.256034	0.337395	0.261762
5.409	0.263952	0.317528	0.276081
5.412	0.247727	0.317117	0.263198
5.415	0.254112	0.32193	0.261782
5.418	0.256565	0.334579	0.245641
5.421	0.251198	0.315904	0.233082
5.424	0.25561	0.344183	0.280912
5.427	0.260282	0.320706	0.274751
5.43	0.254447	0.329359	0.269224
5.433	0.246266	0.328919	0.255743
5.436	0.249901	0.323854	0.25579
5.439	0.255303	0.338242	0.26347
5.442	0.257918	0.344326	0.277252
5.445	0.246757	0.340424	0.258795
5.448	0.252788	0.316064	0.28923
5.451	0.242663	0.323169	0.259923
5.454	0.248473	0.292789	0.268868
5.457	0.253773	0.317417	0.2521
5.46	0.258385	0.299355	0.283996
5.463	0.25764	0.316287	0.276462
5.466	0.253675	0.330548	0.260292
5.469	0.249781	0.321967	0.266504
5.472	0.251907	0.330845	0.265825
5.475	0.245998	0.343403	0.283576
5.478	0.251835	0.302617	0.257078
5.481	0.245031	0.319076	0.253385
5.484	0.239569	0.324528	0.27032
5.487	0.254892	0.330265	0.270637
5.49	0.255028	0.318425	0.293954
5.493	0.248751	0.31443	0.258278
5.496	0.255171	0.330219	0.273907
5.499	0.247219	0.311534	0.269924
5.502	0.249681	0.321698	0.249839
5.505	0.24808	0.323223	0.285666
5.508	0.239878	0.321246	0.269269
5.511	0.252322	0.328779	0.238815
5.514	0.244619	0.325418	0.265858
5.517	0.247662	0.318158	0.262789
5.52	0.242075	0.308452	0.261407
5.523	0.250484	0.322899	0.28401
5.526	0.244615	0.31615	0.26269
5.529	0.237682	0.326508	0.274048
5.532	0.24257	0.325628	0.271666
5.535	0.259073	0.32365	0.283807
5.538	0.248589	0.334364	0.274158
5.541	0.249293	0.310173	0.253309
5.544	0.249488	0.333961	0.262265
5.547	0.25873	0.320839	0.272974
5.55	0.246794	0.319307	0.257016
5.553	0.25085	0.340004	0.271218
5.556	0.25335	0.325376	0.264822
5.559	0.241442	0.34195	0.25192
5.562	0.25061	0.308392	0.265643
5.565	0.259215	0.311757	0.255005
5.568	0.248388	0.312982	0.252188
5.571	0.261549	0.33924	0.269142
5.574	0.24954	0.341061	0.238912
5.577	0.2446	0.33258	0.26522
5.58	0.264865	0.341821	0.243099
5.583	0.255387	0.301047	0.244167
5.586	0.246432	0.32082	0.267745
5.589	0.231784	0.332094	0.257969
5.592	0.245437	0.298276	0.268064
5.595	0.2343	0.318015	0.266691
5.598	0.253355	0.305394	0.233061
5.601	0.244233	0.312424	0.270527
5.604	0.247475	0.318186	0.249424
5.607	0.242686	0.304911	0.255667
5.61	0.238142	0.330627	0.274277
5.613	0.238958	0.344817	0.267556
5.616	0.251759	0.317683	0.24163
5.619	0.239336	0.34091	0.276452
5.622	0.248974	0.328197	0.265553
5.625	0.239437	0.305241	0.259145
5.628	0.247768	0.323201	0.243814
5.631	0.252752	0.30426	0.244137
5.634	0.244258	0.32298	0.239151
5.637	0.234	0.331738	0.270731
5.64	0.247676	0.309219	0.23576
5.643	0.247865	0.308176	0.243575
5.646	0.245016	0.304929	0.27777
5.649	0.234395	0.310308	0.254686
5.652	0.248357	0.317757	0.236881
5.655	0.245728	0.339785	0.24105
5.658	0.241692	0.315974	0.270253
5.661	0.238438	0.322205	0.246795
5.664	0.246999	0.32653	0.264748
5.667	0.253768	0.319061	0.269375
5.67	0.231028	0.322905	0.268552
5.673	0.229858	0.316205	0.27637
5.676	0.25044	0.312762	0.257742
5.679	0.227383	0.333862	0.243173
5.682	0.241411	0.329215	0.260439
5.685	0.242645	0.304767	0.251703
5.688	0.257364	0.323699	0.265389
5.691	0.247893	0.325925	0.27412
5.694	0.247961	0.32404	0.284059
5.697	0.238928	0.28266	0.243352
5.7	0.231084	0.314375	0.241812
5.703	0.238801	0.321052	0.22803
5.706	0.250498	0.31294	0.249611
5.709	0.257281	0.304188	0.25577
5.712	0.252593	0.325969	0.274902
5.715	0.227722	0.33545	0.244799
5.718	0.237898	0.33141	0.247277
5.721	0.255868	0.30085	0.263317
5.724	0.258982	0.348766	0.258288
5.727	0.242535	0.333674	0.260638
5.73	0.250384	0.340317	0.269609
5.733	0.24443	0.307696	0.268088
5.736	0.254223	0.308112	0.266977
5.739	0.251467	0.323689	0.259878
5.742	0.237789	0.346969	0.24524
5.745	0.24436	0.298479	0.25281
5.748	0.236057	0.313672	0.266689
5.751	0.259052	0.299504	0.247582
5.754	0.244815	0.315556	0.238708
5.757	0.246355	0.305937	0.267736
5.76	0.235591	0.331826	0.24761
5.763	0.250096	0.321473	0.266936
5.766	0.251918	0.326883	0.26062
5.769	0.237614	0.349607	0.25536
5.772	0.226515	0.321606	0.26366
5.775	0.248954	0.306673	0.257917
5.778	0.250766	0.331799	0.265519
5.781	0.250692	0.316299	0.209434
5.784	0.249936	0.347943	0.269948
5.787	0.253759	0.312694	0.246988
5.79	0.246214	0.313271	0.236573
5.793	0.236758	0.327212	0.266012
5.796	0.243443	0.325981	0.290138
5.799	0.238632	0.317378	0.28338
5.802	0.243517	0.316543	0.240653
5.805	0.244271	0.292942	0.265808
5.808	0.23467	0.323411	0.254453
5.811	0.236225	0.317984	0.249126
5.814	0.243495	0.316163	0.249253
5.817	0.251735	0.324074	0.253113
5.82	0.243239	0.313927	0.257244
5.823	0.250584	0.298655	0.266184
5.826	0.251012	0.312039	0.258611
5.829	0.250368	0.309305	0.259435
5.832	0.23376	0.331823	0.304188
5.835	0.241855	0.332724	0.251007
5.838	0.232835	0.34121	0.27631
5.841	0.244621	0.338809	0.259898
5.844	0.241005	0.310834	0.261881
5.847	0.256501	0.339251	0.247282
5.85	0.244925	0.311313	0.24894
5.853	0.246348	0.303682	0.260121
5.856	0.243369	0.309731	0.273058
5.859	0.249922	0.317476	0.250978
5.862	0.239597	0.327579	0.271965
5.865	0.246583	0.316918	0.261782
5.868	0.236998	0.333938	0.244259
5.871	0.240729	0.313213	0.228831
5.874	0.25048	0.311756	0.260474
5.877	0.23568	0.321522	0.252151
5.88	0.235114	0.305165	0.250318
5.883	0.230191	0.358711	0.257963
5.886	0.235526	0.320684	0.248794
5.889	0.24002	0.300942	0.263451
5.892	0.232394	0.330668	0.271395
5.895	0.244533	0.336021	0.258101
5.898	0.236884	0.305717	0.269578
5.901	0.23597	0.310496	0.265913
5.904	0.242278	0.320575	0.256522
5.907	0.223757	0.303158	0.298655
5.91	0.260863	0.316439	0.258591
5.913	0.244527	0.317484	0.247813
5.916	0.226037	0.315314	0.259065
5.919	0.236266	0.328343	0.253794
5.922	0.242773	0.311269	0.239356
5.925	0.235461	0.335562	0.278512
5.928	0.237288	0.306509	0.271275
5.931	0.235203	0.326659	0.270668
5.934	0.227956	0.304948	0.253377
5.937	0.245283	0.307913	0.267456
5.94	0.232271	0.317063	0.266422
5.943	0.235557	0.31366	0.265054
5.946	0.230655	0.31272	0.236679
5.949	0.237359	0.318512	0.233322
5.952	0.246534	0.307188	0.260182
5.955	0.245468	0.296544	0.25323
5.958	0.241094	0.299618	0.2465
5.961	0.230183	0.306296	0.250399
5.964	0.230485	0.316086	0.268004
5.967	0.237331	0.296381	0.279661
5.97	0.231123	0.320944	0.227356
5.973	0.238857	0.307906	0.24011
5.976	0.246312	0.331551	0.252313
5.979	0.24106	0.334774	0.264467
5.982	0.231704	0.307055	0.229978
5.985	0.246782	0.310915	0.249459
5.988	0.234653	0.33233	0.285647
5.991	0.236227	0.309102	0.266122
5.994	0.230637	0.323274	0.256252
[truncated: 1,485 more rows]
