# Supplementary material for: Binary-FRET reveals transient excited-state structure associated with activity-dependent CaMKII - NR2B binding and adaptation
Source: Nat Commun. 2022 Oct 25;13:6335. doi: 10.1038/s41467-022-33795-8 (PMC9596428; doi:10.1038/s41467-022-33795-8)
Supplement: Supplementary file 3 — Source Data [file 41467_2022_33795_MOESM3_ESM.zip › Nat Comm Source Data Files Excel folder/S4 Excel folder/305:6 Decay.xls]

## Sheet: 305:6 Decay
	Begin (0 min)	After (176min)
0	0.0324985	0.02213
0.003	0.0334988	0.0275497
0.006	0.0346765	0.0276061
0.009	0.0379329	0.0278929
0.012	0.0389247	0.028127
0.015	0.0405448	0.0288507
0.018	0.0404412	0.0328855
0.021	0.0465329	0.0314343
0.024	0.0484691	0.0340035
0.027	0.0527074	0.0362261
0.03	0.0516102	0.0376446
0.033	0.0597054	0.0412718
0.036	0.0636355	0.0458815
0.039	0.0662256	0.0479672
0.042	0.0700049	0.0492805
0.045	0.0753835	0.0570934
0.048	0.0830276	0.0571077
0.051	0.0877142	0.0615126
0.054	0.097488	0.0685276
0.057	0.105246	0.0719544
0.06	0.106669	0.0772614
0.063	0.116059	0.0820205
0.066	0.126654	0.0903728
0.069	0.131428	0.0978828
0.072	0.139549	0.103427
0.075	0.151075	0.109102
0.078	0.158988	0.124504
0.081	0.17056	0.132519
0.084	0.182216	0.14891
0.087	0.195029	0.155994
0.09	0.210688	0.161964
0.093	0.220781	0.173035
0.096	0.230779	0.190907
0.099	0.251159	0.205636
0.102	0.256207	0.219617
0.105	0.273152	0.229312
0.108	0.285448	0.248189
0.111	0.303993	0.271616
0.114	0.324883	0.27634
0.117	0.339052	0.298176
0.12	0.351039	0.315868
0.123	0.366963	0.32191
0.126	0.39352	0.348286
0.129	0.402328	0.373553
0.132	0.423455	0.385624
0.135	0.445528	0.40709
0.138	0.462293	0.418332
0.141	0.474646	0.433779
0.144	0.493292	0.465903
0.147	0.510984	0.470727
0.15	0.518659	0.49677
0.153	0.546234	0.519686
0.156	0.562778	0.532804
0.159	0.576775	0.546899
0.162	0.595571	0.571001
0.165	0.61906	0.588118
0.168	0.625453	0.603841
0.171	0.649592	0.613994
0.174	0.664794	0.63062
0.177	0.684996	0.656125
0.18	0.70067	0.675438
0.183	0.707753	0.691585
0.186	0.718619	0.700993
0.189	0.734957	0.721666
0.192	0.742757	0.736855
0.195	0.755444	0.738222
0.198	0.764019	0.758732
0.201	0.79101	0.768294
0.204	0.796785	0.787224
0.207	0.806085	0.781476
0.21	0.815835	0.805421
0.213	0.81948	0.821044
0.216	0.826022	0.818336
0.219	0.836862	0.830522
0.222	0.856556	0.849751
0.225	0.863853	0.848701
0.228	0.869708	0.848017
0.231	0.866895	0.873112
0.234	0.88417	0.887604
0.237	0.888974	0.891075
0.24	0.898435	0.892298
0.243	0.899782	0.894845
0.246	0.903205	0.909714
0.249	0.918613	0.908636
0.252	0.920377	0.912211
0.255	0.921566	0.926617
0.258	0.929773	0.923057
0.261	0.934761	0.92439
0.264	0.943512	0.928495
0.267	0.948344	0.93219
0.27	0.938294	0.942493
0.273	0.94941	0.944185
0.276	0.949638	0.946624
0.279	0.961002	0.945216
0.282	0.943682	0.956884
0.285	0.961939	0.962484
0.288	0.963008	0.966287
0.291	0.961896	0.960951
0.294	0.97129	0.959914
0.297	0.96237	0.969683
0.3	0.972532	0.966969
0.303	0.979573	0.969737
0.306	0.973947	0.963993
0.309	0.983356	0.972404
0.312	0.978295	0.986572
0.315	0.979067	0.981803
0.318	0.974568	0.97664
0.321	0.981112	0.973367
0.324	0.992364	0.970135
0.327	0.980983	0.961114
0.33	0.980777	0.976204
0.333	0.986245	0.977041
0.336	0.986953	0.977603
0.339	0.996515	0.97205
0.342	0.981511	0.979977
0.345	0.980025	0.969332
0.348	0.981777	0.979962
0.351	0.984546	0.983817
0.354	0.992191	0.982706
0.357	0.97987	0.982835
0.36	0.991107	0.967849
0.363	0.982522	0.986905
0.366	0.978809	0.959786
0.369	0.980987	0.983266
0.372	0.977717	0.983024
0.375	0.986651	0.976052
0.378	0.988473	0.983564
0.381	0.980942	0.975526
0.384	0.984699	0.970027
0.387	0.977868	0.972901
0.39	0.985986	0.9717
0.393	0.984433	0.968388
0.396	0.989291	0.978336
0.399	0.985433	0.985432
0.402	0.9874	0.974048
0.405	0.98407	0.972042
0.408	0.978018	0.969743
0.411	0.978232	0.973139
0.414	0.975413	0.973473
0.417	0.973385	0.970933
0.42	0.974947	0.972023
0.423	0.964047	0.971891
0.426	0.967279	0.974634
0.429	0.974879	0.963505
0.432	0.972835	0.955465
0.435	0.979015	0.953104
0.438	0.970652	0.954963
0.441	0.967084	0.958392
0.444	0.96795	0.957083
0.447	0.97125	0.968907
0.45	0.953213	0.95853
0.453	0.970614	0.941223
0.456	0.958257	0.96276
0.459	0.969453	0.965578
0.462	0.969629	0.962035
0.465	0.964927	0.957157
0.468	0.961403	0.952997
0.471	0.967621	0.94602
0.474	0.96255	0.957066
0.477	0.960372	0.958998
0.48	0.954216	0.961943
0.483	0.952558	0.944338
0.486	0.95615	0.943776
0.489	0.947325	0.93675
0.492	0.942319	0.952561
0.495	0.958812	0.949908
0.498	0.95393	0.946989
0.501	0.954623	0.947566
0.504	0.950949	0.960379
0.507	0.940275	0.930624
0.51	0.949429	0.936446
0.513	0.941918	0.943123
0.516	0.944862	0.939653
0.519	0.950008	0.946345
0.522	0.946039	0.92927
0.525	0.940375	0.943894
0.528	0.939036	0.941663
0.531	0.931217	0.93666
0.534	0.942751	0.934087
0.537	0.934769	0.92369
0.54	0.941627	0.941358
0.543	0.93829	0.922506
0.546	0.929761	0.935495
0.549	0.939231	0.933143
0.552	0.928779	0.934901
0.555	0.927934	0.920262
0.558	0.92488	0.924717
0.561	0.927806	0.932287
0.564	0.929033	0.924166
0.567	0.926091	0.925215
0.57	0.928755	0.92496
0.573	0.923014	0.916744
0.576	0.929043	0.916727
0.579	0.914685	0.919822
0.582	0.912185	0.921959
0.585	0.923328	0.916952
0.588	0.917486	0.916998
0.591	0.912368	0.91802
0.594	0.9118	0.922643
0.597	0.912956	0.928643
0.6	0.915716	0.917396
0.603	0.91782	0.922084
0.606	0.921983	0.911983
0.609	0.915805	0.908621
0.612	0.911354	0.907554
0.615	0.909209	0.911058
0.618	0.899373	0.895355
0.621	0.915888	0.912334
0.624	0.898136	0.90394
0.627	0.901383	0.908994
0.63	0.911995	0.905335
0.633	0.899646	0.899619
0.636	0.900956	0.898413
0.639	0.894628	0.902719
0.642	0.893865	0.894796
0.645	0.886543	0.891901
0.648	0.898609	0.894125
0.651	0.889126	0.89918
0.654	0.880519	0.893666
0.657	0.894549	0.890629
0.66	0.891962	0.891939
0.663	0.896025	0.891745
0.666	0.883954	0.880077
0.669	0.888898	0.899535
0.672	0.880228	0.883343
0.675	0.892055	0.886221
0.678	0.889288	0.891304
0.681	0.878843	0.88251
0.684	0.878834	0.881263
0.687	0.872321	0.882305
0.69	0.871577	0.873373
0.693	0.880247	0.872542
0.696	0.874197	0.875565
0.699	0.876291	0.883331
0.702	0.873181	0.878977
0.705	0.88426	0.870276
0.708	0.872013	0.876902
0.711	0.872347	0.871105
0.714	0.868106	0.876261
0.717	0.865264	0.873642
0.72	0.869062	0.876714
0.723	0.870745	0.863272
0.726	0.86063	0.864341
0.729	0.875127	0.859447
0.732	0.865154	0.8672
0.735	0.868301	0.862589
0.738	0.875477	0.850798
0.741	0.868373	0.87157
0.744	0.864965	0.858726
0.747	0.8576	0.862386
0.75	0.852572	0.867168
0.753	0.855661	0.858387
0.756	0.853358	0.861185
0.759	0.859481	0.857005
0.762	0.85294	0.848256
0.765	0.86229	0.860585
0.768	0.866642	0.864857
0.771	0.851145	0.847318
0.774	0.85642	0.854225
0.777	0.848867	0.856403
0.78	0.854218	0.844512
0.783	0.853305	0.854898
0.786	0.857952	0.838961
0.789	0.85101	0.86062
0.792	0.842449	0.849353
0.795	0.842986	0.846276
0.798	0.843741	0.846101
0.801	0.842801	0.851108
0.804	0.844727	0.845323
0.807	0.846719	0.843506
0.81	0.848195	0.843926
0.813	0.845611	0.846439
0.816	0.843595	0.838979
0.819	0.8408	0.845496
0.822	0.842624	0.846277
0.825	0.841388	0.840617
0.828	0.839314	0.838194
0.831	0.850355	0.838692
0.834	0.826801	0.837751
0.837	0.839633	0.839802
0.84	0.841261	0.829336
0.843	0.837123	0.849559
0.846	0.827347	0.842055
0.849	0.834903	0.840094
0.852	0.837071	0.837521
0.855	0.830656	0.83206
0.858	0.827371	0.835722
0.861	0.83308	0.832182
0.864	0.836371	0.832611
0.867	0.832483	0.822003
0.87	0.840296	0.828615
0.873	0.82912	0.823073
0.876	0.826047	0.825907
0.879	0.838077	0.821997
0.882	0.808413	0.848624
0.885	0.818014	0.834947
0.888	0.832497	0.819469
0.891	0.829253	0.826706
0.894	0.814779	0.830327
0.897	0.814886	0.822493
0.9	0.824845	0.830446
0.903	0.812996	0.825316
0.906	0.827715	0.810424
0.909	0.815305	0.820992
0.912	0.819057	0.816095
0.915	0.82382	0.809126
0.918	0.814368	0.820386
0.921	0.811432	0.804814
0.924	0.816532	0.814911
0.927	0.817748	0.806969
0.93	0.805961	0.809917
0.933	0.802102	0.822061
0.936	0.800047	0.81589
0.939	0.811509	0.816605
0.942	0.802581	0.802857
0.945	0.805414	0.810216
0.948	0.81617	0.809065
0.951	0.808921	0.805283
0.954	0.800112	0.798066
0.957	0.797678	0.792991
0.96	0.798832	0.802149
0.963	0.81495	0.805752
0.966	0.791743	0.793706
0.969	0.793268	0.795813
0.972	0.799585	0.803568
0.975	0.79668	0.794192
0.978	0.802041	0.798127
0.981	0.786191	0.797799
0.984	0.79395	0.802193
0.987	0.790348	0.787381
0.99	0.784632	0.795844
0.993	0.799457	0.793268
0.996	0.792373	0.797036
0.999	0.786268	0.805503
1.002	0.786321	0.79184
1.005	0.793281	0.794485
1.008	0.791702	0.795584
1.011	0.786623	0.793661
1.014	0.788472	0.780599
1.017	0.790131	0.796708
1.02	0.784511	0.785085
1.023	0.780143	0.783944
1.026	0.777478	0.788797
1.029	0.784221	0.781985
1.032	0.783074	0.778671
1.035	0.775649	0.779073
1.038	0.784181	0.783095
1.041	0.772076	0.77723
1.044	0.777417	0.771005
1.047	0.769995	0.772256
1.05	0.770414	0.769062
1.053	0.768115	0.772935
1.056	0.776962	0.773398
1.059	0.768812	0.773358
1.062	0.767027	0.776369
1.065	0.773579	0.772056
1.068	0.770643	0.773726
1.071	0.768023	0.761792
1.074	0.764917	0.763041
1.077	0.76742	0.768086
1.08	0.765005	0.761921
1.083	0.769695	0.767518
1.086	0.764822	0.766308
1.089	0.764405	0.776018
1.092	0.760666	0.773675
1.095	0.755926	0.768605
1.098	0.755478	0.76377
1.101	0.767291	0.753579
1.104	0.755053	0.762133
1.107	0.75099	0.763221
1.11	0.751896	0.758411
1.113	0.759801	0.757224
1.116	0.748837	0.760916
1.119	0.757648	0.7618
1.122	0.747025	0.757133
1.125	0.751808	0.76159
1.128	0.751929	0.765735
1.131	0.755286	0.765047
1.134	0.751291	0.742182
1.137	0.757916	0.756365
1.14	0.748402	0.758099
1.143	0.743142	0.747905
1.146	0.740737	0.75937
1.149	0.751261	0.747783
1.152	0.749236	0.757848
1.155	0.744876	0.74998
1.158	0.745356	0.749568
1.161	0.733619	0.749582
1.164	0.737001	0.743785
1.167	0.745105	0.738488
1.17	0.740583	0.744253
1.173	0.749227	0.745376
1.176	0.743453	0.748345
1.179	0.737178	0.74941
1.182	0.744874	0.733185
1.185	0.739409	0.743914
1.188	0.740821	0.734856
1.191	0.728526	0.752494
1.194	0.729267	0.734905
1.197	0.744308	0.746295
1.2	0.733169	0.735135
1.203	0.736248	0.732073
1.206	0.737596	0.73252
1.209	0.735959	0.730545
1.212	0.728082	0.728152
1.215	0.724987	0.73755
1.218	0.731469	0.741775
1.221	0.724637	0.726831
1.224	0.733904	0.730536
1.227	0.735165	0.732852
1.23	0.728483	0.72802
1.233	0.728072	0.72876
1.236	0.723748	0.723881
1.239	0.726148	0.722193
1.242	0.728212	0.72099
1.245	0.726586	0.729957
1.248	0.730287	0.724919
1.251	0.72468	0.728572
1.254	0.716608	0.719322
1.257	0.725568	0.717883
1.26	0.719291	0.724248
1.263	0.718979	0.733051
1.266	0.71313	0.722114
1.269	0.726186	0.72729
1.272	0.718358	0.729277
1.275	0.713223	0.71941
1.278	0.710547	0.712037
1.281	0.715669	0.717615
1.284	0.715851	0.710623
1.287	0.70808	0.724142
1.29	0.71165	0.71935
1.293	0.711453	0.715482
1.296	0.713832	0.714404
1.299	0.710619	0.726469
1.302	0.71224	0.701696
1.305	0.71186	0.707209
1.308	0.707863	0.708009
1.311	0.721642	0.715114
1.314	0.711077	0.70679
1.317	0.715654	0.70886
1.32	0.714751	0.714203
1.323	0.705581	0.712431
1.326	0.706912	0.70577
1.329	0.70379	0.715945
1.332	0.705134	0.711876
1.335	0.694878	0.705422
1.338	0.707339	0.712549
1.341	0.698838	0.704551
1.344	0.704393	0.707878
1.347	0.699609	0.701872
1.35	0.706039	0.708129
1.353	0.695794	0.709443
1.356	0.696893	0.711341
1.359	0.701398	0.707401
1.362	0.695989	0.710483
1.365	0.707431	0.699694
1.368	0.697793	0.698766
1.371	0.696158	0.706736
1.374	0.700387	0.703563
1.377	0.698477	0.692083
1.38	0.69668	0.683029
1.383	0.697358	0.699225
1.386	0.692379	0.694337
1.389	0.691773	0.703854
1.392	0.685452	0.693748
1.395	0.695231	0.700557
1.398	0.697609	0.699111
1.401	0.695054	0.69156
1.404	0.691614	0.703102
1.407	0.692256	0.686868
1.41	0.689268	0.697207
1.413	0.693082	0.691648
1.416	0.68537	0.697515
1.419	0.684973	0.689972
1.422	0.683834	0.689114
1.425	0.68739	0.689506
1.428	0.682959	0.700072
1.431	0.682527	0.69382
1.434	0.6783	0.69455
1.437	0.684288	0.685536
1.44	0.689597	0.680351
1.443	0.683222	0.691401
1.446	0.6755	0.684883
1.449	0.686574	0.689795
1.452	0.673304	0.677464
1.455	0.689205	0.682881
1.458	0.677268	0.679096
1.461	0.676138	0.677311
1.464	0.674562	0.688436
1.467	0.672741	0.673462
1.47	0.68027	0.682355
1.473	0.682147	0.682616
1.476	0.67922	0.689985
1.479	0.670867	0.695797
1.482	0.678504	0.681934
1.485	0.6761	0.673163
1.488	0.661479	0.686033
1.491	0.670524	0.678845
1.494	0.670345	0.674572
1.497	0.667913	0.677459
1.5	0.671346	0.672503
1.503	0.671458	0.690763
1.506	0.671331	0.672194
1.509	0.665534	0.672184
1.512	0.666064	0.675786
1.515	0.663563	0.675727
1.518	0.663471	0.672571
1.521	0.667898	0.672852
1.524	0.660032	0.669479
1.527	0.664683	0.680369
1.53	0.66281	0.683665
1.533	0.669925	0.666547
1.536	0.662103	0.663857
1.539	0.664727	0.672129
1.542	0.663036	0.672906
1.545	0.660993	0.662679
1.548	0.655091	0.668074
1.551	0.661216	0.675671
1.554	0.665566	0.664982
1.557	0.65894	0.665045
1.56	0.65132	0.666407
1.563	0.655296	0.661009
1.566	0.658453	0.658659
1.569	0.65134	0.662493
1.572	0.6528	0.653239
1.575	0.651756	0.659255
1.578	0.651152	0.658932
1.581	0.653112	0.664685
1.584	0.655498	0.665862
1.587	0.646595	0.657799
1.59	0.641313	0.653207
1.593	0.649489	0.648036
1.596	0.649088	0.658991
1.599	0.644711	0.652517
1.602	0.646584	0.652293
1.605	0.647165	0.651057
1.608	0.65216	0.653174
1.611	0.642081	0.654144
1.614	0.642567	0.639823
1.617	0.648186	0.650437
1.62	0.634737	0.64734
1.623	0.644132	0.65153
1.626	0.634883	0.644188
1.629	0.632189	0.647812
1.632	0.640858	0.647356
1.635	0.63623	0.642297
1.638	0.643675	0.631808
1.641	0.651474	0.636073
1.644	0.623775	0.652793
1.647	0.634828	0.643759
1.65	0.638651	0.633539
1.653	0.634289	0.63812
1.656	0.637117	0.639356
1.659	0.636438	0.629067
1.662	0.633365	0.638301
1.665	0.62788	0.632889
1.668	0.633471	0.637869
1.671	0.631019	0.629013
1.674	0.62963	0.645142
1.677	0.618606	0.637331
1.68	0.625787	0.620985
1.683	0.62623	0.626301
1.686	0.62673	0.6281
1.689	0.617844	0.627241
1.692	0.620268	0.636309
1.695	0.621029	0.628631
1.698	0.618284	0.618756
1.701	0.622377	0.61674
1.704	0.623481	0.62959
1.707	0.6177	0.625626
1.71	0.614686	0.61776
1.713	0.628956	0.62391
1.716	0.618728	0.638935
1.719	0.616678	0.627265
1.722	0.6232	0.62064
1.725	0.620364	0.615449
1.728	0.622781	0.620016
1.731	0.62172	0.624228
1.734	0.619402	0.617624
1.737	0.609174	0.622963
1.74	0.606541	0.629759
1.743	0.609772	0.619541
1.746	0.614908	0.614292
1.749	0.614496	0.620155
1.752	0.621828	0.618542
1.755	0.610017	0.614333
1.758	0.610872	0.619596
1.761	0.605513	0.606748
1.764	0.608664	0.613832
1.767	0.611352	0.612527
1.77	0.608735	0.61009
1.773	0.603678	0.609897
1.776	0.598452	0.614333
1.779	0.599125	0.617045
1.782	0.597829	0.602679
1.785	0.600408	0.617617
1.788	0.600592	0.621807
1.791	0.599984	0.614172
1.794	0.605094	0.602974
1.797	0.608466	0.61222
1.8	0.600239	0.595754
1.803	0.603609	0.601222
1.806	0.600008	0.612191
1.809	0.603357	0.607734
1.812	0.595069	0.611628
1.815	0.595572	0.60616
1.818	0.600338	0.608374
1.821	0.598155	0.603133
1.824	0.596689	0.599615
1.827	0.594231	0.598958
1.83	0.599374	0.590587
1.833	0.596064	0.607265
1.836	0.592956	0.608452
1.839	0.585341	0.583573
1.842	0.590738	0.589965
1.845	0.591102	0.597832
1.848	0.601477	0.598559
1.851	0.587212	0.600657
1.854	0.593665	0.577115
1.857	0.592728	0.594354
1.86	0.594458	0.595953
1.863	0.59437	0.595975
1.866	0.580279	0.600647
1.869	0.582479	0.597547
1.872	0.586933	0.595842
1.875	0.585158	0.610044
1.878	0.585716	0.601648
1.881	0.593347	0.594897
1.884	0.587203	0.585789
1.887	0.592661	0.589849
1.89	0.577176	0.58944
1.893	0.584999	0.593914
1.896	0.579478	0.578574
1.899	0.583256	0.597489
1.902	0.589445	0.581111
1.905	0.5761	0.584377
1.908	0.573175	0.587504
1.911	0.577909	0.581964
1.914	0.5849	0.583739
1.917	0.582622	0.584757
1.92	0.583476	0.589575
1.923	0.582491	0.589004
1.926	0.579598	0.583046
1.929	0.577789	0.600062
1.932	0.572052	0.572599
1.935	0.576789	0.578992
1.938	0.582836	0.585682
1.941	0.576694	0.595084
1.944	0.574417	0.578922
1.947	0.578019	0.569638
1.95	0.570722	0.583933
1.953	0.576045	0.582223
1.956	0.576614	0.583529
1.959	0.570027	0.582544
1.962	0.56953	0.591108
1.965	0.570405	0.57595
1.968	0.572191	0.575165
1.971	0.568306	0.569819
1.974	0.571792	0.581056
1.977	0.565777	0.573774
1.98	0.571128	0.583326
1.983	0.568257	0.572363
1.986	0.571933	0.576585
1.989	0.560816	0.581479
1.992	0.568301	0.572741
1.995	0.572718	0.574629
1.998	0.564824	0.562934
2.001	0.563956	0.576794
2.004	0.566226	0.563495
2.007	0.559425	0.580277
2.01	0.560615	0.574052
2.013	0.571959	0.5734
2.016	0.567214	0.567916
2.019	0.564456	0.561321
2.022	0.562672	0.55944
2.025	0.565451	0.566036
2.028	0.560197	0.570671
2.031	0.563661	0.574086
2.034	0.557171	0.568414
2.037	0.556654	0.575898
2.04	0.555306	0.560327
2.043	0.559717	0.567716
2.046	0.560762	0.572953
2.049	0.553936	0.567291
2.052	0.563354	0.56105
2.055	0.55721	0.567728
2.058	0.556952	0.5675
2.061	0.54766	0.566764
2.064	0.558194	0.561512
2.067	0.557596	0.556102
2.07	0.545694	0.559865
2.073	0.555243	0.559995
2.076	0.558574	0.563369
2.079	0.551191	0.552874
2.082	0.550749	0.54732
2.085	0.553121	0.560134
2.088	0.545205	0.563412
2.091	0.548609	0.552557
2.094	0.555235	0.553077
2.097	0.547269	0.559523
2.1	0.544378	0.559792
2.103	0.553377	0.550142
2.106	0.551389	0.548001
2.109	0.550248	0.552592
2.112	0.543324	0.557678
2.115	0.545356	0.553578
2.118	0.538587	0.555862
2.121	0.542665	0.553592
2.124	0.550628	0.549492
2.127	0.550336	0.551222
2.13	0.548104	0.546516
2.133	0.545292	0.549358
2.136	0.543722	0.549065
2.139	0.550649	0.546619
2.142	0.547684	0.553118
2.145	0.53526	0.550548
2.148	0.540263	0.546496
2.151	0.545712	0.549836
2.154	0.543444	0.552449
2.157	0.541719	0.553162
2.16	0.539373	0.541761
2.163	0.541586	0.541846
2.166	0.535522	0.538259
2.169	0.528795	0.543271
2.172	0.53247	0.547183
2.175	0.538242	0.540245
2.178	0.536762	0.540653
2.181	0.538152	0.542107
2.184	0.534156	0.538116
2.187	0.527945	0.531088
2.19	0.531165	0.540265
2.193	0.525183	0.544723
2.196	0.534983	0.538919
2.199	0.533342	0.540834
2.202	0.532882	0.532024
2.205	0.52904	0.536471
2.208	0.528209	0.530287
2.211	0.531874	0.541313
2.214	0.518199	0.53653
2.217	0.528236	0.533045
2.22	0.528893	0.53031
2.223	0.530713	0.52768
2.226	0.53362	0.530038
2.229	0.521437	0.535793
2.232	0.518775	0.527528
2.235	0.530033	0.527259
2.238	0.530574	0.53291
2.241	0.525021	0.533187
2.244	0.524473	0.533038
2.247	0.525403	0.537764
2.25	0.52152	0.528147
2.253	0.52855	0.534581
2.256	0.527123	0.535667
2.259	0.525336	0.534136
2.262	0.516522	0.524041
2.265	0.518992	0.525058
2.268	0.517118	0.52282
2.271	0.524621	0.528688
2.274	0.527822	0.530663
2.277	0.513085	0.527841
2.28	0.516212	0.530374
2.283	0.521554	0.518
2.286	0.513609	0.518448
2.289	0.519957	0.524117
2.292	0.52242	0.522599
2.295	0.512985	0.514874
2.298	0.512926	0.518446
2.301	0.518238	0.5204
2.304	0.52536	0.508325
2.307	0.51325	0.529162
2.31	0.508052	0.52356
2.313	0.514481	0.512727
2.316	0.519149	0.525594
2.319	0.518423	0.521236
2.322	0.509288	0.528908
2.325	0.517661	0.520364
2.328	0.506546	0.512141
2.331	0.513487	0.515102
2.334	0.505389	0.515525
2.337	0.501361	0.522299
2.34	0.510582	0.511504
2.343	0.50882	0.499161
2.346	0.50647	0.517673
2.349	0.51817	0.514723
2.352	0.503237	0.512121
2.355	0.504976	0.516114
2.358	0.508187	0.511059
2.361	0.506466	0.508139
2.364	0.505585	0.509032
2.367	0.507725	0.510871
2.37	0.500185	0.515349
2.373	0.507824	0.513421
2.376	0.499409	0.515365
2.379	0.503248	0.515303
2.382	0.495906	0.498981
2.385	0.497078	0.504233
2.388	0.503992	0.507658
2.391	0.508298	0.510085
2.394	0.496824	0.508868
2.397	0.493778	0.509917
2.4	0.50317	0.509237
2.403	0.496186	0.506635
2.406	0.500771	0.500219
2.409	0.491546	0.494902
2.412	0.496031	0.495901
2.415	0.493554	0.497548
2.418	0.49344	0.496152
2.421	0.493011	0.500011
2.424	0.503419	0.496125
2.427	0.492172	0.50457
2.43	0.487632	0.494538
2.433	0.493207	0.501344
2.436	0.494561	0.500889
2.439	0.492805	0.50144
2.442	0.488031	0.495991
2.445	0.489241	0.497176
2.448	0.48848	0.496495
2.451	0.495269	0.486716
2.454	0.493529	0.499273
2.457	0.491803	0.485996
2.46	0.49194	0.49679
2.463	0.48547	0.499169
2.466	0.487631	0.494745
2.469	0.480638	0.496188
2.472	0.4863	0.479578
2.475	0.494888	0.493316
2.478	0.485116	0.485464
2.481	0.484442	0.495047
2.484	0.488801	0.480648
2.487	0.48436	0.486656
2.49	0.483401	0.48541
2.493	0.491335	0.483599
2.496	0.484233	0.481048
2.499	0.4825	0.489289
2.502	0.485221	0.477145
2.505	0.477525	0.494203
2.508	0.485173	0.48698
2.511	0.47788	0.482398
2.514	0.482519	0.483266
2.517	0.473995	0.483356
2.52	0.479272	0.471198
2.523	0.477447	0.472638
2.526	0.476134	0.488238
2.529	0.477175	0.478979
2.532	0.469698	0.481807
2.535	0.471087	0.472685
2.538	0.474219	0.476168
2.541	0.475666	0.474289
2.544	0.473319	0.486115
2.547	0.465405	0.474034
2.55	0.47273	0.471909
2.553	0.472034	0.47902
2.556	0.467633	0.479917
2.559	0.474061	0.478661
2.562	0.469485	0.471633
2.565	0.47418	0.489305
2.568	0.465559	0.472781
2.571	0.473079	0.479949
2.574	0.467669	0.478792
2.577	0.467033	0.47597
2.58	0.466741	0.471705
2.583	0.469255	0.464292
2.586	0.463999	0.464379
2.589	0.46433	0.477603
2.592	0.456867	0.467729
2.595	0.46662	0.466702
2.598	0.456892	0.466237
2.601	0.462674	0.460775
2.604	0.456933	0.466791
2.607	0.456312	0.463579
2.61	0.460645	0.46708
2.613	0.459506	0.462632
2.616	0.461242	0.472399
2.619	0.456729	0.458263
2.622	0.458303	0.458039
2.625	0.464611	0.464612
2.628	0.454042	0.466091
2.631	0.457086	0.456575
2.634	0.453272	0.470692
2.637	0.447355	0.46837
2.64	0.452094	0.462391
2.643	0.442854	0.467271
2.646	0.454827	0.453868
2.649	0.44983	0.448821
2.652	0.450212	0.448359
2.655	0.44914	0.453057
2.658	0.45605	0.45833
2.661	0.451262	0.447043
2.664	0.45221	0.455302
2.667	0.451994	0.449652
2.67	0.442061	0.453934
2.673	0.446501	0.451657
2.676	0.44552	0.455013
2.679	0.450411	0.450593
2.682	0.449387	0.452036
2.685	0.441468	0.444615
2.688	0.444223	0.447764
2.691	0.441137	0.449315
2.694	0.447337	0.442272
2.697	0.44244	0.447541
2.7	0.439749	0.443623
2.703	0.450163	0.443115
2.706	0.436911	0.439776
2.709	0.435557	0.449023
2.712	0.444052	0.44868
2.715	0.438058	0.44067
2.718	0.438761	0.442511
2.721	0.437928	0.447666
2.724	0.441911	0.439852
2.727	0.438389	0.446995
2.73	0.437312	0.433638
2.733	0.435622	0.437111
2.736	0.433245	0.441769
2.739	0.430578	0.447974
2.742	0.433318	0.440926
2.745	0.435807	0.444909
2.748	0.433585	0.430267
2.751	0.429814	0.446541
2.754	0.436673	0.443158
2.757	0.431721	0.442765
2.76	0.433649	0.441747
2.763	0.431549	0.435257
2.766	0.430521	0.430111
2.769	0.427408	0.432066
2.772	0.435548	0.448358
2.775	0.431276	0.43657
2.778	0.430335	0.43722
2.781	0.429142	0.438951
2.784	0.42936	0.429131
2.787	0.431982	0.435316
2.79	0.425738	0.429096
2.793	0.419236	0.434863
2.796	0.428307	0.429868
2.799	0.427993	0.428974
2.802	0.424444	0.426365
2.805	0.426173	0.428996
2.808	0.423233	0.435238
2.811	0.423884	0.431963
2.814	0.421805	0.42758
2.817	0.423493	0.427353
2.82	0.42146	0.432228
2.823	0.422642	0.42735
2.826	0.427707	0.429707
2.829	0.4264	0.434065
2.832	0.422557	0.42642
2.835	0.422907	0.430353
2.838	0.414373	0.423896
2.841	0.419618	0.432987
2.844	0.415452	0.42795
2.847	0.420752	0.429669
2.85	0.422196	0.42859
2.853	0.422138	0.426403
2.856	0.425563	0.423376
2.859	0.41138	0.431498
2.862	0.424309	0.418637
2.865	0.406522	0.420958
2.868	0.41404	0.417057
2.871	0.420342	0.425841
2.874	0.419768	0.423692
2.877	0.416854	0.42379
2.88	0.418319	0.417905
2.883	0.410807	0.420349
2.886	0.414043	0.42222
2.889	0.414361	0.421447
2.892	0.408586	0.413653
2.895	0.411596	0.414459
2.898	0.414131	0.42122
2.901	0.41489	0.422295
2.904	0.417099	0.418085
2.907	0.411712	0.419072
2.91	0.415844	0.410115
2.913	0.41254	0.409142
2.916	0.412648	0.425365
2.919	0.406647	0.416901
2.922	0.410398	0.419019
2.925	0.406354	0.413722
2.928	0.412894	0.42125
2.931	0.409534	0.424861
2.934	0.415715	0.407484
2.937	0.413307	0.416765
2.94	0.407476	0.422744
2.943	0.409415	0.414011
2.946	0.417005	0.415573
2.949	0.407543	0.401367
2.952	0.407858	0.417182
2.955	0.408858	0.415877
2.958	0.401459	0.418998
2.961	0.407827	0.403542
2.964	0.401831	0.413511
2.967	0.403874	0.4065
2.97	0.407671	0.409056
2.973	0.401722	0.416278
2.976	0.402636	0.405124
2.979	0.409	0.405417
2.982	0.404774	0.407682
2.985	0.402554	0.416536
2.988	0.400809	0.409754
2.991	0.405607	0.40437
2.994	0.400813	0.402414
2.997	0.395867	0.412751
3	0.40327	0.403661
3.003	0.407533	0.407223
3.006	0.408653	0.40827
3.009	0.406171	0.4034
3.012	0.400246	0.408803
3.015	0.398141	0.397924
3.018	0.397137	0.407721
3.021	0.390205	0.404743
3.024	0.388484	0.40869
3.027	0.397045	0.397817
3.03	0.392814	0.406622
3.033	0.401289	0.402487
3.036	0.398649	0.400847
3.039	0.393075	0.400086
3.042	0.400575	0.408245
3.045	0.394801	0.400823
3.048	0.396425	0.401233
3.051	0.392568	0.396312
3.054	0.394082	0.400945
3.057	0.390418	0.399379
3.06	0.395001	0.393714
3.063	0.397105	0.397904
3.066	0.391908	0.393069
3.069	0.389782	0.390926
3.072	0.389107	0.39774
3.075	0.391217	0.397582
3.078	0.391977	0.391646
3.081	0.399402	0.396924
3.084	0.389325	0.403889
3.087	0.39307	0.392228
3.09	0.387974	0.390551
3.093	0.392172	0.402221
3.096	0.384549	0.393614
3.099	0.390543	0.394519
3.102	0.391792	0.395741
3.105	0.386276	0.396222
3.108	0.389664	0.38926
3.111	0.385937	0.387915
3.114	0.387954	0.389723
3.117	0.38599	0.390964
3.12	0.383073	0.387103
3.123	0.384303	0.387031
3.126	0.387362	0.38725
3.129	0.383631	0.397836
3.132	0.386974	0.392381
3.135	0.387572	0.384092
3.138	0.382309	0.38554
3.141	0.382207	0.385052
3.144	0.383347	0.385535
3.147	0.384703	0.384511
3.15	0.384661	0.384556
3.153	0.383135	0.377805
3.156	0.380692	0.390483
3.159	0.385484	0.387794
3.162	0.376478	0.390514
3.165	0.377825	0.391549
3.168	0.371132	0.388166
3.171	0.378732	0.385608
3.174	0.380979	0.3852
3.177	0.380252	0.386814
3.18	0.369775	0.392347
3.183	0.384845	0.38141
3.186	0.376046	0.38055
3.189	0.378771	0.376103
3.192	0.377235	0.392538
3.195	0.382716	0.379716
3.198	0.380795	0.375032
3.201	0.373614	0.387669
3.204	0.375458	0.383171
3.207	0.375468	0.379781
3.21	0.376305	0.381418
3.213	0.375468	0.377037
3.216	0.378173	0.380261
3.219	0.371381	0.387829
3.222	0.378244	0.378248
3.225	0.378056	0.38517
3.228	0.370088	0.383552
3.231	0.366646	0.377814
3.234	0.370734	0.381326
3.237	0.374847	0.382093
3.24	0.377478	0.374365
3.243	0.374359	0.382769
3.246	0.365995	0.377003
3.249	0.372112	0.375455
3.252	0.371932	0.368954
3.255	0.366891	0.367615
3.258	0.375118	0.371315
3.261	0.367843	0.375446
3.264	0.367331	0.366739
3.267	0.366706	0.375842
3.27	0.366219	0.379902
3.273	0.36692	0.37421
3.276	0.367009	0.374616
3.279	0.366838	0.366989
3.282	0.367761	0.364879
3.285	0.362471	0.367298
3.288	0.370862	0.36961
3.291	0.371071	0.369245
3.294	0.363989	0.372826
3.297	0.363569	0.375368
3.3	0.366639	0.36751
3.303	0.367045	0.368205
3.306	0.365946	0.3656
3.309	0.35805	0.373019
3.312	0.369027	0.368742
3.315	0.368041	0.372606
3.318	0.366651	0.368863
3.321	0.368995	0.370145
3.324	0.363267	0.364352
3.327	0.361064	0.37439
3.33	0.363277	0.368172
3.333	0.369754	0.363467
3.336	0.35787	0.373464
3.339	0.367381	0.371764
3.342	0.369332	0.367319
3.345	0.35799	0.368148
3.348	0.363486	0.366392
3.351	0.367334	0.359637
3.354	0.361882	0.371311
3.357	0.361829	0.363254
3.36	0.357279	0.365739
3.363	0.359914	0.362396
3.366	0.357079	0.364227
3.369	0.358613	0.365945
3.372	0.360895	0.369019
3.375	0.358846	0.366595
3.378	0.364701	0.360118
3.381	0.357529	0.362443
3.384	0.354863	0.357993
3.387	0.357339	0.369014
3.39	0.359108	0.358149
3.393	0.361225	0.368086
3.396	0.357882	0.355722
3.399	0.358952	0.361318
3.402	0.353769	0.364062
3.405	0.356236	0.360041
3.408	0.356305	0.360479
3.411	0.356276	0.367525
3.414	0.352147	0.362051
3.417	0.360935	0.356582
3.42	0.360159	0.350775
3.423	0.356584	0.354971
3.426	0.359178	0.362385
3.429	0.357102	0.360557
3.432	0.352105	0.357548
3.435	0.353375	0.361739
3.438	0.350258	0.355457
3.441	0.358223	0.356067
3.444	0.353934	0.368981
3.447	0.355294	0.35774
3.45	0.358584	0.358232
3.453	0.351473	0.354607
3.456	0.350953	0.361725
3.459	0.354156	0.351169
3.462	0.353188	0.355548
3.465	0.343923	0.349714
3.468	0.355858	0.357649
3.471	0.349408	0.356349
3.474	0.347402	0.355486
3.477	0.347516	0.349836
3.48	0.342506	0.359998
3.483	0.34447	0.360033
3.486	0.348089	0.349767
3.489	0.354112	0.360121
3.492	0.351352	0.346274
3.495	0.348489	0.355264
3.498	0.347156	0.351107
3.501	0.344405	0.354668
3.504	0.348816	0.345248
3.507	0.342942	0.352269
3.51	0.342624	0.339918
3.513	0.337756	0.35178
3.516	0.339742	0.347547
3.519	0.336198	0.349109
3.522	0.339667	0.35041
3.525	0.340886	0.333099
3.528	0.338517	0.346054
3.531	0.346482	0.349507
3.534	0.342123	0.344418
3.537	0.333585	0.343868
3.54	0.337928	0.347466
3.543	0.339684	0.340127
3.546	0.338467	0.348571
3.549	0.338141	0.344468
3.552	0.338275	0.344797
3.555	0.332447	0.335348
3.558	0.3365	0.348379
3.561	0.334522	0.338041
3.564	0.337988	0.342008
3.567	0.333071	0.339696
3.57	0.335991	0.342326
3.573	0.335053	0.354169
3.576	0.339022	0.340031
3.579	0.34123	0.341176
3.582	0.336381	0.334674
3.585	0.33606	0.332797
3.588	0.32991	0.333772
3.591	0.331888	0.340845
3.594	0.340879	0.345137
3.597	0.331801	0.330188
3.6	0.332619	0.335958
3.603	0.328373	0.339533
3.606	0.333981	0.338746
3.609	0.337695	0.333353
3.612	0.325698	0.32941
3.615	0.330199	0.328936
3.618	0.328485	0.342549
3.621	0.327147	0.331213
3.624	0.330906	0.338755
3.627	0.340067	0.3334
3.63	0.327608	0.33622
3.633	0.334145	0.328013
3.636	0.329684	0.328579
3.639	0.327316	0.332694
3.642	0.323286	0.331874
3.645	0.32606	0.318724
3.648	0.333081	0.332514
3.651	0.329431	0.334366
3.654	0.324462	0.321901
3.657	0.321961	0.33435
3.66	0.320392	0.329695
3.663	0.322767	0.326199
3.666	0.322854	0.326194
3.669	0.31487	0.323282
3.672	0.329723	0.331749
3.675	0.319641	0.325461
3.678	0.320171	0.325668
3.681	0.327377	0.32831
3.684	0.321624	0.321839
3.687	0.32249	0.331377
3.69	0.32577	0.330837
3.693	0.325586	0.316021
3.696	0.317238	0.327015
3.699	0.318172	0.323617
3.702	0.319907	0.320819
3.705	0.320828	0.322899
3.708	0.323104	0.325396
3.711	0.317033	0.330789
3.714	0.322419	0.32929
3.717	0.321097	0.31862
3.72	0.319487	0.315696
3.723	0.32263	0.32721
3.726	0.318095	0.319016
3.729	0.320066	0.320204
3.732	0.312674	0.327447
3.735	0.315498	0.321417
3.738	0.318148	0.317011
3.741	0.314764	0.321836
3.744	0.31826	0.324101
3.747	0.314592	0.32483
3.75	0.313527	0.32007
3.753	0.31614	0.317328
3.756	0.314742	0.32044
3.759	0.314953	0.317469
3.762	0.311823	0.313633
3.765	0.313185	0.316022
3.768	0.307568	0.317026
3.771	0.317804	0.326055
3.774	0.309826	0.317775
3.777	0.312245	0.322055
3.78	0.31825	0.320693
3.783	0.314752	0.316949
3.786	0.309162	0.318353
3.789	0.313765	0.314319
3.792	0.310224	0.318496
3.795	0.30966	0.318901
3.798	0.311285	0.309137
3.801	0.309552	0.318131
3.804	0.312221	0.30879
3.807	0.312084	0.307789
3.81	0.308234	0.309982
3.813	0.308294	0.313238
3.816	0.30764	0.311767
3.819	0.308801	0.307066
3.822	0.308989	0.310293
3.825	0.306205	0.313565
3.828	0.300938	0.308344
3.831	0.303302	0.315899
3.834	0.308583	0.309825
3.837	0.301526	0.318804
3.84	0.308944	0.313635
3.843	0.299981	0.311778
3.846	0.302491	0.312111
3.849	0.305179	0.306843
3.852	0.30215	0.314
3.855	0.303615	0.306916
3.858	0.302228	0.309756
3.861	0.29584	0.307315
3.864	0.302185	0.302194
3.867	0.302507	0.312881
3.87	0.30353	0.301616
3.873	0.302722	0.307546
3.876	0.297654	0.303697
3.879	0.299432	0.308233
3.882	0.297241	0.307575
3.885	0.295976	0.302818
3.888	0.296993	0.304337
3.891	0.299298	0.299157
3.894	0.296152	0.302152
3.897	0.297777	0.304527
3.9	0.300018	0.306473
3.903	0.297427	0.311662
3.906	0.300877	0.297416
3.909	0.295636	0.303487
3.912	0.298363	0.291713
3.915	0.297916	0.30323
3.918	0.296045	0.298931
3.921	0.291943	0.288572
3.924	0.291157	0.304509
3.927	0.289243	0.295132
3.93	0.296334	0.294671
3.933	0.289118	0.299967
3.936	0.291842	0.294682
3.939	0.295751	0.299653
3.942	0.289701	0.297243
3.945	0.293135	0.300123
3.948	0.293486	0.292908
3.951	0.295625	0.296713
3.954	0.282992	0.29805
3.957	0.289509	0.288344
3.96	0.295256	0.298234
3.963	0.291361	0.293499
3.966	0.289681	0.285224
3.969	0.294782	0.292385
3.972	0.290448	0.291194
3.975	0.289685	0.292513
3.978	0.288821	0.291941
3.981	0.289017	0.293188
3.984	0.283793	0.296294
3.987	0.284381	0.290285
3.99	0.283881	0.292337
3.993	0.288379	0.287461
3.996	0.281853	0.291618
3.999	0.285098	0.293819
4.002	0.289163	0.294595
4.005	0.283445	0.291783
4.008	0.284775	0.286879
4.011	0.291335	0.286144
4.014	0.281576	0.291451
4.017	0.286756	0.288948
4.02	0.28596	0.290816
4.023	0.289004	0.278635
4.026	0.284513	0.285841
4.029	0.283542	0.288049
4.032	0.285586	0.285813
4.035	0.28172	0.288613
4.038	0.283834	0.285046
4.041	0.285334	0.294065
4.044	0.283539	0.274786
4.047	0.279099	0.286508
4.05	0.28486	0.283894
4.053	0.283333	0.288371
4.056	0.283549	0.289695
4.059	0.284067	0.283313
4.062	0.284832	0.290712
4.065	0.284011	0.287111
4.068	0.277528	0.288077
4.071	0.284658	0.28388
4.074	0.283508	0.28985
4.077	0.281532	0.286376
4.08	0.285312	0.288778
4.083	0.283878	0.280824
4.086	0.284385	0.287114
4.089	0.283821	0.289154
4.092	0.281768	0.286278
4.095	0.279291	0.284658
4.098	0.279269	0.28359
4.101	0.279461	0.289091
4.104	0.283241	0.285894
4.107	0.284451	0.285347
4.11	0.282017	0.286445
4.113	0.279786	0.28199
4.116	0.285222	0.285298
4.119	0.282608	0.282821
4.122	0.281528	0.288474
4.125	0.281808	0.2844
4.128	0.279762	0.282213
4.131	0.28102	0.281703
4.134	0.276744	0.287357
4.137	0.282391	0.28609
4.14	0.274426	0.281622
4.143	0.275801	0.286038
4.146	0.279029	0.286948
4.149	0.279869	0.283924
4.152	0.277081	0.286536
4.155	0.27979	0.282943
4.158	0.277936	0.284359
4.161	0.275066	0.280437
4.164	0.279066	0.277147
4.167	0.276133	0.282538
4.17	0.278129	0.279109
4.173	0.27729	0.277823
4.176	0.277832	0.28507
4.179	0.275227	0.272022
4.182	0.273224	0.278869
4.185	0.275267	0.279119
4.188	0.272869	0.281415
4.191	0.275078	0.280068
4.194	0.271402	0.274457
4.197	0.275707	0.279602
4.2	0.270667	0.280232
4.203	0.276662	0.277691
4.206	0.272116	0.278998
4.209	0.270027	0.274985
4.212	0.27614	0.277322
4.215	0.273666	0.271903
4.218	0.272791	0.276778
4.221	0.270537	0.279138
4.224	0.272612	0.272371
4.227	0.278181	0.274998
4.23	0.269438	0.271214
4.233	0.270947	0.273817
4.236	0.271659	0.278643
4.239	0.273343	0.273557
4.242	0.273238	0.276279
4.245	0.26807	0.272923
4.248	0.270591	0.275335
4.251	0.27016	0.27399
4.254	0.272052	0.276934
4.257	0.271402	0.272967
4.26	0.269579	0.276406
4.263	0.269903	0.270172
4.266	0.263363	0.27247
4.269	0.266266	0.271392
4.272	0.267015	0.267937
4.275	0.268415	0.274247
4.278	0.264687	0.271193
4.281	0.268591	0.259703
4.284	0.268571	0.277533
4.287	0.268873	0.27132
4.29	0.265188	0.264779
4.293	0.265461	0.270172
4.296	0.261388	0.265614
4.299	0.265131	0.271701
4.302	0.265396	0.263
4.305	0.258967	0.263713
4.308	0.263176	0.261165
4.311	0.258042	0.266449
4.314	0.268005	0.263208
4.317	0.261787	0.261494
4.32	0.264383	0.264717
4.323	0.262866	0.258938
4.326	0.261253	0.269708
4.329	0.259418	0.268008
4.332	0.258875	0.261433
4.335	0.255816	0.270468
4.338	0.260522	0.263376
4.341	0.259206	0.26239
4.344	0.260687	0.265895
4.347	0.260873	0.263662
4.35	0.260311	0.262839
4.353	0.25942	0.260719
4.356	0.261151	0.266103
4.359	0.25319	0.261896
4.362	0.257091	0.265413
4.365	0.260529	0.259041
4.368	0.260605	0.255918
4.371	0.257965	0.258246
4.374	0.253514	0.26326
4.377	0.257929	0.267683
4.38	0.254919	0.25904
4.383	0.254754	0.255373
4.386	0.258404	0.258186
4.389	0.258681	0.254951
4.392	0.258713	0.261234
4.395	0.253562	0.258218
4.398	0.264901	0.260944
4.401	0.257583	0.258525
4.404	0.255544	0.259362
4.407	0.255243	0.256353
4.41	0.252696	0.2598
4.413	0.255881	0.258931
4.416	0.255504	0.256838
4.419	0.256694	0.258012
4.422	0.256297	0.253674
4.425	0.253825	0.264444
4.428	0.255173	0.259481
4.431	0.253589	0.263826
4.434	0.257095	0.250654
4.437	0.253879	0.261048
4.44	0.251851	0.264506
4.443	0.254692	0.259413
4.446	0.253992	0.256499
4.449	0.252363	0.260777
4.452	0.253609	0.257803
4.455	0.256427	0.255802
4.458	0.250399	0.262698
4.461	0.251315	0.25283
4.464	0.250292	0.253343
4.467	0.25159	0.262817
4.47	0.254827	0.253441
4.473	0.249797	0.25824
4.476	0.250179	0.258629
4.479	0.250225	0.251173
4.482	0.252401	0.256198
4.485	0.25316	0.253852
4.488	0.24655	0.258308
4.491	0.253209	0.256409
4.494	0.255776	0.251337
4.497	0.248859	0.249802
4.5	0.247993	0.257562
4.503	0.251972	0.254301
4.506	0.25225	0.246887
4.509	0.248546	0.257017
4.512	0.247863	0.25445
4.515	0.246754	0.246215
4.518	0.254462	0.252419
4.521	0.247045	0.257794
4.524	0.254358	0.253327
4.527	0.243606	0.255583
4.53	0.247455	0.254798
4.533	0.251782	0.258874
4.536	0.244955	0.24924
4.539	0.242053	0.243721
4.542	0.247368	0.254938
4.545	0.242007	0.252128
4.548	0.244017	0.243269
4.551	0.243181	0.250332
4.554	0.244858	0.248388
4.557	0.242704	0.249639
4.56	0.245208	0.24901
4.563	0.243426	0.252156
4.566	0.241007	0.245563
4.569	0.244681	0.247478
4.572	0.237627	0.248269
4.575	0.239917	0.246803
4.578	0.245144	0.247709
4.581	0.245315	0.246788
4.584	0.240849	0.247356
4.587	0.23992	0.243265
4.59	0.237623	0.239824
4.593	0.237632	0.249918
4.596	0.24307	0.247452
4.599	0.239566	0.248747
4.602	0.23575	0.244459
4.605	0.242528	0.24563
4.608	0.235609	0.248319
4.611	0.238157	0.242366
4.614	0.237545	0.242076
4.617	0.239398	0.240677
4.62	0.233169	0.233481
4.623	0.240983	0.245465
4.626	0.234437	0.239792
4.629	0.236435	0.244708
4.632	0.237246	0.239316
4.635	0.237788	0.233864
4.638	0.234326	0.245726
4.641	0.235849	0.240134
4.644	0.232621	0.244855
4.647	0.233438	0.232142
4.65	0.235299	0.2348
4.653	0.230186	0.24022
4.656	0.232637	0.233001
4.659	0.234927	0.233692
4.662	0.229274	0.239486
4.665	0.231287	0.232245
4.668	0.234278	0.233472
4.671	0.234927	0.231592
4.674	0.232439	0.239181
4.677	0.228498	0.231546
4.68	0.230575	0.229262
4.683	0.229109	0.234498
4.686	0.22984	0.23745
4.689	0.229573	0.234617
4.692	0.228457	0.233312
4.695	0.229348	0.231488
4.698	0.230461	0.23543
4.701	0.230699	0.230561
4.704	0.225552	0.235262
4.707	0.221273	0.232827
4.71	0.229793	0.230581
4.713	0.229464	0.223131
4.716	0.224821	0.229184
4.719	0.231241	0.232948
4.722	0.228705	0.231021
4.725	0.229183	0.229927
4.728	0.226407	0.237006
4.731	0.226003	0.223339
4.734	0.224823	0.226312
4.737	0.226144	0.2221
4.74	0.221143	0.236728
4.743	0.229131	0.228499
4.746	0.226536	0.230762
4.749	0.229849	0.234385
4.752	0.226776	0.232904
4.755	0.226058	0.225963
4.758	0.225239	0.227067
4.761	0.225013	0.225454
4.764	0.227101	0.229335
4.767	0.222575	0.226638
4.77	0.227082	0.232905
4.773	0.218174	0.230446
4.776	0.221786	0.219467
4.779	0.222765	0.224863
4.782	0.220581	0.226092
4.785	0.226303	0.226826
4.788	0.219265	0.230082
4.791	0.225882	0.224939
4.794	0.223087	0.229373
4.797	0.225892	0.228036
4.8	0.227352	0.230591
4.803	0.216241	0.22149
4.806	0.217624	0.221006
4.809	0.224587	0.224956
4.812	0.220799	0.22088
4.815	0.223793	0.219746
4.818	0.224693	0.216509
4.821	0.220924	0.224987
4.824	0.221508	0.225678
4.827	0.220659	0.226583
4.83	0.216064	0.225542
4.833	0.22104	0.219463
4.836	0.217295	0.222716
4.839	0.223705	0.228373
4.842	0.223972	0.224709
4.845	0.217012	0.223769
4.848	0.219502	0.226105
4.851	0.219608	0.22152
4.854	0.218871	0.223969
4.857	0.213819	0.223174
4.86	0.21581	0.214694
4.863	0.219952	0.221108
4.866	0.216557	0.225968
4.869	0.21438	0.223456
4.872	0.217842	0.2211
4.875	0.221989	0.216361
4.878	0.219493	0.220786
4.881	0.219678	0.214962
4.884	0.216388	0.221857
4.887	0.213789	0.217002
4.89	0.220191	0.2222
4.893	0.214858	0.21823
4.896	0.213822	0.216049
4.899	0.214462	0.214695
4.902	0.21696	0.222688
4.905	0.215153	0.220495
4.908	0.212836	0.214989
4.911	0.217857	0.218431
4.914	0.20801	0.219862
4.917	0.211933	0.221523
4.92	0.216533	0.21937
4.923	0.214715	0.213925
4.926	0.213043	0.215046
4.929	0.209139	0.217986
4.932	0.212403	0.218978
4.935	0.212641	0.213159
4.938	0.211988	0.217781
4.941	0.214709	0.212132
4.944	0.215017	0.221325
4.947	0.211819	0.213488
4.95	0.211566	0.212595
4.953	0.206115	0.210226
4.956	0.207729	0.213252
4.959	0.214921	0.215978
4.962	0.209838	0.211497
4.965	0.209194	0.211475
4.968	0.215526	0.207656
4.971	0.21611	0.210733
4.974	0.213957	0.215023
4.977	0.211225	0.208432
4.98	0.210189	0.206427
4.983	0.206338	0.205616
4.986	0.213071	0.207293
4.989	0.209951	0.215577
4.992	0.206603	0.208942
4.995	0.208691	0.211284
4.998	0.206059	0.216499
5.001	0.208625	0.206679
5.004	0.211467	0.211472
5.007	0.208613	0.215325
5.01	0.210532	0.208494
5.013	0.200903	0.210782
5.016	0.208833	0.21082
5.019	0.20535	0.205963
5.022	0.204331	0.205276
5.025	0.209064	0.209758
5.028	0.203934	0.210536
5.031	0.205335	0.204507
5.034	0.206282	0.209343
5.037	0.203874	0.208084
5.04	0.202662	0.211342
5.043	0.202166	0.212892
5.046	0.202324	0.20279
5.049	0.201546	0.204951
5.052	0.203785	0.209899
5.055	0.203248	0.211093
5.058	0.203158	0.203052
5.061	0.201979	0.199681
5.064	0.203927	0.20731
5.067	0.203499	0.209228
5.07	0.202648	0.204796
5.073	0.198977	0.206755
5.076	0.205813	0.211939
5.079	0.199182	0.203408
5.082	0.203956	0.209367
5.085	0.201475	0.206052
5.088	0.204003	0.19906
5.091	0.200468	0.20751
5.094	0.203404	0.200951
5.097	0.20492	0.2042
5.1	0.20203	0.200763
5.103	0.203537	0.202497
5.106	0.200222	0.203093
5.109	0.200535	0.204371
5.112	0.201172	0.204798
5.115	0.201227	0.201157
5.118	0.202073	0.201812
5.121	0.199963	0.199031
5.124	0.197044	0.207075
5.127	0.19932	0.212042
5.13	0.19937	0.205024
5.133	0.195961	0.203523
5.136	0.200407	0.200163
5.139	0.1986	0.203633
5.142	0.197763	0.202709
5.145	0.196581	0.205913
5.148	0.202363	0.203833
5.151	0.197138	0.20025
5.154	0.198956	0.197303
5.157	0.19215	0.202473
5.16	0.194975	0.201251
5.163	0.201979	0.204415
5.166	0.194222	0.198057
5.169	0.198021	0.200228
5.172	0.197921	0.204103
5.175	0.197506	0.206475
5.178	0.197083	0.198807
5.181	0.197679	0.200418
5.184	0.192653	0.195562
5.187	0.19461	0.199333
5.19	0.199618	0.200145
5.193	0.197051	0.196391
5.196	0.198065	0.196342
5.199	0.194085	0.197028
5.202	0.197883	0.192834
5.205	0.196797	0.200167
5.208	0.194168	0.199835
5.211	0.192984	0.200795
5.214	0.19805	0.199737
5.217	0.190702	0.200466
5.22	0.196603	0.203343
5.223	0.192766	0.198963
5.226	0.196776	0.198617
5.229	0.194847	0.201759
5.232	0.193603	0.195512
5.235	0.193322	0.196327
5.238	0.189871	0.194272
5.241	0.19119	0.19337
5.244	0.196408	0.200474
5.247	0.190981	0.192669
5.25	0.190011	0.195655
5.253	0.191089	0.191761
5.256	0.195955	0.193665
5.259	0.1943	0.19145
5.262	0.189966	0.195917
5.265	0.188898	0.193294
5.268	0.191998	0.193685
5.271	0.193066	0.194516
5.274	0.18985	0.195096
5.277	0.193454	0.195603
5.28	0.193788	0.196606
5.283	0.193026	0.192099
5.286	0.192972	0.197243
5.289	0.192031	0.194711
5.292	0.192366	0.189781
5.295	0.189582	0.194366
5.298	0.186867	0.190918
5.301	0.194118	0.193428
5.304	0.188322	0.192077
5.307	0.185872	0.18979
5.31	0.191844	0.190245
5.313	0.189876	0.194747
5.316	0.193531	0.197172
5.319	0.188061	0.192799
5.322	0.190726	0.195892
5.325	0.18915	0.188842
5.328	0.190324	0.197432
5.331	0.189418	0.187874
5.334	0.187901	0.189598
5.337	0.186494	0.193896
5.34	0.191709	0.187422
5.343	0.188013	0.192933
5.346	0.187743	0.185784
5.349	0.184792	0.190146
5.352	0.186741	0.18458
5.355	0.187869	0.197869
5.358	0.190082	0.191274
5.361	0.184096	0.19134
5.364	0.188699	0.195288
5.367	0.187702	0.189376
5.37	0.189762	0.194615
5.373	0.188581	0.190883
5.376	0.189069	0.19237
5.379	0.187717	0.191569
5.382	0.183288	0.186956
5.385	0.182632	0.191948
5.388	0.184467	0.188789
5.391	0.183975	0.186346
5.394	0.185733	0.183864
5.397	0.186774	0.188914
5.4	0.190097	0.190362
5.403	0.189209	0.192679
5.406	0.18392	0.183702
5.409	0.183863	0.184772
5.412	0.182514	0.185079
5.415	0.18446	0.185915
5.418	0.185284	0.189545
5.421	0.184266	0.185187
5.424	0.183608	0.190149
5.427	0.183242	0.186558
5.43	0.18674	0.184672
5.433	0.182739	0.184192
5.436	0.182112	0.184997
5.439	0.178408	0.187726
5.442	0.183758	0.187039
5.445	0.182904	0.184126
5.448	0.186918	0.184923
5.451	0.181735	0.178782
5.454	0.182056	0.180612
5.457	0.181639	0.180908
5.46	0.17961	0.180258
5.463	0.184322	0.182496
5.466	0.176484	0.181625
5.469	0.179347	0.184338
5.472	0.182268	0.181919
5.475	0.177267	0.179712
5.478	0.183857	0.188629
5.481	0.17715	0.179605
5.484	0.179361	0.180354
5.487	0.18139	0.185028
5.49	0.175283	0.18326
5.493	0.179769	0.18212
5.496	0.181331	0.179026
5.499	0.177635	0.173329
5.502	0.179793	0.179774
5.505	0.179884	0.183024
5.508	0.176166	0.17613
5.511	0.176121	0.176365
5.514	0.172183	0.175477
5.517	0.17174	0.177337
5.52	0.174327	0.170972
5.523	0.174346	0.180995
5.526	0.17821	0.181654
5.529	0.173361	0.175494
5.532	0.177003	0.182508
5.535	0.178488	0.18152
5.538	0.17201	0.177289
5.541	0.174477	0.178028
5.544	0.177535	0.175265
5.547	0.172171	0.178469
5.55	0.172083	0.179058
5.553	0.172605	0.169307
5.556	0.169982	0.170622
5.559	0.170631	0.173283
5.562	0.176032	0.174244
5.565	0.17354	0.177487
5.568	0.175047	0.171832
5.571	0.173689	0.169567
5.574	0.170016	0.176814
5.577	0.168327	0.175797
5.58	0.168339	0.173605
5.583	0.170877	0.170807
5.586	0.170811	0.176856
5.589	0.171085	0.174817
5.592	0.171965	0.169312
5.595	0.170825	0.175498
5.598	0.170449	0.176495
5.601	0.169341	0.173255
5.604	0.171965	0.174797
5.607	0.166745	0.17269
5.61	0.169352	0.171154
5.613	0.169891	0.170818
5.616	0.165531	0.175296
5.619	0.167479	0.168729
5.622	0.171906	0.173994
5.625	0.173834	0.173616
5.628	0.168235	0.170888
5.631	0.163969	0.162978
5.634	0.169221	0.175252
5.637	0.169201	0.16805
5.64	0.166851	0.175001
5.643	0.171328	0.168897
5.646	0.168376	0.172241
5.649	0.169517	0.166549
5.652	0.166297	0.174956
5.655	0.165652	0.172059
5.658	0.167919	0.177108
5.661	0.169482	0.168635
5.664	0.166049	0.170672
5.667	0.168977	0.169425
5.67	0.164808	0.166965
5.673	0.166536	0.170506
5.676	0.165826	0.171329
5.679	0.16738	0.168428
5.682	0.162505	0.163759
5.685	0.166762	0.165272
5.688	0.16711	0.166365
5.691	0.161762	0.162334
5.694	0.167671	0.167462
5.697	0.166887	0.170332
5.7	0.169292	0.164188
5.703	0.164873	0.166805
5.706	0.164524	0.168604
5.709	0.163764	0.167148
5.712	0.164576	0.165887
5.715	0.165436	0.162917
5.718	0.163927	0.163414
5.721	0.166659	0.168843
5.724	0.162952	0.170623
5.727	0.167681	0.16404
5.73	0.162391	0.168891
5.733	0.162152	0.166282
5.736	0.161962	0.160308
5.739	0.163212	0.166955
5.742	0.164437	0.160362
5.745	0.165955	0.16669
5.748	0.161117	0.165724
5.751	0.161072	0.16498
5.754	0.159994	0.165221
5.757	0.159684	0.16636
5.76	0.163919	0.165726
5.763	0.161175	0.163868
5.766	0.161888	0.159854
5.769	0.161901	0.164325
5.772	0.161259	0.160525
5.775	0.158744	0.166945
5.778	0.164125	0.164276
5.781	0.158153	0.162649
5.784	0.158769	0.162926
5.787	0.159911	0.16345
5.79	0.158225	0.162171
5.793	0.160041	0.159294
5.796	0.160676	0.162189
5.799	0.160302	0.164146
5.802	0.157373	0.160785
5.805	0.162892	0.160611
5.808	0.159947	0.157998
5.811	0.161319	0.165641
5.814	0.157495	0.163363
5.817	0.158918	0.163408
5.82	0.159325	0.162215
5.823	0.158372	0.165058
5.826	0.159582	0.161605
5.829	0.157792	0.159024
5.832	0.157143	0.159613
5.835	0.159555	0.162477
5.838	0.158879	0.160815
5.841	0.152149	0.157905
5.844	0.155308	0.159845
5.847	0.156043	0.164564
5.85	0.157112	0.158065
5.853	0.156319	0.154994
5.856	0.156213	0.159706
5.859	0.157044	0.158261
5.862	0.154793	0.157568
5.865	0.158409	0.155824
5.868	0.156884	0.157706
5.871	0.158242	0.160451
5.874	0.156588	0.159334
5.877	0.153871	0.162008
5.88	0.155976	0.159304
5.883	0.155395	0.160073
5.886	0.154185	0.156688
5.889	0.151483	0.161622
5.892	0.155619	0.156625
5.895	0.15709	0.154582
5.898	0.148408	0.154333
5.901	0.155236	0.156293
5.904	0.152671	0.158757
5.907	0.15427	0.155386
5.91	0.152708	0.155279
5.913	0.149388	0.157311
5.916	0.152033	0.154698
5.919	0.154586	0.15976
5.922	0.151554	0.160302
5.925	0.146312	0.153492
5.928	0.151699	0.156465
5.931	0.156059	0.153262
5.934	0.149538	0.153221
5.937	0.153743	0.151795
5.94	0.154673	0.151689
5.943	0.150829	0.150796
5.946	0.152633	0.15889
5.949	0.146417	0.159198
5.952	0.151919	0.15246
5.955	0.150941	0.155151
5.958	0.154363	0.155846
5.961	0.155647	0.148027
5.964	0.148252	0.156522
5.967	0.153737	0.152546
5.97	0.15461	0.154153
5.973	0.15044	0.149569
5.976	0.15281	0.154421
5.979	0.14649	0.157293
5.982	0.151505	0.149773
5.985	0.150182	0.154109
5.988	0.148494	0.158992
5.991	0.148509	0.152761
5.994	0.14844	0.153975
[truncated: 1,703 more rows]
