# Supplementary material for: Binary-FRET reveals transient excited-state structure associated with activity-dependent CaMKII - NR2B binding and adaptation
Source: Nat Commun. 2022 Oct 25;13:6335. doi: 10.1038/s41467-022-33795-8 (PMC9596428; doi:10.1038/s41467-022-33795-8)
Supplement: Supplementary file 3 — Source Data [file 41467_2022_33795_MOESM3_ESM.zip › Nat Comm Source Data Files Excel folder/S4 Excel folder/I205K Decay.xls]

## Sheet: I205K Decay
	0 min	6 min	177 min
0	0.0268441	0.0197587	0.0231685
0.003	0.0268247	0.0248352	0.0245703
0.006	0.0285706	0.025411	0.0229082
0.009	0.0285503	0.0237819	0.0240618
0.012	0.0307245	0.023939	0.0257044
0.015	0.0316838	0.024877	0.0255083
0.018	0.0326246	0.0268423	0.0268531
0.021	0.0331826	0.0295404	0.027031
0.024	0.0362461	0.0260077	0.0278985
0.027	0.0382836	0.0293945	0.0306599
0.03	0.039253	0.030716	0.0298088
0.033	0.0419611	0.0312163	0.0309829
0.036	0.0460184	0.0315386	0.0318227
0.039	0.0445186	0.0334258	0.0332927
0.042	0.0489428	0.0352709	0.0344919
0.045	0.0527242	0.0395214	0.0380809
0.048	0.0582975	0.0379686	0.0367577
0.051	0.0598331	0.0434206	0.0418617
0.054	0.0619093	0.0447334	0.0446005
0.057	0.0665737	0.0484925	0.0504936
0.06	0.0715667	0.0470617	0.0495607
0.063	0.0744778	0.0538111	0.0514131
0.066	0.082944	0.0589479	0.0599751
0.069	0.0873384	0.0611357	0.0614806
0.072	0.0914609	0.0652544	0.0635367
0.075	0.100427	0.0699395	0.0744593
0.078	0.107495	0.0737807	0.0781288
0.081	0.115862	0.0812696	0.0860286
0.084	0.119662	0.086013	0.0848933
0.087	0.132019	0.0976085	0.0956731
0.09	0.139357	0.0989518	0.108973
0.093	0.147753	0.108639	0.114757
0.096	0.161088	0.120874	0.126118
0.099	0.173298	0.128853	0.140607
0.102	0.182885	0.137067	0.144125
0.105	0.192851	0.149168	0.156662
0.108	0.204669	0.161864	0.162973
0.111	0.217295	0.164146	0.176145
0.114	0.229944	0.176827	0.188072
0.117	0.240802	0.194447	0.204408
0.12	0.256761	0.201646	0.214178
0.123	0.271902	0.223387	0.22883
0.126	0.287548	0.236697	0.243582
0.129	0.30029	0.254417	0.264981
0.132	0.314264	0.257628	0.275004
0.135	0.327876	0.274595	0.292471
0.138	0.350528	0.296993	0.307943
0.141	0.363173	0.318711	0.319349
0.144	0.381134	0.332359	0.341247
0.147	0.399267	0.338767	0.363776
0.15	0.415575	0.366355	0.381663
0.153	0.427447	0.378061	0.400495
0.156	0.450192	0.39884	0.416441
0.159	0.469344	0.418868	0.43785
0.162	0.482493	0.437348	0.457428
0.165	0.499089	0.462015	0.479461
0.168	0.515536	0.478902	0.496895
0.171	0.532181	0.497125	0.5141
0.174	0.554208	0.514565	0.525985
0.177	0.569047	0.530952	0.5488
0.18	0.585595	0.549789	0.56454
0.183	0.60578	0.571543	0.577038
0.186	0.615729	0.586959	0.59445
0.189	0.630191	0.604167	0.615864
0.192	0.645041	0.616385	0.635911
0.195	0.6665	0.635947	0.657571
0.198	0.676372	0.654814	0.665348
0.201	0.688802	0.674707	0.681175
0.204	0.702134	0.690762	0.691073
0.207	0.712869	0.697615	0.72054
0.21	0.73566	0.709252	0.72316
0.213	0.742906	0.721072	0.742109
0.216	0.755709	0.736365	0.756664
0.219	0.767718	0.750389	0.783598
0.222	0.782728	0.777114	0.790038
0.225	0.792374	0.784702	0.792947
0.228	0.8057	0.794917	0.796634
0.231	0.809364	0.807395	0.82271
0.234	0.826681	0.811653	0.841186
0.237	0.827831	0.835209	0.839406
0.24	0.83645	0.834322	0.856654
0.243	0.846193	0.841521	0.862409
0.246	0.860312	0.856381	0.865598
0.249	0.85938	0.858132	0.875474
0.252	0.869495	0.859408	0.883647
0.255	0.874696	0.881607	0.895643
0.258	0.888267	0.881024	0.899046
0.261	0.900548	0.888506	0.904518
0.264	0.909311	0.897813	0.912209
0.267	0.901114	0.910526	0.91125
0.27	0.912455	0.90221	0.927532
0.273	0.912246	0.911473	0.927812
0.276	0.917967	0.907709	0.937541
0.279	0.922739	0.908892	0.936297
0.282	0.931916	0.932798	0.940254
0.285	0.935065	0.929856	0.955132
0.288	0.941396	0.934256	0.941472
0.291	0.943301	0.928855	0.950533
0.294	0.949515	0.940354	0.95335
0.297	0.948864	0.94688	0.949269
0.3	0.951283	0.956783	0.944907
0.303	0.957926	0.96522	0.960056
0.306	0.948953	0.955563	0.972704
0.309	0.960737	0.956462	0.965085
0.312	0.95952	0.96176	0.977891
0.315	0.962411	0.959721	0.971533
0.318	0.968707	0.968862	0.970731
0.321	0.962013	0.966541	0.979644
0.324	0.96569	0.977526	0.978713
0.327	0.971087	0.970423	0.96979
0.33	0.973882	0.96977	0.984794
0.333	0.975823	0.973785	0.987782
0.336	0.975019	0.972646	0.964689
0.339	0.978011	0.97648	0.986025
0.342	0.978962	0.980173	0.971089
0.345	0.976421	0.972133	0.980261
0.348	0.976926	0.992154	0.983349
0.351	0.983202	0.968107	0.9913
0.354	0.984478	0.983059	0.983056
0.357	0.980886	0.982592	0.98256
0.36	0.985598	0.98515	0.982893
0.363	0.981449	0.986327	0.980934
0.366	0.990426	0.985558	0.989735
0.369	0.98992	0.984	0.974142
0.372	0.990054	0.985715	0.977535
0.375	0.981508	0.982558	0.9884
0.378	0.980852	0.976631	0.977549
0.381	0.9969	0.99042	0.984772
0.384	0.982368	0.984157	0.982199
0.387	0.988615	0.977238	0.982176
0.39	0.980176	0.977764	0.979535
0.393	0.980478	0.979583	0.982625
0.396	0.983439	0.969966	0.985167
0.399	0.986641	0.976967	0.990984
0.402	0.984937	0.971235	0.976274
0.405	0.983499	0.990123	0.977107
0.408	0.988603	0.975299	0.99322
0.411	0.992527	0.981025	0.977533
0.414	0.979097	0.969978	0.994439
0.417	0.985004	0.976817	0.981052
0.42	0.978752	0.984062	0.983499
0.423	0.979062	0.983267	0.970377
0.426	0.974406	0.977668	0.984771
0.429	0.984661	0.979861	0.973134
0.432	0.984193	0.957982	0.981291
0.435	0.98401	0.970262	0.986535
0.438	0.977623	0.973095	0.984333
0.441	0.973794	0.97295	0.967315
0.444	0.975135	0.969792	0.973906
0.447	0.979594	0.962436	0.988274
0.45	0.9731	0.974358	0.975302
0.453	0.969977	0.978151	0.979946
0.456	0.975781	0.972808	0.979082
0.459	0.97633	0.973704	0.974861
0.462	0.976435	0.97676	0.971807
0.465	0.983083	0.973997	0.96705
0.468	0.977063	0.968711	0.969436
0.471	0.968834	0.976817	0.972846
0.474	0.972668	0.95665	0.976326
0.477	0.971267	0.961278	0.972386
0.48	0.971899	0.974414	0.965633
0.483	0.973409	0.971638	0.967147
0.486	0.967526	0.962442	0.97857
0.489	0.968863	0.965735	0.958035
0.492	0.964004	0.951727	0.955989
0.495	0.965914	0.956514	0.955579
0.498	0.969226	0.963245	0.961688
0.501	0.967075	0.956957	0.954437
0.504	0.967668	0.955916	0.952659
0.507	0.959647	0.953185	0.9582
0.51	0.961069	0.951669	0.965329
0.513	0.962432	0.95602	0.962975
0.516	0.961088	0.973111	0.951703
0.519	0.961195	0.9483	0.953378
0.522	0.959437	0.957606	0.946179
0.525	0.95945	0.956267	0.951906
0.528	0.954245	0.951712	0.94601
0.531	0.953343	0.942036	0.949797
0.534	0.960824	0.959457	0.950455
0.537	0.950509	0.95335	0.96271
0.54	0.954274	0.946016	0.954275
0.543	0.954496	0.953711	0.940074
0.546	0.94926	0.950396	0.944652
0.549	0.943808	0.953978	0.942646
0.552	0.942904	0.940145	0.951733
0.555	0.9573	0.943646	0.945388
0.558	0.946107	0.93659	0.951294
0.561	0.944565	0.942224	0.941698
0.564	0.951637	0.938124	0.95425
0.567	0.941697	0.941381	0.93993
0.57	0.940702	0.937272	0.941681
0.573	0.947261	0.931851	0.934208
0.576	0.941115	0.938867	0.931182
0.579	0.943551	0.939845	0.932204
0.582	0.935911	0.936744	0.937779
0.585	0.931794	0.941801	0.941981
0.588	0.938293	0.931432	0.936501
0.591	0.942969	0.934008	0.927939
0.594	0.925257	0.934701	0.914954
0.597	0.937558	0.918687	0.929088
0.6	0.937121	0.929395	0.926683
0.603	0.931215	0.929678	0.938985
0.606	0.934406	0.934197	0.925711
0.609	0.929782	0.928119	0.917113
0.612	0.934462	0.91786	0.923849
0.615	0.929293	0.91851	0.928009
0.618	0.926074	0.922536	0.906734
0.621	0.925717	0.925335	0.921118
0.624	0.923946	0.913329	0.910111
0.627	0.917952	0.923587	0.923861
0.63	0.92137	0.925197	0.911579
0.633	0.911274	0.918714	0.913416
0.636	0.917691	0.907155	0.92327
0.639	0.91919	0.923454	0.916463
0.642	0.916962	0.915705	0.912544
0.645	0.912753	0.908549	0.916461
0.648	0.910318	0.904333	0.916564
0.651	0.908136	0.901333	0.899583
0.654	0.907693	0.900248	0.901558
0.657	0.91217	0.916374	0.897857
0.66	0.910916	0.911874	0.921569
0.663	0.901639	0.905319	0.91871
0.666	0.898827	0.910898	0.89657
0.669	0.907949	0.897763	0.90619
0.672	0.907055	0.893875	0.897378
0.675	0.911337	0.904733	0.894981
0.678	0.901118	0.905123	0.898575
0.681	0.898428	0.899469	0.895655
0.684	0.901669	0.901433	0.89261
0.687	0.897239	0.884989	0.902387
0.69	0.896581	0.899235	0.891361
0.693	0.894998	0.91174	0.893726
0.696	0.894411	0.89814	0.884211
0.699	0.895103	0.893533	0.891061
0.702	0.895964	0.898355	0.89123
0.705	0.894146	0.885769	0.879914
0.708	0.888903	0.900007	0.89346
0.711	0.897112	0.893356	0.889406
0.714	0.897047	0.900653	0.898296
0.717	0.890299	0.895314	0.878523
0.72	0.888405	0.893948	0.893608
0.723	0.895187	0.88996	0.883979
0.726	0.88849	0.89374	0.887184
0.729	0.890837	0.883401	0.889267
0.732	0.894041	0.881285	0.883134
0.735	0.896048	0.884507	0.878721
0.738	0.881908	0.884886	0.881578
0.741	0.887045	0.865792	0.884613
0.744	0.881317	0.879156	0.873964
0.747	0.881175	0.878321	0.89624
0.75	0.889973	0.879183	0.875652
0.753	0.877871	0.868298	0.874751
0.756	0.884959	0.878472	0.878509
0.759	0.88328	0.866552	0.867251
0.762	0.87427	0.871771	0.87207
0.765	0.87515	0.867717	0.872186
0.768	0.875566	0.89154	0.871909
0.771	0.871179	0.870567	0.890925
0.774	0.882923	0.868101	0.878034
0.777	0.869565	0.863021	0.869917
0.78	0.86564	0.87905	0.864645
0.783	0.872455	0.871042	0.864156
0.786	0.878468	0.874582	0.85974
0.789	0.876374	0.866226	0.85719
0.792	0.872263	0.865315	0.854026
0.795	0.86365	0.858248	0.86584
0.798	0.862849	0.870477	0.850736
0.801	0.864845	0.859321	0.868353
0.804	0.867545	0.862421	0.868571
0.807	0.867798	0.854658	0.866165
0.81	0.864616	0.852968	0.871105
0.813	0.863876	0.870963	0.849296
0.816	0.860909	0.849676	0.866968
0.819	0.859975	0.858478	0.859669
0.822	0.859293	0.859036	0.862481
0.825	0.858174	0.865726	0.853433
0.828	0.85834	0.86057	0.857565
0.831	0.857503	0.856428	0.853134
0.834	0.866499	0.856943	0.856156
0.837	0.85565	0.859826	0.847751
0.84	0.859205	0.850925	0.854952
0.843	0.855674	0.858522	0.844947
0.846	0.856633	0.848443	0.842453
0.849	0.85686	0.856832	0.845193
0.852	0.856608	0.863725	0.840656
0.855	0.852183	0.843341	0.844841
0.858	0.850855	0.849617	0.846005
0.861	0.849127	0.844278	0.848344
0.864	0.851793	0.8452	0.848106
0.867	0.847134	0.844382	0.849569
0.87	0.847797	0.85013	0.840147
0.873	0.849199	0.844282	0.848102
0.876	0.846767	0.841282	0.84214
0.879	0.850209	0.857772	0.84498
0.882	0.836775	0.848483	0.84275
0.885	0.848871	0.844379	0.840879
0.888	0.839618	0.835879	0.847737
0.891	0.850546	0.846364	0.830533
0.894	0.837196	0.845252	0.847996
0.897	0.838877	0.843997	0.839237
0.9	0.834338	0.831255	0.828456
0.903	0.841346	0.842868	0.829466
0.906	0.838344	0.835858	0.821415
0.909	0.838756	0.835356	0.828432
0.912	0.84118	0.828327	0.833588
0.915	0.829655	0.836578	0.818507
0.918	0.827782	0.829125	0.827678
0.921	0.829529	0.840663	0.823726
0.924	0.83177	0.835832	0.822353
0.927	0.833921	0.82882	0.823069
0.93	0.828847	0.83583	0.826778
0.933	0.830825	0.818049	0.822378
0.936	0.828141	0.827036	0.823564
0.939	0.827781	0.824474	0.820981
0.942	0.828941	0.811041	0.821966
0.945	0.830278	0.823728	0.813455
0.948	0.825209	0.823263	0.814054
0.951	0.823642	0.822489	0.82105
0.954	0.82517	0.814476	0.807865
0.957	0.82261	0.822354	0.829308
0.96	0.827794	0.826262	0.809728
0.963	0.816778	0.82229	0.827474
0.966	0.816705	0.816639	0.821786
0.969	0.823557	0.807645	0.815728
0.972	0.822898	0.822715	0.811804
0.975	0.814723	0.819257	0.810642
0.978	0.817738	0.817132	0.812484
0.981	0.819065	0.817106	0.811521
0.984	0.810728	0.811785	0.80728
0.987	0.809721	0.816268	0.810508
0.99	0.807344	0.808072	0.805588
0.993	0.81177	0.814585	0.801879
0.996	0.806814	0.798368	0.81687
0.999	0.819916	0.806829	0.810018
1.002	0.812633	0.808808	0.797929
1.005	0.808151	0.802595	0.809052
1.008	0.811065	0.800547	0.791199
1.011	0.804263	0.79823	0.793802
1.014	0.806202	0.805712	0.801593
1.017	0.806771	0.796206	0.800873
1.02	0.798877	0.812405	0.799646
1.023	0.805156	0.8158	0.798978
1.026	0.801487	0.805292	0.806455
1.029	0.806372	0.796414	0.793982
1.032	0.805588	0.797045	0.795592
1.035	0.799851	0.803971	0.794843
1.038	0.79895	0.789236	0.791241
1.041	0.792981	0.79568	0.79699
1.044	0.794457	0.79972	0.788399
1.047	0.797384	0.791325	0.791026
1.05	0.795545	0.804517	0.788617
1.053	0.79735	0.801048	0.787202
1.056	0.79568	0.789149	0.792192
1.059	0.789063	0.798245	0.786021
1.062	0.785405	0.782541	0.783167
1.065	0.781701	0.792602	0.784775
1.068	0.796059	0.786593	0.792594
1.071	0.7873	0.787749	0.784963
1.074	0.793253	0.790293	0.767281
1.077	0.790056	0.792251	0.790537
1.08	0.787053	0.792836	0.790749
1.083	0.781847	0.796524	0.777132
1.086	0.786717	0.787024	0.792458
1.089	0.780302	0.778295	0.780276
1.092	0.781292	0.78236	0.779309
1.095	0.782131	0.771705	0.784396
1.098	0.785426	0.776263	0.77352
1.101	0.783542	0.783051	0.768867
1.104	0.781302	0.777327	0.779562
1.107	0.785878	0.786631	0.767966
1.11	0.78357	0.772949	0.768591
1.113	0.778708	0.771927	0.774186
1.116	0.775546	0.780464	0.769999
1.119	0.779327	0.778755	0.781775
1.122	0.772769	0.77941	0.775556
1.125	0.7754	0.770914	0.777941
1.128	0.771469	0.776886	0.765841
1.131	0.770325	0.76226	0.77434
1.134	0.777279	0.769992	0.772719
1.137	0.775307	0.766654	0.766972
1.14	0.767115	0.770903	0.767536
1.143	0.772484	0.773508	0.778969
1.146	0.769177	0.76187	0.770694
1.149	0.772373	0.767488	0.758054
1.152	0.764336	0.7701	0.766027
1.155	0.769744	0.768091	0.756085
1.158	0.769076	0.763201	0.765863
1.161	0.760198	0.771069	0.761448
1.164	0.757455	0.772995	0.759357
1.167	0.761301	0.762972	0.76016
1.17	0.768075	0.762915	0.755987
1.173	0.759646	0.764787	0.748831
1.176	0.756429	0.766277	0.741761
1.179	0.765838	0.751546	0.755686
1.182	0.763182	0.772548	0.770172
1.185	0.763315	0.759897	0.754885
1.188	0.759568	0.755193	0.752341
1.191	0.763059	0.766711	0.749141
1.194	0.758382	0.744199	0.760141
1.197	0.758052	0.743775	0.746544
1.2	0.751817	0.752844	0.752976
1.203	0.754592	0.751731	0.745911
1.206	0.752927	0.763715	0.752462
1.209	0.75341	0.754668	0.753891
1.212	0.751966	0.741597	0.742854
1.215	0.756304	0.751988	0.74608
1.218	0.749077	0.747819	0.739035
1.221	0.756061	0.741722	0.732364
1.224	0.745138	0.742164	0.756317
1.227	0.750224	0.744116	0.744877
1.23	0.748984	0.753161	0.751257
1.233	0.748339	0.735354	0.734897
1.236	0.749438	0.749198	0.743492
1.239	0.744107	0.739701	0.747886
1.242	0.745523	0.738082	0.739099
1.245	0.746698	0.740326	0.741264
1.248	0.744143	0.743489	0.743659
1.251	0.745561	0.738913	0.741078
1.254	0.743599	0.753065	0.743334
1.257	0.744288	0.740314	0.729047
1.26	0.743826	0.741616	0.736239
1.263	0.74201	0.738466	0.745786
1.266	0.743869	0.731624	0.73217
1.269	0.736956	0.72977	0.736623
1.272	0.739338	0.731049	0.739441
1.275	0.741115	0.728617	0.740858
1.278	0.740629	0.745491	0.731749
1.281	0.735737	0.73069	0.733667
1.284	0.737811	0.741934	0.729029
1.287	0.733227	0.73933	0.736861
1.29	0.735968	0.730105	0.729799
1.293	0.728476	0.730202	0.726184
1.296	0.733254	0.734073	0.738237
1.299	0.729821	0.722497	0.722758
1.302	0.727571	0.738811	0.723156
1.305	0.731945	0.729029	0.723763
1.308	0.730248	0.736845	0.718993
1.311	0.729726	0.730706	0.723926
1.314	0.735756	0.731708	0.726926
1.317	0.731561	0.731063	0.717307
1.32	0.730743	0.729248	0.726988
1.323	0.728859	0.71363	0.734866
1.326	0.732703	0.739699	0.717887
1.329	0.725874	0.732784	0.720752
1.332	0.721025	0.728702	0.726214
1.335	0.719063	0.733079	0.712889
1.338	0.725137	0.719834	0.722885
1.341	0.724426	0.725847	0.726174
1.344	0.724668	0.721263	0.716597
1.347	0.725523	0.72087	0.70913
1.35	0.720659	0.716263	0.719542
1.353	0.727943	0.716319	0.718363
1.356	0.728096	0.714259	0.7258
1.359	0.716543	0.725447	0.727435
1.362	0.72019	0.718525	0.705147
1.365	0.718274	0.715236	0.721203
1.368	0.716797	0.715859	0.720665
1.371	0.721004	0.723703	0.712681
1.374	0.716576	0.712061	0.715521
1.377	0.719326	0.722462	0.712303
1.38	0.715103	0.727815	0.70931
1.383	0.715287	0.714981	0.71781
1.386	0.715061	0.720528	0.709437
1.389	0.713413	0.709303	0.705768
1.392	0.720341	0.714503	0.70567
1.395	0.713236	0.710353	0.714803
1.398	0.717065	0.726142	0.721076
1.401	0.713544	0.715689	0.702462
1.404	0.715206	0.705662	0.706789
1.407	0.712467	0.697833	0.706081
1.41	0.715269	0.70549	0.7024
1.413	0.712309	0.722814	0.697661
1.416	0.708987	0.715553	0.710008
1.419	0.712773	0.711524	0.711381
1.422	0.706823	0.711899	0.702335
1.425	0.704239	0.696861	0.69321
1.428	0.708261	0.705002	0.708091
1.431	0.707348	0.70537	0.708328
1.434	0.707815	0.705167	0.702058
1.437	0.705834	0.702821	0.70217
1.44	0.702822	0.700349	0.693898
1.443	0.704204	0.689563	0.694536
1.446	0.704944	0.703129	0.698552
1.449	0.703811	0.719738	0.696931
1.452	0.705088	0.709798	0.695123
1.455	0.704404	0.699365	0.688291
1.458	0.699194	0.696415	0.700991
1.461	0.701411	0.704952	0.697261
1.464	0.6987	0.704066	0.694896
1.467	0.697038	0.706603	0.691002
1.47	0.694084	0.689123	0.690313
1.473	0.700381	0.705269	0.690746
1.476	0.696428	0.698491	0.694686
1.479	0.69691	0.694648	0.694692
1.482	0.69245	0.701306	0.699535
1.485	0.697834	0.694638	0.682847
1.488	0.689329	0.690534	0.686643
1.491	0.691009	0.700806	0.686662
1.494	0.697603	0.701382	0.69055
1.497	0.689251	0.6896	0.68268
1.5	0.691782	0.685864	0.693972
1.503	0.687067	0.690222	0.677575
1.506	0.692542	0.689417	0.691327
1.509	0.687943	0.678785	0.6843
1.512	0.693472	0.692707	0.689299
1.515	0.690106	0.696368	0.687275
1.518	0.689233	0.691515	0.688864
1.521	0.685458	0.688358	0.684981
1.524	0.684299	0.686634	0.67591
1.527	0.682427	0.698527	0.678728
1.53	0.686751	0.691166	0.683097
1.533	0.682854	0.679042	0.684499
1.536	0.674257	0.68041	0.681791
1.539	0.678971	0.689647	0.679449
1.542	0.679331	0.682262	0.683079
1.545	0.679492	0.684039	0.680025
1.548	0.677037	0.692488	0.674589
1.551	0.675457	0.675551	0.667733
1.554	0.681359	0.678059	0.680565
1.557	0.675706	0.676712	0.688026
1.56	0.680037	0.683846	0.667512
1.563	0.683971	0.67513	0.66705
1.566	0.678913	0.679646	0.67493
1.569	0.67643	0.665009	0.679706
1.572	0.671759	0.673407	0.668786
1.575	0.680021	0.668583	0.664427
1.578	0.677321	0.684819	0.664848
1.581	0.66953	0.671071	0.66799
1.584	0.673602	0.669786	0.666358
1.587	0.670093	0.658771	0.665466
1.59	0.671893	0.67593	0.671329
1.593	0.66529	0.678615	0.672406
1.596	0.664757	0.662272	0.675718
1.599	0.666135	0.671831	0.666811
1.602	0.67054	0.671415	0.667951
1.605	0.663233	0.67185	0.67361
1.608	0.666483	0.663162	0.656041
1.611	0.661891	0.671695	0.661742
1.614	0.658452	0.661297	0.656621
1.617	0.664803	0.646854	0.662311
1.62	0.665753	0.666868	0.660499
1.623	0.663107	0.664351	0.66326
1.626	0.657153	0.664995	0.6537
1.629	0.653593	0.656493	0.652327
1.632	0.658133	0.665187	0.659712
1.635	0.661412	0.653883	0.66083
1.638	0.659067	0.66244	0.651443
1.641	0.650628	0.669202	0.656214
1.644	0.65465	0.654389	0.651194
1.647	0.664562	0.653619	0.644817
1.65	0.651301	0.657981	0.66473
1.653	0.659358	0.663428	0.642515
1.656	0.654427	0.653492	0.657155
1.659	0.653242	0.648622	0.643732
1.662	0.651023	0.655632	0.650027
1.665	0.647886	0.655203	0.642064
1.668	0.651222	0.653727	0.642906
1.671	0.655683	0.655749	0.651919
1.674	0.645204	0.662063	0.654422
1.677	0.644913	0.652306	0.651122
1.68	0.650013	0.64509	0.634387
1.683	0.646124	0.641515	0.649996
1.686	0.644536	0.652417	0.641127
1.689	0.64526	0.654394	0.644783
1.692	0.646143	0.644594	0.645957
1.695	0.643538	0.640423	0.641457
1.698	0.638154	0.638319	0.637751
1.701	0.644135	0.637282	0.634697
1.704	0.639941	0.638472	0.63674
1.707	0.642734	0.644237	0.639679
1.71	0.644307	0.643055	0.653431
1.713	0.640756	0.639898	0.640248
1.716	0.638772	0.63494	0.629337
1.719	0.639564	0.637039	0.630662
1.722	0.638351	0.639398	0.641405
1.725	0.636244	0.61976	0.634071
1.728	0.632659	0.63321	0.638047
1.731	0.636928	0.637575	0.623423
1.734	0.630581	0.629364	0.630747
1.737	0.634108	0.632572	0.63647
1.74	0.639102	0.630464	0.633227
1.743	0.633476	0.629333	0.635168
1.746	0.632121	0.630593	0.629644
1.749	0.634576	0.63408	0.628575
1.752	0.636184	0.627982	0.63474
1.755	0.631174	0.632103	0.63257
1.758	0.634889	0.632292	0.630991
1.761	0.631134	0.629086	0.623995
1.764	0.631893	0.617486	0.628719
1.767	0.629813	0.630824	0.627474
1.77	0.628385	0.624724	0.625484
1.773	0.625613	0.622124	0.636037
1.776	0.624735	0.627172	0.628837
1.779	0.625237	0.622696	0.621862
1.782	0.63114	0.626542	0.630194
1.785	0.628992	0.624077	0.618296
1.788	0.625447	0.618864	0.61298
1.791	0.620976	0.616602	0.61758
1.794	0.621251	0.631161	0.6232
1.797	0.619706	0.620712	0.621731
1.8	0.62211	0.620105	0.614122
1.803	0.621822	0.630917	0.61945
1.806	0.622881	0.612162	0.619451
1.809	0.619298	0.613796	0.621269
1.812	0.620444	0.616379	0.615276
1.815	0.621043	0.621896	0.625474
1.818	0.621729	0.617859	0.611691
1.821	0.61721	0.614835	0.619732
1.824	0.618782	0.613297	0.611942
1.827	0.611392	0.611407	0.612015
1.83	0.610472	0.61269	0.616323
1.833	0.616355	0.615175	0.606521
1.836	0.613075	0.61456	0.614484
1.839	0.614049	0.612386	0.612141
1.842	0.610367	0.622207	0.605943
1.845	0.616968	0.61753	0.601803
1.848	0.606804	0.614506	0.60644
1.851	0.608416	0.605623	0.60679
1.854	0.612218	0.609238	0.606855
1.857	0.610604	0.609318	0.596903
1.86	0.608581	0.60065	0.598319
1.863	0.611602	0.609606	0.598691
1.866	0.61126	0.604645	0.599506
1.869	0.604435	0.613759	0.60166
1.872	0.608905	0.614359	0.603346
1.875	0.606162	0.607681	0.596528
1.878	0.616269	0.614094	0.598307
1.881	0.604883	0.61352	0.60155
1.884	0.604172	0.610878	0.613877
1.887	0.611522	0.606093	0.599215
1.89	0.603092	0.60712	0.605957
1.893	0.599905	0.601084	0.605908
1.896	0.604625	0.605282	0.601631
1.899	0.596919	0.604679	0.597848
1.902	0.600941	0.607993	0.596014
1.905	0.599043	0.595582	0.59936
1.908	0.601674	0.611896	0.60616
1.911	0.60494	0.599225	0.59723
1.914	0.602112	0.609979	0.597676
1.917	0.603958	0.607326	0.586822
1.92	0.600337	0.586795	0.603581
1.923	0.599598	0.59779	0.601224
1.926	0.59354	0.609666	0.58983
1.929	0.596333	0.594421	0.59899
1.932	0.602889	0.588219	0.5931
1.935	0.604734	0.597095	0.590444
1.938	0.602652	0.594899	0.593418
1.941	0.597358	0.602064	0.595802
1.944	0.601583	0.592312	0.590377
1.947	0.593255	0.592086	0.602343
1.95	0.592128	0.601144	0.602419
1.953	0.592377	0.600464	0.591882
1.956	0.595465	0.593554	0.589334
1.959	0.598381	0.592825	0.593459
1.962	0.589503	0.595913	0.592728
1.965	0.591635	0.594051	0.589972
1.968	0.587247	0.588266	0.592714
1.971	0.591476	0.590992	0.573314
1.974	0.593724	0.59626	0.577342
1.977	0.58343	0.58234	0.587501
1.98	0.591966	0.587123	0.599839
1.983	0.591326	0.586749	0.579783
1.986	0.588038	0.593286	0.590256
1.989	0.588384	0.582216	0.594216
1.992	0.59427	0.586894	0.591031
1.995	0.593024	0.592728	0.587926
1.998	0.592201	0.587775	0.584394
2.001	0.589943	0.581439	0.583861
2.004	0.590945	0.590389	0.585891
2.007	0.587106	0.591056	0.578427
2.01	0.586444	0.575891	0.584442
2.013	0.5862	0.585716	0.581605
2.016	0.590635	0.59123	0.5849
2.019	0.578872	0.578893	0.57827
2.022	0.587044	0.579018	0.582528
2.025	0.586588	0.580028	0.584188
2.028	0.584191	0.577028	0.573333
2.031	0.582065	0.576284	0.582617
2.034	0.582743	0.587987	0.57826
2.037	0.584159	0.580288	0.56963
2.04	0.578486	0.582068	0.575211
2.043	0.57599	0.575667	0.570875
2.046	0.580964	0.589559	0.573631
2.049	0.577529	0.569153	0.57075
2.052	0.575066	0.585967	0.570135
2.055	0.57735	0.57901	0.575099
2.058	0.574493	0.586881	0.580074
2.061	0.571862	0.572373	0.577916
2.064	0.573884	0.577326	0.57152
2.067	0.571197	0.573102	0.581316
2.07	0.577928	0.573533	0.570179
2.073	0.574038	0.56841	0.573438
2.076	0.578299	0.579173	0.57602
2.079	0.575921	0.572612	0.56765
2.082	0.576584	0.576785	0.568369
2.085	0.568511	0.570873	0.570772
2.088	0.570135	0.562887	0.565876
2.091	0.5696	0.564873	0.561087
2.094	0.569578	0.549149	0.564703
2.097	0.565104	0.572095	0.563421
2.1	0.568488	0.568872	0.562083
2.103	0.573049	0.567134	0.572148
2.106	0.569988	0.563364	0.560594
2.109	0.565492	0.561534	0.554325
2.112	0.563672	0.562438	0.562719
2.115	0.565805	0.56221	0.568404
2.118	0.563479	0.557247	0.55304
2.121	0.565722	0.569708	0.567806
2.124	0.564977	0.562099	0.561843
2.127	0.564173	0.575791	0.554377
2.13	0.564333	0.564315	0.555737
2.133	0.560478	0.563506	0.555902
2.136	0.563808	0.561158	0.564763
2.139	0.562435	0.560235	0.570181
2.142	0.562187	0.564752	0.555705
2.145	0.563353	0.569603	0.560368
2.148	0.560147	0.570395	0.552384
2.151	0.561421	0.556427	0.558366
2.154	0.562013	0.559727	0.555337
2.157	0.555671	0.569091	0.557435
2.16	0.555079	0.548807	0.555608
2.163	0.559874	0.548694	0.550057
2.166	0.558596	0.556692	0.555105
2.169	0.5548	0.551848	0.553548
2.172	0.555543	0.554978	0.573501
2.175	0.556101	0.559673	0.552095
2.178	0.55304	0.556498	0.546393
2.181	0.55621	0.550511	0.553284
2.184	0.555466	0.557702	0.544507
2.187	0.557465	0.558533	0.56063
2.19	0.551489	0.548974	0.551265
2.193	0.551082	0.555575	0.542636
2.196	0.547045	0.545398	0.547847
2.199	0.553559	0.556108	0.553048
2.202	0.547742	0.551872	0.549894
2.205	0.551876	0.539593	0.550855
2.208	0.552664	0.5555	0.553573
2.211	0.546735	0.542912	0.548138
2.214	0.546832	0.546996	0.542779
2.217	0.549248	0.552353	0.547776
2.22	0.545621	0.539581	0.542034
2.223	0.543221	0.555175	0.548858
2.226	0.542298	0.54698	0.534845
2.229	0.545588	0.544688	0.537153
2.232	0.539402	0.546386	0.5417
2.235	0.541488	0.54653	0.54304
2.238	0.545227	0.541483	0.545414
2.241	0.544305	0.543294	0.543129
2.244	0.541093	0.539429	0.537451
2.247	0.542166	0.53417	0.530798
2.25	0.539155	0.538151	0.54178
2.253	0.539717	0.543956	0.537014
2.256	0.544373	0.546274	0.543391
2.259	0.542508	0.537703	0.533536
2.262	0.532827	0.539291	0.54301
2.265	0.54508	0.541591	0.540399
2.268	0.534492	0.53731	0.527218
2.271	0.537785	0.54196	0.537821
2.274	0.533353	0.544071	0.521401
2.277	0.538787	0.542661	0.543705
2.28	0.533455	0.540615	0.532268
2.283	0.536929	0.526231	0.532865
2.286	0.534187	0.543997	0.530145
2.289	0.535323	0.526583	0.530204
2.292	0.537786	0.544591	0.526937
2.295	0.535168	0.540856	0.531889
2.298	0.537301	0.531662	0.532227
2.301	0.538639	0.531202	0.525915
2.304	0.536674	0.5328	0.532609
2.307	0.535112	0.533751	0.544311
2.31	0.534954	0.53001	0.526407
2.313	0.531164	0.529268	0.529773
2.316	0.532806	0.531878	0.528541
2.319	0.534461	0.527891	0.525586
2.322	0.530705	0.530119	0.527846
2.325	0.527005	0.525757	0.525674
2.328	0.529465	0.525426	0.52505
2.331	0.535615	0.524751	0.525999
2.334	0.525767	0.542877	0.530403
2.337	0.53184	0.539787	0.517545
2.34	0.525986	0.532593	0.529862
2.343	0.528279	0.531057	0.517041
2.346	0.519227	0.530899	0.526324
2.349	0.530528	0.52876	0.53021
2.352	0.520638	0.523985	0.528683
2.355	0.525262	0.528345	0.521242
2.358	0.523638	0.533907	0.520933
2.361	0.527462	0.518838	0.517605
2.364	0.521808	0.536	0.519873
2.367	0.526228	0.521948	0.519723
2.37	0.520956	0.541355	0.523101
2.373	0.520974	0.528657	0.519436
2.376	0.521375	0.526864	0.517999
2.379	0.524224	0.524555	0.516319
2.382	0.521665	0.519531	0.508761
2.385	0.518603	0.525489	0.52667
2.388	0.519966	0.512854	0.506319
2.391	0.51656	0.518963	0.522425
2.394	0.525175	0.521633	0.516435
2.397	0.517153	0.515392	0.520125
2.4	0.519701	0.521146	0.504372
2.403	0.516509	0.521028	0.511835
2.406	0.515963	0.520571	0.516454
2.409	0.514455	0.516851	0.516682
2.412	0.514459	0.511741	0.522799
2.415	0.513515	0.506974	0.508322
2.418	0.518601	0.513858	0.505658
2.421	0.508877	0.511217	0.50717
2.424	0.515961	0.517518	0.518035
2.427	0.511672	0.510886	0.508382
2.43	0.512038	0.520197	0.511407
2.433	0.511278	0.515774	0.50804
2.436	0.509349	0.519241	0.506858
2.439	0.508677	0.51487	0.502746
2.442	0.510601	0.519089	0.514387
2.445	0.505791	0.502623	0.505699
2.448	0.506832	0.506818	0.511318
2.451	0.51294	0.503305	0.500699
2.454	0.507056	0.516861	0.510486
2.457	0.506575	0.509564	0.508691
2.46	0.503154	0.517929	0.50024
2.463	0.503773	0.512995	0.506174
2.466	0.506279	0.505344	0.500771
2.469	0.503717	0.499492	0.493776
2.472	0.501702	0.507451	0.510615
2.475	0.503977	0.508232	0.49854
2.478	0.500836	0.502307	0.498679
2.481	0.500883	0.504365	0.493577
2.484	0.503731	0.501095	0.495559
2.487	0.503275	0.507116	0.504156
2.49	0.497323	0.496471	0.500667
2.493	0.502984	0.497182	0.495567
2.496	0.498023	0.505897	0.50618
2.499	0.496814	0.494927	0.502758
2.502	0.501733	0.509522	0.498904
2.505	0.495001	0.504022	0.498527
2.508	0.4986	0.494451	0.498213
2.511	0.498572	0.495857	0.494768
2.514	0.500694	0.49436	0.495992
2.517	0.494389	0.496039	0.493352
2.52	0.495362	0.490072	0.494068
2.523	0.497461	0.493955	0.492126
2.526	0.493393	0.496461	0.490802
2.529	0.490582	0.497906	0.493928
2.532	0.49401	0.49802	0.489102
2.535	0.492626	0.495512	0.490348
2.538	0.487134	0.493139	0.490111
2.541	0.494305	0.496578	0.49191
2.544	0.493171	0.493973	0.486661
2.547	0.488901	0.48854	0.486668
2.55	0.488268	0.495943	0.491752
2.553	0.490915	0.494379	0.480873
2.556	0.489036	0.496945	0.485886
2.559	0.482973	0.494517	0.488426
2.562	0.486406	0.484808	0.485353
2.565	0.482173	0.497838	0.485746
2.568	0.480737	0.490492	0.490715
2.571	0.485151	0.48614	0.483594
2.574	0.478041	0.479249	0.478511
2.577	0.485682	0.484781	0.492569
2.58	0.479782	0.484437	0.470293
2.583	0.480489	0.489884	0.47924
2.586	0.47843	0.491065	0.479059
2.589	0.479602	0.486346	0.474031
2.592	0.480726	0.487042	0.481414
2.595	0.47867	0.474822	0.478131
2.598	0.482229	0.47392	0.475795
2.601	0.473048	0.490124	0.468155
2.604	0.473636	0.47653	0.475107
2.607	0.48035	0.482409	0.475356
2.61	0.479474	0.477789	0.473858
2.613	0.480169	0.474601	0.479147
2.616	0.476808	0.476403	0.471738
2.619	0.473274	0.472719	0.477617
2.622	0.473643	0.476325	0.468567
2.625	0.470194	0.477633	0.477028
2.628	0.4684	0.466464	0.468022
2.631	0.465315	0.463257	0.476461
2.634	0.467797	0.475097	0.460097
2.637	0.473946	0.474846	0.470337
2.64	0.47193	0.473756	0.462256
2.643	0.467733	0.463358	0.467948
2.646	0.469506	0.468509	0.466852
2.649	0.465285	0.48444	0.458566
2.652	0.467117	0.472334	0.472546
2.655	0.460121	0.469153	0.458074
2.658	0.466079	0.464104	0.473524
2.661	0.466485	0.470586	0.466338
2.664	0.463648	0.474225	0.463805
2.667	0.468964	0.468862	0.460881
2.67	0.466422	0.461198	0.46271
2.673	0.463206	0.462104	0.462879
2.676	0.464909	0.466412	0.461984
2.679	0.460839	0.472142	0.466226
2.682	0.45779	0.465637	0.454567
2.685	0.459481	0.462731	0.4609
2.688	0.461946	0.463897	0.453636
2.691	0.459261	0.459141	0.454828
2.694	0.460084	0.456132	0.460355
2.697	0.462676	0.453977	0.457353
2.7	0.457543	0.467213	0.455701
2.703	0.454782	0.456311	0.454898
2.706	0.456809	0.456246	0.4554
2.709	0.458645	0.456365	0.455182
2.712	0.454453	0.457369	0.449121
2.715	0.456083	0.455542	0.445658
2.718	0.45998	0.455294	0.460242
2.721	0.454551	0.464634	0.452452
2.724	0.450013	0.45301	0.449152
2.727	0.458031	0.454907	0.455813
2.73	0.454958	0.45435	0.443636
2.733	0.452629	0.46002	0.449072
2.736	0.452312	0.463636	0.450199
2.739	0.455183	0.448844	0.449505
2.742	0.453047	0.454006	0.44534
2.745	0.450623	0.449992	0.452582
2.748	0.453687	0.44574	0.445818
2.751	0.451404	0.456534	0.45124
2.754	0.451389	0.451252	0.447067
2.757	0.447244	0.453268	0.4451
2.76	0.444124	0.448009	0.443468
2.763	0.448576	0.458303	0.440086
2.766	0.453339	0.453378	0.445108
2.769	0.443445	0.455487	0.443861
2.772	0.445129	0.45575	0.449545
2.775	0.441653	0.449352	0.432746
2.778	0.444811	0.4442	0.448983
2.781	0.439163	0.446957	0.444079
2.784	0.441922	0.44584	0.453883
2.787	0.439717	0.445532	0.437194
2.79	0.440711	0.450785	0.433813
2.793	0.440489	0.446027	0.433836
2.796	0.446258	0.439577	0.442419
2.799	0.442897	0.455938	0.43498
2.802	0.439269	0.443412	0.448539
2.805	0.44079	0.445193	0.437098
2.808	0.443921	0.440423	0.448144
2.811	0.439199	0.435781	0.443019
2.814	0.437862	0.443884	0.435805
2.817	0.44141	0.435944	0.431659
2.82	0.437041	0.436522	0.439122
2.823	0.439064	0.441302	0.439856
2.826	0.435433	0.429287	0.435775
2.829	0.436224	0.435881	0.434243
2.832	0.437409	0.437941	0.433405
2.835	0.437667	0.444811	0.437411
2.838	0.432786	0.436962	0.434775
2.841	0.439568	0.435008	0.43608
2.844	0.435942	0.447943	0.429599
2.847	0.438443	0.42677	0.431162
2.85	0.434322	0.438567	0.432864
2.853	0.433051	0.433849	0.420953
2.856	0.431918	0.434102	0.436262
2.859	0.435627	0.441377	0.433175
2.862	0.432395	0.436035	0.439099
2.865	0.429127	0.436552	0.436852
2.868	0.434765	0.430827	0.436852
2.871	0.431216	0.428612	0.424261
2.874	0.432283	0.430929	0.429555
2.877	0.434627	0.425868	0.427402
2.88	0.42751	0.425097	0.428647
2.883	0.432339	0.43389	0.430211
2.886	0.428636	0.428878	0.424231
2.889	0.42581	0.428259	0.433095
2.892	0.428301	0.431583	0.43227
2.895	0.429042	0.4285	0.427001
2.898	0.429291	0.433022	0.424163
2.901	0.427049	0.428561	0.419027
2.904	0.428274	0.418178	0.420509
2.907	0.429282	0.433351	0.424515
2.91	0.424716	0.423026	0.420812
2.913	0.430516	0.423534	0.425548
2.916	0.424571	0.435194	0.432162
2.919	0.422406	0.424211	0.430632
2.922	0.425606	0.423145	0.421401
2.925	0.421609	0.425063	0.427076
2.928	0.425198	0.417755	0.417594
2.931	0.424119	0.428696	0.426391
2.934	0.430745	0.42065	0.426586
2.937	0.420024	0.436465	0.422877
2.94	0.424055	0.422541	0.422788
2.943	0.416708	0.415759	0.4274
2.946	0.424305	0.420119	0.422066
2.949	0.421853	0.423566	0.423479
2.952	0.424342	0.420685	0.422026
2.955	0.419477	0.424221	0.417896
2.958	0.419351	0.420527	0.424678
2.961	0.416753	0.413592	0.416598
2.964	0.416357	0.426542	0.413385
2.967	0.422122	0.403422	0.420544
2.97	0.418321	0.423457	0.416392
2.973	0.42008	0.418948	0.421998
2.976	0.419863	0.420214	0.416286
2.979	0.421983	0.426517	0.41697
2.982	0.417331	0.418657	0.419113
2.985	0.416418	0.427637	0.41512
2.988	0.416424	0.430334	0.421609
2.991	0.413327	0.421899	0.419732
2.994	0.415941	0.422074	0.412997
2.997	0.410767	0.415433	0.417717
3	0.418984	0.423349	0.408823
3.003	0.417384	0.418457	0.407793
3.006	0.414352	0.417448	0.411992
3.009	0.410072	0.416195	0.417775
3.012	0.41337	0.416008	0.422265
3.015	0.41448	0.420904	0.403793
3.018	0.411575	0.415843	0.409905
3.021	0.416932	0.423676	0.405251
3.024	0.413781	0.416125	0.406236
3.027	0.415166	0.420625	0.409959
3.03	0.412717	0.412467	0.405086
3.033	0.406885	0.412888	0.399757
3.036	0.412718	0.407293	0.411289
3.039	0.411468	0.41946	0.399742
3.042	0.414379	0.410167	0.40655
3.045	0.413116	0.409912	0.420162
3.048	0.410036	0.409969	0.410172
3.051	0.403234	0.408137	0.412495
3.054	0.407053	0.411292	0.410034
3.057	0.407256	0.413577	0.40604
3.06	0.40899	0.413013	0.419829
3.063	0.406	0.406607	0.403104
3.066	0.406453	0.407209	0.407292
3.069	0.403569	0.408183	0.406661
3.072	0.407608	0.41878	0.400706
3.075	0.40657	0.406755	0.406718
3.078	0.406249	0.412238	0.402251
3.081	0.403066	0.406587	0.402377
3.084	0.41088	0.402108	0.400674
3.087	0.409684	0.409682	0.400976
3.09	0.408647	0.409281	0.395739
3.093	0.405405	0.401962	0.396217
3.096	0.405001	0.408434	0.396832
3.099	0.399987	0.406768	0.40464
3.102	0.403243	0.40736	0.409716
3.105	0.401012	0.404203	0.400271
3.108	0.401913	0.416918	0.395021
3.111	0.402867	0.399861	0.400634
3.114	0.40069	0.401613	0.401725
3.117	0.402128	0.39418	0.401027
3.12	0.402499	0.396558	0.403623
3.123	0.398981	0.39539	0.408518
3.126	0.403278	0.403869	0.396759
3.129	0.401529	0.405719	0.389983
3.132	0.401422	0.399441	0.397376
3.135	0.398407	0.412015	0.400236
3.138	0.398968	0.405536	0.39129
3.141	0.397685	0.408062	0.398575
3.144	0.396806	0.401845	0.401527
3.147	0.396304	0.393919	0.398217
3.15	0.397308	0.410863	0.400371
3.153	0.392499	0.400899	0.390357
3.156	0.395599	0.398481	0.394077
3.159	0.397142	0.389206	0.391877
3.162	0.392965	0.392439	0.383989
3.165	0.396516	0.394632	0.392283
3.168	0.395075	0.40037	0.39367
3.171	0.396738	0.395423	0.38757
3.174	0.401518	0.394238	0.38973
3.177	0.397494	0.396977	0.394877
3.18	0.391443	0.398352	0.397224
3.183	0.395725	0.392957	0.389768
3.186	0.39236	0.400122	0.383081
3.189	0.38778	0.389259	0.396042
3.192	0.389004	0.392916	0.382182
3.195	0.395401	0.394209	0.387056
3.198	0.390781	0.392565	0.378267
3.201	0.387526	0.39187	0.391703
3.204	0.391055	0.385848	0.387647
3.207	0.387619	0.395833	0.39053
3.21	0.392459	0.3986	0.389779
3.213	0.389992	0.386636	0.391174
3.216	0.384225	0.389686	0.384916
3.219	0.392967	0.399602	0.385021
3.222	0.391492	0.38531	0.381358
3.225	0.386752	0.395165	0.384615
3.228	0.387408	0.396514	0.390333
3.231	0.383826	0.387175	0.388558
3.234	0.379266	0.391776	0.385047
3.237	0.390416	0.395074	0.38811
3.24	0.388601	0.391296	0.390476
3.243	0.387637	0.383476	0.371732
3.246	0.382773	0.38331	0.384504
3.249	0.384701	0.392389	0.372966
3.252	0.382392	0.388409	0.384829
3.255	0.382095	0.38178	0.387299
3.258	0.382367	0.378525	0.379909
3.261	0.385877	0.378726	0.392454
3.264	0.383745	0.39017	0.378994
3.267	0.38398	0.384906	0.376099
3.27	0.384815	0.388927	0.386162
3.273	0.384382	0.395515	0.383805
3.276	0.37856	0.382342	0.382091
3.279	0.382663	0.384903	0.379519
3.282	0.380858	0.383313	0.386409
3.285	0.38237	0.38312	0.380436
3.288	0.38485	0.38953	0.367526
3.291	0.386444	0.384125	0.377818
3.294	0.387745	0.381915	0.375249
3.297	0.382123	0.394356	0.376154
3.3	0.378231	0.380018	0.376389
3.303	0.384461	0.377851	0.385007
3.306	0.38401	0.375021	0.378003
3.309	0.379981	0.374902	0.380034
3.312	0.382266	0.380778	0.377657
3.315	0.379873	0.382949	0.377355
3.318	0.378246	0.378106	0.379132
3.321	0.37898	0.379493	0.373384
3.324	0.374821	0.3829	0.373177
3.327	0.381744	0.382433	0.377732
3.33	0.377142	0.378351	0.368877
3.333	0.376653	0.378481	0.380083
3.336	0.378626	0.384197	0.377433
3.339	0.375705	0.379448	0.370241
3.342	0.372386	0.371558	0.369192
3.345	0.371499	0.380015	0.381256
3.348	0.372446	0.373394	0.373215
3.351	0.37273	0.372347	0.365916
3.354	0.372871	0.379164	0.369602
3.357	0.372435	0.376708	0.374157
3.36	0.378102	0.374508	0.378222
3.363	0.37574	0.381822	0.380002
3.366	0.37538	0.379464	0.369131
3.369	0.371326	0.375451	0.376753
3.372	0.375994	0.374591	0.37592
3.375	0.371448	0.378449	0.364236
3.378	0.37162	0.373959	0.366591
3.381	0.369236	0.370544	0.371347
3.384	0.37655	0.364029	0.369656
3.387	0.372282	0.372805	0.370527
3.39	0.369075	0.375091	0.365705
3.393	0.367093	0.376404	0.369844
3.396	0.373913	0.375195	0.361618
3.399	0.370954	0.371352	0.370159
3.402	0.371948	0.370969	0.36804
3.405	0.37583	0.373556	0.3629
3.408	0.36487	0.368707	0.360389
3.411	0.369147	0.369563	0.367379
3.414	0.370601	0.373344	0.371395
3.417	0.368155	0.367068	0.370905
3.42	0.367651	0.368211	0.362446
3.423	0.372679	0.364453	0.364569
3.426	0.365804	0.368079	0.362264
3.429	0.363003	0.372753	0.36986
3.432	0.369639	0.372016	0.370313
3.435	0.364918	0.363253	0.359441
3.438	0.362603	0.364735	0.368443
3.441	0.364124	0.368432	0.368448
3.444	0.364978	0.370604	0.360382
3.447	0.359897	0.365494	0.367384
3.45	0.364687	0.367258	0.359426
3.453	0.365851	0.359844	0.362701
3.456	0.361427	0.369847	0.370012
3.459	0.364812	0.370233	0.357321
3.462	0.362317	0.368067	0.361928
3.465	0.365422	0.367413	0.356793
3.468	0.362149	0.363868	0.35624
3.471	0.361792	0.372642	0.359521
3.474	0.362815	0.365687	0.353418
3.477	0.363911	0.372689	0.356264
3.48	0.361514	0.364809	0.358164
3.483	0.359428	0.36917	0.360909
3.486	0.360044	0.360049	0.366445
3.489	0.35762	0.365939	0.364426
3.492	0.362842	0.365234	0.355421
3.495	0.356413	0.362563	0.35811
3.498	0.359178	0.351185	0.359012
3.501	0.356333	0.369395	0.356454
3.504	0.354942	0.357786	0.361148
3.507	0.358456	0.366504	0.359276
3.51	0.35873	0.366444	0.36625
3.513	0.351543	0.359164	0.354961
3.516	0.358385	0.361233	0.353526
3.519	0.359753	0.356202	0.357662
3.522	0.357596	0.355554	0.353497
3.525	0.356338	0.359136	0.353206
3.528	0.354235	0.357372	0.359484
3.531	0.353872	0.357073	0.358065
3.534	0.351941	0.362094	0.353534
3.537	0.355836	0.365669	0.351726
3.54	0.355466	0.352601	0.354519
3.543	0.348186	0.357469	0.351689
3.546	0.351122	0.347337	0.35628
3.549	0.352329	0.354348	0.352151
3.552	0.345988	0.353375	0.3491
3.555	0.353577	0.353333	0.349711
3.558	0.345652	0.347281	0.342182
3.561	0.350807	0.349947	0.348524
3.564	0.34681	0.354337	0.348153
3.567	0.349692	0.352959	0.345588
3.57	0.349111	0.343375	0.34939
3.573	0.352819	0.349429	0.347696
3.576	0.344974	0.34892	0.348885
3.579	0.347497	0.357407	0.343924
3.582	0.351508	0.339508	0.337006
3.585	0.345708	0.352087	0.343316
3.588	0.344212	0.350109	0.344085
3.591	0.344809	0.340756	0.342323
3.594	0.346634	0.352229	0.339953
3.597	0.347047	0.35079	0.344446
3.6	0.344287	0.347718	0.337546
3.603	0.344344	0.343839	0.339387
3.606	0.349722	0.342533	0.341291
3.609	0.343477	0.346778	0.337976
3.612	0.345679	0.343873	0.345603
3.615	0.344376	0.338642	0.329325
3.618	0.341443	0.350131	0.342493
3.621	0.341557	0.348717	0.33554
3.624	0.338058	0.34767	0.341686
3.627	0.339676	0.343362	0.338498
3.63	0.342893	0.329958	0.337076
3.633	0.341861	0.346858	0.338291
3.636	0.338291	0.343782	0.335837
3.639	0.337216	0.330925	0.335548
3.642	0.336647	0.338309	0.334166
3.645	0.336736	0.342556	0.340226
3.648	0.338179	0.341792	0.336406
3.651	0.335108	0.338215	0.334289
3.654	0.341765	0.342473	0.33422
3.657	0.334683	0.333275	0.341954
3.66	0.335353	0.340124	0.337082
3.663	0.33708	0.340051	0.332484
3.666	0.328959	0.340008	0.335393
3.669	0.337486	0.345055	0.337455
3.672	0.337018	0.337497	0.33271
3.675	0.336048	0.331343	0.340637
3.678	0.338166	0.331877	0.329473
3.681	0.334184	0.338929	0.337235
3.684	0.333863	0.337141	0.334829
3.687	0.335524	0.331317	0.333124
3.69	0.335498	0.336551	0.332292
3.693	0.335847	0.330816	0.331325
3.696	0.337309	0.333932	0.336304
3.699	0.331525	0.336501	0.333091
3.702	0.327569	0.330325	0.327455
3.705	0.33425	0.330536	0.329305
3.708	0.329453	0.33841	0.330799
3.711	0.332444	0.332181	0.322039
3.714	0.328666	0.332573	0.334677
3.717	0.32811	0.329728	0.333404
3.72	0.326496	0.338242	0.332465
3.723	0.331727	0.328757	0.326331
3.726	0.329471	0.336465	0.321424
3.729	0.326641	0.329863	0.321223
3.732	0.331171	0.326547	0.324608
3.735	0.329812	0.323124	0.329201
3.738	0.32476	0.32942	0.329868
3.741	0.326098	0.333181	0.321321
3.744	0.327469	0.333919	0.324874
3.747	0.329995	0.326709	0.3274
3.75	0.326914	0.336898	0.323706
3.753	0.325686	0.331391	0.328876
3.756	0.326541	0.334873	0.329705
3.759	0.324013	0.328285	0.326801
3.762	0.322628	0.323208	0.323116
3.765	0.327792	0.336124	0.325338
3.768	0.324465	0.338593	0.321348
3.771	0.323418	0.331306	0.326406
3.774	0.324285	0.324499	0.330642
3.777	0.324706	0.33199	0.321861
3.78	0.325335	0.32694	0.324458
3.783	0.317573	0.329901	0.324961
3.786	0.323931	0.319565	0.317269
3.789	0.31717	0.329138	0.322486
3.792	0.323538	0.326436	0.325235
3.795	0.323079	0.32324	0.319918
3.798	0.319186	0.324411	0.324379
3.801	0.320581	0.325613	0.32401
3.804	0.327143	0.333574	0.322534
3.807	0.32093	0.323143	0.319424
3.81	0.317147	0.323502	0.3122
3.813	0.320917	0.316718	0.312361
3.816	0.318312	0.325015	0.317816
3.819	0.316633	0.325215	0.31954
3.822	0.315441	0.324645	0.309881
3.825	0.316605	0.315641	0.311786
3.828	0.316748	0.315843	0.310564
3.831	0.310775	0.320633	0.314835
3.834	0.318604	0.317342	0.324654
3.837	0.316243	0.323552	0.317982
3.84	0.316074	0.319505	0.311697
3.843	0.315208	0.315213	0.305977
3.846	0.313466	0.322322	0.326017
3.849	0.318002	0.315621	0.319525
3.852	0.313272	0.313348	0.309416
3.855	0.312941	0.323386	0.313804
3.858	0.311953	0.32277	0.316584
3.861	0.311129	0.315031	0.308198
3.864	0.309187	0.319058	0.308728
3.867	0.304338	0.313276	0.307684
3.87	0.306554	0.314161	0.31304
3.873	0.315402	0.312966	0.305264
3.876	0.310091	0.3157	0.308334
3.879	0.307719	0.309201	0.307412
3.882	0.31237	0.315572	0.316631
3.885	0.30841	0.313517	0.304491
3.888	0.307194	0.313018	0.303697
3.891	0.30734	0.305005	0.311904
3.894	0.308787	0.318412	0.307701
3.897	0.309704	0.319404	0.301643
3.9	0.308489	0.311652	0.30276
3.903	0.307501	0.316329	0.303231
3.906	0.30616	0.304538	0.305271
3.909	0.305717	0.313012	0.306372
3.912	0.304899	0.297561	0.311552
3.915	0.307674	0.306494	0.305319
3.918	0.305398	0.306715	0.304746
3.921	0.303043	0.296493	0.300707
3.924	0.301678	0.306037	0.310756
3.927	0.30184	0.308144	0.307678
3.93	0.302934	0.305886	0.303134
3.933	0.304685	0.306864	0.302517
3.936	0.303975	0.302951	0.29781
3.939	0.305071	0.304721	0.310998
3.942	0.299835	0.307624	0.290251
3.945	0.300964	0.30355	0.297515
3.948	0.303456	0.30123	0.309473
3.951	0.30385	0.304062	0.299914
3.954	0.302471	0.306588	0.304979
3.957	0.301468	0.306794	0.300297
3.96	0.29978	0.300274	0.297826
3.963	0.300758	0.301462	0.29726
3.966	0.30102	0.295288	0.295314
3.969	0.296706	0.296304	0.301466
3.972	0.30279	0.301648	0.302021
3.975	0.296375	0.296285	0.294192
3.978	0.296671	0.301884	0.303313
3.981	0.296174	0.297148	0.296245
3.984	0.298742	0.299392	0.302019
3.987	0.299025	0.302468	0.298792
3.99	0.298081	0.305042	0.298785
3.993	0.297884	0.302814	0.29718
3.996	0.29904	0.297693	0.29148
3.999	0.298819	0.300326	0.300676
4.002	0.296532	0.303149	0.292456
4.005	0.298177	0.300061	0.303525
4.008	0.29836	0.299567	0.289576
4.011	0.296225	0.295977	0.295589
4.014	0.297693	0.29934	0.28835
4.017	0.297753	0.297788	0.294308
4.02	0.296388	0.299282	0.293377
4.023	0.297446	0.295913	0.291222
4.026	0.292673	0.295398	0.289432
4.029	0.293763	0.295351	0.303009
4.032	0.293754	0.301026	0.296999
4.035	0.294637	0.295263	0.287479
4.038	0.290184	0.29434	0.290321
4.041	0.29209	0.296968	0.294478
4.044	0.295527	0.29535	0.289037
4.047	0.293983	0.297508	0.291478
4.05	0.294114	0.294724	0.290097
4.053	0.294112	0.296812	0.283845
4.056	0.293822	0.291622	0.287154
4.059	0.295242	0.28806	0.297231
4.062	0.294764	0.293851	0.289071
4.065	0.295581	0.289148	0.286797
4.068	0.295436	0.294764	0.289262
4.071	0.295317	0.29001	0.292753
4.074	0.293561	0.296477	0.289197
4.077	0.295254	0.297763	0.280022
4.08	0.288429	0.287501	0.287097
4.083	0.289755	0.28734	0.292031
4.086	0.292127	0.292935	0.293431
4.089	0.290834	0.293147	0.299604
4.092	0.290582	0.290591	0.286319
4.095	0.292906	0.293065	0.291853
4.098	0.291169	0.291163	0.283749
4.101	0.291622	0.300598	0.290364
4.104	0.288991	0.284966	0.282921
4.107	0.293045	0.289054	0.296814
4.11	0.290293	0.301366	0.29134
4.113	0.293684	0.293164	0.286522
4.116	0.291117	0.292942	0.286013
4.119	0.292412	0.290803	0.297453
4.122	0.286722	0.294937	0.291471
4.125	0.290728	0.288422	0.289243
4.128	0.285883	0.284625	0.288001
4.131	0.291844	0.29244	0.288912
4.134	0.289055	0.290903	0.292332
4.137	0.291257	0.293921	0.284675
4.14	0.288115	0.294832	0.291372
4.143	0.285542	0.292094	0.286367
4.146	0.290761	0.286556	0.294251
4.149	0.290377	0.295817	0.283121
4.152	0.28257	0.296726	0.293493
4.155	0.285576	0.285291	0.294914
4.158	0.288171	0.291658	0.286093
4.161	0.28637	0.294389	0.280614
4.164	0.28818	0.296959	0.286465
4.167	0.286635	0.28242	0.281885
4.17	0.288612	0.284713	0.282797
4.173	0.286611	0.290074	0.284596
4.176	0.286213	0.287944	0.27842
4.179	0.285209	0.288278	0.28475
4.182	0.28632	0.28827	0.289442
4.185	0.285341	0.290416	0.285754
4.188	0.28285	0.282587	0.284623
4.191	0.281071	0.291478	0.28625
4.194	0.280813	0.287974	0.281101
4.197	0.286563	0.290885	0.284996
4.2	0.285585	0.295238	0.285542
4.203	0.283951	0.292051	0.282528
4.206	0.282623	0.289506	0.284022
4.209	0.28451	0.285217	0.283945
4.212	0.282949	0.287865	0.284077
4.215	0.283157	0.287203	0.279269
4.218	0.280978	0.285794	0.280699
4.221	0.280487	0.292602	0.275793
4.224	0.281408	0.285404	0.28214
4.227	0.280448	0.281155	0.284474
4.23	0.279823	0.280977	0.274819
4.233	0.283728	0.286039	0.277576
4.236	0.277481	0.283182	0.28198
4.239	0.275932	0.283531	0.276392
4.242	0.279701	0.283072	0.277543
4.245	0.282289	0.285523	0.27915
4.248	0.279384	0.282213	0.280956
4.251	0.278685	0.283162	0.280075
4.254	0.278773	0.279998	0.282446
4.257	0.278501	0.286909	0.2797
4.26	0.274033	0.282025	0.278396
4.263	0.279945	0.282	0.271555
4.266	0.279555	0.277099	0.277491
4.269	0.275895	0.277659	0.283511
4.272	0.274691	0.278885	0.274492
4.275	0.272492	0.27325	0.276326
4.278	0.275128	0.283154	0.271745
4.281	0.278162	0.286827	0.275683
4.284	0.27066	0.270064	0.27163
4.287	0.274286	0.277011	0.276214
4.29	0.273574	0.281288	0.273093
4.293	0.27629	0.282018	0.27391
4.296	0.277988	0.27592	0.273098
4.299	0.271448	0.271818	0.272018
4.302	0.275233	0.28048	0.268783
4.305	0.276385	0.274867	0.271944
4.308	0.270319	0.275752	0.277295
4.311	0.270251	0.271108	0.272604
4.314	0.270981	0.273944	0.264383
4.317	0.275677	0.276185	0.267709
4.32	0.272488	0.270742	0.270555
4.323	0.271807	0.26481	0.269164
4.326	0.273125	0.269506	0.265135
4.329	0.271753	0.271595	0.269364
4.332	0.272334	0.277298	0.266931
4.335	0.272667	0.265861	0.268397
4.338	0.268919	0.271098	0.257833
4.341	0.270898	0.277549	0.264498
4.344	0.266598	0.274407	0.270159
4.347	0.269857	0.271798	0.269991
4.35	0.267893	0.267838	0.273059
4.353	0.264386	0.275831	0.266645
4.356	0.268371	0.271288	0.272696
4.359	0.2679	0.264832	0.264137
4.362	0.267401	0.267697	0.272488
4.365	0.269965	0.278445	0.268417
4.368	0.270423	0.277931	0.269697
4.371	0.27042	0.270849	0.25984
4.374	0.265841	0.265147	0.264756
4.377	0.265028	0.269989	0.264767
4.38	0.266346	0.27511	0.262497
4.383	0.267824	0.267886	0.267601
4.386	0.263578	0.263942	0.268223
4.389	0.267704	0.270704	0.260032
4.392	0.264894	0.272228	0.264634
4.395	0.266544	0.267663	0.258966
4.398	0.266093	0.264755	0.264221
4.401	0.266804	0.264126	0.264266
4.404	0.265863	0.269666	0.26515
4.407	0.263135	0.263276	0.260104
4.41	0.264102	0.267591	0.262803
4.413	0.263869	0.267065	0.261786
4.416	0.266062	0.267406	0.26154
4.419	0.264592	0.260102	0.263081
4.422	0.261563	0.265178	0.263025
4.425	0.264458	0.26919	0.264724
4.428	0.262111	0.267715	0.265183
4.431	0.264169	0.259053	0.25916
4.434	0.263895	0.267665	0.257574
4.437	0.263538	0.265841	0.267186
4.44	0.265938	0.266481	0.263836
4.443	0.261485	0.270427	0.270456
4.446	0.261543	0.268117	0.25928
4.449	0.262354	0.264243	0.266673
4.452	0.265494	0.262515	0.262055
4.455	0.255209	0.264238	0.262059
4.458	0.268477	0.264358	0.26246
4.461	0.261431	0.264729	0.264592
4.464	0.260084	0.26635	0.263606
4.467	0.262682	0.262064	0.268493
4.47	0.265759	0.266189	0.263487
4.473	0.260851	0.263157	0.261696
4.476	0.259167	0.268415	0.260371
4.479	0.26352	0.257753	0.257438
4.482	0.262422	0.261244	0.257743
4.485	0.260984	0.261504	0.252217
4.488	0.258373	0.265515	0.258121
4.491	0.259818	0.270484	0.265251
4.494	0.260296	0.263999	0.262438
4.497	0.260009	0.266178	0.262674
4.5	0.260491	0.26493	0.259027
4.503	0.263176	0.2663	0.257644
4.506	0.255683	0.259314	0.258469
4.509	0.256092	0.263112	0.261912
4.512	0.25392	0.265293	0.261642
4.515	0.255556	0.257801	0.255031
4.518	0.259105	0.257703	0.254555
4.521	0.255187	0.261398	0.26097
4.524	0.258836	0.255138	0.256618
4.527	0.260382	0.262113	0.259668
4.53	0.253468	0.259556	0.257451
4.533	0.257532	0.252687	0.260028
4.536	0.2591	0.261582	0.24605
4.539	0.256789	0.260186	0.25692
4.542	0.256457	0.268392	0.255544
4.545	0.252526	0.257417	0.257665
4.548	0.256464	0.267227	0.251908
4.551	0.256971	0.251844	0.255777
4.554	0.252857	0.258883	0.247191
4.557	0.257134	0.255803	0.254877
4.56	0.257276	0.261735	0.251026
4.563	0.251811	0.259501	0.251076
4.566	0.252417	0.258973	0.245996
4.569	0.255711	0.254395	0.249234
4.572	0.25587	0.249496	0.251603
4.575	0.247538	0.260616	0.249917
4.578	0.254874	0.256004	0.259883
4.581	0.252002	0.255714	0.249957
4.584	0.253613	0.251099	0.254179
4.587	0.253189	0.254542	0.251532
4.59	0.250017	0.253763	0.250341
4.593	0.251117	0.254879	0.253133
4.596	0.24655	0.255286	0.242045
4.599	0.251809	0.253016	0.246733
4.602	0.251328	0.251913	0.250122
4.605	0.246134	0.253369	0.254744
4.608	0.250196	0.250204	0.246612
4.611	0.247583	0.24802	0.247265
4.614	0.251605	0.251382	0.243514
4.617	0.245848	0.252261	0.243424
4.62	0.247596	0.246775	0.245536
4.623	0.247128	0.250563	0.250179
4.626	0.24134	0.247943	0.248324
4.629	0.248951	0.244993	0.240916
4.632	0.244118	0.245014	0.246219
4.635	0.247853	0.246292	0.248796
4.638	0.243663	0.249974	0.248275
4.641	0.242373	0.254019	0.246919
4.644	0.243854	0.251902	0.244449
4.647	0.24298	0.240159	0.242024
4.65	0.242745	0.251454	0.24351
4.653	0.246385	0.246812	0.242081
4.656	0.247565	0.246374	0.237806
4.659	0.246042	0.248126	0.241703
4.662	0.240801	0.242525	0.244102
4.665	0.243026	0.249606	0.243349
4.668	0.241446	0.248126	0.242027
4.671	0.241053	0.244978	0.246643
4.674	0.244452	0.246711	0.244555
4.677	0.239677	0.238282	0.241532
4.68	0.238325	0.241784	0.235863
4.683	0.237977	0.243368	0.242915
4.686	0.238182	0.239917	0.239946
4.689	0.239856	0.247699	0.235304
4.692	0.242099	0.241914	0.239358
4.695	0.237899	0.235489	0.2418
4.698	0.236742	0.241753	0.243564
4.701	0.239246	0.240591	0.240581
4.704	0.236859	0.23451	0.235815
4.707	0.237123	0.242409	0.230828
4.71	0.236022	0.240134	0.240645
4.713	0.236406	0.23514	0.229862
4.716	0.238044	0.236988	0.232587
4.719	0.235249	0.24214	0.237697
4.722	0.236677	0.243738	0.234224
4.725	0.238805	0.247317	0.235912
4.728	0.236462	0.236574	0.228787
4.731	0.238146	0.236589	0.240147
4.734	0.235737	0.239164	0.231472
4.737	0.234637	0.233398	0.233477
4.74	0.233739	0.240903	0.234681
4.743	0.23381	0.238273	0.234545
4.746	0.235278	0.245817	0.229123
4.749	0.237672	0.233327	0.232324
4.752	0.232252	0.239527	0.22866
4.755	0.232886	0.241061	0.232203
4.758	0.23405	0.234212	0.237936
4.761	0.236514	0.235311	0.232608
4.764	0.232416	0.239424	0.233336
4.767	0.232928	0.238669	0.227284
4.77	0.231066	0.240779	0.226653
4.773	0.232033	0.235748	0.233896
4.776	0.230004	0.23471	0.231892
4.779	0.23104	0.231285	0.228563
4.782	0.227449	0.238232	0.227563
4.785	0.231348	0.231953	0.235462
4.788	0.228135	0.239122	0.231644
4.791	0.231261	0.23979	0.224163
4.794	0.236401	0.23191	0.228052
4.797	0.232879	0.229502	0.229816
4.8	0.230277	0.234322	0.234662
4.803	0.225974	0.234987	0.230131
4.806	0.229076	0.234442	0.22998
4.809	0.231374	0.231119	0.228205
4.812	0.232284	0.226282	0.232149
4.815	0.230945	0.229665	0.223938
4.818	0.228933	0.230603	0.228347
4.821	0.228812	0.227396	0.230667
4.824	0.226648	0.231218	0.226147
4.827	0.23144	0.237246	0.226727
4.83	0.22538	0.236329	0.225531
4.833	0.225683	0.233949	0.22924
4.836	0.22798	0.230765	0.227377
4.839	0.226609	0.232357	0.228072
4.842	0.226648	0.234072	0.223349
4.845	0.226801	0.229708	0.22192
4.848	0.226834	0.232238	0.232021
4.851	0.229477	0.239844	0.216419
4.854	0.225398	0.225886	0.228207
4.857	0.226718	0.225316	0.226773
4.86	0.226542	0.230223	0.225723
4.863	0.223923	0.223414	0.224801
4.866	0.224464	0.222989	0.22662
4.869	0.22256	0.225174	0.221323
4.872	0.225313	0.229221	0.222692
4.875	0.222828	0.234092	0.222099
4.878	0.223001	0.226527	0.227451
4.881	0.223336	0.229702	0.225307
4.884	0.224147	0.232707	0.223657
4.887	0.225316	0.228325	0.217933
4.89	0.22523	0.224074	0.22064
4.893	0.225187	0.219357	0.224353
4.896	0.225526	0.231982	0.217264
4.899	0.224835	0.223747	0.225112
4.902	0.220784	0.225316	0.21564
4.905	0.225903	0.226748	0.22385
4.908	0.220326	0.227106	0.21494
4.911	0.221598	0.222159	0.220808
4.914	0.220255	0.226554	0.223679
4.917	0.221968	0.222883	0.219725
4.92	0.223525	0.225069	0.223055
4.923	0.220482	0.229928	0.216842
4.926	0.220495	0.222791	0.221558
4.929	0.219096	0.22202	0.220854
4.932	0.221076	0.225729	0.220078
4.935	0.215915	0.223045	0.222672
4.938	0.222403	0.217511	0.219662
4.941	0.220191	0.219816	0.216937
4.944	0.220981	0.219821	0.220744
4.947	0.219717	0.218564	0.215371
4.95	0.222894	0.220427	0.215559
4.953	0.221424	0.22196	0.222764
4.956	0.219989	0.222319	0.218354
4.959	0.218947	0.216176	0.222244
4.962	0.216208	0.219348	0.217315
4.965	0.213687	0.225677	0.218725
4.968	0.218947	0.22006	0.218161
4.971	0.219316	0.222901	0.217126
4.974	0.218137	0.227851	0.213428
4.977	0.216809	0.211764	0.218022
4.98	0.215818	0.221133	0.214053
4.983	0.2163	0.213917	0.216702
4.986	0.215153	0.218986	0.218237
4.989	0.21461	0.210918	0.210687
4.992	0.213623	0.223415	0.216622
4.995	0.215341	0.221587	0.216662
4.998	0.216194	0.216707	0.21148
5.001	0.21683	0.212979	0.205912
5.004	0.213066	0.216909	0.217307
5.007	0.214785	0.215906	0.217407
5.01	0.213289	0.215496	0.212139
5.013	0.21497	0.214339	0.216213
5.016	0.218126	0.216938	0.220259
5.019	0.213195	0.218615	0.21371
5.022	0.216269	0.211932	0.213024
5.025	0.213118	0.215733	0.216593
5.028	0.212665	0.220383	0.208336
5.031	0.214885	0.212486	0.211658
5.034	0.20963	0.210946	0.20794
5.037	0.209207	0.209028	0.216468
5.04	0.211889	0.215307	0.211385
5.043	0.207984	0.212031	0.208283
5.046	0.213948	0.212953	0.210739
5.049	0.211052	0.215085	0.205164
5.052	0.21254	0.21851	0.207651
5.055	0.210996	0.21359	0.212418
5.058	0.211312	0.210135	0.208143
5.061	0.211514	0.21159	0.211223
5.064	0.208262	0.212845	0.206184
5.067	0.210621	0.21461	0.20877
5.07	0.207922	0.210042	0.210813
5.073	0.20887	0.207938	0.2129
5.076	0.21118	0.21765	0.208218
5.079	0.210101	0.215591	0.210388
5.082	0.210679	0.207171	0.220523
5.085	0.204358	0.214996	0.206641
5.088	0.210386	0.211163	0.204857
5.091	0.208786	0.211887	0.209634
5.094	0.207536	0.210929	0.208855
5.097	0.208031	0.210385	0.207272
5.1	0.207141	0.204635	0.200447
5.103	0.208401	0.21572	0.206356
5.106	0.207399	0.210147	0.209245
5.109	0.205773	0.206657	0.208643
5.112	0.207489	0.209308	0.209364
5.115	0.208547	0.213283	0.209606
5.118	0.209763	0.216004	0.216921
5.121	0.206409	0.208863	0.204957
5.124	0.206711	0.211199	0.204081
5.127	0.208589	0.203158	0.209667
5.13	0.207255	0.209377	0.21272
5.133	0.202544	0.204381	0.209268
5.136	0.208187	0.206203	0.203129
5.139	0.207948	0.212904	0.208405
5.142	0.203818	0.211578	0.204641
5.145	0.207	0.209802	0.206671
5.148	0.205753	0.209735	0.204244
5.151	0.203183	0.208717	0.202773
5.154	0.207581	0.202806	0.203346
5.157	0.207677	0.210456	0.202497
5.16	0.204611	0.210606	0.198984
5.163	0.206613	0.206019	0.202053
5.166	0.204365	0.210792	0.206207
5.169	0.20455	0.211058	0.207003
5.172	0.205994	0.201358	0.201203
5.175	0.205713	0.202657	0.204813
5.178	0.203752	0.206777	0.202764
5.181	0.20272	0.203024	0.208781
5.184	0.20704	0.205833	0.199191
5.187	0.203594	0.205975	0.200999
5.19	0.205136	0.203509	0.203618
5.193	0.205506	0.205391	0.203026
5.196	0.205714	0.202875	0.200124
5.199	0.203465	0.201983	0.204031
5.202	0.205309	0.208193	0.20281
5.205	0.202002	0.209339	0.204277
5.208	0.201241	0.202607	0.196946
5.211	0.204314	0.203709	0.203183
5.214	0.204951	0.201852	0.201788
5.217	0.204094	0.201553	0.202607
5.22	0.200054	0.197146	0.201095
5.223	0.19897	0.202791	0.203742
5.226	0.202079	0.203739	0.200864
5.229	0.201071	0.205158	0.201441
5.232	0.200521	0.200582	0.198311
5.235	0.200847	0.204849	0.194369
5.238	0.202639	0.206076	0.203882
5.241	0.199999	0.200351	0.203874
5.244	0.203721	0.211112	0.196194
5.247	0.200268	0.201532	0.197436
5.25	0.201339	0.197764	0.204317
5.253	0.20013	0.202892	0.199665
5.256	0.20069	0.203662	0.19875
5.259	0.198688	0.205942	0.197224
5.262	0.199399	0.204776	0.201739
5.265	0.200461	0.197341	0.193845
5.268	0.1991	0.205474	0.203945
5.271	0.199234	0.196037	0.203152
5.274	0.200993	0.19881	0.19463
5.277	0.199277	0.197388	0.1945
5.28	0.196704	0.208322	0.199185
5.283	0.198062	0.20195	0.201216
5.286	0.197453	0.202172	0.198913
5.289	0.197487	0.195869	0.198884
5.292	0.199933	0.202208	0.192355
5.295	0.198574	0.204174	0.198381
5.298	0.200643	0.201736	0.195773
5.301	0.201079	0.198003	0.195099
5.304	0.195411	0.20537	0.197919
5.307	0.199606	0.20295	0.195312
5.31	0.197207	0.195646	0.196225
5.313	0.196214	0.203946	0.196874
5.316	0.19662	0.197813	0.193035
5.319	0.196585	0.199616	0.196182
5.322	0.197653	0.194064	0.19501
5.325	0.197303	0.2013	0.200514
5.328	0.195013	0.203687	0.202888
5.331	0.196786	0.202099	0.193641
5.334	0.195654	0.204349	0.192635
5.337	0.194032	0.196553	0.199899
5.34	0.193242	0.202352	0.191103
5.343	0.194574	0.196616	0.197859
5.346	0.195473	0.197326	0.195231
5.349	0.195142	0.195927	0.195507
5.352	0.195001	0.199771	0.197668
5.355	0.195282	0.197136	0.193409
5.358	0.196768	0.199395	0.190403
5.361	0.190909	0.199326	0.192172
5.364	0.193033	0.196428	0.191849
5.367	0.195486	0.19636	0.198014
5.37	0.193405	0.196781	0.187159
5.373	0.191986	0.192182	0.191809
5.376	0.19272	0.1951	0.196341
5.379	0.197328	0.198543	0.187919
5.382	0.189938	0.194954	0.194456
5.385	0.192401	0.188534	0.18958
5.388	0.194847	0.204672	0.194664
5.391	0.192557	0.19478	0.188803
5.394	0.194622	0.192209	0.191023
5.397	0.191598	0.199484	0.191756
5.4	0.192449	0.199187	0.189045
5.403	0.190269	0.194879	0.190447
5.406	0.192033	0.193871	0.191991
5.409	0.192591	0.199396	0.191868
5.412	0.191837	0.189155	0.187166
5.415	0.189364	0.19425	0.192118
5.418	0.189886	0.190949	0.192996
5.421	0.191248	0.191714	0.183822
5.424	0.191834	0.196013	0.193704
5.427	0.189911	0.195196	0.189986
5.43	0.189742	0.190778	0.187058
5.433	0.19312	0.19073	0.189148
5.436	0.189804	0.188236	0.190212
5.439	0.186949	0.193707	0.19114
5.442	0.18954	0.187396	0.180154
5.445	0.191617	0.190767	0.190497
5.448	0.189437	0.183692	0.18477
5.451	0.192057	0.191444	0.187879
5.454	0.185407	0.192525	0.191962
5.457	0.187514	0.190509	0.186319
5.46	0.187376	0.194057	0.184233
5.463	0.185762	0.191514	0.189131
5.466	0.186237	0.184031	0.183061
5.469	0.188779	0.188912	0.18692
5.472	0.185964	0.18805	0.188359
5.475	0.18616	0.180786	0.18579
5.478	0.183573	0.190382	0.188468
5.481	0.181257	0.190103	0.184596
5.484	0.186988	0.187297	0.187715
5.487	0.184981	0.191859	0.188322
5.49	0.184709	0.184365	0.183595
5.493	0.184616	0.185697	0.179238
5.496	0.184133	0.186568	0.182659
5.499	0.184515	0.186536	0.181271
5.502	0.184049	0.18886	0.184938
5.505	0.187738	0.194428	0.181542
5.508	0.186111	0.189691	0.186155
5.511	0.184185	0.186349	0.179623
5.514	0.182095	0.185396	0.181843
5.517	0.182521	0.188951	0.183521
5.52	0.183039	0.183094	0.177455
5.523	0.183022	0.187261	0.188604
5.526	0.181867	0.182371	0.182847
5.529	0.183688	0.184674	0.179685
5.532	0.181301	0.178595	0.179806
5.535	0.180208	0.183994	0.180239
5.538	0.179887	0.187711	0.182265
5.541	0.180218	0.181115	0.175445
5.544	0.178563	0.186066	0.179225
5.547	0.176061	0.182899	0.179775
5.55	0.181234	0.180345	0.180395
5.553	0.180283	0.182123	0.183316
5.556	0.176835	0.183251	0.17847
5.559	0.18088	0.184511	0.182748
5.562	0.176579	0.184607	0.182408
5.565	0.180384	0.186121	0.180645
5.568	0.175865	0.186025	0.182516
5.571	0.177704	0.181953	0.182102
5.574	0.178805	0.183711	0.173436
5.577	0.178355	0.178216	0.181031
5.58	0.181193	0.177632	0.1822
5.583	0.179683	0.177455	0.173669
5.586	0.179694	0.176721	0.176433
5.589	0.179209	0.181665	0.175172
5.592	0.179773	0.183105	0.173826
5.595	0.178111	0.175842	0.175058
5.598	0.175863	0.180662	0.178561
5.601	0.175697	0.177142	0.175803
5.604	0.175173	0.17978	0.174543
5.607	0.177747	0.172725	0.169328
5.61	0.17726	0.177641	0.174904
5.613	0.175943	0.179456	0.178959
5.616	0.17138	0.176133	0.178068
5.619	0.174601	0.177041	0.174563
5.622	0.174479	0.17608	0.17897
5.625	0.172428	0.171813	0.178476
5.628	0.173593	0.180809	0.171935
5.631	0.173582	0.179273	0.178981
5.634	0.171845	0.176586	0.174842
5.637	0.174386	0.175732	0.178284
5.64	0.174994	0.174292	0.177831
5.643	0.174565	0.17794	0.169823
5.646	0.177089	0.179839	0.174427
5.649	0.17327	0.175511	0.169432
5.652	0.17438	0.17527	0.170255
5.655	0.175302	0.174102	0.171157
5.658	0.17531	0.177564	0.17535
5.661	0.172166	0.17188	0.170885
5.664	0.176539	0.172254	0.170896
5.667	0.171707	0.169708	0.170416
5.67	0.172177	0.174297	0.17234
5.673	0.169596	0.174696	0.173895
5.676	0.172527	0.177954	0.172395
5.679	0.171918	0.182392	0.177065
5.682	0.170653	0.177585	0.17189
5.685	0.170638	0.176351	0.173585
5.688	0.174718	0.175801	0.163828
5.691	0.170134	0.170824	0.172794
5.694	0.17276	0.171356	0.174764
5.697	0.169536	0.175712	0.168325
5.7	0.169017	0.174296	0.172388
5.703	0.170959	0.168873	0.170741
5.706	0.171473	0.173474	0.166933
5.709	0.171446	0.173246	0.169041
5.712	0.171416	0.17568	0.171583
5.715	0.171083	0.175091	0.168569
5.718	0.169482	0.172488	0.171424
5.721	0.172173	0.176682	0.170618
5.724	0.172279	0.173049	0.169718
5.727	0.165932	0.176409	0.171197
5.73	0.170454	0.167576	0.16558
5.733	0.168284	0.176303	0.166213
5.736	0.168889	0.174447	0.164945
5.739	0.166623	0.168983	0.168836
5.742	0.168273	0.167726	0.168412
5.745	0.166928	0.172178	0.163594
5.748	0.168367	0.173398	0.173006
5.751	0.169105	0.169784	0.175665
5.754	0.170123	0.171109	0.174153
5.757	0.167812	0.167741	0.167001
5.76	0.166518	0.171113	0.167285
5.763	0.167097	0.171852	0.165104
5.766	0.167692	0.172429	0.167566
5.769	0.166839	0.173004	0.172948
5.772	0.168122	0.171965	0.167968
5.775	0.166885	0.170531	0.168038
5.778	0.163643	0.16938	0.161191
5.781	0.165221	0.168405	0.172808
5.784	0.165673	0.171272	0.164925
5.787	0.165676	0.170599	0.166261
5.79	0.165597	0.163901	0.166877
5.793	0.16803	0.16606	0.167817
5.796	0.166699	0.173425	0.169376
5.799	0.166523	0.168938	0.161036
5.802	0.165345	0.168834	0.166751
5.805	0.165271	0.1706	0.171546
5.808	0.16325	0.167757	0.160215
5.811	0.167725	0.163903	0.161108
5.814	0.165456	0.1665	0.162039
5.817	0.16462	0.168139	0.164882
5.82	0.166039	0.165216	0.160617
5.823	0.165772	0.169727	0.161288
5.826	0.163228	0.168588	0.165433
5.829	0.163366	0.166425	0.162249
5.832	0.163635	0.167702	0.164375
5.835	0.163139	0.161518	0.163638
5.838	0.160185	0.166357	0.165231
5.841	0.167947	0.165206	0.166523
5.844	0.163099	0.165117	0.162598
5.847	0.166364	0.161264	0.154539
5.85	0.164079	0.164185	0.158708
5.853	0.164084	0.15955	0.163941
5.856	0.160702	0.167279	0.159203
5.859	0.165165	0.161897	0.164323
5.862	0.163949	0.169845	0.163136
5.865	0.163714	0.167517	0.166851
5.868	0.158097	0.16152	0.163128
5.871	0.162402	0.16432	0.161401
5.874	0.160256	0.16719	0.160549
5.877	0.161366	0.163845	0.164731
5.88	0.159106	0.165298	0.161604
5.883	0.1603	0.167191	0.159949
5.886	0.160231	0.164324	0.167509
5.889	0.16227	0.161462	0.159127
5.892	0.160964	0.160811	0.159771
5.895	0.161365	0.164638	0.162834
5.898	0.158856	0.160492	0.160718
5.901	0.159441	0.160575	0.161395
5.904	0.156771	0.161696	0.16306
5.907	0.158442	0.163126	0.158381
5.91	0.159649	0.164638	0.160229
5.913	0.159309	0.164814	0.161376
5.916	0.16129	0.164873	0.157627
5.919	0.15796	0.159488	0.163043
5.922	0.159415	0.1616	0.163498
5.925	0.160876	0.16433	0.153879
5.928	0.156326	0.164204	0.160533
5.931	0.156714	0.159165	0.157933
5.934	0.160305	0.154943	0.155466
5.937	0.157666	0.157303	0.160266
5.94	0.158374	0.159747	0.158109
5.943	0.156689	0.161183	0.155099
5.946	0.156512	0.159759	0.157401
5.949	0.159048	0.159995	0.15402
5.952	0.154609	0.159545	0.154163
5.955	0.156652	0.159359	0.15637
5.958	0.159291	0.159054	0.151817
5.961	0.154536	0.15834	0.157548
5.964	0.158333	0.158284	0.157872
5.967	0.156845	0.162292	0.158701
5.97	0.157184	0.157944	0.154707
5.973	0.155943	0.15974	0.157195
5.976	0.153848	0.155766	0.154691
5.979	0.155137	0.159834	0.156219
5.982	0.153621	0.155742	0.155575
5.985	0.158067	0.160666	0.150965
5.988	0.156642	0.161357	0.153142
5.991	0.154758	0.1589	0.148826
5.994	0.153652	0.155435	0.152179
[truncated: 1,709 more rows]
