# Supplementary material for: Binary-FRET reveals transient excited-state structure associated with activity-dependent CaMKII - NR2B binding and adaptation
Source: Nat Commun. 2022 Oct 25;13:6335. doi: 10.1038/s41467-022-33795-8 (PMC9596428; doi:10.1038/s41467-022-33795-8)
Supplement: Supplementary file 3 — Source Data [file 41467_2022_33795_MOESM3_ESM.zip › Nat Comm Source Data Files Excel folder/S4 Excel folder/305:6 TRA.xls]

## Sheet: 305:6 TRA
	Begin (0 min)	After (176min)
0	0.149399	0.0861321
0.003	0.164388	0.117975
0.006	0.136505	0.100039
0.009	0.15072	0.097799
0.012	0.126778	0.108395
0.015	0.158595	0.152216
0.018	0.152082	0.104126
0.021	0.190898	0.138017
0.024	0.202818	0.144603
0.027	0.178544	0.132004
0.03	0.160807	0.105986
0.033	0.174108	0.158562
0.036	0.199432	0.150692
0.039	0.204422	0.179511
0.042	0.219615	0.149467
0.045	0.185399	0.156588
0.048	0.220493	0.133342
0.051	0.24455	0.142138
0.054	0.229089	0.195122
0.057	0.243885	0.182725
0.06	0.253912	0.161663
0.063	0.238804	0.162264
0.066	0.250339	0.1981
0.069	0.269827	0.217758
0.072	0.272628	0.191748
0.075	0.270666	0.188322
0.078	0.279103	0.238085
0.081	0.273389	0.211175
0.084	0.285952	0.237603
0.087	0.303539	0.257268
0.09	0.289157	0.255823
0.093	0.295665	0.25071
0.096	0.315265	0.266988
0.099	0.31845	0.267409
0.102	0.316437	0.273506
0.105	0.305525	0.284254
0.108	0.323475	0.284949
0.111	0.322979	0.307094
0.114	0.329145	0.309898
0.117	0.34598	0.310558
0.12	0.353369	0.334281
0.123	0.355194	0.328748
0.126	0.363735	0.327095
0.129	0.358378	0.348393
0.132	0.368328	0.355417
0.135	0.3659	0.352418
0.138	0.371197	0.363611
0.141	0.380361	0.366517
0.144	0.379276	0.382621
0.147	0.36621	0.368002
0.15	0.372089	0.372177
0.153	0.389342	0.377922
0.156	0.386096	0.397065
0.159	0.391323	0.390739
0.162	0.397852	0.392903
0.165	0.411996	0.401266
0.168	0.40087	0.410246
0.171	0.406977	0.416043
0.174	0.404699	0.402046
0.177	0.413961	0.417025
0.18	0.408999	0.416799
0.183	0.418851	0.429103
0.186	0.417312	0.410395
0.189	0.411506	0.420675
0.192	0.431966	0.431676
0.195	0.411139	0.419986
0.198	0.421088	0.431101
0.201	0.42588	0.41859
0.204	0.421885	0.42406
0.207	0.430132	0.434432
0.21	0.426817	0.426274
0.213	0.418614	0.430746
0.216	0.429325	0.434901
0.219	0.437255	0.424317
0.222	0.425116	0.439926
0.225	0.433419	0.431912
0.228	0.425848	0.439589
0.231	0.438684	0.431305
0.234	0.430691	0.428106
0.237	0.432086	0.438726
0.24	0.431969	0.434835
0.243	0.446899	0.442738
0.246	0.425748	0.438538
0.249	0.426887	0.433286
0.252	0.429589	0.430432
0.255	0.436906	0.453212
0.258	0.427128	0.431875
0.261	0.424989	0.442498
0.264	0.435372	0.436025
0.267	0.426261	0.439578
0.27	0.433524	0.44384
0.273	0.426382	0.42702
0.276	0.435299	0.43384
0.279	0.429591	0.424868
0.282	0.433593	0.436771
0.285	0.435667	0.437122
0.288	0.428777	0.441182
0.291	0.426356	0.441557
0.294	0.424005	0.441027
0.297	0.428158	0.439868
0.3	0.424247	0.426764
0.303	0.436215	0.442089
0.306	0.440086	0.436402
0.309	0.427628	0.441364
0.312	0.434324	0.424869
0.315	0.431311	0.428827
0.318	0.423847	0.437754
0.321	0.426235	0.434138
0.324	0.422058	0.433238
0.327	0.428162	0.423579
0.33	0.427136	0.440165
0.333	0.427287	0.425467
0.336	0.421455	0.424768
0.339	0.422013	0.426265
0.342	0.427715	0.422288
0.345	0.425727	0.423869
0.348	0.423839	0.435409
0.351	0.424003	0.432384
0.354	0.427222	0.42793
0.357	0.421068	0.422165
0.36	0.425591	0.425526
0.363	0.426808	0.416209
0.366	0.425194	0.439395
0.369	0.428787	0.431354
0.372	0.443072	0.424603
0.375	0.431068	0.426291
0.378	0.418737	0.425389
0.381	0.415503	0.435116
0.384	0.425	0.420266
0.387	0.436634	0.418624
0.39	0.418992	0.412809
0.393	0.427581	0.433015
0.396	0.414379	0.42671
0.399	0.418806	0.427824
0.402	0.42971	0.425629
0.405	0.423336	0.434175
0.408	0.427319	0.432758
0.411	0.415986	0.419059
0.414	0.416357	0.415106
0.417	0.409452	0.427296
0.42	0.414547	0.422109
0.423	0.429933	0.419831
0.426	0.407317	0.416371
0.429	0.422667	0.420299
0.432	0.415315	0.421012
0.435	0.414218	0.427608
0.438	0.423937	0.409405
0.441	0.419317	0.411376
0.444	0.417632	0.419514
0.447	0.419728	0.417778
0.45	0.417145	0.418791
0.453	0.415511	0.416461
0.456	0.418621	0.417238
0.459	0.412617	0.413082
0.462	0.404863	0.417931
0.465	0.411173	0.41286
0.468	0.425605	0.418683
0.471	0.417673	0.42513
0.474	0.405224	0.418366
0.477	0.405851	0.420344
0.48	0.416612	0.424271
0.483	0.410712	0.41698
0.486	0.413973	0.418546
0.489	0.413913	0.415438
0.492	0.410867	0.407828
0.495	0.41492	0.414726
0.498	0.408149	0.420818
0.501	0.417423	0.424528
0.504	0.422018	0.41332
0.507	0.402177	0.419564
0.51	0.413393	0.410192
0.513	0.414628	0.413246
0.516	0.407675	0.412462
0.519	0.416703	0.416116
0.522	0.40915	0.411499
0.525	0.410447	0.402888
0.528	0.399646	0.413412
0.531	0.415505	0.407497
0.534	0.407422	0.40769
0.537	0.41397	0.415015
0.54	0.416073	0.420636
0.543	0.419998	0.406956
0.546	0.40503	0.411274
0.549	0.402874	0.416111
0.552	0.404117	0.404827
0.555	0.414437	0.400292
0.558	0.406937	0.406992
0.561	0.402725	0.394455
0.564	0.415249	0.415919
0.567	0.414043	0.402536
0.57	0.406201	0.408862
0.573	0.418561	0.415938
0.576	0.418096	0.412861
0.579	0.406982	0.414931
0.582	0.408884	0.417456
0.585	0.395453	0.399819
0.588	0.397086	0.426272
0.591	0.400386	0.407698
0.594	0.405634	0.409097
0.597	0.413096	0.413257
0.6	0.391107	0.404771
0.603	0.407226	0.399987
0.606	0.414509	0.404469
0.609	0.395531	0.401385
0.612	0.400744	0.406341
0.615	0.410277	0.394316
0.618	0.395838	0.395728
0.621	0.390903	0.395251
0.624	0.390895	0.400849
0.627	0.39979	0.399425
0.63	0.407273	0.408566
0.633	0.40725	0.395279
0.636	0.40033	0.403406
0.639	0.39158	0.397175
0.642	0.401395	0.408782
0.645	0.40386	0.4037
0.648	0.395045	0.410784
0.651	0.407008	0.386896
0.654	0.404946	0.395663
0.657	0.403754	0.401626
0.66	0.391598	0.403713
0.663	0.39575	0.391865
0.666	0.398042	0.396033
0.669	0.396921	0.403679
0.672	0.386659	0.392365
0.675	0.391082	0.395076
0.678	0.396631	0.396847
0.681	0.401572	0.40024
0.684	0.384623	0.390491
0.687	0.402686	0.397119
0.69	0.38285	0.396649
0.693	0.382662	0.400885
0.696	0.397163	0.402714
0.699	0.384351	0.395394
0.702	0.396904	0.40491
0.705	0.397535	0.395549
0.708	0.397592	0.388875
0.711	0.394653	0.397591
0.714	0.400771	0.387651
0.717	0.397143	0.386843
0.72	0.39253	0.39183
0.723	0.394968	0.397456
0.726	0.401483	0.38885
0.729	0.391751	0.389258
0.732	0.395939	0.392574
0.735	0.383345	0.397019
0.738	0.394043	0.395135
0.741	0.38064	0.401435
0.744	0.398954	0.397055
0.747	0.386959	0.394859
0.75	0.380734	0.395718
0.753	0.398473	0.390561
0.756	0.396782	0.390241
0.759	0.389859	0.388318
0.762	0.386802	0.395025
0.765	0.387312	0.389461
0.768	0.389847	0.396187
0.771	0.386986	0.387828
0.774	0.38678	0.385722
0.777	0.385245	0.386785
0.78	0.380473	0.39307
0.783	0.3945	0.382551
0.786	0.377706	0.390894
0.789	0.383386	0.396001
0.792	0.390474	0.383049
0.795	0.381314	0.384823
0.798	0.390834	0.388075
0.801	0.383691	0.389178
0.804	0.389874	0.395708
0.807	0.385692	0.394
0.81	0.384641	0.387413
0.813	0.388372	0.382814
0.816	0.388336	0.381211
0.819	0.388522	0.389356
0.822	0.383073	0.392538
0.825	0.381779	0.381571
0.828	0.371171	0.387888
0.831	0.378959	0.387346
0.834	0.383034	0.385984
0.837	0.377474	0.391014
0.84	0.387281	0.376902
0.843	0.388914	0.378983
0.846	0.382811	0.383928
0.849	0.394186	0.383224
0.852	0.380023	0.385399
0.855	0.396584	0.376811
0.858	0.379638	0.380047
0.861	0.372173	0.387533
0.864	0.377381	0.380778
0.867	0.390825	0.387467
0.87	0.385236	0.386291
0.873	0.384859	0.393697
0.876	0.386268	0.381799
0.879	0.391918	0.391219
0.882	0.391742	0.380136
0.885	0.393374	0.391748
0.888	0.378223	0.386407
0.891	0.372978	0.386947
0.894	0.383902	0.390434
0.897	0.399833	0.377229
0.9	0.374707	0.384542
0.903	0.368896	0.382504
0.906	0.382349	0.382805
0.909	0.392911	0.390723
0.912	0.374592	0.392578
0.915	0.373625	0.385895
0.918	0.380896	0.381604
0.921	0.373256	0.384992
0.924	0.393185	0.383229
0.927	0.384372	0.377863
0.93	0.382526	0.377714
0.933	0.378955	0.374809
0.936	0.376588	0.366446
0.939	0.375532	0.380559
0.942	0.385395	0.381226
0.945	0.372255	0.387743
0.948	0.382603	0.375816
0.951	0.380265	0.380066
0.954	0.38454	0.379799
0.957	0.378717	0.377739
0.96	0.377214	0.375503
0.963	0.38028	0.368522
0.966	0.377393	0.38287
0.969	0.373249	0.376841
0.972	0.368246	0.371234
0.975	0.373616	0.379435
0.978	0.379625	0.383739
0.981	0.384728	0.374819
0.984	0.373951	0.375947
0.987	0.371464	0.380969
0.99	0.382219	0.372216
0.993	0.381505	0.374802
0.996	0.378393	0.382513
0.999	0.373125	0.382083
1.002	0.385717	0.372416
1.005	0.372483	0.385483
1.008	0.36902	0.379096
1.011	0.37988	0.376417
1.014	0.377005	0.384246
1.017	0.385826	0.389939
1.02	0.372781	0.371772
1.023	0.384191	0.384548
1.026	0.383937	0.38227
1.029	0.36754	0.382258
1.032	0.377438	0.366188
1.035	0.372802	0.370187
1.038	0.380732	0.387336
1.041	0.38061	0.373748
1.044	0.374648	0.381086
1.047	0.364995	0.369902
1.05	0.375034	0.374565
1.053	0.386746	0.366548
1.056	0.378218	0.369614
1.059	0.365966	0.377701
1.062	0.369475	0.371732
1.065	0.372314	0.375124
1.068	0.368634	0.372584
1.071	0.366996	0.3778
1.074	0.369997	0.372308
1.077	0.368368	0.372737
1.08	0.360727	0.372713
1.083	0.378626	0.375086
1.086	0.3708	0.3799
1.089	0.372324	0.370315
1.092	0.366307	0.362809
1.095	0.365948	0.370073
1.098	0.372138	0.374058
1.101	0.364463	0.373846
1.104	0.376541	0.375565
1.107	0.365766	0.371384
1.11	0.364895	0.354862
1.113	0.368919	0.377028
1.116	0.3703	0.359687
1.119	0.371827	0.376537
1.122	0.36853	0.368131
1.125	0.372032	0.371947
1.128	0.360885	0.378693
1.131	0.372297	0.375636
1.134	0.368962	0.371504
1.137	0.373127	0.365568
1.14	0.373979	0.367155
1.143	0.365989	0.35953
1.146	0.371939	0.373363
1.149	0.360275	0.367521
1.152	0.366901	0.371554
1.155	0.374382	0.362528
1.158	0.374622	0.362776
1.161	0.356526	0.370842
1.164	0.37459	0.362835
1.167	0.358097	0.373824
1.17	0.377383	0.363967
1.173	0.362856	0.369141
1.176	0.369702	0.375769
1.179	0.362975	0.369455
1.182	0.373808	0.358634
1.185	0.370904	0.376601
1.188	0.366712	0.368983
1.191	0.369783	0.370972
1.194	0.355298	0.369618
1.197	0.356092	0.352485
1.2	0.365906	0.367317
1.203	0.358074	0.374432
1.206	0.367769	0.371317
1.209	0.358937	0.365884
1.212	0.361681	0.380197
1.215	0.349105	0.370198
1.218	0.354588	0.363316
1.221	0.359479	0.367073
1.224	0.36007	0.361285
1.227	0.356072	0.359842
1.23	0.370373	0.363037
1.233	0.360549	0.369012
1.236	0.369031	0.359824
1.239	0.364466	0.359855
1.242	0.360713	0.36944
1.245	0.347749	0.355354
1.248	0.354645	0.365511
1.251	0.366128	0.361347
1.254	0.356306	0.366161
1.257	0.360964	0.359871
1.26	0.366277	0.36005
1.263	0.365293	0.355806
1.266	0.362543	0.364535
1.269	0.363282	0.375256
1.272	0.359112	0.362926
1.275	0.36197	0.359711
1.278	0.356074	0.363818
1.281	0.357718	0.355926
1.284	0.366803	0.35565
1.287	0.362542	0.364688
1.29	0.372309	0.36403
1.293	0.358822	0.349898
1.296	0.352343	0.349377
1.299	0.353378	0.361832
1.302	0.350943	0.351856
1.305	0.339306	0.358906
1.308	0.355402	0.364001
1.311	0.357685	0.363537
1.314	0.358851	0.349352
1.317	0.350424	0.363626
1.32	0.363974	0.34857
1.323	0.351676	0.341351
1.326	0.349358	0.355676
1.329	0.351166	0.357063
1.332	0.352393	0.358976
1.335	0.36197	0.353673
1.338	0.363179	0.356647
1.341	0.354661	0.36219
1.344	0.351449	0.366698
1.347	0.355619	0.365359
1.35	0.348914	0.358328
1.353	0.34898	0.35829
1.356	0.356116	0.358668
1.359	0.35193	0.350063
1.362	0.356472	0.370564
1.365	0.357719	0.354463
1.368	0.345852	0.352449
1.371	0.355971	0.365901
1.374	0.344727	0.354769
1.377	0.344258	0.358989
1.38	0.342462	0.356667
1.383	0.35801	0.354836
1.386	0.362439	0.361995
1.389	0.353897	0.342491
1.392	0.354485	0.360937
1.395	0.364868	0.351343
1.398	0.355734	0.354445
1.401	0.349193	0.354747
1.404	0.352765	0.354488
1.407	0.36238	0.344587
1.41	0.355681	0.357224
1.413	0.344874	0.357038
1.416	0.349513	0.368664
1.419	0.34359	0.353742
1.422	0.351453	0.363807
1.425	0.353272	0.348826
1.428	0.342531	0.359309
1.431	0.356975	0.366803
1.434	0.363152	0.358262
1.437	0.355049	0.354127
1.44	0.354836	0.357428
1.443	0.352844	0.341571
1.446	0.366623	0.362698
1.449	0.35471	0.362244
1.452	0.339118	0.349055
1.455	0.362957	0.35323
1.458	0.351781	0.359264
1.461	0.352277	0.35077
1.464	0.343193	0.352538
1.467	0.354505	0.340117
1.47	0.355961	0.35895
1.473	0.354137	0.347467
1.476	0.352577	0.343095
1.479	0.35189	0.355152
1.482	0.352888	0.356897
1.485	0.357953	0.359071
1.488	0.359614	0.355361
1.491	0.343901	0.347954
1.494	0.353768	0.353715
1.497	0.352826	0.353763
1.5	0.352106	0.352635
1.503	0.35253	0.345979
1.506	0.342264	0.350851
1.509	0.359073	0.356707
1.512	0.353345	0.344957
1.515	0.343956	0.336731
1.518	0.359831	0.344553
1.521	0.344808	0.341581
1.524	0.361535	0.352071
1.527	0.357178	0.354264
1.53	0.357086	0.360572
1.533	0.340586	0.348229
1.536	0.342329	0.36176
1.539	0.350396	0.343078
1.542	0.350502	0.344866
1.545	0.341341	0.346904
1.548	0.367991	0.34704
1.551	0.351855	0.357458
1.554	0.34809	0.347162
1.557	0.341407	0.355753
1.56	0.347513	0.348677
1.563	0.348009	0.343836
1.566	0.345647	0.350377
1.569	0.350849	0.345168
1.572	0.350744	0.350576
1.575	0.353515	0.352178
1.578	0.354063	0.352208
1.581	0.338603	0.349132
1.584	0.346602	0.351489
1.587	0.355761	0.340551
1.59	0.351577	0.341586
1.593	0.351195	0.362523
1.596	0.346977	0.351512
1.599	0.349815	0.348383
1.602	0.339179	0.359907
1.605	0.354685	0.3567
1.608	0.33751	0.348044
1.611	0.346914	0.348564
1.614	0.333281	0.335562
1.617	0.346971	0.360525
1.62	0.354348	0.349379
1.623	0.33752	0.365803
1.626	0.360896	0.352183
1.629	0.344306	0.351137
1.632	0.344145	0.346718
1.635	0.344316	0.345335
1.638	0.335654	0.337696
1.641	0.345167	0.353535
1.644	0.33909	0.355197
1.647	0.340344	0.353224
1.65	0.349876	0.3507
1.653	0.356718	0.355569
1.656	0.348789	0.339491
1.659	0.354022	0.342206
1.662	0.355712	0.358956
1.665	0.345097	0.35361
1.668	0.336564	0.332529
1.671	0.346982	0.347458
1.674	0.341487	0.338432
1.677	0.351444	0.344097
1.68	0.355342	0.342955
1.683	0.346719	0.342295
1.686	0.346315	0.340132
1.689	0.34195	0.343421
1.692	0.343947	0.335158
1.695	0.338886	0.335986
1.698	0.337596	0.344277
1.701	0.354422	0.34515
1.704	0.343206	0.343244
1.707	0.335807	0.348306
1.71	0.345655	0.358697
1.713	0.332752	0.341154
1.716	0.338284	0.345328
1.719	0.34035	0.344219
1.722	0.333305	0.337895
1.725	0.341603	0.33585
1.728	0.331793	0.338935
1.731	0.332705	0.33223
1.734	0.330424	0.35016
1.737	0.344757	0.342611
1.74	0.340251	0.346968
1.743	0.34561	0.328854
1.746	0.343818	0.3375
1.749	0.3541	0.342805
1.752	0.340438	0.353567
1.755	0.334191	0.330577
1.758	0.34884	0.344124
1.761	0.335705	0.325114
1.764	0.329021	0.346813
1.767	0.332851	0.339756
1.77	0.348786	0.341863
1.773	0.350397	0.32968
1.776	0.337725	0.339709
1.779	0.320678	0.326477
1.782	0.331177	0.336173
1.785	0.334433	0.344725
1.788	0.342818	0.338919
1.791	0.33749	0.354399
1.794	0.33622	0.331496
1.797	0.348728	0.322423
1.8	0.32593	0.339199
1.803	0.332268	0.351368
1.806	0.343403	0.350778
1.809	0.352734	0.333225
1.812	0.34295	0.33956
1.815	0.339528	0.338106
1.818	0.328857	0.334556
1.821	0.338563	0.332061
1.824	0.342197	0.342752
1.827	0.331795	0.333179
1.83	0.342618	0.33121
1.833	0.33272	0.340508
1.836	0.340385	0.345467
1.839	0.350666	0.332004
1.842	0.337113	0.325768
1.845	0.337395	0.337899
1.848	0.320748	0.340992
1.851	0.341496	0.330793
1.854	0.340661	0.332571
1.857	0.33014	0.352921
1.86	0.326007	0.335411
1.863	0.3353	0.333333
1.866	0.331909	0.344911
1.869	0.330462	0.336764
1.872	0.32461	0.348428
1.875	0.335719	0.341419
1.878	0.325321	0.334325
1.881	0.331339	0.331414
1.884	0.330963	0.334372
1.887	0.325912	0.337486
1.89	0.331816	0.333652
1.893	0.338627	0.323703
1.896	0.332665	0.339674
1.899	0.334834	0.342111
1.902	0.329605	0.338888
1.905	0.338769	0.335324
1.908	0.32883	0.337073
1.911	0.33079	0.345591
1.914	0.332181	0.341125
1.917	0.334662	0.334336
1.92	0.338534	0.334704
1.923	0.342968	0.328394
1.926	0.310673	0.331801
1.929	0.328959	0.332167
1.932	0.332857	0.322421
1.935	0.342183	0.334785
1.938	0.329855	0.339878
1.941	0.332257	0.327813
1.944	0.337785	0.326519
1.947	0.330872	0.332441
1.95	0.324893	0.333364
1.953	0.333532	0.332801
1.956	0.333457	0.327571
1.959	0.342301	0.330456
1.962	0.34118	0.343428
1.965	0.331808	0.33337
1.968	0.331148	0.341534
1.971	0.358135	0.339391
1.974	0.342777	0.324485
1.977	0.326965	0.34158
1.98	0.327238	0.331789
1.983	0.325188	0.331358
1.986	0.339769	0.33542
1.989	0.331017	0.312861
1.992	0.338014	0.342817
1.995	0.337769	0.332062
1.998	0.327769	0.324992
2.001	0.322735	0.323582
2.004	0.334818	0.342013
2.007	0.329375	0.341698
2.01	0.334717	0.33222
2.013	0.333274	0.337652
2.016	0.339113	0.331811
2.019	0.338462	0.333593
2.022	0.32106	0.324844
2.025	0.326893	0.329109
2.028	0.321248	0.325621
2.031	0.337995	0.339783
2.034	0.335141	0.32865
2.037	0.33896	0.334729
2.04	0.333927	0.326954
2.043	0.3306	0.34105
2.046	0.329875	0.339839
2.049	0.333619	0.332042
2.052	0.325536	0.318576
2.055	0.323524	0.336235
2.058	0.338004	0.344588
2.061	0.330244	0.31851
2.064	0.331661	0.335283
2.067	0.33301	0.331106
2.07	0.335424	0.317039
2.073	0.351043	0.33161
2.076	0.333819	0.323736
2.079	0.333368	0.342454
2.082	0.335807	0.317192
2.085	0.325414	0.323549
2.088	0.325772	0.335258
2.091	0.333906	0.346346
2.094	0.34217	0.322855
2.097	0.320027	0.336747
2.1	0.330959	0.31999
2.103	0.32903	0.327452
2.106	0.331661	0.336398
2.109	0.328481	0.327592
2.112	0.339211	0.330524
2.115	0.331562	0.322648
2.118	0.320034	0.3091
2.121	0.321418	0.317458
2.124	0.318973	0.332977
2.127	0.321153	0.328743
2.13	0.321919	0.330143
2.133	0.317843	0.331304
2.136	0.317817	0.326188
2.139	0.341366	0.324976
2.142	0.312491	0.32022
2.145	0.329766	0.315916
2.148	0.323914	0.316841
2.151	0.315416	0.334788
2.154	0.325554	0.326491
2.157	0.315292	0.320094
2.16	0.327366	0.319171
2.163	0.324399	0.321789
2.166	0.317842	0.327681
2.169	0.322356	0.3254
2.172	0.315421	0.328148
2.175	0.330261	0.316539
2.178	0.319886	0.32378
2.181	0.312624	0.342287
2.184	0.328547	0.327997
2.187	0.324952	0.32479
2.19	0.323581	0.338289
2.193	0.310129	0.328226
2.196	0.312371	0.320153
2.199	0.328206	0.330682
2.202	0.321782	0.314762
2.205	0.317817	0.324546
2.208	0.327805	0.330426
2.211	0.331826	0.31473
2.214	0.314932	0.323364
2.217	0.325794	0.32126
2.22	0.307593	0.316517
2.223	0.314005	0.325388
2.226	0.333601	0.315814
2.229	0.320746	0.319829
2.232	0.315398	0.333875
2.235	0.318054	0.331756
2.238	0.323953	0.326162
2.241	0.3161	0.328441
2.244	0.330527	0.3258
2.247	0.315196	0.334873
2.25	0.317624	0.336254
2.253	0.327149	0.312215
2.256	0.328312	0.318315
2.259	0.331011	0.326694
2.262	0.322917	0.323894
2.265	0.315128	0.315351
2.268	0.335027	0.33058
2.271	0.31184	0.323824
2.274	0.331778	0.319261
2.277	0.314794	0.324144
2.28	0.342062	0.319087
2.283	0.324447	0.324775
2.286	0.319498	0.312723
2.289	0.32139	0.31703
2.292	0.320331	0.328952
2.295	0.314818	0.318236
2.298	0.32869	0.33169
2.301	0.310191	0.318031
2.304	0.322702	0.326035
2.307	0.315712	0.328013
2.31	0.312571	0.313196
2.313	0.323608	0.318882
2.316	0.305238	0.328713
2.319	0.314907	0.311739
2.322	0.330238	0.324035
2.325	0.318119	0.319567
2.328	0.326016	0.325049
2.331	0.321037	0.327869
2.334	0.325565	0.315206
2.337	0.333393	0.325251
2.34	0.331978	0.315124
2.343	0.324139	0.316654
2.346	0.320151	0.322959
2.349	0.323294	0.328814
2.352	0.303904	0.322893
2.355	0.31571	0.320788
2.358	0.329677	0.31905
2.361	0.31932	0.327257
2.364	0.324358	0.31428
2.367	0.322523	0.313714
2.37	0.306309	0.331382
2.373	0.321912	0.331093
2.376	0.317479	0.333486
2.379	0.301876	0.329602
2.382	0.31636	0.328693
2.385	0.319364	0.317175
2.388	0.320954	0.324772
2.391	0.332471	0.325673
2.394	0.316543	0.334737
2.397	0.325011	0.320037
2.4	0.318738	0.32436
2.403	0.317123	0.308813
2.406	0.323751	0.309706
2.409	0.321758	0.310288
2.412	0.327506	0.325916
2.415	0.323344	0.329563
2.418	0.315	0.325329
2.421	0.325643	0.3211
2.424	0.324664	0.314663
2.427	0.308456	0.316363
2.43	0.312873	0.318098
2.433	0.30823	0.314663
2.436	0.311716	0.319756
2.439	0.327403	0.309407
2.442	0.325961	0.321385
2.445	0.328346	0.326951
2.448	0.310428	0.324824
2.451	0.322749	0.323451
2.454	0.317571	0.316451
2.457	0.304113	0.320415
2.46	0.326605	0.324651
2.463	0.320952	0.304386
2.466	0.32805	0.319559
2.469	0.3193	0.312976
2.472	0.316951	0.329105
2.475	0.328591	0.318738
2.478	0.323921	0.320516
2.481	0.316319	0.315527
2.484	0.341007	0.327134
2.487	0.32944	0.318947
2.49	0.315112	0.312203
2.493	0.32263	0.319516
2.496	0.326171	0.308558
2.499	0.322394	0.326564
2.502	0.318642	0.321621
2.505	0.320273	0.313438
2.508	0.320111	0.317188
2.511	0.317853	0.323254
2.514	0.318864	0.317291
2.517	0.325247	0.324944
2.52	0.313547	0.317977
2.523	0.310743	0.313989
2.526	0.312268	0.333916
2.529	0.318243	0.304394
2.532	0.318937	0.326694
2.535	0.313699	0.311565
2.538	0.318532	0.315774
2.541	0.324739	0.316364
2.544	0.312313	0.33239
2.547	0.320457	0.311676
2.55	0.313402	0.327558
2.553	0.326574	0.314075
2.556	0.315437	0.317808
2.559	0.312114	0.321761
2.562	0.322617	0.317279
2.565	0.328346	0.31499
2.568	0.330421	0.317154
2.571	0.317744	0.31147
2.574	0.32096	0.316922
2.577	0.320732	0.309382
2.58	0.317026	0.312034
2.583	0.333339	0.319349
2.586	0.32878	0.319604
2.589	0.316206	0.305635
2.592	0.314214	0.307627
2.595	0.31263	0.321043
2.598	0.319939	0.296854
2.601	0.325912	0.30504
2.604	0.309074	0.320563
2.607	0.307291	0.301123
2.61	0.316619	0.31137
2.613	0.313042	0.344113
2.616	0.317425	0.321773
2.619	0.311501	0.321903
2.622	0.314682	0.311534
2.625	0.320602	0.317586
2.628	0.301893	0.297219
2.631	0.312856	0.329437
2.634	0.310163	0.307972
2.637	0.306495	0.317893
2.64	0.317485	0.306792
2.643	0.317371	0.314215
2.646	0.313778	0.306244
2.649	0.319812	0.326654
2.652	0.312145	0.330879
2.655	0.31289	0.309151
2.658	0.319762	0.323539
2.661	0.318293	0.301882
2.664	0.310572	0.309895
2.667	0.308324	0.316051
2.67	0.31998	0.324721
2.673	0.322671	0.312522
2.676	0.313643	0.3118
2.679	0.30273	0.310887
2.682	0.315174	0.310366
2.685	0.326419	0.320957
2.688	0.298509	0.326186
2.691	0.298431	0.321336
2.694	0.315755	0.312792
2.697	0.313615	0.309976
2.7	0.313788	0.307904
2.703	0.317691	0.312308
2.706	0.310881	0.309312
2.709	0.315604	0.314971
2.712	0.329225	0.310401
2.715	0.307129	0.303883
2.718	0.303961	0.304844
2.721	0.315068	0.309824
2.724	0.312598	0.29433
2.727	0.314659	0.324394
2.73	0.313867	0.305687
2.733	0.304697	0.321517
2.736	0.312919	0.300735
2.739	0.316509	0.300996
2.742	0.311733	0.290994
2.745	0.310545	0.308465
2.748	0.320295	0.306561
2.751	0.313764	0.295735
2.754	0.30739	0.318168
2.757	0.293744	0.321559
2.76	0.297345	0.319919
2.763	0.31048	0.306525
2.766	0.306074	0.314846
2.769	0.309018	0.32069
2.772	0.292301	0.301639
2.775	0.296657	0.30032
2.778	0.300521	0.31472
2.781	0.320051	0.301889
2.784	0.304445	0.307769
2.787	0.318863	0.311218
2.79	0.314211	0.31814
2.793	0.298298	0.297835
2.796	0.321072	0.295425
2.799	0.32101	0.310634
2.802	0.309455	0.308559
2.805	0.310307	0.29923
2.808	0.311175	0.295534
2.811	0.303429	0.307401
2.814	0.314398	0.310895
2.817	0.299061	0.299699
2.82	0.303078	0.317662
2.823	0.313168	0.309831
2.826	0.311369	0.313242
2.829	0.317696	0.312247
2.832	0.311342	0.325871
2.835	0.310222	0.304928
2.838	0.319486	0.293113
2.841	0.301871	0.307491
2.844	0.331883	0.315705
2.847	0.310528	0.308579
2.85	0.296741	0.309175
2.853	0.306085	0.310942
2.856	0.297369	0.308506
2.859	0.315534	0.302559
2.862	0.298142	0.303347
2.865	0.307791	0.29768
2.868	0.300277	0.296329
2.871	0.298063	0.306041
2.874	0.291778	0.312959
2.877	0.301626	0.308698
2.88	0.310345	0.29987
2.883	0.305517	0.310151
2.886	0.286031	0.294892
2.889	0.309699	0.303762
2.892	0.312372	0.298386
2.895	0.277132	0.30005
2.898	0.304359	0.318313
2.901	0.316671	0.304768
2.904	0.307719	0.309791
2.907	0.300301	0.302419
2.91	0.304958	0.309398
2.913	0.295494	0.318778
2.916	0.301698	0.312905
2.919	0.291783	0.296308
2.922	0.298707	0.302036
2.925	0.295753	0.320248
2.928	0.295225	0.307716
2.931	0.302121	0.297689
2.934	0.300724	0.307265
2.937	0.310409	0.29901
2.94	0.312965	0.304226
2.943	0.29416	0.3042
2.946	0.299836	0.302028
2.949	0.305829	0.296025
2.952	0.316593	0.315819
2.955	0.296854	0.304221
2.958	0.293545	0.310415
2.961	0.305174	0.287286
2.964	0.306891	0.298204
2.967	0.307577	0.302576
2.97	0.306913	0.3022
2.973	0.28599	0.312653
2.976	0.310181	0.310536
2.979	0.29851	0.304281
2.982	0.298915	0.295618
2.985	0.297282	0.304626
2.988	0.313757	0.291474
2.991	0.293692	0.306007
2.994	0.302769	0.3068
2.997	0.295445	0.309264
3	0.295547	0.304521
3.003	0.297681	0.303021
3.006	0.301427	0.29808
3.009	0.290627	0.303682
3.012	0.317216	0.296665
3.015	0.292724	0.303303
3.018	0.293165	0.299388
3.021	0.311357	0.297463
3.024	0.30131	0.297246
3.027	0.29517	0.294988
3.03	0.298614	0.30084
3.033	0.291092	0.324616
3.036	0.308272	0.289144
3.039	0.290687	0.289148
3.042	0.29896	0.291272
3.045	0.292831	0.305297
3.048	0.301263	0.298326
3.051	0.294503	0.302085
3.054	0.310842	0.298534
3.057	0.294515	0.293073
3.06	0.283249	0.305899
3.063	0.297077	0.291517
3.066	0.313244	0.306628
3.069	0.292617	0.301323
3.072	0.289428	0.301175
3.075	0.308955	0.301686
3.078	0.297299	0.308586
3.081	0.298509	0.287199
3.084	0.285761	0.299339
3.087	0.316652	0.298612
3.09	0.295226	0.301849
3.093	0.305637	0.29203
3.096	0.303753	0.296115
3.099	0.321745	0.318132
3.102	0.326094	0.299638
3.105	0.286166	0.305468
3.108	0.306758	0.300579
3.111	0.306288	0.299758
3.114	0.29029	0.296329
3.117	0.300065	0.30827
3.12	0.304889	0.306096
3.123	0.307953	0.295759
3.126	0.297647	0.289997
3.129	0.301657	0.288871
3.132	0.292406	0.292578
3.135	0.305709	0.299636
3.138	0.301008	0.307088
3.141	0.300888	0.298062
3.144	0.29928	0.291676
3.147	0.299818	0.288467
3.15	0.31004	0.308184
3.153	0.288035	0.300729
3.156	0.286948	0.283296
3.159	0.299563	0.304977
3.162	0.311546	0.295436
3.165	0.294174	0.284819
3.168	0.298347	0.297305
3.171	0.294727	0.306516
3.174	0.295684	0.303413
3.177	0.29869	0.317374
3.18	0.290911	0.288411
3.183	0.296843	0.306133
3.186	0.297653	0.295198
3.189	0.288047	0.299379
3.192	0.297468	0.294915
3.195	0.298637	0.289585
3.198	0.295431	0.298635
3.201	0.29032	0.291554
3.204	0.288881	0.30756
3.207	0.295337	0.292373
3.21	0.295061	0.284623
3.213	0.290134	0.292841
3.216	0.304208	0.300961
3.219	0.296252	0.295005
3.222	0.290221	0.289773
3.225	0.299315	0.304182
3.228	0.291662	0.297253
3.231	0.302998	0.294331
3.234	0.302471	0.297736
3.237	0.291087	0.303312
3.24	0.283624	0.284959
3.243	0.286161	0.290511
3.246	0.290871	0.286686
3.249	0.282707	0.30219
3.252	0.289868	0.309423
3.255	0.288658	0.293963
3.258	0.279617	0.289034
3.261	0.295515	0.299275
3.264	0.286289	0.285671
3.267	0.304058	0.297255
3.27	0.289056	0.283423
3.273	0.277271	0.287935
3.276	0.297447	0.287687
3.279	0.305681	0.278575
3.282	0.304337	0.288128
3.285	0.297792	0.278891
3.288	0.311394	0.300545
3.291	0.278793	0.303995
3.294	0.296907	0.297778
3.297	0.297746	0.279553
3.3	0.290073	0.295078
3.303	0.279114	0.286133
3.306	0.295558	0.290856
3.309	0.294121	0.292475
3.312	0.287923	0.295715
3.315	0.304083	0.301737
3.318	0.292258	0.287312
3.321	0.299061	0.290514
3.324	0.288914	0.287934
3.327	0.289075	0.297289
3.33	0.29088	0.293041
3.333	0.297005	0.300984
3.336	0.314754	0.305132
3.339	0.306026	0.300734
3.342	0.296725	0.292164
3.345	0.310434	0.301738
3.348	0.290494	0.281018
3.351	0.296508	0.284536
3.354	0.292713	0.29504
3.357	0.278687	0.288303
3.36	0.284692	0.310408
3.363	0.288472	0.288537
3.366	0.282214	0.298309
3.369	0.286219	0.291667
3.372	0.280159	0.304686
3.375	0.281501	0.282234
3.378	0.296114	0.296204
3.381	0.286368	0.306021
3.384	0.287705	0.299362
3.387	0.302284	0.292667
3.39	0.299761	0.282068
3.393	0.283536	0.301926
3.396	0.272537	0.294508
3.399	0.286409	0.295016
3.402	0.300761	0.310479
3.405	0.301998	0.294957
3.408	0.29742	0.2909
3.411	0.301322	0.302481
3.414	0.294622	0.294205
3.417	0.290098	0.307439
3.42	0.29097	0.289341
3.423	0.293189	0.284368
3.426	0.289546	0.295621
3.429	0.285982	0.292996
3.432	0.287575	0.289297
3.435	0.287175	0.29757
3.438	0.300762	0.292511
3.441	0.308311	0.29182
3.444	0.29518	0.287168
3.447	0.300714	0.281848
3.45	0.292713	0.3066
3.453	0.306065	0.296395
3.456	0.301438	0.288806
3.459	0.296499	0.284537
3.462	0.301389	0.286834
3.465	0.283634	0.301735
3.468	0.304685	0.303687
3.471	0.286526	0.283974
3.474	0.298278	0.31461
3.477	0.292933	0.286127
3.48	0.30062	0.30562
3.483	0.302926	0.282641
3.486	0.314077	0.286704
3.489	0.297591	0.305342
3.492	0.31161	0.3069
3.495	0.296148	0.304896
3.498	0.30795	0.29524
3.501	0.292866	0.282257
3.504	0.291048	0.291263
3.507	0.302275	0.30457
3.51	0.297313	0.301546
3.513	0.291694	0.300278
3.516	0.307343	0.301568
3.519	0.277515	0.299996
3.522	0.317156	0.297139
3.525	0.288842	0.306107
3.528	0.276391	0.284133
3.531	0.307032	0.295504
3.534	0.297401	0.295796
3.537	0.299464	0.276912
3.54	0.302318	0.292121
3.543	0.296101	0.288223
3.546	0.28974	0.304667
3.549	0.278101	0.29999
3.552	0.284908	0.298408
3.555	0.291689	0.28845
3.558	0.294767	0.281973
3.561	0.270141	0.294984
3.564	0.287062	0.29814
3.567	0.301881	0.295502
3.57	0.291388	0.288142
3.573	0.291698	0.285679
3.576	0.291003	0.29167
3.579	0.277002	0.28775
3.582	0.297171	0.268957
3.585	0.292789	0.291101
3.588	0.281984	0.302468
3.591	0.28946	0.302082
3.594	0.292033	0.288585
3.597	0.285919	0.300016
3.6	0.302446	0.287448
3.603	0.292807	0.28936
3.606	0.290697	0.286355
3.609	0.287692	0.305
3.612	0.278828	0.279564
3.615	0.277738	0.292589
3.618	0.298479	0.301766
3.621	0.292275	0.286008
3.624	0.304116	0.282228
3.627	0.273658	0.29333
3.63	0.27253	0.297121
3.633	0.295638	0.296753
3.636	0.284542	0.282182
3.639	0.277744	0.300154
3.642	0.289345	0.283473
3.645	0.284034	0.294281
3.648	0.292737	0.294484
3.651	0.288963	0.283669
3.654	0.290207	0.28374
3.657	0.304788	0.297621
3.66	0.304047	0.291457
3.663	0.279642	0.299352
3.666	0.275868	0.297662
3.669	0.285064	0.296908
3.672	0.302916	0.29262
3.675	0.296416	0.271673
3.678	0.284006	0.27622
3.681	0.29047	0.276393
3.684	0.293732	0.286335
3.687	0.267479	0.274827
3.69	0.299114	0.2971
3.693	0.282527	0.295707
3.696	0.284481	0.275466
3.699	0.287765	0.299936
3.702	0.284414	0.293028
3.705	0.284631	0.280061
3.708	0.278149	0.279121
3.711	0.283592	0.291968
3.714	0.29372	0.289849
3.717	0.269538	0.279542
3.72	0.276715	0.284978
3.723	0.276106	0.284391
3.726	0.290849	0.300138
3.729	0.296595	0.307794
3.732	0.28587	0.271771
3.735	0.286064	0.275642
3.738	0.284088	0.298745
3.741	0.292024	0.287153
3.744	0.286123	0.294705
3.747	0.295986	0.29069
3.75	0.292429	0.29971
3.753	0.286008	0.280809
3.756	0.27326	0.291921
3.759	0.290704	0.281365
3.762	0.290509	0.288148
3.765	0.31114	0.277751
3.768	0.295422	0.279174
3.771	0.296596	0.29053
3.774	0.30459	0.296628
3.777	0.288542	0.291147
3.78	0.274808	0.297622
3.783	0.288182	0.281967
3.786	0.282156	0.292834
3.789	0.2927	0.286598
3.792	0.280323	0.299142
3.795	0.298014	0.289578
3.798	0.28243	0.2649
3.801	0.307367	0.283215
3.804	0.278137	0.28987
3.807	0.284926	0.291389
3.81	0.296467	0.27158
3.813	0.283824	0.284086
3.816	0.28729	0.287413
3.819	0.294262	0.287032
3.822	0.289439	0.284797
3.825	0.289388	0.286981
3.828	0.283965	0.301518
3.831	0.29436	0.292865
3.834	0.298141	0.286354
3.837	0.292815	0.284454
3.84	0.28303	0.298367
3.843	0.301612	0.280917
3.846	0.28312	0.285728
3.849	0.280844	0.295101
3.852	0.294551	0.272661
3.855	0.292946	0.285094
3.858	0.284174	0.286699
3.861	0.283783	0.290388
3.864	0.289209	0.279624
3.867	0.292549	0.27709
3.87	0.29533	0.280599
3.873	0.27239	0.279238
3.876	0.299468	0.285006
3.879	0.272014	0.278834
3.882	0.300457	0.291873
3.885	0.295225	0.299289
3.888	0.278579	0.295843
3.891	0.29535	0.296822
3.894	0.28035	0.293166
3.897	0.292054	0.285575
3.9	0.300546	0.296394
3.903	0.284003	0.27881
3.906	0.28146	0.292242
3.909	0.2784	0.274732
3.912	0.280431	0.267322
3.915	0.279131	0.271071
3.918	0.280945	0.288199
3.921	0.277579	0.289463
3.924	0.290907	0.282533
3.927	0.285745	0.285981
3.93	0.267361	0.282695
3.933	0.276949	0.28458
3.936	0.283527	0.282389
3.939	0.27851	0.278702
3.942	0.268338	0.286087
3.945	0.295739	0.277901
3.948	0.266657	0.271966
3.951	0.283852	0.291969
3.954	0.279599	0.284622
3.957	0.271816	0.284894
3.96	0.268536	0.266601
3.963	0.296058	0.275476
3.966	0.276118	0.281292
3.969	0.284737	0.281784
3.972	0.274989	0.288605
3.975	0.27085	0.293387
3.978	0.2738	0.273976
3.981	0.279126	0.271363
3.984	0.273282	0.271745
3.987	0.269353	0.30092
3.99	0.285582	0.272776
3.993	0.267202	0.278753
3.996	0.252711	0.277394
3.999	0.283676	0.262484
4.002	0.266836	0.268361
4.005	0.28056	0.260775
4.008	0.277004	0.292645
4.011	0.263576	0.282036
4.014	0.276688	0.277963
4.017	0.26755	0.287747
4.02	0.29083	0.274566
4.023	0.286553	0.283221
4.026	0.270497	0.261281
4.029	0.276494	0.283403
4.032	0.260727	0.269534
4.035	0.271725	0.286241
4.038	0.272108	0.258804
4.041	0.289398	0.271238
4.044	0.274337	0.262034
4.047	0.270299	0.287275
4.05	0.279064	0.281097
4.053	0.285864	0.281431
4.056	0.273009	0.25923
4.059	0.265023	0.279602
4.062	0.267456	0.258751
4.065	0.301049	0.276957
4.068	0.262219	0.264943
4.071	0.270114	0.278841
4.074	0.27262	0.269234
4.077	0.28666	0.252595
4.08	0.279199	0.267998
4.083	0.286988	0.285001
4.086	0.276989	0.270475
4.089	0.281882	0.26643
4.092	0.300641	0.272973
4.095	0.273186	0.269676
4.098	0.267945	0.261434
4.101	0.278183	0.282763
4.104	0.259734	0.277682
4.107	0.285304	0.255687
4.11	0.289894	0.246102
4.113	0.283876	0.287147
4.116	0.287406	0.307573
4.119	0.272121	0.281132
4.122	0.263996	0.273546
4.125	0.269519	0.268874
4.128	0.276234	0.277422
4.131	0.291829	0.294962
4.134	0.286036	0.276396
4.137	0.273643	0.283419
4.14	0.274627	0.278652
4.143	0.285404	0.300679
4.146	0.294846	0.261394
4.149	0.283245	0.284064
4.152	0.276241	0.274219
4.155	0.279913	0.270882
4.158	0.290397	0.288623
4.161	0.278716	0.301261
4.164	0.272891	0.268503
4.167	0.275964	0.270096
4.17	0.295096	0.260337
4.173	0.278386	0.274819
4.176	0.286362	0.270771
4.179	0.261161	0.288857
4.182	0.294976	0.287596
4.185	0.279932	0.287469
4.188	0.296006	0.27618
4.191	0.304128	0.291164
4.194	0.292378	0.294807
4.197	0.295176	0.287811
4.2	0.291694	0.291237
4.203	0.292265	0.277346
4.206	0.290494	0.28092
4.209	0.286731	0.281882
4.212	0.278233	0.283779
4.215	0.266974	0.29595
4.218	0.272368	0.281081
4.221	0.284721	0.273048
4.224	0.295722	0.295856
4.227	0.263415	0.28239
4.23	0.303451	0.271774
4.233	0.296607	0.287598
4.236	0.281231	0.268074
4.239	0.280946	0.282302
4.242	0.265948	0.283279
4.245	0.274209	0.308678
4.248	0.274749	0.253593
4.251	0.297019	0.274411
4.254	0.285059	0.30036
4.257	0.280051	0.305023
4.26	0.291492	0.27628
4.263	0.281436	0.26389
4.266	0.273037	0.279135
4.269	0.272622	0.292029
4.272	0.253139	0.273592
4.275	0.287314	0.282581
4.278	0.265968	0.28581
4.281	0.268281	0.286506
4.284	0.274664	0.283318
4.287	0.263928	0.289413
4.29	0.284623	0.267715
4.293	0.267524	0.268287
4.296	0.263908	0.285703
4.299	0.274668	0.277501
4.302	0.26974	0.257946
4.305	0.263217	0.270835
4.308	0.274141	0.274229
4.311	0.28464	0.284649
4.314	0.274373	0.271378
4.317	0.279243	0.267725
4.32	0.272364	0.279903
4.323	0.26398	0.265125
4.326	0.273222	0.259539
4.329	0.272622	0.2735
4.332	0.281036	0.284664
4.335	0.27039	0.281647
4.338	0.2653	0.266508
4.341	0.256248	0.243467
4.344	0.26682	0.272887
4.347	0.268507	0.291598
4.35	0.276509	0.271142
4.353	0.2692	0.282404
4.356	0.280291	0.27155
4.359	0.274344	0.27319
4.362	0.268157	0.278297
4.365	0.262648	0.288635
4.368	0.27163	0.267781
4.371	0.242068	0.263663
4.374	0.290673	0.260015
4.377	0.253333	0.256879
4.38	0.274206	0.262657
4.383	0.269763	0.277206
4.386	0.26487	0.276034
4.389	0.261894	0.258527
4.392	0.296843	0.27998
4.395	0.268234	0.266491
4.398	0.254401	0.278711
4.401	0.26201	0.268108
4.404	0.275225	0.25378
4.407	0.29433	0.261309
4.41	0.277578	0.254595
4.413	0.280033	0.259826
4.416	0.299818	0.262409
4.419	0.283062	0.270956
4.422	0.247754	0.252606
4.425	0.269673	0.262399
4.428	0.262473	0.275292
4.431	0.257889	0.252046
4.434	0.272477	0.263567
4.437	0.261776	0.25715
4.44	0.274419	0.270626
4.443	0.270962	0.270212
4.446	0.286882	0.270793
4.449	0.292557	0.279732
4.452	0.266258	0.272975
4.455	0.267481	0.26218
4.458	0.270203	0.26837
4.461	0.257399	0.286848
4.464	0.26609	0.264771
4.467	0.271813	0.274329
4.47	0.261684	0.269067
4.473	0.267588	0.26535
4.476	0.275723	0.280959
4.479	0.254038	0.288611
4.482	0.270965	0.248934
4.485	0.277785	0.253384
4.488	0.282187	0.266743
4.491	0.263656	0.2564
4.494	0.295683	0.295275
4.497	0.26854	0.263538
4.5	0.257605	0.275849
4.503	0.263819	0.291482
4.506	0.276187	0.269018
4.509	0.276827	0.280695
4.512	0.284915	0.286945
4.515	0.292976	0.27939
4.518	0.280514	0.276366
4.521	0.297893	0.267935
4.524	0.26879	0.276
4.527	0.296325	0.264233
4.53	0.271793	0.283086
4.533	0.271615	0.280427
4.536	0.27543	0.265699
4.539	0.282142	0.253181
4.542	0.284396	0.288538
4.545	0.27636	0.283339
4.548	0.276892	0.27988
4.551	0.247503	0.278642
4.554	0.285984	0.252338
4.557	0.274765	0.276697
4.56	0.283496	0.275419
4.563	0.291541	0.267638
4.566	0.27121	0.272569
4.569	0.287091	0.283111
4.572	0.265476	0.269165
4.575	0.261407	0.28087
4.578	0.278232	0.270769
4.581	0.271274	0.275386
4.584	0.269834	0.299264
4.587	0.272979	0.273801
4.59	0.272219	0.285504
4.593	0.271144	0.275077
4.596	0.27007	0.267094
4.599	0.271784	0.24924
4.602	0.283895	0.271198
4.605	0.282602	0.264059
4.608	0.299896	0.255432
4.611	0.277281	0.283254
4.614	0.267698	0.265018
4.617	0.272176	0.266618
4.62	0.2711	0.275887
4.623	0.27633	0.283484
4.626	0.26451	0.280539
4.629	0.26812	0.279501
4.632	0.292493	0.286238
4.635	0.269524	0.270687
4.638	0.273099	0.265914
4.641	0.270124	0.274954
4.644	0.278645	0.292957
4.647	0.2735	0.274959
4.65	0.27522	0.261036
4.653	0.2886	0.259747
4.656	0.265233	0.277604
4.659	0.259702	0.267848
4.662	0.264573	0.273406
4.665	0.286319	0.24951
4.668	0.29157	0.272547
4.671	0.27987	0.265599
4.674	0.244093	0.261718
4.677	0.268588	0.270156
4.68	0.286618	0.266231
4.683	0.263512	0.259455
4.686	0.24803	0.272879
4.689	0.271041	0.274237
4.692	0.285405	0.248033
4.695	0.297792	0.283264
4.698	0.26982	0.260548
4.701	0.267826	0.261461
4.704	0.264884	0.251976
4.707	0.265886	0.256495
4.71	0.256604	0.255917
4.713	0.27023	0.253827
4.716	0.283075	0.261547
4.719	0.275644	0.271629
4.722	0.270478	0.255928
4.725	0.257653	0.273378
4.728	0.294369	0.242768
4.731	0.281649	0.262559
4.734	0.265695	0.259636
4.737	0.254352	0.265125
4.74	0.276507	0.275396
4.743	0.287975	0.260277
4.746	0.280016	0.253153
4.749	0.289336	0.265049
4.752	0.277048	0.262391
4.755	0.258986	0.259365
4.758	0.273518	0.267105
4.761	0.266569	0.262414
4.764	0.261361	0.26274
4.767	0.271763	0.267127
4.77	0.25589	0.290332
4.773	0.256434	0.26123
4.776	0.256687	0.270924
4.779	0.272002	0.273506
4.782	0.260502	0.252743
4.785	0.268165	0.27526
4.788	0.250316	0.243782
4.791	0.268885	0.238337
4.794	0.247048	0.26483
4.797	0.266144	0.27405
4.8	0.266115	0.259882
4.803	0.253225	0.264014
4.806	0.25	0.25764
4.809	0.278181	0.281778
4.812	0.267812	0.255984
4.815	0.280393	0.265568
4.818	0.266812	0.259506
4.821	0.271594	0.265945
4.824	0.278744	0.276385
4.827	0.278452	0.262994
4.83	0.277855	0.260531
4.833	0.274312	0.254973
4.836	0.268689	0.275319
4.839	0.270229	0.273733
4.842	0.270103	0.257367
4.845	0.272012	0.265185
4.848	0.256783	0.260181
4.851	0.264809	0.279298
4.854	0.271514	0.268975
4.857	0.29022	0.259673
4.86	0.254207	0.264368
4.863	0.265965	0.263829
4.866	0.265318	0.262577
4.869	0.268851	0.286143
4.872	0.271961	0.264321
4.875	0.2611	0.274003
4.878	0.253948	0.254904
4.881	0.248786	0.237255
4.884	0.291975	0.279794
4.887	0.273045	0.246661
4.89	0.259861	0.27018
4.893	0.287038	0.260778
4.896	0.276665	0.253975
4.899	0.250859	0.292496
4.902	0.234673	0.248737
4.905	0.288623	0.258965
4.908	0.28262	0.277226
4.911	0.266583	0.251561
4.914	0.293194	0.256032
4.917	0.252932	0.27355
4.92	0.265771	0.262836
4.923	0.270171	0.281174
4.926	0.280424	0.291705
4.929	0.241556	0.259691
4.932	0.270775	0.277911
4.935	0.252984	0.258752
4.938	0.262664	0.257168
4.941	0.25899	0.290416
4.944	0.237545	0.289372
4.947	0.272845	0.262026
4.95	0.277164	0.270598
4.953	0.261394	0.238605
4.956	0.247478	0.27476
4.959	0.267201	0.265153
4.962	0.254441	0.244815
4.965	0.286545	0.28446
4.968	0.271037	0.267854
4.971	0.281825	0.253605
4.974	0.252774	0.274295
4.977	0.2674	0.278085
4.98	0.251638	0.274149
4.983	0.245356	0.271966
4.986	0.280703	0.258388
4.989	0.262129	0.248604
4.992	0.285985	0.261998
4.995	0.236038	0.26013
4.998	0.274607	0.271123
5.001	0.26112	0.260741
5.004	0.258407	0.24571
5.007	0.258465	0.217929
5.01	0.261422	0.277071
5.013	0.269203	0.268108
5.016	0.266694	0.246918
5.019	0.26573	0.258803
5.022	0.25727	0.286614
5.025	0.266719	0.254997
5.028	0.274506	0.267666
5.031	0.276276	0.257412
5.034	0.254001	0.267496
5.037	0.260744	0.257851
5.04	0.251372	0.245431
5.043	0.270945	0.2646
5.046	0.266106	0.263877
5.049	0.279255	0.239733
5.052	0.243088	0.264049
5.055	0.258715	0.272871
5.058	0.240819	0.242829
5.061	0.255857	0.259024
5.064	0.260426	0.263431
5.067	0.256333	0.24824
5.07	0.256342	0.244423
5.073	0.252275	0.261281
5.076	0.254187	0.235021
5.079	0.2543	0.253634
5.082	0.26923	0.24345
5.085	0.249244	0.260177
5.088	0.262699	0.262201
5.091	0.255579	0.240473
5.094	0.273178	0.243286
5.097	0.23371	0.254465
5.1	0.281982	0.264773
5.103	0.266236	0.263282
5.106	0.273021	0.274174
5.109	0.247014	0.243471
5.112	0.247233	0.248853
5.115	0.279628	0.258424
5.118	0.265626	0.271151
5.121	0.244155	0.257473
5.124	0.240073	0.248573
5.127	0.247633	0.260905
5.13	0.279049	0.2376
5.133	0.27123	0.247928
5.136	0.269492	0.266511
5.139	0.279457	0.25114
5.142	0.268365	0.249093
5.145	0.268573	0.24519
5.148	0.253107	0.259319
5.151	0.247494	0.242285
5.154	0.231815	0.26485
5.157	0.244847	0.253047
5.16	0.244952	0.250029
5.163	0.265221	0.277267
5.166	0.275283	0.274127
5.169	0.229742	0.250015
5.172	0.240307	0.251975
5.175	0.250088	0.255112
5.178	0.239389	0.238311
5.181	0.244942	0.257961
5.184	0.247259	0.238285
5.187	0.261759	0.273372
5.19	0.273188	0.236104
5.193	0.255121	0.240279
5.196	0.259644	0.257259
5.199	0.267585	0.260402
5.202	0.240687	0.259575
5.205	0.250509	0.246303
5.208	0.238851	0.22864
5.211	0.271411	0.283285
5.214	0.249604	0.245243
5.217	0.262897	0.262814
5.22	0.273656	0.249195
5.223	0.257404	0.275657
5.226	0.272927	0.239139
5.229	0.265016	0.252579
5.232	0.264125	0.255242
5.235	0.228189	0.27322
5.238	0.250612	0.268346
5.241	0.278837	0.252151
5.244	0.256312	0.249298
5.247	0.2566	0.270669
5.25	0.26388	0.247578
5.253	0.253693	0.259668
5.256	0.272057	0.277428
5.259	0.263604	0.266105
5.262	0.257373	0.245594
5.265	0.266978	0.256509
5.268	0.244463	0.22945
5.271	0.235921	0.242991
5.274	0.251692	0.264255
5.277	0.261723	0.248084
5.28	0.251858	0.23228
5.283	0.284921	0.265752
5.286	0.249295	0.252745
5.289	0.287162	0.227628
5.292	0.254081	0.257966
5.295	0.276236	0.260625
5.298	0.261829	0.244472
5.301	0.269237	0.260266
5.304	0.250299	0.265394
5.307	0.275878	0.250687
5.31	0.24451	0.271619
5.313	0.282778	0.262155
5.316	0.264312	0.268832
5.319	0.264623	0.238547
5.322	0.256008	0.245704
5.325	0.254347	0.26194
5.328	0.262719	0.250701
5.331	0.289113	0.260033
5.334	0.244871	0.249947
5.337	0.263125	0.257221
5.34	0.260675	0.248564
5.343	0.243896	0.246454
5.346	0.254252	0.242483
5.349	0.251448	0.255759
5.352	0.240552	0.248849
5.355	0.247074	0.276413
5.358	0.272983	0.240607
5.361	0.26358	0.264082
5.364	0.25089	0.252909
5.367	0.270423	0.248095
5.37	0.262402	0.267298
5.373	0.254849	0.256977
5.376	0.273141	0.266294
5.379	0.270848	0.282776
5.382	0.259348	0.25048
5.385	0.265656	0.239268
5.388	0.268861	0.245556
5.391	0.282023	0.263733
5.394	0.25981	0.253095
5.397	0.268326	0.269688
5.4	0.265313	0.278171
5.403	0.226867	0.251004
5.406	0.279171	0.271016
5.409	0.272821	0.257758
5.412	0.269452	0.254484
5.415	0.264758	0.260131
5.418	0.265816	0.261311
5.421	0.244821	0.269293
5.424	0.253438	0.27325
5.427	0.27055	0.249374
5.43	0.253451	0.259456
5.433	0.262451	0.275922
5.436	0.268628	0.235757
5.439	0.256665	0.270221
5.442	0.269746	0.264954
5.445	0.259618	0.237929
5.448	0.277368	0.26565
5.451	0.264164	0.257375
5.454	0.247953	0.254896
5.457	0.262987	0.269019
5.46	0.252517	0.240709
5.463	0.284468	0.273091
5.466	0.263389	0.25141
5.469	0.279531	0.253362
5.472	0.245284	0.259928
5.475	0.246955	0.26637
5.478	0.285915	0.243667
5.481	0.272579	0.248767
5.484	0.251924	0.262002
5.487	0.244868	0.234324
5.49	0.282678	0.234118
5.493	0.255309	0.27539
5.496	0.25289	0.254729
5.499	0.25434	0.230691
5.502	0.260988	0.256336
5.505	0.266295	0.255806
5.508	0.271011	0.245586
5.511	0.267627	0.231929
5.514	0.273467	0.236813
5.517	0.276834	0.249107
5.52	0.25461	0.260925
5.523	0.246573	0.281122
5.526	0.242156	0.246154
5.529	0.267268	0.243096
5.532	0.284797	0.247043
5.535	0.256709	0.272591
5.538	0.268694	0.239881
5.541	0.251242	0.27316
5.544	0.275734	0.236579
5.547	0.26597	0.268784
5.55	0.257022	0.262542
5.553	0.235129	0.264263
5.556	0.259519	0.261808
5.559	0.265591	0.236559
5.562	0.256275	0.242808
5.565	0.252561	0.243007
5.568	0.236629	0.242649
5.571	0.256555	0.263144
5.574	0.243242	0.249466
5.577	0.238188	0.246462
5.58	0.266764	0.254149
5.583	0.273457	0.238267
5.586	0.240627	0.245322
5.589	0.256073	0.238639
5.592	0.229187	0.246105
5.595	0.28785	0.261355
5.598	0.259732	0.253886
5.601	0.263333	0.25038
5.604	0.272539	0.24733
5.607	0.270454	0.263737
5.61	0.264894	0.257503
5.613	0.265278	0.248734
5.616	0.257756	0.261987
5.619	0.225974	0.253927
5.622	0.247685	0.243368
5.625	0.25692	0.235051
5.628	0.246297	0.257107
5.631	0.273883	0.245095
5.634	0.251064	0.246662
5.637	0.266229	0.248589
5.64	0.258154	0.249748
5.643	0.252964	0.235688
5.646	0.237747	0.266652
5.649	0.232173	0.228129
5.652	0.273515	0.266195
5.655	0.271763	0.262451
5.658	0.267526	0.25882
5.661	0.236512	0.240401
5.664	0.229578	0.257064
5.667	0.233796	0.251856
5.67	0.243189	0.228845
5.673	0.252821	0.262383
5.676	0.266392	0.240718
5.679	0.234126	0.254353
5.682	0.266461	0.244212
5.685	0.264944	0.230599
5.688	0.216303	0.21923
5.691	0.262762	0.228236
5.694	0.277277	0.238031
5.697	0.260728	0.268886
5.7	0.254802	0.28025
5.703	0.245423	0.232944
5.706	0.250935	0.281
5.709	0.24333	0.238594
5.712	0.259003	0.261575
5.715	0.284856	0.271307
5.718	0.236415	0.259608
5.721	0.263298	0.228937
5.724	0.24255	0.260158
5.727	0.227549	0.246943
5.73	0.270377	0.259576
5.733	0.25646	0.2432
5.736	0.232984	0.252643
5.739	0.245621	0.232329
5.742	0.261856	0.261656
5.745	0.252715	0.239567
5.748	0.257375	0.233196
5.751	0.265624	0.260016
5.754	0.27418	0.236796
5.757	0.281721	0.259557
5.76	0.279006	0.26224
5.763	0.252693	0.254553
5.766	0.26193	0.260384
5.769	0.24552	0.246268
5.772	0.21402	0.254853
5.775	0.261307	0.26013
5.778	0.257127	0.22174
5.781	0.244724	0.230471
5.784	0.240255	0.263162
5.787	0.24805	0.236183
5.79	0.229537	0.248784
5.793	0.245605	0.241584
5.796	0.251264	0.229299
5.799	0.242405	0.236987
5.802	0.258865	0.254065
5.805	0.247756	0.273227
5.808	0.260725	0.248281
5.811	0.240961	0.272345
5.814	0.259152	0.242515
5.817	0.254563	0.274256
5.82	0.262568	0.23964
5.823	0.239956	0.246737
5.826	0.232582	0.235172
5.829	0.235242	0.270638
5.832	0.242158	0.220244
5.835	0.264596	0.250939
5.838	0.257769	0.254346
5.841	0.251225	0.238974
5.844	0.237669	0.252147
5.847	0.24846	0.26585
5.85	0.267746	0.248032
5.853	0.251527	0.235808
5.856	0.269368	0.235313
5.859	0.264837	0.256356
5.862	0.256985	0.249946
5.865	0.227846	0.264811
5.868	0.262871	0.233482
5.871	0.241988	0.253369
5.874	0.242402	0.258665
5.877	0.238966	0.231911
5.88	0.259562	0.257732
5.883	0.26439	0.22882
5.886	0.261289	0.232887
5.889	0.249402	0.245653
5.892	0.252927	0.267258
5.895	0.258357	0.271125
5.898	0.226781	0.242868
5.901	0.262503	0.247942
5.904	0.25253	0.235328
5.907	0.235693	0.258293
5.91	0.2339	0.227157
5.913	0.261332	0.242379
5.916	0.246999	0.243249
5.919	0.266983	0.268777
5.922	0.251861	0.258514
5.925	0.260167	0.258815
5.928	0.253747	0.245339
5.931	0.267125	0.249214
5.934	0.244015	0.253631
5.937	0.262345	0.253017
5.94	0.266348	0.253551
5.943	0.209309	0.228397
5.946	0.253855	0.262457
5.949	0.256512	0.234256
5.952	0.233754	0.249987
5.955	0.25206	0.250522
5.958	0.254997	0.252878
5.961	0.235611	0.24347
5.964	0.249587	0.228315
5.967	0.232025	0.2501
5.97	0.257936	0.259836
5.973	0.220946	0.240945
5.976	0.241627	0.259077
5.979	0.247897	0.24597
5.982	0.254818	0.25153
5.985	0.231311	0.229207
5.988	0.235246	0.230003
5.991	0.233742	0.26305
5.994	0.222283	0.220769
[truncated: 1,491 more rows]
