# Supplementary material for: Binary-FRET reveals transient excited-state structure associated with activity-dependent CaMKII - NR2B binding and adaptation
Source: Nat Commun. 2022 Oct 25;13:6335. doi: 10.1038/s41467-022-33795-8 (PMC9596428; doi:10.1038/s41467-022-33795-8)
Supplement: Supplementary file 3 — Source Data [file 41467_2022_33795_MOESM3_ESM.zip › Nat Comm Source Data Files Excel folder/S4 Excel folder/K42R TRA.xls]

## Sheet: K42R TRA
	0 min	6 min	177 min
0	0.128913	0.243375	-0.0160294
0.003	0.152721	0.244145	0.03634
0.006	0.158819	0.265836	0.0160521
0.009	0.158539	0.240087	0.0173969
0.012	0.166763	0.265731	0.0372298
0.015	0.16661	0.265894	0.0296477
0.018	0.187297	0.277096	0.0597951
0.021	0.169929	0.267646	0.0644015
0.024	0.184101	0.280637	0.0525705
0.027	0.180704	0.281383	0.0648554
0.03	0.1899	0.26181	0.082387
0.033	0.201785	0.288206	0.100072
0.036	0.192278	0.314814	0.103992
0.039	0.203903	0.321418	0.118446
0.042	0.217693	0.302302	0.13101
0.045	0.220113	0.297252	0.137505
0.048	0.241151	0.324388	0.14891
0.051	0.23693	0.326245	0.14747
0.054	0.246453	0.327195	0.172123
0.057	0.248761	0.325267	0.175316
0.06	0.258556	0.342133	0.187413
0.063	0.26188	0.338917	0.20342
0.066	0.27927	0.344356	0.23392
0.069	0.282323	0.351495	0.215699
0.072	0.290048	0.349286	0.230571
0.075	0.303103	0.351112	0.233704
0.078	0.299405	0.359589	0.255368
0.081	0.312882	0.360306	0.260076
0.084	0.318992	0.389653	0.268134
0.087	0.322671	0.388121	0.286968
0.09	0.333715	0.390107	0.284127
0.093	0.339729	0.378331	0.288141
0.096	0.348736	0.385519	0.308698
0.099	0.344183	0.392807	0.30908
0.102	0.357692	0.409137	0.319296
0.105	0.363754	0.415403	0.322572
0.108	0.361392	0.417948	0.322987
0.111	0.367659	0.419703	0.341159
0.114	0.372442	0.415911	0.336348
0.117	0.376768	0.417971	0.362947
0.12	0.382933	0.4256	0.361992
0.123	0.391879	0.428341	0.364075
0.126	0.388284	0.427086	0.367861
0.129	0.394742	0.436631	0.37769
0.132	0.400427	0.441712	0.380057
0.135	0.401501	0.455311	0.382046
0.138	0.404532	0.451302	0.371358
0.141	0.408443	0.448233	0.383971
0.144	0.410106	0.453133	0.393432
0.147	0.4078	0.449218	0.383933
0.15	0.41085	0.442408	0.389266
0.153	0.413844	0.460248	0.394737
0.156	0.416418	0.445133	0.399606
0.159	0.420912	0.457044	0.404218
0.162	0.427023	0.471018	0.401628
0.165	0.421218	0.472253	0.402626
0.168	0.425558	0.464375	0.410945
0.171	0.421822	0.473056	0.402904
0.174	0.428738	0.475728	0.407624
0.177	0.431292	0.47438	0.404528
0.18	0.426893	0.453813	0.410264
0.183	0.430455	0.455951	0.406128
0.186	0.43287	0.464943	0.407635
0.189	0.433367	0.465438	0.413549
0.192	0.428846	0.465958	0.412612
0.195	0.428809	0.466307	0.420191
0.198	0.431881	0.480105	0.417846
0.201	0.429371	0.486644	0.414424
0.204	0.440694	0.476261	0.42772
0.207	0.435464	0.47456	0.414616
0.21	0.434048	0.477596	0.407901
0.213	0.43567	0.490966	0.425362
0.216	0.428922	0.482076	0.40909
0.219	0.425223	0.48266	0.408818
0.222	0.436343	0.474054	0.413087
0.225	0.43483	0.466894	0.416766
0.228	0.432411	0.475082	0.405944
0.231	0.43288	0.483171	0.408725
0.234	0.431821	0.486456	0.413675
0.237	0.430865	0.472115	0.416027
0.24	0.429297	0.476918	0.416185
0.243	0.437656	0.477243	0.411655
0.246	0.43225	0.474291	0.410662
0.249	0.430091	0.469583	0.41971
0.252	0.434561	0.466066	0.416945
0.255	0.428452	0.482754	0.413651
0.258	0.430638	0.488132	0.408657
0.261	0.430716	0.477881	0.409047
0.264	0.429871	0.478428	0.413593
0.267	0.430995	0.472062	0.414003
0.27	0.432342	0.47242	0.412312
0.273	0.427495	0.474214	0.413525
0.276	0.425061	0.475961	0.41424
0.279	0.427676	0.473504	0.401264
0.282	0.431119	0.469884	0.413448
0.285	0.424136	0.486634	0.412492
0.288	0.428341	0.477617	0.405089
0.291	0.42356	0.465259	0.409268
0.294	0.426662	0.468603	0.415537
0.297	0.430363	0.471015	0.406018
0.3	0.428211	0.47191	0.415012
0.303	0.428285	0.484595	0.414078
0.306	0.428107	0.470786	0.409569
0.309	0.421393	0.471634	0.396342
0.312	0.42276	0.477337	0.406146
0.315	0.425479	0.486373	0.399331
0.318	0.419402	0.468533	0.404003
0.321	0.422106	0.469668	0.402935
0.324	0.417824	0.477181	0.406721
0.327	0.425172	0.483147	0.40164
0.33	0.424172	0.485639	0.409816
0.333	0.425192	0.46479	0.417938
0.336	0.424355	0.464454	0.392982
0.339	0.42374	0.472178	0.400655
0.342	0.418673	0.478231	0.406574
0.345	0.42373	0.478665	0.39765
0.348	0.4294	0.464932	0.40455
0.351	0.419674	0.475943	0.415264
0.354	0.419524	0.480382	0.394053
0.357	0.422212	0.474834	0.39929
0.36	0.422674	0.480855	0.403555
0.363	0.418174	0.46525	0.403514
0.366	0.419026	0.467278	0.409476
0.369	0.416476	0.467942	0.397342
0.372	0.416673	0.461924	0.397339
0.375	0.422653	0.465877	0.399137
0.378	0.412754	0.467619	0.404523
0.381	0.414447	0.463725	0.400581
0.384	0.420743	0.468861	0.390193
0.387	0.423098	0.469313	0.406123
0.39	0.422762	0.478933	0.384648
0.393	0.415122	0.470544	0.389586
0.396	0.415392	0.470976	0.388523
0.399	0.415019	0.47315	0.392315
0.402	0.417073	0.473419	0.405979
0.405	0.412966	0.465697	0.39837
0.408	0.416494	0.464422	0.395429
0.411	0.417162	0.457595	0.393377
0.414	0.416024	0.465356	0.404174
0.417	0.415234	0.466412	0.404114
0.42	0.414997	0.467233	0.389999
0.423	0.414315	0.473577	0.388913
0.426	0.415006	0.474875	0.397867
0.429	0.410778	0.457888	0.39708
0.432	0.412846	0.459774	0.391814
0.435	0.411305	0.473205	0.391682
0.438	0.420905	0.456447	0.393409
0.441	0.413009	0.47638	0.394634
0.444	0.408845	0.465045	0.392885
0.447	0.412244	0.45844	0.386119
0.45	0.418838	0.45195	0.40254
0.453	0.413699	0.452383	0.381995
0.456	0.406286	0.477152	0.388165
0.459	0.408734	0.469465	0.392919
0.462	0.4131	0.462606	0.389167
0.465	0.407866	0.457238	0.395183
0.468	0.408666	0.46388	0.387058
0.471	0.408826	0.47296	0.384291
0.474	0.403089	0.461474	0.403165
0.477	0.412017	0.470496	0.400325
0.48	0.407336	0.475166	0.397101
0.483	0.408563	0.479452	0.385584
0.486	0.409196	0.462012	0.389415
0.489	0.40751	0.45768	0.379284
0.492	0.40683	0.466059	0.392113
0.495	0.410671	0.485022	0.383179
0.498	0.404676	0.468634	0.390266
0.501	0.404127	0.464045	0.387329
0.504	0.408246	0.459919	0.380827
0.507	0.405993	0.464594	0.390495
0.51	0.398656	0.45842	0.385804
0.513	0.400629	0.457062	0.382669
0.516	0.401179	0.458292	0.38804
0.519	0.40691	0.466259	0.377587
0.522	0.406361	0.457878	0.384034
0.525	0.401447	0.472823	0.383296
0.528	0.406538	0.463411	0.389804
0.531	0.405904	0.46642	0.377764
0.534	0.402155	0.463808	0.384043
0.537	0.403232	0.473335	0.383229
0.54	0.407657	0.454456	0.385284
0.543	0.40125	0.45714	0.368436
0.546	0.398015	0.470733	0.382114
0.549	0.400339	0.456237	0.376349
0.552	0.403192	0.451802	0.39162
0.555	0.403272	0.466594	0.390487
0.558	0.40369	0.462673	0.383178
0.561	0.403568	0.460913	0.388242
0.564	0.402808	0.463201	0.371373
0.567	0.40127	0.460651	0.393069
0.57	0.399221	0.456246	0.387019
0.573	0.398812	0.460422	0.370413
0.576	0.396106	0.471345	0.377504
0.579	0.397513	0.461448	0.375479
0.582	0.407145	0.465344	0.381753
0.585	0.398386	0.468109	0.391489
0.588	0.402393	0.469237	0.375306
0.591	0.397561	0.460302	0.372867
0.594	0.39456	0.460464	0.374245
0.597	0.394355	0.463433	0.383084
0.6	0.391974	0.448941	0.372598
0.603	0.396121	0.463958	0.390789
0.606	0.39253	0.472446	0.379975
0.609	0.394346	0.460513	0.382083
0.612	0.391824	0.470147	0.370211
0.615	0.393266	0.464991	0.368604
0.618	0.401414	0.453295	0.372795
0.621	0.393207	0.470653	0.380029
0.624	0.393585	0.458042	0.378153
0.627	0.396155	0.446529	0.369652
0.63	0.396351	0.463265	0.385949
0.633	0.391078	0.461246	0.367212
0.636	0.393104	0.463165	0.366736
0.639	0.397553	0.459764	0.367068
0.642	0.385186	0.461354	0.36837
0.645	0.398791	0.468613	0.376321
0.648	0.392983	0.46319	0.378625
0.651	0.387972	0.457095	0.372652
0.654	0.391587	0.448834	0.377541
0.657	0.393571	0.460752	0.372152
0.66	0.390943	0.444732	0.37537
0.663	0.391843	0.449723	0.366107
0.666	0.390027	0.461268	0.370805
0.669	0.386942	0.45937	0.362631
0.672	0.390447	0.446004	0.371615
0.675	0.388851	0.455766	0.368394
0.678	0.390176	0.451477	0.366102
0.681	0.392937	0.447485	0.363423
0.684	0.390241	0.467676	0.366872
0.687	0.392988	0.450771	0.360403
0.69	0.391782	0.452528	0.365079
0.693	0.388854	0.457352	0.362267
0.696	0.380444	0.465931	0.353336
0.699	0.383939	0.455215	0.360065
0.702	0.390583	0.454155	0.362035
0.705	0.388043	0.456738	0.375557
0.708	0.389217	0.453827	0.366653
0.711	0.388728	0.460766	0.36694
0.714	0.388863	0.443325	0.373606
0.717	0.387949	0.460364	0.371702
0.72	0.389814	0.452249	0.360355
0.723	0.390155	0.435384	0.368106
0.726	0.38888	0.448063	0.353455
0.729	0.385574	0.458209	0.36649
0.732	0.382408	0.443969	0.366335
0.735	0.381078	0.453939	0.365353
0.738	0.382449	0.452393	0.367435
0.741	0.390354	0.46305	0.354395
0.744	0.382292	0.442321	0.365253
0.747	0.384155	0.458868	0.358601
0.75	0.389766	0.45683	0.371708
0.753	0.389783	0.453289	0.355709
0.756	0.382759	0.464676	0.357037
0.759	0.384447	0.456296	0.358065
0.762	0.382592	0.468678	0.36347
0.765	0.382359	0.468598	0.367985
0.768	0.387596	0.467813	0.359941
0.771	0.391232	0.449557	0.357407
0.774	0.382445	0.458677	0.354403
0.777	0.383134	0.45349	0.357673
0.78	0.379541	0.462952	0.353149
0.783	0.37681	0.444406	0.361965
0.786	0.383217	0.461869	0.362451
0.789	0.379466	0.447991	0.364605
0.792	0.384701	0.447846	0.363595
0.795	0.377391	0.443086	0.347383
0.798	0.388314	0.459862	0.359635
0.801	0.381076	0.447509	0.36277
0.804	0.381196	0.448958	0.366837
0.807	0.375842	0.442765	0.351009
0.81	0.379149	0.459525	0.334253
0.813	0.380026	0.441331	0.356298
0.816	0.379384	0.458215	0.355403
0.819	0.387551	0.447588	0.355586
0.822	0.381463	0.445881	0.339931
0.825	0.380425	0.455979	0.356803
0.828	0.382121	0.456585	0.344857
0.831	0.382127	0.4458	0.352593
0.834	0.376319	0.456597	0.351236
0.837	0.38055	0.466551	0.353669
0.84	0.373375	0.445375	0.358111
0.843	0.387699	0.458671	0.366129
0.846	0.3759	0.452609	0.358615
0.849	0.38552	0.452705	0.350006
0.852	0.382956	0.445634	0.351008
0.855	0.381522	0.444475	0.354201
0.858	0.381126	0.453463	0.345963
0.861	0.377394	0.438447	0.356707
0.864	0.379779	0.438023	0.366639
0.867	0.373926	0.457316	0.363764
0.87	0.37857	0.451943	0.354838
0.873	0.373937	0.451256	0.354018
0.876	0.380601	0.452882	0.35395
0.879	0.382163	0.450325	0.350584
0.882	0.371885	0.455183	0.364998
0.885	0.373447	0.453234	0.35677
0.888	0.377003	0.45773	0.352725
0.891	0.377646	0.448534	0.352593
0.894	0.372334	0.449112	0.340803
0.897	0.378875	0.443146	0.337418
0.9	0.374885	0.461535	0.359051
0.903	0.373733	0.455575	0.358199
0.906	0.379814	0.454842	0.357038
0.909	0.380836	0.436161	0.34879
0.912	0.37885	0.445108	0.357843
0.915	0.377649	0.44418	0.3579
0.918	0.378723	0.446081	0.356071
0.921	0.368057	0.456628	0.347863
0.924	0.377521	0.454992	0.335677
0.927	0.374167	0.443102	0.350393
0.93	0.373546	0.46368	0.357221
0.933	0.378143	0.436687	0.344225
0.936	0.373129	0.436266	0.357676
0.939	0.372189	0.450521	0.34886
0.942	0.372228	0.439427	0.356785
0.945	0.372131	0.43848	0.347321
0.948	0.370043	0.436546	0.350484
0.951	0.379199	0.44035	0.345848
0.954	0.37362	0.442065	0.355624
0.957	0.369683	0.453163	0.33945
0.96	0.379757	0.434899	0.356784
0.963	0.375762	0.444047	0.347401
0.966	0.370988	0.466451	0.347571
0.969	0.368722	0.439056	0.3431
0.972	0.371718	0.436315	0.360372
0.975	0.366253	0.441035	0.343443
0.978	0.374353	0.442473	0.35118
0.981	0.379946	0.435975	0.357353
0.984	0.368546	0.44163	0.350288
0.987	0.37669	0.452844	0.337369
0.99	0.376076	0.441265	0.344604
0.993	0.36454	0.450456	0.352241
0.996	0.369599	0.46442	0.341549
0.999	0.364802	0.439917	0.345516
1.002	0.364382	0.449447	0.346963
1.005	0.366313	0.445946	0.350986
1.008	0.369394	0.444506	0.35293
1.011	0.371803	0.438823	0.346135
1.014	0.369339	0.440737	0.342372
1.017	0.366207	0.437751	0.352748
1.02	0.366198	0.445444	0.336102
1.023	0.366732	0.446122	0.343953
1.026	0.365589	0.439364	0.342838
1.029	0.365086	0.444094	0.336718
1.032	0.364597	0.425156	0.347301
1.035	0.366182	0.428549	0.33713
1.038	0.364777	0.443952	0.348743
1.041	0.37145	0.44942	0.337307
1.044	0.363707	0.444215	0.342351
1.047	0.365134	0.449484	0.345286
1.05	0.3653	0.446682	0.345051
1.053	0.365062	0.444669	0.34592
1.056	0.365576	0.443689	0.340396
1.059	0.363726	0.436472	0.327222
1.062	0.363769	0.432782	0.333052
1.065	0.362997	0.439916	0.354708
1.068	0.360632	0.45241	0.348461
1.071	0.369008	0.443526	0.361409
1.074	0.364061	0.431667	0.337276
1.077	0.363538	0.453812	0.33844
1.08	0.368721	0.434371	0.33807
1.083	0.357169	0.44176	0.345021
1.086	0.360958	0.44785	0.341339
1.089	0.363904	0.439194	0.346588
1.092	0.369815	0.42647	0.333866
1.095	0.362464	0.443907	0.330178
1.098	0.355796	0.433487	0.341241
1.101	0.358468	0.429658	0.338448
1.104	0.365491	0.433014	0.338553
1.107	0.367777	0.435381	0.329571
1.11	0.36652	0.432437	0.339789
1.113	0.362208	0.442954	0.333908
1.116	0.363672	0.442612	0.327761
1.119	0.365855	0.456772	0.328859
1.122	0.369272	0.433231	0.329133
1.125	0.370177	0.450632	0.329273
1.128	0.363547	0.431146	0.321073
1.131	0.360025	0.436774	0.331112
1.134	0.364569	0.434088	0.337608
1.137	0.36489	0.436605	0.341899
1.14	0.366475	0.428326	0.333437
1.143	0.35865	0.439186	0.330582
1.146	0.361586	0.448079	0.346059
1.149	0.362517	0.445229	0.320758
1.152	0.356902	0.435467	0.343513
1.155	0.356868	0.458416	0.331402
1.158	0.352229	0.450214	0.334893
1.161	0.368472	0.439644	0.326983
1.164	0.359381	0.43864	0.339552
1.167	0.357771	0.435066	0.331285
1.17	0.36072	0.431729	0.334412
1.173	0.364796	0.455386	0.342463
1.176	0.358743	0.423585	0.330884
1.179	0.35571	0.444589	0.330284
1.182	0.356718	0.423218	0.335243
1.185	0.360963	0.443637	0.325124
1.188	0.358294	0.444879	0.340756
1.191	0.358952	0.4347	0.329875
1.194	0.354788	0.429183	0.334998
1.197	0.36105	0.426565	0.324788
1.2	0.355007	0.425683	0.335594
1.203	0.361363	0.437073	0.338324
1.206	0.359334	0.436903	0.324395
1.209	0.35293	0.428986	0.339593
1.212	0.353328	0.437609	0.331811
1.215	0.347786	0.436537	0.332017
1.218	0.348686	0.433776	0.314428
1.221	0.35377	0.429419	0.326524
1.224	0.347565	0.439947	0.320046
1.227	0.355593	0.423817	0.323572
1.23	0.357669	0.437552	0.330737
1.233	0.35475	0.43455	0.339787
1.236	0.349275	0.424948	0.325368
1.239	0.361945	0.431004	0.321036
1.242	0.349276	0.423821	0.323885
1.245	0.354644	0.447459	0.323828
1.248	0.351178	0.423384	0.334292
1.251	0.352028	0.429004	0.312446
1.254	0.349889	0.436179	0.336705
1.257	0.35628	0.442087	0.326389
1.26	0.356442	0.428335	0.346792
1.263	0.348816	0.423458	0.32044
1.266	0.353557	0.44597	0.321547
1.269	0.35452	0.441455	0.330771
1.272	0.36354	0.418048	0.309471
1.275	0.354764	0.431325	0.324143
1.278	0.347351	0.423906	0.319284
1.281	0.351986	0.431089	0.322957
1.284	0.353091	0.438053	0.321866
1.287	0.352796	0.426162	0.328056
1.29	0.352819	0.441832	0.339675
1.293	0.351716	0.436979	0.312932
1.296	0.355744	0.42521	0.321548
1.299	0.352748	0.434392	0.3193
1.302	0.349181	0.423474	0.334415
1.305	0.348365	0.441996	0.314258
1.308	0.349881	0.434327	0.333473
1.311	0.356343	0.434259	0.340376
1.314	0.356127	0.433723	0.334857
1.317	0.351482	0.419495	0.330264
1.32	0.349686	0.451142	0.315581
1.323	0.353844	0.4357	0.344087
1.326	0.355234	0.444687	0.327247
1.329	0.35139	0.444719	0.332025
1.332	0.348359	0.426315	0.327101
1.335	0.354441	0.437791	0.338525
1.338	0.343968	0.433552	0.32725
1.341	0.347059	0.443504	0.325252
1.344	0.349548	0.439347	0.331506
1.347	0.351289	0.428862	0.312764
1.35	0.356095	0.43959	0.324026
1.353	0.354347	0.412136	0.313593
1.356	0.35337	0.429869	0.330126
1.359	0.350721	0.416598	0.321679
1.362	0.343336	0.428835	0.330474
1.365	0.35351	0.415948	0.320368
1.368	0.357799	0.425	0.318434
1.371	0.345642	0.434504	0.320393
1.374	0.353433	0.445764	0.333833
1.377	0.347171	0.426792	0.325434
1.38	0.353324	0.425262	0.315588
1.383	0.345516	0.418693	0.314697
1.386	0.345813	0.433131	0.31647
1.389	0.349055	0.442723	0.318281
1.392	0.35137	0.430938	0.319502
1.395	0.343861	0.425885	0.317817
1.398	0.351419	0.429905	0.32703
1.401	0.347029	0.426925	0.315068
1.404	0.346277	0.431884	0.317522
1.407	0.351506	0.44079	0.318187
1.41	0.350009	0.434866	0.319506
1.413	0.347887	0.442933	0.324412
1.416	0.351802	0.424794	0.333619
1.419	0.351081	0.409302	0.33773
1.422	0.341737	0.428506	0.304684
1.425	0.346957	0.430842	0.314985
1.428	0.34956	0.435215	0.316208
1.431	0.347213	0.44009	0.312698
1.434	0.351926	0.420415	0.319838
1.437	0.350611	0.4206	0.333808
1.44	0.340881	0.444743	0.321358
1.443	0.350807	0.454066	0.313011
1.446	0.35494	0.423759	0.314585
1.449	0.346755	0.418832	0.315719
1.452	0.345402	0.40354	0.31764
1.455	0.346464	0.432458	0.313827
1.458	0.35096	0.419077	0.319285
1.461	0.347317	0.434927	0.308422
1.464	0.351584	0.41451	0.318946
1.467	0.348268	0.432678	0.320037
1.47	0.348282	0.41995	0.326517
1.473	0.346302	0.435207	0.325916
1.476	0.345308	0.427753	0.334021
1.479	0.350136	0.431495	0.326025
1.482	0.34891	0.424821	0.318586
1.485	0.350512	0.427942	0.311228
1.488	0.347905	0.434437	0.31263
1.491	0.346283	0.427565	0.316064
1.494	0.344164	0.420282	0.325975
1.497	0.347086	0.421184	0.312612
1.5	0.344391	0.421505	0.308406
1.503	0.344218	0.42641	0.314346
1.506	0.351619	0.422562	0.310418
1.509	0.352921	0.439325	0.326219
1.512	0.353257	0.436179	0.319611
1.515	0.345927	0.419222	0.314956
1.518	0.342809	0.431997	0.330161
1.521	0.346228	0.421715	0.317882
1.524	0.352037	0.417413	0.306697
1.527	0.352382	0.420051	0.321865
1.53	0.341222	0.4307	0.325107
1.533	0.341983	0.411529	0.323812
1.536	0.338701	0.427911	0.325232
1.539	0.346389	0.434713	0.318015
1.542	0.347546	0.430429	0.309918
1.545	0.341935	0.429865	0.320742
1.548	0.340236	0.422025	0.306368
1.551	0.349353	0.422875	0.317641
1.554	0.351418	0.434339	0.310595
1.557	0.347497	0.419128	0.314762
1.56	0.340905	0.426204	0.305008
1.563	0.34046	0.414519	0.323846
1.566	0.346694	0.416809	0.323051
1.569	0.337571	0.435444	0.314276
1.572	0.336137	0.41166	0.313708
1.575	0.347547	0.425159	0.318486
1.578	0.340956	0.4424	0.326003
1.581	0.342506	0.424569	0.32727
1.584	0.341554	0.437384	0.313425
1.587	0.341243	0.415464	0.317924
1.59	0.344525	0.421842	0.312553
1.593	0.344429	0.42495	0.331557
1.596	0.344365	0.441837	0.318037
1.599	0.342991	0.42544	0.328127
1.602	0.349942	0.423419	0.312975
1.605	0.342082	0.412681	0.308958
1.608	0.340126	0.426424	0.317484
1.611	0.335728	0.426415	0.319771
1.614	0.338353	0.44018	0.313038
1.617	0.335143	0.429289	0.319103
1.62	0.341888	0.439801	0.325697
1.623	0.339834	0.435645	0.303379
1.626	0.345275	0.419133	0.320029
1.629	0.343528	0.427055	0.314775
1.632	0.34128	0.422203	0.320117
1.635	0.333131	0.421822	0.309596
1.638	0.335559	0.423415	0.317428
1.641	0.348181	0.415202	0.32141
1.644	0.342196	0.426591	0.316333
1.647	0.337318	0.430502	0.324974
1.65	0.339039	0.417163	0.318022
1.653	0.339327	0.410421	0.315898
1.656	0.343662	0.423547	0.319973
1.659	0.331243	0.426071	0.304861
1.662	0.334664	0.440564	0.306445
1.665	0.347658	0.423845	0.293253
1.668	0.333909	0.419298	0.308337
1.671	0.340403	0.412221	0.31064
1.674	0.339365	0.407065	0.314051
1.677	0.343751	0.415095	0.309987
1.68	0.337366	0.422651	0.302904
1.683	0.334496	0.419293	0.311823
1.686	0.327617	0.417353	0.307463
1.689	0.331742	0.423564	0.321542
1.692	0.343417	0.436031	0.30453
1.695	0.348608	0.431284	0.301994
1.698	0.329129	0.414822	0.30504
1.701	0.339492	0.42368	0.307424
1.704	0.335728	0.428965	0.311095
1.707	0.334649	0.426539	0.315457
1.71	0.342285	0.41097	0.308257
1.713	0.336781	0.407131	0.316103
1.716	0.336787	0.410989	0.31318
1.719	0.337921	0.398758	0.30864
1.722	0.335323	0.405573	0.30839
1.725	0.339178	0.410942	0.30904
1.728	0.335118	0.425953	0.307813
1.731	0.337397	0.420915	0.311658
1.734	0.335671	0.413907	0.315569
1.737	0.329904	0.414152	0.322873
1.74	0.324149	0.410583	0.309219
1.743	0.340432	0.42775	0.308419
1.746	0.335794	0.412098	0.309698
1.749	0.335462	0.416239	0.299865
1.752	0.326072	0.415708	0.318297
1.755	0.342265	0.429738	0.309699
1.758	0.33754	0.40871	0.299724
1.761	0.336968	0.430436	0.305225
1.764	0.333151	0.41662	0.307608
1.767	0.335122	0.417804	0.316264
1.77	0.333325	0.429974	0.306712
1.773	0.333568	0.408637	0.303903
1.776	0.33323	0.421551	0.308941
1.779	0.337029	0.415699	0.297265
1.782	0.341185	0.402476	0.303553
1.785	0.332189	0.408827	0.297545
1.788	0.326477	0.41966	0.290915
1.791	0.336148	0.413177	0.308966
1.794	0.33638	0.424338	0.293474
1.797	0.332884	0.414391	0.314797
1.8	0.331633	0.423066	0.3099
1.803	0.339193	0.401143	0.301855
1.806	0.329101	0.400476	0.299955
1.809	0.334248	0.413967	0.316482
1.812	0.330589	0.424097	0.322281
1.815	0.33045	0.427411	0.307575
1.818	0.339627	0.421353	0.310193
1.821	0.326705	0.421644	0.313591
1.824	0.336423	0.410053	0.298707
1.827	0.334878	0.422345	0.296936
1.83	0.325805	0.408197	0.310449
1.833	0.337828	0.426965	0.306234
1.836	0.339005	0.423644	0.312029
1.839	0.337519	0.415128	0.299572
1.842	0.324966	0.40837	0.305
1.845	0.339266	0.412525	0.300511
1.848	0.333848	0.424996	0.300981
1.851	0.33279	0.435678	0.315159
1.854	0.333583	0.424898	0.306391
1.857	0.331179	0.419555	0.306812
1.86	0.330476	0.405668	0.295115
1.863	0.325632	0.401953	0.305193
1.866	0.336441	0.429754	0.309144
1.869	0.331154	0.422995	0.298213
1.872	0.338183	0.428995	0.303086
1.875	0.320682	0.417135	0.305034
1.878	0.330403	0.403681	0.308683
1.881	0.324653	0.407188	0.299385
1.884	0.331848	0.423222	0.285637
1.887	0.331189	0.422064	0.30164
1.89	0.331561	0.406792	0.309693
1.893	0.332978	0.400011	0.307772
1.896	0.329302	0.4124	0.306715
1.899	0.330656	0.421158	0.303112
1.902	0.3296	0.410459	0.294805
1.905	0.328935	0.415055	0.308426
1.908	0.328796	0.407904	0.305129
1.911	0.325325	0.427708	0.296222
1.914	0.330532	0.430103	0.317114
1.917	0.330387	0.417801	0.318998
1.92	0.327017	0.419014	0.288588
1.923	0.331092	0.409826	0.297468
1.926	0.328622	0.40691	0.318999
1.929	0.332197	0.41706	0.299356
1.932	0.328171	0.396083	0.286421
1.935	0.324084	0.395156	0.290233
1.938	0.335924	0.401545	0.300785
1.941	0.323053	0.427759	0.302812
1.944	0.325856	0.416919	0.322971
1.947	0.33424	0.420833	0.300581
1.95	0.326195	0.411732	0.296166
1.953	0.327317	0.406371	0.318075
1.956	0.326271	0.413823	0.303163
1.959	0.329415	0.40349	0.315046
1.962	0.324375	0.411184	0.295782
1.965	0.32462	0.409223	0.311354
1.968	0.326096	0.423742	0.302775
1.971	0.326953	0.418288	0.310775
1.974	0.322453	0.419415	0.302086
1.977	0.327115	0.434171	0.302302
1.98	0.332771	0.404646	0.31035
1.983	0.331511	0.405268	0.301474
1.986	0.324769	0.393812	0.291327
1.989	0.327591	0.409034	0.298856
1.992	0.324017	0.413365	0.299354
1.995	0.326804	0.414164	0.314142
1.998	0.328504	0.42355	0.303058
2.001	0.328311	0.39219	0.29351
2.004	0.319732	0.397413	0.29569
2.007	0.322848	0.408513	0.299911
2.01	0.330892	0.417574	0.306277
2.013	0.333839	0.414451	0.298117
2.016	0.326044	0.414351	0.29752
2.019	0.32757	0.436357	0.294346
2.022	0.332601	0.411717	0.29403
2.025	0.329121	0.401867	0.289105
2.028	0.323323	0.409728	0.29521
2.031	0.322511	0.410034	0.296521
2.034	0.330112	0.406868	0.306889
2.037	0.331446	0.397648	0.302591
2.04	0.326707	0.427789	0.305548
2.043	0.319916	0.429711	0.302331
2.046	0.335339	0.407987	0.301138
2.049	0.330324	0.431393	0.290138
2.052	0.330184	0.414448	0.305691
2.055	0.331665	0.40273	0.28865
2.058	0.324782	0.401893	0.301306
2.061	0.328622	0.40631	0.294166
2.064	0.325331	0.426348	0.298104
2.067	0.324088	0.405902	0.301277
2.07	0.324044	0.427485	0.306984
2.073	0.320404	0.425207	0.299855
2.076	0.328998	0.404411	0.285092
2.079	0.318291	0.406741	0.297355
2.082	0.328588	0.396913	0.292023
2.085	0.323516	0.429002	0.300698
2.088	0.326498	0.402958	0.27161
2.091	0.326622	0.416421	0.304658
2.094	0.331176	0.409921	0.296011
2.097	0.318191	0.421832	0.288097
2.1	0.332315	0.408629	0.296359
2.103	0.321324	0.409433	0.281245
2.106	0.318337	0.424756	0.299007
2.109	0.323499	0.412277	0.303457
2.112	0.332838	0.417172	0.292456
2.115	0.322615	0.409042	0.307618
2.118	0.317099	0.397447	0.308135
2.121	0.318008	0.395576	0.289419
2.124	0.31446	0.405119	0.289797
2.127	0.318378	0.403234	0.298977
2.13	0.33719	0.42195	0.287974
2.133	0.328636	0.410137	0.28703
2.136	0.327944	0.414426	0.307288
2.139	0.330614	0.404824	0.294158
2.142	0.322783	0.42064	0.297562
2.145	0.327015	0.412659	0.298206
2.148	0.324584	0.396918	0.284793
2.151	0.328823	0.397108	0.302431
2.154	0.312207	0.407908	0.290091
2.157	0.314863	0.408737	0.292234
2.16	0.321869	0.435439	0.286245
2.163	0.321813	0.414202	0.301051
2.166	0.313018	0.400818	0.3005
2.169	0.318396	0.411465	0.300497
2.172	0.324202	0.389506	0.282854
2.175	0.317361	0.404854	0.292456
2.178	0.321311	0.414723	0.292111
2.181	0.31592	0.419463	0.290717
2.184	0.325987	0.393346	0.284468
2.187	0.319938	0.393748	0.293686
2.19	0.325402	0.409036	0.286472
2.193	0.315189	0.411591	0.291176
2.196	0.32539	0.406487	0.290757
2.199	0.318379	0.410566	0.289802
2.202	0.317593	0.409344	0.29231
2.205	0.316945	0.400962	0.295199
2.208	0.320028	0.405406	0.285344
2.211	0.324091	0.422544	0.277693
2.214	0.319612	0.422083	0.275652
2.217	0.317823	0.417626	0.302251
2.22	0.322445	0.422134	0.2938
2.223	0.315863	0.399777	0.293939
2.226	0.317586	0.426728	0.289676
2.229	0.319364	0.411039	0.278657
2.232	0.319162	0.407017	0.283593
2.235	0.314396	0.416463	0.289994
2.238	0.311261	0.40906	0.290335
2.241	0.319549	0.411251	0.292883
2.244	0.325956	0.413311	0.294716
2.247	0.320234	0.418857	0.294907
2.25	0.320158	0.431679	0.294807
2.253	0.311801	0.385058	0.283254
2.256	0.319804	0.402356	0.290438
2.259	0.317204	0.413479	0.298867
2.262	0.316828	0.399401	0.282749
2.265	0.327981	0.414358	0.296693
2.268	0.319833	0.40261	0.298258
2.271	0.319603	0.406947	0.285004
2.274	0.316747	0.411384	0.294159
2.277	0.310878	0.416435	0.29071
2.28	0.325049	0.420614	0.285875
2.283	0.316296	0.409181	0.287176
2.286	0.321099	0.40946	0.303998
2.289	0.320412	0.418441	0.280781
2.292	0.321999	0.406639	0.295693
2.295	0.314053	0.397788	0.318425
2.298	0.308206	0.400542	0.302462
2.301	0.316014	0.413646	0.288161
2.304	0.319269	0.407421	0.288642
2.307	0.324743	0.402283	0.296151
2.31	0.309943	0.415158	0.283816
2.313	0.312024	0.406702	0.287122
2.316	0.315319	0.413989	0.28557
2.319	0.313256	0.398982	0.312578
2.322	0.31286	0.403424	0.286322
2.325	0.312632	0.416093	0.29446
2.328	0.31617	0.415004	0.283633
2.331	0.322864	0.414942	0.296682
2.334	0.320797	0.398189	0.291249
2.337	0.315305	0.415669	0.292278
2.34	0.322819	0.403046	0.278625
2.343	0.313021	0.407292	0.282473
2.346	0.313712	0.400832	0.291775
2.349	0.316226	0.413639	0.274465
2.352	0.315619	0.412748	0.291096
2.355	0.314989	0.388487	0.29436
2.358	0.318277	0.394579	0.297528
2.361	0.31466	0.404389	0.291043
2.364	0.31618	0.40241	0.284042
2.367	0.312349	0.411264	0.298245
2.37	0.318013	0.418641	0.292181
2.373	0.316286	0.39439	0.312212
2.376	0.323164	0.412445	0.289211
2.379	0.31724	0.414089	0.281575
2.382	0.316276	0.429195	0.287265
2.385	0.313298	0.395543	0.290511
2.388	0.325204	0.410836	0.295156
2.391	0.316188	0.409231	0.280833
2.394	0.316657	0.4247	0.279602
2.397	0.316683	0.405891	0.290593
2.4	0.314658	0.395855	0.291075
2.403	0.313308	0.418372	0.288377
2.406	0.314646	0.394621	0.289565
2.409	0.316874	0.411444	0.271695
2.412	0.30999	0.421121	0.302657
2.415	0.31897	0.384058	0.284706
2.418	0.316323	0.387775	0.291665
2.421	0.32378	0.402965	0.292711
2.424	0.314817	0.410175	0.286336
2.427	0.315632	0.408207	0.285447
2.43	0.314257	0.407396	0.293504
2.433	0.321118	0.404915	0.290216
2.436	0.321402	0.412351	0.302295
2.439	0.322449	0.411038	0.280533
2.442	0.319266	0.407795	0.283272
2.445	0.312974	0.412434	0.296467
2.448	0.318972	0.41348	0.284758
2.451	0.320752	0.394641	0.291521
2.454	0.313319	0.424906	0.273081
2.457	0.318795	0.3966	0.285858
2.46	0.321342	0.398384	0.288207
2.463	0.326614	0.406223	0.28876
2.466	0.317065	0.40437	0.297186
2.469	0.311591	0.405149	0.279623
2.472	0.318913	0.417332	0.291981
2.475	0.324118	0.407602	0.291138
2.478	0.315566	0.403391	0.300832
2.481	0.31224	0.404249	0.286249
2.484	0.309652	0.415865	0.29223
2.487	0.319989	0.398069	0.268982
2.49	0.315895	0.40939	0.291839
2.493	0.31908	0.395214	0.288542
2.496	0.32247	0.406696	0.280268
2.499	0.312572	0.411237	0.281685
2.502	0.315806	0.407686	0.28871
2.505	0.306248	0.407923	0.29537
2.508	0.315026	0.391006	0.280626
2.511	0.314261	0.388087	0.295396
2.514	0.315118	0.397938	0.28806
2.517	0.31457	0.409235	0.287226
2.52	0.318099	0.409883	0.287314
2.523	0.311782	0.421418	0.283756
2.526	0.318496	0.408424	0.292491
2.529	0.313084	0.405662	0.279136
2.532	0.305798	0.403602	0.301392
2.535	0.318663	0.402266	0.290784
2.538	0.316794	0.405361	0.270667
2.541	0.311266	0.417302	0.284506
2.544	0.306993	0.406849	0.278283
2.547	0.303741	0.393976	0.285566
2.55	0.315619	0.434595	0.29456
2.553	0.316148	0.409937	0.287617
2.556	0.310356	0.405302	0.280551
2.559	0.310955	0.415192	0.294763
2.562	0.326052	0.406305	0.284341
2.565	0.314085	0.390946	0.284588
2.568	0.314066	0.410514	0.291679
2.571	0.305686	0.391296	0.303383
2.574	0.313326	0.397078	0.27572
2.577	0.31246	0.379593	0.288341
2.58	0.317635	0.403024	0.28615
2.583	0.315929	0.407151	0.303203
2.586	0.316107	0.392588	0.296611
2.589	0.319469	0.40013	0.283285
2.592	0.314939	0.396829	0.285572
2.595	0.309099	0.409127	0.279133
2.598	0.303809	0.408408	0.29316
2.601	0.311708	0.40451	0.308965
2.604	0.307066	0.399872	0.289553
2.607	0.312089	0.404122	0.290914
2.61	0.310098	0.386053	0.284723
2.613	0.310985	0.408708	0.283602
2.616	0.319481	0.404676	0.282929
2.619	0.31515	0.403724	0.281366
2.622	0.314333	0.400198	0.274941
2.625	0.30902	0.384978	0.29062
2.628	0.30699	0.40582	0.273545
2.631	0.318749	0.399927	0.291226
2.634	0.310781	0.384889	0.28459
2.637	0.314136	0.39757	0.284356
2.64	0.313391	0.405111	0.295607
2.643	0.298566	0.394017	0.286651
2.646	0.310149	0.407029	0.305307
2.649	0.314828	0.401939	0.262869
2.652	0.310022	0.390998	0.285593
2.655	0.31819	0.388731	0.289587
2.658	0.309897	0.421018	0.285429
2.661	0.318609	0.382676	0.284495
2.664	0.310243	0.419011	0.294845
2.667	0.305581	0.396899	0.274304
2.67	0.3105	0.400937	0.264381
2.673	0.308784	0.391107	0.291617
2.676	0.3139	0.390029	0.28484
2.679	0.306973	0.384494	0.268483
2.682	0.309397	0.390576	0.293622
2.685	0.30934	0.40715	0.277635
2.688	0.310885	0.416803	0.270463
2.691	0.308539	0.380569	0.284057
2.694	0.307983	0.403582	0.287846
2.697	0.303056	0.400574	0.283965
2.7	0.313691	0.407783	0.275988
2.703	0.301554	0.396452	0.260626
2.706	0.301947	0.429097	0.287087
2.709	0.320358	0.419494	0.300301
2.712	0.3065	0.397027	0.290083
2.715	0.31147	0.401813	0.27685
2.718	0.298058	0.384751	0.272754
2.721	0.306377	0.406846	0.291387
2.724	0.307684	0.404292	0.278168
2.727	0.29684	0.431689	0.256464
2.73	0.305552	0.409916	0.280361
2.733	0.299451	0.403993	0.267898
2.736	0.301411	0.397832	0.285254
2.739	0.310427	0.392885	0.293102
2.742	0.310636	0.397889	0.268945
2.745	0.304283	0.401392	0.283458
2.748	0.318627	0.393711	0.255921
2.751	0.309162	0.382202	0.267469
2.754	0.303954	0.395064	0.260738
2.757	0.31531	0.38104	0.282403
2.76	0.299892	0.412346	0.260836
2.763	0.307016	0.398189	0.265146
2.766	0.310291	0.387815	0.278309
2.769	0.303058	0.394131	0.283157
2.772	0.301364	0.414832	0.277811
2.775	0.300424	0.398591	0.275706
2.778	0.298288	0.409136	0.281989
2.781	0.295952	0.382593	0.272867
2.784	0.309199	0.385115	0.271926
2.787	0.297607	0.395921	0.289261
2.79	0.299158	0.399594	0.275885
2.793	0.304086	0.408807	0.288259
2.796	0.304084	0.374007	0.274862
2.799	0.307587	0.403991	0.261247
2.802	0.305387	0.409086	0.265519
2.805	0.305833	0.388404	0.282194
2.808	0.29484	0.394313	0.258694
2.811	0.30876	0.381809	0.266563
2.814	0.300628	0.406037	0.273918
2.817	0.302413	0.372115	0.270369
2.82	0.298569	0.388482	0.269162
2.823	0.299802	0.383504	0.277634
2.826	0.301958	0.38463	0.272921
2.829	0.299142	0.405171	0.276618
2.832	0.304627	0.403874	0.259362
2.835	0.301889	0.399196	0.2675
2.838	0.303063	0.396197	0.272418
2.841	0.300818	0.387305	0.27606
2.844	0.298897	0.410041	0.275707
2.847	0.307022	0.407049	0.28074
2.85	0.298452	0.389992	0.276387
2.853	0.29582	0.384873	0.280752
2.856	0.293636	0.390601	0.256573
2.859	0.299311	0.378427	0.274017
2.862	0.293652	0.376967	0.30225
2.865	0.308859	0.386332	0.287108
2.868	0.299597	0.384167	0.279583
2.871	0.300075	0.401667	0.290993
2.874	0.292769	0.392952	0.264831
2.877	0.306876	0.392967	0.267958
2.88	0.30057	0.406846	0.256834
2.883	0.304404	0.364766	0.274167
2.886	0.300922	0.393522	0.28099
2.889	0.301619	0.409794	0.270528
2.892	0.300926	0.379086	0.290482
2.895	0.290859	0.392228	0.28472
2.898	0.301506	0.391451	0.277212
2.901	0.301148	0.3891	0.279204
2.904	0.297845	0.382227	0.264353
2.907	0.300454	0.397087	0.266401
2.91	0.30524	0.376225	0.264873
2.913	0.293639	0.392722	0.282158
2.916	0.299382	0.392923	0.272687
2.919	0.301607	0.400552	0.267309
2.922	0.303936	0.392118	0.267732
2.925	0.304171	0.385412	0.26904
2.928	0.299015	0.386254	0.267139
2.931	0.299195	0.38231	0.280892
2.934	0.300403	0.408168	0.267011
2.937	0.29984	0.380244	0.27171
2.94	0.287419	0.373075	0.291377
2.943	0.30419	0.388135	0.265793
2.946	0.296675	0.401009	0.294364
2.949	0.300935	0.393135	0.272223
2.952	0.301942	0.406872	0.284002
2.955	0.30703	0.401099	0.27195
2.958	0.297682	0.402365	0.262295
2.961	0.304932	0.379613	0.269522
2.964	0.290525	0.40421	0.272311
2.967	0.31272	0.384678	0.273708
2.97	0.296739	0.403118	0.280624
2.973	0.303047	0.401537	0.275313
2.976	0.299238	0.398974	0.276652
2.979	0.299693	0.391982	0.261721
2.982	0.301793	0.397853	0.282059
2.985	0.295853	0.389789	0.268187
2.988	0.298062	0.397172	0.281954
2.991	0.305753	0.390464	0.274588
2.994	0.299811	0.389007	0.274137
2.997	0.30974	0.385719	0.285205
3	0.292007	0.386791	0.272575
3.003	0.292707	0.391859	0.269963
3.006	0.294546	0.375993	0.288336
3.009	0.296087	0.399934	0.262706
3.012	0.297783	0.403587	0.270439
3.015	0.301325	0.389812	0.258052
3.018	0.299366	0.395961	0.280548
3.021	0.298793	0.405575	0.265902
3.024	0.299703	0.394767	0.266079
3.027	0.302052	0.411666	0.267479
3.03	0.306882	0.384877	0.260255
3.033	0.298147	0.407442	0.272076
3.036	0.298884	0.388544	0.267888
3.039	0.309848	0.364735	0.280849
3.042	0.295701	0.41049	0.289854
3.045	0.29186	0.394958	0.266483
3.048	0.30268	0.378246	0.277027
3.051	0.290651	0.378062	0.275164
3.054	0.301998	0.401093	0.253063
3.057	0.29462	0.402146	0.268331
3.06	0.30084	0.400787	0.277287
3.063	0.301396	0.39202	0.258637
3.066	0.296003	0.380872	0.268926
3.069	0.304085	0.374845	0.281827
3.072	0.291193	0.395043	0.274977
3.075	0.307965	0.392748	0.28195
3.078	0.2929	0.384031	0.260761
3.081	0.300016	0.389731	0.276743
3.084	0.292939	0.372551	0.267663
3.087	0.291443	0.399615	0.266875
3.09	0.290911	0.395013	0.264459
3.093	0.300197	0.375395	0.261729
3.096	0.290929	0.395227	0.260513
3.099	0.297034	0.408092	0.27427
3.102	0.293849	0.374118	0.260536
3.105	0.294654	0.405459	0.272758
3.108	0.292731	0.392493	0.269385
3.111	0.301071	0.408923	0.274027
3.114	0.288303	0.380766	0.270967
3.117	0.28478	0.372765	0.276666
3.12	0.295217	0.400178	0.281143
3.123	0.297773	0.381931	0.265991
3.126	0.298754	0.379335	0.276399
3.129	0.293992	0.394802	0.252628
3.132	0.292908	0.37577	0.274365
3.135	0.296799	0.38211	0.258207
3.138	0.294507	0.395049	0.270112
3.141	0.296174	0.377394	0.268832
3.144	0.286999	0.385281	0.270176
3.147	0.304976	0.38397	0.250537
3.15	0.300177	0.381135	0.270963
3.153	0.292678	0.396332	0.25138
3.156	0.284038	0.390988	0.262537
3.159	0.287953	0.385691	0.266489
3.162	0.288245	0.389249	0.275957
3.165	0.294194	0.376809	0.27575
3.168	0.287981	0.39865	0.270432
3.171	0.28074	0.389176	0.280083
3.174	0.294395	0.390493	0.240445
3.177	0.296174	0.371192	0.261991
3.18	0.295348	0.391538	0.270341
3.183	0.296028	0.390138	0.263355
3.186	0.289746	0.393216	0.269198
3.189	0.283497	0.36033	0.258645
3.192	0.290132	0.397769	0.258394
3.195	0.285846	0.373503	0.278777
3.198	0.294396	0.408445	0.265715
3.201	0.289447	0.374505	0.275512
3.204	0.29746	0.380597	0.255829
3.207	0.284958	0.378881	0.268025
3.21	0.295636	0.371519	0.257048
3.213	0.297056	0.358762	0.256113
3.216	0.294784	0.393223	0.263787
3.219	0.282729	0.376898	0.2552
3.222	0.28184	0.380952	0.281595
3.225	0.292304	0.391491	0.271925
3.228	0.290121	0.379666	0.267358
3.231	0.292809	0.388681	0.239678
3.234	0.291054	0.386887	0.262559
3.237	0.28484	0.392519	0.263103
3.24	0.296974	0.391023	0.268343
3.243	0.2917	0.392676	0.269834
3.246	0.287679	0.395786	0.250295
3.249	0.294372	0.376658	0.269594
3.252	0.282523	0.390975	0.263974
3.255	0.301183	0.388584	0.260899
3.258	0.279236	0.396867	0.247105
3.261	0.294096	0.360348	0.260309
3.264	0.298025	0.379544	0.263828
3.267	0.29652	0.381604	0.262931
3.27	0.287842	0.383817	0.27843
3.273	0.274337	0.37447	0.277877
3.276	0.290454	0.38454	0.264567
3.279	0.294475	0.373864	0.244508
3.282	0.28917	0.384661	0.254771
3.285	0.286206	0.389599	0.27585
3.288	0.280772	0.374159	0.253558
3.291	0.288204	0.410386	0.25693
3.294	0.29424	0.388938	0.248546
3.297	0.29389	0.367279	0.247949
3.3	0.28627	0.372296	0.274173
3.303	0.287076	0.373596	0.253562
3.306	0.288701	0.377541	0.260786
3.309	0.287353	0.390561	0.264409
3.312	0.288157	0.383388	0.255532
3.315	0.29346	0.375541	0.245244
3.318	0.284397	0.358371	0.260593
3.321	0.293803	0.405759	0.24461
3.324	0.292572	0.371571	0.265728
3.327	0.282649	0.380222	0.244579
3.33	0.28791	0.370344	0.269129
3.333	0.30316	0.387866	0.253199
3.336	0.293181	0.392321	0.247733
3.339	0.285773	0.37894	0.25115
3.342	0.294746	0.373734	0.279024
3.345	0.291945	0.382419	0.256648
3.348	0.293213	0.383276	0.27114
3.351	0.294404	0.412005	0.249157
3.354	0.297928	0.378743	0.260918
3.357	0.286846	0.386059	0.264035
3.36	0.287139	0.383442	0.262439
3.363	0.28783	0.378693	0.246094
3.366	0.296732	0.393892	0.279401
3.369	0.296643	0.377065	0.24443
3.372	0.293175	0.375652	0.261574
3.375	0.286603	0.394789	0.269924
3.378	0.302652	0.393246	0.2554
3.381	0.295025	0.391426	0.265991
3.384	0.286178	0.375528	0.263593
3.387	0.284595	0.385506	0.264099
3.39	0.299188	0.387426	0.250147
3.393	0.285166	0.386936	0.261287
3.396	0.297827	0.38915	0.276023
3.399	0.28767	0.390905	0.264862
3.402	0.304443	0.381216	0.265795
3.405	0.288916	0.378405	0.258232
3.408	0.290574	0.382638	0.26042
3.411	0.286493	0.352122	0.269716
3.414	0.293547	0.381346	0.273322
3.417	0.291497	0.40294	0.252684
3.42	0.294167	0.380939	0.259557
3.423	0.297655	0.410061	0.249272
3.426	0.293874	0.402078	0.274647
3.429	0.298056	0.355966	0.262278
3.432	0.288926	0.394537	0.285916
3.435	0.291701	0.39217	0.289541
3.438	0.29692	0.411383	0.281022
3.441	0.304796	0.388497	0.257805
3.444	0.294631	0.394026	0.250359
3.447	0.291236	0.390973	0.254609
3.45	0.29451	0.37386	0.264598
3.453	0.285385	0.389364	0.246655
3.456	0.299423	0.389313	0.254547
3.459	0.286535	0.386386	0.27086
3.462	0.299577	0.370559	0.27772
3.465	0.288396	0.386609	0.277516
3.468	0.290752	0.370345	0.271711
3.471	0.290091	0.382609	0.253967
3.474	0.283318	0.382425	0.270722
3.477	0.295198	0.386983	0.266529
3.48	0.293128	0.406889	0.282693
3.483	0.299498	0.376553	0.25336
3.486	0.288781	0.399059	0.26205
3.489	0.288731	0.387691	0.264926
3.492	0.284511	0.397099	0.267707
3.495	0.284085	0.392593	0.256125
3.498	0.299477	0.378949	0.253863
3.501	0.285486	0.393882	0.25849
3.504	0.292698	0.392413	0.247884
3.507	0.300578	0.399404	0.276013
3.51	0.291177	0.373095	0.25389
3.513	0.303287	0.386564	0.262141
3.516	0.281013	0.366963	0.253507
3.519	0.292213	0.387772	0.254552
3.522	0.28926	0.371923	0.279655
3.525	0.287683	0.377181	0.269687
3.528	0.294929	0.37687	0.273299
3.531	0.283515	0.388282	0.260751
3.534	0.291232	0.368869	0.25173
3.537	0.290804	0.395252	0.236156
3.54	0.282285	0.353042	0.270705
3.543	0.285006	0.376141	0.278104
3.546	0.288988	0.369508	0.256615
3.549	0.294483	0.363409	0.260723
3.552	0.28318	0.363183	0.267955
3.555	0.285207	0.384344	0.279318
3.558	0.278126	0.374567	0.276338
3.561	0.287361	0.363944	0.277981
3.564	0.289362	0.383994	0.269617
3.567	0.286371	0.357075	0.260887
3.57	0.284402	0.397748	0.268403
3.573	0.289221	0.37131	0.263877
3.576	0.282427	0.376954	0.264608
3.579	0.291804	0.396875	0.251909
3.582	0.278347	0.390374	0.252074
3.585	0.284926	0.376152	0.24015
3.588	0.292313	0.378289	0.261268
3.591	0.283671	0.399527	0.267244
3.594	0.292033	0.389262	0.249735
3.597	0.280818	0.373996	0.275524
3.6	0.288795	0.376462	0.239314
3.603	0.290071	0.379468	0.255838
3.606	0.281157	0.3724	0.262522
3.609	0.278093	0.377044	0.258616
3.612	0.279596	0.384444	0.279756
3.615	0.286902	0.384098	0.260102
3.618	0.279176	0.361042	0.265572
3.621	0.294573	0.372625	0.244094
3.624	0.28237	0.369176	0.251711
3.627	0.276067	0.386267	0.256633
3.63	0.286684	0.386668	0.244202
3.633	0.282436	0.380866	0.24959
3.636	0.284855	0.383	0.264082
3.639	0.281428	0.390392	0.26074
3.642	0.278827	0.378258	0.256891
3.645	0.295242	0.362135	0.250029
3.648	0.288374	0.378691	0.269634
3.651	0.277067	0.379528	0.263469
3.654	0.287853	0.377256	0.264848
3.657	0.278135	0.406846	0.273229
3.66	0.275209	0.402733	0.28
3.663	0.282857	0.40002	0.257916
3.666	0.291628	0.375563	0.239746
3.669	0.288969	0.383387	0.262151
3.672	0.288523	0.369215	0.25149
3.675	0.293859	0.374306	0.260172
3.678	0.278169	0.385328	0.267518
3.681	0.282081	0.377815	0.255107
3.684	0.281842	0.37681	0.26102
3.687	0.287084	0.383532	0.278094
3.69	0.279614	0.376425	0.271473
3.693	0.288461	0.386622	0.26777
3.696	0.280655	0.414938	0.270194
3.699	0.28195	0.404844	0.25515
3.702	0.289225	0.376957	0.262573
3.705	0.275952	0.386113	0.255989
3.708	0.274261	0.382007	0.260888
3.711	0.288301	0.388993	0.276952
3.714	0.288628	0.350189	0.264445
3.717	0.281668	0.386293	0.243049
3.72	0.292161	0.388389	0.259827
3.723	0.281482	0.385015	0.269956
3.726	0.284904	0.386898	0.259191
3.729	0.283757	0.354656	0.25558
3.732	0.297551	0.404819	0.250976
3.735	0.285423	0.357303	0.264312
3.738	0.284017	0.365956	0.258657
3.741	0.292122	0.390369	0.254825
3.744	0.277512	0.381993	0.257556
3.747	0.285608	0.365578	0.257385
3.75	0.284944	0.392281	0.254846
3.753	0.290949	0.374889	0.24718
3.756	0.289833	0.379316	0.270139
3.759	0.276211	0.386438	0.25135
3.762	0.280375	0.397306	0.259242
3.765	0.289013	0.373677	0.244917
3.768	0.289329	0.371385	0.259905
3.771	0.292116	0.384948	0.26123
3.774	0.287746	0.397554	0.251453
3.777	0.283311	0.381814	0.251982
3.78	0.280008	0.390831	0.24267
3.783	0.281321	0.366478	0.264488
3.786	0.285276	0.37063	0.276307
3.789	0.289998	0.384218	0.251165
3.792	0.291189	0.39224	0.264981
3.795	0.288344	0.408722	0.280667
3.798	0.282789	0.381769	0.252548
3.801	0.28595	0.380005	0.254962
3.804	0.293192	0.37574	0.264579
3.807	0.291382	0.388257	0.243363
3.81	0.283476	0.382221	0.26519
3.813	0.280576	0.373503	0.27622
3.816	0.284198	0.391841	0.26511
3.819	0.281175	0.404997	0.264608
3.822	0.288242	0.360593	0.256631
3.825	0.287449	0.38845	0.269981
3.828	0.275834	0.386851	0.271349
3.831	0.281087	0.36892	0.256064
3.834	0.292625	0.374326	0.272372
3.837	0.278997	0.391741	0.268963
3.84	0.27907	0.381579	0.252785
3.843	0.287305	0.387016	0.26095
3.846	0.286272	0.351711	0.250938
3.849	0.294971	0.384079	0.25881
3.852	0.281019	0.348634	0.276709
3.855	0.277478	0.379536	0.261172
3.858	0.281784	0.386426	0.259595
3.861	0.28584	0.371531	0.255247
3.864	0.277525	0.378175	0.279004
3.867	0.279168	0.348746	0.244118
3.87	0.275675	0.382669	0.263387
3.873	0.278868	0.376271	0.250804
3.876	0.277837	0.378889	0.237546
3.879	0.283134	0.357467	0.249313
3.882	0.278923	0.375707	0.250859
3.885	0.282274	0.345203	0.259901
3.888	0.293954	0.370706	0.252018
3.891	0.276934	0.338231	0.258322
3.894	0.284078	0.364245	0.249471
3.897	0.279204	0.368224	0.236553
3.9	0.274192	0.377259	0.243841
3.903	0.275475	0.364687	0.252806
3.906	0.267249	0.386323	0.241945
3.909	0.268029	0.377596	0.243176
3.912	0.274843	0.35779	0.243071
3.915	0.274353	0.38684	0.254602
3.918	0.276634	0.371731	0.257929
3.921	0.281581	0.37247	0.241917
3.924	0.285782	0.391721	0.259566
3.927	0.278189	0.361964	0.248766
3.93	0.279591	0.36666	0.265296
3.933	0.28677	0.370923	0.267102
3.936	0.271683	0.368259	0.244354
3.939	0.273339	0.353697	0.253554
3.942	0.268473	0.349363	0.262713
3.945	0.273703	0.352056	0.235511
3.948	0.272481	0.358576	0.242118
3.951	0.280319	0.381218	0.236369
3.954	0.272994	0.343728	0.256669
3.957	0.274959	0.388043	0.242099
3.96	0.274329	0.344432	0.272796
3.963	0.267279	0.38021	0.239934
3.966	0.279335	0.364462	0.261664
3.969	0.273873	0.351952	0.24789
3.972	0.2768	0.36926	0.244369
3.975	0.2808	0.349432	0.254811
3.978	0.2724	0.364458	0.241359
3.981	0.281297	0.361771	0.25043
3.984	0.263113	0.388782	0.220526
3.987	0.279009	0.351946	0.246205
3.99	0.273113	0.376329	0.262539
3.993	0.274348	0.359046	0.263611
3.996	0.265556	0.406717	0.23826
3.999	0.281093	0.359633	0.246342
4.002	0.272574	0.327998	0.258958
4.005	0.26164	0.37526	0.239278
4.008	0.271952	0.353882	0.239096
4.011	0.272473	0.365618	0.254244
4.014	0.275822	0.371289	0.240267
4.017	0.282019	0.357124	0.236398
4.02	0.275988	0.372372	0.255701
4.023	0.281976	0.385719	0.24873
4.026	0.263229	0.351772	0.236692
4.029	0.269115	0.357477	0.248207
4.032	0.270403	0.38281	0.253469
4.035	0.268721	0.346596	0.252663
4.038	0.273803	0.350944	0.244721
4.041	0.267346	0.362949	0.251228
4.044	0.271616	0.353133	0.243476
4.047	0.277425	0.367417	0.225374
4.05	0.271437	0.385834	0.235037
4.053	0.268738	0.360811	0.257727
4.056	0.271476	0.360423	0.25179
4.059	0.275378	0.386154	0.251585
4.062	0.266926	0.376854	0.231268
4.065	0.278633	0.366675	0.240932
4.068	0.275487	0.356837	0.253614
4.071	0.262288	0.377014	0.254975
4.074	0.277297	0.377606	0.240749
4.077	0.2836	0.385279	0.266792
4.08	0.273488	0.359445	0.251851
4.083	0.277585	0.351326	0.252396
4.086	0.281424	0.374675	0.2447
4.089	0.274424	0.373581	0.2516
4.092	0.279149	0.373418	0.263431
4.095	0.271693	0.390036	0.266443
4.098	0.277845	0.359188	0.276386
4.101	0.279411	0.364723	0.275922
4.104	0.273239	0.355521	0.249527
4.107	0.26829	0.40062	0.260911
4.11	0.278874	0.363847	0.264318
4.113	0.262821	0.36845	0.261259
4.116	0.276795	0.38884	0.245572
4.119	0.278161	0.383429	0.255547
4.122	0.276538	0.379799	0.237568
4.125	0.28297	0.388358	0.271683
4.128	0.277965	0.394686	0.256405
4.131	0.280302	0.380215	0.257976
4.134	0.280513	0.348877	0.255731
4.137	0.271494	0.347666	0.247076
4.14	0.273504	0.393567	0.272301
4.143	0.276602	0.370928	0.239542
4.146	0.280929	0.390596	0.250627
4.149	0.283574	0.347267	0.246544
4.152	0.279532	0.392809	0.250722
4.155	0.273729	0.35319	0.25497
4.158	0.270057	0.354145	0.24499
4.161	0.268761	0.377852	0.265294
4.164	0.275423	0.370465	0.254184
4.167	0.286059	0.375478	0.243162
4.17	0.272897	0.380527	0.258534
4.173	0.28168	0.37255	0.261345
4.176	0.281266	0.386274	0.237602
4.179	0.279952	0.400408	0.257925
4.182	0.266487	0.386183	0.252121
4.185	0.274934	0.39894	0.249988
4.188	0.284308	0.357328	0.236755
4.191	0.276765	0.37878	0.253591
4.194	0.280564	0.397954	0.264291
4.197	0.271903	0.367292	0.246698
4.2	0.277005	0.382546	0.259115
4.203	0.272683	0.372544	0.257793
4.206	0.282879	0.3492	0.26472
4.209	0.288948	0.361509	0.240234
4.212	0.27958	0.389384	0.267533
4.215	0.272279	0.365525	0.261185
4.218	0.277417	0.360351	0.266135
4.221	0.272883	0.367663	0.246582
4.224	0.274625	0.395348	0.258487
4.227	0.282082	0.363171	0.258842
4.23	0.269808	0.352983	0.254233
4.233	0.265514	0.360008	0.247224
4.236	0.274217	0.354531	0.250275
4.239	0.267688	0.357639	0.2533
4.242	0.269051	0.38043	0.26446
4.245	0.275906	0.393399	0.268515
4.248	0.279284	0.385997	0.245775
4.251	0.274704	0.363922	0.243896
4.254	0.275451	0.368698	0.244891
4.257	0.274507	0.357289	0.233778
4.26	0.265347	0.370692	0.216503
4.263	0.27304	0.380132	0.210992
4.266	0.275565	0.365233	0.236761
4.269	0.275226	0.388682	0.271717
4.272	0.272371	0.344334	0.256907
4.275	0.278466	0.366783	0.226991
4.278	0.277463	0.375577	0.239819
4.281	0.26772	0.375799	0.240464
4.284	0.273624	0.362398	0.252985
4.287	0.281421	0.381496	0.236402
4.29	0.27227	0.369361	0.253986
4.293	0.274117	0.356867	0.239169
4.296	0.263767	0.341911	0.258431
4.299	0.274843	0.364611	0.261769
4.302	0.269651	0.355387	0.221614
4.305	0.258435	0.378752	0.227184
4.308	0.27196	0.350819	0.242126
4.311	0.263049	0.351979	0.252291
4.314	0.262102	0.349016	0.245044
4.317	0.258493	0.37719	0.241646
4.32	0.274198	0.384469	0.244706
4.323	0.269219	0.367876	0.252809
4.326	0.267923	0.339139	0.243084
4.329	0.257747	0.38519	0.224415
4.332	0.263717	0.342145	0.233529
4.335	0.259055	0.357624	0.252679
4.338	0.259649	0.354931	0.250687
4.341	0.270919	0.3755	0.247742
4.344	0.257146	0.334987	0.235299
4.347	0.27239	0.358228	0.222924
4.35	0.269615	0.403661	0.204607
4.353	0.260702	0.372169	0.258816
4.356	0.259843	0.346619	0.24238
4.359	0.265205	0.377798	0.244335
4.362	0.264085	0.370752	0.262899
4.365	0.270163	0.362868	0.22239
4.368	0.264248	0.336416	0.258276
4.371	0.275138	0.368438	0.240354
4.374	0.26254	0.368472	0.234455
4.377	0.262626	0.37012	0.254386
4.38	0.25963	0.356791	0.232664
4.383	0.257104	0.361691	0.236375
4.386	0.266906	0.354434	0.228269
4.389	0.268281	0.363496	0.257393
4.392	0.266827	0.360087	0.24131
4.395	0.276473	0.342643	0.263154
4.398	0.257679	0.367949	0.237932
4.401	0.272199	0.365874	0.248942
4.404	0.270787	0.36998	0.250881
4.407	0.276765	0.345944	0.227646
4.41	0.259977	0.399097	0.240247
4.413	0.267855	0.369387	0.237458
4.416	0.265189	0.356204	0.240158
4.419	0.275325	0.359828	0.234052
4.422	0.275211	0.372106	0.261812
4.425	0.269876	0.38271	0.240947
4.428	0.265591	0.36332	0.230327
4.431	0.273222	0.357045	0.271624
4.434	0.264497	0.378556	0.261911
4.437	0.277643	0.352125	0.240134
4.44	0.266138	0.380782	0.239035
4.443	0.272443	0.33416	0.233102
4.446	0.26085	0.377216	0.2619
4.449	0.271821	0.363521	0.24154
4.452	0.269759	0.352316	0.259642
4.455	0.271143	0.366552	0.250459
4.458	0.268695	0.373565	0.226383
4.461	0.264334	0.36493	0.25351
4.464	0.273936	0.372168	0.249546
4.467	0.286515	0.34922	0.237144
4.47	0.271622	0.383203	0.252755
4.473	0.279993	0.364138	0.248083
4.476	0.283153	0.3632	0.246664
4.479	0.270717	0.349277	0.227774
4.482	0.272049	0.374273	0.268062
4.485	0.274869	0.370767	0.246494
4.488	0.275097	0.379768	0.23553
4.491	0.28184	0.343085	0.254981
4.494	0.269044	0.388887	0.251017
4.497	0.266605	0.363681	0.25308
4.5	0.280712	0.356667	0.260674
4.503	0.264486	0.360125	0.253926
4.506	0.269595	0.342523	0.241556
4.509	0.278377	0.368388	0.257332
4.512	0.286951	0.366656	0.259547
4.515	0.282108	0.360229	0.22317
4.518	0.267624	0.371679	0.24566
4.521	0.283206	0.381067	0.2488
4.524	0.268179	0.366134	0.279352
4.527	0.282211	0.337857	0.243616
4.53	0.273967	0.36242	0.256175
4.533	0.277795	0.37396	0.25704
4.536	0.267858	0.343775	0.274189
4.539	0.270264	0.386281	0.246168
4.542	0.292907	0.393145	0.267019
4.545	0.274346	0.368094	0.234277
4.548	0.272713	0.344142	0.243851
4.551	0.273433	0.386845	0.236984
4.554	0.277467	0.36307	0.253805
4.557	0.269071	0.340247	0.24811
4.56	0.274097	0.407088	0.239224
4.563	0.274922	0.343248	0.25934
4.566	0.270271	0.376441	0.255763
4.569	0.266268	0.388897	0.256532
4.572	0.270665	0.364815	0.253215
4.575	0.281573	0.349867	0.232826
4.578	0.26958	0.366751	0.262203
4.581	0.279937	0.385547	0.240185
4.584	0.275587	0.360258	0.243608
4.587	0.271939	0.34695	0.263293
4.59	0.269092	0.357713	0.251281
4.593	0.280174	0.395093	0.257418
4.596	0.273655	0.335652	0.274963
4.599	0.281855	0.33967	0.248383
4.602	0.278298	0.355245	0.24389
4.605	0.262784	0.367107	0.226782
4.608	0.269969	0.364176	0.235417
4.611	0.272192	0.36755	0.234918
4.614	0.274225	0.351155	0.244821
4.617	0.283313	0.386488	0.257938
4.62	0.268804	0.338437	0.222297
4.623	0.271556	0.361869	0.248619
4.626	0.273023	0.363243	0.239269
4.629	0.259676	0.367244	0.254983
4.632	0.276673	0.343297	0.24401
4.635	0.2699	0.37447	0.242072
4.638	0.262173	0.367508	0.234282
4.641	0.265085	0.361613	0.255849
4.644	0.270718	0.376389	0.245331
4.647	0.273408	0.361527	0.24232
4.65	0.250574	0.352206	0.2273
4.653	0.258157	0.368854	0.238134
4.656	0.25377	0.354684	0.24418
4.659	0.26648	0.382115	0.256515
4.662	0.27002	0.371578	0.235996
4.665	0.263015	0.379956	0.259328
4.668	0.262429	0.365166	0.22482
4.671	0.265332	0.373568	0.232875
4.674	0.254255	0.360219	0.267968
4.677	0.260621	0.376888	0.237546
4.68	0.263692	0.357673	0.234556
4.683	0.269715	0.377375	0.246434
4.686	0.26458	0.37764	0.229503
4.689	0.269686	0.354463	0.228408
4.692	0.27366	0.349555	0.225272
4.695	0.252061	0.344565	0.263723
4.698	0.274439	0.337264	0.247133
4.701	0.250539	0.34919	0.239306
4.704	0.265744	0.370976	0.233199
4.707	0.269015	0.358117	0.246674
4.71	0.262807	0.336689	0.235113
4.713	0.272006	0.35496	0.223186
4.716	0.260561	0.379298	0.240185
4.719	0.261457	0.340122	0.245701
4.722	0.259673	0.367119	0.227422
4.725	0.271003	0.327077	0.23456
4.728	0.266971	0.361825	0.25128
4.731	0.251242	0.326104	0.234003
4.734	0.260373	0.357716	0.238332
4.737	0.280399	0.351477	0.220124
4.74	0.259798	0.364427	0.235646
4.743	0.26388	0.346215	0.221562
4.746	0.264093	0.354948	0.233481
4.749	0.258745	0.372761	0.24376
4.752	0.271799	0.337583	0.242108
4.755	0.250859	0.357154	0.265471
4.758	0.267935	0.368644	0.22623
4.761	0.268629	0.376551	0.247317
4.764	0.251781	0.354473	0.258847
4.767	0.252427	0.352146	0.24304
4.77	0.264347	0.387612	0.251565
4.773	0.273093	0.373455	0.231974
4.776	0.267122	0.356053	0.237766
4.779	0.259087	0.355223	0.248815
4.782	0.261192	0.330132	0.24702
4.785	0.262976	0.386881	0.217401
4.788	0.269334	0.352868	0.246192
4.791	0.260411	0.353346	0.242956
4.794	0.262032	0.351012	0.22593
4.797	0.266601	0.338857	0.238563
4.8	0.269664	0.312238	0.255243
4.803	0.265991	0.367674	0.23839
4.806	0.273275	0.35849	0.240615
4.809	0.261705	0.364039	0.253122
4.812	0.282203	0.403417	0.207674
4.815	0.255036	0.342432	0.250155
4.818	0.270293	0.356645	0.241009
4.821	0.261442	0.332413	0.268624
4.824	0.270687	0.347499	0.233084
4.827	0.264833	0.395252	0.239608
4.83	0.254002	0.377524	0.241994
4.833	0.261541	0.346174	0.251639
4.836	0.269454	0.374475	0.258768
4.839	0.271843	0.363144	0.249447
4.842	0.255499	0.34356	0.239373
4.845	0.264558	0.345996	0.20911
4.848	0.270509	0.384051	0.239175
4.851	0.259677	0.345051	0.219279
4.854	0.263093	0.371948	0.242405
4.857	0.262198	0.340472	0.211778
4.86	0.254322	0.360216	0.224965
4.863	0.271136	0.363393	0.241086
4.866	0.263382	0.375334	0.23893
4.869	0.267498	0.350338	0.242868
4.872	0.267133	0.369401	0.234527
4.875	0.257967	0.373255	0.256964
4.878	0.273063	0.372527	0.225322
4.881	0.268677	0.353734	0.224552
4.884	0.247425	0.36155	0.234954
4.887	0.262483	0.356166	0.243752
4.89	0.264309	0.358053	0.245451
4.893	0.258265	0.340997	0.253602
4.896	0.249793	0.365194	0.251478
4.899	0.270875	0.355199	0.229651
4.902	0.250473	0.35492	0.231447
4.905	0.267481	0.34494	0.233108
4.908	0.257498	0.378679	0.216231
4.911	0.250398	0.390614	0.231394
4.914	0.259236	0.367541	0.240791
4.917	0.257395	0.357309	0.250602
4.92	0.258756	0.363649	0.243317
4.923	0.244492	0.329374	0.22525
4.926	0.261484	0.353351	0.240111
4.929	0.258835	0.377653	0.238657
4.932	0.268648	0.367505	0.221797
4.935	0.265746	0.372066	0.228236
4.938	0.263131	0.367828	0.241352
4.941	0.254619	0.357981	0.233434
4.944	0.257737	0.390644	0.225962
4.947	0.258921	0.35903	0.253354
4.95	0.266899	0.328811	0.244346
4.953	0.259252	0.351567	0.213341
4.956	0.248137	0.357314	0.234929
4.959	0.264599	0.366038	0.2479
4.962	0.259398	0.359785	0.225107
4.965	0.250353	0.374693	0.244693
4.968	0.252892	0.348159	0.234553
4.971	0.262768	0.343182	0.239123
4.974	0.257849	0.356405	0.236545
4.977	0.249088	0.341749	0.251809
4.98	0.250299	0.368945	0.2154
4.983	0.264992	0.317986	0.225176
4.986	0.25461	0.375034	0.230961
4.989	0.255746	0.349683	0.243581
4.992	0.265671	0.370989	0.240509
4.995	0.259154	0.340312	0.235002
4.998	0.249824	0.352335	0.236775
5.001	0.251678	0.35266	0.218284
5.004	0.259974	0.366663	0.245101
5.007	0.258895	0.36689	0.241755
5.01	0.254658	0.357372	0.254311
5.013	0.252074	0.341521	0.247264
5.016	0.259729	0.369175	0.241392
5.019	0.257187	0.343302	0.233448
5.022	0.268725	0.342495	0.223217
5.025	0.247223	0.370936	0.221812
5.028	0.244557	0.376876	0.239071
5.031	0.271724	0.378564	0.24509
5.034	0.264394	0.358269	0.225737
5.037	0.272158	0.382269	0.22777
5.04	0.257336	0.349449	0.234568
5.043	0.249903	0.344571	0.242566
5.046	0.25841	0.362988	0.235056
5.049	0.263159	0.351167	0.234805
5.052	0.257276	0.359282	0.231219
5.055	0.248472	0.33348	0.235536
5.058	0.25627	0.370693	0.231062
5.061	0.255442	0.361465	0.206274
5.064	0.242865	0.371664	0.247492
5.067	0.262787	0.356102	0.227111
5.07	0.248975	0.351279	0.232497
5.073	0.271176	0.342743	0.235853
5.076	0.259919	0.368015	0.23413
5.079	0.253357	0.312632	0.225496
5.082	0.278631	0.331804	0.2502
5.085	0.256764	0.329588	0.241798
5.088	0.266533	0.352238	0.212698
5.091	0.262402	0.350738	0.248532
5.094	0.257045	0.360193	0.255623
5.097	0.251207	0.355507	0.201162
5.1	0.250326	0.362519	0.227934
5.103	0.25763	0.39197	0.225922
5.106	0.251154	0.357427	0.248138
5.109	0.255149	0.359796	0.244468
5.112	0.250895	0.339653	0.242059
5.115	0.261965	0.348581	0.245479
5.118	0.249215	0.342732	0.234354
5.121	0.260161	0.370455	0.23257
5.124	0.256759	0.347005	0.264982
5.127	0.264727	0.365021	0.212228
5.13	0.255222	0.343319	0.2408
5.133	0.250126	0.380598	0.230929
5.136	0.256657	0.37024	0.224703
5.139	0.252724	0.356486	0.26132
5.142	0.261537	0.359233	0.22806
5.145	0.258518	0.346538	0.230225
5.148	0.255798	0.359429	0.234739
5.151	0.252038	0.33927	0.228785
5.154	0.250149	0.358121	0.224966
5.157	0.265141	0.383413	0.204707
5.16	0.258391	0.34449	0.212966
5.163	0.249241	0.337768	0.216832
5.166	0.261165	0.349887	0.24022
5.169	0.263798	0.349685	0.233118
5.172	0.267154	0.360128	0.234445
5.175	0.256527	0.361015	0.263841
5.178	0.248622	0.3353	0.222844
5.181	0.249163	0.307139	0.203566
5.184	0.24806	0.363689	0.249857
5.187	0.255391	0.353624	0.246246
5.19	0.261065	0.355167	0.229402
5.193	0.266026	0.380814	0.240639
5.196	0.25974	0.351235	0.216327
5.199	0.252434	0.352469	0.246816
5.202	0.257804	0.332058	0.23304
5.205	0.265949	0.334266	0.23349
5.208	0.271014	0.336418	0.228957
5.211	0.267875	0.362822	0.227838
5.214	0.26329	0.344418	0.237708
5.217	0.255247	0.369022	0.266306
5.22	0.233556	0.359702	0.237809
5.223	0.25389	0.370631	0.223254
5.226	0.238935	0.40604	0.249197
5.229	0.265135	0.348424	0.233319
5.232	0.254603	0.328115	0.22533
5.235	0.255958	0.364133	0.213041
5.238	0.256155	0.358759	0.220968
5.241	0.252435	0.361758	0.20616
5.244	0.258218	0.340724	0.234955
5.247	0.254164	0.376575	0.248499
5.25	0.252742	0.378351	0.237377
5.253	0.27434	0.346252	0.237922
5.256	0.260407	0.358577	0.230098
5.259	0.243853	0.318502	0.245018
5.262	0.253938	0.33042	0.224649
5.265	0.247761	0.355447	0.223473
5.268	0.261584	0.394045	0.234651
5.271	0.256115	0.379292	0.211708
5.274	0.244773	0.368467	0.239039
5.277	0.252459	0.3384	0.22154
5.28	0.257225	0.413448	0.227159
5.283	0.260168	0.331376	0.228016
5.286	0.255869	0.339896	0.237472
5.289	0.242481	0.359273	0.228628
5.292	0.260127	0.368326	0.242262
5.295	0.250469	0.351546	0.234979
5.298	0.252957	0.345182	0.219093
5.301	0.25484	0.360719	0.236196
5.304	0.255278	0.340504	0.231267
5.307	0.252769	0.366779	0.241688
5.31	0.254456	0.34359	0.225491
5.313	0.258629	0.385314	0.236122
5.316	0.256833	0.376047	0.263987
5.319	0.258621	0.367934	0.239246
5.322	0.259266	0.354086	0.225475
5.325	0.258942	0.37243	0.242534
5.328	0.258972	0.335722	0.239704
5.331	0.260033	0.356627	0.217966
5.334	0.264547	0.353745	0.234492
5.337	0.25926	0.369475	0.228053
5.34	0.258173	0.357172	0.237884
5.343	0.268885	0.371963	0.243805
5.346	0.250136	0.363977	0.21662
5.349	0.266923	0.371083	0.231696
5.352	0.24729	0.370693	0.245194
5.355	0.260111	0.338588	0.234349
5.358	0.256874	0.382033	0.246976
5.361	0.255644	0.355289	0.233834
5.364	0.250682	0.342957	0.237624
5.367	0.249517	0.379995	0.243623
5.37	0.262125	0.369872	0.245245
5.373	0.255153	0.333197	0.254842
5.376	0.260119	0.356387	0.262346
5.379	0.26241	0.360146	0.209259
5.382	0.25239	0.379918	0.250785
5.385	0.266073	0.35214	0.228916
5.388	0.243724	0.331371	0.223115
5.391	0.248915	0.321329	0.219488
5.394	0.265365	0.38343	0.216566
5.397	0.246367	0.367124	0.233264
5.4	0.261077	0.31629	0.222991
5.403	0.26349	0.37827	0.20916
5.406	0.272183	0.34665	0.25145
5.409	0.262508	0.347277	0.236279
5.412	0.260075	0.36325	0.234548
5.415	0.257969	0.343921	0.233756
5.418	0.255554	0.357615	0.241941
5.421	0.27482	0.366459	0.249049
5.424	0.259844	0.34674	0.217099
5.427	0.253168	0.343199	0.229419
5.43	0.266945	0.381725	0.226963
5.433	0.252614	0.352873	0.231002
5.436	0.252878	0.350639	0.253965
5.439	0.254435	0.355146	0.251875
5.442	0.248164	0.357106	0.26329
5.445	0.260173	0.348054	0.236886
5.448	0.261339	0.343793	0.253363
5.451	0.25174	0.381317	0.217974
5.454	0.270301	0.364669	0.22623
5.457	0.260109	0.370395	0.266522
5.46	0.266307	0.341433	0.245561
5.463	0.259117	0.367166	0.25363
5.466	0.252773	0.35357	0.216022
5.469	0.252861	0.353051	0.257278
5.472	0.258401	0.366814	0.246679
5.475	0.25378	0.329402	0.193923
5.478	0.259201	0.323567	0.245906
5.481	0.25051	0.376729	0.232101
5.484	0.246419	0.321131	0.22744
5.487	0.2492	0.344248	0.236875
5.49	0.254328	0.351159	0.230633
5.493	0.253032	0.353324	0.216711
5.496	0.255852	0.34951	0.246418
5.499	0.259251	0.335489	0.216421
5.502	0.25604	0.369297	0.234317
5.505	0.265419	0.372736	0.232548
5.508	0.248129	0.321291	0.207433
5.511	0.254915	0.338344	0.253099
5.514	0.24611	0.339643	0.228632
5.517	0.256738	0.337889	0.222761
5.52	0.2544	0.370305	0.235019
5.523	0.258479	0.349666	0.24357
5.526	0.242476	0.320122	0.224824
5.529	0.251462	0.351167	0.222078
5.532	0.247938	0.371508	0.213696
5.535	0.262482	0.366086	0.205767
5.538	0.264745	0.342132	0.2306
5.541	0.23866	0.33291	0.234567
5.544	0.255167	0.344018	0.236063
5.547	0.268805	0.345902	0.226573
5.55	0.254192	0.329356	0.203837
5.553	0.247533	0.32354	0.197536
5.556	0.252996	0.334158	0.210753
5.559	0.245118	0.330047	0.215254
5.562	0.244275	0.340134	0.22607
5.565	0.248793	0.343388	0.249502
5.568	0.245195	0.353645	0.259811
5.571	0.242657	0.353105	0.222671
5.574	0.251123	0.303308	0.220056
5.577	0.257833	0.34912	0.222628
5.58	0.242718	0.345992	0.208117
5.583	0.25061	0.356575	0.203098
5.586	0.234291	0.344648	0.212868
5.589	0.257106	0.359075	0.199638
5.592	0.258967	0.328694	0.232171
5.595	0.253376	0.349089	0.213796
5.598	0.251765	0.351216	0.244412
5.601	0.24312	0.354215	0.228374
5.604	0.262528	0.366045	0.224758
5.607	0.248066	0.367325	0.240627
5.61	0.246472	0.362061	0.230081
5.613	0.24832	0.390323	0.243403
5.616	0.240294	0.336698	0.232159
5.619	0.262994	0.35232	0.227106
5.622	0.242637	0.401207	0.255178
5.625	0.254978	0.339759	0.247116
5.628	0.256007	0.335717	0.239778
5.631	0.251024	0.363442	0.237438
5.634	0.252648	0.333775	0.209603
5.637	0.246154	0.336735	0.241561
5.64	0.228681	0.364506	0.219701
5.643	0.254441	0.371978	0.23132
5.646	0.245557	0.399644	0.222729
5.649	0.23457	0.359333	0.234518
5.652	0.250867	0.33857	0.234429
5.655	0.241636	0.312714	0.207021
5.658	0.257467	0.311537	0.219005
5.661	0.250349	0.358086	0.221946
5.664	0.243542	0.35556	0.230402
5.667	0.243506	0.337276	0.230285
5.67	0.252343	0.324705	0.226658
5.673	0.257289	0.355066	0.213848
5.676	0.249544	0.36618	0.242649
5.679	0.255289	0.362298	0.221672
5.682	0.257602	0.341665	0.234173
5.685	0.250654	0.323857	0.211485
5.688	0.245184	0.349921	0.231455
5.691	0.26971	0.35553	0.239507
5.694	0.257959	0.309057	0.240702
5.697	0.243262	0.337306	0.215959
5.7	0.260247	0.331298	0.2449
5.703	0.237031	0.354158	0.235533
5.706	0.244803	0.355915	0.22495
5.709	0.236168	0.364356	0.206528
5.712	0.247721	0.356543	0.215237
5.715	0.251638	0.328272	0.216017
5.718	0.259017	0.336643	0.223244
5.721	0.246624	0.336283	0.269144
5.724	0.25622	0.344006	0.208037
5.727	0.250986	0.344305	0.240065
5.73	0.262022	0.349009	0.237865
5.733	0.25784	0.300482	0.246013
5.736	0.246659	0.343684	0.228425
5.739	0.246653	0.335145	0.215586
5.742	0.250702	0.358118	0.223631
5.745	0.259673	0.298294	0.247024
5.748	0.25001	0.388086	0.256721
5.751	0.25629	0.365061	0.208046
5.754	0.265172	0.339046	0.232079
5.757	0.263354	0.356616	0.249091
5.76	0.247705	0.31772	0.24034
5.763	0.248467	0.370483	0.249427
5.766	0.253215	0.357738	0.241489
5.769	0.249938	0.332242	0.233884
5.772	0.244998	0.355312	0.200593
5.775	0.25384	0.336192	0.243828
5.778	0.261588	0.381054	0.213279
5.781	0.242952	0.316999	0.216564
5.784	0.242147	0.337043	0.239653
5.787	0.25251	0.353293	0.255658
5.79	0.246537	0.387028	0.229669
5.793	0.255055	0.347392	0.242442
5.796	0.243315	0.337362	0.219532
5.799	0.259416	0.361613	0.21467
5.802	0.252091	0.355016	0.220668
5.805	0.257035	0.339572	0.253049
5.808	0.257373	0.318226	0.231927
5.811	0.24852	0.336056	0.23087
5.814	0.258576	0.366126	0.222205
5.817	0.249503	0.344258	0.231605
5.82	0.251426	0.325733	0.249709
5.823	0.252899	0.339275	0.232729
5.826	0.251682	0.353822	0.247663
5.829	0.240202	0.352905	0.213387
5.832	0.245459	0.335467	0.234448
5.835	0.247506	0.366037	0.202402
5.838	0.24481	0.341072	0.225874
5.841	0.250942	0.343675	0.262797
5.844	0.251086	0.324837	0.230344
5.847	0.256485	0.326904	0.232655
5.85	0.2547	0.366557	0.208425
5.853	0.241304	0.344418	0.229767
5.856	0.242971	0.369886	0.217521
5.859	0.239492	0.314342	0.234051
5.862	0.249849	0.32183	0.228613
5.865	0.254633	0.344533	0.26029
5.868	0.245604	0.352899	0.235694
5.871	0.253514	0.335298	0.227869
5.874	0.256289	0.320498	0.23512
5.877	0.252553	0.335031	0.232957
5.88	0.242074	0.372014	0.217786
5.883	0.255585	0.337485	0.227946
5.886	0.234922	0.363959	0.227328
5.889	0.243402	0.33409	0.216427
5.892	0.247059	0.358242	0.212079
5.895	0.253132	0.353643	0.234693
5.898	0.232889	0.362242	0.219532
5.901	0.253188	0.367828	0.238497
5.904	0.249899	0.345806	0.21797
5.907	0.255544	0.356745	0.215662
5.91	0.251744	0.33425	0.214171
5.913	0.240855	0.349711	0.216361
5.916	0.241273	0.324091	0.207206
5.919	0.247713	0.339926	0.222843
5.922	0.240223	0.341786	0.216997
5.925	0.241443	0.333017	0.235204
5.928	0.254606	0.361205	0.247006
5.931	0.246425	0.336668	0.216187
5.934	0.231006	0.311037	0.211449
5.937	0.245011	0.318634	0.219822
5.94	0.245565	0.344584	0.213487
5.943	0.243532	0.358612	0.210502
5.946	0.253012	0.342058	0.233357
5.949	0.250432	0.335066	0.227957
5.952	0.260277	0.330562	0.20958
5.955	0.232271	0.318143	0.222176
5.958	0.242563	0.34465	0.198472
5.961	0.254848	0.355519	0.230984
5.964	0.236327	0.349903	0.20659
5.967	0.260024	0.359534	0.232887
5.97	0.241916	0.311772	0.19144
5.973	0.220203	0.300596	0.216824
5.976	0.240125	0.356349	0.235497
5.979	0.246432	0.34138	0.221745
5.982	0.245036	0.331284	0.222791
5.985	0.256814	0.360766	0.213057
5.988	0.238304	0.348828	0.24146
5.991	0.235593	0.335928	0.231925
5.994	0.266645	0.312954	0.193204
[truncated: 1,475 more rows]
