# Supplementary material for: Binary-FRET reveals transient excited-state structure associated with activity-dependent CaMKII - NR2B binding and adaptation
Source: Nat Commun. 2022 Oct 25;13:6335. doi: 10.1038/s41467-022-33795-8 (PMC9596428; doi:10.1038/s41467-022-33795-8)
Supplement: Supplementary file 3 — Source Data [file 41467_2022_33795_MOESM3_ESM.zip › Nat Comm Source Data Files Excel folder/S4 Excel folder/WT TRA.xls]

## Sheet: WT TRA
	0 min	10 min	178 min
0	0.0927061	0.254572	0.209379
0.003	0.10547	0.260349	0.20407
0.006	0.110891	0.252606	0.235256
0.009	0.123256	0.241335	0.241678
0.012	0.11496	0.265148	0.228466
0.015	0.123501	0.205507	0.208994
0.018	0.127201	0.274549	0.221406
0.021	0.143958	0.241218	0.222659
0.024	0.14001	0.303916	0.227894
0.027	0.132876	0.24442	0.246649
0.03	0.148513	0.258063	0.231756
0.033	0.171612	0.280717	0.235999
0.036	0.159739	0.271986	0.229934
0.039	0.184077	0.266184	0.251678
0.042	0.183065	0.280767	0.245629
0.045	0.189905	0.283681	0.266018
0.048	0.20237	0.270761	0.259652
0.051	0.199647	0.28873	0.268549
0.054	0.218239	0.295198	0.280807
0.057	0.202502	0.306505	0.257442
0.06	0.226982	0.314481	0.267316
0.063	0.231379	0.316428	0.284544
0.066	0.240305	0.33158	0.289529
0.069	0.24852	0.334147	0.303083
0.072	0.255497	0.338161	0.300793
0.075	0.268305	0.342211	0.323754
0.078	0.271815	0.337941	0.316358
0.081	0.279356	0.337982	0.324702
0.084	0.279393	0.347735	0.329984
0.087	0.285371	0.340496	0.356225
0.09	0.296409	0.367241	0.332897
0.093	0.290978	0.370765	0.359141
0.096	0.309458	0.374324	0.36592
0.099	0.315947	0.366444	0.384157
0.102	0.312664	0.383059	0.380077
0.105	0.330832	0.377766	0.370849
0.108	0.32938	0.369379	0.393676
0.111	0.337219	0.393075	0.384285
0.114	0.349866	0.41608	0.386481
0.117	0.344449	0.405858	0.390358
0.12	0.360777	0.415154	0.40842
0.123	0.356863	0.410261	0.411366
0.126	0.372686	0.399748	0.416744
0.129	0.368199	0.412204	0.409424
0.132	0.371566	0.412553	0.418004
0.135	0.373402	0.423356	0.424131
0.138	0.385025	0.418327	0.433301
0.141	0.384247	0.420068	0.433432
0.144	0.390909	0.435406	0.433392
0.147	0.396767	0.448497	0.442927
0.15	0.398394	0.433925	0.446863
0.153	0.401777	0.438097	0.449966
0.156	0.405797	0.443597	0.455806
0.159	0.4053	0.435048	0.455295
0.162	0.407672	0.449914	0.446274
0.165	0.412157	0.456648	0.441094
0.168	0.411246	0.452554	0.462628
0.171	0.411296	0.45965	0.463673
0.174	0.418616	0.465795	0.460945
0.177	0.417456	0.46094	0.461525
0.18	0.42016	0.457307	0.452268
0.183	0.422654	0.460691	0.458392
0.186	0.419862	0.449072	0.480192
0.189	0.424235	0.455367	0.461392
0.192	0.424924	0.45909	0.463543
0.195	0.430783	0.45667	0.472578
0.198	0.426085	0.469308	0.464457
0.201	0.431226	0.480681	0.471384
0.204	0.426072	0.47854	0.465719
0.207	0.426551	0.480796	0.463753
0.21	0.426388	0.473565	0.475398
0.213	0.426301	0.474648	0.474788
0.216	0.429734	0.475653	0.478648
0.219	0.43457	0.479422	0.473376
0.222	0.426136	0.476601	0.480991
0.225	0.431601	0.467084	0.48007
0.228	0.437288	0.465414	0.470118
0.231	0.437206	0.475785	0.475569
0.234	0.430947	0.470219	0.475526
0.237	0.429281	0.485724	0.474546
0.24	0.428935	0.460608	0.474432
0.243	0.431181	0.471051	0.483331
0.246	0.433623	0.484761	0.471789
0.249	0.430635	0.487402	0.473443
0.252	0.427455	0.477594	0.477518
0.255	0.434545	0.476769	0.472914
0.258	0.43542	0.485271	0.485565
0.261	0.436124	0.478921	0.475426
0.264	0.431442	0.479281	0.472519
0.267	0.42843	0.489252	0.480087
0.27	0.42639	0.474645	0.471915
0.273	0.434265	0.467586	0.472469
0.276	0.429349	0.471782	0.474135
0.279	0.434836	0.489737	0.475058
0.282	0.434918	0.476645	0.466939
0.285	0.429809	0.4804	0.478901
0.288	0.429562	0.490821	0.472804
0.291	0.42693	0.480353	0.480692
0.294	0.423174	0.481648	0.465909
0.297	0.42317	0.46457	0.471978
0.3	0.426204	0.464006	0.470677
0.303	0.427804	0.475973	0.477661
0.306	0.42687	0.489086	0.473581
0.309	0.427166	0.479366	0.482595
0.312	0.425777	0.48179	0.473993
0.315	0.427019	0.483827	0.477049
0.318	0.418343	0.469843	0.470615
0.321	0.423217	0.475051	0.478529
0.324	0.418542	0.471043	0.474406
0.327	0.425751	0.476861	0.461116
0.33	0.427062	0.473478	0.466334
0.333	0.422194	0.470763	0.475797
0.336	0.429899	0.481591	0.469939
0.339	0.425861	0.476744	0.480041
0.342	0.423847	0.478188	0.47223
0.345	0.418585	0.482071	0.464153
0.348	0.422379	0.469744	0.476242
0.351	0.424815	0.467171	0.470898
0.354	0.427191	0.470214	0.472545
0.357	0.417206	0.471295	0.475209
0.36	0.429005	0.475971	0.472728
0.363	0.419204	0.481019	0.471543
0.366	0.415541	0.469441	0.463982
0.369	0.417509	0.482819	0.47186
0.372	0.4122	0.4719	0.475275
0.375	0.417049	0.470167	0.471913
0.378	0.416314	0.487583	0.469464
0.381	0.42004	0.459288	0.482554
0.384	0.416098	0.480142	0.471941
0.387	0.421481	0.476146	0.47599
0.39	0.417844	0.470146	0.469732
0.393	0.415769	0.483222	0.478076
0.396	0.41622	0.488928	0.464579
0.399	0.413732	0.475508	0.469768
0.402	0.422658	0.469916	0.469953
0.405	0.412303	0.477714	0.477339
0.408	0.419217	0.470828	0.46823
0.411	0.413846	0.469856	0.467118
0.414	0.412698	0.473496	0.472572
0.417	0.421617	0.478541	0.46308
0.42	0.416818	0.471899	0.477806
0.423	0.412235	0.469675	0.470561
0.426	0.424359	0.482244	0.470336
0.429	0.413523	0.469487	0.464882
0.432	0.416135	0.468191	0.470931
0.435	0.412577	0.480427	0.469773
0.438	0.416555	0.484671	0.464681
0.441	0.412242	0.473111	0.472865
0.444	0.412361	0.480039	0.468576
0.447	0.409523	0.467087	0.469398
0.45	0.415698	0.470208	0.461695
0.453	0.413327	0.474815	0.464341
0.456	0.41475	0.467036	0.462492
0.459	0.406996	0.468933	0.468522
0.462	0.40849	0.47561	0.472417
0.465	0.410984	0.474015	0.464719
0.468	0.409585	0.466556	0.470013
0.471	0.420342	0.482595	0.470753
0.474	0.412347	0.478727	0.467246
0.477	0.412087	0.469071	0.462192
0.48	0.41321	0.483018	0.470833
0.483	0.41088	0.452682	0.473678
0.486	0.410224	0.470001	0.45809
0.489	0.413799	0.47295	0.456957
0.492	0.407793	0.477526	0.464193
0.495	0.401681	0.470865	0.46631
0.498	0.409213	0.46557	0.460361
0.501	0.407787	0.47082	0.457994
0.504	0.404038	0.475051	0.468975
0.507	0.410649	0.464353	0.477248
0.51	0.409234	0.474962	0.468955
0.513	0.40494	0.482869	0.476008
0.516	0.405759	0.474973	0.46348
0.519	0.404894	0.462207	0.463334
0.522	0.40961	0.466163	0.469572
0.525	0.403469	0.469815	0.465477
0.528	0.409166	0.464593	0.469984
0.531	0.404237	0.477741	0.461463
0.534	0.409402	0.475356	0.465466
0.537	0.401701	0.466706	0.458995
0.54	0.396639	0.467037	0.461266
0.543	0.404236	0.46726	0.466759
0.546	0.398591	0.462629	0.465435
0.549	0.403257	0.460923	0.46408
0.552	0.40719	0.473838	0.455409
0.555	0.391922	0.468221	0.463978
0.558	0.404095	0.464576	0.46267
0.561	0.402341	0.475714	0.465238
0.564	0.400229	0.468934	0.453724
0.567	0.396919	0.45556	0.458392
0.57	0.399287	0.470265	0.458487
0.573	0.394587	0.462757	0.463566
0.576	0.401721	0.457383	0.459984
0.579	0.395856	0.461147	0.468617
0.582	0.393133	0.460037	0.46941
0.585	0.402197	0.462569	0.464522
0.588	0.396558	0.469568	0.463556
0.591	0.395962	0.462047	0.446973
0.594	0.403718	0.468956	0.457077
0.597	0.398528	0.45624	0.466488
0.6	0.393313	0.463752	0.460382
0.603	0.388441	0.464585	0.470301
0.606	0.394078	0.471873	0.464146
0.609	0.401336	0.472628	0.461256
0.612	0.401325	0.459337	0.456921
0.615	0.39158	0.464201	0.461525
0.618	0.398361	0.460795	0.470825
0.621	0.389541	0.45768	0.453967
0.624	0.393342	0.457478	0.452155
0.627	0.395693	0.467516	0.473098
0.63	0.390763	0.466895	0.454187
0.633	0.390437	0.457636	0.457469
0.636	0.390077	0.471193	0.453505
0.639	0.39357	0.468084	0.457598
0.642	0.396212	0.454933	0.453103
0.645	0.394469	0.468433	0.458685
0.648	0.388978	0.465008	0.46152
0.651	0.394181	0.461817	0.465405
0.654	0.395028	0.459569	0.45762
0.657	0.394736	0.467547	0.459278
0.66	0.387531	0.452088	0.466915
0.663	0.395666	0.461082	0.453808
0.666	0.392813	0.468727	0.465541
0.669	0.393508	0.471737	0.458043
0.672	0.392792	0.450667	0.4544
0.675	0.389399	0.46219	0.448089
0.678	0.382985	0.456201	0.454284
0.681	0.396647	0.458903	0.467991
0.684	0.391651	0.466492	0.458534
0.687	0.388088	0.458678	0.454981
0.69	0.384844	0.471104	0.450609
0.693	0.384814	0.452844	0.461504
0.696	0.388402	0.474764	0.445949
0.699	0.385069	0.459813	0.454029
0.702	0.385712	0.458369	0.450578
0.705	0.384408	0.452369	0.450628
0.708	0.38904	0.460009	0.464695
0.711	0.387013	0.467539	0.453644
0.714	0.38812	0.454452	0.453557
0.717	0.382887	0.45972	0.449401
0.72	0.382212	0.455646	0.449
0.723	0.385987	0.458267	0.451476
0.726	0.382648	0.470189	0.46012
0.729	0.382641	0.448753	0.460776
0.732	0.384568	0.456312	0.454809
0.735	0.389974	0.462047	0.453999
0.738	0.38849	0.458687	0.4596
0.741	0.38892	0.460269	0.452555
0.744	0.386585	0.458431	0.457471
0.747	0.383873	0.458601	0.450401
0.75	0.381122	0.454318	0.450669
0.753	0.388806	0.457975	0.445742
0.756	0.387836	0.453999	0.453041
0.759	0.384264	0.461228	0.447505
0.762	0.384279	0.453663	0.453189
0.765	0.385368	0.464828	0.455523
0.768	0.3864	0.463232	0.450225
0.771	0.38551	0.480279	0.457229
0.774	0.386569	0.457594	0.442805
0.777	0.383384	0.449382	0.457405
0.78	0.382006	0.437839	0.456049
0.783	0.379886	0.45362	0.45989
0.786	0.380693	0.462263	0.454284
0.789	0.377317	0.454622	0.450934
0.792	0.384749	0.453875	0.45677
0.795	0.380983	0.460855	0.450939
0.798	0.387472	0.458562	0.451305
0.801	0.379243	0.458067	0.454262
0.804	0.380689	0.449721	0.46136
0.807	0.378901	0.449685	0.451934
0.81	0.37658	0.467751	0.458903
0.813	0.381113	0.453004	0.451392
0.816	0.379786	0.452718	0.455788
0.819	0.377168	0.452732	0.457745
0.822	0.378336	0.46088	0.453106
0.825	0.383281	0.463883	0.448872
0.828	0.38	0.451863	0.456773
0.831	0.383064	0.454885	0.454412
0.834	0.374924	0.47014	0.451536
0.837	0.379355	0.47842	0.446408
0.84	0.372754	0.463293	0.454891
0.843	0.373487	0.463614	0.448144
0.846	0.375461	0.464887	0.461255
0.849	0.378097	0.449051	0.451515
0.852	0.375705	0.454329	0.452084
0.855	0.379836	0.456372	0.448677
0.858	0.380551	0.449895	0.442411
0.861	0.37765	0.450182	0.451969
0.864	0.379219	0.458448	0.448949
0.867	0.381529	0.449425	0.447971
0.87	0.378406	0.458333	0.45705
0.873	0.382141	0.456269	0.454153
0.876	0.384061	0.453709	0.445726
0.879	0.376322	0.455199	0.448532
0.882	0.382094	0.460157	0.435412
0.885	0.377912	0.449592	0.45044
0.888	0.370672	0.442161	0.455624
0.891	0.372633	0.450147	0.456557
0.894	0.382103	0.459898	0.444849
0.897	0.37535	0.46197	0.449872
0.9	0.371445	0.45091	0.457203
0.903	0.381214	0.457186	0.43765
0.906	0.372616	0.453234	0.454514
0.909	0.373385	0.462536	0.457059
0.912	0.380648	0.462475	0.44438
0.915	0.379896	0.452753	0.442347
0.918	0.37093	0.442682	0.460187
0.921	0.378669	0.456283	0.451681
0.924	0.372592	0.452118	0.449666
0.927	0.37702	0.453514	0.457254
0.93	0.377381	0.450242	0.448388
0.933	0.381022	0.443353	0.456108
0.936	0.373054	0.456974	0.442534
0.939	0.378408	0.458657	0.448936
0.942	0.374702	0.45174	0.450542
0.945	0.370538	0.454463	0.449792
0.948	0.373227	0.448466	0.436816
0.951	0.371717	0.441413	0.438035
0.954	0.371386	0.452343	0.439123
0.957	0.373853	0.453162	0.450615
0.96	0.37309	0.465695	0.450225
0.963	0.373305	0.447569	0.449521
0.966	0.368762	0.448126	0.443343
0.969	0.373007	0.457126	0.435879
0.972	0.370621	0.454267	0.440831
0.975	0.367124	0.450109	0.449869
0.978	0.372794	0.451041	0.451307
0.981	0.367033	0.452073	0.45414
0.984	0.364634	0.438306	0.450925
0.987	0.366459	0.451489	0.454161
0.99	0.365672	0.454146	0.450811
0.993	0.364364	0.453826	0.435343
0.996	0.368981	0.459026	0.454804
0.999	0.357986	0.447484	0.450981
1.002	0.370109	0.445997	0.445935
1.005	0.365329	0.457044	0.451162
1.008	0.373542	0.455379	0.443536
1.011	0.367322	0.437408	0.446364
1.014	0.365852	0.452811	0.437483
1.017	0.36369	0.453874	0.439421
1.02	0.373658	0.439619	0.449235
1.023	0.370751	0.444778	0.451303
1.026	0.362303	0.45531	0.432983
1.029	0.360076	0.432378	0.444474
1.032	0.362311	0.434433	0.454889
1.035	0.367987	0.447378	0.446244
1.038	0.366989	0.440362	0.438247
1.041	0.365566	0.437877	0.44477
1.044	0.360911	0.445214	0.444184
1.047	0.364386	0.446523	0.447747
1.05	0.369861	0.44428	0.448153
1.053	0.361955	0.448227	0.448284
1.056	0.365425	0.449253	0.434045
1.059	0.368154	0.441176	0.439113
1.062	0.366485	0.447117	0.445876
1.065	0.367656	0.460157	0.432993
1.068	0.363279	0.449658	0.438425
1.071	0.364436	0.438496	0.436183
1.074	0.376865	0.458289	0.444219
1.077	0.364421	0.45395	0.455363
1.08	0.360917	0.452348	0.454485
1.083	0.366971	0.445805	0.44523
1.086	0.364284	0.44213	0.449712
1.089	0.36337	0.457924	0.445896
1.092	0.361959	0.439608	0.436074
1.095	0.359304	0.438095	0.443933
1.098	0.37101	0.436809	0.440389
1.101	0.360504	0.448592	0.444292
1.104	0.367193	0.447153	0.432565
1.107	0.357285	0.45084	0.445006
1.11	0.363031	0.445393	0.450553
1.113	0.355989	0.449802	0.445169
1.116	0.362404	0.45207	0.447701
1.119	0.36071	0.458696	0.440937
1.122	0.35799	0.440622	0.437084
1.125	0.362222	0.429853	0.443698
1.128	0.362762	0.43804	0.439703
1.131	0.362973	0.435892	0.427427
1.134	0.363247	0.454281	0.439805
1.137	0.359505	0.447273	0.435343
1.14	0.360521	0.432567	0.447434
1.143	0.354993	0.45618	0.443522
1.146	0.34963	0.453602	0.443378
1.149	0.359191	0.455448	0.435573
1.152	0.365067	0.441201	0.431182
1.155	0.355835	0.452125	0.449803
1.158	0.358892	0.444676	0.446195
1.161	0.359632	0.446786	0.433497
1.164	0.359885	0.438863	0.43153
1.167	0.356713	0.449901	0.435158
1.17	0.363658	0.445196	0.443834
1.173	0.356827	0.436292	0.44262
1.176	0.359306	0.438686	0.430087
1.179	0.357586	0.456354	0.43611
1.182	0.353326	0.446047	0.44157
1.185	0.358443	0.449152	0.444536
1.188	0.358052	0.446776	0.423671
1.191	0.355322	0.427288	0.431796
1.194	0.356761	0.433646	0.42735
1.197	0.350912	0.441161	0.43888
1.2	0.355523	0.452554	0.43382
1.203	0.352253	0.446891	0.437858
1.206	0.355885	0.44448	0.441198
1.209	0.356177	0.445033	0.435641
1.212	0.353983	0.439319	0.438096
1.215	0.34929	0.442509	0.446077
1.218	0.353613	0.444017	0.446562
1.221	0.357833	0.433711	0.447377
1.224	0.35047	0.437967	0.446838
1.227	0.360359	0.441947	0.439949
1.23	0.353876	0.452169	0.426887
1.233	0.360563	0.448618	0.439088
1.236	0.35097	0.43091	0.433406
1.239	0.353782	0.439442	0.433262
1.242	0.356413	0.443111	0.433733
1.245	0.354344	0.454047	0.43139
1.248	0.348623	0.43694	0.435821
1.251	0.350407	0.434757	0.435077
1.254	0.353518	0.436506	0.45292
1.257	0.35495	0.434664	0.442709
1.26	0.35325	0.454017	0.439336
1.263	0.351402	0.447535	0.439425
1.266	0.349215	0.437732	0.428136
1.269	0.359073	0.445165	0.441576
1.272	0.350443	0.433871	0.438748
1.275	0.357529	0.434347	0.43064
1.278	0.34941	0.438154	0.438927
1.281	0.34954	0.435163	0.423353
1.284	0.35151	0.44206	0.437887
1.287	0.353017	0.444581	0.4336
1.29	0.350436	0.433717	0.422122
1.293	0.353975	0.433418	0.427543
1.296	0.350489	0.440475	0.432649
1.299	0.357864	0.430781	0.439481
1.302	0.352807	0.427796	0.434686
1.305	0.357016	0.441962	0.428075
1.308	0.3473	0.426131	0.430741
1.311	0.352912	0.458751	0.429328
1.314	0.346471	0.431515	0.441377
1.317	0.348523	0.438225	0.430787
1.32	0.352973	0.441775	0.43525
1.323	0.351915	0.432769	0.429728
1.326	0.351323	0.439104	0.434245
1.329	0.350411	0.436704	0.423255
1.332	0.348282	0.429403	0.426599
1.335	0.353925	0.431605	0.435089
1.338	0.353068	0.424024	0.43328
1.341	0.351197	0.435753	0.429972
1.344	0.351371	0.43884	0.436194
1.347	0.349547	0.435104	0.443095
1.35	0.352707	0.434008	0.426834
1.353	0.346766	0.448477	0.446966
1.356	0.351711	0.433743	0.42518
1.359	0.347111	0.432132	0.430114
1.362	0.344427	0.437343	0.437936
1.365	0.346212	0.430119	0.440095
1.368	0.357262	0.442613	0.436409
1.371	0.35021	0.439905	0.445705
1.374	0.347695	0.42552	0.425089
1.377	0.351919	0.430776	0.42513
1.38	0.348291	0.437648	0.436483
1.383	0.341734	0.433303	0.425325
1.386	0.343196	0.435813	0.438176
1.389	0.354645	0.444813	0.44002
1.392	0.352315	0.428676	0.425583
1.395	0.34796	0.433959	0.429907
1.398	0.345725	0.440706	0.436674
1.401	0.343431	0.429815	0.435103
1.404	0.352515	0.433255	0.427577
1.407	0.348118	0.451019	0.424409
1.41	0.349093	0.437113	0.429462
1.413	0.353485	0.418864	0.42859
1.416	0.340077	0.433566	0.434792
1.419	0.341336	0.427286	0.437182
1.422	0.348531	0.437871	0.4236
1.425	0.345343	0.435462	0.425915
1.428	0.338397	0.444545	0.425907
1.431	0.343834	0.433399	0.424964
1.434	0.349684	0.427652	0.428235
1.437	0.353961	0.439492	0.433185
1.44	0.347151	0.443889	0.427394
1.443	0.346115	0.439861	0.42858
1.446	0.347156	0.429794	0.444894
1.449	0.351098	0.437147	0.435521
1.452	0.350822	0.422142	0.444454
1.455	0.347612	0.440539	0.438583
1.458	0.342499	0.425058	0.430294
1.461	0.344286	0.428659	0.428766
1.464	0.349082	0.433236	0.429785
1.467	0.341381	0.438889	0.434143
1.47	0.343558	0.435296	0.4211
1.473	0.341152	0.439916	0.428964
1.476	0.344771	0.431845	0.43705
1.479	0.346911	0.440181	0.443483
1.482	0.349183	0.43321	0.42949
1.485	0.348507	0.430978	0.433536
1.488	0.34917	0.44233	0.427181
1.491	0.350761	0.439516	0.434993
1.494	0.352642	0.424005	0.439582
1.497	0.344417	0.428118	0.443963
1.5	0.344495	0.43648	0.439054
1.503	0.346754	0.431614	0.432232
1.506	0.343829	0.430066	0.427953
1.509	0.345837	0.424476	0.430262
1.512	0.341315	0.444073	0.430451
1.515	0.348619	0.422415	0.426776
1.518	0.35021	0.439102	0.427866
1.521	0.34515	0.433464	0.433095
1.524	0.347551	0.439355	0.433852
1.527	0.348426	0.439008	0.42608
1.53	0.346331	0.431283	0.437898
1.533	0.346999	0.441259	0.434732
1.536	0.340898	0.433982	0.432608
1.539	0.339835	0.461589	0.42511
1.542	0.348531	0.439751	0.429947
1.545	0.349219	0.436636	0.430605
1.548	0.351323	0.422797	0.431459
1.551	0.3479	0.425782	0.424152
1.554	0.345956	0.432169	0.427245
1.557	0.348874	0.425979	0.42142
1.56	0.343637	0.444609	0.435251
1.563	0.347204	0.437146	0.425046
1.566	0.352343	0.425358	0.432207
1.569	0.344077	0.433859	0.425567
1.572	0.33797	0.420294	0.424378
1.575	0.342385	0.440166	0.422101
1.578	0.344531	0.439774	0.429592
1.581	0.343133	0.42887	0.443008
1.584	0.342346	0.428148	0.435762
1.587	0.343617	0.425619	0.429607
1.59	0.341528	0.432533	0.429193
1.593	0.34319	0.43141	0.428833
1.596	0.339306	0.450479	0.41731
1.599	0.340842	0.433561	0.426472
1.602	0.345347	0.432135	0.429236
1.605	0.340282	0.440844	0.438685
1.608	0.341854	0.438979	0.433241
1.611	0.349985	0.429067	0.420786
1.614	0.341775	0.427338	0.432462
1.617	0.344799	0.427621	0.42745
1.62	0.34569	0.426638	0.441407
1.623	0.347081	0.429493	0.439853
1.626	0.338357	0.435501	0.429618
1.629	0.342162	0.454915	0.432483
1.632	0.349439	0.431962	0.430709
1.635	0.338078	0.42677	0.441409
1.638	0.336585	0.436965	0.422395
1.641	0.341105	0.434416	0.426908
1.644	0.333306	0.435381	0.436121
1.647	0.344679	0.430688	0.438196
1.65	0.345759	0.433818	0.420272
1.653	0.337593	0.434117	0.428492
1.656	0.338121	0.429356	0.422554
1.659	0.338203	0.417165	0.431096
1.662	0.341682	0.420033	0.432142
1.665	0.333562	0.422722	0.434765
1.668	0.332555	0.411556	0.42523
1.671	0.340323	0.429372	0.421881
1.674	0.340177	0.428858	0.42205
1.677	0.340228	0.429588	0.428328
1.68	0.336214	0.428893	0.422282
1.683	0.330286	0.42617	0.420966
1.686	0.340665	0.432362	0.425748
1.689	0.338225	0.427052	0.424969
1.692	0.336296	0.408132	0.414802
1.695	0.342734	0.414406	0.424061
1.698	0.343419	0.430893	0.425851
1.701	0.337381	0.441716	0.420824
1.704	0.337409	0.430671	0.427485
1.707	0.335874	0.422074	0.421706
1.71	0.331319	0.426016	0.428943
1.713	0.344576	0.444088	0.416793
1.716	0.343223	0.413382	0.415335
1.719	0.337236	0.429038	0.423324
1.722	0.336587	0.4264	0.415849
1.725	0.340334	0.44093	0.423833
1.728	0.333197	0.443697	0.413003
1.731	0.332333	0.416044	0.42246
1.734	0.338063	0.428725	0.430924
1.737	0.344455	0.435732	0.41785
1.74	0.331546	0.421508	0.43968
1.743	0.333968	0.42448	0.42433
1.746	0.337462	0.430985	0.420944
1.749	0.343369	0.440881	0.42283
1.752	0.330086	0.425579	0.428058
1.755	0.332632	0.4139	0.422235
1.758	0.332851	0.414824	0.425705
1.761	0.332008	0.415651	0.415903
1.764	0.331101	0.429272	0.430466
1.767	0.333319	0.420645	0.433888
1.77	0.33877	0.41175	0.430138
1.773	0.336042	0.418353	0.427633
1.776	0.334806	0.433972	0.420119
1.779	0.335352	0.420275	0.428878
1.782	0.325746	0.424305	0.432537
1.785	0.329624	0.437559	0.42609
1.788	0.328169	0.439006	0.42427
1.791	0.332127	0.428558	0.423021
1.794	0.334081	0.425614	0.419123
1.797	0.327416	0.433848	0.414755
1.8	0.332827	0.430472	0.417569
1.803	0.331588	0.421912	0.419886
1.806	0.324694	0.414189	0.41785
1.809	0.326798	0.424261	0.42927
1.812	0.323548	0.422665	0.425864
1.815	0.332223	0.42098	0.413576
1.818	0.324478	0.426427	0.433527
1.821	0.335774	0.413606	0.419357
1.824	0.324527	0.42599	0.426372
1.827	0.324671	0.407241	0.417055
1.83	0.330811	0.428627	0.427759
1.833	0.328728	0.425978	0.421857
1.836	0.333352	0.413927	0.425091
1.839	0.322476	0.409512	0.419623
1.842	0.330414	0.417922	0.422573
1.845	0.326433	0.428519	0.419102
1.848	0.332757	0.418935	0.422558
1.851	0.332787	0.421572	0.420218
1.854	0.329889	0.421478	0.423289
1.857	0.328555	0.421775	0.409979
1.86	0.32749	0.421755	0.423831
1.863	0.320796	0.426531	0.418437
1.866	0.325468	0.404643	0.429116
1.869	0.337427	0.413344	0.430515
1.872	0.329044	0.412321	0.426307
1.875	0.331188	0.419095	0.421372
1.878	0.327419	0.424295	0.41831
1.881	0.327057	0.417954	0.422344
1.884	0.324234	0.425319	0.418877
1.887	0.33395	0.420486	0.410516
1.89	0.328593	0.430078	0.415604
1.893	0.3298	0.401341	0.422567
1.896	0.330768	0.439821	0.415461
1.899	0.330411	0.432708	0.419133
1.902	0.32805	0.423167	0.425258
1.905	0.332871	0.410239	0.418425
1.908	0.33466	0.425437	0.425885
1.911	0.324227	0.431329	0.407571
1.914	0.324396	0.436067	0.437616
1.917	0.324861	0.432053	0.412212
1.92	0.32997	0.419467	0.423694
1.923	0.327569	0.411755	0.417099
1.926	0.324948	0.413722	0.421408
1.929	0.332482	0.410219	0.419309
1.932	0.32399	0.426608	0.418845
1.935	0.325316	0.42183	0.428508
1.938	0.326097	0.417206	0.422788
1.941	0.330199	0.41209	0.416751
1.944	0.327633	0.423523	0.418667
1.947	0.331721	0.408382	0.419215
1.95	0.332571	0.425531	0.410393
1.953	0.323815	0.425863	0.420309
1.956	0.3288	0.425234	0.418194
1.959	0.318271	0.420447	0.417143
1.962	0.32649	0.407338	0.413253
1.965	0.328294	0.412297	0.423452
1.968	0.328069	0.418626	0.417514
1.971	0.327212	0.401631	0.427855
1.974	0.321301	0.413947	0.42564
1.977	0.326472	0.421351	0.429736
1.98	0.323979	0.406521	0.43914
1.983	0.328797	0.434695	0.431456
1.986	0.324337	0.425518	0.409531
1.989	0.332095	0.431499	0.429388
1.992	0.332062	0.417455	0.411758
1.995	0.327842	0.404919	0.425566
1.998	0.325543	0.410651	0.419179
2.001	0.325935	0.42756	0.428267
2.004	0.329009	0.427837	0.407044
2.007	0.328357	0.401502	0.413822
2.01	0.325545	0.417082	0.422858
2.013	0.324011	0.419807	0.417994
2.016	0.327146	0.419434	0.415106
2.019	0.326547	0.421117	0.418249
2.022	0.32575	0.429552	0.421764
2.025	0.325311	0.432108	0.423488
2.028	0.330375	0.420054	0.424458
2.031	0.326336	0.43046	0.421267
2.034	0.325599	0.423947	0.427596
2.037	0.324552	0.422922	0.411292
2.04	0.337633	0.416081	0.409364
2.043	0.334011	0.416814	0.410842
2.046	0.319125	0.406995	0.414839
2.049	0.324915	0.412817	0.423055
2.052	0.322369	0.426152	0.428913
2.055	0.328599	0.416727	0.405814
2.058	0.328686	0.432337	0.438548
2.061	0.320595	0.427717	0.409876
2.064	0.324254	0.411551	0.419513
2.067	0.322257	0.43593	0.4259
2.07	0.324812	0.415331	0.424941
2.073	0.320772	0.396921	0.411814
2.076	0.325339	0.41615	0.413913
2.079	0.324156	0.431674	0.425269
2.082	0.322022	0.404404	0.415338
2.085	0.325083	0.426283	0.419754
2.088	0.322947	0.406018	0.420278
2.091	0.322564	0.415846	0.411191
2.094	0.32816	0.419302	0.417826
2.097	0.330372	0.409409	0.415645
2.1	0.327794	0.403468	0.418596
2.103	0.328428	0.410985	0.422625
2.106	0.317975	0.413702	0.408683
2.109	0.324816	0.421802	0.425214
2.112	0.321199	0.410737	0.410466
2.115	0.319861	0.419634	0.424343
2.118	0.327257	0.417704	0.421114
2.121	0.319035	0.40908	0.413693
2.124	0.317022	0.411856	0.411745
2.127	0.318065	0.419726	0.423443
2.13	0.32238	0.41383	0.429696
2.133	0.325239	0.413385	0.404939
2.136	0.327398	0.41115	0.417457
2.139	0.314495	0.426404	0.425781
2.142	0.319141	0.404068	0.421117
2.145	0.313679	0.406702	0.417958
2.148	0.3206	0.413366	0.411114
2.151	0.318636	0.424216	0.409972
2.154	0.323636	0.423363	0.426332
2.157	0.326097	0.426264	0.413556
2.16	0.321514	0.412322	0.406288
2.163	0.325457	0.423458	0.411149
2.166	0.316645	0.429613	0.415972
2.169	0.317278	0.41062	0.409002
2.172	0.317491	0.401567	0.409731
2.175	0.323133	0.395234	0.412893
2.178	0.326681	0.405494	0.416578
2.181	0.317191	0.413068	0.413485
2.184	0.320082	0.399946	0.401989
2.187	0.326169	0.403745	0.419442
2.19	0.320352	0.406145	0.415434
2.193	0.324492	0.400979	0.419888
2.196	0.31927	0.41898	0.409686
2.199	0.323593	0.419015	0.419866
2.202	0.323791	0.416163	0.419092
2.205	0.320216	0.412027	0.411488
2.208	0.319693	0.419594	0.413759
2.211	0.316644	0.417084	0.414656
2.214	0.325893	0.409101	0.415041
2.217	0.312793	0.429549	0.422033
2.22	0.319031	0.426214	0.419524
2.223	0.324911	0.421805	0.412411
2.226	0.320241	0.421772	0.418664
2.229	0.318164	0.420077	0.42025
2.232	0.31979	0.425237	0.404192
2.235	0.3185	0.415547	0.415685
2.238	0.316021	0.41	0.422001
2.241	0.321096	0.405422	0.418705
2.244	0.309739	0.421463	0.41398
2.247	0.320987	0.411255	0.415623
2.25	0.319109	0.414622	0.419357
2.253	0.317536	0.424397	0.411404
2.256	0.321646	0.427309	0.416917
2.259	0.317509	0.419494	0.414816
2.262	0.313287	0.418587	0.411201
2.265	0.31352	0.420251	0.423039
2.268	0.318161	0.41799	0.402263
2.271	0.309166	0.416825	0.417649
2.274	0.314498	0.420627	0.421142
2.277	0.320268	0.421639	0.415188
2.28	0.323337	0.421176	0.403188
2.283	0.317888	0.420328	0.409681
2.286	0.322937	0.403228	0.401763
2.289	0.318743	0.414563	0.406006
2.292	0.310945	0.41816	0.43304
2.295	0.316981	0.411676	0.405487
2.298	0.310721	0.426531	0.416154
2.301	0.312316	0.407574	0.413243
2.304	0.316552	0.426333	0.415215
2.307	0.314953	0.420359	0.401816
2.31	0.315548	0.408973	0.409411
2.313	0.310301	0.417217	0.412775
2.316	0.317014	0.413439	0.404591
2.319	0.318896	0.406115	0.40873
2.322	0.318143	0.408322	0.410379
2.325	0.313786	0.413859	0.408161
2.328	0.313633	0.401619	0.411877
2.331	0.317696	0.411474	0.405129
2.334	0.316919	0.416255	0.406363
2.337	0.318054	0.401406	0.423959
2.34	0.319331	0.416584	0.414775
2.343	0.323853	0.402473	0.418603
2.346	0.30919	0.418561	0.423523
2.349	0.312387	0.41009	0.423014
2.352	0.319976	0.4107	0.402802
2.355	0.315297	0.415864	0.405139
2.358	0.319593	0.417204	0.420914
2.361	0.319275	0.418093	0.403108
2.364	0.312636	0.413148	0.402361
2.367	0.325398	0.396659	0.418427
2.37	0.312486	0.397537	0.421817
2.373	0.321471	0.417336	0.410486
2.376	0.321822	0.41742	0.412499
2.379	0.319409	0.410439	0.404155
2.382	0.311627	0.399515	0.410679
2.385	0.321405	0.40548	0.416322
2.388	0.315852	0.428397	0.406376
2.391	0.313623	0.407282	0.421084
2.394	0.325887	0.41982	0.413001
2.397	0.314775	0.399193	0.411789
2.4	0.319051	0.406261	0.409729
2.403	0.314483	0.412463	0.415035
2.406	0.319875	0.398378	0.41037
2.409	0.318612	0.406066	0.4069
2.412	0.315469	0.408827	0.410787
2.415	0.313321	0.421103	0.412377
2.418	0.306734	0.408128	0.410799
2.421	0.313147	0.39907	0.396259
2.424	0.319122	0.42601	0.411377
2.427	0.305774	0.40798	0.403755
2.43	0.314001	0.429009	0.409477
2.433	0.315748	0.395165	0.406673
2.436	0.302691	0.41903	0.410736
2.439	0.313053	0.401027	0.408898
2.442	0.317915	0.407106	0.410834
2.445	0.311461	0.403955	0.412456
2.448	0.329259	0.427583	0.41422
2.451	0.306509	0.403945	0.413203
2.454	0.310785	0.401286	0.411342
2.457	0.320278	0.414536	0.41239
2.46	0.318903	0.408543	0.414041
2.463	0.315544	0.41096	0.411877
2.466	0.319136	0.40486	0.417231
2.469	0.31291	0.420409	0.40249
2.472	0.317865	0.419613	0.401267
2.475	0.315158	0.41331	0.414321
2.478	0.318075	0.400007	0.400807
2.481	0.312014	0.402704	0.411746
2.484	0.316142	0.416968	0.405278
2.487	0.312177	0.398025	0.408492
2.49	0.310222	0.40226	0.4069
2.493	0.313889	0.411635	0.408413
2.496	0.321367	0.415251	0.416149
2.499	0.319582	0.416487	0.404105
2.502	0.314631	0.408627	0.407923
2.505	0.312996	0.432748	0.40824
2.508	0.31369	0.409544	0.410077
2.511	0.311599	0.426855	0.4059
2.514	0.308629	0.394201	0.408756
2.517	0.310388	0.402701	0.405876
2.52	0.319817	0.41937	0.406938
2.523	0.300896	0.414517	0.395843
2.526	0.311227	0.417628	0.396071
2.529	0.313554	0.400984	0.390417
2.532	0.309557	0.400934	0.42313
2.535	0.310319	0.404639	0.397963
2.538	0.321763	0.414871	0.408824
2.541	0.3137	0.418846	0.419405
2.544	0.310674	0.419885	0.4106
2.547	0.308621	0.420011	0.393436
2.55	0.313998	0.415584	0.418139
2.553	0.319274	0.414145	0.412258
2.556	0.31213	0.406855	0.408379
2.559	0.311588	0.402502	0.401806
2.562	0.316906	0.397655	0.399311
2.565	0.311628	0.41508	0.421588
2.568	0.310523	0.405699	0.425529
2.571	0.310964	0.399207	0.397814
2.574	0.306604	0.407268	0.410457
2.577	0.310474	0.415104	0.415558
2.58	0.309842	0.411364	0.415732
2.583	0.312168	0.42111	0.418854
2.586	0.311263	0.419913	0.402596
2.589	0.311065	0.3982	0.411808
2.592	0.313208	0.415872	0.410815
2.595	0.305179	0.415973	0.406613
2.598	0.309421	0.404628	0.39572
2.601	0.322451	0.399824	0.403003
2.604	0.308997	0.404964	0.421066
2.607	0.301268	0.412644	0.411297
2.61	0.299168	0.4133	0.410521
2.613	0.315044	0.417205	0.398168
2.616	0.310999	0.413019	0.407956
2.619	0.315599	0.396741	0.397447
2.622	0.314586	0.39877	0.413138
2.625	0.319649	0.40819	0.408331
2.628	0.313653	0.389305	0.408907
2.631	0.310221	0.416568	0.413667
2.634	0.308289	0.407563	0.390852
2.637	0.314161	0.420834	0.413039
2.64	0.306642	0.40295	0.408889
2.643	0.310715	0.403403	0.407189
2.646	0.309002	0.414069	0.396899
2.649	0.312172	0.420342	0.406518
2.652	0.30803	0.392259	0.395805
2.655	0.307535	0.407046	0.40079
2.658	0.298712	0.422217	0.401539
2.661	0.312875	0.39118	0.403732
2.664	0.308153	0.392542	0.38939
2.667	0.308231	0.410136	0.395918
2.67	0.30462	0.411503	0.401417
2.673	0.309531	0.390279	0.400962
2.676	0.315295	0.409143	0.417207
2.679	0.303192	0.408241	0.405596
2.682	0.314081	0.404847	0.404316
2.685	0.318643	0.401258	0.39506
2.688	0.303889	0.419652	0.395225
2.691	0.297815	0.403806	0.407167
2.694	0.307964	0.413924	0.400663
2.697	0.296708	0.414037	0.398351
2.7	0.304323	0.400806	0.409737
2.703	0.305012	0.425739	0.404751
2.706	0.306195	0.418138	0.401734
2.709	0.299678	0.431707	0.396832
2.712	0.305093	0.414589	0.410961
2.715	0.303492	0.402669	0.411559
2.718	0.295898	0.414544	0.419098
2.721	0.302981	0.401966	0.409585
2.724	0.302249	0.405263	0.410037
2.727	0.299015	0.398858	0.403675
2.73	0.304863	0.423753	0.397281
2.733	0.305732	0.394993	0.391815
2.736	0.304654	0.410083	0.389757
2.739	0.296195	0.41182	0.398395
2.742	0.298716	0.395916	0.406381
2.745	0.308735	0.400191	0.390248
2.748	0.31189	0.397501	0.397998
2.751	0.30495	0.403234	0.395702
2.754	0.312379	0.402182	0.396358
2.757	0.300529	0.386576	0.404641
2.76	0.295756	0.409464	0.391738
2.763	0.30122	0.419446	0.397191
2.766	0.306249	0.392492	0.406225
2.769	0.295274	0.399117	0.400939
2.772	0.302802	0.389439	0.39934
2.775	0.302425	0.418164	0.394184
2.778	0.307962	0.41029	0.406785
2.781	0.307485	0.39245	0.39146
2.784	0.298783	0.416784	0.399206
2.787	0.303029	0.402013	0.397867
2.79	0.301344	0.399795	0.417356
2.793	0.29622	0.40505	0.404579
2.796	0.302536	0.401405	0.387466
2.799	0.301219	0.400114	0.401152
2.802	0.299585	0.411347	0.400909
2.805	0.302376	0.392159	0.412068
2.808	0.305418	0.412227	0.39619
2.811	0.30058	0.413569	0.39665
2.814	0.291111	0.402392	0.414974
2.817	0.298401	0.42434	0.401671
2.82	0.30118	0.409104	0.39799
2.823	0.300168	0.389584	0.390698
2.826	0.29835	0.415186	0.409085
2.829	0.311344	0.422259	0.391828
2.832	0.303129	0.389776	0.41326
2.835	0.29612	0.39936	0.39241
2.838	0.305176	0.398625	0.401794
2.841	0.297066	0.405903	0.419012
2.844	0.305555	0.414129	0.394081
2.847	0.295556	0.39754	0.388999
2.85	0.300803	0.401906	0.398136
2.853	0.303841	0.393718	0.40156
2.856	0.289934	0.372536	0.398569
2.859	0.30066	0.40562	0.411186
2.862	0.300206	0.383666	0.391015
2.865	0.301275	0.397467	0.407291
2.868	0.294752	0.399644	0.395822
2.871	0.297756	0.392207	0.400446
2.874	0.302538	0.401334	0.40218
2.877	0.296946	0.392192	0.397158
2.88	0.298803	0.394343	0.389812
2.883	0.303719	0.401902	0.419858
2.886	0.296981	0.386815	0.388177
2.889	0.304153	0.393383	0.404944
2.892	0.304053	0.385073	0.392428
2.895	0.302224	0.403124	0.405645
2.898	0.302687	0.400553	0.401164
2.901	0.296553	0.40479	0.396065
2.904	0.29948	0.40909	0.396369
2.907	0.297439	0.41021	0.381509
2.91	0.299754	0.406017	0.402583
2.913	0.294365	0.408051	0.402476
2.916	0.295492	0.385422	0.397326
2.919	0.303801	0.399457	0.405825
2.922	0.295556	0.404767	0.398875
2.925	0.303916	0.395401	0.397656
2.928	0.299951	0.408772	0.395803
2.931	0.298259	0.401942	0.403152
2.934	0.29851	0.392711	0.40301
2.937	0.305981	0.403013	0.400922
2.94	0.296153	0.389739	0.409233
2.943	0.29781	0.388663	0.40931
2.946	0.289133	0.400618	0.407353
2.949	0.298097	0.415808	0.39831
2.952	0.30227	0.422311	0.397069
2.955	0.296772	0.405931	0.38223
2.958	0.302345	0.382886	0.389293
2.961	0.298381	0.390164	0.394332
2.964	0.298022	0.40145	0.396633
2.967	0.296014	0.387625	0.406017
2.97	0.30341	0.379743	0.409081
2.973	0.298155	0.410071	0.389626
2.976	0.297081	0.421863	0.389944
2.979	0.294555	0.386691	0.405217
2.982	0.306227	0.388843	0.390781
2.985	0.298869	0.401929	0.399835
2.988	0.293631	0.38712	0.38858
2.991	0.300035	0.399369	0.401993
2.994	0.30303	0.386655	0.388047
2.997	0.297572	0.401744	0.385043
3	0.302642	0.388369	0.414128
3.003	0.297806	0.392132	0.396411
3.006	0.30792	0.410728	0.405413
3.009	0.294048	0.39349	0.388008
3.012	0.307935	0.385151	0.398282
3.015	0.304433	0.396713	0.390303
3.018	0.294543	0.402426	0.398635
3.021	0.296343	0.392193	0.395987
3.024	0.297294	0.397582	0.382766
3.027	0.302265	0.404304	0.4003
3.03	0.298938	0.389478	0.37805
3.033	0.295226	0.387531	0.398099
3.036	0.29613	0.396441	0.397773
3.039	0.295064	0.406101	0.403637
3.042	0.295924	0.393312	0.398759
3.045	0.292504	0.387684	0.413721
3.048	0.298535	0.392787	0.393113
3.051	0.296671	0.388695	0.391992
3.054	0.302735	0.398634	0.400976
3.057	0.29788	0.387415	0.401841
3.06	0.292743	0.390288	0.389923
3.063	0.29861	0.392733	0.411918
3.066	0.313306	0.400347	0.380663
3.069	0.299152	0.401742	0.397127
3.072	0.306064	0.396305	0.392233
3.075	0.290951	0.399398	0.393819
3.078	0.29628	0.397123	0.401985
3.081	0.295138	0.395713	0.381333
3.084	0.295214	0.393145	0.389331
3.087	0.296991	0.381769	0.393352
3.09	0.294103	0.383455	0.393083
3.093	0.285385	0.406831	0.384498
3.096	0.293231	0.393201	0.389396
3.099	0.29165	0.400329	0.388539
3.102	0.291156	0.40441	0.390378
3.105	0.30594	0.40002	0.37671
3.108	0.287239	0.379468	0.382275
3.111	0.286525	0.406005	0.389842
3.114	0.293862	0.406509	0.386633
3.117	0.300921	0.418508	0.406385
3.12	0.287382	0.394333	0.379332
3.123	0.285105	0.407345	0.386751
3.126	0.299345	0.392629	0.406053
3.129	0.293812	0.405025	0.381929
3.132	0.291418	0.40832	0.401577
3.135	0.292083	0.396002	0.397844
3.138	0.298043	0.402247	0.38568
3.141	0.291097	0.401028	0.383987
3.144	0.291183	0.39224	0.375848
3.147	0.291956	0.391739	0.373917
3.15	0.288725	0.397213	0.388928
3.153	0.290878	0.391029	0.397794
3.156	0.301789	0.389037	0.405952
3.159	0.28838	0.383373	0.395364
3.162	0.283164	0.393719	0.403156
3.165	0.300289	0.398628	0.400319
3.168	0.289403	0.418947	0.385505
3.171	0.287131	0.37455	0.392514
3.174	0.297175	0.38632	0.392517
3.177	0.300275	0.381424	0.393978
3.18	0.289739	0.403246	0.391453
3.183	0.290139	0.381228	0.385422
3.186	0.29051	0.379667	0.389684
3.189	0.289746	0.383444	0.386152
3.192	0.293713	0.41402	0.393401
3.195	0.289083	0.388978	0.379809
3.198	0.285326	0.394214	0.384923
3.201	0.294061	0.392512	0.370328
3.204	0.289912	0.381906	0.379989
3.207	0.298125	0.399552	0.385904
3.21	0.29838	0.394006	0.38583
3.213	0.288123	0.391943	0.389335
3.216	0.291214	0.384477	0.383424
3.219	0.287865	0.410701	0.386947
3.222	0.284727	0.392627	0.393831
3.225	0.292302	0.394471	0.375031
3.228	0.293714	0.401537	0.389094
3.231	0.289255	0.382767	0.401034
3.234	0.289677	0.392002	0.405911
3.237	0.285391	0.376235	0.384819
3.24	0.28874	0.395322	0.389463
3.243	0.28782	0.392349	0.394954
3.246	0.29591	0.398132	0.377891
3.249	0.294523	0.39137	0.394133
3.252	0.290167	0.394089	0.378162
3.255	0.28957	0.394641	0.398889
3.258	0.288018	0.389584	0.385878
3.261	0.291125	0.401232	0.388933
3.264	0.286323	0.409014	0.394196
3.267	0.290032	0.399131	0.388688
3.27	0.293837	0.378194	0.381119
3.273	0.290917	0.415743	0.386989
3.276	0.295234	0.392883	0.384582
3.279	0.28428	0.381314	0.391005
3.282	0.285362	0.402717	0.385354
3.285	0.286415	0.394319	0.388249
3.288	0.286208	0.38264	0.385172
3.291	0.291501	0.395766	0.387167
3.294	0.292339	0.387146	0.379027
3.297	0.284407	0.364327	0.388058
3.3	0.279412	0.376849	0.393529
3.303	0.278953	0.377846	0.398663
3.306	0.295915	0.408764	0.399221
3.309	0.288206	0.383102	0.403249
3.312	0.27717	0.388618	0.364318
3.315	0.280895	0.381597	0.372862
3.318	0.284939	0.378282	0.407787
3.321	0.290463	0.377108	0.384259
3.324	0.289463	0.386211	0.38545
3.327	0.285078	0.40224	0.393621
3.33	0.279045	0.400779	0.37797
3.333	0.289274	0.397679	0.379419
3.336	0.296782	0.385218	0.393122
3.339	0.290176	0.395741	0.392249
3.342	0.282502	0.387713	0.397917
3.345	0.28848	0.401149	0.37449
3.348	0.287216	0.400383	0.387165
3.351	0.299107	0.375897	0.377374
3.354	0.291993	0.37654	0.381601
3.357	0.281546	0.410595	0.39255
3.36	0.280255	0.391838	0.387657
3.363	0.292625	0.38561	0.403151
3.366	0.281862	0.400723	0.377102
3.369	0.295263	0.392743	0.401243
3.372	0.292729	0.405804	0.392149
3.375	0.29671	0.36509	0.401369
3.378	0.280363	0.38731	0.401003
3.381	0.284112	0.365807	0.393817
3.384	0.292604	0.36923	0.400389
3.387	0.279876	0.390609	0.395785
3.39	0.29593	0.400558	0.398842
3.393	0.294075	0.385632	0.393825
3.396	0.292906	0.399656	0.389743
3.399	0.296001	0.380965	0.39599
3.402	0.292016	0.387632	0.386443
3.405	0.285792	0.381165	0.395173
3.408	0.280393	0.40009	0.394984
3.411	0.282952	0.397692	0.393161
3.414	0.282298	0.401946	0.380795
3.417	0.289156	0.369727	0.38514
3.42	0.288899	0.403746	0.372289
3.423	0.29506	0.412965	0.390145
3.426	0.287214	0.381678	0.398521
3.429	0.287989	0.386672	0.386584
3.432	0.286441	0.387364	0.379893
3.435	0.29009	0.395257	0.390674
3.438	0.281589	0.398761	0.403158
3.441	0.295482	0.385785	0.398846
3.444	0.293299	0.408293	0.39401
3.447	0.296287	0.386673	0.395926
3.45	0.284496	0.384602	0.391559
3.453	0.298118	0.378215	0.384112
3.456	0.284277	0.389945	0.398127
3.459	0.294834	0.38212	0.385718
3.462	0.293674	0.392099	0.397262
3.465	0.290624	0.39182	0.389248
3.468	0.295141	0.37794	0.401228
3.471	0.287199	0.379499	0.403661
3.474	0.290664	0.409542	0.396903
3.477	0.28306	0.397007	0.379674
3.48	0.292082	0.401568	0.385406
3.483	0.287801	0.377525	0.397962
3.486	0.297701	0.381115	0.397286
3.489	0.287664	0.377357	0.396003
3.492	0.297223	0.404497	0.385772
3.495	0.289076	0.395132	0.394503
3.498	0.289733	0.385028	0.402747
3.501	0.288839	0.388515	0.396527
3.504	0.294452	0.40359	0.394755
3.507	0.291185	0.39848	0.389858
3.51	0.288036	0.396272	0.387108
3.513	0.301793	0.386771	0.385684
3.516	0.287844	0.385609	0.396707
3.519	0.290373	0.40377	0.417265
3.522	0.288925	0.391951	0.380051
3.525	0.292009	0.382466	0.384647
3.528	0.291895	0.377327	0.400535
3.531	0.287745	0.397508	0.384923
3.534	0.291182	0.393439	0.385628
3.537	0.295856	0.373589	0.392575
3.54	0.288255	0.400239	0.391882
3.543	0.289122	0.397719	0.389125
3.546	0.286978	0.385073	0.398955
3.549	0.288173	0.401552	0.393638
3.552	0.282016	0.38735	0.404638
3.555	0.290221	0.397581	0.382641
3.558	0.289162	0.410065	0.400267
3.561	0.287673	0.38526	0.392192
3.564	0.281515	0.37455	0.400895
3.567	0.288006	0.367331	0.386275
3.57	0.284049	0.375833	0.391999
3.573	0.28402	0.373374	0.398195
3.576	0.283984	0.378675	0.400139
3.579	0.28266	0.408475	0.397051
3.582	0.282235	0.376983	0.383004
3.585	0.282346	0.393227	0.399318
3.588	0.281151	0.378201	0.394558
3.591	0.285054	0.397211	0.404397
3.594	0.29096	0.395249	0.384043
3.597	0.281551	0.403618	0.390657
3.6	0.289538	0.367119	0.362119
3.603	0.284345	0.401114	0.402124
3.606	0.281831	0.38699	0.383972
3.609	0.282851	0.38642	0.372742
3.612	0.279806	0.368681	0.397982
3.615	0.283795	0.380241	0.382898
3.618	0.285812	0.377842	0.391313
3.621	0.28519	0.378853	0.404858
3.624	0.281636	0.392463	0.387356
3.627	0.291148	0.379339	0.397494
3.63	0.284676	0.397879	0.374871
3.633	0.285463	0.386195	0.40381
3.636	0.283284	0.384951	0.389364
3.639	0.292511	0.385786	0.394138
3.642	0.28399	0.380706	0.380366
3.645	0.283899	0.386636	0.378262
3.648	0.282733	0.381679	0.38276
3.651	0.279322	0.39325	0.390198
3.654	0.281941	0.389089	0.386246
3.657	0.277728	0.370785	0.395645
3.66	0.286075	0.387005	0.378095
3.663	0.281515	0.360427	0.391665
3.666	0.287512	0.380777	0.393599
3.669	0.294216	0.377527	0.382018
3.672	0.285048	0.394505	0.381221
3.675	0.288833	0.383935	0.405206
3.678	0.285994	0.366543	0.395701
3.681	0.277399	0.378988	0.379406
3.684	0.273688	0.399883	0.378386
3.687	0.28961	0.39722	0.389524
3.69	0.285705	0.373114	0.378883
3.693	0.279545	0.389435	0.384638
3.696	0.276533	0.379462	0.369248
3.699	0.279932	0.381407	0.387221
3.702	0.294276	0.39277	0.379305
3.705	0.280869	0.379866	0.397923
3.708	0.282061	0.371102	0.385206
3.711	0.283483	0.375007	0.378857
3.714	0.286374	0.393292	0.379552
3.717	0.272247	0.386552	0.366674
3.72	0.277177	0.396126	0.383691
3.723	0.276728	0.387656	0.400181
3.726	0.285333	0.398882	0.391205
3.729	0.276997	0.38505	0.382808
3.732	0.283726	0.378316	0.392981
3.735	0.295416	0.408074	0.38828
3.738	0.279199	0.373922	0.387726
3.741	0.282602	0.388328	0.38573
3.744	0.286144	0.376025	0.378613
3.747	0.287167	0.404091	0.369208
3.75	0.278587	0.381119	0.383507
3.753	0.282695	0.38743	0.383649
3.756	0.291696	0.383677	0.377374
3.759	0.286612	0.382351	0.3775
3.762	0.286768	0.375433	0.382493
3.765	0.28479	0.403228	0.387553
3.768	0.287753	0.38623	0.383121
3.771	0.283165	0.411216	0.387621
3.774	0.279127	0.387577	0.404625
3.777	0.294632	0.371609	0.392532
3.78	0.283539	0.405583	0.393328
3.783	0.289909	0.420876	0.379252
3.786	0.27951	0.379077	0.392784
3.789	0.285436	0.369861	0.390849
3.792	0.281114	0.373807	0.379174
3.795	0.277675	0.379501	0.393989
3.798	0.282837	0.386345	0.399998
3.801	0.282564	0.379566	0.38098
3.804	0.287477	0.378403	0.408837
3.807	0.291237	0.382744	0.373115
3.81	0.281964	0.386946	0.386249
3.813	0.291928	0.403216	0.387879
3.816	0.278446	0.391066	0.385945
3.819	0.291436	0.374666	0.374276
3.822	0.291933	0.396111	0.381972
3.825	0.284867	0.388854	0.382221
3.828	0.284046	0.393867	0.375449
3.831	0.280602	0.397977	0.393565
3.834	0.289582	0.368675	0.373557
3.837	0.281881	0.394247	0.40306
3.84	0.282217	0.371677	0.396606
3.843	0.279629	0.390038	0.380149
3.846	0.28666	0.402919	0.365011
3.849	0.290164	0.367905	0.398497
3.852	0.284912	0.38432	0.37607
3.855	0.279066	0.407369	0.39133
3.858	0.288099	0.376921	0.37889
3.861	0.284112	0.399518	0.390673
3.864	0.276542	0.387571	0.380907
3.867	0.277084	0.363775	0.376448
3.87	0.274942	0.368929	0.372846
3.873	0.279943	0.388057	0.40509
3.876	0.281391	0.370886	0.378182
3.879	0.278279	0.386827	0.381725
3.882	0.272863	0.415795	0.382546
3.885	0.27811	0.394199	0.374132
3.888	0.276849	0.373787	0.381175
3.891	0.27172	0.370583	0.374033
3.894	0.280173	0.385201	0.392574
3.897	0.276457	0.383285	0.381941
3.9	0.264473	0.370263	0.397845
3.903	0.281946	0.400009	0.409474
3.906	0.278289	0.383682	0.380551
3.909	0.282587	0.370688	0.378385
3.912	0.270554	0.388599	0.393996
3.915	0.270611	0.376525	0.379289
3.918	0.289523	0.401957	0.373797
3.921	0.274496	0.380135	0.379824
3.924	0.279474	0.372955	0.380678
3.927	0.284074	0.390625	0.384893
3.93	0.279586	0.387438	0.390225
3.933	0.273662	0.376354	0.386263
3.936	0.272367	0.387114	0.381254
3.939	0.272404	0.382448	0.378461
3.942	0.268955	0.379786	0.375611
3.945	0.266336	0.380538	0.384169
3.948	0.273144	0.375154	0.378483
3.951	0.277652	0.384949	0.381032
3.954	0.270269	0.375902	0.361613
3.957	0.278589	0.399908	0.377679
3.96	0.269395	0.369004	0.3676
3.963	0.28325	0.373694	0.370943
3.966	0.267143	0.376235	0.382575
3.969	0.268217	0.357659	0.379856
3.972	0.274698	0.400669	0.381387
3.975	0.255539	0.370298	0.35797
3.978	0.274588	0.357945	0.371403
3.981	0.272345	0.362243	0.386308
3.984	0.274887	0.365859	0.392434
3.987	0.25882	0.392236	0.361376
3.99	0.264638	0.382364	0.349823
3.993	0.263324	0.371831	0.390195
3.996	0.267114	0.386269	0.370558
3.999	0.280065	0.361929	0.37488
4.002	0.269185	0.391121	0.367433
4.005	0.271098	0.365584	0.357645
4.008	0.277905	0.359786	0.361273
4.011	0.271516	0.364615	0.373053
4.014	0.267758	0.367383	0.369734
4.017	0.283805	0.389597	0.363437
4.02	0.271944	0.383256	0.363057
4.023	0.272272	0.354032	0.369702
4.026	0.255116	0.362967	0.379796
4.029	0.272872	0.364934	0.370115
4.032	0.268744	0.399033	0.382919
4.035	0.269082	0.359303	0.365057
4.038	0.2852	0.384199	0.368681
4.041	0.263703	0.390943	0.376572
4.044	0.272813	0.370692	0.363376
4.047	0.273163	0.357228	0.355986
4.05	0.280027	0.363304	0.38905
4.053	0.264422	0.372326	0.383196
4.056	0.268826	0.381589	0.372688
4.059	0.282942	0.361845	0.366089
4.062	0.266014	0.37881	0.371886
4.065	0.269977	0.380877	0.37253
4.068	0.2759	0.384466	0.366415
4.071	0.274172	0.380616	0.376506
4.074	0.273883	0.361156	0.364391
4.077	0.268775	0.378299	0.36308
4.08	0.278037	0.382235	0.382529
4.083	0.267818	0.361726	0.378346
4.086	0.279074	0.383289	0.379703
4.089	0.272835	0.375735	0.37044
4.092	0.268136	0.38835	0.379394
4.095	0.276827	0.370111	0.388934
4.098	0.275354	0.376331	0.372165
4.101	0.268653	0.376828	0.378988
4.104	0.280427	0.38217	0.385338
4.107	0.276962	0.3749	0.381274
4.11	0.278803	0.371179	0.380514
4.113	0.271434	0.383638	0.369001
4.116	0.267119	0.384185	0.375606
4.119	0.288501	0.367553	0.397922
4.122	0.278281	0.379145	0.365109
4.125	0.27458	0.360404	0.376997
4.128	0.273758	0.359664	0.37838
4.131	0.267514	0.353322	0.383385
4.134	0.271328	0.363672	0.375902
4.137	0.279031	0.35915	0.373864
4.14	0.276705	0.375714	0.357748
4.143	0.279664	0.376234	0.387008
4.146	0.27572	0.363021	0.367291
4.149	0.287837	0.391044	0.37612
4.152	0.269855	0.394513	0.387869
4.155	0.276591	0.383576	0.375803
4.158	0.276007	0.396846	0.399988
4.161	0.270873	0.38583	0.382127
4.164	0.274781	0.366866	0.379924
4.167	0.27952	0.378811	0.382892
4.17	0.279035	0.396089	0.383784
4.173	0.279085	0.378296	0.383363
4.176	0.273535	0.386658	0.38687
4.179	0.278584	0.366363	0.389876
4.182	0.270343	0.381232	0.389279
4.185	0.28203	0.368094	0.39259
4.188	0.270351	0.36961	0.372021
4.191	0.287503	0.39589	0.389636
4.194	0.279753	0.388453	0.374151
4.197	0.273533	0.369071	0.383236
4.2	0.270824	0.374607	0.364861
4.203	0.272903	0.406295	0.38043
4.206	0.28694	0.360651	0.364323
4.209	0.261131	0.361994	0.37615
4.212	0.283212	0.366398	0.392646
4.215	0.277653	0.362388	0.383375
4.218	0.277399	0.379015	0.381248
4.221	0.275419	0.392499	0.376039
4.224	0.274713	0.381071	0.383471
4.227	0.266964	0.369454	0.371052
4.23	0.270168	0.38326	0.372421
4.233	0.279647	0.369849	0.368773
4.236	0.284453	0.386083	0.358072
4.239	0.280663	0.366767	0.385391
4.242	0.27177	0.401263	0.389719
4.245	0.268734	0.350878	0.372018
4.248	0.281069	0.404722	0.379285
4.251	0.272408	0.3973	0.380094
4.254	0.269512	0.374971	0.383955
4.257	0.28107	0.365527	0.37363
4.26	0.274416	0.370548	0.379182
4.263	0.268	0.387806	0.379527
4.266	0.271496	0.385244	0.363729
4.269	0.265498	0.379258	0.377073
4.272	0.270912	0.375805	0.368697
4.275	0.278242	0.347809	0.370378
4.278	0.272253	0.370641	0.362802
4.281	0.271257	0.365061	0.377631
4.284	0.276925	0.358329	0.377572
4.287	0.268246	0.399148	0.370926
4.29	0.259906	0.376064	0.352853
4.293	0.268544	0.364674	0.377237
4.296	0.279302	0.394116	0.375137
4.299	0.275963	0.401307	0.383628
4.302	0.269883	0.380139	0.360235
4.305	0.262196	0.387114	0.386678
4.308	0.274273	0.373264	0.381492
4.311	0.269446	0.368418	0.377905
4.314	0.267071	0.384923	0.366283
4.317	0.256618	0.37631	0.378173
4.32	0.267388	0.378436	0.35528
4.323	0.266062	0.365095	0.374379
4.326	0.27503	0.372913	0.36828
4.329	0.260494	0.382831	0.366351
4.332	0.269227	0.345507	0.356778
4.335	0.271003	0.354176	0.369762
4.338	0.262506	0.366366	0.371284
4.341	0.264269	0.368011	0.386167
4.344	0.265499	0.390187	0.368873
4.347	0.263643	0.360934	0.375123
4.35	0.270972	0.378626	0.367034
4.353	0.248239	0.379529	0.366277
4.356	0.266325	0.377458	0.385895
4.359	0.27536	0.360011	0.375763
4.362	0.270749	0.355429	0.375771
4.365	0.255449	0.355391	0.373671
4.368	0.272175	0.380736	0.359516
4.371	0.264767	0.377318	0.365136
4.374	0.246681	0.371004	0.378445
4.377	0.273154	0.347279	0.37908
4.38	0.280063	0.370192	0.371729
4.383	0.267026	0.373173	0.375263
4.386	0.251907	0.383052	0.377202
4.389	0.26074	0.376492	0.37149
4.392	0.267921	0.388265	0.364111
4.395	0.277804	0.371141	0.363219
4.398	0.262203	0.358906	0.357571
4.401	0.268084	0.365058	0.378768
4.404	0.254311	0.369736	0.373963
4.407	0.263839	0.373543	0.36023
4.41	0.283916	0.378652	0.357871
4.413	0.273166	0.369368	0.370115
4.416	0.264328	0.358917	0.37405
4.419	0.263233	0.372107	0.380853
4.422	0.265982	0.373025	0.386606
4.425	0.266126	0.361703	0.36838
4.428	0.267942	0.382586	0.372117
4.431	0.267154	0.371404	0.361118
4.434	0.270695	0.386441	0.379244
4.437	0.264484	0.360237	0.36817
4.44	0.27706	0.378555	0.376134
4.443	0.261318	0.390004	0.36058
4.446	0.265673	0.357494	0.364348
4.449	0.280909	0.381196	0.370555
4.452	0.272076	0.381182	0.386391
4.455	0.280262	0.365256	0.378148
4.458	0.270384	0.387355	0.382022
4.461	0.272028	0.365053	0.368741
4.464	0.266959	0.376758	0.388496
4.467	0.267494	0.359455	0.374393
4.47	0.272227	0.35739	0.374536
4.473	0.271887	0.411034	0.386382
4.476	0.270649	0.374163	0.384177
4.479	0.266764	0.369236	0.379126
4.482	0.276792	0.380383	0.379735
4.485	0.276366	0.386106	0.352237
4.488	0.2675	0.375186	0.373369
4.491	0.263791	0.371624	0.37368
4.494	0.270366	0.394925	0.366619
4.497	0.264276	0.382812	0.360784
4.5	0.268003	0.367969	0.380794
4.503	0.274746	0.368687	0.36944
4.506	0.279616	0.350929	0.381974
4.509	0.265887	0.369847	0.375633
4.512	0.278867	0.383851	0.389941
4.515	0.268213	0.380474	0.388924
4.518	0.263168	0.356838	0.372078
4.521	0.269901	0.368478	0.388773
4.524	0.268743	0.379093	0.37845
4.527	0.265654	0.387423	0.377926
4.53	0.266202	0.395138	0.374933
4.533	0.267719	0.35909	0.382765
4.536	0.275169	0.368124	0.35384
4.539	0.266249	0.377049	0.381532
4.542	0.279533	0.351465	0.396264
4.545	0.272298	0.359385	0.367349
4.548	0.270986	0.386642	0.396281
4.551	0.271781	0.370786	0.385737
4.554	0.256434	0.37592	0.385917
4.557	0.281815	0.381374	0.352481
4.56	0.266116	0.377762	0.379633
4.563	0.272347	0.388886	0.376714
4.566	0.26419	0.396737	0.366015
4.569	0.26456	0.375161	0.370333
4.572	0.273363	0.353993	0.381926
4.575	0.280414	0.361235	0.360839
4.578	0.272301	0.370823	0.374415
4.581	0.281559	0.361348	0.380724
4.584	0.268441	0.366148	0.393301
4.587	0.267992	0.373723	0.370256
4.59	0.27282	0.363548	0.362727
4.593	0.258256	0.345696	0.379572
4.596	0.258056	0.392599	0.382106
4.599	0.279962	0.378418	0.37865
4.602	0.260008	0.363649	0.379142
4.605	0.262619	0.342025	0.381532
4.608	0.271936	0.395653	0.370485
4.611	0.26774	0.370928	0.361309
4.614	0.284275	0.382809	0.373254
4.617	0.263657	0.358278	0.386854
4.62	0.277864	0.360928	0.382491
4.623	0.262253	0.364389	0.374974
4.626	0.266959	0.373809	0.375574
4.629	0.269521	0.371286	0.400226
4.632	0.280328	0.348107	0.380617
4.635	0.264768	0.355744	0.376179
4.638	0.247668	0.385931	0.380604
4.641	0.260805	0.382881	0.368609
4.644	0.275934	0.38275	0.376078
4.647	0.264715	0.349709	0.357534
4.65	0.268738	0.365285	0.37209
4.653	0.270407	0.360589	0.367692
4.656	0.273737	0.360146	0.384354
4.659	0.26186	0.382922	0.369887
4.662	0.25979	0.379097	0.361936
4.665	0.266354	0.35485	0.372095
4.668	0.259515	0.374069	0.367089
4.671	0.261756	0.342788	0.386903
4.674	0.260677	0.38677	0.364313
4.677	0.253717	0.36453	0.376589
4.68	0.259869	0.325632	0.363438
4.683	0.272713	0.3836	0.365623
4.686	0.259259	0.369302	0.393948
4.689	0.270973	0.362765	0.373718
4.692	0.260505	0.379804	0.376043
4.695	0.268948	0.368364	0.355732
4.698	0.255467	0.376594	0.348287
4.701	0.262924	0.363403	0.347199
4.704	0.266772	0.333506	0.380105
4.707	0.262776	0.35243	0.36045
4.71	0.268781	0.355949	0.361955
4.713	0.264464	0.354117	0.369075
4.716	0.261547	0.350015	0.382963
4.719	0.262264	0.360516	0.357966
4.722	0.253336	0.360784	0.359426
4.725	0.259449	0.361517	0.368148
4.728	0.259605	0.359109	0.389034
4.731	0.26673	0.347756	0.353545
4.734	0.257438	0.3679	0.350453
4.737	0.265771	0.360677	0.349632
4.74	0.266971	0.377668	0.364123
4.743	0.269413	0.367375	0.380631
4.746	0.243155	0.363982	0.369328
4.749	0.262084	0.379377	0.362218
4.752	0.258367	0.351675	0.363875
4.755	0.26664	0.340073	0.352541
4.758	0.276585	0.394311	0.363247
4.761	0.25521	0.370944	0.371688
4.764	0.274983	0.379074	0.367613
4.767	0.25513	0.375834	0.384953
4.77	0.275837	0.34025	0.348168
4.773	0.269189	0.369596	0.372996
4.776	0.271917	0.372853	0.380491
4.779	0.273486	0.364274	0.342882
4.782	0.263924	0.375895	0.36321
4.785	0.261553	0.373578	0.361054
4.788	0.272488	0.380677	0.388141
4.791	0.266813	0.375843	0.371755
4.794	0.263857	0.380357	0.361831
4.797	0.253983	0.351917	0.358628
4.8	0.263328	0.361777	0.358938
4.803	0.270269	0.367807	0.364297
4.806	0.256209	0.36345	0.35538
4.809	0.264037	0.373216	0.38427
4.812	0.271542	0.369967	0.363188
4.815	0.27298	0.367158	0.356453
4.818	0.249422	0.348114	0.386845
4.821	0.252064	0.355839	0.380186
4.824	0.262084	0.373502	0.367718
4.827	0.254602	0.356255	0.354975
4.83	0.272769	0.353119	0.377341
4.833	0.269081	0.361976	0.394116
4.836	0.261265	0.360854	0.364906
4.839	0.260701	0.392152	0.372715
4.842	0.273122	0.362513	0.37698
4.845	0.25819	0.364138	0.368635
4.848	0.263993	0.34912	0.362441
4.851	0.272169	0.365399	0.361872
4.854	0.255094	0.358067	0.355767
4.857	0.275489	0.359791	0.365565
4.86	0.270393	0.384113	0.374468
4.863	0.262086	0.39129	0.363357
4.866	0.267284	0.362107	0.363881
4.869	0.26279	0.388976	0.367539
4.872	0.270715	0.35284	0.358334
4.875	0.260285	0.375285	0.369503
4.878	0.261555	0.368008	0.342184
4.881	0.261312	0.385656	0.371999
4.884	0.255565	0.361791	0.361323
4.887	0.263749	0.366913	0.363366
4.89	0.260316	0.366197	0.399989
4.893	0.270404	0.377714	0.353658
4.896	0.258001	0.371395	0.394156
4.899	0.262692	0.350808	0.371383
4.902	0.269499	0.355243	0.345801
4.905	0.259055	0.36771	0.37714
4.908	0.244711	0.371035	0.364879
4.911	0.265354	0.372779	0.363661
4.914	0.270605	0.386391	0.372725
4.917	0.263425	0.36566	0.361341
4.92	0.263326	0.402225	0.363853
4.923	0.27202	0.366068	0.377385
4.926	0.265903	0.372761	0.364742
4.929	0.257275	0.34743	0.377254
4.932	0.261512	0.350234	0.353495
4.935	0.271898	0.35828	0.361907
4.938	0.262953	0.370344	0.342581
4.941	0.260952	0.346917	0.371684
4.944	0.275729	0.354568	0.364869
4.947	0.268911	0.34894	0.366465
4.95	0.267019	0.367949	0.375972
4.953	0.269231	0.381061	0.361471
4.956	0.266016	0.35033	0.369918
4.959	0.254591	0.359544	0.382738
4.962	0.258103	0.349386	0.355468
4.965	0.269158	0.376903	0.363933
4.968	0.270159	0.362631	0.37855
4.971	0.249262	0.353496	0.368711
4.974	0.261521	0.356499	0.366715
4.977	0.255139	0.35905	0.362342
4.98	0.268226	0.364113	0.368972
4.983	0.253571	0.345559	0.369016
4.986	0.247103	0.375038	0.347958
4.989	0.267745	0.359745	0.343271
4.992	0.263813	0.341856	0.354275
4.995	0.257964	0.35844	0.363425
4.998	0.258143	0.373996	0.367432
5.001	0.249553	0.369547	0.352953
5.004	0.26341	0.349505	0.371785
5.007	0.246401	0.381419	0.369245
5.01	0.265806	0.389681	0.366327
5.013	0.25665	0.351712	0.377083
5.016	0.245054	0.340218	0.373194
5.019	0.254758	0.343879	0.373273
5.022	0.258074	0.366457	0.378628
5.025	0.259157	0.37016	0.357239
5.028	0.250709	0.338878	0.353546
5.031	0.273046	0.368195	0.356901
5.034	0.252912	0.362748	0.372044
5.037	0.253676	0.35926	0.368043
5.04	0.251572	0.389056	0.359448
5.043	0.238485	0.392539	0.360037
5.046	0.247718	0.36694	0.372965
5.049	0.266639	0.369954	0.360804
5.052	0.25264	0.35286	0.361444
5.055	0.267394	0.383265	0.355617
5.058	0.252589	0.334929	0.381603
5.061	0.244506	0.360319	0.376974
5.064	0.250962	0.388678	0.360047
5.067	0.256766	0.37074	0.361511
5.07	0.253508	0.358462	0.346549
5.073	0.258252	0.359375	0.366092
5.076	0.244038	0.370648	0.356934
5.079	0.248725	0.363584	0.342278
5.082	0.256054	0.379404	0.366917
5.085	0.244669	0.364991	0.378531
5.088	0.25779	0.333277	0.35736
5.091	0.260546	0.363146	0.375849
5.094	0.250891	0.369841	0.351225
5.097	0.262365	0.362111	0.367865
5.1	0.25581	0.339129	0.384243
5.103	0.259265	0.359282	0.358814
5.106	0.258503	0.376081	0.358741
5.109	0.258129	0.367921	0.352607
5.112	0.258397	0.367329	0.365317
5.115	0.244227	0.347174	0.372645
5.118	0.25642	0.357099	0.353962
5.121	0.24382	0.352576	0.359358
5.124	0.240521	0.345668	0.377722
5.127	0.239389	0.360913	0.34142
5.13	0.259371	0.333815	0.355318
5.133	0.233887	0.369211	0.362235
5.136	0.264009	0.368942	0.366018
5.139	0.243772	0.374676	0.379961
5.142	0.255898	0.354884	0.365742
5.145	0.261579	0.364119	0.354852
5.148	0.262928	0.37473	0.366095
5.151	0.263398	0.373961	0.358982
5.154	0.265512	0.371839	0.352409
5.157	0.255902	0.332241	0.352255
5.16	0.253967	0.369596	0.369051
5.163	0.247652	0.361821	0.367502
5.166	0.252166	0.346905	0.373933
5.169	0.255322	0.375802	0.353715
5.172	0.258483	0.364817	0.36293
5.175	0.256319	0.335656	0.351538
5.178	0.257276	0.342469	0.356839
5.181	0.259544	0.366378	0.368463
5.184	0.262467	0.346219	0.347408
5.187	0.262873	0.350022	0.35037
5.19	0.258537	0.35882	0.359429
5.193	0.24537	0.366852	0.377104
5.196	0.249235	0.348715	0.359063
5.199	0.248736	0.338099	0.353069
5.202	0.244736	0.349642	0.348126
5.205	0.250431	0.370175	0.360533
5.208	0.274998	0.336196	0.344809
5.211	0.270971	0.339122	0.36802
5.214	0.256667	0.376023	0.368239
5.217	0.261348	0.373397	0.369928
5.22	0.252585	0.356629	0.35433
5.223	0.247862	0.369092	0.366876
5.226	0.242767	0.348574	0.337758
5.229	0.244867	0.329405	0.33701
5.232	0.243618	0.360397	0.374593
5.235	0.267715	0.350827	0.377016
5.238	0.251497	0.343008	0.351287
5.241	0.25442	0.37585	0.351398
5.244	0.251321	0.349962	0.343718
5.247	0.244012	0.373581	0.349325
5.25	0.261101	0.352101	0.364164
5.253	0.259331	0.356916	0.371372
5.256	0.258232	0.355505	0.37378
5.259	0.254359	0.382247	0.344349
5.262	0.238467	0.334916	0.360299
5.265	0.253453	0.341684	0.383772
5.268	0.244435	0.338931	0.351429
5.271	0.254034	0.346336	0.351594
5.274	0.253693	0.347066	0.367011
5.277	0.252113	0.362579	0.3735
5.28	0.250597	0.360885	0.368983
5.283	0.261031	0.356743	0.339552
5.286	0.256592	0.336126	0.352193
5.289	0.255596	0.334256	0.355186
5.292	0.246383	0.357219	0.381696
5.295	0.264137	0.355501	0.373621
5.298	0.26292	0.356316	0.364629
5.301	0.250948	0.330404	0.363253
5.304	0.259163	0.345294	0.372481
5.307	0.261502	0.341066	0.345579
5.31	0.242108	0.344394	0.34697
5.313	0.262497	0.343973	0.341668
5.316	0.255462	0.370329	0.354174
5.319	0.252211	0.355789	0.350134
5.322	0.257026	0.345833	0.361141
5.325	0.270529	0.347374	0.359511
5.328	0.250118	0.379403	0.357327
5.331	0.250772	0.381636	0.357945
5.334	0.255961	0.350167	0.355294
5.337	0.254386	0.355794	0.360273
5.34	0.255863	0.344482	0.362074
5.343	0.265186	0.362155	0.377284
5.346	0.257542	0.360018	0.362302
5.349	0.26834	0.361777	0.346806
5.352	0.267412	0.337416	0.386469
5.355	0.245445	0.340614	0.359441
5.358	0.260711	0.37013	0.383526
5.361	0.254211	0.36885	0.379797
5.364	0.252016	0.352952	0.358141
5.367	0.256951	0.377695	0.359038
5.37	0.243293	0.358058	0.340172
5.373	0.270855	0.34177	0.368555
5.376	0.250446	0.377196	0.356223
5.379	0.263125	0.350455	0.374612
5.382	0.24724	0.343494	0.371721
5.385	0.246549	0.362643	0.350916
5.388	0.252139	0.362838	0.377756
5.391	0.253249	0.340177	0.361756
5.394	0.24581	0.346552	0.363404
5.397	0.262816	0.368289	0.356482
5.4	0.260893	0.360478	0.33502
5.403	0.261929	0.345979	0.342399
5.406	0.248651	0.358161	0.366327
5.409	0.250229	0.344282	0.357587
5.412	0.251914	0.340382	0.366746
5.415	0.261967	0.371763	0.380123
5.418	0.267346	0.384296	0.36295
5.421	0.268215	0.374942	0.364825
5.424	0.253143	0.356419	0.355023
5.427	0.256942	0.356688	0.359304
5.43	0.254069	0.386174	0.368864
5.433	0.26359	0.387786	0.356996
5.436	0.254248	0.377409	0.34583
5.439	0.252509	0.392719	0.346989
5.442	0.250763	0.39783	0.362999
5.445	0.257961	0.379053	0.352565
5.448	0.262223	0.346597	0.345627
5.451	0.266569	0.369631	0.367472
5.454	0.264272	0.350117	0.352934
5.457	0.249281	0.357876	0.362215
5.46	0.251365	0.362686	0.363223
5.463	0.255825	0.376521	0.357347
5.466	0.25766	0.34505	0.341982
5.469	0.252891	0.348418	0.376118
5.472	0.244698	0.355512	0.35633
5.475	0.280881	0.352227	0.351765
5.478	0.257053	0.3431	0.360244
5.481	0.257998	0.379905	0.356983
5.484	0.243928	0.383972	0.366153
5.487	0.28259	0.374067	0.365696
5.49	0.255576	0.355573	0.345278
5.493	0.259611	0.366061	0.361554
5.496	0.244002	0.350886	0.363689
5.499	0.247568	0.338656	0.349293
5.502	0.254406	0.385207	0.357862
5.505	0.250135	0.346511	0.382353
5.508	0.243739	0.361343	0.375287
5.511	0.254349	0.362419	0.369961
5.514	0.260333	0.374589	0.351931
5.517	0.243597	0.361169	0.373482
5.52	0.243309	0.339535	0.349353
5.523	0.228344	0.364283	0.357625
5.526	0.25074	0.342073	0.367352
5.529	0.261509	0.345759	0.366459
5.532	0.261148	0.341829	0.360755
5.535	0.260069	0.40022	0.352411
5.538	0.241828	0.382729	0.355379
5.541	0.247254	0.34259	0.329313
5.544	0.253175	0.393632	0.343335
5.547	0.249161	0.362102	0.358076
5.55	0.262975	0.360208	0.354054
5.553	0.247487	0.344147	0.370018
5.556	0.243209	0.351687	0.362368
5.559	0.242063	0.350443	0.355277
5.562	0.245315	0.357311	0.344713
5.565	0.258875	0.3671	0.35632
5.568	0.248824	0.339893	0.365972
5.571	0.254102	0.38807	0.370736
5.574	0.24933	0.372649	0.354071
5.577	0.246308	0.379689	0.3564
5.58	0.240515	0.361774	0.350872
5.583	0.256233	0.323273	0.351483
5.586	0.241974	0.368342	0.349311
5.589	0.245247	0.346795	0.365376
5.592	0.254692	0.359396	0.336106
5.595	0.243504	0.345428	0.344536
5.598	0.249336	0.364445	0.36896
5.601	0.254727	0.354374	0.341041
5.604	0.263196	0.335669	0.3646
5.607	0.252224	0.342516	0.341659
5.61	0.251618	0.337879	0.339279
5.613	0.244708	0.347223	0.360224
5.616	0.229805	0.329689	0.360231
5.619	0.256759	0.359541	0.348945
5.622	0.25671	0.342524	0.369298
5.625	0.241587	0.346972	0.351087
5.628	0.238003	0.355309	0.366301
5.631	0.242606	0.363094	0.340794
5.634	0.246305	0.315945	0.343408
5.637	0.244102	0.349892	0.350583
5.64	0.238699	0.375174	0.340036
5.643	0.243627	0.313638	0.349592
5.646	0.246257	0.33599	0.341358
5.649	0.248347	0.371334	0.354537
5.652	0.262019	0.344836	0.369387
5.655	0.252413	0.333825	0.339267
5.658	0.251834	0.360025	0.369598
5.661	0.247958	0.380445	0.347781
5.664	0.245959	0.357447	0.321159
5.667	0.265743	0.351085	0.352614
5.67	0.250781	0.378954	0.343173
5.673	0.249835	0.339642	0.362397
5.676	0.248174	0.302149	0.327077
5.679	0.245492	0.368915	0.362257
5.682	0.239863	0.358261	0.362322
5.685	0.252215	0.335896	0.339422
5.688	0.251011	0.348109	0.376353
5.691	0.236434	0.364964	0.34391
5.694	0.259898	0.346722	0.348814
5.697	0.242194	0.332282	0.334501
5.7	0.254374	0.353862	0.355415
5.703	0.247496	0.34606	0.334307
5.706	0.263161	0.332951	0.367456
5.709	0.260504	0.349407	0.34083
5.712	0.235663	0.361711	0.362584
5.715	0.243431	0.328082	0.369034
5.718	0.248871	0.331063	0.346742
5.721	0.237253	0.356396	0.345458
5.724	0.257849	0.381364	0.347413
5.727	0.247296	0.362722	0.347779
5.73	0.240668	0.367011	0.371239
5.733	0.257483	0.352962	0.359006
5.736	0.243222	0.353236	0.36723
5.739	0.249496	0.36286	0.377538
5.742	0.263618	0.339681	0.331038
5.745	0.238735	0.346528	0.358915
5.748	0.260501	0.358162	0.357663
5.751	0.255832	0.345559	0.35616
5.754	0.247934	0.320458	0.361942
5.757	0.256479	0.35692	0.350373
5.76	0.247763	0.343266	0.343783
5.763	0.260827	0.327315	0.334462
5.766	0.253146	0.360629	0.346079
5.769	0.247904	0.367847	0.36195
5.772	0.24863	0.381974	0.360985
5.775	0.245675	0.371864	0.366154
5.778	0.254043	0.347663	0.3569
5.781	0.249926	0.358374	0.386063
5.784	0.248275	0.37457	0.346809
5.787	0.262085	0.341131	0.403187
5.79	0.241977	0.344429	0.367137
5.793	0.247859	0.338008	0.347567
5.796	0.252406	0.33506	0.354386
5.799	0.246065	0.349284	0.374683
5.802	0.246273	0.360353	0.355376
5.805	0.25123	0.384866	0.349349
5.808	0.255001	0.323349	0.386073
5.811	0.254136	0.34284	0.369642
5.814	0.245343	0.375437	0.341
5.817	0.256182	0.347595	0.339812
5.82	0.249422	0.349369	0.358696
5.823	0.261877	0.349867	0.355268
5.826	0.249601	0.357349	0.368475
5.829	0.240963	0.319178	0.36067
5.832	0.251972	0.349223	0.342621
5.835	0.246354	0.337613	0.35849
5.838	0.250977	0.35108	0.406276
5.841	0.255182	0.351695	0.369859
5.844	0.25274	0.373746	0.366502
5.847	0.249327	0.370165	0.359947
5.85	0.251466	0.362684	0.396985
5.853	0.245183	0.320742	0.326302
5.856	0.241038	0.362333	0.366376
5.859	0.250949	0.366032	0.353186
5.862	0.24936	0.359249	0.349367
5.865	0.246936	0.324524	0.350391
5.868	0.25521	0.362346	0.344762
5.871	0.223527	0.356204	0.356452
5.874	0.247963	0.355303	0.363303
5.877	0.258181	0.339096	0.347301
5.88	0.252002	0.332016	0.35975
5.883	0.238476	0.388852	0.364629
5.886	0.239639	0.373331	0.353799
5.889	0.251249	0.337522	0.350285
5.892	0.254508	0.360163	0.371259
5.895	0.243984	0.320148	0.351423
5.898	0.248737	0.360278	0.359716
5.901	0.225005	0.332307	0.337383
5.904	0.243561	0.33448	0.330586
5.907	0.241975	0.338678	0.349561
5.91	0.244998	0.355086	0.350207
5.913	0.233297	0.335249	0.334948
5.916	0.238191	0.355637	0.316961
5.919	0.246623	0.338353	0.355558
5.922	0.229542	0.364931	0.361771
5.925	0.247302	0.317971	0.358355
5.928	0.243792	0.344871	0.33228
5.931	0.238784	0.351704	0.342111
5.934	0.241755	0.349364	0.350588
5.937	0.248503	0.368778	0.346236
5.94	0.242797	0.349029	0.365553
5.943	0.23697	0.325307	0.359859
5.946	0.243066	0.360401	0.330692
5.949	0.234513	0.332754	0.354525
5.952	0.237928	0.316338	0.339031
5.955	0.246913	0.359538	0.364848
5.958	0.243101	0.330151	0.321911
5.961	0.240296	0.341247	0.356171
5.964	0.237032	0.343786	0.362064
5.967	0.240704	0.33552	0.371156
5.97	0.248937	0.343335	0.353821
5.973	0.232182	0.325041	0.365149
5.976	0.233889	0.310805	0.340539
5.979	0.246211	0.329412	0.335635
5.982	0.228684	0.333004	0.35694
5.985	0.244759	0.347374	0.348734
5.988	0.247958	0.346624	0.360223
5.991	0.251138	0.328362	0.349369
5.994	0.253944	0.316279	0.36891
[truncated: 1,479 more rows]
