# Supplementary material for: Binary-FRET reveals transient excited-state structure associated with activity-dependent CaMKII - NR2B binding and adaptation
Source: Nat Commun. 2022 Oct 25;13:6335. doi: 10.1038/s41467-022-33795-8 (PMC9596428; doi:10.1038/s41467-022-33795-8)
Supplement: Supplementary file 3 — Source Data [file 41467_2022_33795_MOESM3_ESM.zip › Nat Comm Source Data Files Excel folder/S4 Excel folder/WT Decay.xls]

## Sheet: WT Decay
	0 min	178 min
0	0.0262641	0.0171897
0.003	0.0284621	0.0199987
0.006	0.0286058	0.0197729
0.009	0.0298231	0.0204013
0.012	0.0295652	0.0205983
0.015	0.0319503	0.0207333
0.018	0.0334336	0.0238275
0.021	0.0339819	0.0238431
0.024	0.0363632	0.0247925
0.027	0.0390794	0.0263833
0.03	0.0409983	0.0288705
0.033	0.0428157	0.0294704
0.036	0.0457994	0.0300018
0.039	0.0484635	0.0337338
0.042	0.050232	0.0335352
0.045	0.0533999	0.037296
0.048	0.0578624	0.0381597
0.051	0.0596471	0.0415374
0.054	0.0664623	0.0475369
0.057	0.0696637	0.0517553
0.06	0.0767085	0.0553983
0.063	0.0838255	0.0564965
0.066	0.0896667	0.0614565
0.069	0.0956894	0.0673306
0.072	0.100492	0.0735458
0.075	0.108948	0.0818074
0.078	0.117038	0.0882803
0.081	0.126096	0.0974484
0.084	0.13353	0.104289
0.087	0.143944	0.113777
0.09	0.152377	0.118808
0.093	0.167443	0.130076
0.096	0.17769	0.144327
0.099	0.186883	0.1497
0.102	0.196909	0.165388
0.105	0.211894	0.175955
0.108	0.220814	0.191443
0.111	0.240724	0.205788
0.114	0.250072	0.215996
0.117	0.267043	0.234047
0.12	0.279802	0.246821
0.123	0.302233	0.267773
0.126	0.313203	0.283797
0.129	0.32343	0.294607
0.132	0.344267	0.322999
0.135	0.36086	0.333255
0.138	0.380426	0.353254
0.141	0.398687	0.365329
0.144	0.413241	0.385032
0.147	0.429963	0.404274
0.15	0.453348	0.428344
0.153	0.469942	0.443676
0.156	0.481932	0.468543
0.159	0.501533	0.496
0.162	0.518138	0.503477
0.165	0.531331	0.530376
0.168	0.558299	0.54847
0.171	0.571489	0.571338
0.174	0.586147	0.575546
0.177	0.604925	0.608392
0.18	0.629511	0.6224
0.183	0.641721	0.649336
0.186	0.647626	0.658015
0.189	0.673272	0.675525
0.192	0.684277	0.686117
0.195	0.699053	0.708184
0.198	0.71468	0.723811
0.201	0.734807	0.741925
0.204	0.737366	0.752661
0.207	0.752712	0.766964
0.21	0.764217	0.782606
0.213	0.770235	0.792314
0.216	0.793557	0.803278
0.219	0.800311	0.823956
0.222	0.812349	0.810215
0.225	0.821607	0.827674
0.228	0.833481	0.851986
0.231	0.837559	0.87205
0.234	0.851713	0.866746
0.237	0.853996	0.867389
0.24	0.871546	0.886171
0.243	0.867375	0.893931
0.246	0.881789	0.907683
0.249	0.888473	0.911568
0.252	0.896277	0.909153
0.255	0.906408	0.914303
0.258	0.905874	0.920695
0.261	0.915983	0.921949
0.264	0.914275	0.935656
0.267	0.924191	0.933448
0.27	0.935704	0.943601
0.273	0.932837	0.941549
0.276	0.943355	0.953503
0.279	0.941753	0.942541
0.282	0.948253	0.950215
0.285	0.947534	0.96118
0.288	0.956173	0.971032
0.291	0.955786	0.954769
0.294	0.950259	0.973683
0.297	0.958065	0.966702
0.3	0.967438	0.965758
0.303	0.966985	0.976714
0.306	0.964295	0.973016
0.309	0.967944	0.96994
0.312	0.970752	0.97193
0.315	0.971984	0.97484
0.318	0.978771	0.983772
0.321	0.973695	0.981655
0.324	0.980358	0.979426
0.327	0.972713	0.979522
0.33	0.976997	0.985976
0.333	0.983475	0.973846
0.336	0.981508	0.982245
0.339	0.979856	0.97868
0.342	0.981338	0.982151
0.345	0.984338	0.992596
0.348	0.976833	0.991578
0.351	0.976193	0.985405
0.354	0.982719	0.991347
0.357	0.988143	0.987694
0.36	0.98955	0.994554
0.363	0.992934	0.979425
0.366	0.987461	0.987735
0.369	0.987038	0.968207
0.372	0.986032	0.982605
0.375	0.982572	0.979392
0.378	0.987771	0.989295
0.381	0.984063	0.975792
0.384	0.999345	0.973495
0.387	0.984523	0.977464
0.39	0.988637	0.980846
0.393	0.983567	0.985285
0.396	0.986976	0.973776
0.399	0.992081	0.975075
0.402	0.982764	0.987339
0.405	0.987852	0.960542
0.408	0.984854	0.969498
0.411	0.981022	0.977306
0.414	0.98825	0.966458
0.417	0.979246	0.972108
0.42	0.986425	0.976143
0.423	0.981147	0.974132
0.426	0.981383	0.97126
0.429	0.980149	0.966434
0.432	0.984141	0.95714
0.435	0.987973	0.967133
0.438	0.986426	0.964989
0.441	0.983033	0.969232
0.444	0.982887	0.966051
0.447	0.969918	0.959472
0.45	0.975755	0.964652
0.453	0.977667	0.955583
0.456	0.974591	0.958426
0.459	0.97944	0.951603
0.462	0.978867	0.961019
0.465	0.976239	0.959731
0.468	0.973492	0.960766
0.471	0.972497	0.955018
0.474	0.966432	0.942326
0.477	0.969021	0.952234
0.48	0.972614	0.956141
0.483	0.960266	0.948609
0.486	0.967582	0.938007
0.489	0.963296	0.947763
0.492	0.956942	0.94296
0.495	0.962893	0.949745
0.498	0.955871	0.941941
0.501	0.968283	0.937813
0.504	0.95605	0.94863
0.507	0.964066	0.939682
0.51	0.963075	0.946869
0.513	0.960973	0.940154
0.516	0.959323	0.932931
0.519	0.959606	0.936417
0.522	0.962925	0.936835
0.525	0.963603	0.938693
0.528	0.96276	0.925622
0.531	0.961057	0.939056
0.534	0.952894	0.921827
0.537	0.947721	0.925135
0.54	0.953547	0.931128
0.543	0.944876	0.931381
0.546	0.948354	0.922566
0.549	0.947923	0.923242
0.552	0.951001	0.922596
0.555	0.935973	0.929012
0.558	0.947485	0.920633
0.561	0.944186	0.921584
0.564	0.941776	0.911519
0.567	0.939309	0.910539
0.57	0.941082	0.908827
0.573	0.938732	0.911368
0.576	0.943465	0.914984
0.579	0.937341	0.90781
0.582	0.936367	0.911875
0.585	0.933996	0.896171
0.588	0.928986	0.902662
0.591	0.934114	0.908917
0.594	0.934345	0.910759
0.597	0.934066	0.902897
0.6	0.923074	0.899429
0.603	0.929896	0.896034
0.606	0.929673	0.900486
0.609	0.920923	0.885083
0.612	0.928684	0.886622
0.615	0.927706	0.894808
0.618	0.923779	0.89788
0.621	0.93192	0.886851
0.624	0.916296	0.889401
0.627	0.915741	0.885382
0.63	0.914356	0.895744
0.633	0.915905	0.878291
0.636	0.916876	0.878973
0.639	0.918441	0.884765
0.642	0.912355	0.885561
0.645	0.914512	0.874568
0.648	0.91775	0.877572
0.651	0.910764	0.865183
0.654	0.910925	0.873664
0.657	0.914625	0.877591
0.66	0.909139	0.881685
0.663	0.914002	0.868775
0.666	0.904929	0.869023
0.669	0.904702	0.869511
0.672	0.9027	0.865342
0.675	0.899044	0.869131
0.678	0.904387	0.863829
0.681	0.906196	0.865555
0.684	0.898866	0.857127
0.687	0.903058	0.860684
0.69	0.90133	0.856303
0.693	0.903045	0.855927
0.696	0.901744	0.86651
0.699	0.895176	0.864527
0.702	0.893344	0.864917
0.705	0.890041	0.862717
0.708	0.890203	0.853239
0.711	0.888066	0.850765
0.714	0.897938	0.851362
0.717	0.88403	0.853732
0.72	0.888317	0.862464
0.723	0.884554	0.849775
0.726	0.885643	0.850084
0.729	0.88575	0.852636
0.732	0.889314	0.844578
0.735	0.884395	0.85286
0.738	0.884005	0.850537
0.741	0.886488	0.84242
0.744	0.880594	0.843993
0.747	0.876086	0.840074
0.75	0.881874	0.840431
0.753	0.881131	0.846969
0.756	0.876338	0.840093
0.759	0.883718	0.837775
0.762	0.874653	0.840214
0.765	0.87421	0.8459
0.768	0.877794	0.837592
0.771	0.867243	0.837317
0.774	0.879412	0.819675
0.777	0.870155	0.828065
0.78	0.874468	0.828097
0.783	0.874574	0.831753
0.786	0.87335	0.835308
0.789	0.874468	0.823951
0.792	0.877928	0.824289
0.795	0.871945	0.820933
0.798	0.864045	0.827819
0.801	0.86137	0.832857
0.804	0.860493	0.821392
0.807	0.861002	0.813985
0.81	0.867879	0.811728
0.813	0.86415	0.81872
0.816	0.862181	0.827753
0.819	0.85563	0.818859
0.822	0.856206	0.821236
0.825	0.860454	0.818508
0.828	0.861451	0.809457
0.831	0.857681	0.816465
0.834	0.855934	0.8127
0.837	0.85905	0.808194
0.84	0.852409	0.817682
0.843	0.857521	0.802694
0.846	0.857197	0.806638
0.849	0.85182	0.799636
0.852	0.858386	0.805282
0.855	0.85502	0.817348
0.858	0.849487	0.809225
0.861	0.847098	0.801685
0.864	0.849101	0.802622
0.867	0.851154	0.8102
0.87	0.844356	0.798868
0.873	0.850266	0.80288
0.876	0.846327	0.802137
0.879	0.843948	0.787288
0.882	0.844317	0.797604
0.885	0.83694	0.788557
0.888	0.843182	0.795467
0.891	0.843465	0.806013
0.894	0.840185	0.791194
0.897	0.845755	0.79206
0.9	0.840199	0.78988
0.903	0.840322	0.799978
0.906	0.840854	0.795452
0.909	0.831177	0.790841
0.912	0.838661	0.784441
0.915	0.832342	0.786195
0.918	0.830253	0.78511
0.921	0.827732	0.789787
0.924	0.830439	0.792003
0.927	0.83106	0.791893
0.93	0.832685	0.782323
0.933	0.823688	0.786561
0.936	0.826157	0.774897
0.939	0.829786	0.783741
0.942	0.823236	0.782852
0.945	0.826589	0.780822
0.948	0.823073	0.778265
0.951	0.819234	0.777991
0.954	0.8237	0.771943
0.957	0.827449	0.780094
0.96	0.818622	0.776909
0.963	0.822946	0.769319
0.966	0.823664	0.761803
0.969	0.811642	0.773361
0.972	0.818975	0.772006
0.975	0.819403	0.762253
0.978	0.813381	0.771002
0.981	0.812973	0.760694
0.984	0.813917	0.762934
0.987	0.811583	0.763333
0.99	0.821706	0.759235
0.993	0.805443	0.763341
0.996	0.803681	0.758905
0.999	0.803029	0.756845
1.002	0.808651	0.765519
1.005	0.804819	0.760527
1.008	0.812749	0.760302
1.011	0.798681	0.751823
1.014	0.805194	0.757348
1.017	0.804114	0.762406
1.02	0.80184	0.751528
1.023	0.802522	0.756769
1.026	0.800346	0.744578
1.029	0.80618	0.747603
1.032	0.800038	0.751637
1.035	0.798092	0.753441
1.038	0.796145	0.742865
1.041	0.803167	0.743176
1.044	0.802929	0.737027
1.047	0.799379	0.73759
1.05	0.795215	0.740258
1.053	0.795017	0.736509
1.056	0.788311	0.745257
1.059	0.789367	0.742688
1.062	0.793123	0.729847
1.065	0.794569	0.732019
1.068	0.797095	0.739676
1.071	0.787056	0.742053
1.074	0.787547	0.742512
1.077	0.784558	0.73766
1.08	0.783969	0.72914
1.083	0.786029	0.733973
1.086	0.781936	0.728978
1.089	0.78521	0.719853
1.092	0.7845	0.738609
1.095	0.7872	0.72933
1.098	0.777317	0.728947
1.101	0.780799	0.722561
1.104	0.778951	0.729148
1.107	0.775252	0.734027
1.11	0.773653	0.738606
1.113	0.781213	0.725592
1.116	0.777361	0.716028
1.119	0.772899	0.722769
1.122	0.773067	0.728029
1.125	0.77794	0.721236
1.128	0.777049	0.718078
1.131	0.778448	0.721945
1.134	0.77001	0.719911
1.137	0.770115	0.716533
1.14	0.769751	0.707964
1.143	0.768838	0.715096
1.146	0.767524	0.706483
1.149	0.760829	0.705623
1.152	0.77181	0.713461
1.155	0.767788	0.714728
1.158	0.765491	0.711613
1.161	0.768628	0.720319
1.164	0.762999	0.720769
1.167	0.766566	0.708551
1.17	0.759829	0.717449
1.173	0.76551	0.701075
1.176	0.761799	0.706375
1.179	0.766029	0.709878
1.182	0.761195	0.701809
1.185	0.759072	0.707846
1.188	0.755987	0.705539
1.191	0.757647	0.711203
1.194	0.757338	0.705707
1.197	0.748423	0.707485
1.2	0.751799	0.702544
1.203	0.751653	0.708935
1.206	0.752657	0.699609
1.209	0.755422	0.697654
1.212	0.751346	0.705409
1.215	0.748958	0.689833
1.218	0.744618	0.695965
1.221	0.754724	0.695173
1.224	0.752675	0.694809
1.227	0.752325	0.696901
1.23	0.744958	0.694972
1.233	0.749793	0.689201
1.236	0.750519	0.694454
1.239	0.746323	0.695499
1.242	0.743782	0.688154
1.245	0.748136	0.692614
1.248	0.744997	0.691509
1.251	0.745894	0.683927
1.254	0.740118	0.689492
1.257	0.743425	0.691767
1.26	0.748268	0.693832
1.263	0.744168	0.685683
1.266	0.741114	0.685234
1.269	0.740897	0.686958
1.272	0.739519	0.675889
1.275	0.733099	0.681986
1.278	0.733762	0.684271
1.281	0.74104	0.684373
1.284	0.734848	0.679543
1.287	0.731629	0.678976
1.29	0.733905	0.673975
1.293	0.729375	0.68669
1.296	0.735227	0.674828
1.299	0.731438	0.678311
1.302	0.732032	0.681065
1.305	0.732606	0.676305
1.308	0.72138	0.673185
1.311	0.731738	0.676659
1.314	0.73167	0.670705
1.317	0.731083	0.671336
1.32	0.729542	0.669417
1.323	0.72291	0.673156
1.326	0.7243	0.669928
1.329	0.725681	0.667671
1.332	0.725397	0.666711
1.335	0.729133	0.672314
1.338	0.717485	0.666338
1.341	0.720054	0.667202
1.344	0.731447	0.667353
1.347	0.724242	0.65755
1.35	0.727671	0.660834
1.353	0.718556	0.661024
1.356	0.722879	0.660843
1.359	0.71668	0.659956
1.362	0.723208	0.661952
1.365	0.719806	0.656264
1.368	0.713589	0.658599
1.371	0.717474	0.662069
1.374	0.718482	0.662539
1.377	0.713494	0.658553
1.38	0.713649	0.658559
1.383	0.719774	0.659536
1.386	0.712024	0.656532
1.389	0.714196	0.664879
1.392	0.714437	0.663633
1.395	0.703044	0.659309
1.398	0.709226	0.662641
1.401	0.715291	0.664214
1.404	0.711681	0.661131
1.407	0.705723	0.653817
1.41	0.705698	0.648175
1.413	0.709984	0.653493
1.416	0.709878	0.652822
1.419	0.708435	0.641343
1.422	0.704112	0.646942
1.425	0.711125	0.653548
1.428	0.706639	0.643098
1.431	0.698918	0.650194
1.434	0.707071	0.643004
1.437	0.70269	0.645037
1.44	0.702728	0.653323
1.443	0.702315	0.648499
1.446	0.70392	0.646507
1.449	0.702789	0.644039
1.452	0.701209	0.637698
1.455	0.692337	0.640108
1.458	0.701497	0.647893
1.461	0.69706	0.643726
1.464	0.698496	0.637782
1.467	0.69987	0.641671
1.47	0.695577	0.640141
1.473	0.691445	0.641863
1.476	0.69957	0.634941
1.479	0.69161	0.641881
1.482	0.697261	0.638973
1.485	0.69271	0.629175
1.488	0.692563	0.638411
1.491	0.69703	0.639416
1.494	0.69474	0.637847
1.497	0.688294	0.634761
1.5	0.691202	0.634025
1.503	0.688672	0.635196
1.506	0.68851	0.629457
1.509	0.684177	0.620308
1.512	0.693214	0.625018
1.515	0.684584	0.630783
1.518	0.680411	0.625156
1.521	0.687527	0.624042
1.524	0.688612	0.626173
1.527	0.681723	0.623745
1.53	0.677674	0.635627
1.533	0.688652	0.617018
1.536	0.68156	0.627386
1.539	0.68501	0.619945
1.542	0.677807	0.61067
1.545	0.678315	0.614761
1.548	0.678113	0.623281
1.551	0.679216	0.61937
1.554	0.675436	0.618053
1.557	0.674484	0.61222
1.56	0.673626	0.615673
1.563	0.671996	0.613214
1.566	0.675785	0.616595
1.569	0.671175	0.614205
1.572	0.675922	0.608716
1.575	0.670415	0.611495
1.578	0.67577	0.617674
1.581	0.669164	0.614387
1.584	0.67133	0.606915
1.587	0.676197	0.610109
1.59	0.664495	0.611764
1.593	0.660489	0.619592
1.596	0.668228	0.601084
1.599	0.66307	0.600436
1.602	0.667357	0.611383
1.605	0.662314	0.608343
1.608	0.664822	0.605369
1.611	0.660356	0.597095
1.614	0.6586	0.603373
1.617	0.665438	0.60606
1.62	0.659356	0.609183
1.623	0.655482	0.605265
1.626	0.661156	0.596414
1.629	0.659187	0.602946
1.632	0.657001	0.604713
1.635	0.653262	0.604204
1.638	0.654544	0.598261
1.641	0.656962	0.60069
1.644	0.658923	0.590426
1.647	0.651169	0.594401
1.65	0.654347	0.584906
1.653	0.653932	0.590576
1.656	0.649143	0.595665
1.659	0.658953	0.592265
1.662	0.654739	0.592502
1.665	0.648817	0.596554
1.668	0.65111	0.587981
1.671	0.64978	0.589137
1.674	0.65116	0.582496
1.677	0.64617	0.585661
1.68	0.648013	0.586051
1.683	0.647187	0.583004
1.686	0.645106	0.585375
1.689	0.639197	0.577356
1.692	0.650561	0.578924
1.695	0.641628	0.576076
1.698	0.63777	0.578656
1.701	0.643806	0.581775
1.704	0.641973	0.581386
1.707	0.644035	0.580822
1.71	0.641298	0.572888
1.713	0.637675	0.583803
1.716	0.632622	0.577791
1.719	0.641302	0.576146
1.722	0.633719	0.569502
1.725	0.636174	0.574807
1.728	0.63593	0.569848
1.731	0.627257	0.573206
1.734	0.638657	0.573302
1.737	0.634247	0.579796
1.74	0.63077	0.577642
1.743	0.635377	0.566848
1.746	0.631688	0.574231
1.749	0.635301	0.575536
1.752	0.628342	0.573292
1.755	0.626197	0.575172
1.758	0.628146	0.575312
1.761	0.625216	0.570395
1.764	0.625451	0.566617
1.767	0.629896	0.565272
1.77	0.62026	0.564299
1.773	0.623863	0.565129
1.776	0.627979	0.569101
1.779	0.621873	0.562956
1.782	0.622299	0.564461
1.785	0.623575	0.561901
1.788	0.621013	0.566149
1.791	0.616632	0.56225
1.794	0.620498	0.565075
1.797	0.622102	0.564965
1.8	0.617139	0.558227
1.803	0.61068	0.558551
1.806	0.619916	0.553144
1.809	0.615882	0.557571
1.812	0.614917	0.56237
1.815	0.615006	0.558249
1.818	0.61737	0.554956
1.821	0.61998	0.557871
1.824	0.616731	0.553599
1.827	0.622658	0.564548
1.83	0.618039	0.553378
1.833	0.616252	0.554165
1.836	0.613584	0.552871
1.839	0.611596	0.546971
1.842	0.613871	0.555475
1.845	0.611761	0.548225
1.848	0.613365	0.550468
1.851	0.609778	0.545164
1.854	0.610398	0.556273
1.857	0.608388	0.549146
1.86	0.605732	0.543711
1.863	0.613946	0.552827
1.866	0.611927	0.553117
1.869	0.605616	0.554048
1.872	0.613676	0.557491
1.875	0.615797	0.551921
1.878	0.607218	0.546237
1.881	0.606176	0.55511
1.884	0.611548	0.546628
1.887	0.604931	0.548605
1.89	0.606885	0.545074
1.893	0.602123	0.546632
1.896	0.600507	0.532339
1.899	0.59663	0.547774
1.902	0.608078	0.542417
1.905	0.608246	0.537627
1.908	0.601488	0.540827
1.911	0.601615	0.536385
1.914	0.599919	0.54021
1.917	0.597308	0.544688
1.92	0.59548	0.53668
1.923	0.6003	0.534193
1.926	0.601722	0.537556
1.929	0.598975	0.53844
1.932	0.59965	0.535884
1.935	0.589706	0.532092
1.938	0.594494	0.529018
1.941	0.599568	0.537438
1.944	0.594655	0.537208
1.947	0.598579	0.533738
1.95	0.59271	0.533216
1.953	0.590022	0.539303
1.956	0.591336	0.532397
1.959	0.588792	0.527523
1.962	0.593937	0.534529
1.965	0.595163	0.527955
1.968	0.594517	0.532548
1.971	0.582577	0.530823
1.974	0.591778	0.519612
1.977	0.591358	0.535304
1.98	0.59264	0.524648
1.983	0.588118	0.527011
1.986	0.590829	0.526846
1.989	0.585804	0.528001
1.992	0.587641	0.526877
1.995	0.582593	0.529301
1.998	0.588726	0.528103
2.001	0.585646	0.527433
2.004	0.587003	0.520459
2.007	0.583105	0.516428
2.01	0.584153	0.529486
2.013	0.583054	0.515109
2.016	0.585536	0.522395
2.019	0.583872	0.519189
2.022	0.582506	0.526934
2.025	0.584373	0.519224
2.028	0.585796	0.525681
2.031	0.586163	0.520896
2.034	0.577316	0.528507
2.037	0.578151	0.514161
2.04	0.579659	0.517306
2.043	0.575486	0.51232
2.046	0.580183	0.515419
2.049	0.577357	0.516959
2.052	0.569173	0.523267
2.055	0.570549	0.507136
2.058	0.574065	0.512285
2.061	0.573851	0.507944
2.064	0.576098	0.513626
2.067	0.572047	0.517051
2.07	0.572361	0.519815
2.073	0.572794	0.508768
2.076	0.569677	0.512576
2.079	0.568741	0.51243
2.082	0.571882	0.501231
2.085	0.572379	0.513814
2.088	0.572857	0.499158
2.091	0.570916	0.50974
2.094	0.562961	0.502428
2.097	0.57179	0.50523
2.1	0.560682	0.501831
2.103	0.565997	0.507741
2.106	0.554052	0.50352
2.109	0.56747	0.508475
2.112	0.565444	0.510836
2.115	0.562496	0.502131
2.118	0.565939	0.498186
2.121	0.566499	0.506383
2.124	0.562891	0.497129
2.127	0.559392	0.497065
2.13	0.556342	0.504691
2.133	0.560837	0.503564
2.136	0.560516	0.494852
2.139	0.559046	0.497613
2.142	0.562355	0.506599
2.145	0.559422	0.497329
2.148	0.561893	0.495797
2.151	0.554312	0.49197
2.154	0.555702	0.494801
2.157	0.560697	0.499229
2.16	0.557396	0.499552
2.163	0.54902	0.49296
2.166	0.550222	0.490782
2.169	0.552816	0.486691
2.172	0.556361	0.492966
2.175	0.552419	0.493198
2.178	0.557236	0.494221
2.181	0.551249	0.489525
2.184	0.546051	0.491363
2.187	0.557602	0.494872
2.19	0.552516	0.493553
2.193	0.554159	0.486882
2.196	0.551363	0.488542
2.199	0.549711	0.485072
2.202	0.549397	0.487917
2.205	0.551674	0.488093
2.208	0.546743	0.47887
2.211	0.554226	0.486401
2.214	0.545754	0.490628
2.217	0.545124	0.488221
2.22	0.542608	0.477237
2.223	0.544711	0.484139
2.226	0.541979	0.488351
2.229	0.547718	0.484045
2.232	0.549509	0.484945
2.235	0.547673	0.473546
2.238	0.540081	0.482045
2.241	0.542111	0.483716
2.244	0.540297	0.485699
2.247	0.541869	0.478918
2.25	0.546154	0.483944
2.253	0.537336	0.476796
2.256	0.541176	0.484085
2.259	0.542292	0.481038
2.262	0.540174	0.4739
2.265	0.534415	0.476089
2.268	0.537617	0.476957
2.271	0.538724	0.476144
2.274	0.534281	0.472547
2.277	0.534294	0.476641
2.28	0.531197	0.472025
2.283	0.5373	0.468538
2.286	0.539694	0.471072
2.289	0.533875	0.478075
2.292	0.539442	0.470773
2.295	0.534356	0.469828
2.298	0.53351	0.478511
2.301	0.533003	0.47022
2.304	0.534046	0.475835
2.307	0.528939	0.464752
2.31	0.535737	0.467293
2.313	0.534146	0.480407
2.316	0.532563	0.468214
2.319	0.529594	0.462661
2.322	0.529791	0.469409
2.325	0.530118	0.466571
2.328	0.524923	0.466558
2.331	0.529466	0.463835
2.334	0.52659	0.4694
2.337	0.529779	0.468662
2.34	0.523778	0.466672
2.343	0.524391	0.466856
2.346	0.519714	0.470588
2.349	0.52559	0.460521
2.352	0.520796	0.463137
2.355	0.52992	0.468985
2.358	0.527492	0.457833
2.361	0.523039	0.461655
2.364	0.520247	0.465716
2.367	0.522077	0.461673
2.37	0.518139	0.45988
2.373	0.519954	0.464556
2.376	0.520845	0.464137
2.379	0.516987	0.463829
2.382	0.520199	0.460407
2.385	0.515235	0.459496
2.388	0.518302	0.461722
2.391	0.518704	0.456233
2.394	0.519191	0.459512
2.397	0.51646	0.462421
2.4	0.51774	0.454357
2.403	0.515919	0.447057
2.406	0.513671	0.45402
2.409	0.513835	0.461594
2.412	0.514135	0.456672
2.415	0.514941	0.449857
2.418	0.508803	0.461715
2.421	0.507272	0.4483
2.424	0.513024	0.456626
2.427	0.514086	0.459279
2.43	0.512905	0.449741
2.433	0.511965	0.444314
2.436	0.505614	0.445626
2.439	0.505662	0.455642
2.442	0.508567	0.452417
2.445	0.510522	0.448067
2.448	0.511207	0.454609
2.451	0.507582	0.446371
2.454	0.503861	0.444012
2.457	0.505726	0.445252
2.46	0.504766	0.447425
2.463	0.499527	0.449877
2.466	0.50427	0.442078
2.469	0.502424	0.442604
2.472	0.499136	0.44221
2.475	0.5031	0.446886
2.478	0.50063	0.438896
2.481	0.502326	0.438847
2.484	0.505957	0.438703
2.487	0.496239	0.435392
2.49	0.495698	0.439494
2.493	0.505572	0.439972
2.496	0.496985	0.442681
2.499	0.49765	0.433723
2.502	0.496259	0.436124
2.505	0.498397	0.438957
2.508	0.497853	0.43543
2.511	0.493266	0.435585
2.514	0.489703	0.431214
2.517	0.496489	0.436504
2.52	0.498412	0.433735
2.523	0.484653	0.436866
2.526	0.494537	0.432602
2.529	0.494664	0.428153
2.532	0.491654	0.427923
2.535	0.488381	0.428357
2.538	0.493039	0.437334
2.541	0.488842	0.42897
2.544	0.489456	0.428344
2.547	0.485437	0.433878
2.55	0.488566	0.430837
2.553	0.488837	0.425293
2.556	0.489841	0.429317
2.559	0.488388	0.430296
2.562	0.483699	0.429221
2.565	0.483608	0.424488
2.568	0.483712	0.430295
2.571	0.482384	0.430398
2.574	0.482816	0.429359
2.577	0.482149	0.427798
2.58	0.479644	0.424101
2.583	0.483714	0.427583
2.586	0.483025	0.423225
2.589	0.485949	0.426688
2.592	0.478509	0.42191
2.595	0.479621	0.42601
2.598	0.481973	0.416188
2.601	0.479452	0.420186
2.604	0.471127	0.421643
2.607	0.484969	0.412039
2.61	0.474896	0.418467
2.613	0.476204	0.420842
2.616	0.478663	0.416246
2.619	0.474664	0.414952
2.622	0.471562	0.418587
2.625	0.475233	0.412656
2.628	0.470292	0.410562
2.631	0.47505	0.406002
2.634	0.469356	0.40785
2.637	0.471852	0.41733
2.64	0.471499	0.406525
2.643	0.465951	0.407071
2.646	0.468024	0.409015
2.649	0.472787	0.403292
2.652	0.466608	0.409179
2.655	0.457596	0.404948
2.658	0.46573	0.403987
2.661	0.471841	0.410947
2.664	0.463462	0.409587
2.667	0.461892	0.408967
2.67	0.461944	0.403397
2.673	0.467906	0.397648
2.676	0.468983	0.406495
2.679	0.458312	0.40307
2.682	0.463741	0.408863
2.685	0.462818	0.405761
2.688	0.462153	0.406055
2.691	0.455183	0.394552
2.694	0.457533	0.39774
2.697	0.456646	0.395636
2.7	0.457001	0.403539
2.703	0.455265	0.400089
2.706	0.452803	0.402788
2.709	0.452061	0.398375
2.712	0.451255	0.399363
2.715	0.449406	0.394996
2.718	0.455627	0.403794
2.721	0.454664	0.394968
2.724	0.458077	0.402502
2.727	0.448266	0.394959
2.73	0.454431	0.396085
2.733	0.450224	0.402765
2.736	0.455315	0.399962
2.739	0.45163	0.393234
2.742	0.447932	0.389419
2.745	0.45093	0.394799
2.748	0.448955	0.391629
2.751	0.447581	0.39129
2.754	0.447805	0.394188
2.757	0.450753	0.389937
2.76	0.445167	0.388995
2.763	0.45413	0.394407
2.766	0.449308	0.39388
2.769	0.447247	0.389349
2.772	0.442155	0.388354
2.775	0.446062	0.393262
2.778	0.443454	0.383938
2.781	0.44389	0.378725
2.784	0.449334	0.381335
2.787	0.444751	0.385566
2.79	0.445675	0.38405
2.793	0.43859	0.392464
2.796	0.441282	0.388243
2.799	0.439111	0.391031
2.802	0.440887	0.389151
2.805	0.440626	0.388348
2.808	0.437329	0.390624
2.811	0.437325	0.381359
2.814	0.436183	0.389635
2.817	0.433917	0.382609
2.82	0.436517	0.382852
2.823	0.434224	0.382903
2.826	0.43761	0.38318
2.829	0.435613	0.377666
2.832	0.434696	0.379927
2.835	0.439926	0.382353
2.838	0.431521	0.376607
2.841	0.433267	0.379293
2.844	0.433083	0.376974
2.847	0.433022	0.383638
2.85	0.43452	0.371241
2.853	0.437548	0.372531
2.856	0.431099	0.366381
2.859	0.437913	0.376158
2.862	0.432369	0.378583
2.865	0.42972	0.375098
2.868	0.431945	0.366863
2.871	0.42647	0.371058
2.874	0.428523	0.378796
2.877	0.425777	0.383096
2.88	0.431489	0.375293
2.883	0.426851	0.377181
2.886	0.429279	0.37787
2.889	0.422879	0.372479
2.892	0.42955	0.374304
2.895	0.424289	0.369143
2.898	0.427759	0.369796
2.901	0.426347	0.372352
2.904	0.42463	0.37496
2.907	0.424821	0.365
2.91	0.423538	0.371726
2.913	0.430026	0.375764
2.916	0.426731	0.372424
2.919	0.42134	0.36789
2.922	0.429067	0.364433
2.925	0.425581	0.369545
2.928	0.420299	0.371143
2.931	0.417233	0.3635
2.934	0.425467	0.369025
2.937	0.424692	0.366067
2.94	0.421023	0.36784
2.943	0.419526	0.369327
2.946	0.423395	0.362061
2.949	0.421831	0.357449
2.952	0.416939	0.372336
2.955	0.42013	0.364618
2.958	0.418454	0.36443
2.961	0.418592	0.362573
2.964	0.419417	0.358706
2.967	0.417311	0.36413
2.97	0.417765	0.361206
2.973	0.415614	0.367985
2.976	0.414988	0.360229
2.979	0.417572	0.366899
2.982	0.418408	0.358102
2.985	0.419519	0.369628
2.988	0.41983	0.364213
2.991	0.416685	0.361533
2.994	0.418563	0.358298
2.997	0.41835	0.352343
3	0.416365	0.364914
3.003	0.415172	0.357161
3.006	0.412515	0.361673
3.009	0.419854	0.354988
3.012	0.415487	0.35561
3.015	0.411522	0.35978
3.018	0.408405	0.363064
3.021	0.408806	0.358405
3.024	0.411471	0.360934
3.027	0.409843	0.361761
3.03	0.409855	0.355846
3.033	0.409354	0.35339
3.036	0.405748	0.355546
3.039	0.410608	0.351781
3.042	0.409824	0.355135
3.045	0.404007	0.356207
3.048	0.404467	0.357895
3.051	0.404275	0.354495
3.054	0.412598	0.354448
3.057	0.406825	0.354814
3.06	0.405234	0.351883
3.063	0.409794	0.35126
3.066	0.406903	0.347667
3.069	0.406335	0.358532
3.072	0.406801	0.355491
3.075	0.407336	0.352401
3.078	0.406031	0.355084
3.081	0.405394	0.359161
3.084	0.406766	0.348438
3.087	0.400953	0.346911
3.09	0.404291	0.347302
3.093	0.401536	0.344264
3.096	0.406034	0.35286
3.099	0.40386	0.347271
3.102	0.401418	0.344328
3.105	0.407121	0.344529
3.108	0.401241	0.348524
3.111	0.402414	0.34333
3.114	0.401655	0.348967
3.117	0.394901	0.344429
3.12	0.398131	0.344462
3.123	0.399108	0.347235
3.126	0.404191	0.354296
3.129	0.397164	0.342379
3.132	0.395632	0.345785
3.135	0.399108	0.341603
3.138	0.394535	0.346395
3.141	0.394746	0.339156
3.144	0.400149	0.340775
3.147	0.393666	0.341277
3.15	0.394844	0.343033
3.153	0.396491	0.343412
3.156	0.396292	0.345375
3.159	0.398253	0.337914
3.162	0.394232	0.343452
3.165	0.39377	0.33678
3.168	0.393717	0.342079
3.171	0.392571	0.348325
3.174	0.393577	0.343666
3.177	0.394042	0.337736
3.18	0.388255	0.339033
3.183	0.393373	0.337647
3.186	0.395941	0.342329
3.189	0.395804	0.341137
3.192	0.390688	0.335761
3.195	0.3871	0.335916
3.198	0.390921	0.33588
3.201	0.393298	0.33614
3.204	0.386458	0.338925
3.207	0.388025	0.337531
3.21	0.390029	0.335863
3.213	0.386851	0.345424
3.216	0.392932	0.334436
3.219	0.383821	0.333288
3.222	0.386151	0.331922
3.225	0.389047	0.331133
3.228	0.387564	0.331114
3.231	0.384059	0.327005
3.234	0.3888	0.334654
3.237	0.386522	0.33233
3.24	0.383519	0.329646
3.243	0.382985	0.331907
3.246	0.385275	0.330178
3.249	0.389025	0.33867
3.252	0.384243	0.333104
3.255	0.382357	0.332951
3.258	0.385313	0.329719
3.261	0.380815	0.328857
3.264	0.388519	0.33021
3.267	0.383549	0.332994
3.27	0.383694	0.331291
3.273	0.378708	0.332324
3.276	0.382508	0.331706
3.279	0.382952	0.331397
3.282	0.377718	0.332213
3.285	0.380569	0.32659
3.288	0.382256	0.32555
3.291	0.376411	0.32989
3.294	0.384252	0.330591
3.297	0.380254	0.325958
3.3	0.38073	0.322217
3.303	0.377661	0.328274
3.306	0.380467	0.325764
3.309	0.380147	0.326732
3.312	0.376656	0.325345
3.315	0.374949	0.325476
3.318	0.377715	0.322199
3.321	0.378149	0.321339
3.324	0.380328	0.326775
3.327	0.38167	0.321368
3.33	0.379974	0.322029
3.333	0.374458	0.32617
3.336	0.376196	0.329165
3.339	0.376762	0.321732
3.342	0.372333	0.325261
3.345	0.372795	0.322535
3.348	0.378173	0.328678
3.351	0.372162	0.317822
3.354	0.378284	0.322597
3.357	0.374503	0.324124
3.36	0.37599	0.323278
3.363	0.376352	0.327205
3.366	0.374215	0.320744
3.369	0.376629	0.320871
3.372	0.369566	0.318134
3.375	0.373531	0.319986
3.378	0.371956	0.31708
3.381	0.372193	0.316759
3.384	0.370275	0.317535
3.387	0.372264	0.317849
3.39	0.372094	0.319094
3.393	0.37105	0.316295
3.396	0.37625	0.319286
3.399	0.370396	0.318173
3.402	0.366901	0.318419
3.405	0.366903	0.322685
3.408	0.371311	0.312668
3.411	0.36626	0.313872
3.414	0.364055	0.316695
3.417	0.368238	0.322495
3.42	0.368991	0.319249
3.423	0.370769	0.315239
3.426	0.369799	0.322554
3.429	0.364638	0.310563
3.432	0.370974	0.313305
3.435	0.362736	0.313357
3.438	0.364589	0.311469
3.441	0.3648	0.304336
3.444	0.366029	0.312445
3.447	0.362061	0.311897
3.45	0.362519	0.310365
3.453	0.367068	0.310084
3.456	0.360872	0.312326
3.459	0.361617	0.30996
3.462	0.363745	0.308617
3.465	0.364114	0.314041
3.468	0.366319	0.306637
3.471	0.367658	0.310526
3.474	0.362489	0.303071
3.477	0.362097	0.305922
3.48	0.358406	0.311174
3.483	0.361125	0.309859
3.486	0.356105	0.308411
3.489	0.360611	0.313714
3.492	0.363521	0.306962
3.495	0.356424	0.305012
3.498	0.36367	0.307507
3.501	0.354381	0.304204
3.504	0.359739	0.311889
3.507	0.35864	0.301157
3.51	0.356565	0.304684
3.513	0.357914	0.305687
3.516	0.357343	0.306079
3.519	0.351688	0.312794
3.522	0.356423	0.304995
3.525	0.352766	0.301138
3.528	0.353986	0.297292
3.531	0.353184	0.299589
3.534	0.353369	0.308073
3.537	0.355405	0.304001
3.54	0.351573	0.301581
3.543	0.351312	0.297936
3.546	0.349	0.299992
3.549	0.35402	0.29995
3.552	0.352499	0.298629
3.555	0.349705	0.297991
3.558	0.346891	0.301869
3.561	0.3464	0.29595
3.564	0.349378	0.298147
3.567	0.348711	0.293629
3.57	0.353076	0.29065
3.573	0.34648	0.299342
3.576	0.34752	0.300879
3.579	0.341685	0.303064
3.582	0.347866	0.291863
3.585	0.342248	0.291104
3.588	0.341518	0.299406
3.591	0.343011	0.30049
3.594	0.342013	0.293223
3.597	0.342755	0.294461
3.6	0.336292	0.292264
3.603	0.340227	0.284997
3.606	0.342485	0.289206
3.609	0.344555	0.2882
3.612	0.342218	0.294078
3.615	0.340651	0.291153
3.618	0.34535	0.287673
3.621	0.341697	0.292798
3.624	0.339125	0.291594
3.627	0.344183	0.291238
3.63	0.339354	0.283115
3.633	0.340519	0.2898
3.636	0.333753	0.290492
3.639	0.338557	0.283412
3.642	0.340964	0.284165
3.645	0.340483	0.289848
3.648	0.339767	0.287441
3.651	0.334973	0.279906
3.654	0.342453	0.28904
3.657	0.335829	0.283433
3.66	0.340076	0.293051
3.663	0.336494	0.288375
3.666	0.335088	0.287522
3.669	0.338152	0.280036
3.672	0.333305	0.284224
3.675	0.3359	0.284307
3.678	0.335084	0.280068
3.681	0.33472	0.286033
3.684	0.33005	0.278221
3.687	0.332885	0.276972
3.69	0.33702	0.283183
3.693	0.33135	0.283794
3.696	0.331201	0.28158
3.699	0.331565	0.278161
3.702	0.334068	0.27959
3.705	0.326472	0.282525
3.708	0.331821	0.278132
3.711	0.329554	0.282384
3.714	0.331681	0.281942
3.717	0.329433	0.276624
3.72	0.326058	0.274153
3.723	0.332171	0.269231
3.726	0.330588	0.279552
3.729	0.329967	0.278358
3.732	0.330418	0.275554
3.735	0.324009	0.277916
3.738	0.321155	0.278136
3.741	0.325197	0.271789
3.744	0.32542	0.275133
3.747	0.326538	0.280133
3.75	0.32593	0.28093
3.753	0.325654	0.277937
3.756	0.325531	0.274057
3.759	0.326378	0.277337
3.762	0.324501	0.277533
3.765	0.330113	0.274541
3.768	0.324614	0.276792
3.771	0.322755	0.269706
3.774	0.322859	0.276614
3.777	0.318652	0.276247
3.78	0.322706	0.278258
3.783	0.322746	0.278253
3.786	0.322184	0.272251
3.789	0.32223	0.266142
3.792	0.323042	0.268118
3.795	0.318769	0.275705
3.798	0.317709	0.269508
3.801	0.317529	0.26969
3.804	0.320583	0.273054
3.807	0.32278	0.269935
3.81	0.318303	0.273673
3.813	0.321167	0.272779
3.816	0.320047	0.271262
3.819	0.318124	0.269414
3.822	0.319687	0.270992
3.825	0.317231	0.264079
3.828	0.319447	0.268777
3.831	0.317197	0.273752
3.834	0.316002	0.270805
3.837	0.313818	0.266755
3.84	0.317292	0.263669
3.843	0.313166	0.2719
3.846	0.315363	0.269434
3.849	0.31241	0.26826
3.852	0.315165	0.267844
3.855	0.311955	0.261271
3.858	0.312581	0.268466
3.861	0.309313	0.265337
3.864	0.312749	0.260432
3.867	0.311227	0.261045
3.87	0.311066	0.263979
3.873	0.306908	0.265641
3.876	0.30899	0.260349
3.879	0.310565	0.263175
3.882	0.309061	0.261948
3.885	0.305852	0.261923
3.888	0.307756	0.265807
3.891	0.311533	0.25843
3.894	0.306792	0.263863
3.897	0.30503	0.261703
3.9	0.305696	0.258732
3.903	0.303918	0.25351
3.906	0.306231	0.254942
3.909	0.303338	0.257253
3.912	0.306282	0.256947
3.915	0.306463	0.259533
3.918	0.302924	0.263027
3.921	0.304941	0.257266
3.924	0.30383	0.26012
3.927	0.302085	0.260285
3.93	0.306557	0.260134
3.933	0.303696	0.257646
3.936	0.305262	0.258498
3.939	0.303252	0.25428
3.942	0.300841	0.257808
3.945	0.302829	0.25452
3.948	0.303557	0.256843
3.951	0.30068	0.255229
3.954	0.299549	0.257566
3.957	0.3031	0.253982
3.96	0.301874	0.25116
3.963	0.299872	0.251845
3.966	0.303358	0.251338
3.969	0.301307	0.24959
3.972	0.297237	0.256231
3.975	0.298451	0.255108
3.978	0.297899	0.253651
3.981	0.298344	0.246243
3.984	0.297511	0.250049
3.987	0.29833	0.251265
3.99	0.294095	0.252561
3.993	0.294936	0.245378
3.996	0.299301	0.252019
3.999	0.295233	0.244875
4.002	0.29492	0.254733
4.005	0.299057	0.253879
4.008	0.296525	0.241819
4.011	0.296283	0.244982
4.014	0.29576	0.247473
4.017	0.298038	0.249815
4.02	0.293651	0.249568
4.023	0.294594	0.249425
4.026	0.289348	0.253935
4.029	0.29158	0.245491
4.032	0.300157	0.248068
4.035	0.294556	0.239991
4.038	0.293068	0.248543
4.041	0.295923	0.247918
4.044	0.294306	0.246789
4.047	0.294248	0.247409
4.05	0.291186	0.244244
4.053	0.294773	0.25102
4.056	0.297189	0.250314
4.059	0.291347	0.242773
4.062	0.289535	0.250847
4.065	0.290256	0.251046
4.068	0.292326	0.245037
4.071	0.291447	0.252733
4.074	0.292084	0.24824
4.077	0.296049	0.242502
4.08	0.294591	0.243624
4.083	0.287619	0.246418
4.086	0.291533	0.246736
4.089	0.295854	0.240226
4.092	0.291561	0.242456
4.095	0.288988	0.245278
4.098	0.295832	0.244933
4.101	0.28939	0.247064
4.104	0.288514	0.25091
4.107	0.291046	0.244975
4.11	0.290595	0.246935
4.113	0.290715	0.248068
4.116	0.291092	0.245766
4.119	0.288439	0.243038
4.122	0.29177	0.242057
4.125	0.287341	0.242593
4.128	0.29192	0.24985
4.131	0.290333	0.238822
4.134	0.287936	0.247185
4.137	0.28485	0.246796
4.14	0.289357	0.245821
4.143	0.28888	0.243263
4.146	0.289231	0.240186
4.149	0.289099	0.236856
4.152	0.289256	0.244397
4.155	0.286429	0.24212
4.158	0.284897	0.243054
4.161	0.286641	0.237561
4.164	0.285925	0.24352
4.167	0.283994	0.24287
4.17	0.284897	0.239133
4.173	0.283433	0.240718
4.176	0.285588	0.240739
4.179	0.28619	0.243379
4.182	0.28372	0.239128
4.185	0.284026	0.240766
4.188	0.281511	0.238868
4.191	0.28287	0.240316
4.194	0.280831	0.247009
4.197	0.285009	0.24291
4.2	0.28612	0.242756
4.203	0.284118	0.24616
4.206	0.282531	0.242586
4.209	0.278885	0.238436
4.212	0.283627	0.238302
4.215	0.281937	0.233711
4.218	0.278951	0.231731
4.221	0.279765	0.234835
4.224	0.280867	0.2319
4.227	0.281326	0.23869
4.23	0.281148	0.234619
4.233	0.28025	0.233495
4.236	0.280592	0.231901
4.239	0.274096	0.232523
4.242	0.27889	0.232203
4.245	0.277952	0.2346
4.248	0.278485	0.230115
4.251	0.275838	0.228132
4.254	0.280885	0.236106
4.257	0.276685	0.231861
4.26	0.277964	0.229771
4.263	0.279004	0.230193
4.266	0.275227	0.228453
4.269	0.279182	0.231342
4.272	0.278063	0.234665
4.275	0.278583	0.234356
4.278	0.273149	0.229437
4.281	0.274222	0.2307
4.284	0.271544	0.231702
4.287	0.270124	0.22926
4.29	0.272088	0.227794
4.293	0.27298	0.227953
4.296	0.272142	0.225185
4.299	0.271055	0.233556
4.302	0.27221	0.231867
4.305	0.269698	0.227368
4.308	0.273697	0.230583
4.311	0.272046	0.227299
4.314	0.269129	0.221368
4.317	0.271001	0.228111
4.32	0.268497	0.226857
4.323	0.265084	0.224701
4.326	0.269588	0.226706
4.329	0.273445	0.228158
4.332	0.267735	0.227351
4.335	0.269886	0.224838
4.338	0.269767	0.228922
4.341	0.269714	0.21825
4.344	0.271595	0.229434
4.347	0.268411	0.219373
4.35	0.266195	0.223711
4.353	0.266852	0.221218
4.356	0.269508	0.221068
4.359	0.268923	0.219427
4.362	0.266535	0.224869
4.365	0.266768	0.223952
4.368	0.264389	0.225408
4.371	0.268417	0.2253
4.374	0.26588	0.222419
4.377	0.265629	0.22167
4.38	0.266496	0.225254
4.383	0.269668	0.221951
4.386	0.267296	0.220991
4.389	0.264371	0.220912
4.392	0.263741	0.221992
4.395	0.263301	0.223762
4.398	0.265612	0.222205
4.401	0.265455	0.225662
4.404	0.266321	0.21984
4.407	0.263288	0.22162
4.41	0.263379	0.216766
4.413	0.264276	0.219503
4.416	0.262048	0.220665
4.419	0.267018	0.225651
4.422	0.263609	0.220339
4.425	0.268107	0.219391
4.428	0.263615	0.22055
4.431	0.263859	0.223301
4.434	0.25962	0.216162
4.437	0.26434	0.216992
4.44	0.266733	0.220809
4.443	0.264114	0.2182
4.446	0.259377	0.21332
4.449	0.262201	0.217974
4.452	0.259987	0.218341
4.455	0.259978	0.222183
4.458	0.257794	0.220697
4.461	0.256951	0.219733
4.464	0.264652	0.218199
4.467	0.258465	0.220548
4.47	0.263475	0.215843
4.473	0.263032	0.217679
4.476	0.258342	0.219276
4.479	0.256899	0.215734
4.482	0.259326	0.218228
4.485	0.26334	0.217858
4.488	0.260469	0.218909
4.491	0.259866	0.215663
4.494	0.261883	0.215309
4.497	0.257973	0.222377
4.5	0.259211	0.213702
4.503	0.254892	0.215692
4.506	0.253796	0.217408
4.509	0.25948	0.221863
4.512	0.259977	0.216215
4.515	0.257577	0.207533
4.518	0.258179	0.215639
4.521	0.256469	0.212927
4.524	0.258193	0.213818
4.527	0.254662	0.216389
4.53	0.257456	0.212717
4.533	0.25843	0.213705
4.536	0.253497	0.214592
4.539	0.25479	0.211388
4.542	0.252425	0.207432
4.545	0.255834	0.212522
4.548	0.254176	0.212146
4.551	0.253679	0.216675
4.554	0.251229	0.213052
4.557	0.252586	0.216078
4.56	0.251281	0.2132
4.563	0.249165	0.213379
4.566	0.253635	0.211112
4.569	0.246694	0.209267
4.572	0.247671	0.20722
4.575	0.254804	0.209948
4.578	0.252658	0.206009
4.581	0.250225	0.207489
4.584	0.248547	0.207353
4.587	0.247013	0.206531
4.59	0.25553	0.206299
4.593	0.252066	0.207254
4.596	0.250546	0.210476
4.599	0.248886	0.205128
4.602	0.247377	0.211238
4.605	0.249604	0.205037
4.608	0.246235	0.20617
4.611	0.246813	0.211145
4.614	0.246707	0.205279
4.617	0.248025	0.20595
4.62	0.245095	0.203547
4.623	0.244966	0.211815
4.626	0.246385	0.203844
4.629	0.246605	0.201793
4.632	0.245223	0.204045
4.635	0.245006	0.206611
4.638	0.247323	0.209177
4.641	0.244044	0.20469
4.644	0.241603	0.206137
4.647	0.241076	0.201266
4.65	0.246142	0.200698
4.653	0.245168	0.202271
4.656	0.242234	0.202464
4.659	0.242425	0.202109
4.662	0.239245	0.198982
4.665	0.238576	0.201334
4.668	0.24101	0.199865
4.671	0.240472	0.202289
4.674	0.239625	0.196986
4.677	0.237206	0.201097
4.68	0.236577	0.198185
4.683	0.239535	0.197808
4.686	0.237806	0.199049
4.689	0.23718	0.200942
4.692	0.239659	0.198092
4.695	0.238159	0.19556
4.698	0.235641	0.196858
4.701	0.239299	0.194849
4.704	0.238549	0.196108
4.707	0.237391	0.197154
4.71	0.235953	0.195899
4.713	0.238567	0.196864
4.716	0.233097	0.197058
4.719	0.234704	0.195995
4.722	0.233266	0.192874
4.725	0.234685	0.194752
4.728	0.234446	0.195209
4.731	0.233591	0.192008
4.734	0.234299	0.192138
4.737	0.23868	0.195461
4.74	0.233173	0.196476
4.743	0.235657	0.193996
4.746	0.23305	0.195726
4.749	0.232281	0.195563
4.752	0.234033	0.189971
4.755	0.235653	0.193434
4.758	0.234293	0.194048
4.761	0.23162	0.191598
4.764	0.235672	0.195823
4.767	0.233886	0.192962
4.77	0.233687	0.187862
4.773	0.228658	0.191285
4.776	0.235085	0.194549
4.779	0.23238	0.187742
4.782	0.229031	0.192048
4.785	0.231778	0.193594
4.788	0.231659	0.194314
4.791	0.23601	0.192694
4.794	0.233936	0.18702
4.797	0.228767	0.196796
4.8	0.228995	0.192716
4.803	0.229892	0.19488
4.806	0.229886	0.187695
4.809	0.225181	0.191985
4.812	0.229351	0.194254
4.815	0.225978	0.187863
4.818	0.230363	0.191825
4.821	0.227267	0.193968
4.824	0.228974	0.189165
4.827	0.231019	0.194612
4.83	0.227742	0.190175
4.833	0.229026	0.189582
4.836	0.227397	0.192025
4.839	0.222918	0.188643
4.842	0.226189	0.188883
4.845	0.225302	0.192651
4.848	0.227644	0.190444
4.851	0.227518	0.186581
4.854	0.226097	0.188338
4.857	0.222683	0.189636
4.86	0.223767	0.18896
4.863	0.228251	0.189674
4.866	0.22276	0.181869
4.869	0.22614	0.188595
4.872	0.225876	0.186306
4.875	0.221607	0.185919
4.878	0.224198	0.18733
4.881	0.221873	0.188758
4.884	0.223737	0.186294
4.887	0.224619	0.183617
4.89	0.226752	0.183254
4.893	0.223806	0.181257
4.896	0.223467	0.181144
4.899	0.221646	0.179439
4.902	0.224134	0.182373
4.905	0.222491	0.187861
4.908	0.219917	0.185366
4.911	0.219171	0.180527
4.914	0.21839	0.183307
4.917	0.221197	0.182923
4.92	0.221619	0.179129
4.923	0.221387	0.184499
4.926	0.219598	0.186314
4.929	0.220347	0.180044
4.932	0.223194	0.180525
4.935	0.220634	0.177191
4.938	0.220988	0.180815
4.941	0.2204	0.177214
4.944	0.220443	0.18902
4.947	0.217297	0.182985
4.95	0.219062	0.187098
4.953	0.2175	0.183008
4.956	0.219448	0.176895
4.959	0.218096	0.185655
4.962	0.215163	0.18325
4.965	0.214921	0.177307
4.968	0.216764	0.183115
4.971	0.21533	0.177852
4.974	0.220445	0.184546
4.977	0.217056	0.180411
4.98	0.215531	0.181996
4.983	0.215821	0.178856
4.986	0.213259	0.183391
4.989	0.21346	0.172498
4.992	0.21478	0.178184
4.995	0.213772	0.173701
4.998	0.214204	0.179908
5.001	0.21646	0.175704
5.004	0.216596	0.178679
5.007	0.211529	0.169346
5.01	0.215745	0.177513
5.013	0.211357	0.178116
5.016	0.212074	0.174975
5.019	0.215436	0.171818
5.022	0.211322	0.174269
5.025	0.213063	0.171439
5.028	0.214581	0.174344
5.031	0.213239	0.177592
5.034	0.211156	0.173155
5.037	0.213029	0.174959
5.04	0.21329	0.175117
5.043	0.212975	0.173474
5.046	0.210835	0.173425
5.049	0.213701	0.172309
5.052	0.212831	0.171871
5.055	0.206357	0.174432
5.058	0.206512	0.178766
5.061	0.209335	0.173725
5.064	0.210277	0.172131
5.067	0.210757	0.174801
5.07	0.209043	0.169307
5.073	0.209093	0.173836
5.076	0.206721	0.170689
5.079	0.208638	0.169637
5.082	0.211536	0.169992
5.085	0.209964	0.17105
5.088	0.209661	0.170167
5.091	0.209492	0.171146
5.094	0.210493	0.173306
5.097	0.205166	0.172625
5.1	0.206933	0.170824
5.103	0.208146	0.172619
5.106	0.206944	0.172001
5.109	0.210843	0.172838
5.112	0.20722	0.170517
5.115	0.205107	0.171642
5.118	0.204575	0.169659
5.121	0.203957	0.169478
5.124	0.207088	0.167435
5.127	0.206105	0.172955
5.13	0.210851	0.170986
5.133	0.207053	0.166428
5.136	0.205143	0.171426
5.139	0.205015	0.171543
5.142	0.206652	0.169777
5.145	0.207868	0.172353
5.148	0.202854	0.169756
5.151	0.209333	0.164268
5.154	0.205765	0.167343
5.157	0.204542	0.165584
5.16	0.201554	0.167701
5.163	0.205496	0.165475
5.166	0.201962	0.163088
5.169	0.204064	0.170302
5.172	0.205857	0.166271
5.175	0.204263	0.171552
5.178	0.204087	0.167597
5.181	0.206743	0.167145
5.184	0.204086	0.169174
5.187	0.204625	0.168592
5.19	0.2032	0.166419
5.193	0.204689	0.1631
5.196	0.198773	0.166935
5.199	0.207641	0.161666
5.202	0.206054	0.169368
5.205	0.205108	0.162726
5.208	0.201708	0.161916
5.211	0.201512	0.16824
5.214	0.198525	0.167491
5.217	0.202475	0.167356
5.22	0.200679	0.166648
5.223	0.200475	0.168292
5.226	0.203133	0.159986
5.229	0.201588	0.16231
5.232	0.202656	0.162342
5.235	0.199114	0.164821
5.238	0.1998	0.159212
5.241	0.198742	0.165142
5.244	0.20209	0.165127
5.247	0.199261	0.164603
5.25	0.199965	0.166538
5.253	0.195562	0.168058
5.256	0.202287	0.163061
5.259	0.201371	0.16163
5.262	0.197946	0.16755
5.265	0.199663	0.163312
5.268	0.199694	0.161772
5.271	0.203865	0.161407
5.274	0.199319	0.164112
5.277	0.196428	0.161491
5.28	0.198813	0.165413
5.283	0.202324	0.159674
5.286	0.199375	0.166125
5.289	0.195762	0.157727
5.292	0.201314	0.166093
5.295	0.198729	0.163113
5.298	0.19904	0.161277
5.301	0.194534	0.159773
5.304	0.197484	0.162461
5.307	0.198407	0.159729
5.31	0.194246	0.162417
5.313	0.194618	0.16096
5.316	0.196371	0.157799
5.319	0.194869	0.161954
5.322	0.19559	0.161059
5.325	0.195199	0.160553
5.328	0.199453	0.159709
5.331	0.194655	0.159445
5.334	0.194242	0.163589
5.337	0.196685	0.161585
5.34	0.193273	0.162686
5.343	0.194219	0.158305
5.346	0.196873	0.161079
5.349	0.194568	0.162102
5.352	0.19593	0.161683
5.355	0.192866	0.163801
5.358	0.194358	0.157761
5.361	0.193104	0.162747
5.364	0.189162	0.161029
5.367	0.192963	0.158542
5.37	0.190465	0.158673
5.373	0.193285	0.160944
5.376	0.196235	0.162574
5.379	0.190953	0.161065
5.382	0.192481	0.157501
5.385	0.191905	0.159413
5.388	0.192045	0.15997
5.391	0.188668	0.159548
5.394	0.189758	0.157016
5.397	0.188872	0.159603
5.4	0.191739	0.158036
5.403	0.190971	0.158209
5.406	0.189822	0.1525
5.409	0.18892	0.157492
5.412	0.189385	0.158164
5.415	0.187215	0.159097
5.418	0.18803	0.155674
5.421	0.191655	0.152371
5.424	0.188037	0.155856
5.427	0.190499	0.155601
5.43	0.18883	0.150226
5.433	0.189874	0.157062
5.436	0.190919	0.15416
5.439	0.184388	0.156409
5.442	0.189792	0.153042
5.445	0.186991	0.153509
5.448	0.189352	0.154045
5.451	0.188914	0.156104
5.454	0.184689	0.153963
5.457	0.188137	0.157416
5.46	0.187743	0.149756
5.463	0.18384	0.151836
5.466	0.183452	0.157401
5.469	0.187996	0.154333
5.472	0.188517	0.150516
5.475	0.184923	0.154701
5.478	0.185066	0.151602
5.481	0.183899	0.149938
5.484	0.182309	0.14998
5.487	0.183162	0.148568
5.49	0.184548	0.157718
5.493	0.181802	0.149516
5.496	0.18416	0.148638
5.499	0.186336	0.148702
5.502	0.181875	0.153257
5.505	0.17973	0.149301
5.508	0.185518	0.149279
5.511	0.181352	0.14928
5.514	0.182341	0.149119
5.517	0.180947	0.151309
5.52	0.181151	0.146367
5.523	0.181931	0.148648
5.526	0.180292	0.153118
5.529	0.177937	0.152014
5.532	0.181113	0.149701
5.535	0.181737	0.151833
5.538	0.176	0.149611
5.541	0.177819	0.147423
5.544	0.178686	0.148941
5.547	0.182106	0.148321
5.55	0.18055	0.14714
5.553	0.175941	0.148408
5.556	0.180969	0.145654
5.559	0.176435	0.142686
5.562	0.17985	0.146909
5.565	0.181557	0.148362
5.568	0.182686	0.143813
5.571	0.179696	0.144263
5.574	0.180889	0.144596
5.577	0.176905	0.148019
5.58	0.175757	0.148167
5.583	0.179963	0.14134
5.586	0.17855	0.142267
5.589	0.179322	0.143597
5.592	0.177215	0.142626
5.595	0.173414	0.141919
5.598	0.174454	0.144429
5.601	0.178804	0.142246
5.604	0.176536	0.143011
5.607	0.176247	0.147773
5.61	0.175018	0.143491
5.613	0.174657	0.141282
5.616	0.171341	0.148347
5.619	0.175112	0.14312
5.622	0.174443	0.142469
5.625	0.176846	0.140325
5.628	0.175645	0.14411
5.631	0.175358	0.145117
5.634	0.177286	0.142563
5.637	0.174795	0.141625
5.64	0.174578	0.140659
5.643	0.172423	0.141944
5.646	0.177675	0.140693
5.649	0.170731	0.14347
5.652	0.173086	0.137586
5.655	0.172644	0.135879
5.658	0.170404	0.146149
5.661	0.171554	0.141474
5.664	0.174503	0.138203
5.667	0.172457	0.143662
5.67	0.172109	0.142053
5.673	0.173243	0.140919
5.676	0.173883	0.140136
5.679	0.173636	0.142309
5.682	0.169966	0.140113
5.685	0.170858	0.141581
5.688	0.1713	0.139271
5.691	0.171936	0.140335
5.694	0.174045	0.136572
5.697	0.169063	0.140664
5.7	0.170054	0.135591
5.703	0.173392	0.140311
5.706	0.170161	0.143869
5.709	0.172623	0.140492
5.712	0.167758	0.139292
5.715	0.170003	0.142119
5.718	0.168319	0.140547
5.721	0.169746	0.140303
5.724	0.169407	0.135608
5.727	0.168685	0.137192
5.73	0.167022	0.140639
5.733	0.16988	0.13707
5.736	0.169201	0.13948
5.739	0.172396	0.136558
5.742	0.169035	0.141134
5.745	0.169017	0.134397
5.748	0.169819	0.137449
5.751	0.169444	0.134974
5.754	0.168563	0.136009
5.757	0.167742	0.138726
5.76	0.166288	0.135104
5.763	0.170205	0.138631
5.766	0.165138	0.135068
5.769	0.165189	0.135567
5.772	0.166469	0.136835
5.775	0.166876	0.138432
5.778	0.166552	0.138885
5.781	0.167374	0.132614
5.784	0.167244	0.134189
5.787	0.163879	0.139513
5.79	0.164372	0.138438
5.793	0.16675	0.135268
5.796	0.168332	0.134054
5.799	0.164249	0.135932
5.802	0.166982	0.134083
5.805	0.165324	0.132678
5.808	0.16445	0.137785
5.811	0.163806	0.133944
5.814	0.163121	0.132315
5.817	0.162578	0.134385
5.82	0.164893	0.132577
5.823	0.16071	0.134359
5.826	0.162547	0.137004
5.829	0.163867	0.134859
5.832	0.163928	0.134492
5.835	0.165131	0.131435
5.838	0.161427	0.133721
5.841	0.163493	0.132912
5.844	0.163144	0.133502
5.847	0.16093	0.131638
5.85	0.161797	0.130095
5.853	0.159547	0.129212
5.856	0.162083	0.130675
5.859	0.16126	0.133974
5.862	0.161255	0.131808
5.865	0.159511	0.129388
5.868	0.161832	0.130394
5.871	0.162922	0.133693
5.874	0.162309	0.125118
5.877	0.162567	0.132766
5.88	0.159642	0.130307
5.883	0.158576	0.131233
5.886	0.160973	0.127212
5.889	0.160808	0.128821
5.892	0.160677	0.132097
5.895	0.158491	0.130036
5.898	0.160458	0.130928
5.901	0.160772	0.129151
5.904	0.156847	0.125899
5.907	0.160954	0.128104
5.91	0.157354	0.129388
5.913	0.157546	0.124617
5.916	0.156615	0.125976
5.919	0.159236	0.131077
5.922	0.157648	0.122916
5.925	0.156364	0.125914
5.928	0.158234	0.13011
5.931	0.159037	0.125573
5.934	0.153052	0.12996
5.937	0.15745	0.128181
5.94	0.156869	0.1259
5.943	0.155916	0.127436
5.946	0.159466	0.125406
5.949	0.159496	0.12895
5.952	0.156462	0.126578
5.955	0.154283	0.126439
5.958	0.149871	0.126532
5.961	0.156417	0.124803
5.964	0.158123	0.128057
5.967	0.159638	0.12798
5.97	0.155772	0.121897
5.973	0.155254	0.125427
5.976	0.155676	0.124873
5.979	0.155985	0.127512
5.982	0.154417	0.127713
5.985	0.15557	0.126718
5.988	0.156719	0.120797
5.991	0.155378	0.125882
5.994	0.156653	0.125862
[truncated: 1,731 more rows]
