# Supplementary material for: Binary-FRET reveals transient excited-state structure associated with activity-dependent CaMKII - NR2B binding and adaptation
Source: Nat Commun. 2022 Oct 25;13:6335. doi: 10.1038/s41467-022-33795-8 (PMC9596428; doi:10.1038/s41467-022-33795-8)
Supplement: Supplementary file 3 — Source Data [file 41467_2022_33795_MOESM3_ESM.zip › Nat Comm Source Data Files Excel folder/S4 Excel folder/T286A TRA.xls]

## Sheet: T286A TRA
	0 min	178 min
0	0.154025	0.107103
0.003	0.151717	0.193562
0.006	0.150016	0.188276
0.009	0.162039	0.209599
0.012	0.166557	0.202919
0.015	0.169057	0.19685
0.018	0.177138	0.201011
0.021	0.18294	0.21065
0.024	0.192136	0.251639
0.027	0.187999	0.217361
0.03	0.194849	0.229549
0.033	0.208542	0.242365
0.036	0.21013	0.226491
0.039	0.208939	0.25975
0.042	0.221239	0.252892
0.045	0.234454	0.271987
0.048	0.234614	0.281675
0.051	0.244315	0.271382
0.054	0.253319	0.301154
0.057	0.26017	0.287086
0.06	0.26831	0.299404
0.063	0.276469	0.305739
0.066	0.284988	0.325229
0.069	0.285504	0.317872
0.072	0.287616	0.340804
0.075	0.306134	0.353418
0.078	0.313656	0.341417
0.081	0.320077	0.351633
0.084	0.319793	0.361547
0.087	0.33526	0.366885
0.09	0.333127	0.374504
0.093	0.335286	0.368745
0.096	0.343509	0.386793
0.099	0.350457	0.382879
0.102	0.354887	0.399909
0.105	0.361217	0.392473
0.108	0.365274	0.408275
0.111	0.369717	0.405506
0.114	0.375377	0.404339
0.117	0.377372	0.416878
0.12	0.387294	0.405856
0.123	0.38954	0.419003
0.126	0.393358	0.431199
0.129	0.395046	0.423143
0.132	0.394165	0.432862
0.135	0.403487	0.435761
0.138	0.407053	0.438542
0.141	0.402721	0.449573
0.144	0.407203	0.451797
0.147	0.40779	0.4586
0.15	0.408782	0.448857
0.153	0.415583	0.475457
0.156	0.421091	0.450501
0.159	0.417617	0.440109
0.162	0.416063	0.467308
0.165	0.418661	0.447575
0.168	0.418015	0.462825
0.171	0.4243	0.463193
0.174	0.425678	0.473754
0.177	0.42356	0.468817
0.18	0.422366	0.457775
0.183	0.425293	0.467011
0.186	0.426692	0.476092
0.189	0.423295	0.473238
0.192	0.427672	0.464957
0.195	0.426171	0.455924
0.198	0.430424	0.464959
0.201	0.428147	0.474456
0.204	0.429813	0.466032
0.207	0.431176	0.472541
0.21	0.428855	0.475643
0.213	0.431805	0.478776
0.216	0.427148	0.477123
0.219	0.428098	0.469379
0.222	0.431809	0.467603
0.225	0.4286	0.477479
0.228	0.429579	0.486307
0.231	0.426239	0.489935
0.234	0.430694	0.470272
0.237	0.426669	0.471396
0.24	0.42759	0.461573
0.243	0.429206	0.478726
0.246	0.425309	0.473379
0.249	0.430556	0.470501
0.252	0.427682	0.475437
0.255	0.426571	0.465582
0.258	0.42684	0.479478
0.261	0.426923	0.466425
0.264	0.4252	0.4834
0.267	0.425725	0.477951
0.27	0.422451	0.480049
0.273	0.426422	0.467077
0.276	0.425121	0.47243
0.279	0.422207	0.477847
0.282	0.424113	0.475928
0.285	0.422554	0.475499
0.288	0.425284	0.473178
0.291	0.427778	0.472561
0.294	0.424127	0.474271
0.297	0.420284	0.468386
0.3	0.415136	0.449967
0.303	0.422479	0.467041
0.306	0.42148	0.475383
0.309	0.421751	0.46825
0.312	0.424039	0.465611
0.315	0.42264	0.472083
0.318	0.421589	0.482733
0.321	0.416113	0.480115
0.324	0.419053	0.481569
0.327	0.416614	0.471992
0.33	0.417483	0.472193
0.333	0.415861	0.470869
0.336	0.416344	0.459511
0.339	0.419654	0.464763
0.342	0.413671	0.471296
0.345	0.421806	0.474116
0.348	0.410165	0.475314
0.351	0.419854	0.475717
0.354	0.411688	0.466752
0.357	0.417268	0.471034
0.36	0.412886	0.476707
0.363	0.41359	0.468398
0.366	0.412333	0.47836
0.369	0.416897	0.471496
0.372	0.415174	0.466636
0.375	0.411796	0.470801
0.378	0.417001	0.465122
0.381	0.412595	0.45647
0.384	0.41377	0.464773
0.387	0.410438	0.479316
0.39	0.407519	0.475689
0.393	0.412863	0.465932
0.396	0.411732	0.473124
0.399	0.405654	0.464131
0.402	0.4051	0.460823
0.405	0.412621	0.476048
0.408	0.409044	0.467645
0.411	0.410042	0.466412
0.414	0.408774	0.470025
0.417	0.406147	0.484307
0.42	0.407422	0.479642
0.423	0.405056	0.47324
0.426	0.406249	0.477549
0.429	0.409253	0.465319
0.432	0.403139	0.468419
0.435	0.408968	0.475496
0.438	0.406156	0.465185
0.441	0.400857	0.465879
0.444	0.404267	0.463443
0.447	0.406264	0.460263
0.45	0.410089	0.466157
0.453	0.403183	0.455939
0.456	0.406085	0.464366
0.459	0.405912	0.456802
0.462	0.405332	0.461238
0.465	0.402842	0.481286
0.468	0.407525	0.471014
0.471	0.404541	0.466284
0.474	0.405082	0.464962
0.477	0.399367	0.465631
0.48	0.405746	0.458956
0.483	0.402757	0.470457
0.486	0.404661	0.463126
0.489	0.40103	0.465678
0.492	0.400082	0.472052
0.495	0.403884	0.474386
0.498	0.403525	0.456127
0.501	0.398013	0.45746
0.504	0.405115	0.474075
0.507	0.409633	0.462714
0.51	0.400248	0.46238
0.513	0.400097	0.467144
0.516	0.400769	0.46592
0.519	0.402399	0.4617
0.522	0.401286	0.472499
0.525	0.401086	0.457918
0.528	0.40204	0.461599
0.531	0.40094	0.457729
0.534	0.396781	0.459541
0.537	0.400583	0.464588
0.54	0.395069	0.45542
0.543	0.394346	0.462204
0.546	0.39777	0.481047
0.549	0.396178	0.469148
0.552	0.398645	0.458608
0.555	0.4022	0.469181
0.558	0.392556	0.460661
0.561	0.395326	0.454116
0.564	0.39544	0.464386
0.567	0.39339	0.459181
0.57	0.395307	0.461872
0.573	0.391564	0.462801
0.576	0.392639	0.466912
0.579	0.392097	0.469594
0.582	0.391729	0.453992
0.585	0.393947	0.461602
0.588	0.385801	0.472483
0.591	0.38937	0.463045
0.594	0.39397	0.467703
0.597	0.393512	0.460209
0.6	0.391218	0.457394
0.603	0.39305	0.468115
0.606	0.392123	0.4606
0.609	0.390251	0.464042
0.612	0.393228	0.458166
0.615	0.391336	0.450501
0.618	0.392385	0.458871
0.621	0.392895	0.449518
0.624	0.391507	0.463537
0.627	0.393974	0.448984
0.63	0.396295	0.459017
0.633	0.3865	0.444861
0.636	0.391855	0.468378
0.639	0.387473	0.458084
0.642	0.388828	0.461464
0.645	0.38556	0.45681
0.648	0.385786	0.453013
0.651	0.389398	0.459963
0.654	0.386161	0.45202
0.657	0.381391	0.467132
0.66	0.385611	0.460044
0.663	0.384248	0.462556
0.666	0.385406	0.453403
0.669	0.38396	0.452643
0.672	0.382169	0.462237
0.675	0.386458	0.469795
0.678	0.382482	0.464824
0.681	0.383581	0.462991
0.684	0.386696	0.452584
0.687	0.385251	0.4647
0.69	0.379522	0.456012
0.693	0.38528	0.466586
0.696	0.384383	0.460053
0.699	0.380205	0.458476
0.702	0.379474	0.453889
0.705	0.38246	0.451353
0.708	0.379288	0.467553
0.711	0.385659	0.445554
0.714	0.38182	0.464546
0.717	0.383665	0.450836
0.72	0.384675	0.461485
0.723	0.381275	0.454897
0.726	0.382712	0.453743
0.729	0.381599	0.460786
0.732	0.380823	0.453471
0.735	0.376815	0.451199
0.738	0.38236	0.44981
0.741	0.382366	0.445423
0.744	0.381295	0.449764
0.747	0.380667	0.45684
0.75	0.376372	0.461136
0.753	0.377348	0.464388
0.756	0.384815	0.460988
0.759	0.378457	0.457783
0.762	0.376126	0.44858
0.765	0.37512	0.464123
0.768	0.378404	0.449892
0.771	0.374	0.450734
0.774	0.378561	0.456211
0.777	0.376537	0.446974
0.78	0.379887	0.452146
0.783	0.37505	0.455424
0.786	0.375547	0.452843
0.789	0.384956	0.44855
0.792	0.372633	0.452861
0.795	0.379906	0.441357
0.798	0.3833	0.457499
0.801	0.37436	0.451504
0.804	0.377439	0.46708
0.807	0.374237	0.443792
0.81	0.373903	0.441558
0.813	0.374532	0.451849
0.816	0.374465	0.457264
0.819	0.37495	0.455929
0.822	0.381347	0.458027
0.825	0.378713	0.460271
0.828	0.378364	0.463786
0.831	0.375	0.442903
0.834	0.372155	0.442612
0.837	0.375421	0.448802
0.84	0.37747	0.450793
0.843	0.375951	0.440476
0.846	0.373445	0.445648
0.849	0.370707	0.445146
0.852	0.375911	0.447623
0.855	0.372845	0.436974
0.858	0.374828	0.440507
0.861	0.371263	0.441733
0.864	0.371667	0.444921
0.867	0.375677	0.454937
0.87	0.373605	0.454298
0.873	0.376231	0.449522
0.876	0.37186	0.462488
0.879	0.373475	0.441584
0.882	0.3724	0.442719
0.885	0.370767	0.459309
0.888	0.372178	0.461034
0.891	0.37386	0.448785
0.894	0.374427	0.452631
0.897	0.370073	0.451579
0.9	0.368831	0.447575
0.903	0.371728	0.456963
0.906	0.369886	0.43398
0.909	0.373616	0.435378
0.912	0.366623	0.456114
0.915	0.367698	0.462761
0.918	0.376966	0.458084
0.921	0.369812	0.448892
0.924	0.370607	0.46148
0.927	0.372753	0.452245
0.93	0.363416	0.463333
0.933	0.36905	0.458084
0.936	0.365616	0.445757
0.939	0.368137	0.440773
0.942	0.370298	0.441332
0.945	0.36878	0.447118
0.948	0.365887	0.446472
0.951	0.368626	0.453239
0.954	0.366787	0.444122
0.957	0.361492	0.444929
0.96	0.364817	0.440807
0.963	0.369542	0.440582
0.966	0.373545	0.447047
0.969	0.364692	0.43935
0.972	0.364974	0.448048
0.975	0.369587	0.445888
0.978	0.365485	0.446762
0.981	0.363133	0.439305
0.984	0.36389	0.431346
0.987	0.36772	0.440817
0.99	0.363973	0.452536
0.993	0.360007	0.43958
0.996	0.369642	0.454062
0.999	0.362768	0.433784
1.002	0.366454	0.454603
1.005	0.362987	0.446301
1.008	0.359898	0.444713
1.011	0.364983	0.454979
1.014	0.364704	0.453348
1.017	0.365758	0.443995
1.02	0.364554	0.451166
1.023	0.361716	0.462233
1.026	0.368646	0.432417
1.029	0.366592	0.43314
1.032	0.368256	0.454846
1.035	0.363582	0.431747
1.038	0.356188	0.444479
1.041	0.361844	0.430484
1.044	0.364092	0.445892
1.047	0.361328	0.439057
1.05	0.363293	0.446151
1.053	0.361785	0.449991
1.056	0.357744	0.442147
1.059	0.366843	0.434292
1.062	0.360206	0.446587
1.065	0.361144	0.446049
1.068	0.358979	0.439147
1.071	0.35673	0.448742
1.074	0.360961	0.450654
1.077	0.362638	0.423704
1.08	0.364056	0.446768
1.083	0.358056	0.444977
1.086	0.360896	0.451455
1.089	0.358586	0.448257
1.092	0.360446	0.430818
1.095	0.358364	0.441932
1.098	0.354585	0.432193
1.101	0.356665	0.446964
1.104	0.36139	0.434109
1.107	0.357339	0.442192
1.11	0.357339	0.442809
1.113	0.359887	0.438943
1.116	0.355278	0.448365
1.119	0.356998	0.442259
1.122	0.361903	0.444773
1.125	0.360289	0.44336
1.128	0.35761	0.435129
1.131	0.355833	0.445705
1.134	0.35388	0.434875
1.137	0.35803	0.439779
1.14	0.354654	0.430892
1.143	0.356855	0.432071
1.146	0.356439	0.430077
1.149	0.358348	0.446861
1.152	0.349718	0.447471
1.155	0.357332	0.440852
1.158	0.359232	0.436988
1.161	0.355167	0.443492
1.164	0.356282	0.430472
1.167	0.356066	0.436715
1.17	0.350355	0.436812
1.173	0.353217	0.432997
1.176	0.353224	0.43886
1.179	0.357915	0.448806
1.182	0.358764	0.430798
1.185	0.351194	0.434713
1.188	0.353493	0.436911
1.191	0.361544	0.428261
1.194	0.354369	0.443771
1.197	0.355445	0.438109
1.2	0.353189	0.437751
1.203	0.354347	0.437017
1.206	0.349015	0.422038
1.209	0.353148	0.432518
1.212	0.353958	0.427889
1.215	0.353627	0.429487
1.218	0.351148	0.437288
1.221	0.35242	0.434242
1.224	0.351965	0.436839
1.227	0.350973	0.434093
1.23	0.351507	0.444512
1.233	0.346941	0.43978
1.236	0.351381	0.430688
1.239	0.351328	0.440536
1.242	0.350828	0.436931
1.245	0.346411	0.439321
1.248	0.350236	0.422364
1.251	0.354002	0.435784
1.254	0.34603	0.422537
1.257	0.352493	0.438286
1.26	0.350217	0.427286
1.263	0.352645	0.442896
1.266	0.34885	0.444663
1.269	0.350842	0.435008
1.272	0.35007	0.430284
1.275	0.34741	0.440023
1.278	0.348893	0.432274
1.281	0.347048	0.436623
1.284	0.346744	0.422756
1.287	0.345565	0.440767
1.29	0.349894	0.447717
1.293	0.348287	0.438579
1.296	0.349433	0.432688
1.299	0.346827	0.431274
1.302	0.348989	0.433114
1.305	0.347509	0.421035
1.308	0.347845	0.439302
1.311	0.351693	0.426903
1.314	0.344595	0.432982
1.317	0.347553	0.442698
1.32	0.347325	0.431764
1.323	0.347515	0.442525
1.326	0.348661	0.429674
1.329	0.349365	0.422898
1.332	0.346603	0.436487
1.335	0.344477	0.43659
1.338	0.347186	0.432402
1.341	0.341707	0.422728
1.344	0.346458	0.432161
1.347	0.347381	0.436821
1.35	0.34705	0.433992
1.353	0.344589	0.433009
1.356	0.343784	0.431717
1.359	0.34895	0.437886
1.362	0.340918	0.434092
1.365	0.349948	0.426468
1.368	0.346992	0.425394
1.371	0.347637	0.439019
1.374	0.348983	0.424679
1.377	0.339507	0.435451
1.38	0.346176	0.431255
1.383	0.340715	0.438732
1.386	0.344564	0.440294
1.389	0.346801	0.427028
1.392	0.342596	0.431405
1.395	0.350317	0.437066
1.398	0.348127	0.436727
1.401	0.342384	0.427415
1.404	0.341528	0.438974
1.407	0.350205	0.434256
1.41	0.345621	0.42711
1.413	0.346105	0.411402
1.416	0.341034	0.437751
1.419	0.343563	0.422926
1.422	0.347052	0.439967
1.425	0.346927	0.435124
1.428	0.346733	0.424447
1.431	0.346705	0.443492
1.434	0.347263	0.438427
1.437	0.346637	0.425997
1.44	0.342696	0.424865
1.443	0.343189	0.443525
1.446	0.34358	0.433711
1.449	0.344343	0.433004
1.452	0.338097	0.440125
1.455	0.339455	0.421014
1.458	0.340916	0.439297
1.461	0.344425	0.42902
1.464	0.344704	0.425444
1.467	0.33666	0.440033
1.47	0.344334	0.420078
1.473	0.342156	0.441652
1.476	0.340388	0.418618
1.479	0.342757	0.434896
1.482	0.342381	0.424103
1.485	0.340513	0.43633
1.488	0.345965	0.427155
1.491	0.344901	0.429232
1.494	0.341974	0.444867
1.497	0.337137	0.430513
1.5	0.343538	0.438809
1.503	0.33896	0.43025
1.506	0.34091	0.421393
1.509	0.346754	0.427583
1.512	0.342556	0.43233
1.515	0.340789	0.429613
1.518	0.341932	0.425186
1.521	0.340159	0.414687
1.524	0.344983	0.432375
1.527	0.338702	0.428879
1.53	0.342568	0.434525
1.533	0.340652	0.438552
1.536	0.342555	0.420982
1.539	0.342592	0.430833
1.542	0.338439	0.417951
1.545	0.344781	0.423398
1.548	0.343861	0.431336
1.551	0.338412	0.433564
1.554	0.341367	0.414108
1.557	0.343589	0.430745
1.56	0.341977	0.428718
1.563	0.336072	0.430146
1.566	0.339982	0.43345
1.569	0.340792	0.429194
1.572	0.340488	0.439985
1.575	0.338085	0.423632
1.578	0.338337	0.435996
1.581	0.340306	0.433973
1.584	0.337531	0.427515
1.587	0.339248	0.431579
1.59	0.336014	0.413965
1.593	0.33889	0.422367
1.596	0.339141	0.418191
1.599	0.342844	0.420844
1.602	0.335757	0.427731
1.605	0.338328	0.424587
1.608	0.336789	0.428964
1.611	0.335724	0.441762
1.614	0.337443	0.424996
1.617	0.342526	0.419556
1.62	0.333516	0.431711
1.623	0.33919	0.416615
1.626	0.335409	0.42836
1.629	0.333807	0.43061
1.632	0.331983	0.419453
1.635	0.334258	0.421046
1.638	0.333847	0.428319
1.641	0.335692	0.438698
1.644	0.335966	0.431306
1.647	0.337567	0.415944
1.65	0.334568	0.422981
1.653	0.334535	0.440522
1.656	0.335385	0.413842
1.659	0.343087	0.425481
1.662	0.338376	0.435718
1.665	0.332789	0.43373
1.668	0.338086	0.422781
1.671	0.331635	0.428214
1.674	0.339933	0.429927
1.677	0.33415	0.425756
1.68	0.339039	0.43422
1.683	0.330671	0.424219
1.686	0.334371	0.425262
1.689	0.329687	0.418734
1.692	0.328394	0.423325
1.695	0.334527	0.423769
1.698	0.33551	0.430308
1.701	0.33605	0.429318
1.704	0.331863	0.423937
1.707	0.333029	0.400068
1.71	0.334568	0.416729
1.713	0.331397	0.426244
1.716	0.334292	0.427076
1.719	0.329269	0.427918
1.722	0.337182	0.418637
1.725	0.33308	0.417657
1.728	0.332168	0.4314
1.731	0.33416	0.412192
1.734	0.325956	0.411501
1.737	0.333066	0.435055
1.74	0.326114	0.428276
1.743	0.33524	0.438054
1.746	0.330817	0.410288
1.749	0.330713	0.409859
1.752	0.33486	0.42003
1.755	0.328446	0.436589
1.758	0.331386	0.423883
1.761	0.332486	0.429217
1.764	0.329405	0.420323
1.767	0.328998	0.428303
1.77	0.331192	0.420503
1.773	0.330543	0.4166
1.776	0.331286	0.420778
1.779	0.330579	0.429679
1.782	0.329274	0.426585
1.785	0.327688	0.42166
1.788	0.330862	0.420967
1.791	0.334536	0.414574
1.794	0.334571	0.416564
1.797	0.330614	0.431909
1.8	0.331517	0.421333
1.803	0.326921	0.406529
1.806	0.331424	0.413288
1.809	0.325564	0.427906
1.812	0.327952	0.411019
1.815	0.329962	0.408493
1.818	0.325212	0.414236
1.821	0.331081	0.438139
1.824	0.326764	0.421785
1.827	0.324193	0.428276
1.83	0.329182	0.418477
1.833	0.324494	0.42099
1.836	0.325936	0.425623
1.839	0.328313	0.424661
1.842	0.323716	0.412749
1.845	0.322578	0.410788
1.848	0.319256	0.430693
1.851	0.328264	0.412807
1.854	0.331442	0.413279
1.857	0.328953	0.412165
1.86	0.321892	0.417639
1.863	0.323754	0.412858
1.866	0.323114	0.405256
1.869	0.321943	0.406862
1.872	0.326441	0.425436
1.875	0.324893	0.403257
1.878	0.324006	0.422343
1.881	0.330199	0.420625
1.884	0.324382	0.418425
1.887	0.317879	0.414001
1.89	0.330699	0.413417
1.893	0.32582	0.413996
1.896	0.323147	0.427258
1.899	0.326834	0.413351
1.902	0.317893	0.429072
1.905	0.323001	0.431224
1.908	0.323901	0.431943
1.911	0.326465	0.419439
1.914	0.327427	0.421734
1.917	0.325452	0.415959
1.92	0.331529	0.425601
1.923	0.320206	0.412686
1.926	0.32557	0.427473
1.929	0.324272	0.413483
1.932	0.322938	0.42394
1.935	0.323197	0.433968
1.938	0.326654	0.413217
1.941	0.323185	0.40702
1.944	0.319368	0.405093
1.947	0.32328	0.422754
1.95	0.319329	0.425772
1.953	0.326746	0.425292
1.956	0.326088	0.428308
1.959	0.320677	0.426961
1.962	0.323079	0.415998
1.965	0.324944	0.415675
1.968	0.318017	0.415752
1.971	0.324777	0.413072
1.974	0.321909	0.422932
1.977	0.323989	0.41295
1.98	0.324096	0.432877
1.983	0.32441	0.409767
1.986	0.327983	0.432604
1.989	0.321335	0.40993
1.992	0.326047	0.427633
1.995	0.324692	0.439708
1.998	0.330388	0.419531
2.001	0.326138	0.421656
2.004	0.324445	0.413393
2.007	0.323728	0.421861
2.01	0.323586	0.397926
2.013	0.329304	0.414045
2.016	0.323615	0.405461
2.019	0.322686	0.420398
2.022	0.331311	0.411375
2.025	0.320155	0.421707
2.028	0.322991	0.424183
2.031	0.322751	0.41331
2.034	0.321771	0.426843
2.037	0.319944	0.413901
2.04	0.322	0.423851
2.043	0.31827	0.409692
2.046	0.318126	0.414682
2.049	0.321339	0.41028
2.052	0.321961	0.396041
2.055	0.318283	0.416652
2.058	0.322306	0.408983
2.061	0.323965	0.428712
2.064	0.32179	0.433228
2.067	0.316936	0.405761
2.07	0.319158	0.419022
2.073	0.321467	0.421063
2.076	0.319504	0.410733
2.079	0.317903	0.422644
2.082	0.324587	0.413763
2.085	0.324051	0.396094
2.088	0.322643	0.396919
2.091	0.321191	0.422178
2.094	0.323557	0.41535
2.097	0.318766	0.403423
2.1	0.324421	0.396305
2.103	0.324574	0.409641
2.106	0.324313	0.42533
2.109	0.322343	0.40182
2.112	0.315869	0.409494
2.115	0.314482	0.413171
2.118	0.316308	0.428503
2.121	0.312944	0.420736
2.124	0.319182	0.40188
2.127	0.31418	0.409443
2.13	0.319241	0.42498
2.133	0.323572	0.388483
2.136	0.322108	0.404059
2.139	0.320422	0.422348
2.142	0.319349	0.404944
2.145	0.314727	0.40871
2.148	0.316143	0.435
2.151	0.325644	0.409774
2.154	0.320317	0.410994
2.157	0.31622	0.432481
2.16	0.32193	0.418286
2.163	0.317841	0.428613
2.166	0.311055	0.417175
2.169	0.313288	0.41907
2.172	0.317749	0.406339
2.175	0.317974	0.409574
2.178	0.31371	0.41446
2.181	0.310308	0.390847
2.184	0.31698	0.414146
2.187	0.315549	0.412104
2.19	0.319135	0.418167
2.193	0.315359	0.401679
2.196	0.322086	0.40404
2.199	0.316134	0.404897
2.202	0.316211	0.410555
2.205	0.316452	0.396555
2.208	0.314315	0.415676
2.211	0.316666	0.394404
2.214	0.320267	0.423122
2.217	0.313418	0.414644
2.22	0.313222	0.421729
2.223	0.318034	0.410435
2.226	0.319929	0.408142
2.229	0.315891	0.409617
2.232	0.312774	0.417288
2.235	0.311296	0.409793
2.238	0.311565	0.41677
2.241	0.315515	0.419705
2.244	0.315739	0.416877
2.247	0.313499	0.409797
2.25	0.31396	0.403964
2.253	0.318909	0.410755
2.256	0.307859	0.417093
2.259	0.313407	0.419516
2.262	0.315229	0.401211
2.265	0.307415	0.393143
2.268	0.314716	0.411719
2.271	0.31552	0.406865
2.274	0.315383	0.406036
2.277	0.312768	0.3945
2.28	0.311838	0.406545
2.283	0.317468	0.40223
2.286	0.316537	0.396415
2.289	0.311422	0.404533
2.292	0.312913	0.396196
2.295	0.316988	0.409776
2.298	0.312094	0.403197
2.301	0.310932	0.416299
2.304	0.310424	0.397465
2.307	0.313033	0.422483
2.31	0.308797	0.415149
2.313	0.317302	0.404458
2.316	0.314608	0.408647
2.319	0.311835	0.395344
2.322	0.315362	0.402649
2.325	0.311524	0.4074
2.328	0.314842	0.435082
2.331	0.317028	0.401194
2.334	0.313432	0.412431
2.337	0.311817	0.411283
2.34	0.314888	0.386218
2.343	0.313799	0.404395
2.346	0.321787	0.409176
2.349	0.315845	0.392338
2.352	0.31226	0.422984
2.355	0.31007	0.39423
2.358	0.313652	0.416302
2.361	0.316277	0.385431
2.364	0.318765	0.439551
2.367	0.318015	0.398738
2.37	0.31245	0.386099
2.373	0.313666	0.409905
2.376	0.316569	0.414872
2.379	0.315981	0.420493
2.382	0.313118	0.409401
2.385	0.309251	0.420999
2.388	0.308782	0.405531
2.391	0.314666	0.407515
2.394	0.318247	0.409146
2.397	0.31453	0.419093
2.4	0.313206	0.394582
2.403	0.318797	0.409511
2.406	0.316034	0.417028
2.409	0.319097	0.417326
2.412	0.307918	0.416512
2.415	0.310119	0.404757
2.418	0.315652	0.406205
2.421	0.313809	0.396672
2.424	0.314902	0.401494
2.427	0.311825	0.402218
2.43	0.318693	0.408217
2.433	0.31174	0.40526
2.436	0.311674	0.400501
2.439	0.313334	0.397958
2.442	0.311855	0.40489
2.445	0.314301	0.408619
2.448	0.311523	0.403035
2.451	0.318501	0.415729
2.454	0.310574	0.38605
2.457	0.31105	0.409212
2.46	0.314976	0.41752
2.463	0.312803	0.400133
2.466	0.315657	0.403749
2.469	0.313349	0.377213
2.472	0.310766	0.402295
2.475	0.313833	0.393897
2.478	0.318035	0.396487
2.481	0.312715	0.390948
2.484	0.315147	0.40479
2.487	0.308522	0.400963
2.49	0.316041	0.399672
2.493	0.313019	0.385771
2.496	0.312759	0.410023
2.499	0.309107	0.401093
2.502	0.307245	0.416405
2.505	0.309481	0.411216
2.508	0.307202	0.400869
2.511	0.309386	0.401692
2.514	0.311368	0.396359
2.517	0.314364	0.399809
2.52	0.308423	0.404576
2.523	0.314733	0.384811
2.526	0.313979	0.408447
2.529	0.311711	0.403278
2.532	0.311727	0.40563
2.535	0.312289	0.383923
2.538	0.302537	0.403855
2.541	0.311399	0.401447
2.544	0.309865	0.400052
2.547	0.309316	0.397498
2.55	0.314372	0.402449
2.553	0.317063	0.408669
2.556	0.313836	0.403715
2.559	0.313953	0.410205
2.562	0.311481	0.401682
2.565	0.307812	0.418051
2.568	0.307423	0.408414
2.571	0.310695	0.423877
2.574	0.313417	0.399153
2.577	0.308934	0.415586
2.58	0.312142	0.408558
2.583	0.312447	0.416658
2.586	0.312036	0.389859
2.589	0.306196	0.396534
2.592	0.311002	0.412581
2.595	0.311446	0.405175
2.598	0.308123	0.394347
2.601	0.310962	0.415287
2.604	0.311203	0.397737
2.607	0.306804	0.402126
2.61	0.30536	0.392688
2.613	0.314721	0.418045
2.616	0.311312	0.403269
2.619	0.305264	0.412653
2.622	0.305523	0.411059
2.625	0.318365	0.40102
2.628	0.30106	0.397534
2.631	0.30481	0.41395
2.634	0.3089	0.403871
2.637	0.312179	0.428804
2.64	0.308704	0.413489
2.643	0.299982	0.397814
2.646	0.305199	0.406625
2.649	0.310672	0.416851
2.652	0.30314	0.401647
2.655	0.304246	0.407865
2.658	0.299837	0.387903
2.661	0.302563	0.409416
2.664	0.308417	0.401466
2.667	0.303227	0.390946
2.67	0.301706	0.408861
2.673	0.307752	0.400725
2.676	0.308545	0.383665
2.679	0.305566	0.404225
2.682	0.308889	0.398522
2.685	0.295377	0.393006
2.688	0.30579	0.401439
2.691	0.301863	0.408099
2.694	0.298309	0.37621
2.697	0.300118	0.4035
2.7	0.300829	0.387001
2.703	0.301391	0.381174
2.706	0.308792	0.402289
2.709	0.304959	0.397156
2.712	0.299806	0.41042
2.715	0.304604	0.424234
2.718	0.305913	0.409129
2.721	0.303899	0.385204
2.724	0.306204	0.404226
2.727	0.30317	0.394483
2.73	0.302726	0.403979
2.733	0.306841	0.396803
2.736	0.302597	0.409244
2.739	0.30256	0.398908
2.742	0.308512	0.385252
2.745	0.297652	0.389783
2.748	0.304818	0.406654
2.751	0.302419	0.399198
2.754	0.302957	0.391745
2.757	0.300026	0.393859
2.76	0.29546	0.406832
2.763	0.296479	0.390715
2.766	0.300573	0.392514
2.769	0.301096	0.378398
2.772	0.299182	0.388582
2.775	0.296832	0.399643
2.778	0.300995	0.399911
2.781	0.306917	0.387725
2.784	0.302742	0.409596
2.787	0.298428	0.393922
2.79	0.294811	0.405691
2.793	0.300137	0.399505
2.796	0.302402	0.38177
2.799	0.300931	0.377972
2.802	0.301888	0.38038
2.805	0.298227	0.383748
2.808	0.293978	0.403302
2.811	0.301674	0.392263
2.814	0.307097	0.3955
2.817	0.299824	0.394597
2.82	0.29744	0.402753
2.823	0.296141	0.405789
2.826	0.294501	0.38153
2.829	0.295929	0.386647
2.832	0.301589	0.399917
2.835	0.301032	0.405754
2.838	0.298854	0.389652
2.841	0.299267	0.38569
2.844	0.304444	0.385831
2.847	0.300481	0.406386
2.85	0.297948	0.406621
2.853	0.301128	0.395741
2.856	0.297471	0.409058
2.859	0.300865	0.403123
2.862	0.295325	0.402024
2.865	0.297797	0.385584
2.868	0.296867	0.3756
2.871	0.299464	0.397454
2.874	0.295555	0.412627
2.877	0.299936	0.389515
2.88	0.298039	0.400108
2.883	0.294643	0.392473
2.886	0.29065	0.388236
2.889	0.302049	0.40091
2.892	0.291088	0.396589
2.895	0.295698	0.38738
2.898	0.30164	0.403337
2.901	0.298017	0.385697
2.904	0.293472	0.39661
2.907	0.294248	0.403849
2.91	0.292469	0.392561
2.913	0.289803	0.390346
2.916	0.299283	0.377271
2.919	0.298961	0.401227
2.922	0.294859	0.397691
2.925	0.300755	0.401303
2.928	0.297238	0.401677
2.931	0.303588	0.389953
2.934	0.294114	0.386242
2.937	0.294559	0.391704
2.94	0.290969	0.391731
2.943	0.298363	0.38987
2.946	0.292433	0.385783
2.949	0.295603	0.39239
2.952	0.297774	0.391669
2.955	0.293106	0.399542
2.958	0.298012	0.376885
2.961	0.299805	0.382479
2.964	0.291343	0.407326
2.967	0.299828	0.393483
2.97	0.298914	0.404768
2.973	0.298527	0.384403
2.976	0.289485	0.388741
2.979	0.292133	0.411666
2.982	0.29942	0.398002
2.985	0.298176	0.397438
2.988	0.292482	0.385374
2.991	0.298825	0.402143
2.994	0.296948	0.409394
2.997	0.293596	0.392929
3	0.288981	0.379814
3.003	0.292565	0.391508
3.006	0.296603	0.3795
3.009	0.29823	0.397284
3.012	0.296855	0.381473
3.015	0.295034	0.393425
3.018	0.300667	0.405296
3.021	0.299228	0.397797
3.024	0.293378	0.407902
3.027	0.291429	0.402513
3.03	0.292318	0.376183
3.033	0.296367	0.389819
3.036	0.289997	0.384902
3.039	0.294243	0.405756
3.042	0.298028	0.393637
3.045	0.297138	0.402599
3.048	0.291501	0.415917
3.051	0.297287	0.398753
3.054	0.300615	0.400123
3.057	0.297245	0.386022
3.06	0.293479	0.385101
3.063	0.287628	0.409189
3.066	0.303222	0.396908
3.069	0.294258	0.390759
3.072	0.288289	0.402787
3.075	0.29209	0.386012
3.078	0.298549	0.38226
3.081	0.293536	0.382966
3.084	0.299392	0.380465
3.087	0.296018	0.395035
3.09	0.291611	0.393906
3.093	0.288995	0.400833
3.096	0.288261	0.392244
3.099	0.29521	0.390658
3.102	0.300144	0.377887
3.105	0.288185	0.395063
3.108	0.291531	0.379636
3.111	0.291035	0.404365
3.114	0.297112	0.388673
3.117	0.281636	0.39533
3.12	0.28904	0.401828
3.123	0.295223	0.394525
3.126	0.297258	0.408725
3.129	0.292586	0.394094
3.132	0.29402	0.397581
3.135	0.29215	0.399899
3.138	0.290462	0.387952
3.141	0.293637	0.378356
3.144	0.292224	0.388967
3.147	0.290684	0.381923
3.15	0.29317	0.390749
3.153	0.292217	0.368736
3.156	0.290986	0.384886
3.159	0.29586	0.388088
3.162	0.295852	0.389376
3.165	0.291685	0.388271
3.168	0.291909	0.395421
3.171	0.281714	0.388823
3.174	0.287648	0.389844
3.177	0.283034	0.423778
3.18	0.296781	0.392232
3.183	0.296134	0.373239
3.186	0.285121	0.406463
3.189	0.293328	0.391846
3.192	0.28563	0.376962
3.195	0.288726	0.397518
3.198	0.292313	0.397696
3.201	0.290201	0.364688
3.204	0.291505	0.40491
3.207	0.283274	0.39673
3.21	0.288465	0.38922
3.213	0.290925	0.386505
3.216	0.297652	0.38754
3.219	0.294726	0.381711
3.222	0.290534	0.381135
3.225	0.294805	0.393613
3.228	0.283497	0.377328
3.231	0.286556	0.365725
3.234	0.284674	0.394806
3.237	0.292588	0.394059
3.24	0.287057	0.371544
3.243	0.289999	0.379547
3.246	0.286789	0.39123
3.249	0.290136	0.393706
3.252	0.28397	0.3942
3.255	0.286069	0.398409
3.258	0.287372	0.390794
3.261	0.28544	0.384144
3.264	0.287964	0.386883
3.267	0.287414	0.400199
3.27	0.284173	0.388504
3.273	0.293248	0.391824
3.276	0.28634	0.412226
3.279	0.282183	0.391301
3.282	0.288261	0.361903
3.285	0.285485	0.365008
3.288	0.29159	0.388021
3.291	0.285293	0.383187
3.294	0.285043	0.408715
3.297	0.288103	0.370399
3.3	0.278306	0.389969
3.303	0.290446	0.380792
3.306	0.286899	0.39139
3.309	0.287741	0.372479
3.312	0.281356	0.37555
3.315	0.290018	0.378358
3.318	0.289693	0.38285
3.321	0.281129	0.393493
3.324	0.28706	0.388463
3.327	0.294184	0.379487
3.33	0.288181	0.388373
3.333	0.284417	0.373404
3.336	0.290285	0.385824
3.339	0.28724	0.373054
3.342	0.280328	0.407994
3.345	0.301029	0.386309
3.348	0.286973	0.410505
3.351	0.286503	0.385499
3.354	0.286172	0.37262
3.357	0.283559	0.380095
3.36	0.285514	0.390129
3.363	0.282669	0.392778
3.366	0.285396	0.372983
3.369	0.282875	0.381735
3.372	0.27761	0.385279
3.375	0.294698	0.381755
3.378	0.284566	0.372671
3.381	0.287069	0.398033
3.384	0.284743	0.389155
3.387	0.289545	0.377867
3.39	0.290597	0.398172
3.393	0.291388	0.391961
3.396	0.285985	0.363936
3.399	0.293001	0.3855
3.402	0.289556	0.374762
3.405	0.294052	0.381166
3.408	0.287012	0.39625
3.411	0.289668	0.374262
3.414	0.290127	0.399672
3.417	0.285326	0.368107
3.42	0.290695	0.39027
3.423	0.287555	0.39937
3.426	0.289503	0.366907
3.429	0.296575	0.401885
3.432	0.28778	0.387676
3.435	0.294056	0.392392
3.438	0.294133	0.405208
3.441	0.2858	0.386787
3.444	0.288592	0.419658
3.447	0.292414	0.368511
3.45	0.288093	0.380532
3.453	0.284598	0.385731
3.456	0.287473	0.371377
3.459	0.286216	0.375434
3.462	0.296125	0.390148
3.465	0.289672	0.395028
3.468	0.291421	0.40356
3.471	0.289084	0.406895
3.474	0.284947	0.38744
3.477	0.295496	0.387846
3.48	0.284625	0.370048
3.483	0.291347	0.384524
3.486	0.292621	0.393009
3.489	0.284168	0.37124
3.492	0.284926	0.379581
3.495	0.292739	0.381291
3.498	0.286633	0.380918
3.501	0.289375	0.397807
3.504	0.291232	0.377229
3.507	0.288731	0.372547
3.51	0.286674	0.373121
3.513	0.286103	0.393028
3.516	0.289551	0.37994
3.519	0.281707	0.411455
3.522	0.27844	0.402568
3.525	0.288109	0.396884
3.528	0.289609	0.391717
3.531	0.289001	0.38116
3.534	0.296194	0.369767
3.537	0.290333	0.395678
3.54	0.287126	0.382523
3.543	0.284165	0.388373
3.546	0.288957	0.388931
3.549	0.285289	0.372609
3.552	0.288176	0.37921
3.555	0.290574	0.392466
3.558	0.286294	0.410714
3.561	0.291659	0.362882
3.564	0.283543	0.383041
3.567	0.284752	0.389659
3.57	0.291261	0.365487
3.573	0.286751	0.384099
3.576	0.284227	0.382194
3.579	0.282766	0.370178
3.582	0.286777	0.378336
3.585	0.286414	0.399271
3.588	0.28267	0.386224
3.591	0.28156	0.371543
3.594	0.281939	0.378605
3.597	0.28206	0.390524
3.6	0.282219	0.389444
3.603	0.283543	0.388398
3.606	0.279705	0.395336
3.609	0.276612	0.399712
3.612	0.287994	0.403711
3.615	0.279509	0.378819
3.618	0.287454	0.385351
3.621	0.284784	0.382743
3.624	0.285227	0.379979
3.627	0.282069	0.381494
3.63	0.281	0.37611
3.633	0.285528	0.387681
3.636	0.285577	0.372997
3.639	0.282298	0.385334
3.642	0.281553	0.374159
3.645	0.279213	0.374194
3.648	0.276467	0.39599
3.651	0.280744	0.364763
3.654	0.289261	0.403177
3.657	0.287669	0.370871
3.66	0.284116	0.376764
3.663	0.276394	0.372311
3.666	0.283253	0.373276
3.669	0.279405	0.381569
3.672	0.284699	0.369118
3.675	0.280656	0.389351
3.678	0.283412	0.373232
3.681	0.287753	0.37063
3.684	0.285905	0.38701
3.687	0.285687	0.375249
3.69	0.281638	0.381517
3.693	0.283573	0.368857
3.696	0.276249	0.382248
3.699	0.286819	0.379848
3.702	0.28369	0.358123
3.705	0.279612	0.387652
3.708	0.281172	0.39602
3.711	0.283836	0.364842
3.714	0.282654	0.387589
3.717	0.279145	0.383162
3.72	0.280306	0.383801
3.723	0.278575	0.396176
3.726	0.28091	0.376438
3.729	0.285562	0.365871
3.732	0.281138	0.384157
3.735	0.282138	0.388846
3.738	0.280038	0.37342
3.741	0.282735	0.401171
3.744	0.289963	0.37775
3.747	0.276694	0.386059
3.75	0.285741	0.377737
3.753	0.287574	0.365773
3.756	0.283121	0.383786
3.759	0.286129	0.368584
3.762	0.290087	0.372515
3.765	0.283557	0.389182
3.768	0.2876	0.394043
3.771	0.281527	0.388311
3.774	0.295323	0.395032
3.777	0.284458	0.371407
3.78	0.286246	0.393154
3.783	0.28753	0.38309
3.786	0.284405	0.399797
3.789	0.279576	0.396624
3.792	0.293266	0.363686
3.795	0.280586	0.388888
3.798	0.283511	0.37607
3.801	0.283468	0.396946
3.804	0.280576	0.36493
3.807	0.288025	0.392067
3.81	0.286179	0.364776
3.813	0.281837	0.409758
3.816	0.283282	0.404976
3.819	0.284537	0.365255
3.822	0.28145	0.371578
3.825	0.286155	0.381428
3.828	0.285185	0.374537
3.831	0.280615	0.377485
3.834	0.286669	0.369372
3.837	0.282888	0.391102
3.84	0.283621	0.373828
3.843	0.280938	0.402107
3.846	0.2874	0.37837
3.849	0.283972	0.347089
3.852	0.281723	0.409573
3.855	0.285944	0.373946
3.858	0.281501	0.372327
3.861	0.278703	0.388129
3.864	0.27681	0.373786
3.867	0.282812	0.356978
3.87	0.277813	0.385103
3.873	0.281064	0.37899
3.876	0.277349	0.385029
3.879	0.284959	0.382949
3.882	0.278895	0.378463
3.885	0.277425	0.378187
3.888	0.285594	0.368833
3.891	0.273785	0.384249
3.894	0.276546	0.377793
3.897	0.279563	0.373339
3.9	0.280896	0.368886
3.903	0.2737	0.372953
3.906	0.276484	0.356488
3.909	0.279276	0.365959
3.912	0.279224	0.385392
3.915	0.27671	0.36489
3.918	0.272596	0.382689
3.921	0.275401	0.36323
3.924	0.276173	0.385016
3.927	0.284454	0.363132
3.93	0.279727	0.360126
3.933	0.280147	0.367352
3.936	0.275254	0.380206
3.939	0.276475	0.368574
3.942	0.275784	0.39082
3.945	0.278819	0.363678
3.948	0.274238	0.392533
3.951	0.265126	0.352407
3.954	0.268864	0.379897
3.957	0.265336	0.373459
3.96	0.273724	0.388717
3.963	0.267249	0.358106
3.966	0.273078	0.369366
3.969	0.277775	0.373152
3.972	0.271438	0.380059
3.975	0.271181	0.3717
3.978	0.278543	0.359487
3.981	0.275783	0.392446
3.984	0.265811	0.350938
3.987	0.268662	0.36777
3.99	0.271449	0.387299
3.993	0.267998	0.37947
3.996	0.269092	0.380882
3.999	0.269876	0.371286
4.002	0.274076	0.345741
4.005	0.27128	0.377629
4.008	0.261405	0.381774
4.011	0.26849	0.349169
4.014	0.272385	0.365233
4.017	0.26114	0.365533
4.02	0.274796	0.361662
4.023	0.268044	0.362999
4.026	0.272359	0.366092
4.029	0.273046	0.357272
4.032	0.260533	0.367435
4.035	0.272051	0.373131
4.038	0.268547	0.372938
4.041	0.27039	0.366246
4.044	0.269913	0.390424
4.047	0.271153	0.336551
4.05	0.268369	0.373483
4.053	0.276469	0.375056
4.056	0.271762	0.371465
4.059	0.273295	0.380815
4.062	0.266874	0.377083
4.065	0.276664	0.341685
4.068	0.275106	0.372685
4.071	0.274437	0.374119
4.074	0.270841	0.36553
4.077	0.269537	0.385864
4.08	0.274497	0.380076
4.083	0.275951	0.390436
4.086	0.271298	0.371658
4.089	0.264834	0.384591
4.092	0.270572	0.403944
4.095	0.272916	0.378108
4.098	0.281375	0.373619
4.101	0.274281	0.360068
4.104	0.281853	0.382847
4.107	0.277103	0.377623
4.11	0.271425	0.367355
4.113	0.270773	0.373607
4.116	0.280326	0.373908
4.119	0.272149	0.359905
4.122	0.282058	0.392037
4.125	0.276921	0.38339
4.128	0.275222	0.354951
4.131	0.281565	0.390543
4.134	0.277622	0.362183
4.137	0.273448	0.376458
4.14	0.284225	0.362349
4.143	0.279762	0.363965
4.146	0.270635	0.363434
4.149	0.27525	0.356554
4.152	0.278955	0.393807
4.155	0.277414	0.363824
4.158	0.277898	0.385312
4.161	0.266376	0.398766
4.164	0.285777	0.368104
4.167	0.270425	0.358164
4.17	0.274886	0.35462
4.173	0.273207	0.349652
4.176	0.274849	0.365552
4.179	0.267873	0.376752
4.182	0.278513	0.377289
4.185	0.277934	0.362458
4.188	0.274114	0.361522
4.191	0.277421	0.367377
4.194	0.272128	0.39337
4.197	0.274932	0.38032
4.2	0.28242	0.369779
4.203	0.266926	0.365397
4.206	0.275213	0.374333
4.209	0.275112	0.359051
4.212	0.27105	0.369618
4.215	0.278908	0.386747
4.218	0.276278	0.359838
4.221	0.271216	0.368219
4.224	0.274961	0.375838
4.227	0.274715	0.40215
4.23	0.267944	0.383786
4.233	0.27263	0.374139
4.236	0.27272	0.358998
4.239	0.276072	0.353371
4.242	0.270182	0.360522
4.245	0.262319	0.377605
4.248	0.270357	0.375144
4.251	0.268229	0.401093
4.254	0.271328	0.365515
4.257	0.265294	0.3548
4.26	0.261098	0.360403
4.263	0.272501	0.362573
4.266	0.276085	0.394149
4.269	0.270857	0.369229
4.272	0.274196	0.360099
4.275	0.272951	0.353562
4.278	0.271602	0.369838
4.281	0.265866	0.386769
4.284	0.262172	0.38221
4.287	0.262005	0.368884
4.29	0.258008	0.3701
4.293	0.272197	0.37202
4.296	0.271678	0.380129
4.299	0.267547	0.37455
4.302	0.262809	0.355273
4.305	0.270211	0.394828
4.308	0.259861	0.360732
4.311	0.265589	0.358576
4.314	0.265252	0.357753
4.317	0.265392	0.371463
4.32	0.261448	0.371755
4.323	0.262944	0.347701
4.326	0.265823	0.365389
4.329	0.260728	0.358077
4.332	0.260092	0.342653
4.335	0.255658	0.362667
4.338	0.267166	0.358121
4.341	0.26238	0.350963
4.344	0.262187	0.351491
4.347	0.262537	0.355461
4.35	0.262784	0.381608
4.353	0.256858	0.368926
4.356	0.263715	0.362744
4.359	0.263784	0.350884
4.362	0.261261	0.371553
4.365	0.265555	0.383923
4.368	0.267831	0.356352
4.371	0.267965	0.350921
4.374	0.263952	0.391187
4.377	0.264692	0.366946
4.38	0.267879	0.368992
4.383	0.265375	0.384298
4.386	0.265701	0.368407
4.389	0.266952	0.354038
4.392	0.259972	0.354144
4.395	0.258677	0.373744
4.398	0.267446	0.394356
4.401	0.261704	0.344464
4.404	0.264082	0.376376
4.407	0.274548	0.388891
4.41	0.267193	0.349073
4.413	0.266259	0.352718
4.416	0.267111	0.368882
4.419	0.269255	0.368227
4.422	0.267489	0.366642
4.425	0.276845	0.377676
4.428	0.271228	0.360802
4.431	0.27067	0.365377
4.434	0.268	0.375586
4.437	0.272688	0.391715
4.44	0.263897	0.354959
4.443	0.264499	0.359078
4.446	0.266056	0.353725
4.449	0.267057	0.367572
4.452	0.267997	0.361028
4.455	0.264609	0.364729
4.458	0.268587	0.351007
4.461	0.274639	0.349632
4.464	0.267492	0.340956
4.467	0.277845	0.377712
4.47	0.269916	0.38977
4.473	0.274063	0.358615
4.476	0.274119	0.373351
4.479	0.261037	0.371964
4.482	0.260039	0.368259
4.485	0.276899	0.360427
4.488	0.280818	0.363151
4.491	0.27985	0.365086
4.494	0.27301	0.359248
4.497	0.273466	0.375397
4.5	0.268705	0.391234
4.503	0.271167	0.390885
4.506	0.276006	0.357747
4.509	0.271879	0.371676
4.512	0.268502	0.388575
4.515	0.272738	0.368188
4.518	0.269136	0.374372
4.521	0.278853	0.354703
4.524	0.275545	0.383342
4.527	0.276056	0.357697
4.53	0.273674	0.378046
4.533	0.27336	0.387703
4.536	0.256471	0.383872
4.539	0.270859	0.385128
4.542	0.286626	0.384616
4.545	0.265312	0.360551
4.548	0.2717	0.389103
4.551	0.262508	0.397699
4.554	0.269482	0.354613
4.557	0.262411	0.364222
4.56	0.274556	0.357852
4.563	0.272034	0.361762
4.566	0.266589	0.345298
4.569	0.269001	0.367677
4.572	0.271634	0.378744
4.575	0.275573	0.364932
4.578	0.267738	0.35898
4.581	0.264687	0.373486
4.584	0.270555	0.360044
4.587	0.263845	0.356169
4.59	0.265686	0.371476
4.593	0.263675	0.389268
4.596	0.267688	0.374732
4.599	0.267648	0.356214
4.602	0.265741	0.391325
4.605	0.264004	0.382991
4.608	0.266397	0.363937
4.611	0.26052	0.351072
4.614	0.263962	0.337445
4.617	0.26542	0.379164
4.62	0.267767	0.364547
4.623	0.276043	0.366917
4.626	0.262509	0.37331
4.629	0.266102	0.357677
4.632	0.256182	0.371069
4.635	0.269848	0.360661
4.638	0.266989	0.352239
4.641	0.264707	0.379063
4.644	0.25983	0.383772
4.647	0.265041	0.36176
4.65	0.255666	0.368716
4.653	0.266212	0.351303
4.656	0.259691	0.361038
4.659	0.252643	0.382567
4.662	0.259506	0.367345
4.665	0.257174	0.337025
4.668	0.26621	0.386248
4.671	0.267997	0.35533
4.674	0.266534	0.360429
4.677	0.263448	0.356148
4.68	0.255071	0.34547
4.683	0.259119	0.360077
4.686	0.263749	0.37072
4.689	0.265049	0.355238
4.692	0.261374	0.330696
4.695	0.271147	0.393699
4.698	0.261881	0.347021
4.701	0.260421	0.330582
4.704	0.260482	0.363337
4.707	0.269967	0.335566
4.71	0.251946	0.348785
4.713	0.267526	0.372481
4.716	0.260025	0.373254
4.719	0.264841	0.343701
4.722	0.265002	0.352397
4.725	0.262222	0.357054
4.728	0.263239	0.369072
4.731	0.26282	0.378393
4.734	0.252931	0.356182
4.737	0.267139	0.318741
4.74	0.26814	0.372096
4.743	0.260859	0.340275
4.746	0.26626	0.356634
4.749	0.266541	0.342086
4.752	0.269819	0.343639
4.755	0.271178	0.353634
4.758	0.255879	0.338164
4.761	0.263188	0.361668
4.764	0.263772	0.357486
4.767	0.261377	0.367698
4.77	0.266291	0.360252
4.773	0.262708	0.348274
4.776	0.261812	0.350889
4.779	0.260244	0.380028
4.782	0.268035	0.372804
4.785	0.261307	0.357234
4.788	0.273114	0.369517
4.791	0.262065	0.348907
4.794	0.263527	0.338838
4.797	0.259468	0.359473
4.8	0.258762	0.367299
4.803	0.271386	0.363896
4.806	0.261243	0.347573
4.809	0.266571	0.339551
4.812	0.264849	0.357236
4.815	0.258487	0.369533
4.818	0.264347	0.328924
4.821	0.273309	0.345567
4.824	0.259629	0.372347
4.827	0.25784	0.35694
4.83	0.260265	0.370979
4.833	0.26304	0.355671
4.836	0.26614	0.375635
4.839	0.264385	0.351794
4.842	0.259899	0.34856
4.845	0.268863	0.354906
4.848	0.26388	0.389095
4.851	0.262704	0.359958
4.854	0.263536	0.357301
4.857	0.260098	0.371446
4.86	0.257624	0.359369
4.863	0.252818	0.349641
4.866	0.254952	0.359197
4.869	0.261591	0.37547
4.872	0.265701	0.355327
4.875	0.267108	0.356053
4.878	0.263862	0.359907
4.881	0.254926	0.349253
4.884	0.268533	0.353455
4.887	0.264131	0.360067
4.89	0.261652	0.371005
4.893	0.259426	0.368457
4.896	0.264708	0.364951
4.899	0.260172	0.357421
4.902	0.264319	0.34611
4.905	0.261344	0.375297
4.908	0.246655	0.338306
4.911	0.258579	0.345863
4.914	0.262333	0.374953
4.917	0.26308	0.38529
4.92	0.263353	0.353294
4.923	0.259161	0.344438
4.926	0.257828	0.358768
4.929	0.260434	0.356719
4.932	0.259203	0.331412
4.935	0.246002	0.349073
4.938	0.259238	0.356147
4.941	0.257237	0.339406
4.944	0.262039	0.351808
4.947	0.255854	0.379286
4.95	0.267844	0.36284
4.953	0.264445	0.35446
4.956	0.254617	0.359338
4.959	0.261098	0.344719
4.962	0.252104	0.352215
4.965	0.253615	0.363934
4.968	0.255411	0.346561
4.971	0.257137	0.367471
4.974	0.25888	0.356821
4.977	0.259293	0.346175
4.98	0.257072	0.357224
4.983	0.260576	0.356166
4.986	0.263825	0.392518
4.989	0.254879	0.337824
4.992	0.260213	0.35511
4.995	0.25917	0.338762
4.998	0.256973	0.350526
5.001	0.258075	0.320005
5.004	0.257021	0.353977
5.007	0.262641	0.367896
5.01	0.255411	0.317739
5.013	0.266347	0.339687
5.016	0.26249	0.368168
5.019	0.253192	0.362476
5.022	0.260468	0.372147
5.025	0.257643	0.358039
5.028	0.262903	0.331215
5.031	0.251155	0.353636
5.034	0.2537	0.358505
5.037	0.2469	0.364914
5.04	0.253258	0.356851
5.043	0.256202	0.343377
5.046	0.259354	0.33349
5.049	0.257924	0.369262
5.052	0.250939	0.363924
5.055	0.251981	0.354057
5.058	0.262143	0.364396
5.061	0.249579	0.361999
5.064	0.24834	0.369034
5.067	0.26314	0.334128
5.07	0.266224	0.357374
5.073	0.251222	0.336398
5.076	0.254801	0.353063
5.079	0.257916	0.339209
5.082	0.250645	0.337707
5.085	0.258602	0.351035
5.088	0.252818	0.351643
5.091	0.261076	0.36079
5.094	0.25723	0.374006
5.097	0.260674	0.382826
5.1	0.252834	0.346572
5.103	0.255143	0.350587
5.106	0.246685	0.347907
5.109	0.248282	0.390799
5.112	0.252492	0.324538
5.115	0.261025	0.33548
5.118	0.251363	0.35581
5.121	0.246474	0.363288
5.124	0.252204	0.374947
5.127	0.257682	0.369126
5.13	0.251887	0.339878
5.133	0.253403	0.344077
5.136	0.25749	0.344642
5.139	0.254767	0.342878
5.142	0.244155	0.37178
5.145	0.256196	0.357103
5.148	0.253913	0.335026
5.151	0.257993	0.349056
5.154	0.249089	0.350605
5.157	0.251994	0.352922
5.16	0.24611	0.344799
5.163	0.256346	0.343051
5.166	0.248263	0.343094
5.169	0.251048	0.367102
5.172	0.255242	0.326575
5.175	0.257414	0.348994
5.178	0.257559	0.348202
5.181	0.254379	0.331703
5.184	0.254402	0.350463
5.187	0.25423	0.34949
5.19	0.25776	0.358127
5.193	0.252744	0.332057
5.196	0.250194	0.365662
5.199	0.24958	0.360571
5.202	0.252269	0.350084
5.205	0.251652	0.370857
5.208	0.256903	0.343922
5.211	0.258262	0.361062
5.214	0.254434	0.364921
5.217	0.253841	0.320895
5.22	0.25842	0.366926
5.223	0.250167	0.324604
5.226	0.251678	0.369808
5.229	0.248093	0.393751
5.232	0.244454	0.342126
5.235	0.249365	0.364006
5.238	0.243104	0.366765
5.241	0.258873	0.351303
5.244	0.256969	0.387822
5.247	0.252021	0.367586
5.25	0.24817	0.372152
5.253	0.257402	0.329904
5.256	0.255822	0.351121
5.259	0.25572	0.370165
5.262	0.24983	0.356454
5.265	0.250363	0.341957
5.268	0.257104	0.350442
5.271	0.263674	0.355908
5.274	0.266272	0.373601
5.277	0.256703	0.348986
5.28	0.256798	0.343429
5.283	0.255378	0.328854
5.286	0.263682	0.331344
5.289	0.251315	0.377727
5.292	0.253228	0.361262
5.295	0.251008	0.351835
5.298	0.255515	0.360205
5.301	0.251741	0.323336
5.304	0.259559	0.329325
5.307	0.25121	0.352722
5.31	0.260509	0.370676
5.313	0.24912	0.337381
5.316	0.253369	0.355828
5.319	0.259527	0.371338
5.322	0.252624	0.333748
5.325	0.263392	0.339657
5.328	0.260271	0.339514
5.331	0.255636	0.364531
5.334	0.256228	0.349324
5.337	0.257314	0.360724
5.34	0.254143	0.379167
5.343	0.249494	0.357339
5.346	0.251382	0.35255
5.349	0.250901	0.365435
5.352	0.255572	0.366138
5.355	0.258321	0.372176
5.358	0.256595	0.359711
5.361	0.256403	0.354971
5.364	0.250681	0.33791
5.367	0.249733	0.332367
5.37	0.261891	0.373401
5.373	0.253314	0.339361
5.376	0.254067	0.348458
5.379	0.259144	0.345916
5.382	0.257661	0.379338
5.385	0.263941	0.35882
5.388	0.268945	0.356422
5.391	0.254666	0.357742
5.394	0.257338	0.333901
5.397	0.265584	0.350858
5.4	0.256464	0.331845
5.403	0.252054	0.351816
5.406	0.250775	0.344865
5.409	0.259836	0.337388
5.412	0.249407	0.379942
5.415	0.254522	0.366468
5.418	0.251251	0.3569
5.421	0.25578	0.369689
5.424	0.250928	0.361094
5.427	0.25233	0.351047
5.43	0.258949	0.339061
5.433	0.25298	0.376208
5.436	0.248426	0.361033
5.439	0.265131	0.35425
5.442	0.257181	0.372272
5.445	0.251486	0.342761
5.448	0.261053	0.352016
5.451	0.249452	0.372679
5.454	0.250074	0.358004
5.457	0.251892	0.368144
5.46	0.259311	0.347018
5.463	0.251693	0.348
5.466	0.255168	0.339913
5.469	0.247127	0.379294
5.472	0.260789	0.318836
5.475	0.250102	0.344347
5.478	0.24932	0.350945
5.481	0.251319	0.349006
5.484	0.253922	0.35218
5.487	0.247625	0.355607
5.49	0.261646	0.366362
5.493	0.25733	0.341285
5.496	0.261892	0.367024
5.499	0.25188	0.353542
5.502	0.249852	0.334449
5.505	0.247869	0.342276
5.508	0.25543	0.350092
5.511	0.259142	0.348001
5.514	0.257422	0.370544
5.517	0.241172	0.320585
5.52	0.253304	0.359394
5.523	0.246506	0.350553
5.526	0.249188	0.33968
5.529	0.243602	0.339741
5.532	0.251134	0.350408
5.535	0.246103	0.355652
5.538	0.250505	0.349655
5.541	0.250383	0.368011
5.544	0.241838	0.319671
5.547	0.250304	0.334589
5.55	0.249316	0.349222
5.553	0.262184	0.371409
5.556	0.24648	0.353618
5.559	0.247599	0.339178
5.562	0.253748	0.371214
5.565	0.245539	0.348733
5.568	0.239383	0.385068
5.571	0.242609	0.350744
5.574	0.256714	0.359831
5.577	0.252905	0.347418
5.58	0.256592	0.331123
5.583	0.243452	0.343959
5.586	0.250694	0.341242
5.589	0.24506	0.348706
5.592	0.247383	0.3526
5.595	0.248532	0.34703
5.598	0.231212	0.346632
5.601	0.251083	0.373943
5.604	0.248811	0.375795
5.607	0.263223	0.357948
5.61	0.248408	0.334333
5.613	0.25144	0.337373
5.616	0.257584	0.359075
5.619	0.243984	0.328289
5.622	0.244468	0.331507
5.625	0.252422	0.358824
5.628	0.243486	0.348789
5.631	0.240692	0.354214
5.634	0.237807	0.34404
5.637	0.239477	0.353746
5.64	0.243586	0.353662
5.643	0.249809	0.363946
5.646	0.256658	0.381521
5.649	0.249687	0.349653
5.652	0.241741	0.350003
5.655	0.247684	0.346096
5.658	0.255379	0.338657
5.661	0.245705	0.323703
5.664	0.242887	0.352195
5.667	0.24776	0.348004
5.67	0.243181	0.345411
5.673	0.249324	0.351301
5.676	0.234379	0.358711
5.679	0.257449	0.356667
5.682	0.246814	0.314277
5.685	0.240346	0.342855
5.688	0.242909	0.335513
5.691	0.254115	0.31443
5.694	0.255399	0.324341
5.697	0.242138	0.334324
5.7	0.24886	0.325503
5.703	0.258177	0.385117
5.706	0.244374	0.326925
5.709	0.259637	0.355056
5.712	0.246651	0.353944
5.715	0.260717	0.359187
5.718	0.238933	0.381648
5.721	0.247717	0.334807
5.724	0.253959	0.345965
5.727	0.245453	0.383411
5.73	0.259814	0.366103
5.733	0.25555	0.357665
5.736	0.244486	0.361434
5.739	0.245102	0.33553
5.742	0.246185	0.372694
5.745	0.247045	0.356584
5.748	0.250055	0.373785
5.751	0.240332	0.380402
5.754	0.248437	0.337669
5.757	0.253555	0.355485
5.76	0.256708	0.351252
5.763	0.250085	0.349564
5.766	0.245135	0.362182
5.769	0.252641	0.334896
5.772	0.244897	0.378176
5.775	0.247507	0.354473
5.778	0.245001	0.352375
5.781	0.247272	0.320789
5.784	0.245627	0.34324
5.787	0.241909	0.383845
5.79	0.2561	0.337813
5.793	0.237604	0.343096
5.796	0.248031	0.357981
5.799	0.244725	0.320263
5.802	0.261111	0.33666
5.805	0.24907	0.354068
5.808	0.254544	0.328779
5.811	0.24424	0.333603
5.814	0.249203	0.365837
5.817	0.240128	0.371665
5.82	0.242363	0.355895
5.823	0.252999	0.310762
5.826	0.259579	0.362223
5.829	0.23217	0.373311
5.832	0.248817	0.322666
5.835	0.249167	0.351509
5.838	0.245658	0.371704
5.841	0.24239	0.362369
5.844	0.240752	0.389923
5.847	0.238561	0.338387
5.85	0.237033	0.358144
5.853	0.242051	0.386063
5.856	0.250631	0.340431
5.859	0.245685	0.342038
5.862	0.244168	0.37602
5.865	0.248999	0.352951
5.868	0.247188	0.327998
5.871	0.244727	0.338489
5.874	0.248079	0.317983
5.877	0.243244	0.368248
5.88	0.246637	0.349364
5.883	0.240658	0.343004
5.886	0.249613	0.352264
5.889	0.232507	0.322396
5.892	0.247494	0.351704
5.895	0.248339	0.367128
5.898	0.24114	0.354953
5.901	0.255059	0.337362
5.904	0.238875	0.342478
5.907	0.237834	0.344237
5.91	0.249728	0.357103
5.913	0.251189	0.342604
5.916	0.242175	0.389676
5.919	0.246584	0.337125
5.922	0.250914	0.318662
5.925	0.249225	0.345838
5.928	0.23416	0.328985
5.931	0.243102	0.318272
5.934	0.243674	0.349607
5.937	0.239807	0.336708
5.94	0.245037	0.340629
5.943	0.239901	0.386465
5.946	0.242297	0.347612
5.949	0.23259	0.337621
5.952	0.23733	0.322824
5.955	0.259922	0.337943
5.958	0.24549	0.32365
5.961	0.242451	0.313428
5.964	0.237748	0.321915
5.967	0.227367	0.344936
5.97	0.249689	0.324057
5.973	0.242622	0.324069
5.976	0.239516	0.328049
5.979	0.232246	0.359389
5.982	0.241432	0.328802
5.985	0.245699	0.331584
5.988	0.23669	0.342866
5.991	0.248193	0.373466
5.994	0.241258	0.342899
[truncated: 1,475 more rows]
