# Supplementary material for: Binary-FRET reveals transient excited-state structure associated with activity-dependent CaMKII - NR2B binding and adaptation
Source: Nat Commun. 2022 Oct 25;13:6335. doi: 10.1038/s41467-022-33795-8 (PMC9596428; doi:10.1038/s41467-022-33795-8)
Supplement: Supplementary file 3 — Source Data [file 41467_2022_33795_MOESM3_ESM.zip › Nat Comm Source Data Files Excel folder/S4 Excel folder/T286A Decay.xls]

## Sheet: T286A Decay
	0 min	178 min
0	0.0264965	0.0187288
0.003	0.028277	0.0193807
0.006	0.0275686	0.0207775
0.009	0.0284565	0.0214662
0.012	0.0291746	0.0224514
0.015	0.0311585	0.0220046
0.018	0.0334127	0.0226772
0.021	0.034864	0.023206
0.024	0.03595	0.0242311
0.027	0.0388113	0.0256513
0.03	0.041154	0.0255318
0.033	0.0436748	0.0294388
0.036	0.0450205	0.0313805
0.039	0.0490246	0.0314214
0.042	0.0519191	0.0338659
0.045	0.0546015	0.0363356
0.048	0.0589613	0.039426
0.051	0.0651998	0.0447183
0.054	0.0672833	0.0415529
0.057	0.0734245	0.0469847
0.06	0.0788171	0.0533766
0.063	0.0849783	0.0549923
0.066	0.0913196	0.0588942
0.069	0.0977683	0.0659444
0.072	0.10589	0.0743579
0.075	0.111438	0.0738938
0.078	0.122257	0.0846225
0.081	0.128453	0.0910151
0.084	0.136932	0.100265
0.087	0.149185	0.106437
0.09	0.159454	0.111682
0.093	0.169318	0.12494
0.096	0.178965	0.131235
0.099	0.196354	0.138932
0.102	0.205175	0.159167
0.105	0.219814	0.164069
0.108	0.234161	0.172701
0.111	0.251931	0.20014
0.114	0.265494	0.198868
0.117	0.28072	0.220273
0.12	0.294966	0.239862
0.123	0.314485	0.244397
0.126	0.328812	0.267207
0.129	0.34136	0.285424
0.132	0.362664	0.296418
0.135	0.37891	0.325656
0.138	0.39621	0.338952
0.141	0.415385	0.356396
0.144	0.431059	0.37327
0.147	0.449869	0.391233
0.15	0.467529	0.41041
0.153	0.486326	0.433395
0.156	0.506781	0.436952
0.159	0.521049	0.46722
0.162	0.535799	0.486615
0.165	0.554039	0.505782
0.168	0.576281	0.515164
0.171	0.593408	0.548136
0.174	0.608543	0.555822
0.177	0.623968	0.58125
0.18	0.642815	0.600912
0.183	0.653853	0.625608
0.186	0.672611	0.633122
0.189	0.691395	0.664205
0.192	0.702482	0.66742
0.195	0.713272	0.687152
0.198	0.729629	0.702648
0.201	0.742973	0.712839
0.204	0.7564	0.727925
0.207	0.767258	0.758667
0.21	0.777101	0.761489
0.213	0.785629	0.786724
0.216	0.804178	0.773492
0.219	0.812995	0.811058
0.222	0.821055	0.810122
0.225	0.83587	0.826583
0.228	0.846104	0.819856
0.231	0.852822	0.836958
0.234	0.859134	0.854882
0.237	0.866285	0.852612
0.24	0.879289	0.88067
0.243	0.880772	0.884891
0.246	0.888653	0.898717
0.249	0.899454	0.891533
0.252	0.905701	0.900698
0.255	0.907016	0.912745
0.258	0.913458	0.901281
0.261	0.924176	0.923256
0.264	0.927886	0.92918
0.267	0.930968	0.941361
0.27	0.932677	0.930945
0.273	0.941281	0.942669
0.276	0.944412	0.945761
0.279	0.945248	0.955465
0.282	0.947379	0.963627
0.285	0.955447	0.947699
0.288	0.957104	0.975935
0.291	0.959728	0.959328
0.294	0.96925	0.976331
0.297	0.963109	0.958398
0.3	0.969211	0.970425
0.303	0.967085	0.981765
0.306	0.970448	0.98363
0.309	0.982997	0.964562
0.312	0.97854	0.975677
0.315	0.977025	0.954559
0.318	0.982815	0.980451
0.321	0.978428	0.977567
0.324	0.982993	0.982513
0.327	0.980036	0.981033
0.33	0.983009	0.984124
0.333	0.982348	0.983623
0.336	0.981725	0.96977
0.339	0.980258	0.99163
0.342	0.986441	0.978817
0.345	0.988028	0.99201
0.348	0.986502	0.989292
0.351	0.992102	0.97988
0.354	0.987528	0.975924
0.357	0.991591	0.985323
0.36	0.991198	0.974733
0.363	0.987498	0.972863
0.366	0.988667	0.978536
0.369	0.990485	0.966301
0.372	0.985074	0.96791
0.375	0.986703	0.979276
0.378	0.98725	0.974335
0.381	0.993907	0.986092
0.384	0.995603	0.992636
0.387	0.986183	0.989443
0.39	0.983263	0.979184
0.393	0.984772	0.982754
0.396	0.983783	0.984791
0.399	0.982823	0.976211
0.402	0.98647	0.96222
0.405	0.98518	0.980426
0.408	0.986278	0.971443
0.411	0.984256	0.967711
0.414	0.987237	0.971178
0.417	0.984639	0.970627
0.42	0.980029	0.97284
0.423	0.981517	0.962862
0.426	0.987685	0.977338
0.429	0.983896	0.954675
0.432	0.983884	0.956219
0.435	0.980167	0.957725
0.438	0.982673	0.963478
0.441	0.979488	0.952763
0.444	0.980012	0.970246
0.447	0.980746	0.960517
0.45	0.981217	0.958909
0.453	0.969896	0.958329
0.456	0.984696	0.972301
0.459	0.979104	0.968127
0.462	0.972038	0.949328
0.465	0.975679	0.952751
0.468	0.974013	0.945119
0.471	0.971145	0.94938
0.474	0.980353	0.953506
0.477	0.974327	0.949958
0.48	0.972942	0.961071
0.483	0.974889	0.968205
0.486	0.973883	0.952536
0.489	0.97001	0.932499
0.492	0.96658	0.953325
0.495	0.965807	0.951096
0.498	0.966491	0.940358
0.501	0.968839	0.926071
0.504	0.963285	0.936896
0.507	0.962356	0.93209
0.51	0.963007	0.929645
0.513	0.957995	0.926416
0.516	0.963884	0.925969
0.519	0.957851	0.934046
0.522	0.957199	0.947498
0.525	0.959578	0.927197
0.528	0.956891	0.924138
0.531	0.9571	0.928586
0.534	0.951644	0.922895
0.537	0.958235	0.942065
0.54	0.956887	0.920878
0.543	0.953427	0.915104
0.546	0.950733	0.91908
0.549	0.954359	0.915092
0.552	0.948573	0.913309
0.555	0.945033	0.924913
0.558	0.946004	0.915327
0.561	0.951605	0.91076
0.564	0.944793	0.925497
0.567	0.947239	0.904472
0.57	0.940361	0.906926
0.573	0.943278	0.912053
0.576	0.942781	0.911658
0.579	0.942362	0.914272
0.582	0.93558	0.911226
0.585	0.940423	0.914665
0.588	0.940343	0.900004
0.591	0.928525	0.900604
0.594	0.934098	0.90487
0.597	0.93382	0.906556
0.6	0.934608	0.893826
0.603	0.928494	0.897529
0.606	0.93077	0.906141
0.609	0.932263	0.907124
0.612	0.929518	0.893947
0.615	0.925411	0.884422
0.618	0.923558	0.89583
0.621	0.929661	0.895435
0.624	0.926994	0.895739
0.627	0.930523	0.889371
0.63	0.919738	0.877242
0.633	0.915493	0.891574
0.636	0.914649	0.887792
0.639	0.915028	0.885927
0.642	0.914608	0.885855
0.645	0.918978	0.886757
0.648	0.919184	0.883379
0.651	0.919747	0.878527
0.654	0.912132	0.880998
0.657	0.920189	0.868243
0.66	0.916688	0.866817
0.663	0.909785	0.881181
0.666	0.910303	0.87038
0.669	0.91225	0.879737
0.672	0.90743	0.879535
0.675	0.904429	0.866241
0.678	0.903126	0.859826
0.681	0.903541	0.871906
0.684	0.904034	0.868048
0.687	0.90328	0.85172
0.69	0.900356	0.857925
0.693	0.904144	0.852377
0.696	0.901173	0.869068
0.699	0.895205	0.874266
0.702	0.897076	0.854915
0.705	0.891928	0.860879
0.708	0.899709	0.852926
0.711	0.887158	0.855982
0.714	0.896179	0.861381
0.717	0.893404	0.858403
0.72	0.887998	0.85407
0.723	0.890184	0.844095
0.726	0.889793	0.855228
0.729	0.890095	0.84358
0.732	0.88778	0.850603
0.735	0.882516	0.844704
0.738	0.883909	0.846228
0.741	0.886827	0.845741
0.744	0.884549	0.844978
0.747	0.885667	0.839692
0.75	0.882417	0.861651
0.753	0.884249	0.844617
0.756	0.88784	0.847901
0.759	0.878251	0.840995
0.762	0.881925	0.843771
0.765	0.883282	0.839708
0.768	0.873958	0.858495
0.771	0.876594	0.83624
0.774	0.880168	0.837958
0.777	0.870573	0.825992
0.78	0.879012	0.829793
0.783	0.869553	0.822308
0.786	0.87501	0.831141
0.789	0.871026	0.825088
0.792	0.871412	0.822896
0.795	0.86912	0.840799
0.798	0.872418	0.823277
0.801	0.869717	0.813297
0.804	0.87075	0.821004
0.807	0.865698	0.83009
0.81	0.865184	0.811024
0.813	0.865171	0.819748
0.816	0.86577	0.835045
0.819	0.863712	0.821737
0.822	0.860003	0.813155
0.825	0.867365	0.806176
0.828	0.861802	0.823657
0.831	0.858949	0.817365
0.834	0.857781	0.795834
0.837	0.859038	0.809714
0.84	0.857401	0.807426
0.843	0.857104	0.80559
0.846	0.854118	0.808093
0.849	0.858547	0.815029
0.852	0.853929	0.816036
0.855	0.852615	0.809414
0.858	0.853317	0.816188
0.861	0.854743	0.81819
0.864	0.853417	0.807508
0.867	0.848796	0.807782
0.87	0.853672	0.811798
0.873	0.847283	0.816738
0.876	0.847889	0.818334
0.879	0.848251	0.803046
0.882	0.843934	0.794934
0.885	0.846466	0.809701
0.888	0.847202	0.799134
0.891	0.847513	0.810932
0.894	0.845871	0.803339
0.897	0.841704	0.791349
0.9	0.843334	0.801833
0.903	0.841776	0.800769
0.906	0.837611	0.783498
0.909	0.838492	0.784809
0.912	0.833234	0.794185
0.915	0.837796	0.792792
0.918	0.836327	0.798348
0.921	0.83418	0.796131
0.924	0.830207	0.792962
0.927	0.835068	0.804688
0.93	0.834053	0.785907
0.933	0.832938	0.791707
0.936	0.830847	0.771717
0.939	0.828516	0.791384
0.942	0.830911	0.785116
0.945	0.828973	0.793367
0.948	0.83006	0.780209
0.951	0.82067	0.7844
0.954	0.828164	0.796425
0.957	0.825255	0.779021
0.96	0.829979	0.774782
0.963	0.82271	0.790273
0.966	0.822855	0.779974
0.969	0.819423	0.76794
0.972	0.818198	0.754638
0.975	0.814156	0.769787
0.978	0.820623	0.764955
0.981	0.818557	0.779808
0.984	0.819826	0.784239
0.987	0.821655	0.762455
0.99	0.815194	0.768521
0.993	0.813007	0.776986
0.996	0.818087	0.767863
0.999	0.818472	0.758357
1.002	0.811022	0.757882
1.005	0.81193	0.766215
1.008	0.811113	0.752147
1.011	0.810766	0.747174
1.014	0.812617	0.742654
1.017	0.81021	0.753041
1.02	0.806371	0.75847
1.023	0.80382	0.761345
1.026	0.808574	0.757038
1.029	0.802435	0.756306
1.032	0.803847	0.753709
1.035	0.803424	0.744488
1.038	0.80193	0.759276
1.041	0.802835	0.745859
1.044	0.798928	0.756014
1.047	0.797947	0.752911
1.05	0.796182	0.765938
1.053	0.797858	0.76442
1.056	0.798359	0.740534
1.059	0.794837	0.745789
1.062	0.792377	0.74554
1.065	0.794827	0.7444
1.068	0.789567	0.757407
1.071	0.794018	0.749313
1.074	0.791362	0.743372
1.077	0.789959	0.745714
1.08	0.789892	0.737501
1.083	0.788852	0.7463
1.086	0.78953	0.728437
1.089	0.787011	0.728161
1.092	0.785335	0.741386
1.095	0.782865	0.738909
1.098	0.78702	0.732274
1.101	0.780023	0.731264
1.104	0.784473	0.72894
1.107	0.783344	0.729078
1.11	0.781123	0.736642
1.113	0.779461	0.731596
1.116	0.77654	0.728112
1.119	0.780976	0.729145
1.122	0.784962	0.733446
1.125	0.776565	0.728547
1.128	0.774447	0.717559
1.131	0.775815	0.733135
1.134	0.775146	0.724313
1.137	0.775841	0.718509
1.14	0.779172	0.723637
1.143	0.774885	0.724075
1.146	0.768575	0.723348
1.149	0.772287	0.733211
1.152	0.772041	0.717356
1.155	0.77573	0.717498
1.158	0.765808	0.719924
1.161	0.76616	0.718162
1.164	0.768415	0.715901
1.167	0.77054	0.72386
1.17	0.766807	0.710051
1.173	0.766344	0.701095
1.176	0.761606	0.723185
1.179	0.767343	0.711269
1.182	0.768579	0.709722
1.185	0.762867	0.71405
1.188	0.763844	0.721299
1.191	0.763927	0.707493
1.194	0.763106	0.703213
1.197	0.758442	0.70452
1.2	0.759232	0.700337
1.203	0.763919	0.705235
1.206	0.759589	0.695832
1.209	0.754921	0.690262
1.212	0.760819	0.710517
1.215	0.752339	0.689879
1.218	0.756888	0.707518
1.221	0.750072	0.703132
1.224	0.751371	0.708024
1.227	0.74847	0.697847
1.23	0.750321	0.715046
1.233	0.754149	0.699445
1.236	0.751147	0.693151
1.239	0.747864	0.694482
1.242	0.746728	0.695907
1.245	0.747483	0.687806
1.248	0.746605	0.687558
1.251	0.744054	0.703077
1.254	0.744445	0.687139
1.257	0.746891	0.686938
1.26	0.745721	0.694386
1.263	0.743999	0.686757
1.266	0.740413	0.700891
1.269	0.743391	0.699761
1.272	0.743637	0.683481
1.275	0.740468	0.694024
1.278	0.742495	0.683876
1.281	0.736882	0.693204
1.284	0.743181	0.685087
1.287	0.73467	0.69343
1.29	0.73847	0.680551
1.293	0.737063	0.682056
1.296	0.73576	0.684322
1.299	0.733605	0.68117
1.302	0.731506	0.685169
1.305	0.735126	0.681616
1.308	0.736253	0.679821
1.311	0.734841	0.676252
1.314	0.737163	0.673827
1.317	0.736288	0.681855
1.32	0.730033	0.686286
1.323	0.731815	0.677086
1.326	0.727564	0.671198
1.329	0.730058	0.6776
1.332	0.727103	0.689254
1.335	0.732751	0.673024
1.338	0.728154	0.670179
1.341	0.727	0.667773
1.344	0.724708	0.670428
1.347	0.724682	0.676818
1.35	0.721001	0.670497
1.353	0.723611	0.6663
1.356	0.727628	0.669794
1.359	0.724823	0.67672
1.362	0.719076	0.669258
1.365	0.721107	0.665414
1.368	0.722593	0.669826
1.371	0.72179	0.658493
1.374	0.717483	0.667616
1.377	0.720967	0.659993
1.38	0.717004	0.665368
1.383	0.722283	0.66342
1.386	0.719567	0.665956
1.389	0.71831	0.655725
1.392	0.714542	0.651711
1.395	0.717006	0.658788
1.398	0.715757	0.660979
1.401	0.71481	0.650704
1.404	0.710835	0.650489
1.407	0.715727	0.652115
1.41	0.713998	0.665071
1.413	0.705907	0.663529
1.416	0.712187	0.656409
1.419	0.714143	0.656955
1.422	0.709307	0.655723
1.425	0.712484	0.661032
1.428	0.710644	0.661438
1.431	0.707911	0.650149
1.434	0.709615	0.666223
1.437	0.712108	0.646212
1.44	0.706032	0.651235
1.443	0.705281	0.64105
1.446	0.709049	0.648455
1.449	0.700329	0.658968
1.452	0.706823	0.658415
1.455	0.70296	0.647709
1.458	0.703416	0.653188
1.461	0.708485	0.641222
1.464	0.704788	0.64341
1.467	0.703364	0.637667
1.47	0.701529	0.645119
1.473	0.702921	0.636759
1.476	0.694889	0.640511
1.479	0.695691	0.640045
1.482	0.701022	0.640734
1.485	0.702161	0.646498
1.488	0.698194	0.636439
1.491	0.695886	0.63446
1.494	0.692289	0.638786
1.497	0.695793	0.636617
1.5	0.696641	0.632374
1.503	0.691179	0.638647
1.506	0.691541	0.621164
1.509	0.692725	0.640753
1.512	0.689399	0.63842
1.515	0.688794	0.629343
1.518	0.687011	0.621384
1.521	0.691372	0.643927
1.524	0.688161	0.640918
1.527	0.692322	0.627579
1.53	0.689132	0.633342
1.533	0.689305	0.63062
1.536	0.689818	0.629319
1.539	0.687366	0.656773
1.542	0.687981	0.627017
1.545	0.684004	0.628373
1.548	0.681392	0.618124
1.551	0.688553	0.620663
1.554	0.679755	0.626554
1.557	0.682444	0.629569
1.56	0.682495	0.625488
1.563	0.67989	0.636319
1.566	0.682064	0.622547
1.569	0.678467	0.619728
1.572	0.673814	0.6119
1.575	0.672992	0.612495
1.578	0.676107	0.611916
1.581	0.676368	0.61704
1.584	0.673854	0.624674
1.587	0.675948	0.611287
1.59	0.676482	0.61281
1.593	0.672226	0.61826
1.596	0.672912	0.618138
1.599	0.674858	0.614475
1.602	0.668164	0.622488
1.605	0.673769	0.605803
1.608	0.666905	0.604014
1.611	0.669126	0.601381
1.614	0.666452	0.610292
1.617	0.662316	0.610106
1.62	0.66785	0.610533
1.623	0.665191	0.61965
1.626	0.666176	0.604138
1.629	0.659306	0.609218
1.632	0.661371	0.592464
1.635	0.663377	0.612128
1.638	0.657238	0.621433
1.641	0.659295	0.605302
1.644	0.658591	0.601263
1.647	0.66012	0.605013
1.65	0.657909	0.599229
1.653	0.65598	0.596683
1.656	0.652918	0.602696
1.659	0.655666	0.601972
1.662	0.656417	0.587558
1.665	0.651144	0.603258
1.668	0.656795	0.600766
1.671	0.654864	0.59358
1.674	0.651206	0.607847
1.677	0.652348	0.586993
1.68	0.651921	0.612959
1.683	0.647415	0.586199
1.686	0.643298	0.594054
1.689	0.650744	0.586631
1.692	0.649642	0.590497
1.695	0.647561	0.572093
1.698	0.648856	0.59169
1.701	0.645586	0.59128
1.704	0.646847	0.592722
1.707	0.641984	0.594291
1.71	0.644609	0.587664
1.713	0.642261	0.587351
1.716	0.639242	0.583676
1.719	0.644995	0.588013
1.722	0.639588	0.587824
1.725	0.641492	0.583179
1.728	0.640632	0.583987
1.731	0.639745	0.585018
1.734	0.63824	0.581304
1.737	0.641046	0.574449
1.74	0.638808	0.581488
1.743	0.631421	0.584631
1.746	0.635299	0.578769
1.749	0.637883	0.574675
1.752	0.636019	0.576387
1.755	0.632952	0.571881
1.758	0.629898	0.574137
1.761	0.631683	0.582833
1.764	0.630016	0.578562
1.767	0.630239	0.567684
1.77	0.625766	0.58378
1.773	0.628128	0.567811
1.776	0.632364	0.571924
1.779	0.628686	0.57713
1.782	0.627087	0.577041
1.785	0.627045	0.569893
1.788	0.627641	0.56736
1.791	0.628308	0.567743
1.794	0.625503	0.564632
1.797	0.621202	0.572122
1.8	0.622639	0.561688
1.803	0.622911	0.566303
1.806	0.619725	0.567177
1.809	0.621703	0.557131
1.812	0.624345	0.563586
1.815	0.620178	0.566189
1.818	0.618273	0.576577
1.821	0.620707	0.546885
1.824	0.620732	0.552412
1.827	0.616749	0.555226
1.83	0.614764	0.55994
1.833	0.617252	0.557808
1.836	0.612913	0.554515
1.839	0.620596	0.557303
1.842	0.619283	0.560494
1.845	0.613592	0.555509
1.848	0.612241	0.568144
1.851	0.612171	0.556466
1.854	0.614205	0.560964
1.857	0.610352	0.551625
1.86	0.611285	0.560252
1.863	0.609968	0.563375
1.866	0.611101	0.554838
1.869	0.610894	0.547238
1.872	0.611478	0.546849
1.875	0.603193	0.553142
1.878	0.607335	0.554109
1.881	0.607449	0.5441
1.884	0.60705	0.553441
1.887	0.607413	0.561072
1.89	0.604903	0.542098
1.893	0.607234	0.552293
1.896	0.606866	0.547229
1.899	0.60672	0.544292
1.902	0.602452	0.552292
1.905	0.603703	0.550503
1.908	0.606274	0.546135
1.911	0.604178	0.544442
1.914	0.60192	0.543707
1.917	0.604069	0.53943
1.92	0.602421	0.545803
1.923	0.606086	0.538728
1.926	0.602436	0.546176
1.929	0.598526	0.540581
1.932	0.597024	0.537814
1.935	0.59696	0.549064
1.938	0.596318	0.546379
1.941	0.59454	0.542064
1.944	0.597122	0.54125
1.947	0.590926	0.542333
1.95	0.602584	0.538901
1.953	0.594657	0.54383
1.956	0.590965	0.536559
1.959	0.597792	0.542371
1.962	0.597581	0.532592
1.965	0.595096	0.5476
1.968	0.592355	0.541151
1.971	0.593767	0.532771
1.974	0.594156	0.534069
1.977	0.595608	0.534753
1.98	0.595478	0.534464
1.983	0.58919	0.522954
1.986	0.594611	0.522094
1.989	0.58897	0.528543
1.992	0.590764	0.531688
1.995	0.590316	0.536532
1.998	0.585303	0.534336
2.001	0.586107	0.529774
2.004	0.587759	0.534393
2.007	0.588826	0.53758
2.01	0.585764	0.525779
2.013	0.581304	0.528672
2.016	0.586065	0.529052
2.019	0.585443	0.530731
2.022	0.585984	0.529168
2.025	0.581137	0.524772
2.028	0.587261	0.533381
2.031	0.584722	0.526464
2.034	0.584051	0.528734
2.037	0.5799	0.521218
2.04	0.5811	0.527495
2.043	0.580487	0.530198
2.046	0.582368	0.524254
2.049	0.579708	0.526097
2.052	0.584228	0.512537
2.055	0.581037	0.529092
2.058	0.581971	0.515703
2.061	0.581117	0.522868
2.064	0.573898	0.520403
2.067	0.576451	0.525082
2.07	0.574372	0.512175
2.073	0.574484	0.512119
2.076	0.573757	0.515502
2.079	0.572526	0.506834
2.082	0.571134	0.518093
2.085	0.574023	0.518406
2.088	0.573458	0.509579
2.091	0.573809	0.513518
2.094	0.57292	0.519333
2.097	0.571011	0.511011
2.1	0.57308	0.518043
2.103	0.572228	0.511831
2.106	0.564997	0.512865
2.109	0.568416	0.509703
2.112	0.569231	0.513454
2.115	0.566942	0.511038
2.118	0.567791	0.509641
2.121	0.568676	0.509806
2.124	0.564251	0.500708
2.127	0.567392	0.506114
2.13	0.569049	0.506883
2.133	0.564033	0.513557
2.136	0.565258	0.520077
2.139	0.563468	0.498431
2.142	0.563229	0.509678
2.145	0.563464	0.507457
2.148	0.559496	0.502372
2.151	0.562312	0.516893
2.154	0.56221	0.50403
2.157	0.560081	0.496798
2.16	0.552129	0.51372
2.163	0.559923	0.488142
2.166	0.558871	0.500613
2.169	0.557063	0.502133
2.172	0.556797	0.498966
2.175	0.554246	0.499019
2.178	0.559158	0.500805
2.181	0.559826	0.492931
2.184	0.552352	0.511287
2.187	0.551253	0.495684
2.19	0.553866	0.489325
2.193	0.554338	0.495139
2.196	0.556601	0.501727
2.199	0.556481	0.503686
2.202	0.554235	0.487647
2.205	0.554542	0.496898
2.208	0.552758	0.497428
2.211	0.549485	0.496705
2.214	0.550735	0.479251
2.217	0.548989	0.495388
2.22	0.547257	0.494796
2.223	0.548777	0.490909
2.226	0.549641	0.496188
2.229	0.551256	0.490931
2.232	0.547744	0.493588
2.235	0.546551	0.493188
2.238	0.548708	0.496946
2.241	0.547684	0.479373
2.244	0.54316	0.48148
2.247	0.545492	0.482394
2.25	0.547475	0.48218
2.253	0.541754	0.489303
2.256	0.545972	0.483701
2.259	0.542797	0.48101
2.262	0.544141	0.47566
2.265	0.545022	0.492917
2.268	0.541975	0.488183
2.271	0.542113	0.47792
2.274	0.542479	0.48378
2.277	0.543223	0.497231
2.28	0.537269	0.482474
2.283	0.541076	0.477671
2.286	0.540391	0.479147
2.289	0.535019	0.487322
2.292	0.536904	0.48087
2.295	0.534506	0.481342
2.298	0.536291	0.479264
2.301	0.538245	0.476878
2.304	0.536187	0.486494
2.307	0.535535	0.470217
2.31	0.534932	0.474338
2.313	0.529418	0.472543
2.316	0.535157	0.475799
2.319	0.533342	0.472113
2.322	0.531638	0.474122
2.325	0.530313	0.475334
2.328	0.529454	0.482728
2.331	0.529476	0.466587
2.334	0.529345	0.47338
2.337	0.528763	0.472954
2.34	0.529991	0.47251
2.343	0.533357	0.466892
2.346	0.528428	0.470451
2.349	0.528986	0.475978
2.352	0.528475	0.47641
2.355	0.5282	0.470818
2.358	0.528537	0.476266
2.361	0.526084	0.465734
2.364	0.522812	0.472445
2.367	0.524555	0.477457
2.37	0.521272	0.480955
2.373	0.522223	0.469662
2.376	0.527922	0.46126
2.379	0.521277	0.4729
2.382	0.525931	0.464619
2.385	0.525016	0.466039
2.388	0.52384	0.463429
2.391	0.524625	0.460747
2.394	0.52278	0.475948
2.397	0.521126	0.464953
2.4	0.522376	0.468312
2.403	0.516929	0.468143
2.406	0.517761	0.468669
2.409	0.51914	0.465227
2.412	0.514219	0.452913
2.415	0.513889	0.454992
2.418	0.516286	0.462042
2.421	0.518091	0.463468
2.424	0.516667	0.467778
2.427	0.51384	0.457783
2.43	0.511458	0.454107
2.433	0.514313	0.460703
2.436	0.514494	0.455078
2.439	0.517199	0.458802
2.442	0.51241	0.458487
2.445	0.508456	0.464882
2.448	0.510509	0.451077
2.451	0.508751	0.461246
2.454	0.510359	0.460286
2.457	0.508542	0.448929
2.46	0.510011	0.455925
2.463	0.508617	0.454279
2.466	0.508442	0.442461
2.469	0.511303	0.435564
2.472	0.507068	0.458679
2.475	0.504776	0.458213
2.478	0.507072	0.450045
2.481	0.504268	0.452269
2.484	0.50141	0.452594
2.487	0.502227	0.44585
2.49	0.506133	0.449613
2.493	0.496824	0.436121
2.496	0.50246	0.442534
2.499	0.500863	0.446727
2.502	0.500707	0.444619
2.505	0.502602	0.452162
2.508	0.50163	0.440182
2.511	0.499319	0.438057
2.514	0.496135	0.44684
2.517	0.496142	0.43707
2.52	0.496905	0.43815
2.523	0.49348	0.435696
2.526	0.499451	0.443
2.529	0.500016	0.450641
2.532	0.494994	0.444011
2.535	0.492567	0.43343
2.538	0.492652	0.445169
2.541	0.492436	0.440491
2.544	0.489101	0.437868
2.547	0.495667	0.433586
2.55	0.486685	0.442572
2.553	0.492394	0.443223
2.556	0.491845	0.436041
2.559	0.49015	0.428275
2.562	0.485812	0.42951
2.565	0.484633	0.443404
2.568	0.482207	0.428465
2.571	0.488319	0.433872
2.574	0.483364	0.436684
2.577	0.484448	0.445505
2.58	0.484204	0.43253
2.583	0.481939	0.426503
2.586	0.482918	0.422175
2.589	0.476695	0.429606
2.592	0.485092	0.440196
2.595	0.483507	0.428476
2.598	0.481993	0.430731
2.601	0.481535	0.424362
2.604	0.478637	0.430294
2.607	0.477184	0.419626
2.61	0.480472	0.429076
2.613	0.475683	0.423665
2.616	0.479077	0.419507
2.619	0.477615	0.433223
2.622	0.477044	0.415435
2.625	0.476505	0.42456
2.628	0.476156	0.418619
2.631	0.473229	0.419482
2.634	0.472453	0.421132
2.637	0.473453	0.419901
2.64	0.474201	0.413642
2.643	0.471513	0.407255
2.646	0.473157	0.414739
2.649	0.470553	0.403607
2.652	0.471706	0.416192
2.655	0.470306	0.415968
2.658	0.467217	0.41684
2.661	0.467254	0.415071
2.664	0.467431	0.409775
2.667	0.465965	0.416826
2.67	0.47159	0.420409
2.673	0.466603	0.418361
2.676	0.466911	0.414748
2.679	0.462305	0.415674
2.682	0.469027	0.410095
2.685	0.462833	0.403888
2.688	0.460106	0.41568
2.691	0.465454	0.414571
2.694	0.46083	0.403975
2.697	0.45753	0.409795
2.7	0.4615	0.405465
2.703	0.457451	0.413006
2.706	0.460701	0.414928
2.709	0.45859	0.408612
2.712	0.461165	0.407473
2.715	0.459662	0.406373
2.718	0.455331	0.397845
2.721	0.454456	0.404824
2.724	0.456862	0.405071
2.727	0.4594	0.400883
2.73	0.459909	0.399235
2.733	0.454405	0.401161
2.736	0.454699	0.40802
2.739	0.457906	0.405334
2.742	0.456944	0.406342
2.745	0.45335	0.393665
2.748	0.451019	0.40026
2.751	0.45245	0.396398
2.754	0.450403	0.402729
2.757	0.452893	0.389901
2.76	0.446554	0.398969
2.763	0.446536	0.392386
2.766	0.450003	0.399438
2.769	0.450383	0.393508
2.772	0.450187	0.397254
2.775	0.44998	0.398987
2.778	0.449035	0.405934
2.781	0.452289	0.391953
2.784	0.445954	0.390945
2.787	0.4486	0.405155
2.79	0.444533	0.389186
2.793	0.444587	0.394499
2.796	0.444143	0.388888
2.799	0.444769	0.391641
2.802	0.444821	0.387612
2.805	0.445317	0.38828
2.808	0.44304	0.397577
2.811	0.444589	0.389296
2.814	0.443601	0.394694
2.817	0.44152	0.399895
2.82	0.440369	0.385898
2.823	0.439857	0.401134
2.826	0.439039	0.392412
2.829	0.440712	0.39896
2.832	0.440925	0.390612
2.835	0.438978	0.378514
2.838	0.43831	0.389892
2.841	0.437134	0.383649
2.844	0.435756	0.384567
2.847	0.436364	0.389884
2.85	0.435761	0.384582
2.853	0.434351	0.386401
2.856	0.435207	0.389172
2.859	0.438151	0.38923
2.862	0.436437	0.385614
2.865	0.434743	0.380909
2.868	0.4349	0.387131
2.871	0.434479	0.39081
2.874	0.433983	0.387091
2.877	0.431714	0.3788
2.88	0.432903	0.38678
2.883	0.432398	0.381083
2.886	0.430572	0.388568
2.889	0.432156	0.380725
2.892	0.433913	0.373478
2.895	0.430064	0.380222
2.898	0.432186	0.375998
2.901	0.431059	0.378603
2.904	0.428496	0.386097
2.907	0.432935	0.383601
2.91	0.429803	0.386993
2.913	0.429254	0.376124
2.916	0.427697	0.374478
2.919	0.428516	0.379683
2.922	0.429204	0.378863
2.925	0.427977	0.384941
2.928	0.425112	0.378796
2.931	0.424423	0.374379
2.934	0.427517	0.371153
2.937	0.423742	0.365587
2.94	0.425261	0.371151
2.943	0.422673	0.371622
2.946	0.424772	0.369509
2.949	0.422049	0.373195
2.952	0.425273	0.373822
2.955	0.42439	0.364969
2.958	0.423132	0.369207
2.961	0.420171	0.368469
2.964	0.422462	0.364069
2.967	0.421322	0.373326
2.97	0.424249	0.371681
2.973	0.421809	0.361588
2.976	0.421108	0.376849
2.979	0.422535	0.372085
2.982	0.421266	0.365182
2.985	0.415246	0.366591
2.988	0.419152	0.362346
2.991	0.419898	0.361521
2.994	0.419564	0.37273
2.997	0.420467	0.36654
3	0.417413	0.370976
3.003	0.418181	0.355837
3.006	0.417895	0.365784
3.009	0.416166	0.363801
3.012	0.418205	0.359534
3.015	0.415259	0.370374
3.018	0.414908	0.367653
3.021	0.414492	0.370298
3.024	0.41496	0.363576
3.027	0.417968	0.363822
3.03	0.418086	0.360295
3.033	0.415348	0.358362
3.036	0.411988	0.363939
3.039	0.414899	0.360693
3.042	0.412814	0.365067
3.045	0.410326	0.359195
3.048	0.413722	0.353353
3.051	0.413544	0.362381
3.054	0.409263	0.359466
3.057	0.410661	0.3639
3.06	0.411559	0.35834
3.063	0.413205	0.352776
3.066	0.411279	0.356125
3.069	0.405599	0.359263
3.072	0.406732	0.354842
3.075	0.407192	0.358572
3.078	0.409161	0.349763
3.081	0.408919	0.351921
3.084	0.408693	0.363085
3.087	0.406285	0.360047
3.09	0.408036	0.353738
3.093	0.405917	0.353191
3.096	0.404483	0.357536
3.099	0.407032	0.359216
3.102	0.405629	0.347127
3.105	0.403309	0.354078
3.108	0.405257	0.354966
3.111	0.403285	0.35152
3.114	0.401979	0.350398
3.117	0.406394	0.358539
3.12	0.403295	0.359942
3.123	0.402505	0.34442
3.126	0.401971	0.36001
3.129	0.40469	0.353139
3.132	0.399373	0.342639
3.135	0.401979	0.348864
3.138	0.398616	0.357196
3.141	0.399976	0.352916
3.144	0.401002	0.35306
3.147	0.397985	0.343169
3.15	0.396293	0.344963
3.153	0.396861	0.346818
3.156	0.400402	0.346121
3.159	0.398472	0.351563
3.162	0.395731	0.349435
3.165	0.398361	0.347877
3.168	0.398691	0.34659
3.171	0.398511	0.336154
3.174	0.396437	0.35093
3.177	0.395205	0.341334
3.18	0.39486	0.339798
3.183	0.392471	0.347528
3.186	0.390818	0.344376
3.189	0.39731	0.340691
3.192	0.395276	0.345345
3.195	0.391887	0.334163
3.198	0.39073	0.345906
3.201	0.395349	0.345876
3.204	0.391141	0.343359
3.207	0.390654	0.3466
3.21	0.38693	0.339591
3.213	0.38901	0.346148
3.216	0.391049	0.340874
3.219	0.391067	0.346135
3.222	0.390197	0.3463
3.225	0.392439	0.343579
3.228	0.389043	0.345094
3.231	0.390934	0.343448
3.234	0.387309	0.339455
3.237	0.38933	0.339513
3.24	0.389918	0.349725
3.243	0.385227	0.335395
3.246	0.387842	0.338658
3.249	0.386695	0.339019
3.252	0.383164	0.335617
3.255	0.388366	0.337374
3.258	0.385709	0.337344
3.261	0.388768	0.334296
3.264	0.384996	0.333291
3.267	0.384232	0.337907
3.27	0.388205	0.330686
3.273	0.382332	0.33309
3.276	0.385902	0.337784
3.279	0.383922	0.333778
3.282	0.379322	0.331003
3.285	0.383706	0.343027
3.288	0.382059	0.331301
3.291	0.383009	0.330667
3.294	0.382843	0.331221
3.297	0.383412	0.334926
3.3	0.378947	0.335497
3.303	0.381844	0.342119
3.306	0.380146	0.332752
3.309	0.380245	0.335205
3.312	0.379101	0.328349
3.315	0.382817	0.332708
3.318	0.380349	0.331937
3.321	0.379656	0.337623
3.324	0.379642	0.334754
3.327	0.378047	0.33415
3.33	0.380046	0.330453
3.333	0.382308	0.330689
3.336	0.381658	0.333243
3.339	0.377841	0.327485
3.342	0.37747	0.328008
3.345	0.376295	0.333202
3.348	0.376528	0.326729
3.351	0.379158	0.33065
3.354	0.378873	0.328086
3.357	0.375709	0.330159
3.36	0.37611	0.323833
3.363	0.377469	0.322986
3.366	0.375439	0.336584
3.369	0.379736	0.32703
3.372	0.374578	0.330354
3.375	0.37553	0.319556
3.378	0.374036	0.322585
3.381	0.373679	0.332702
3.384	0.374677	0.32677
3.387	0.37496	0.318949
3.39	0.373791	0.322461
3.393	0.375872	0.326328
3.396	0.372495	0.321455
3.399	0.371872	0.328597
3.402	0.3722	0.328934
3.405	0.373434	0.324871
3.408	0.372333	0.324009
3.411	0.368522	0.314417
3.414	0.369123	0.324653
3.417	0.370765	0.323764
3.42	0.367943	0.317326
3.423	0.373429	0.322582
3.426	0.372668	0.315753
3.429	0.365699	0.320387
3.432	0.370293	0.320616
3.435	0.369817	0.330371
3.438	0.36744	0.326356
3.441	0.369403	0.318291
3.444	0.369913	0.317772
3.447	0.370815	0.321304
3.45	0.372142	0.32594
3.453	0.370548	0.322371
3.456	0.371228	0.324395
3.459	0.361226	0.319302
3.462	0.364924	0.318684
3.465	0.366548	0.318306
3.468	0.367109	0.31415
3.471	0.363818	0.316668
3.474	0.36441	0.318847
3.477	0.362755	0.317413
3.48	0.365225	0.313171
3.483	0.363771	0.308784
3.486	0.36183	0.313206
3.489	0.36146	0.309209
3.492	0.360069	0.309827
3.495	0.361302	0.31881
3.498	0.361596	0.315581
3.501	0.360654	0.312778
3.504	0.357953	0.31381
3.507	0.359169	0.309696
3.51	0.360496	0.319462
3.513	0.356571	0.307152
3.516	0.358287	0.323111
3.519	0.36014	0.311518
3.522	0.357455	0.309774
3.525	0.356482	0.310091
3.528	0.355448	0.313877
3.531	0.353174	0.307631
3.534	0.357065	0.31101
3.537	0.357585	0.303596
3.54	0.356216	0.313554
3.543	0.355844	0.307708
3.546	0.351528	0.301401
3.549	0.354581	0.305619
3.552	0.354724	0.306325
3.555	0.351918	0.305603
3.558	0.352238	0.304522
3.561	0.35471	0.304933
3.564	0.351877	0.30915
3.567	0.350158	0.305771
3.57	0.350776	0.301114
3.573	0.347871	0.308226
3.576	0.348097	0.306341
3.579	0.347329	0.310094
3.582	0.348532	0.29826
3.585	0.347866	0.302336
3.588	0.347502	0.302973
3.591	0.347994	0.308804
3.594	0.344849	0.30391
3.597	0.345974	0.297116
3.6	0.345429	0.299611
3.603	0.346966	0.297758
3.606	0.34687	0.285495
3.609	0.344517	0.294157
3.612	0.34378	0.297972
3.615	0.34514	0.300617
3.618	0.343073	0.300925
3.621	0.345446	0.300377
3.624	0.343891	0.294949
3.627	0.343403	0.299979
3.63	0.341927	0.296388
3.633	0.342462	0.300349
3.636	0.338549	0.29719
3.639	0.340412	0.293004
3.642	0.341312	0.292479
3.645	0.33782	0.295241
3.648	0.340178	0.290693
3.651	0.339418	0.29313
3.654	0.336061	0.29185
3.657	0.338242	0.295258
3.66	0.337221	0.293163
3.663	0.342899	0.292814
3.666	0.338346	0.290828
3.669	0.334414	0.283127
3.672	0.336043	0.294789
3.675	0.33492	0.292008
3.678	0.338907	0.291147
3.681	0.338522	0.291475
3.684	0.337713	0.28416
3.687	0.334759	0.294214
3.69	0.338258	0.284506
3.693	0.337216	0.295314
3.696	0.332183	0.286826
3.699	0.335627	0.292552
3.702	0.333912	0.289762
3.705	0.332121	0.289373
3.708	0.33143	0.281907
3.711	0.33292	0.282156
3.714	0.330688	0.285676
3.717	0.328641	0.288321
3.72	0.330288	0.291213
3.723	0.330897	0.285733
3.726	0.331087	0.286287
3.729	0.332325	0.283997
3.732	0.332482	0.276676
3.735	0.332462	0.29679
3.738	0.326015	0.279264
3.741	0.327194	0.287378
3.744	0.329078	0.286813
3.747	0.328021	0.288246
3.75	0.32799	0.292795
3.753	0.328956	0.286219
3.756	0.328256	0.289806
3.759	0.325651	0.281276
3.762	0.328624	0.2887
3.765	0.327052	0.288522
3.768	0.326734	0.284866
3.771	0.327248	0.287676
3.774	0.326964	0.281738
3.777	0.324056	0.278802
3.78	0.324883	0.282651
3.783	0.324585	0.283769
3.786	0.324645	0.279185
3.789	0.32728	0.282459
3.792	0.322621	0.280958
3.795	0.323858	0.285109
3.798	0.323287	0.282854
3.801	0.323851	0.271503
3.804	0.321869	0.273951
3.807	0.321612	0.277586
3.81	0.320668	0.278937
3.813	0.320766	0.275266
3.816	0.321421	0.276484
3.819	0.320456	0.27773
3.822	0.319707	0.276277
3.825	0.320653	0.273593
3.828	0.319173	0.274843
3.831	0.321668	0.274429
3.834	0.318461	0.270926
3.837	0.316391	0.277825
3.84	0.318372	0.270878
3.843	0.315958	0.275936
3.846	0.313663	0.273513
3.849	0.315631	0.277184
3.852	0.318284	0.278336
3.855	0.315631	0.273326
3.858	0.315248	0.265747
3.861	0.317159	0.2741
3.864	0.314666	0.271229
3.867	0.312242	0.27105
3.87	0.312148	0.272463
3.873	0.314477	0.27026
3.876	0.312384	0.265457
3.879	0.310141	0.265951
3.882	0.31196	0.271669
3.885	0.30926	0.267322
3.888	0.311111	0.261761
3.891	0.312871	0.265166
3.894	0.311364	0.275378
3.897	0.311082	0.265032
3.9	0.310691	0.257458
3.903	0.309528	0.270304
3.906	0.310881	0.271433
3.909	0.306731	0.266785
3.912	0.311022	0.263485
3.915	0.307472	0.262426
3.918	0.303446	0.27422
3.921	0.305408	0.264729
3.924	0.305096	0.262381
3.927	0.305328	0.26431
3.93	0.303408	0.26741
3.933	0.305405	0.264455
3.936	0.306252	0.257872
3.939	0.301599	0.268464
3.942	0.304395	0.262792
3.945	0.30207	0.254117
3.948	0.30554	0.257005
3.951	0.304522	0.26368
3.954	0.30157	0.25414
3.957	0.302818	0.264293
3.96	0.299728	0.254661
3.963	0.29966	0.264286
3.966	0.299129	0.254007
3.969	0.300429	0.25666
3.972	0.297971	0.254726
3.975	0.298799	0.258441
3.978	0.302946	0.260288
3.981	0.30143	0.25825
3.984	0.302086	0.25951
3.987	0.300106	0.25837
3.99	0.298409	0.259633
3.993	0.299471	0.254562
3.996	0.296985	0.257335
3.999	0.298468	0.259077
4.002	0.301146	0.253261
4.005	0.297953	0.263039
4.008	0.297041	0.247588
4.011	0.297413	0.254871
4.014	0.301166	0.259039
4.017	0.298374	0.259276
4.02	0.298334	0.256151
4.023	0.297369	0.252409
4.026	0.297671	0.251953
4.029	0.29594	0.257464
4.032	0.29689	0.247429
4.035	0.296618	0.256251
4.038	0.299512	0.249973
4.041	0.295356	0.252985
4.044	0.295776	0.259983
4.047	0.292816	0.258111
4.05	0.2967	0.252015
4.053	0.293653	0.247657
4.056	0.295317	0.249634
4.059	0.292328	0.249195
4.062	0.294822	0.258324
4.065	0.294778	0.253131
4.068	0.296711	0.253346
4.071	0.295769	0.259289
4.074	0.293032	0.252469
4.077	0.295614	0.251194
4.08	0.293002	0.246749
4.083	0.29427	0.251126
4.086	0.292041	0.253364
4.089	0.292683	0.250014
4.092	0.294613	0.253777
4.095	0.293843	0.257694
4.098	0.293638	0.253708
4.101	0.294183	0.251808
4.104	0.288476	0.249903
4.107	0.295468	0.252691
4.11	0.290029	0.261452
4.113	0.293173	0.248826
4.116	0.292048	0.249595
4.119	0.290239	0.250439
4.122	0.291523	0.257823
4.125	0.291554	0.252461
4.128	0.29534	0.245819
4.131	0.290283	0.252939
4.134	0.290747	0.251753
4.137	0.288858	0.254275
4.14	0.293485	0.250526
4.143	0.287844	0.24701
4.146	0.289806	0.248035
4.149	0.29187	0.258452
4.152	0.290262	0.24744
4.155	0.290385	0.246637
4.158	0.288972	0.251352
4.161	0.287706	0.24801
4.164	0.2919	0.243115
4.167	0.28983	0.246498
4.17	0.288674	0.250579
4.173	0.289098	0.246369
4.176	0.288433	0.241244
4.179	0.287517	0.243937
4.182	0.284691	0.242267
4.185	0.287136	0.246225
4.188	0.286267	0.244752
4.191	0.287376	0.247232
4.194	0.286017	0.24608
4.197	0.285884	0.24479
4.2	0.283304	0.246531
4.203	0.286089	0.240466
4.206	0.281111	0.241241
4.209	0.283136	0.240131
4.212	0.281535	0.242683
4.215	0.28147	0.246786
4.218	0.283433	0.248116
4.221	0.285349	0.238085
4.224	0.285794	0.24659
4.227	0.284506	0.250734
4.23	0.284145	0.246149
4.233	0.280413	0.241514
4.236	0.280436	0.241805
4.239	0.284154	0.247241
4.242	0.281062	0.23823
4.245	0.280818	0.242912
4.248	0.280755	0.243404
4.251	0.284548	0.240962
4.254	0.280985	0.23778
4.257	0.27893	0.246101
4.26	0.280113	0.241951
4.263	0.280604	0.24392
4.266	0.27574	0.238755
4.269	0.277232	0.243901
4.272	0.276565	0.236615
4.275	0.277721	0.238006
4.278	0.276405	0.236887
4.281	0.276465	0.239889
4.284	0.273212	0.233588
4.287	0.276731	0.231834
4.29	0.274652	0.237608
4.293	0.27501	0.234693
4.296	0.276411	0.238384
4.299	0.274711	0.231811
4.302	0.27208	0.24121
4.305	0.274678	0.236944
4.308	0.271956	0.230966
4.311	0.275311	0.225953
4.314	0.273227	0.228308
4.317	0.27257	0.235917
4.32	0.27333	0.235396
4.323	0.270474	0.238171
4.326	0.27426	0.231162
4.329	0.273716	0.234668
4.332	0.273179	0.233681
4.335	0.272266	0.224566
4.338	0.27094	0.230575
4.341	0.270784	0.227113
4.344	0.271144	0.230506
4.347	0.266484	0.230969
4.35	0.269724	0.221219
4.353	0.269011	0.23671
4.356	0.270643	0.22795
4.359	0.268968	0.231641
4.362	0.268972	0.230567
4.365	0.26959	0.229306
4.368	0.268065	0.226964
4.371	0.265902	0.228788
4.374	0.267955	0.223177
4.377	0.266807	0.229859
4.38	0.268889	0.228207
4.383	0.267519	0.23054
4.386	0.269743	0.231495
4.389	0.269176	0.229509
4.392	0.267457	0.225046
4.395	0.268615	0.229811
4.398	0.269715	0.221525
4.401	0.268259	0.229792
4.404	0.266692	0.229975
4.407	0.268095	0.228315
4.41	0.26771	0.233355
4.413	0.268479	0.231612
4.416	0.26708	0.22887
4.419	0.2648	0.226811
4.422	0.263055	0.234086
4.425	0.264842	0.225453
4.428	0.267358	0.227899
4.431	0.264895	0.226339
4.434	0.265988	0.22149
4.437	0.266682	0.227285
4.44	0.264835	0.227949
4.443	0.266057	0.227464
4.446	0.267576	0.229569
4.449	0.264909	0.222825
4.452	0.264411	0.227547
4.455	0.262796	0.2248
4.458	0.262761	0.222609
4.461	0.262323	0.222792
4.464	0.262439	0.225713
4.467	0.266254	0.2227
4.47	0.263512	0.22005
4.473	0.263756	0.223152
4.476	0.262525	0.230184
4.479	0.26411	0.226931
4.482	0.262803	0.217588
4.485	0.266327	0.229997
4.488	0.261759	0.222705
4.491	0.260703	0.219355
4.494	0.262234	0.227949
4.497	0.26051	0.225615
4.5	0.26128	0.224915
4.503	0.262349	0.219372
4.506	0.260728	0.221179
4.509	0.257704	0.215633
4.512	0.259718	0.221207
4.515	0.260086	0.217467
4.518	0.259769	0.223865
4.521	0.259441	0.218974
4.524	0.258864	0.214004
4.527	0.263678	0.226057
4.53	0.257951	0.226391
4.533	0.260093	0.216758
4.536	0.257157	0.222848
4.539	0.260086	0.223186
4.542	0.255622	0.217082
4.545	0.257887	0.224156
4.548	0.255105	0.222738
4.551	0.256214	0.225293
4.554	0.254055	0.215377
4.557	0.255169	0.219458
4.56	0.255652	0.214141
4.563	0.253518	0.220618
4.566	0.25722	0.213351
4.569	0.2546	0.221017
4.572	0.253839	0.2135
4.575	0.252467	0.214475
4.578	0.253979	0.213011
4.581	0.254964	0.21673
4.584	0.252297	0.209655
4.587	0.252067	0.217927
4.59	0.251951	0.211938
4.593	0.252201	0.215877
4.596	0.252383	0.213534
4.599	0.249811	0.220443
4.602	0.252091	0.213826
4.605	0.251559	0.214676
4.608	0.248537	0.209354
4.611	0.245928	0.207594
4.614	0.250673	0.217315
4.617	0.247798	0.209234
4.62	0.249992	0.210022
4.623	0.24585	0.211943
4.626	0.245825	0.198906
4.629	0.248422	0.209414
4.632	0.248243	0.208177
4.635	0.245436	0.204042
4.638	0.248481	0.213147
4.641	0.247222	0.212756
4.644	0.247419	0.205768
4.647	0.241647	0.206842
4.65	0.245643	0.207892
4.653	0.24283	0.204995
4.656	0.243781	0.21015
4.659	0.24276	0.212475
4.662	0.242828	0.202547
4.665	0.244661	0.206142
4.668	0.245294	0.207035
4.671	0.244678	0.205958
4.674	0.244145	0.208148
4.677	0.241933	0.204373
4.68	0.241363	0.207369
4.683	0.241204	0.204597
4.686	0.241606	0.20346
4.689	0.242448	0.209435
4.692	0.243355	0.208156
4.695	0.242387	0.199148
4.698	0.238607	0.205846
4.701	0.241339	0.198525
4.704	0.238262	0.200342
4.707	0.236533	0.200433
4.71	0.237336	0.198873
4.713	0.237181	0.208042
4.716	0.241843	0.199972
4.719	0.239545	0.208765
4.722	0.237078	0.193863
4.725	0.236809	0.202081
4.728	0.235727	0.200013
4.731	0.236579	0.199986
4.734	0.236953	0.201007
4.737	0.237496	0.20329
4.74	0.238097	0.202739
4.743	0.237269	0.202678
4.746	0.241457	0.199786
4.749	0.235681	0.196401
4.752	0.235681	0.194478
4.755	0.235852	0.199205
4.758	0.233569	0.203447
4.761	0.23385	0.202199
4.764	0.235597	0.199023
4.767	0.234821	0.196391
4.77	0.232727	0.198849
4.773	0.235411	0.19819
4.776	0.234643	0.207255
4.779	0.231886	0.191319
4.782	0.233266	0.195921
4.785	0.236739	0.20376
4.788	0.233269	0.196606
4.791	0.231822	0.204861
4.794	0.233315	0.195235
4.797	0.229598	0.194735
4.8	0.229919	0.19715
4.803	0.230102	0.195167
4.806	0.230348	0.197541
4.809	0.23371	0.197079
4.812	0.229722	0.196519
4.815	0.232898	0.191238
4.818	0.232148	0.19781
4.821	0.230911	0.196779
4.824	0.231446	0.198217
4.827	0.22626	0.196474
4.83	0.228713	0.200898
4.833	0.22871	0.196714
4.836	0.230017	0.19825
4.839	0.226423	0.195869
4.842	0.230555	0.197303
4.845	0.229887	0.195147
4.848	0.228029	0.190957
4.851	0.229583	0.204444
4.854	0.227733	0.195309
4.857	0.227883	0.191197
4.86	0.230871	0.192135
4.863	0.227326	0.190326
4.866	0.229087	0.191881
4.869	0.227089	0.191514
4.872	0.224195	0.199886
4.875	0.229693	0.193738
4.878	0.226024	0.192454
4.881	0.225015	0.189299
4.884	0.227625	0.191557
4.887	0.223892	0.194686
4.89	0.22568	0.197881
4.893	0.225368	0.191895
4.896	0.224096	0.193108
4.899	0.224957	0.191597
4.902	0.224102	0.196584
4.905	0.223029	0.189063
4.908	0.225353	0.190323
4.911	0.225362	0.194133
4.914	0.225634	0.188475
4.917	0.222122	0.186559
4.92	0.223745	0.187607
4.923	0.222255	0.193112
4.926	0.222232	0.186016
4.929	0.221133	0.186845
4.932	0.2208	0.184288
4.935	0.223664	0.186851
4.938	0.221261	0.18656
4.941	0.223039	0.185232
4.944	0.222611	0.188522
4.947	0.22209	0.191961
4.95	0.220253	0.184176
4.953	0.220099	0.183577
4.956	0.21865	0.186617
4.959	0.220133	0.192544
4.962	0.219904	0.179075
4.965	0.217934	0.183389
4.968	0.217849	0.182971
4.971	0.22133	0.190634
4.974	0.219917	0.186368
4.977	0.217122	0.175515
4.98	0.220233	0.185285
4.983	0.217203	0.188857
4.986	0.217391	0.185025
4.989	0.216143	0.181242
4.992	0.220226	0.183183
4.995	0.217251	0.184187
4.998	0.215277	0.182507
5.001	0.215735	0.184126
5.004	0.214531	0.185299
5.007	0.214744	0.181642
5.01	0.216279	0.185389
5.013	0.21288	0.186248
5.016	0.216193	0.186144
5.019	0.217074	0.181228
5.022	0.215663	0.180026
5.025	0.21503	0.183528
5.028	0.216839	0.182675
5.031	0.213413	0.17532
5.034	0.213339	0.182711
5.037	0.212618	0.181547
5.04	0.214398	0.174848
5.043	0.213393	0.180552
5.046	0.215003	0.17721
5.049	0.213741	0.175211
5.052	0.213471	0.182315
5.055	0.209761	0.180204
5.058	0.213101	0.180513
5.061	0.214128	0.181568
5.064	0.213028	0.179617
5.067	0.210221	0.175808
5.07	0.210437	0.174268
5.073	0.211094	0.180522
5.076	0.211962	0.1771
5.079	0.211476	0.178394
5.082	0.209869	0.175936
5.085	0.210723	0.182979
5.088	0.210561	0.181273
5.091	0.209654	0.174434
5.094	0.211729	0.178598
5.097	0.209373	0.177532
5.1	0.209603	0.178258
5.103	0.210943	0.175607
5.106	0.208136	0.176174
5.109	0.207867	0.17698
5.112	0.207992	0.177025
5.115	0.208445	0.173852
5.118	0.20923	0.177667
5.121	0.211512	0.17842
5.124	0.208146	0.180093
5.127	0.20968	0.177499
5.13	0.2076	0.178954
5.133	0.206245	0.177501
5.136	0.208467	0.175754
5.139	0.207778	0.173874
5.142	0.207594	0.169913
5.145	0.207119	0.17533
5.148	0.207999	0.174511
5.151	0.206533	0.173911
5.154	0.206415	0.17453
5.157	0.206298	0.17229
5.16	0.206147	0.175174
5.163	0.208027	0.178794
5.166	0.206499	0.181283
5.169	0.203673	0.174146
5.172	0.204353	0.175471
5.175	0.205685	0.165666
5.178	0.20584	0.174505
5.181	0.205223	0.172508
5.184	0.205724	0.173877
5.187	0.207141	0.177198
5.19	0.203779	0.172671
5.193	0.20472	0.162288
5.196	0.203294	0.173834
5.199	0.202445	0.173168
5.202	0.204279	0.175109
5.205	0.204659	0.17247
5.208	0.204112	0.170658
5.211	0.202763	0.173845
5.214	0.203586	0.176589
5.217	0.204264	0.17184
5.22	0.204104	0.172916
5.223	0.203665	0.172062
5.226	0.205596	0.173524
5.229	0.202842	0.168781
5.232	0.203919	0.174816
5.235	0.202257	0.171818
5.238	0.203186	0.169574
5.241	0.203265	0.169954
5.244	0.202659	0.171339
5.247	0.199985	0.171839
5.25	0.2029	0.169004
5.253	0.201508	0.172589
5.256	0.201941	0.170453
5.259	0.201316	0.170655
5.262	0.201589	0.169968
5.265	0.200259	0.171073
5.268	0.200439	0.16484
5.271	0.200893	0.172478
5.274	0.199997	0.174281
5.277	0.199943	0.172123
5.28	0.202868	0.167905
5.283	0.200273	0.170813
5.286	0.202476	0.167219
5.289	0.202215	0.172569
5.292	0.199126	0.170063
5.295	0.199358	0.16435
5.298	0.200728	0.165318
5.301	0.199357	0.173176
5.304	0.197708	0.171874
5.307	0.199408	0.173662
5.31	0.197902	0.16523
5.313	0.198779	0.165124
5.316	0.200727	0.165714
5.319	0.199162	0.166453
5.322	0.199546	0.164695
5.325	0.199755	0.164493
5.328	0.195332	0.164533
5.331	0.198026	0.164194
5.334	0.197457	0.170478
5.337	0.197615	0.170903
5.34	0.198406	0.165116
5.343	0.19844	0.161161
5.346	0.198601	0.165237
5.349	0.198093	0.166655
5.352	0.194629	0.168129
5.355	0.194259	0.162014
5.358	0.194974	0.165292
5.361	0.197256	0.16394
5.364	0.196888	0.160208
5.367	0.194785	0.165736
5.37	0.19493	0.166615
5.373	0.19501	0.161451
5.376	0.194522	0.16657
5.379	0.19454	0.166393
5.382	0.195066	0.171652
5.385	0.196965	0.166129
5.388	0.194361	0.168558
5.391	0.194732	0.167378
5.394	0.195181	0.15868
5.397	0.191	0.165518
5.4	0.191171	0.163531
5.403	0.193138	0.16192
5.406	0.193571	0.163446
5.409	0.194768	0.162727
5.412	0.190439	0.16583
5.415	0.191872	0.159956
5.418	0.191875	0.165555
5.421	0.190988	0.158758
5.424	0.191544	0.165238
5.427	0.193329	0.162298
5.43	0.190556	0.165988
5.433	0.190564	0.155337
5.436	0.188256	0.161325
5.439	0.191461	0.160502
5.442	0.192316	0.161373
5.445	0.191153	0.158854
5.448	0.188072	0.166055
5.451	0.189015	0.158378
5.454	0.18946	0.157327
5.457	0.188245	0.164044
5.46	0.188069	0.156377
5.463	0.187136	0.161207
5.466	0.18681	0.15388
5.469	0.188091	0.157857
5.472	0.184552	0.158406
5.475	0.187796	0.159883
5.478	0.185629	0.153679
5.481	0.183626	0.160372
5.484	0.184346	0.157434
5.487	0.185638	0.164717
5.49	0.189255	0.160507
5.493	0.185288	0.153903
5.496	0.185373	0.149401
5.499	0.186627	0.151833
5.502	0.18585	0.162402
5.505	0.183469	0.155479
5.508	0.186899	0.153636
5.511	0.184674	0.153409
5.514	0.182135	0.155571
5.517	0.185333	0.155158
5.52	0.183356	0.155987
5.523	0.182379	0.157261
5.526	0.183211	0.154644
5.529	0.184093	0.160114
5.532	0.18153	0.156771
5.535	0.183456	0.152057
5.538	0.180283	0.152232
5.541	0.183343	0.152493
5.544	0.180917	0.1499
5.547	0.182466	0.153545
5.55	0.179599	0.146004
5.553	0.18269	0.149639
5.556	0.180701	0.155455
5.559	0.180339	0.149623
5.562	0.181856	0.15303
5.565	0.181038	0.147739
5.568	0.180788	0.149559
5.571	0.181432	0.154407
5.574	0.178049	0.15334
5.577	0.178624	0.14555
5.58	0.177531	0.152391
5.583	0.177741	0.148627
5.586	0.178894	0.155297
5.589	0.176998	0.14629
5.592	0.178216	0.152626
5.595	0.177506	0.151636
5.598	0.178064	0.150631
5.601	0.180202	0.153058
5.604	0.177785	0.148061
5.607	0.177231	0.150892
5.61	0.178641	0.150051
5.613	0.177346	0.150488
5.616	0.177334	0.147035
5.619	0.176726	0.147539
5.622	0.177002	0.151569
5.625	0.176373	0.142213
5.628	0.175581	0.153699
5.631	0.174714	0.145287
5.634	0.177224	0.14915
5.637	0.174367	0.142895
5.64	0.175508	0.14528
5.643	0.175892	0.148938
5.646	0.17741	0.141602
5.649	0.174359	0.146177
5.652	0.176129	0.143399
5.655	0.175839	0.14986
5.658	0.172339	0.150274
5.661	0.174588	0.14779
5.664	0.174406	0.144204
5.667	0.175351	0.143933
5.67	0.172824	0.146539
5.673	0.172767	0.145588
5.676	0.17155	0.143648
5.679	0.176073	0.142878
5.682	0.173053	0.148288
5.685	0.172343	0.141087
5.688	0.174339	0.140829
5.691	0.170059	0.145796
5.694	0.175451	0.147647
5.697	0.174511	0.148515
5.7	0.171402	0.142408
5.703	0.171229	0.145005
5.706	0.171236	0.145275
5.709	0.171883	0.140234
5.712	0.173031	0.140608
5.715	0.172465	0.141601
5.718	0.170738	0.14246
5.721	0.169988	0.145125
5.724	0.172774	0.137346
5.727	0.171866	0.141685
5.73	0.170977	0.141846
5.733	0.170627	0.141886
5.736	0.172457	0.138565
5.739	0.169281	0.144019
5.742	0.168549	0.142075
5.745	0.16959	0.144521
5.748	0.172843	0.144275
5.751	0.169494	0.140695
5.754	0.171204	0.141643
5.757	0.168702	0.14582
5.76	0.171982	0.144153
5.763	0.167657	0.143216
5.766	0.170131	0.147356
5.769	0.16895	0.142483
5.772	0.168988	0.138134
5.775	0.168107	0.141609
5.778	0.166709	0.141351
5.781	0.169123	0.145233
5.784	0.16996	0.14443
5.787	0.165683	0.138946
5.79	0.167748	0.146864
5.793	0.16595	0.140738
5.796	0.165051	0.137505
5.799	0.166925	0.134481
5.802	0.167431	0.131779
5.805	0.166742	0.139372
5.808	0.168047	0.138632
5.811	0.166956	0.137909
5.814	0.165095	0.136241
5.817	0.167287	0.141644
5.82	0.166826	0.139527
5.823	0.165351	0.139122
5.826	0.164025	0.137642
5.829	0.165553	0.135954
5.832	0.166425	0.137345
5.835	0.166324	0.138108
5.838	0.165351	0.135818
5.841	0.163253	0.131063
5.844	0.161326	0.134599
5.847	0.163417	0.134928
5.85	0.165045	0.134394
5.853	0.160753	0.144287
5.856	0.163827	0.134816
5.859	0.162574	0.133475
5.862	0.162953	0.140733
5.865	0.163811	0.133524
5.868	0.163927	0.137688
5.871	0.163462	0.137629
5.874	0.161458	0.135902
5.877	0.164019	0.137065
5.88	0.160787	0.137296
5.883	0.16286	0.138133
5.886	0.160956	0.134622
5.889	0.159273	0.135187
5.892	0.161281	0.131633
5.895	0.162308	0.137582
5.898	0.161167	0.132639
5.901	0.16261	0.139667
5.904	0.159946	0.135133
5.907	0.158098	0.136822
5.91	0.160607	0.133768
5.913	0.163591	0.132596
5.916	0.159767	0.136047
5.919	0.159406	0.138529
5.922	0.15967	0.133779
5.925	0.160013	0.131002
5.928	0.159405	0.130658
5.931	0.158515	0.132112
5.934	0.15967	0.13087
5.937	0.161318	0.125753
5.94	0.159041	0.13288
5.943	0.159155	0.136726
5.946	0.157341	0.135154
5.949	0.158973	0.128136
5.952	0.15583	0.13384
5.955	0.158963	0.127261
5.958	0.15485	0.13293
5.961	0.157458	0.127602
5.964	0.157433	0.128376
5.967	0.158303	0.130544
5.97	0.155691	0.132547
5.973	0.156364	0.134677
5.976	0.15886	0.132018
5.979	0.15632	0.131793
5.982	0.155193	0.131185
5.985	0.153161	0.136031
5.988	0.157545	0.130051
5.991	0.155647	0.127864
5.994	0.155022	0.128813
[truncated: 1,732 more rows]
