# Supplementary material for: Binary-FRET reveals transient excited-state structure associated with activity-dependent CaMKII - NR2B binding and adaptation
Source: Nat Commun. 2022 Oct 25;13:6335. doi: 10.1038/s41467-022-33795-8 (PMC9596428; doi:10.1038/s41467-022-33795-8)
Supplement: Supplementary file 3 — Source Data [file 41467_2022_33795_MOESM3_ESM.zip › Nat Comm Source Data Files Excel folder/S4 Excel folder/K42R Decay.xls]

## Sheet: K42R Decay
	0 min	6 min	177 min
0	0.0226192	0.0177674	0.0214105
0.003	0.0237531	0.017466	0.020546
0.006	0.0244762	0.0173661	0.0240353
0.009	0.0238809	0.0181143	0.023468
0.012	0.0244453	0.0174675	0.0268721
0.015	0.025184	0.0194772	0.0249642
0.018	0.0257283	0.0217072	0.0290194
0.021	0.0258218	0.0212622	0.0266754
0.024	0.0280231	0.0206372	0.0268055
0.027	0.0278618	0.0219114	0.0282623
0.03	0.0292339	0.0248198	0.0302474
0.033	0.029556	0.0255869	0.0314749
0.036	0.0310388	0.02743	0.0329202
0.039	0.0322684	0.0278832	0.0359425
0.042	0.0338876	0.0317017	0.0383706
0.045	0.0354213	0.0343497	0.0409819
0.048	0.0375759	0.0345807	0.0434749
0.051	0.0391932	0.0341874	0.0432277
0.054	0.0414257	0.0421438	0.0462184
0.057	0.0441832	0.0422796	0.0499413
0.06	0.0456739	0.0441214	0.0544128
0.063	0.0482187	0.0489259	0.0563936
0.066	0.0528926	0.0566346	0.0627553
0.069	0.054826	0.0532976	0.0656377
0.072	0.0597275	0.0610672	0.0737402
0.075	0.0642382	0.0654666	0.0792629
0.078	0.0686603	0.07209	0.0835109
0.081	0.0739805	0.077354	0.0877833
0.084	0.0810431	0.0853463	0.0990899
0.087	0.0837806	0.089145	0.105187
0.09	0.0918252	0.0938408	0.111949
0.093	0.0984222	0.102001	0.116885
0.096	0.106576	0.107189	0.130894
0.099	0.114577	0.12202	0.141002
0.102	0.121097	0.129037	0.14867
0.105	0.131058	0.144791	0.159173
0.108	0.143051	0.144583	0.167537
0.111	0.151842	0.158995	0.184688
0.114	0.161746	0.167875	0.197444
0.117	0.173948	0.181628	0.216205
0.12	0.182932	0.19977	0.218563
0.123	0.198151	0.209901	0.233186
0.126	0.210553	0.223918	0.247143
0.129	0.227741	0.239621	0.265249
0.132	0.240751	0.254533	0.273973
0.135	0.26117	0.260381	0.294397
0.138	0.268943	0.287384	0.310765
0.141	0.283895	0.308893	0.325953
0.144	0.303462	0.310027	0.340193
0.147	0.320927	0.329773	0.373708
0.15	0.339288	0.351131	0.375789
0.153	0.35002	0.371838	0.389568
0.156	0.373992	0.388467	0.415323
0.159	0.387956	0.398566	0.42923
0.162	0.412477	0.433497	0.440905
0.165	0.423235	0.441467	0.470041
0.168	0.440005	0.454373	0.47962
0.171	0.46336	0.490927	0.509494
0.174	0.4849	0.497394	0.524552
0.177	0.500668	0.516784	0.528857
0.18	0.515347	0.534516	0.550956
0.183	0.541659	0.549936	0.555028
0.186	0.552577	0.563998	0.576739
0.189	0.568226	0.594544	0.605215
0.192	0.590607	0.611453	0.613103
0.195	0.609106	0.627331	0.640764
0.198	0.622601	0.630602	0.660235
0.201	0.637213	0.640881	0.65944
0.204	0.660331	0.66888	0.691528
0.207	0.669691	0.67443	0.699528
0.21	0.687033	0.702067	0.720382
0.213	0.707348	0.706688	0.721181
0.216	0.718642	0.732399	0.756572
0.219	0.735756	0.745178	0.749675
0.222	0.744276	0.761263	0.762609
0.225	0.762922	0.766572	0.778503
0.228	0.775432	0.788791	0.787218
0.231	0.781309	0.783476	0.809574
0.234	0.797233	0.794038	0.822595
0.237	0.809436	0.813984	0.819463
0.24	0.812799	0.814895	0.836459
0.243	0.830813	0.825352	0.853112
0.246	0.84029	0.843548	0.853588
0.249	0.853458	0.852012	0.875217
0.252	0.856752	0.885165	0.869841
0.255	0.864655	0.870668	0.874294
0.258	0.873938	0.872101	0.877012
0.261	0.88103	0.882858	0.889865
0.264	0.895486	0.906463	0.902123
0.267	0.896451	0.893145	0.915234
0.27	0.901029	0.910686	0.918205
0.273	0.905187	0.908831	0.911664
0.276	0.92138	0.925345	0.914142
0.279	0.92549	0.931864	0.929435
0.282	0.928535	0.935467	0.925896
0.285	0.930493	0.934623	0.939285
0.288	0.931292	0.935982	0.943321
0.291	0.940586	0.938206	0.944424
0.294	0.943053	0.927215	0.934626
0.297	0.943131	0.959453	0.943722
0.3	0.947562	0.951955	0.946455
0.303	0.948383	0.953593	0.956583
0.306	0.960688	0.949868	0.961572
0.309	0.962281	0.951338	0.947621
0.312	0.960006	0.967623	0.973853
0.315	0.962056	0.963517	0.969896
0.318	0.965703	0.968056	0.980307
0.321	0.969373	0.970783	0.969639
0.324	0.969671	0.984369	0.973521
0.327	0.973265	0.959734	0.97421
0.33	0.973689	0.962514	0.977574
0.333	0.979052	0.992737	0.97316
0.336	0.970078	0.977123	0.987612
0.339	0.9767	0.976888	0.970576
0.342	0.979138	0.977414	0.992565
0.345	0.979172	0.986337	0.974533
0.348	0.986336	0.982871	0.988478
0.351	0.975142	0.978656	0.972913
0.354	0.977021	0.967003	0.97824
0.357	0.979792	0.983604	0.992449
0.36	0.986067	0.973019	0.980289
0.363	0.981261	0.986784	0.985277
0.366	0.977539	0.985836	0.989331
0.369	0.9751	0.984961	0.97791
0.372	0.988475	0.9776	0.977321
0.375	0.983667	0.997822	0.984056
0.378	0.9844	0.987987	0.980144
0.381	0.985027	0.978787	0.978912
0.384	0.990216	0.985627	0.975203
0.387	0.99574	0.987911	0.988957
0.39	0.98564	0.978321	0.973704
0.393	0.981168	0.981861	0.991238
0.396	0.985924	0.984341	0.98909
0.399	0.99	0.959834	0.983394
0.402	0.988489	0.985066	0.997086
0.405	0.988408	0.967836	0.99465
0.408	0.990689	0.986028	0.973637
0.411	0.986087	0.976162	0.987548
0.414	0.987909	0.985926	0.993722
0.417	0.987876	0.988879	0.982861
0.42	0.975905	0.975805	0.969977
0.423	0.977644	0.972436	0.980295
0.426	0.987953	0.964486	0.98011
0.429	0.983779	0.983858	0.965947
0.432	0.983065	0.977317	0.981156
0.435	0.975859	0.968883	0.979449
0.438	0.983064	0.977666	0.978579
0.441	0.975093	0.97313	0.976054
0.444	0.983668	0.966777	0.985968
0.447	0.986321	0.959788	0.989405
0.45	0.969895	0.956284	0.981322
0.453	0.97945	0.973397	0.976776
0.456	0.981106	0.953107	0.977697
0.459	0.980438	0.96303	0.977411
0.462	0.97295	0.97365	0.971432
0.465	0.971175	0.959206	0.960144
0.468	0.976218	0.961219	0.967922
0.471	0.973788	0.94883	0.972415
0.474	0.966725	0.956545	0.976211
0.477	0.980964	0.97206	0.964732
0.48	0.980008	0.954376	0.975139
0.483	0.96819	0.958349	0.958627
0.486	0.970498	0.948192	0.961792
0.489	0.965809	0.957265	0.975278
0.492	0.973089	0.956642	0.96482
0.495	0.973141	0.928814	0.954975
0.498	0.968855	0.95986	0.945222
0.501	0.967644	0.952565	0.963674
0.504	0.961319	0.939353	0.960914
0.507	0.962084	0.936202	0.954302
0.51	0.972524	0.933636	0.951448
0.513	0.966568	0.947882	0.953877
0.516	0.962122	0.937029	0.964717
0.519	0.960896	0.937728	0.95866
0.522	0.96017	0.925363	0.944408
0.525	0.965587	0.946179	0.955273
0.528	0.962385	0.935971	0.952226
0.531	0.959618	0.943128	0.964784
0.534	0.959812	0.950828	0.942165
0.537	0.9482	0.924844	0.962202
0.54	0.951684	0.922744	0.945487
0.543	0.962069	0.945533	0.940538
0.546	0.959032	0.926362	0.938331
0.549	0.947169	0.948247	0.955292
0.552	0.955436	0.920726	0.938245
0.555	0.958223	0.929736	0.946015
0.558	0.948724	0.928983	0.945468
0.561	0.945912	0.938267	0.926589
0.564	0.953886	0.910437	0.953178
0.567	0.950939	0.918955	0.93413
0.57	0.945905	0.926596	0.931988
0.573	0.943463	0.928953	0.92335
0.576	0.943244	0.896588	0.920813
0.579	0.942853	0.910885	0.939281
0.582	0.941946	0.914498	0.936122
0.585	0.942685	0.909443	0.93531
0.588	0.941925	0.925425	0.917202
0.591	0.940839	0.907316	0.931508
0.594	0.938546	0.895106	0.925986
0.597	0.936621	0.908886	0.924716
0.6	0.93169	0.908382	0.927104
0.603	0.929124	0.901449	0.927835
0.606	0.92675	0.90029	0.91501
0.609	0.931834	0.903285	0.936864
0.612	0.924529	0.910471	0.917748
0.615	0.928142	0.908755	0.924591
0.618	0.92843	0.900766	0.931517
0.621	0.925775	0.886903	0.931502
0.624	0.924893	0.895811	0.919172
0.627	0.921506	0.899218	0.917137
0.63	0.924909	0.876318	0.917004
0.633	0.91662	0.878552	0.912403
0.636	0.925284	0.897407	0.896635
0.639	0.922196	0.894097	0.922377
0.642	0.918289	0.881248	0.911285
0.645	0.922355	0.87907	0.919406
0.648	0.911587	0.899041	0.90374
0.651	0.918511	0.884312	0.915808
0.654	0.919222	0.871287	0.906727
0.657	0.914583	0.877153	0.903379
0.66	0.910273	0.876263	0.902514
0.663	0.913722	0.885715	0.899915
0.666	0.908467	0.870497	0.904738
0.669	0.908643	0.868553	0.910503
0.672	0.910628	0.854494	0.898091
0.675	0.907349	0.867652	0.912417
0.678	0.910452	0.870358	0.903829
0.681	0.906144	0.86018	0.900023
0.684	0.901354	0.858662	0.890781
0.687	0.903803	0.880612	0.904888
0.69	0.902684	0.861259	0.897017
0.693	0.901562	0.859718	0.898165
0.696	0.909216	0.869755	0.893748
0.699	0.902792	0.863578	0.891433
0.702	0.901122	0.86204	0.890848
0.705	0.896767	0.858705	0.88718
0.708	0.896903	0.856494	0.895587
0.711	0.89448	0.852353	0.894528
0.714	0.89312	0.853278	0.882569
0.717	0.894089	0.852731	0.895483
0.72	0.898613	0.851248	0.890828
0.723	0.88441	0.865932	0.885297
0.726	0.889689	0.846167	0.868386
0.729	0.894202	0.857897	0.874118
0.732	0.888868	0.848055	0.878007
0.735	0.888497	0.848447	0.880082
0.738	0.885494	0.839605	0.88356
0.741	0.889463	0.833259	0.869343
0.744	0.885523	0.843811	0.874075
0.747	0.891548	0.836577	0.878318
0.75	0.884041	0.849167	0.866718
0.753	0.879955	0.828706	0.864802
0.756	0.885974	0.840588	0.873366
0.759	0.880641	0.853518	0.876867
0.762	0.885391	0.829791	0.865944
0.765	0.879237	0.845574	0.879378
0.768	0.876496	0.830843	0.869646
0.771	0.880744	0.824914	0.866047
0.774	0.873211	0.833074	0.877702
0.777	0.878338	0.832064	0.865591
0.78	0.877557	0.840965	0.869043
0.783	0.869516	0.840078	0.866601
0.786	0.88085	0.844283	0.864467
0.789	0.877159	0.833142	0.867018
0.792	0.879483	0.81782	0.867873
0.795	0.869821	0.829835	0.861684
0.798	0.872408	0.818661	0.865757
0.801	0.874869	0.825451	0.859474
0.804	0.87022	0.821689	0.857783
0.807	0.868635	0.814186	0.847579
0.81	0.861184	0.818944	0.855943
0.813	0.864345	0.815278	0.855493
0.816	0.859141	0.824422	0.856576
0.819	0.863019	0.831062	0.855604
0.822	0.858234	0.818099	0.854733
0.825	0.863471	0.81075	0.856478
0.828	0.857617	0.812406	0.851286
0.831	0.869615	0.814085	0.845479
0.834	0.864554	0.804193	0.858383
0.837	0.859324	0.816007	0.855339
0.84	0.862822	0.808913	0.867151
0.843	0.859923	0.817086	0.865353
0.846	0.853878	0.808104	0.847069
0.849	0.855784	0.800762	0.86812
0.852	0.856065	0.8025	0.837628
0.855	0.849744	0.795622	0.843966
0.858	0.856066	0.793093	0.842907
0.861	0.848389	0.79187	0.842831
0.864	0.860284	0.798715	0.85098
0.867	0.845453	0.797829	0.844948
0.87	0.85057	0.799416	0.840146
0.873	0.842292	0.801105	0.841957
0.876	0.848994	0.796681	0.838034
0.879	0.846218	0.797423	0.837764
0.882	0.847965	0.803675	0.837013
0.885	0.846822	0.801626	0.814106
0.888	0.847791	0.787649	0.845724
0.891	0.848805	0.808276	0.827503
0.894	0.84721	0.783303	0.840293
0.897	0.84055	0.791435	0.829489
0.9	0.842659	0.798273	0.82479
0.903	0.84291	0.791575	0.831412
0.906	0.844189	0.784903	0.848989
0.909	0.840203	0.791436	0.841724
0.912	0.838165	0.794084	0.838241
0.915	0.831362	0.787135	0.827349
0.918	0.84072	0.798308	0.833184
0.921	0.835752	0.784606	0.837907
0.924	0.835552	0.794692	0.830046
0.927	0.829331	0.78709	0.832088
0.93	0.834743	0.777058	0.825319
0.933	0.835641	0.775848	0.823603
0.936	0.829357	0.782814	0.827763
0.939	0.831093	0.770417	0.822589
0.942	0.830342	0.775192	0.823096
0.945	0.832537	0.780497	0.818053
0.948	0.829544	0.777672	0.823661
0.951	0.823387	0.764572	0.815512
0.954	0.830753	0.780218	0.817366
0.957	0.831058	0.779194	0.812463
0.96	0.828249	0.784673	0.817686
0.963	0.828618	0.772456	0.801886
0.966	0.824448	0.776189	0.819625
0.969	0.819042	0.764879	0.805315
0.972	0.82726	0.773082	0.821228
0.975	0.825363	0.772264	0.82456
0.978	0.815511	0.755522	0.807043
0.981	0.818709	0.767227	0.813547
0.984	0.825487	0.758639	0.80845
0.987	0.814603	0.762252	0.792593
0.99	0.820062	0.757421	0.807444
0.993	0.818439	0.758008	0.808793
0.996	0.813879	0.76861	0.808635
0.999	0.805796	0.74103	0.793871
1.002	0.816932	0.760511	0.801407
1.005	0.805929	0.754986	0.805638
1.008	0.805811	0.749704	0.790126
1.011	0.802293	0.757816	0.797939
1.014	0.809223	0.75282	0.800329
1.017	0.804421	0.750183	0.804503
1.02	0.807207	0.742788	0.805263
1.023	0.803342	0.746271	0.786766
1.026	0.807615	0.740789	0.798705
1.029	0.803581	0.733831	0.80313
1.032	0.800766	0.749542	0.798847
1.035	0.801632	0.75669	0.793992
1.038	0.807956	0.748977	0.788027
1.041	0.801515	0.753588	0.78926
1.044	0.802257	0.74049	0.790432
1.047	0.800349	0.745489	0.789095
1.05	0.794805	0.737438	0.788822
1.053	0.797374	0.728578	0.796987
1.056	0.793432	0.731874	0.779437
1.059	0.793662	0.745119	0.778092
1.062	0.8006	0.72923	0.780432
1.065	0.795407	0.74099	0.784193
1.068	0.79663	0.732214	0.778369
1.071	0.790167	0.724869	0.790521
1.074	0.794003	0.732026	0.783468
1.077	0.796968	0.73982	0.784546
1.08	0.785033	0.735112	0.785655
1.083	0.7909	0.73565	0.791105
1.086	0.783767	0.722961	0.781506
1.089	0.784555	0.728699	0.768868
1.092	0.792455	0.723967	0.783781
1.095	0.791361	0.73985	0.7622
1.098	0.780886	0.736539	0.789434
1.101	0.786775	0.721587	0.765799
1.104	0.785853	0.713559	0.765722
1.107	0.781792	0.729728	0.770046
1.11	0.782082	0.720496	0.776167
1.113	0.777391	0.735832	0.764393
1.116	0.776208	0.723674	0.772293
1.119	0.774655	0.718372	0.763724
1.122	0.772564	0.712759	0.760062
1.125	0.78058	0.713865	0.767165
1.128	0.773209	0.716504	0.761917
1.131	0.775235	0.712071	0.765444
1.134	0.775984	0.727323	0.766531
1.137	0.767473	0.713759	0.768296
1.14	0.775674	0.705537	0.763778
1.143	0.77548	0.715137	0.76309
1.146	0.779008	0.710533	0.759762
1.149	0.769101	0.703795	0.761382
1.152	0.773995	0.712675	0.766168
1.155	0.775445	0.707802	0.774221
1.158	0.778378	0.715874	0.76418
1.161	0.767264	0.710099	0.741334
1.164	0.767347	0.699525	0.756938
1.167	0.770558	0.69257	0.758236
1.17	0.765666	0.70752	0.754715
1.173	0.761736	0.695876	0.752746
1.176	0.763996	0.69994	0.742663
1.179	0.763346	0.706813	0.744962
1.182	0.770555	0.693541	0.746034
1.185	0.762141	0.697272	0.751689
1.188	0.763779	0.711063	0.759195
1.191	0.761047	0.696129	0.74522
1.194	0.761028	0.696056	0.743153
1.197	0.763959	0.705592	0.744941
1.2	0.760524	0.700807	0.748857
1.203	0.762547	0.693555	0.747622
1.206	0.757941	0.705924	0.750442
1.209	0.760313	0.698604	0.741803
1.212	0.751309	0.700631	0.765126
1.215	0.753331	0.686426	0.752452
1.218	0.752324	0.69846	0.754892
1.221	0.749799	0.682649	0.755256
1.224	0.758146	0.688397	0.749879
1.227	0.750901	0.679691	0.75409
1.23	0.742278	0.694542	0.751007
1.233	0.742981	0.680628	0.738421
1.236	0.75014	0.69231	0.737886
1.239	0.752062	0.694852	0.73984
1.242	0.747973	0.682704	0.737389
1.245	0.742961	0.686416	0.755828
1.248	0.746519	0.669813	0.733488
1.251	0.745627	0.674133	0.747968
1.254	0.742856	0.676986	0.731856
1.257	0.73972	0.682877	0.735146
1.26	0.737855	0.687074	0.742607
1.263	0.744719	0.681571	0.738126
1.266	0.743912	0.689366	0.734357
1.269	0.739606	0.663276	0.730858
1.272	0.73461	0.689481	0.728249
1.275	0.740961	0.681313	0.73397
1.278	0.743114	0.673183	0.726157
1.281	0.743456	0.671883	0.731041
1.284	0.738542	0.682758	0.731047
1.287	0.735363	0.675112	0.720369
1.29	0.739639	0.685785	0.733338
1.293	0.737506	0.677738	0.720647
1.296	0.740861	0.678799	0.71659
1.299	0.733653	0.675274	0.716422
1.302	0.736731	0.670124	0.729969
1.305	0.733474	0.654962	0.717816
1.308	0.731618	0.681685	0.726807
1.311	0.736017	0.663115	0.720476
1.314	0.735717	0.668725	0.738313
1.317	0.731392	0.667656	0.727714
1.32	0.733605	0.667387	0.729462
1.323	0.730033	0.675862	0.715844
1.326	0.723629	0.658578	0.718452
1.329	0.731957	0.663822	0.716356
1.332	0.720689	0.665825	0.71554
1.335	0.734173	0.678119	0.718327
1.338	0.731478	0.668152	0.722299
1.341	0.729239	0.656293	0.727651
1.344	0.723385	0.660254	0.706064
1.347	0.73093	0.667788	0.719473
1.35	0.726212	0.664101	0.71727
1.353	0.720614	0.649587	0.724241
1.356	0.718033	0.655223	0.70278
1.359	0.715018	0.656354	0.712644
1.362	0.727336	0.649123	0.716903
1.365	0.724478	0.641463	0.711955
1.368	0.719705	0.652642	0.729129
1.371	0.721721	0.642583	0.699033
1.374	0.725129	0.658886	0.714861
1.377	0.720432	0.662926	0.696427
1.38	0.719731	0.648734	0.713453
1.383	0.717354	0.650562	0.703841
1.386	0.721194	0.656809	0.695268
1.389	0.722359	0.639467	0.712748
1.392	0.716549	0.648088	0.711531
1.395	0.715578	0.643158	0.709166
1.398	0.72003	0.650469	0.704993
1.401	0.716779	0.641475	0.715317
1.404	0.716346	0.641559	0.703148
1.407	0.721421	0.643054	0.698729
1.41	0.709098	0.644187	0.700695
1.413	0.711073	0.653246	0.704389
1.416	0.715084	0.631765	0.696042
1.419	0.710204	0.638944	0.691728
1.422	0.711595	0.637234	0.7047
1.425	0.704917	0.640659	0.70328
1.428	0.717697	0.645471	0.691122
1.431	0.711948	0.634377	0.705719
1.434	0.710948	0.652225	0.70558
1.437	0.711976	0.62506	0.700766
1.44	0.70802	0.639945	0.690301
1.443	0.707302	0.638613	0.695967
1.446	0.710787	0.647478	0.689381
1.449	0.704428	0.633182	0.702823
1.452	0.706619	0.635097	0.69067
1.455	0.709456	0.632658	0.689772
1.458	0.702674	0.632119	0.701826
1.461	0.706202	0.636784	0.698457
1.464	0.701383	0.638473	0.697913
1.467	0.697699	0.628843	0.686889
1.47	0.710321	0.638562	0.692503
1.473	0.70206	0.63537	0.688596
1.476	0.699404	0.637657	0.692233
1.479	0.69412	0.624158	0.702074
1.482	0.70074	0.622835	0.686455
1.485	0.695745	0.624391	0.690313
1.488	0.699014	0.624427	0.687413
1.491	0.695317	0.645043	0.693717
1.494	0.693629	0.621736	0.690676
1.497	0.701913	0.615981	0.685488
1.5	0.694326	0.61866	0.694353
1.503	0.696119	0.623798	0.6944
1.506	0.695119	0.618013	0.695166
1.509	0.692597	0.628017	0.685978
1.512	0.6892	0.611712	0.676871
1.515	0.690841	0.643457	0.668236
1.518	0.693449	0.619911	0.688078
1.521	0.693853	0.630118	0.687136
1.524	0.689705	0.620745	0.676623
1.527	0.691143	0.605205	0.688581
1.53	0.688445	0.627479	0.679889
1.533	0.684354	0.613087	0.67902
1.536	0.686367	0.603234	0.679555
1.539	0.685009	0.603582	0.680281
1.542	0.688176	0.617832	0.669867
1.545	0.683949	0.611402	0.680448
1.548	0.686029	0.612823	0.673191
1.551	0.678804	0.616385	0.673852
1.554	0.6849	0.614054	0.678641
1.557	0.679932	0.61037	0.679256
1.56	0.68218	0.618205	0.667552
1.563	0.682395	0.611594	0.669993
1.566	0.676538	0.622751	0.660929
1.569	0.682649	0.600301	0.657178
1.572	0.678497	0.612251	0.664035
1.575	0.673052	0.598542	0.654476
1.578	0.668133	0.604356	0.664677
1.581	0.679235	0.596762	0.656825
1.584	0.67851	0.60598	0.667729
1.587	0.677081	0.60381	0.676546
1.59	0.677111	0.606373	0.660168
1.593	0.671512	0.612018	0.671713
1.596	0.671443	0.606505	0.663932
1.599	0.672307	0.589041	0.660905
1.602	0.66793	0.605057	0.664159
1.605	0.670461	0.599783	0.650279
1.608	0.670164	0.594971	0.655995
1.611	0.671681	0.606283	0.668201
1.614	0.669635	0.595234	0.650513
1.617	0.670512	0.59072	0.653935
1.62	0.663264	0.605369	0.652131
1.623	0.668162	0.601126	0.650648
1.626	0.664741	0.592308	0.666897
1.629	0.665506	0.59303	0.653636
1.632	0.664024	0.586677	0.644619
1.635	0.666084	0.592438	0.65701
1.638	0.657823	0.579867	0.651206
1.641	0.655396	0.580589	0.659573
1.644	0.666687	0.590422	0.643415
1.647	0.66172	0.585045	0.640647
1.65	0.660634	0.578574	0.650435
1.653	0.655158	0.593582	0.640407
1.656	0.653083	0.584209	0.652095
1.659	0.663364	0.588292	0.637686
1.662	0.657997	0.589538	0.64114
1.665	0.656458	0.580793	0.646586
1.668	0.650798	0.584708	0.638648
1.671	0.649865	0.574449	0.636807
1.674	0.652598	0.582511	0.637064
1.677	0.660111	0.572579	0.642137
1.68	0.65041	0.578852	0.631814
1.683	0.652526	0.579845	0.638287
1.686	0.651719	0.587146	0.629422
1.689	0.648452	0.580984	0.636889
1.692	0.648017	0.577559	0.639374
1.695	0.645015	0.580193	0.631649
1.698	0.651464	0.573314	0.64851
1.701	0.646483	0.580837	0.628265
1.704	0.646014	0.584307	0.642354
1.707	0.647228	0.574485	0.636263
1.71	0.644476	0.57701	0.630697
1.713	0.643232	0.571468	0.618103
1.716	0.642742	0.561197	0.634585
1.719	0.637027	0.567165	0.648923
1.722	0.637501	0.561907	0.619937
1.725	0.645323	0.570667	0.627897
1.728	0.642224	0.563651	0.634036
1.731	0.638651	0.575971	0.629217
1.734	0.638698	0.569944	0.629757
1.737	0.636636	0.569483	0.629561
1.74	0.635261	0.559338	0.632728
1.743	0.635804	0.568035	0.621266
1.746	0.634445	0.571009	0.62479
1.749	0.634162	0.564166	0.621752
1.752	0.630525	0.566897	0.629565
1.755	0.634893	0.559312	0.632306
1.758	0.636214	0.550672	0.62191
1.761	0.627103	0.550156	0.634749
1.764	0.629	0.569568	0.624045
1.767	0.630726	0.561901	0.615992
1.77	0.629407	0.552441	0.6229
1.773	0.627837	0.566566	0.627991
1.776	0.631771	0.552017	0.626275
1.779	0.634703	0.5567	0.619193
1.782	0.625366	0.554759	0.617029
1.785	0.628289	0.559761	0.614924
1.788	0.627947	0.54959	0.612508
1.791	0.632194	0.537057	0.618451
1.794	0.627346	0.559102	0.616249
1.797	0.626966	0.547962	0.623818
1.8	0.623708	0.545066	0.606145
1.803	0.623983	0.546027	0.611021
1.806	0.62457	0.562394	0.609632
1.809	0.614718	0.549042	0.606637
1.812	0.619102	0.541649	0.615019
1.815	0.619504	0.554516	0.615377
1.818	0.618269	0.547741	0.618457
1.821	0.62088	0.547574	0.609997
1.824	0.624455	0.544294	0.610323
1.827	0.616234	0.545567	0.59914
1.83	0.621417	0.550587	0.606339
1.833	0.614399	0.546258	0.603919
1.836	0.619796	0.545935	0.604647
1.839	0.612497	0.55065	0.59973
1.842	0.618492	0.542412	0.616023
1.845	0.621342	0.548055	0.60685
1.848	0.611339	0.538611	0.602431
1.851	0.612771	0.52764	0.60491
1.854	0.61372	0.555787	0.607168
1.857	0.613913	0.547646	0.609854
1.86	0.615915	0.542695	0.606148
1.863	0.609264	0.547748	0.5995
1.866	0.611152	0.539536	0.600186
1.869	0.606609	0.538398	0.604303
1.872	0.609203	0.532392	0.600638
1.875	0.609196	0.544829	0.604483
1.878	0.614576	0.533531	0.603633
1.881	0.606697	0.540876	0.609849
1.884	0.608441	0.541163	0.599059
1.887	0.603943	0.538462	0.601734
1.89	0.604304	0.536413	0.604553
1.893	0.609347	0.540296	0.58927
1.896	0.612325	0.544269	0.592058
1.899	0.606201	0.547919	0.588473
1.902	0.602669	0.544206	0.593146
1.905	0.607752	0.535789	0.589904
1.908	0.602223	0.531678	0.588367
1.911	0.604592	0.525763	0.5941
1.914	0.605454	0.535725	0.592508
1.917	0.614	0.518804	0.584503
1.92	0.60021	0.53236	0.590527
1.923	0.608159	0.521177	0.600567
1.926	0.6015	0.533283	0.587911
1.929	0.605251	0.530291	0.581713
1.932	0.59872	0.524193	0.592334
1.935	0.605384	0.534483	0.59905
1.938	0.603396	0.53368	0.59542
1.941	0.600094	0.534217	0.590255
1.944	0.599975	0.523601	0.59925
1.947	0.598693	0.516155	0.599151
1.95	0.594579	0.527897	0.576484
1.953	0.595025	0.519258	0.584555
1.956	0.595816	0.520229	0.587785
1.959	0.591085	0.522618	0.57628
1.962	0.599153	0.511185	0.591224
1.965	0.598184	0.526624	0.580478
1.968	0.596842	0.517704	0.580812
1.971	0.595857	0.512714	0.581216
1.974	0.596197	0.530347	0.588114
1.977	0.6006	0.528541	0.594708
1.98	0.593377	0.514932	0.59444
1.983	0.599541	0.525058	0.583647
1.986	0.592802	0.525227	0.579091
1.989	0.592782	0.518276	0.576314
1.992	0.595829	0.515945	0.57964
1.995	0.58981	0.525574	0.583409
1.998	0.590852	0.521247	0.580892
2.001	0.58891	0.528534	0.574613
2.004	0.593569	0.511187	0.574532
2.007	0.582594	0.506029	0.583784
2.01	0.585725	0.505415	0.575158
2.013	0.592977	0.505099	0.572087
2.016	0.591494	0.520127	0.582264
2.019	0.585847	0.506932	0.574902
2.022	0.582801	0.511312	0.576327
2.025	0.584873	0.516171	0.569702
2.028	0.588781	0.523698	0.571093
2.031	0.586677	0.512215	0.564897
2.034	0.583135	0.501048	0.574124
2.037	0.58155	0.50178	0.579161
2.04	0.581478	0.51235	0.562747
2.043	0.577012	0.504515	0.566708
2.046	0.579403	0.501924	0.582391
2.049	0.579157	0.50728	0.558526
2.052	0.582169	0.50421	0.574198
2.055	0.582488	0.497464	0.564438
2.058	0.584725	0.509878	0.567647
2.061	0.579951	0.510452	0.57288
2.064	0.577198	0.497001	0.559327
2.067	0.578273	0.507392	0.57137
2.07	0.578593	0.50085	0.56382
2.073	0.573524	0.504411	0.566322
2.076	0.575915	0.510708	0.560802
2.079	0.571444	0.501621	0.559886
2.082	0.574094	0.505924	0.573916
2.085	0.570919	0.498277	0.561508
2.088	0.574934	0.49881	0.568413
2.091	0.571776	0.486586	0.557841
2.094	0.574571	0.500179	0.558338
2.097	0.571425	0.509431	0.564339
2.1	0.572035	0.49882	0.558633
2.103	0.567037	0.501999	0.56715
2.106	0.573194	0.487645	0.558916
2.109	0.570259	0.493369	0.56034
2.112	0.568258	0.493611	0.567935
2.115	0.566475	0.48972	0.561948
2.118	0.57129	0.49265	0.559598
2.121	0.561137	0.497934	0.558836
2.124	0.568785	0.492927	0.551806
2.127	0.573499	0.493194	0.55794
2.13	0.564214	0.501909	0.558018
2.133	0.565789	0.491124	0.558
2.136	0.570466	0.490266	0.555189
2.139	0.562613	0.484261	0.560296
2.142	0.565693	0.501096	0.549784
2.145	0.563688	0.482631	0.559001
2.148	0.567305	0.495834	0.548105
2.151	0.561527	0.486802	0.558014
2.154	0.562518	0.487103	0.547036
2.157	0.563621	0.478103	0.548734
2.16	0.555427	0.486882	0.557087
2.163	0.555136	0.484791	0.547379
2.166	0.556541	0.488474	0.548374
2.169	0.558128	0.487989	0.535887
2.172	0.562453	0.485357	0.569428
2.175	0.562491	0.496106	0.543217
2.178	0.559236	0.490876	0.546162
2.181	0.558038	0.469929	0.541384
2.184	0.559758	0.49263	0.549639
2.187	0.555384	0.480344	0.54053
2.19	0.554403	0.478876	0.536194
2.193	0.555039	0.492759	0.536404
2.196	0.553447	0.473482	0.546047
2.199	0.553848	0.481909	0.554122
2.202	0.550283	0.4779	0.538929
2.205	0.548169	0.480509	0.541222
2.208	0.550052	0.482807	0.548652
2.211	0.55385	0.479436	0.541815
2.214	0.551885	0.47571	0.535964
2.217	0.547066	0.478247	0.534494
2.22	0.550716	0.47979	0.550295
2.223	0.546171	0.475419	0.536991
2.226	0.543261	0.470446	0.544872
2.229	0.546582	0.480008	0.539007
2.232	0.547536	0.47582	0.529509
2.235	0.545561	0.486858	0.540514
2.238	0.542032	0.475179	0.527736
2.241	0.545633	0.481329	0.532241
2.244	0.548116	0.473904	0.543593
2.247	0.546271	0.469893	0.536025
2.25	0.548788	0.475539	0.52491
2.253	0.549962	0.471246	0.538866
2.256	0.543968	0.457439	0.534388
2.259	0.547341	0.460847	0.529018
2.262	0.543926	0.463878	0.525914
2.265	0.547308	0.469799	0.532263
2.268	0.545041	0.472619	0.529611
2.271	0.540777	0.470203	0.533792
2.274	0.537617	0.45491	0.528883
2.277	0.538958	0.467045	0.528471
2.28	0.539139	0.469604	0.523836
2.283	0.540321	0.462644	0.52525
2.286	0.539254	0.467678	0.527205
2.289	0.53818	0.468177	0.530148
2.292	0.538709	0.465505	0.527587
2.295	0.540844	0.462698	0.525305
2.298	0.533869	0.452453	0.523469
2.301	0.533814	0.454566	0.518143
2.304	0.537184	0.457554	0.516461
2.307	0.533298	0.452402	0.535256
2.31	0.536576	0.464345	0.531468
2.313	0.534642	0.457677	0.527974
2.316	0.532455	0.465847	0.518671
2.319	0.530935	0.456601	0.521177
2.322	0.523563	0.454323	0.523755
2.325	0.537236	0.45277	0.530333
2.328	0.533528	0.452234	0.518931
2.331	0.533423	0.459454	0.523179
2.334	0.528716	0.456378	0.521408
2.337	0.537131	0.458825	0.521392
2.34	0.529183	0.451323	0.514903
2.343	0.525223	0.453643	0.519476
2.346	0.526526	0.442045	0.516928
2.349	0.527654	0.455267	0.518882
2.352	0.530716	0.458315	0.522135
2.355	0.525893	0.448863	0.520872
2.358	0.524774	0.464441	0.521273
2.361	0.53076	0.451082	0.519185
2.364	0.532689	0.449992	0.514562
2.367	0.52694	0.457373	0.511157
2.37	0.522958	0.452468	0.51813
2.373	0.522054	0.452643	0.519208
2.376	0.528615	0.448952	0.514694
2.379	0.522666	0.450692	0.517902
2.382	0.522116	0.447537	0.513369
2.385	0.524182	0.436628	0.513574
2.388	0.524978	0.443648	0.505784
2.391	0.519108	0.451651	0.506357
2.394	0.519927	0.446739	0.512956
2.397	0.516765	0.453566	0.511742
2.4	0.522795	0.449638	0.503976
2.403	0.521941	0.446645	0.497759
2.406	0.521397	0.443009	0.515441
2.409	0.517199	0.438447	0.510887
2.412	0.518411	0.443371	0.514007
2.415	0.524544	0.440298	0.498945
2.418	0.513325	0.445529	0.505437
2.421	0.514473	0.444168	0.49997
2.424	0.5176	0.431498	0.50804
2.427	0.514304	0.441717	0.506854
2.43	0.51113	0.444647	0.504766
2.433	0.514196	0.449649	0.506174
2.436	0.514106	0.435904	0.515059
2.439	0.514474	0.434763	0.507663
2.442	0.508399	0.446944	0.488447
2.445	0.511839	0.431149	0.504475
2.448	0.517231	0.437108	0.510443
2.451	0.509941	0.440193	0.495735
2.454	0.512423	0.431075	0.496258
2.457	0.509089	0.439968	0.494141
2.46	0.510409	0.441058	0.507464
2.463	0.508503	0.435649	0.499921
2.466	0.510036	0.425895	0.489462
2.469	0.50754	0.443547	0.488401
2.472	0.50689	0.430937	0.502508
2.475	0.509466	0.43177	0.499663
2.478	0.505563	0.425302	0.501169
2.481	0.506968	0.429314	0.490243
2.484	0.503882	0.429107	0.492479
2.487	0.505614	0.426919	0.500385
2.49	0.503216	0.420398	0.49228
2.493	0.505406	0.431814	0.489896
2.496	0.503477	0.438733	0.492426
2.499	0.50041	0.426273	0.496971
2.502	0.497902	0.437802	0.481273
2.505	0.499616	0.427181	0.500848
2.508	0.501319	0.43035	0.486635
2.511	0.497111	0.433751	0.494936
2.514	0.49888	0.433829	0.490992
2.517	0.502165	0.426068	0.492854
2.52	0.498552	0.424064	0.49892
2.523	0.494827	0.42282	0.48817
2.526	0.492981	0.413658	0.490376
2.529	0.497294	0.418356	0.491045
2.532	0.49524	0.422232	0.485853
2.535	0.495081	0.427685	0.490863
2.538	0.494651	0.419822	0.489186
2.541	0.496509	0.418099	0.486698
2.544	0.496075	0.419157	0.48406
2.547	0.496691	0.425698	0.480472
2.55	0.496968	0.410462	0.486857
2.553	0.494157	0.415292	0.477818
2.556	0.487278	0.42543	0.481296
2.559	0.483842	0.4234	0.47587
2.562	0.488917	0.40687	0.47711
2.565	0.486329	0.414145	0.471117
2.568	0.48955	0.413524	0.46874
2.571	0.488527	0.413228	0.472518
2.574	0.484632	0.408364	0.478061
2.577	0.48795	0.417626	0.475198
2.58	0.482132	0.413087	0.478458
2.583	0.488712	0.419115	0.484743
2.586	0.482502	0.410624	0.475838
2.589	0.482388	0.420552	0.474548
2.592	0.484264	0.400819	0.475187
2.595	0.47963	0.412577	0.475003
2.598	0.482381	0.409183	0.471273
2.601	0.484675	0.408109	0.46092
2.604	0.480734	0.41126	0.472724
2.607	0.474732	0.414276	0.472928
2.61	0.484843	0.414997	0.455065
2.613	0.478254	0.408144	0.460553
2.616	0.475676	0.411211	0.460927
2.619	0.482129	0.397228	0.471958
2.622	0.473826	0.405497	0.475678
2.625	0.474235	0.416858	0.469542
2.628	0.475157	0.395227	0.466627
2.631	0.47315	0.411283	0.463921
2.634	0.475056	0.400076	0.463263
2.637	0.478062	0.399139	0.474118
2.64	0.471249	0.402048	0.467197
2.643	0.472727	0.393286	0.468643
2.646	0.471628	0.39739	0.46246
2.649	0.471003	0.411726	0.470203
2.652	0.468854	0.407506	0.462458
2.655	0.472245	0.397109	0.46772
2.658	0.465032	0.40178	0.468598
2.661	0.467705	0.402201	0.456934
2.664	0.467522	0.400895	0.462108
2.667	0.463596	0.402113	0.459285
2.67	0.467895	0.400745	0.462628
2.673	0.468201	0.407887	0.456547
2.676	0.472734	0.391352	0.450653
2.679	0.460429	0.399321	0.451497
2.682	0.466015	0.398926	0.456783
2.685	0.466906	0.399046	0.463419
2.688	0.463647	0.394575	0.457386
2.691	0.463743	0.388161	0.455938
2.694	0.462243	0.396694	0.458561
2.697	0.466025	0.394761	0.449448
2.7	0.463922	0.390131	0.452995
2.703	0.463964	0.394741	0.449088
2.706	0.463725	0.402547	0.454044
2.709	0.460366	0.392863	0.454859
2.712	0.458341	0.383578	0.451594
2.715	0.457071	0.388582	0.454053
2.718	0.452267	0.382305	0.441288
2.721	0.463362	0.393415	0.459143
2.724	0.459577	0.387147	0.45232
2.727	0.457025	0.378817	0.450685
2.73	0.45815	0.392232	0.448162
2.733	0.459313	0.383722	0.447458
2.736	0.453707	0.39046	0.437478
2.739	0.454493	0.39473	0.439633
2.742	0.458663	0.382145	0.438984
2.745	0.451857	0.386462	0.448372
2.748	0.457381	0.385093	0.436233
2.751	0.449194	0.381666	0.449242
2.754	0.452238	0.377595	0.44534
2.757	0.451708	0.391415	0.437965
2.76	0.449246	0.376871	0.441981
2.763	0.446289	0.381925	0.456943
2.766	0.451794	0.374807	0.450762
2.769	0.444253	0.376267	0.447234
2.772	0.448298	0.380965	0.442916
2.775	0.447507	0.380918	0.445994
2.778	0.44837	0.383928	0.440498
2.781	0.44601	0.382921	0.435836
2.784	0.447751	0.373695	0.438036
2.787	0.449915	0.383406	0.438351
2.79	0.444878	0.374451	0.423645
2.793	0.443256	0.374862	0.429477
2.796	0.443457	0.374769	0.434499
2.799	0.442297	0.370293	0.446316
2.802	0.444176	0.37076	0.432443
2.805	0.448629	0.378291	0.429734
2.808	0.439935	0.375315	0.426704
2.811	0.4425	0.373727	0.444829
2.814	0.441566	0.363796	0.444526
2.817	0.440807	0.366751	0.431343
2.82	0.442196	0.367233	0.430616
2.823	0.440119	0.365353	0.434057
2.826	0.440435	0.374058	0.435482
2.829	0.436317	0.3679	0.430135
2.832	0.439105	0.368284	0.436727
2.835	0.438889	0.374124	0.428563
2.838	0.44584	0.356736	0.426483
2.841	0.443374	0.378835	0.428976
2.844	0.43922	0.374989	0.431974
2.847	0.442422	0.375039	0.423004
2.85	0.436744	0.371221	0.432563
2.853	0.436427	0.375011	0.43072
2.856	0.434601	0.359317	0.432217
2.859	0.437048	0.369745	0.435381
2.862	0.437198	0.368606	0.428428
2.865	0.438353	0.36831	0.422811
2.868	0.434119	0.361699	0.433503
2.871	0.433673	0.365558	0.425118
2.874	0.432729	0.3597	0.424266
2.877	0.429154	0.363853	0.426215
2.88	0.436105	0.359361	0.431726
2.883	0.43488	0.36202	0.423285
2.886	0.430397	0.363841	0.42297
2.889	0.431174	0.355258	0.416055
2.892	0.432712	0.366033	0.42206
2.895	0.426763	0.361282	0.434168
2.898	0.432726	0.368805	0.427623
2.901	0.433334	0.37072	0.425239
2.904	0.433872	0.361528	0.421136
2.907	0.434485	0.363543	0.416634
2.91	0.429292	0.358696	0.42106
2.913	0.430826	0.369613	0.425705
2.916	0.428744	0.354994	0.42813
2.919	0.425805	0.360592	0.41456
2.922	0.426199	0.358421	0.408783
2.925	0.427251	0.354135	0.410522
2.928	0.431371	0.357105	0.42298
2.931	0.423881	0.35759	0.413952
2.934	0.423706	0.361304	0.420026
2.937	0.423599	0.365757	0.418955
2.94	0.427369	0.360833	0.417512
2.943	0.427295	0.350218	0.415967
2.946	0.424415	0.352294	0.419844
2.949	0.423045	0.354579	0.406653
2.952	0.425523	0.354525	0.418628
2.955	0.425708	0.358754	0.418618
2.958	0.422403	0.352385	0.403291
2.961	0.424208	0.362246	0.408908
2.964	0.419826	0.354996	0.417492
2.967	0.420681	0.3537	0.410147
2.97	0.424993	0.356953	0.414636
2.973	0.421417	0.351594	0.419714
2.976	0.423219	0.351845	0.40962
2.979	0.425368	0.349407	0.417322
2.982	0.419217	0.357899	0.407944
2.985	0.418785	0.345899	0.416771
2.988	0.418356	0.35716	0.404158
2.991	0.420976	0.360639	0.400155
2.994	0.417016	0.348306	0.405
2.997	0.424705	0.347628	0.40379
3	0.422838	0.352147	0.405678
3.003	0.421952	0.355066	0.413011
3.006	0.42093	0.358884	0.407678
3.009	0.418056	0.348545	0.404607
3.012	0.417382	0.354927	0.413218
3.015	0.415622	0.347593	0.410545
3.018	0.420465	0.343764	0.400909
3.021	0.417002	0.353743	0.407423
3.024	0.420595	0.347449	0.405184
3.027	0.412822	0.34406	0.402231
3.03	0.415655	0.343821	0.411484
3.033	0.415027	0.348753	0.400726
3.036	0.41859	0.356576	0.39495
3.039	0.407282	0.346495	0.413097
3.042	0.413738	0.345207	0.406156
3.045	0.41172	0.342584	0.408653
3.048	0.414928	0.347162	0.394701
3.051	0.410746	0.344607	0.400853
3.054	0.415664	0.341325	0.404868
3.057	0.412254	0.344466	0.401297
3.06	0.410159	0.33999	0.394766
3.063	0.40946	0.349754	0.404828
3.066	0.411268	0.335893	0.403557
3.069	0.408489	0.344394	0.396553
3.072	0.406182	0.342047	0.411838
3.075	0.410026	0.3316	0.408753
3.078	0.411081	0.329803	0.399048
3.081	0.409216	0.339726	0.405156
3.084	0.407366	0.335646	0.388776
3.087	0.407485	0.335521	0.399338
3.09	0.405406	0.346755	0.401342
3.093	0.407921	0.340305	0.398352
3.096	0.402841	0.341263	0.397489
3.099	0.407393	0.333782	0.400407
3.102	0.407861	0.344809	0.390572
3.105	0.40461	0.338075	0.394013
3.108	0.405787	0.342276	0.396886
3.111	0.404056	0.337312	0.399827
3.114	0.404855	0.340305	0.393722
3.117	0.406313	0.333174	0.392264
3.12	0.401687	0.33663	0.390979
3.123	0.404513	0.33574	0.388582
3.126	0.4015	0.336838	0.390898
3.129	0.402657	0.333373	0.389204
3.132	0.399425	0.335502	0.393007
3.135	0.401238	0.330645	0.389992
3.138	0.405206	0.331259	0.385111
3.141	0.404356	0.331301	0.391231
3.144	0.40009	0.336972	0.391352
3.147	0.401745	0.335826	0.39564
3.15	0.393287	0.337408	0.39251
3.153	0.399439	0.337227	0.388131
3.156	0.400237	0.32442	0.387
3.159	0.401116	0.32579	0.392018
3.162	0.397964	0.330521	0.391952
3.165	0.398604	0.33546	0.385634
3.168	0.398677	0.326305	0.391052
3.171	0.392476	0.326731	0.391223
3.174	0.395468	0.334002	0.391343
3.177	0.393856	0.320215	0.388866
3.18	0.39849	0.330388	0.391371
3.183	0.391998	0.327644	0.390892
3.186	0.396605	0.327353	0.388971
3.189	0.391898	0.339712	0.388742
3.192	0.396627	0.330047	0.385238
3.195	0.391263	0.328397	0.379028
3.198	0.392862	0.329212	0.386684
3.201	0.394693	0.320282	0.384028
3.204	0.391984	0.333185	0.383878
3.207	0.394947	0.31361	0.37637
3.21	0.389866	0.326887	0.38434
3.213	0.393127	0.327037	0.384022
3.216	0.392945	0.321678	0.38595
3.219	0.391302	0.326684	0.381714
3.222	0.386673	0.326905	0.390417
3.225	0.391583	0.320214	0.39085
3.228	0.394567	0.322038	0.378539
3.231	0.390076	0.328189	0.385364
3.234	0.390931	0.327675	0.376916
3.237	0.39405	0.325063	0.377168
3.24	0.382177	0.331578	0.382621
3.243	0.38258	0.316886	0.381098
3.246	0.386242	0.324545	0.374625
3.249	0.387899	0.321318	0.3827
3.252	0.389997	0.308062	0.373895
3.255	0.386983	0.323807	0.374872
3.258	0.380675	0.326091	0.37479
3.261	0.386924	0.324537	0.375619
3.264	0.382178	0.318854	0.372507
3.267	0.384772	0.323392	0.375091
3.27	0.378578	0.322721	0.381595
3.273	0.38594	0.321087	0.371512
3.276	0.387498	0.319217	0.380224
3.279	0.385561	0.313046	0.371999
3.282	0.385066	0.320771	0.379848
3.285	0.380516	0.328705	0.377059
3.288	0.382051	0.311196	0.37546
3.291	0.3862	0.311684	0.368825
3.294	0.385985	0.31803	0.382458
3.297	0.379981	0.315815	0.371772
3.3	0.381505	0.312162	0.378995
3.303	0.383494	0.318027	0.367671
3.306	0.380123	0.327492	0.367349
3.309	0.383973	0.316067	0.370621
3.312	0.380816	0.315092	0.370389
3.315	0.385496	0.313088	0.37509
3.318	0.380512	0.318388	0.370453
3.321	0.376909	0.313915	0.370098
3.324	0.378438	0.315743	0.369617
3.327	0.379117	0.313916	0.37746
3.33	0.380561	0.312794	0.371942
3.333	0.380836	0.310827	0.368799
3.336	0.381171	0.313777	0.364018
3.339	0.382806	0.313205	0.373857
3.342	0.381574	0.30981	0.369506
3.345	0.377332	0.314555	0.37093
3.348	0.379235	0.311121	0.368682
3.351	0.38341	0.311969	0.374869
3.354	0.379449	0.30248	0.376941
3.357	0.378287	0.307764	0.373188
3.36	0.376616	0.307673	0.368037
3.363	0.377351	0.316335	0.363952
3.366	0.375465	0.314186	0.371425
3.369	0.375366	0.315214	0.359285
3.372	0.374645	0.309603	0.358719
3.375	0.376302	0.306997	0.368922
3.378	0.372738	0.308852	0.372206
3.381	0.37886	0.300377	0.372316
3.384	0.373737	0.306933	0.361719
3.387	0.375582	0.300501	0.361956
3.39	0.37436	0.312513	0.366461
3.393	0.373895	0.302508	0.366882
3.396	0.378913	0.302737	0.361849
3.399	0.376518	0.308674	0.374929
3.402	0.377081	0.309791	0.361381
3.405	0.373265	0.314714	0.363278
3.408	0.372717	0.300829	0.362756
3.411	0.37004	0.307345	0.362371
3.414	0.372908	0.310771	0.363956
3.417	0.371067	0.299862	0.359895
3.42	0.37007	0.307927	0.355193
3.423	0.378676	0.304359	0.368974
3.426	0.371049	0.313299	0.365599
3.429	0.36792	0.298549	0.361027
3.432	0.370629	0.304875	0.358783
3.435	0.370652	0.309618	0.358968
3.438	0.364965	0.302629	0.354116
3.441	0.37066	0.306082	0.366844
3.444	0.370731	0.312672	0.36673
3.447	0.372355	0.302496	0.353965
3.45	0.372772	0.310006	0.358644
3.453	0.367939	0.297966	0.366173
3.456	0.368798	0.304848	0.359912
3.459	0.368922	0.298474	0.354095
3.462	0.366735	0.29959	0.347936
3.465	0.364713	0.308763	0.364841
3.468	0.367351	0.30139	0.357873
3.471	0.366799	0.298739	0.35922
3.474	0.364809	0.3001	0.363114
3.477	0.368402	0.293665	0.350919
3.48	0.367496	0.302604	0.353636
3.483	0.367411	0.293472	0.356928
3.486	0.364034	0.304796	0.354422
3.489	0.364735	0.300534	0.351391
3.492	0.361586	0.299435	0.351293
3.495	0.360537	0.30257	0.355116
3.498	0.361977	0.289145	0.352466
3.501	0.362979	0.295953	0.348681
3.504	0.360438	0.29981	0.346
3.507	0.35921	0.303292	0.348849
3.51	0.359899	0.2856	0.34596
3.513	0.360925	0.290266	0.350732
3.516	0.359905	0.297119	0.353827
3.519	0.360961	0.28266	0.346059
3.522	0.359544	0.287228	0.351234
3.525	0.358199	0.300402	0.347246
3.528	0.354139	0.287096	0.341453
3.531	0.36164	0.282504	0.349716
3.534	0.358065	0.291024	0.351152
3.537	0.354733	0.290521	0.351555
3.54	0.355426	0.286234	0.351984
3.543	0.358829	0.287366	0.34681
3.546	0.355555	0.293766	0.350784
3.549	0.353589	0.280398	0.342599
3.552	0.354783	0.286739	0.340027
3.555	0.355887	0.284499	0.343863
3.558	0.349347	0.290707	0.34159
3.561	0.35235	0.296986	0.348168
3.564	0.352284	0.290465	0.341562
3.567	0.352123	0.285207	0.344898
3.57	0.355174	0.281735	0.343945
3.573	0.350956	0.287546	0.347169
3.576	0.350701	0.278267	0.333699
3.579	0.353742	0.294465	0.338338
3.582	0.349021	0.282723	0.338741
3.585	0.353335	0.284746	0.346548
3.588	0.346677	0.284514	0.343436
3.591	0.350205	0.287619	0.333659
3.594	0.347232	0.283583	0.342446
3.597	0.344676	0.281926	0.33918
3.6	0.34649	0.285338	0.337722
3.603	0.34836	0.284584	0.335639
3.606	0.349866	0.288407	0.343068
3.609	0.346309	0.289504	0.345632
3.612	0.342817	0.289793	0.344323
3.615	0.346812	0.281464	0.335307
3.618	0.343691	0.288907	0.335996
3.621	0.344684	0.281723	0.337663
3.624	0.344995	0.283343	0.337478
3.627	0.345249	0.279775	0.331223
3.63	0.340852	0.282881	0.336872
3.633	0.342321	0.277904	0.339995
3.636	0.344832	0.292125	0.329087
3.639	0.340957	0.285522	0.332562
3.642	0.335701	0.28066	0.330824
3.645	0.339894	0.279668	0.336454
3.648	0.340539	0.277083	0.327576
3.651	0.342358	0.270469	0.322976
3.654	0.33687	0.28183	0.337258
3.657	0.34063	0.281023	0.327976
3.66	0.342814	0.280635	0.319938
3.663	0.340089	0.275828	0.332712
3.666	0.335852	0.26605	0.329387
3.669	0.332512	0.273066	0.334477
3.672	0.339629	0.274651	0.322895
3.675	0.33991	0.271727	0.329771
3.678	0.334999	0.270765	0.330402
3.681	0.336585	0.286174	0.327287
3.684	0.33353	0.280154	0.332922
3.687	0.336123	0.268856	0.323737
3.69	0.33374	0.272847	0.328402
3.693	0.339001	0.276151	0.328677
3.696	0.332079	0.275428	0.332596
3.699	0.333492	0.27555	0.327755
3.702	0.335178	0.273957	0.322902
3.705	0.334019	0.268851	0.324839
3.708	0.329696	0.262542	0.323003
3.711	0.333724	0.281612	0.322801
3.714	0.333902	0.272102	0.32576
3.717	0.33503	0.269002	0.325461
3.72	0.33641	0.26863	0.325604
3.723	0.332653	0.27184	0.326135
3.726	0.33271	0.26606	0.327886
3.729	0.331994	0.269774	0.334528
3.732	0.326955	0.263038	0.318532
3.735	0.334634	0.269795	0.319448
3.738	0.331172	0.268931	0.32101
3.741	0.330128	0.273769	0.322216
3.744	0.328016	0.264863	0.310546
3.747	0.329595	0.26575	0.318877
3.75	0.33026	0.272447	0.321411
3.753	0.327432	0.263906	0.321607
3.756	0.32926	0.262047	0.312815
3.759	0.332191	0.262693	0.328869
3.762	0.328848	0.274157	0.316961
3.765	0.327484	0.273085	0.311761
3.768	0.325807	0.268973	0.318203
3.771	0.330483	0.259183	0.317771
3.774	0.326997	0.262934	0.312833
3.777	0.329552	0.261378	0.314333
3.78	0.331294	0.26538	0.316323
3.783	0.325507	0.262434	0.310986
3.786	0.321074	0.267273	0.317046
3.789	0.323504	0.264411	0.323164
3.792	0.323786	0.253592	0.324794
3.795	0.326221	0.265705	0.323409
3.798	0.324363	0.263718	0.316578
3.801	0.322653	0.253223	0.32012
3.804	0.325914	0.26067	0.311336
3.807	0.32746	0.256404	0.308228
3.81	0.320859	0.268187	0.311035
3.813	0.319797	0.258805	0.319975
3.816	0.323727	0.257684	0.31548
3.819	0.323444	0.258112	0.315979
3.822	0.322628	0.260852	0.308051
3.825	0.318997	0.263679	0.318628
3.828	0.321229	0.253092	0.317958
3.831	0.320156	0.261393	0.311121
3.834	0.31947	0.268147	0.316375
3.837	0.319485	0.249656	0.311159
3.84	0.320425	0.260128	0.309356
3.843	0.319201	0.25774	0.308421
3.846	0.320139	0.267507	0.309413
3.849	0.319335	0.254928	0.319312
3.852	0.318231	0.26093	0.305748
3.855	0.319242	0.253427	0.307177
3.858	0.315143	0.258902	0.313774
3.861	0.316854	0.257204	0.311681
3.864	0.317799	0.255939	0.302341
3.867	0.314252	0.254949	0.30987
3.87	0.313965	0.256994	0.308453
3.873	0.318672	0.258064	0.310021
3.876	0.316202	0.258172	0.309352
3.879	0.315073	0.25955	0.305044
3.882	0.309136	0.258711	0.312391
3.885	0.313581	0.250573	0.309946
3.888	0.314408	0.246967	0.304162
3.891	0.310729	0.239626	0.303153
3.894	0.310622	0.255476	0.296292
3.897	0.311308	0.255348	0.304739
3.9	0.30975	0.251328	0.305637
3.903	0.307349	0.25109	0.309997
3.906	0.309967	0.250445	0.303198
3.909	0.3096	0.250127	0.299609
3.912	0.308194	0.2434	0.298766
3.915	0.308382	0.245311	0.300919
3.918	0.309801	0.247861	0.293875
3.921	0.305596	0.248621	0.303637
3.924	0.311354	0.250495	0.296548
3.927	0.310496	0.248638	0.299623
3.93	0.307176	0.251868	0.296557
3.933	0.308023	0.246804	0.29976
3.936	0.305966	0.246152	0.298124
3.939	0.304893	0.244244	0.301782
3.942	0.306359	0.245643	0.296323
3.945	0.308094	0.255944	0.293128
3.948	0.304712	0.245461	0.290228
3.951	0.304375	0.242984	0.301139
3.954	0.304257	0.241848	0.297098
3.957	0.30424	0.242204	0.306118
3.96	0.302511	0.244765	0.296709
3.963	0.303728	0.250877	0.292515
3.966	0.297304	0.245195	0.293862
3.969	0.299088	0.239294	0.304484
3.972	0.303488	0.242495	0.298027
3.975	0.30143	0.246967	0.296378
3.978	0.300134	0.241485	0.297182
3.981	0.294698	0.247164	0.29546
3.984	0.30101	0.235098	0.28585
3.987	0.303491	0.242178	0.295494
3.99	0.30163	0.243235	0.299855
3.993	0.301264	0.2421	0.294375
3.996	0.303014	0.237697	0.291005
3.999	0.299355	0.244621	0.295563
4.002	0.297489	0.236467	0.296699
4.005	0.29856	0.236992	0.290672
4.008	0.299723	0.243255	0.298104
4.011	0.300067	0.233731	0.28874
4.014	0.299668	0.246655	0.296208
4.017	0.297615	0.246724	0.293348
4.02	0.296138	0.23764	0.291809
4.023	0.302012	0.248728	0.291807
4.026	0.298058	0.241485	0.282204
4.029	0.29738	0.248347	0.285927
4.032	0.300459	0.242531	0.284173
4.035	0.292286	0.236313	0.290382
4.038	0.294877	0.242626	0.281249
4.041	0.297602	0.239752	0.293314
4.044	0.291507	0.241638	0.287577
4.047	0.293812	0.244105	0.285696
4.05	0.291178	0.240444	0.292581
4.053	0.295379	0.239674	0.285609
4.056	0.298488	0.24521	0.283542
4.059	0.295542	0.234608	0.29098
4.062	0.295839	0.240313	0.291297
4.065	0.294852	0.235561	0.286026
4.068	0.294514	0.235522	0.285233
4.071	0.298903	0.234914	0.293187
4.074	0.290118	0.245376	0.289921
4.077	0.294161	0.238763	0.275579
4.08	0.292829	0.229898	0.293369
4.083	0.293846	0.238957	0.289639
4.086	0.296396	0.227158	0.281767
4.089	0.292683	0.236355	0.283613
4.092	0.293047	0.232455	0.292262
4.095	0.290807	0.241701	0.281189
4.098	0.294012	0.237648	0.285606
4.101	0.297121	0.236261	0.28157
4.104	0.290785	0.23019	0.295271
4.107	0.292583	0.242889	0.292781
4.11	0.293076	0.234648	0.288956
4.113	0.289356	0.233499	0.276336
4.116	0.293657	0.23041	0.283947
4.119	0.289323	0.23315	0.287627
4.122	0.293323	0.238565	0.280082
4.125	0.288452	0.234401	0.288847
4.128	0.293383	0.233868	0.28603
4.131	0.290495	0.234549	0.281769
4.134	0.291357	0.236423	0.282003
4.137	0.292909	0.233294	0.282114
4.14	0.288177	0.234749	0.287614
4.143	0.29097	0.233446	0.27646
4.146	0.289484	0.232905	0.281416
4.149	0.292762	0.234298	0.286971
4.152	0.291948	0.231455	0.281281
4.155	0.291812	0.239978	0.280251
4.158	0.288928	0.232454	0.284566
4.161	0.288731	0.241946	0.28182
4.164	0.287703	0.234583	0.283915
4.167	0.286744	0.225216	0.281322
4.17	0.289459	0.24007	0.291472
4.173	0.289396	0.228916	0.280267
4.176	0.287152	0.224594	0.279202
4.179	0.288188	0.234346	0.281799
4.182	0.291246	0.233906	0.287083
4.185	0.28968	0.232778	0.281213
4.188	0.288831	0.23178	0.278631
4.191	0.289941	0.22665	0.274445
4.194	0.289425	0.236459	0.277871
4.197	0.289425	0.223398	0.275555
4.2	0.290363	0.231023	0.285644
4.203	0.282748	0.222003	0.273153
4.206	0.287474	0.238979	0.279866
4.209	0.283324	0.228847	0.278711
4.212	0.285488	0.223324	0.281622
4.215	0.279941	0.227384	0.275173
4.218	0.286715	0.224293	0.281815
4.221	0.286466	0.229677	0.281002
4.224	0.284616	0.226303	0.275811
4.227	0.283374	0.225889	0.27172
4.23	0.283354	0.231505	0.276089
4.233	0.28327	0.227157	0.281143
4.236	0.282665	0.222349	0.26362
4.239	0.282175	0.23502	0.268467
4.242	0.284019	0.231465	0.273349
4.245	0.279358	0.223812	0.275558
4.248	0.279456	0.227684	0.273287
4.251	0.278918	0.235222	0.279416
4.254	0.282323	0.227274	0.272712
4.257	0.276615	0.219891	0.272573
4.26	0.284198	0.223733	0.2756
4.263	0.280632	0.218532	0.269574
4.266	0.278945	0.21869	0.264064
4.269	0.2802	0.22615	0.272587
4.272	0.282304	0.223899	0.275859
4.275	0.279819	0.224785	0.265288
4.278	0.279369	0.21839	0.265433
4.281	0.278897	0.216389	0.274483
4.284	0.27831	0.218115	0.272554
4.287	0.27695	0.22364	0.263499
4.29	0.277272	0.221815	0.27986
4.293	0.277869	0.217136	0.267104
4.296	0.27556	0.222215	0.270491
4.299	0.273872	0.216234	0.265425
4.302	0.272938	0.224306	0.278413
4.305	0.27615	0.216904	0.265536
4.308	0.274973	0.21521	0.266223
4.311	0.278143	0.21894	0.26365
4.314	0.272926	0.218611	0.273085
4.317	0.272693	0.216447	0.261196
4.32	0.272021	0.212793	0.266324
4.323	0.270705	0.217057	0.268225
4.326	0.275485	0.217991	0.270708
4.329	0.274571	0.213306	0.258367
4.332	0.27533	0.218374	0.272689
4.335	0.272579	0.219226	0.265323
4.338	0.272022	0.206813	0.265334
4.341	0.26831	0.217259	0.261908
4.344	0.272545	0.216356	0.264417
4.347	0.269951	0.223083	0.261283
4.35	0.271622	0.218651	0.265072
4.353	0.272212	0.221901	0.262777
4.356	0.268958	0.214757	0.269119
4.359	0.267393	0.212019	0.269081
4.362	0.273566	0.218344	0.271335
4.365	0.271386	0.205337	0.254595
4.368	0.268386	0.217772	0.264608
4.371	0.266987	0.215901	0.259887
4.374	0.27087	0.212316	0.263102
4.377	0.267878	0.209806	0.263992
4.38	0.26833	0.210382	0.262185
4.383	0.270804	0.213172	0.266117
4.386	0.266985	0.215418	0.264755
4.389	0.266404	0.212764	0.264459
4.392	0.268111	0.211954	0.262166
4.395	0.266509	0.217352	0.25538
4.398	0.270114	0.209072	0.265861
4.401	0.270182	0.210022	0.262387
4.404	0.265167	0.208737	0.261053
4.407	0.269461	0.216323	0.2601
4.41	0.265579	0.21577	0.257119
4.413	0.266098	0.213	0.261988
4.416	0.26802	0.210732	0.25541
4.419	0.267532	0.21185	0.258374
4.422	0.268448	0.209434	0.253752
4.425	0.268139	0.212984	0.259816
4.428	0.263214	0.214455	0.258462
4.431	0.263212	0.207346	0.258506
4.434	0.266688	0.214579	0.257178
4.437	0.269777	0.211066	0.258921
4.44	0.266934	0.207125	0.260904
4.443	0.266545	0.210502	0.26254
4.446	0.266186	0.206428	0.265552
4.449	0.267502	0.210433	0.256669
4.452	0.265966	0.21214	0.250562
4.455	0.263606	0.206814	0.258908
4.458	0.265559	0.209102	0.260811
4.461	0.262487	0.206062	0.257582
4.464	0.265848	0.211116	0.247415
4.467	0.264379	0.203721	0.260665
4.47	0.26178	0.212579	0.25374
4.473	0.265395	0.204806	0.255135
4.476	0.260986	0.208083	0.257109
4.479	0.262152	0.209204	0.256103
4.482	0.266164	0.202732	0.258927
4.485	0.260987	0.21174	0.250906
4.488	0.265357	0.208737	0.249551
4.491	0.262111	0.21385	0.246305
4.494	0.259793	0.204877	0.259065
4.497	0.263157	0.207862	0.253648
4.5	0.262764	0.212654	0.251141
4.503	0.262651	0.20737	0.257585
4.506	0.262387	0.209443	0.258853
4.509	0.263568	0.202757	0.25548
4.512	0.260128	0.204389	0.258219
4.515	0.261355	0.206726	0.251093
4.518	0.261259	0.203459	0.253223
4.521	0.257159	0.201021	0.255935
4.524	0.259514	0.197769	0.250465
4.527	0.261967	0.203192	0.244812
4.53	0.262378	0.200296	0.236779
4.533	0.257065	0.19877	0.250889
4.536	0.261526	0.208973	0.248939
4.539	0.257965	0.20283	0.253739
4.542	0.260544	0.203815	0.246846
4.545	0.259139	0.204949	0.24851
4.548	0.255013	0.205497	0.250848
4.551	0.259482	0.205499	0.243795
4.554	0.258209	0.203459	0.254195
4.557	0.258865	0.202097	0.246415
4.56	0.257743	0.209235	0.247346
4.563	0.259623	0.204402	0.249859
4.566	0.255345	0.201272	0.248664
4.569	0.262949	0.201118	0.250902
4.572	0.258989	0.20588	0.250051
4.575	0.255089	0.206566	0.245137
4.578	0.256444	0.206295	0.248015
4.581	0.254802	0.210144	0.250179
4.584	0.252528	0.195369	0.243937
4.587	0.253848	0.202784	0.242536
4.59	0.25251	0.200021	0.243287
4.593	0.251577	0.2011	0.247898
4.596	0.252512	0.19998	0.249715
4.599	0.252739	0.201086	0.248273
4.602	0.249166	0.209962	0.250106
4.605	0.248078	0.197995	0.243447
4.608	0.253139	0.197829	0.248422
4.611	0.250643	0.202726	0.255054
4.614	0.252235	0.192731	0.242821
4.617	0.251363	0.197807	0.23596
4.62	0.250652	0.19444	0.241577
4.623	0.249809	0.200542	0.247806
4.626	0.249982	0.195363	0.23741
4.629	0.246133	0.191847	0.241201
4.632	0.249142	0.197669	0.237556
4.635	0.247921	0.18502	0.243477
4.638	0.252767	0.191902	0.236805
4.641	0.244223	0.196407	0.238668
4.644	0.244996	0.20382	0.242532
4.647	0.246866	0.188299	0.243977
4.65	0.248745	0.193185	0.240943
4.653	0.24472	0.192616	0.235399
4.656	0.248832	0.185035	0.239352
4.659	0.244254	0.194038	0.239311
4.662	0.244589	0.187043	0.240317
4.665	0.245736	0.195142	0.238864
4.668	0.242179	0.198017	0.23616
4.671	0.242829	0.201895	0.240797
4.674	0.244686	0.19353	0.235879
4.677	0.243015	0.187536	0.240324
4.68	0.240506	0.197613	0.234543
4.683	0.243296	0.195691	0.23047
4.686	0.242674	0.196213	0.23211
4.689	0.245853	0.188774	0.232198
4.692	0.241581	0.195253	0.236035
4.695	0.241031	0.198199	0.235753
4.698	0.241774	0.191076	0.241129
4.701	0.242976	0.193902	0.234987
4.704	0.239987	0.187371	0.231263
4.707	0.239934	0.189203	0.230419
4.71	0.241019	0.187728	0.231974
4.713	0.234567	0.190281	0.230556
4.716	0.240588	0.186312	0.238213
4.719	0.236443	0.192393	0.228794
4.722	0.237341	0.180703	0.230315
4.725	0.235968	0.188283	0.225342
4.728	0.237412	0.195469	0.229962
4.731	0.240147	0.187023	0.234354
4.734	0.232901	0.189993	0.230234
4.737	0.239397	0.186527	0.234101
4.74	0.235054	0.187512	0.22904
4.743	0.237525	0.185972	0.233519
4.746	0.231028	0.187182	0.235795
4.749	0.23608	0.183196	0.225974
4.752	0.234352	0.186891	0.228136
4.755	0.237734	0.184261	0.227605
4.758	0.23273	0.186117	0.225513
4.761	0.232864	0.182577	0.22801
4.764	0.235726	0.17958	0.223992
4.767	0.231851	0.188697	0.228755
4.77	0.232236	0.184848	0.22476
4.773	0.232457	0.18214	0.231707
4.776	0.234254	0.184037	0.235947
4.779	0.235094	0.178649	0.230058
4.782	0.236194	0.185176	0.225014
4.785	0.235766	0.190343	0.228586
4.788	0.232404	0.186547	0.233099
4.791	0.233616	0.186383	0.230893
4.794	0.233173	0.183824	0.232547
4.797	0.230524	0.179437	0.23283
4.8	0.233677	0.17623	0.234305
4.803	0.230807	0.184865	0.228729
4.806	0.233342	0.184664	0.228391
4.809	0.233345	0.187799	0.231409
4.812	0.232676	0.177818	0.227284
4.815	0.234994	0.184734	0.229473
4.818	0.23356	0.187437	0.221106
4.821	0.235218	0.178254	0.224055
4.824	0.231596	0.180803	0.225079
4.827	0.229831	0.182371	0.223705
4.83	0.231385	0.18187	0.221057
4.833	0.22852	0.180275	0.227276
4.836	0.229999	0.184616	0.220386
4.839	0.230054	0.181882	0.221728
4.842	0.227021	0.177847	0.221481
4.845	0.231091	0.182739	0.224666
4.848	0.230669	0.177415	0.224305
4.851	0.231354	0.18632	0.218103
4.854	0.229904	0.177552	0.224736
4.857	0.231514	0.180091	0.22002
4.86	0.229956	0.183911	0.215436
4.863	0.230815	0.184373	0.221475
4.866	0.226744	0.176728	0.222681
4.869	0.229902	0.173387	0.222743
4.872	0.230047	0.180059	0.21532
4.875	0.228897	0.180963	0.2192
4.878	0.223756	0.184323	0.219006
4.881	0.223699	0.173193	0.22374
4.884	0.224398	0.176398	0.214731
4.887	0.226764	0.174969	0.226207
4.89	0.224747	0.175947	0.215485
4.893	0.225807	0.171672	0.22898
4.896	0.229404	0.178482	0.220774
4.899	0.222877	0.182534	0.229045
4.902	0.229767	0.17259	0.219308
4.905	0.226154	0.175969	0.213584
4.908	0.223576	0.176511	0.214566
4.911	0.222954	0.176767	0.212971
4.914	0.224537	0.176695	0.211508
4.917	0.224501	0.176554	0.219098
4.92	0.224501	0.177207	0.222476
4.923	0.223309	0.170685	0.216995
4.926	0.2248	0.180395	0.210853
4.929	0.224682	0.176919	0.216641
4.932	0.227425	0.175853	0.219785
4.935	0.224155	0.177094	0.213321
4.938	0.221449	0.176594	0.211811
4.941	0.225375	0.175368	0.218465
4.944	0.222429	0.173525	0.207845
4.947	0.222481	0.173432	0.216737
4.95	0.224466	0.171272	0.21464
4.953	0.222804	0.175181	0.21755
4.956	0.217626	0.168622	0.218061
4.959	0.221538	0.170083	0.214856
4.962	0.218778	0.170468	0.212766
4.965	0.223039	0.173096	0.209885
4.968	0.219938	0.169487	0.219178
4.971	0.220185	0.171647	0.215587
4.974	0.220033	0.171512	0.204138
4.977	0.219882	0.174341	0.211983
4.98	0.215429	0.168968	0.21266
4.983	0.216313	0.170215	0.209924
4.986	0.217925	0.173267	0.208118
4.989	0.218672	0.167085	0.206637
4.992	0.213884	0.168907	0.214092
4.995	0.217567	0.169695	0.214474
4.998	0.219041	0.167389	0.210307
5.001	0.2178	0.171375	0.215579
5.004	0.213316	0.165186	0.209069
5.007	0.213516	0.164749	0.215942
5.01	0.220315	0.168661	0.201429
5.013	0.219325	0.165483	0.206599
5.016	0.219659	0.169353	0.207516
5.019	0.212564	0.175798	0.21064
5.022	0.214746	0.170408	0.205334
5.025	0.215813	0.16981	0.209944
5.028	0.217928	0.167011	0.211754
5.031	0.217831	0.167993	0.206767
5.034	0.21412	0.169616	0.216693
5.037	0.212592	0.165298	0.210242
5.04	0.215632	0.170838	0.21083
5.043	0.214506	0.16657	0.211481
5.046	0.21353	0.162608	0.20261
5.049	0.209794	0.168493	0.210069
5.052	0.210674	0.16933	0.2119
5.055	0.211567	0.162703	0.215856
5.058	0.212418	0.169	0.206345
5.061	0.211214	0.163375	0.20487
5.064	0.214246	0.167442	0.207692
5.067	0.212376	0.165883	0.210612
5.07	0.213194	0.161455	0.208085
5.073	0.212827	0.163696	0.200428
5.076	0.213563	0.17019	0.208814
5.079	0.209959	0.173586	0.206658
5.082	0.21246	0.165056	0.211251
5.085	0.21509	0.159791	0.209271
5.088	0.210126	0.166103	0.210824
5.091	0.214561	0.167363	0.20825
5.094	0.211436	0.166237	0.202734
5.097	0.213518	0.165376	0.204336
5.1	0.208806	0.160502	0.20248
5.103	0.211575	0.160813	0.20041
5.106	0.209592	0.16628	0.199395
5.109	0.211562	0.163764	0.205101
5.112	0.210316	0.164609	0.201654
5.115	0.210687	0.168337	0.202973
5.118	0.215536	0.159991	0.202959
5.121	0.211728	0.159686	0.21026
5.124	0.206708	0.155214	0.204643
5.127	0.209686	0.15733	0.20325
5.13	0.211564	0.169357	0.203856
5.133	0.209748	0.160032	0.204385
5.136	0.206832	0.162956	0.20436
5.139	0.208363	0.158488	0.196177
5.142	0.212379	0.157653	0.196557
5.145	0.207992	0.161506	0.200836
5.148	0.208281	0.154946	0.196773
5.151	0.208447	0.16793	0.197877
5.154	0.209222	0.158092	0.205071
5.157	0.207176	0.157785	0.201396
5.16	0.207343	0.156562	0.195332
5.163	0.2079	0.161037	0.201728
5.166	0.209347	0.161924	0.203662
5.169	0.208018	0.165594	0.200928
5.172	0.205144	0.169742	0.193861
5.175	0.207111	0.160056	0.20234
5.178	0.208418	0.156761	0.196765
5.181	0.20481	0.161493	0.202451
5.184	0.205114	0.165409	0.199971
5.187	0.207667	0.157611	0.207738
5.19	0.204912	0.154257	0.194527
5.193	0.205193	0.157992	0.202703
5.196	0.20693	0.156769	0.194404
5.199	0.203992	0.158852	0.200875
5.202	0.202795	0.157786	0.200683
5.205	0.207956	0.159323	0.194377
5.208	0.206751	0.151197	0.194117
5.211	0.204995	0.160015	0.203488
5.214	0.204784	0.153339	0.203345
5.217	0.20556	0.159238	0.200414
5.22	0.205418	0.160741	0.20071
5.223	0.206309	0.155233	0.196617
5.226	0.200713	0.157082	0.203843
5.229	0.202653	0.153658	0.196751
5.232	0.201563	0.158653	0.197794
5.235	0.202143	0.154992	0.195715
5.238	0.203407	0.160508	0.199614
5.241	0.205139	0.156555	0.196988
5.244	0.204367	0.156874	0.197944
5.247	0.201822	0.15154	0.195977
5.25	0.205372	0.15563	0.19881
5.253	0.203837	0.160959	0.200817
5.256	0.201191	0.150795	0.198523
5.259	0.200025	0.163974	0.193763
5.262	0.200152	0.160192	0.195228
5.265	0.204966	0.152954	0.192452
5.268	0.203813	0.158883	0.194455
5.271	0.201986	0.155577	0.194403
5.274	0.202453	0.159218	0.189774
5.277	0.201498	0.154759	0.194827
5.28	0.201709	0.154356	0.192295
5.283	0.200895	0.158607	0.193436
5.286	0.199396	0.147073	0.199621
5.289	0.199156	0.154586	0.19499
5.292	0.204445	0.154003	0.190266
5.295	0.202082	0.155517	0.186611
5.298	0.198826	0.150109	0.191401
5.301	0.200649	0.155076	0.198107
5.304	0.199814	0.158165	0.192733
5.307	0.201082	0.153447	0.200114
5.31	0.200458	0.154147	0.196351
5.313	0.198424	0.151177	0.190138
5.316	0.200121	0.155183	0.196713
5.319	0.201768	0.151533	0.19337
5.322	0.197459	0.147735	0.19171
5.325	0.198844	0.152664	0.197476
5.328	0.202111	0.15595	0.191999
5.331	0.199631	0.153948	0.193925
5.334	0.202327	0.155033	0.189707
5.337	0.194832	0.154864	0.191732
5.34	0.199067	0.157099	0.187741
5.343	0.199171	0.153562	0.190327
5.346	0.201766	0.154047	0.187534
5.349	0.193918	0.151486	0.188318
5.352	0.195557	0.149507	0.193683
5.355	0.197421	0.154767	0.190262
5.358	0.19666	0.153782	0.195451
5.361	0.197288	0.153664	0.197402
5.364	0.197224	0.144082	0.198683
5.367	0.196912	0.1528	0.189871
5.37	0.194656	0.14577	0.18944
5.373	0.1967	0.154947	0.191096
5.376	0.195192	0.148307	0.189168
5.379	0.193962	0.15251	0.190355
5.382	0.194255	0.156531	0.186986
5.385	0.19353	0.148582	0.190179
5.388	0.195298	0.152361	0.182668
5.391	0.195957	0.14845	0.191977
5.394	0.194051	0.152818	0.185408
5.397	0.196063	0.148102	0.186668
5.4	0.193852	0.150161	0.193691
5.403	0.195861	0.148095	0.189602
5.406	0.196791	0.154115	0.191769
5.409	0.192174	0.149147	0.188587
5.412	0.194646	0.152755	0.182981
5.415	0.190656	0.145325	0.185837
5.418	0.188877	0.148624	0.185686
5.421	0.190955	0.149781	0.184687
5.424	0.192553	0.150426	0.184179
5.427	0.194354	0.144452	0.187077
5.43	0.19257	0.148103	0.19322
5.433	0.195853	0.145196	0.18905
5.436	0.193287	0.146693	0.188272
5.439	0.193145	0.153515	0.183267
5.442	0.191163	0.150622	0.190534
5.445	0.193376	0.140034	0.187823
5.448	0.192801	0.138861	0.182248
5.451	0.191968	0.143413	0.187182
5.454	0.189891	0.144196	0.18402
5.457	0.190636	0.147421	0.184351
5.46	0.188564	0.149928	0.187357
5.463	0.188984	0.148457	0.181444
5.466	0.18927	0.145266	0.181739
5.469	0.192612	0.147976	0.183236
5.472	0.188676	0.14895	0.177997
5.475	0.189675	0.143807	0.182805
5.478	0.187516	0.140016	0.180282
5.481	0.190185	0.143956	0.184548
5.484	0.18668	0.151186	0.18195
5.487	0.188507	0.146618	0.182339
5.49	0.186887	0.140344	0.18451
5.493	0.190856	0.142154	0.178442
5.496	0.184843	0.146381	0.184677
5.499	0.187982	0.145145	0.181896
5.502	0.184209	0.14382	0.181732
5.505	0.186553	0.141842	0.178542
5.508	0.188335	0.142902	0.179263
5.511	0.183714	0.140993	0.182094
5.514	0.186165	0.139185	0.182196
5.517	0.184793	0.140346	0.181353
5.52	0.182796	0.146309	0.175783
5.523	0.184333	0.139077	0.181833
5.526	0.182193	0.136876	0.178825
5.529	0.183237	0.141223	0.17884
5.532	0.182104	0.14156	0.182514
5.535	0.183954	0.143398	0.170174
5.538	0.185392	0.139646	0.174995
5.541	0.182562	0.143438	0.177835
5.544	0.184123	0.146912	0.176426
5.547	0.184649	0.139818	0.173583
5.55	0.182287	0.139115	0.180308
5.553	0.185093	0.144161	0.176659
5.556	0.182253	0.145871	0.172311
5.559	0.182481	0.139407	0.17505
5.562	0.178759	0.137075	0.176715
5.565	0.182352	0.138237	0.172477
5.568	0.18165	0.131805	0.17715
5.571	0.179247	0.140437	0.177857
5.574	0.180537	0.143562	0.17504
5.577	0.183152	0.138401	0.175913
5.58	0.181218	0.142551	0.170854
5.583	0.179749	0.139475	0.1742
5.586	0.17969	0.145205	0.173637
5.589	0.184905	0.135944	0.178974
5.592	0.17707	0.140737	0.174601
5.595	0.179666	0.142354	0.171888
5.598	0.176315	0.134892	0.171049
5.601	0.17965	0.134619	0.170606
5.604	0.178045	0.139213	0.17668
5.607	0.177258	0.133253	0.167391
5.61	0.176773	0.135909	0.174947
5.613	0.174805	0.136454	0.178811
5.616	0.17964	0.132614	0.169373
5.619	0.176762	0.136128	0.166126
5.622	0.176805	0.131538	0.171258
5.625	0.179792	0.136767	0.176273
5.628	0.178494	0.138982	0.172603
5.631	0.176107	0.135011	0.174831
5.634	0.177978	0.136218	0.174908
5.637	0.176674	0.136453	0.169022
5.64	0.173405	0.13446	0.167878
5.643	0.176525	0.137835	0.16998
5.646	0.175801	0.138838	0.168664
5.649	0.176376	0.133542	0.174808
5.652	0.177143	0.137453	0.172986
5.655	0.17375	0.130883	0.173157
5.658	0.173326	0.135809	0.171078
5.661	0.175002	0.133833	0.166642
5.664	0.175033	0.132351	0.167306
5.667	0.175301	0.135008	0.171036
5.67	0.171401	0.137637	0.176445
5.673	0.174662	0.136762	0.166599
5.676	0.176254	0.129226	0.168887
5.679	0.177792	0.12675	0.172016
5.682	0.173281	0.136477	0.169094
5.685	0.179452	0.127724	0.16222
5.688	0.173937	0.135309	0.168091
5.691	0.171712	0.133036	0.165887
5.694	0.173293	0.1279	0.165494
5.697	0.17583	0.132533	0.170826
5.7	0.173282	0.126811	0.168417
5.703	0.172043	0.132267	0.166375
5.706	0.171645	0.136644	0.164073
5.709	0.172178	0.125273	0.163195
5.712	0.174063	0.128007	0.168768
5.715	0.169324	0.128832	0.166413
5.718	0.172595	0.124516	0.16392
5.721	0.170735	0.130389	0.161808
5.724	0.17149	0.132212	0.16359
5.727	0.175485	0.125715	0.164855
5.73	0.171683	0.135288	0.164531
5.733	0.17313	0.131744	0.164024
5.736	0.173906	0.128679	0.168337
5.739	0.170366	0.136882	0.167135
5.742	0.168299	0.125457	0.16777
5.745	0.170818	0.131982	0.165353
5.748	0.168318	0.126386	0.16634
5.751	0.173138	0.135066	0.16666
5.754	0.169633	0.13068	0.168312
5.757	0.168841	0.12208	0.162878
5.76	0.172289	0.138483	0.162359
5.763	0.171794	0.133805	0.160521
5.766	0.168107	0.132607	0.16565
5.769	0.170438	0.129281	0.162911
5.772	0.170644	0.128094	0.156257
5.775	0.167754	0.135932	0.169074
5.778	0.170366	0.133776	0.155445
5.781	0.168508	0.136976	0.170982
5.784	0.167439	0.128458	0.16325
5.787	0.169583	0.128274	0.16308
5.79	0.166935	0.126979	0.163393
5.793	0.16573	0.132329	0.161459
5.796	0.168321	0.135575	0.160842
5.799	0.162184	0.128325	0.161808
5.802	0.167098	0.126833	0.164187
5.805	0.170729	0.127067	0.158102
5.808	0.171038	0.128041	0.160859
5.811	0.169809	0.128146	0.163342
5.814	0.169054	0.128823	0.165807
5.817	0.167125	0.125827	0.151984
5.82	0.162018	0.12644	0.158245
5.823	0.167445	0.131099	0.15594
5.826	0.167826	0.125437	0.164419
5.829	0.166711	0.124107	0.159269
5.832	0.165865	0.129796	0.155429
5.835	0.167817	0.123984	0.164033
5.838	0.165887	0.12631	0.160871
5.841	0.163709	0.129229	0.151314
5.844	0.167088	0.121088	0.153299
5.847	0.165801	0.12084	0.169739
5.85	0.166876	0.126617	0.15916
5.853	0.165216	0.124898	0.158484
5.856	0.164233	0.12703	0.156025
5.859	0.163448	0.120807	0.154173
5.862	0.163279	0.126271	0.160594
5.865	0.163116	0.126384	0.152585
5.868	0.164386	0.12031	0.162542
5.871	0.16734	0.126311	0.158387
5.874	0.165666	0.120646	0.163354
5.877	0.16247	0.12559	0.158765
5.88	0.164607	0.125937	0.156889
5.883	0.163889	0.121794	0.157568
5.886	0.161875	0.1193	0.154313
5.889	0.165959	0.127684	0.154465
5.892	0.163568	0.122266	0.156436
5.895	0.163434	0.120849	0.159565
5.898	0.161448	0.130578	0.157832
5.901	0.160788	0.132433	0.152907
5.904	0.162452	0.123682	0.153383
5.907	0.164752	0.129431	0.162378
5.91	0.158021	0.12104	0.16299
5.913	0.162054	0.123623	0.156108
5.916	0.159136	0.125486	0.159131
5.919	0.162281	0.12425	0.156488
5.922	0.161136	0.118145	0.155304
5.925	0.154516	0.125011	0.159437
5.928	0.160286	0.122172	0.151112
5.931	0.161298	0.119623	0.15239
5.934	0.157525	0.120828	0.153192
5.937	0.160871	0.119946	0.150174
5.94	0.158005	0.122226	0.150289
5.943	0.156456	0.121746	0.151972
5.946	0.160644	0.121294	0.156996
5.949	0.160372	0.120188	0.155036
5.952	0.157188	0.119287	0.153636
5.955	0.158474	0.118476	0.150661
5.958	0.15802	0.121812	0.15882
5.961	0.157936	0.11779	0.146598
5.964	0.158016	0.115245	0.155337
5.967	0.156354	0.12114	0.155523
5.97	0.157463	0.121886	0.145604
5.973	0.158033	0.117301	0.146029
5.976	0.157359	0.118815	0.154858
5.979	0.158206	0.123654	0.15584
5.982	0.161218	0.125273	0.157196
5.985	0.158514	0.117314	0.148984
5.988	0.160021	0.115846	0.15481
5.991	0.157876	0.123449	0.152436
5.994	0.154383	0.11451	0.148328
[truncated: 1,736 more rows]
