# Supplementary material for: Binary-FRET reveals transient excited-state structure associated with activity-dependent CaMKII - NR2B binding and adaptation
Source: Nat Commun. 2022 Oct 25;13:6335. doi: 10.1038/s41467-022-33795-8 (PMC9596428; doi:10.1038/s41467-022-33795-8)
Supplement: Supplementary file 3 — Source Data [file 41467_2022_33795_MOESM3_ESM.zip › Nat Comm Source Data Files Excel folder/fig 6 Excel folder/Table2.xls]

## Sheet: Table2
ttimedis	dislifenoEGTA	dislifenoEGTASD	'dislifen0.2EGTA'	'dislifen0.2EGTASD'	'dislifen0.5EGTA'	'dislifen0.5EGTASD'	dislifen1EGTA	dislifen1EGTASD	dislifen3EGTA	dislifen3EGTASD	nnn
0	3.04377	0.00360421	3.043	0.00160634	3.0413	0.00116271	3.04078	0.00098473	3.04261	0.0016882	3
10	2.68979	0.00367284	2.6847	0.00269373	2.68653	0.00326314	2.68706	0.00602742	2.69271	0.00477495	3
20	2.68198	0.00902439	2.68403	0.00614243	2.68733	0.00791826	2.68833	0.00763966	2.68512	0.00223078	3
30	2.6893	0.0116325	2.68605	0.0100341	2.69043	0.01581	2.69608	0.00885751	2.69052	0.00624459	3
40	2.68918	0.00886091	2.68862	0.00858388	2.69737	0.00868867	2.76874	0.0151976	2.93159	0.0202698	3
50	2.68918	0.00598744	2.68916	0.00897307	2.69955	0.0054784	2.79388	0.00952616	2.976	0.0107805	3
60	2.68438	0.00824283	2.68907	0.00918368	2.70338	0.00861595	2.8132	0.0145838	3.00419	0.00578628	3
70	2.6877	0.00581185	2.69126	0.00674991	2.7127	0.00482056	2.83462	0.0111707	3.02346	0.00635051	3
80	2.68679	0.0101366	2.6932	0.00887922	2.71423	0.00886561	2.85034	0.0169862	3.03594	0.00506158	3
90	2.68577	0.00537224	2.69576	0.00405415	2.71698	0.0101247	2.86686	0.0174977	3.0422	0.00345277	3
100	2.68593	0.00561751	2.69776	0.00931282	2.72431	0.00727625	2.87683	0.0175254	3.049	0.00489839	3
110	2.68293	0.00634753	2.69967	0.0070007	2.72879	0.00989003	2.88598	0.0216541	3.05265	0.00386202	3
120	2.68648	0.00656751	2.70121	0.00746313	2.73151	0.00994762	2.89649	0.0216717	3.05491	0.0017144	3
130	2.68712	0.0046427	2.70357	0.0100028	2.73668	0.0104406	2.9021	0.0203343	3.05968	0.00241487	3
140	2.68779	0.00769159	2.70508	0.00959683	2.74299	0.00994984	2.91381	0.0211442	3.06068	0.00186883	3
150	2.68888	0.00566279	2.70812	0.00652014	2.74425	0.0147562	2.92024	0.02127	3.06141	0.0017352	3
160	2.68869	0.00602289	2.71003	0.0086551	2.74563	0.0162075	2.92696	0.0204931	3.06443	0.00239401	3
170	2.68808	0.00588865	2.71398	0.010855	2.75091	0.0155123	2.9339	0.0178007	3.05981	0.00963576	3
180	2.68868	0.00982633	2.7136	0.00820956	2.75652	0.0155538	2.93205	0.0344732	3.06574	0.00310273	3
