# Supplementary material for: Binary-FRET reveals transient excited-state structure associated with activity-dependent CaMKII - NR2B binding and adaptation
Source: Nat Commun. 2022 Oct 25;13:6335. doi: 10.1038/s41467-022-33795-8 (PMC9596428; doi:10.1038/s41467-022-33795-8)
Supplement: Supplementary file 3 — Source Data [file 41467_2022_33795_MOESM3_ESM.zip › Nat Comm Source Data Files Excel folder/fig 6 Excel folder/Table3.xls]

## Sheet: Table3
ttimedis2	disan0EGTA	disan0EGTASD	'disan0.2EGTA'	'disan0.2EGTASD'	'disan0.5EGTA'	'disan0.5EGTASD'	disan1EGTA	disan1EGTASD	disan3EGTA	disan3EGTASD	nnnn
0	0.327	0.001	0.327	0.001	0.324	0.005	0.327	0.001	0.326	0.001	3
10	0.418	0.003	0.418	0.001	0.417	0.003	0.418	0.001	0.418	0.002	3
20	0.418	0.002	0.417	0.001	0.418	0.003	0.418	0.001	0.417	0.001	3
30	0.419	0.002	0.418	0.003	0.417	0.001	0.417	0.002	0.418	0.002	3
40	0.42	0.001	0.418	0.001	0.419	0.002	0.42	0.002	0.393	0.005	3
50	0.418	0.002	0.418	0.002	0.418	0.002	0.415	0.002	0.386	0.004	3
60	0.417	0.001	0.419	0.001	0.418	0.003	0.413	0.003	0.379	0.002	3
70	0.419	0.002	0.42	0.003	0.42	0.003	0.409	0.003	0.374	0.006	3
80	0.419	0.002	0.417	0.003	0.419	0.003	0.406	0.004	0.374	0.008	3
90	0.419	0.001	0.419	0.001	0.419	0.001	0.403	0.004	0.37	0.005	3
100	0.418	0.001	0.42	0.003	0.418	0.002	0.4	0.004	0.368	0.004	3
110	0.418	0.001	0.417	0.004	0.418	0.003	0.394	0.007	0.367	0.006	3
120	0.419	0.001	0.42	0.001	0.42	0.001	0.394	0.007	0.365	0.007	3
130	0.415	0.005	0.421	0.003	0.417	0.001	0.391	0.008	0.363	0.008	3
140	0.418	0.002	0.419	0.001	0.419	0.002	0.388	0.01	0.362	0.009	3
150	0.419	0	0.419	0.001	0.416	0.003	0.385	0.008	0.361	0.007	3
160	0.419	0.001	0.42	0.002	0.417	0.001	0.384	0.009	0.362	0.008	3
170	0.419	0.001	0.419	0.001	0.416	0.003	0.377	0.009	0.359	0.01	3
180	0.417	0.004	0.419	0.002	0.418	0.001	0.375	0.002	0.362	0.006	3
