# Supplementary material for: Binary-FRET reveals transient excited-state structure associated with activity-dependent CaMKII - NR2B binding and adaptation
Source: Nat Commun. 2022 Oct 25;13:6335. doi: 10.1038/s41467-022-33795-8 (PMC9596428; doi:10.1038/s41467-022-33795-8)
Supplement: Supplementary file 3 — Source Data [file 41467_2022_33795_MOESM3_ESM.zip › Nat Comm Source Data Files Excel folder/fig 6 Excel folder/Table1.xls]

## Sheet: Table1
ttime2	'anis0.2'	'anis0.2SD'	'anis0.2n'	'anis0.5'	'anis0.5SD'	'anis0.5n'	anis1	anis1SD	anis1n	anis3	anis3SD	anis3n	'anis0.7'	'anis0.7SD'	'anis0.7n'	'anis1.5'	'anis1.5SD'	'anis1.5n'
0	0.323	0.002	3	0.325	0.001	3	0.325	0	3	0.324	0.003	3	0.325	0.004	3	0.326	0.002	3
10	0.325	0.001	3	0.354	0.003	3	0.417	0.003	3	0.416	0.001	3	0.415	0.005	3	0.416	0	3
20	0.325	0.003	3	0.354	0.008	3	0.417	0.002	3	0.414	0.002	3	0.416	0.003	3	0.414	0.001	3
30	0.322	0.006	3	0.349	0.007	3	0.414	0.002	3	0.415	0.001	3	0.413	0.003	3	0.418	0	3
40	0.323	0.005	3	0.349	0.009	3	0.415	0.003	3	0.416	0.002	3	0.413	0.005	3	0.416	0.002	3
50	0.323	0.008	3	0.345	0.004	3	0.416	0.002	3	0.417	0.002	3	0.409	0.004	3	0.417	0.001	3
60	0.323	0.006	3	0.346	0.009	3	0.415	0.002	3	0.417	0.001	3	0.41	0.004	3	0.417	0.002	3
70	0.324	0.006	3	0.346	0.01	3	0.413	0.001	3	0.417	0.002	3	0.407	0.004	3	0.419	0.001	3
80	0.325	0.004	3	0.346	0.009	3	0.411	0.002	3	0.417	0.003	3	0.404	0.002	3	0.418	0.002	3
90	0.324	0.008	3	0.348	0.01	3	0.411	0.004	3	0.417	0.001	3	0.402	0.003	3	0.418	0.001	3
100	0.323	0.006	3	0.346	0.009	3	0.41	0.004	3	0.414	0.002	3	0.402	0.002	3	0.418	0.001	3
110	0.323	0.004	3	0.346	0.008	3	0.409	0.004	3	0.418	0.001	3	0.399	0.002	3	0.416	0.001	3
120	0.322	0.008	3	0.343	0.011	3	0.408	0.004	3	0.419	0.001	3	0.399	0.004	3	0.417	0.003	3
130	0.324	0.007	3	0.343	0.011	3	0.405	0.002	3	0.417	0.001	3	0.397	0.004	3	0.419	0.001	3
140	0.322	0.004	3	0.343	0.011	3	0.404	0.003	3	0.419	0.001	3	0.396	0.004	3	0.419	0.002	3
150	0.325	0.005	3	0.341	0.011	3	0.405	0.004	3	0.418	0.001	3	0.393	0.003	3	0.418	0.001	3
