# Supplementary material for: Binary-FRET reveals transient excited-state structure associated with activity-dependent CaMKII - NR2B binding and adaptation
Source: Nat Commun. 2022 Oct 25;13:6335. doi: 10.1038/s41467-022-33795-8 (PMC9596428; doi:10.1038/s41467-022-33795-8)
Supplement: Supplementary file 3 — Source Data [file 41467_2022_33795_MOESM3_ESM.zip › Nat Comm Source Data Files Excel folder/fig 6 Excel folder/Table0.xls]

## Sheet: Table0
ttime	'Life0.2'	'Life0.2SD'	Lifen	'Life0.5'	'Life0.5SD'	'Life0.5n'	Life1	Life1SD	Life1n	Life3	Life3SD	Life3n	'Life0.7'	'Life0.7SD'	'Life0.7n'	'Life1.5'	'Life1.5SD'	'Lofe1.5n'
0	3.03532	0.0038045	3	3.03881	0.00115232	3	3.03791	0.000407701	3	3.03819	0.00130681	3	3.03752	0.000704692	3	3.03916	0.000542847	3
10	3.03238	0.00454721	3	2.95642	0.0108033	3	2.75808	0.00191617	3	2.71241	0.00589714	3	2.78162	0.020299	3	2.72245	0.0149706	3
20	3.03245	0.00832071	3	2.97406	0.00833316	3	2.76973	0.00266011	3	2.70749	0.00712672	3	2.80495	0.0185137	3	2.72166	0.0132337	3
30	3.03498	0.010903	3	2.98674	0.0129392	3	2.77906	0.00232902	3	2.69881	0.00139426	3	2.82731	0.0166618	3	2.72	0.0150634	3
40	3.03605	0.0104523	3	2.99985	0.01732	3	2.7873	0.00426463	3	2.69265	0.00374026	3	2.84338	0.0139209	3	2.72044	0.0122474	3
50	3.0377	0.011057	3	3.00765	0.014308	3	2.79648	0.00803505	3	2.68908	0.00520481	3	2.85441	0.0105901	3	2.71951	0.0134662	3
60	3.03792	0.0104655	3	3.01277	0.0145941	3	2.80376	0.0109139	3	2.68435	0.00294122	3	2.86786	0.00834835	3	2.7212	0.0111494	3
70	3.03726	0.00953758	3	3.01587	0.0161595	3	2.80496	0.0110499	3	2.67973	0.00304432	3	2.87954	0.00823353	3	2.71833	0.016074	3
80	3.03607	0.0114866	3	3.0207	0.0155329	3	2.81364	0.014347	3	2.68086	0.00621006	3	2.88976	0.00559349	3	2.72031	0.0145481	3
90	3.03808	0.00765125	3	3.02476	0.0143385	3	2.81805	0.015935	3	2.67755	0.00682459	3	2.89801	0.00573869	3	2.72235	0.0120762	3
100	3.03675	0.00995026	3	3.0289	0.0142147	3	2.82551	0.0162891	3	2.67692	0.00548936	3	2.90496	0.0117398	3	2.72131	0.0152385	3
110	3.03777	0.00989363	3	3.03064	0.0116873	3	2.83514	0.0230706	3	2.67589	0.00405621	3	2.91409	0.00713239	3	2.72481	0.013204	3
120	3.03769	0.00986006	3	3.0326	0.0125598	3	2.83756	0.018602	3	2.67621	0.00652392	3	2.92026	0.00864021	3	2.72599	0.012265	3
130	3.03677	0.0097707	3	3.03562	0.0123338	3	2.84317	0.0228287	3	2.67367	0.00724092	3	2.92826	0.00728701	3	2.72656	0.0160018	3
140	3.03679	0.00852408	3	3.03701	0.0121905	3	2.84761	0.0213932	3	2.67137	0.00631525	3	2.93345	0.0091977	3	2.73061	0.0149408	3
150	3.03546	0.0080705	3	3.03685	0.0110001	3	2.85365	0.0243613	3	2.67217	0.00570966	3	2.93864	0.00701476	3	2.73281	0.0131178	3
